# Supplementary material for: Bioinformatic Assessment of Factors Affecting the Correlation between Protein Abundance and Elongation Efficiency in Prokaryotes
Source: Int J Mol Sci. 2022 Oct 9;23(19):11996. doi: 10.3390/ijms231911996 (PMC9570070; doi:10.3390/ijms231911996)
Supplement: Supplementary file 1 [file ijms-23-11996-s001.zip › EloE/output_folder/Salmonella_Typhimurium_99287/salmonella enterica subsp. enterica serovar typhimurium str. lt2_all.txt]

Index = 1
#	Number	EEI	locus_tag	Name	Prot	Note
1	1810	1,0000e+00	STM1859	-	putative cytoplasmic protein	null
2	3692	1,0106e+00	STM3797A	ysdA	YsdA	null
3	1878	1,0110e+00	STM1926	-	putative cytoplasmic protein	hypothetical protein
4	511	1,0138e+00	STM0521	ybbV	putative cytoplasmic protein	similar to E. coli orf, hypothetical protein
5	4474	1,0723e+00	PSLT024	-	hypothetical protein	null
6	4376	1,0912e+00	STM4521	yjiS	putative cytoplasmic protein	similar to E. coli orf, hypothetical protein
7	1035	1,0969e+00	STM1066	rmf	ribosome modulation factor (involved in	similar to E. coli ribosome modulation factor
8	2496	1,1099e+00	STM2566	-	putative periplasmic protein	hypothetical protein
9	2817	1,1272e+00	STM2901	-	putative cytoplasmic protein	null
10	287	1,1289e+00	STM0294	-	putative cytoplasmic protein	putative RBS for STM0295; RegulonDB:STMS1H000655
11	925	1,1367e+00	STM0954	-	putative inner membrane protein	putative RBS for infA; RegulonDB:STMS1H001241
12	2434	1,1446e+00	STM2504	-	putative cytoplasmic protein	hypothetical protein
13	2657	1,1453e+00	STM2735	-	Fels-2 prophage protein	hypothetical protein
14	402	1,1518e+00	STM0412	-	putative inner membrane protein	hypothetical protein 14.5K (gi|1073681)
15	3878	1,1601e+00	STM4002	-	putative cytoplasmic protein	null
16	2028	1,1613e+00	STM2088	rfbX	putative O-antigen transferase	LPS side chain defect; putative O-antigen
17	739	1,1629e+00	STM0764	-	transcriptional regulator, lysR family	similar to E. coli putative transcriptional
18	4010	1,1678e+00	STM4141	-	putative cytoplasmic protein	similar to E. coli orf, hypothetical protein
19	702	1,1738e+00	STM0722	-	putative ABC transporter permease protein	putative RBS for STM0723; RegulonDB:STMS1H001035
20	4475	1,1751e+00	PSLT025	-	putative cytoplasmic protein	null
21	2700	1,1811e+00	STM2779	-	putative inner membrane protein	hypothetical protein
22	1057	1,1874e+00	STM1089	-	Pathogenicity island encoded protein: SPI5	hypothetical protein
23	3835	1,1878e+00	STM3954	yigG	putative inner membrane protein	similar to E. coli orf, hypothetical protein
24	2027	1,1878e+00	STM2087	rfbV	abequosyltransferase	LPS side chain defect; RFBV protein.
25	4466	1,1891e+00	PSLT014	orf6	putative outer membrane protein	null
26	696	1,1929e+00	STM0716	-	putative phage integrase	similar to E. coli recombinase involved in phase
27	1653	1,1979e+00	STM1699	ycjE	putative cytoplasmic protein	hypothetical 10.4 Kda protein in fabI/envM 5'region.
28	2514	1,1996e+00	STM2584	gogB	Gifsy-1 prophage leucine-rich repeat protein	putative RBS for STM2585; RegulonDB:STMS1H002681
29	83	1,2029e+00	STM0083	-	putative inner membrane protein	putative RBS for STM0084; RegulonDB:STMS1H000470
30	3737	1,2064e+00	STM3841	-	putative inner membrane protein	putative RBS for yidC; RegulonDB:STMS1H003803
31	1583	1,2065e+00	STM1629	-	putative dipicolinate reductase	hypothetical protein
32	2077	1,2131e+00	STM2138	-	putative cytoplasmic protein	putative RBS for STM2138; RegulonDB:STMS1H002282
33	2999	1,2151e+00	STM3088	yqgC	putative cytoplasmic protein	similar to E. coli orf, hypothetical protein
34	4522	1,2204e+00	PSLT076	traY	conjugative transfer: oriT nicking	null
35	332	1,2223e+00	STM0342	-	putative periplasmic protein	unknown (gi|6707277)
36	2668	1,2233e+00	STM2746	-	putative excinuclease ATPase subunit	putative RBS for STM2747; RegulonDB:STMS1H002826
37	29	1,2265e+00	STM0029	-	putative transcription regulator	putative transcriptional regulator MarT
38	545	1,2266e+00	STM0557	-	putative inner membrane protein	null
39	1078	1,2270e+00	STM1110	-	putative cytoplasmic protein	RssC (gi|12004175)
40	1370	1,2279e+00	STM1410	-	putative cytoplasmic protein	putative RBS for ssaK; RegulonDB:STMS1H001643
41	1817	1,2360e+00	STM1867	pagK	PhoPQ-activated protein	PagK (gi|2582047)
42	1293	1,2368e+00	STM1332	rfc	O-antigen polymerase	O-antigen polymerase (SW:RFC_SALTY)
43	3615	1,2375e+00	STM3720	yibR	putative inner membrane protein	hypothetical 9.0 Kda protein in rfaB-rfaP intergenic
44	3549	1,2378e+00	STM3653	-	putative acetyltransferase	similar to E. coli orf, hypothetical protein
45	3787	1,2381e+00	STM3900	ilvL	ilvGEDA operon leader peptide	ilvGmedA operon leader peptide (attenuator peptide).
46	2683	1,2385e+00	STM2761	-	putative inner membrane protein	null
47	772	1,2408e+00	STM0799	-	putative cytoplasmic protein	hypothetical protein
48	4279	1,2417e+00	STM4422	-	putative cytoplasmic protein	hypothetical protein
49	1555	1,2440e+00	STM1601	ugtL	putative membrane protein	homology with chitinase from Schizosaccharomyces;
50	1813	1,2445e+00	STM1862	pagO	PhoPQ-activated protein	predicted integral membrane protein; PAGO protein.
51	2786	1,2495e+00	STM2870	-	putative inner membrane protein	oxygen-regulated invasion protein ORGA.
52	65	1,2504e+00	STM0065	-	putative viral protein	hypothetical protein
53	4487	1,2512e+00	PSLT037	spvD	Salmonella plasmid virulence: hydrophilic	null
54	1023	1,2519e+00	STM1054	-	Gifsy-2 prophage protein	hypothetical protein (gi|5410523)
55	2669	1,2565e+00	STM2747	-	putative cytoplasmic protein	null
56	1357	1,2573e+00	STM1397	sseA	secretion system effector	SseA (gi|3377861)
57	4521	1,2593e+00	PSLT075	traJ	conjugative transfer: regulation	null
58	4334	1,2617e+00	STM4478	-	putative cytoplasmic protein	hypothetical protein
59	2047	1,2625e+00	STM2107	wcaH	GDP-mannose mannosyl hydrolase	in colanic acid gene clustersimilar to E. coli
60	4377	1,2673e+00	STM4522	-	putative inner membrane protein	putative RBS for STM4522; RegulonDB:STMS1H004390
61	4057	1,2703e+00	STM4196	-	putative cytoplasmic protein	putative RBS for STM4196; RegulonDB:STMS1H004105
62	4020	1,2715e+00	STM4155	-	putative inner membrane protein	null
63	4402	1,2738e+00	STM4547	yjjQ	putative LuxR/UhpA family transcriptional	similar to E. coli putative regulator (AAC77321.1);
64	4500	1,2765e+00	PSLT050	-	putative cytoplasmic protein	null
65	1362	1,2770e+00	STM1402	sseE	secretion system effector	SseE (gi|3377866)
66	4359	1,2811e+00	STM4504	-	putative cytoplasmic protein	IicA (gi|5616506)
67	159	1,2833e+00	STM0159	-	putative restriction endonuclease	putative RBS for STM0159; RegulonDB:STMS1H000538
68	2516	1,2848e+00	STM2585A	-	Gifsy-1 prophage protein	homolog of pagK
69	3741	1,2950e+00	STM3846	-	putative reverse transcriptase	RNA-dependent DNA polymerase
70	1060	1,2955e+00	STM1092	orfX	Pathogenicity island encoded protein: SPI5	null
71	2078	1,2967e+00	STM2139	-	putative inner membrane protein	putative RBS for STM2139; RegulonDB:STMS1H002283
72	4247	1,2972e+00	STM4390	-	putative cytoplasmic protein	hypothetical protein
73	4058	1,2998e+00	STM4197	-	putative inner membrane protein	putative RBS for STM4197; RegulonDB:STMS1H004106
74	1625	1,3002e+00	STM1672	-	putative cytoplasmic protein	null
75	4181	1,3004e+00	STM4320	-	putative merR family bacterial regulatory	similar to E. coli putative transcriptional
76	3740	1,3010e+00	STM3845	-	putative inner membrane protein	putative RBS for STM3846; RegulonDB:STMS1H003805
77	4175	1,3042e+00	STM4314	-	putative luxR family bacterial regulatory	null
78	993	1,3074e+00	STM1023	-	Gifsy-2 prophage protein	putative RBS for STM1024; RegulonDB:STMS1H001304
79	1209	1,3075e+00	STM1244	pagD	PhoP regulated	virulence protein PAGD precursor. (SW:PAGD_SALTY)
80	2168	1,3076e+00	STM2230	-	putative peptidase	similar to E. coli SOS mutagenesis; error-prone
81	4546	1,3089e+00	PSLT102	traS	conjugative transfer: surface exclusion	null
82	2224	1,3093e+00	STM2287	-	putative cytoplasmic protein	similar to E. coli putative sulfatase / phosphatase
83	1373	1,3094e+00	STM1413	ssaM	secretion system apparatus protein	secretion system apparatus protein SSAM.
84	2314	1,3102e+00	STM2377	-	putative inner membrane protein	putative RBS for STM2377; RegulonDB:STMS1H002505
85	3027	1,3105e+00	STM3117	-	putative lactoylglutathione lyase	putative RBS for STM3117; RegulonDB:STMS1H003154
86	1378	1,3123e+00	STM1418	ssaQ	secretion system apparatus protein	secretion system apparatus protein SSAQ.
87	781	1,3138e+00	STM0808	ybhM	putative integral membrane protein	similar to E. coli orf, hypothetical protein
88	865	1,3158e+00	STM0894	-	putative Fels-1 prophage excisionase	putative RBS for STM0894; RegulonDB:STMS1H001187
89	4456	1,3164e+00	PSLT004	repA3	DNA replication	null
90	2938	1,3185e+00	STM3026	-	putative outer membrane protein	null
91	2946	1,3188e+00	STM3034	-	putative cytoplasmic protein	putative RBS for STM3033; RegulonDB:STMS1H003080
92	2900	1,3197e+00	STM2986	-	putative integral membrane protein	similar to E. coli orf, hypothetical protein
93	4021	1,3199e+00	STM4156	-	putative cytoplasmic protein	putative RBS for STM4156; RegulonDB:STMS1H004072
94	289	1,3205e+00	STM0296	-	putative cytoplasmic protein	putative RBS for STM0297; RegulonDB:STMS1H000656
95	3414	1,3211e+00	STM3516	-	putative cytoplasmic protein	similar to E. coli orf, hypothetical protein
96	4176	1,3222e+00	STM4315	-	putative AraC-type DNA-binding domain-containing	HilD (gi|4455108)
97	338	1,3223e+00	STM0348	-	putative inner membrane protein	hypothetical protein
98	1061	1,3239e+00	STM1093	-	Pathogenicity island encoded protein: SPI5	hypothetical protein
99	4531	1,3265e+00	PSLT085	traR	conjugative transfer	null
100	1588	1,3267e+00	STM1634	-	putative amino acid ABC transporter permease	similar to E. coli putative transport system
101	941	1,3301e+00	STM0971	-	putative cytoplasmic protein	putative RBS for STM0971; RegulonDB:STMS1H001257
102	3823	1,3303e+00	STM3941	-	putative inner membrane protein	putative RBS for STM3942; RegulonDB:STMS1H003882
103	1401	1,3319e+00	STM1443	ydhI	putative inner membrane protein	similar to E. coli orf, hypothetical protein
104	2382	1,3321e+00	STM2452	-	putative inner membrane protein	hypothetical protein in eutR-hemF intergenic region
105	2684	1,3325e+00	STM2762	-	putative inner membrane protein	putative RBS for STM2763; RegulonDB:STMS1H002839
106	2910	1,3332e+00	STM2998	ygdB	putative periplasmic protein	similar to E. coli orf, hypothetical protein
107	700	1,3359e+00	STM0720	-	putative glycosyl transferase	putative RBS for STM0721; RegulonDB:STMS1H001033
108	1056	1,3384e+00	STM1088	pipB	Pathogenicity island encoded protein: SPI5	putative RBS for pipB; RegulonDB:STMS1H001361
109	2176	1,3394e+00	STM2238	-	putative phage protein	null
110	1381	1,3397e+00	STM1421	ssaT	secretion system apparatus protein	homology with YscT of the secretion system of
111	3654	1,3403e+00	STM3760	-	putative cytoplasmic protein	Pathogenicity island encoded protein: SPI3
112	4491	1,3415e+00	PSLT041	spvR	Salmonella plasmid virulence: regulation of spv	null
113	1508	1,3426e+00	STM1554	-	putative coiled-coil protein	putative RBS for STM1554; RegulonDB:STMS1H001760
114	2029	1,3433e+00	STM2089	rfbJ	CDP-abequose synthase	LPS side chain defect; CDP-abequose synthase.
115	1379	1,3444e+00	STM1419	ssaR	secretion system apparatus protein	homology with YscR of the secretion system of
116	4455	1,3482e+00	PSLT003	repC	DNA replication	null
117	1624	1,3504e+00	STM1671	-	putative bacterial regulatory helix-turn-helix	similar to E. coli putative ARAC-type regulatory
118	286	1,3521e+00	STM0293	-	putative cytoplasmic protein	putative RBS for STM0294; RegulonDB:STMS1H000654
119	2437	1,3531e+00	STM2507	-	putative inner membrane protein	null
120	99	1,3610e+00	STM0099	-	putative inner membrane protein	null
121	2177	1,3618e+00	STM2239	-	putative phage protein	similar to antiterminator protein Q of phage P5;
122	1952	1,3619e+00	STM2010	-	putative cytoplasmic protein	null
123	2183	1,3639e+00	STM2245	-	putative outer membrane protein	putative RBS for STM2245; RegulonDB:STMS1H002382
124	1364	1,3641e+00	STM1404	sseF	secretion system effector	SseF (gi|3377868)
125	2909	1,3642e+00	STM2997	ppdC	prepilin peptidase dependent protein C	putative component in type IV pilin biogenesis;
126	2531	1,3671e+00	STM2600	-	Gifsy-1 prophage	similar to minor tail protein Z
127	1365	1,3674e+00	STM1405	sseG	secretion system effector	SseG (gi|3377858)
128	1604	1,3728e+00	STM1650	-	putative reverse transcriptase	hypothetical protein
129	2694	1,3734e+00	STM2772	hin	H inversion protein	regulation of flagellar gene expression by
130	3822	1,3734e+00	STM3940	-	putative inner membrane protein	putative RBS for STM3941; RegulonDB:STMS1H003881
131	2607	1,3754e+00	STM2682	-	putative cytoplasmic protein	putative RBS for grpE; RegulonDB:STMS1H002769
132	3650	1,3782e+00	STM3756	rmbA	putative cytoplasmic protein	Pathogenicity island encoded protein: SPI3; RmbA
133	1006	1,3786e+00	STM1036	-	Gifsy-2 prophage probable minor tail protein	putative RBS for STM1037; RegulonDB:STMS1H001317
134	1550	1,3806e+00	STM1596	ydcX	putative inner membrane protein	similar to E. coli orf, hypothetical protein
135	3436	1,3810e+00	STM3540	yhgN	putative inner membrane protein	similar to E. coli orf, hypothetical protein
136	2811	1,3814e+00	STM2895	invB	surface presentation of antigens	secretory proteins; surface presentation of antigens
137	4407	1,3819e+00	STM4552	-	putative inner membrane protein	null
138	1554	1,3834e+00	STM1600	-	putative inner membrane protein	putative RBS for STM1600; RegulonDB:STMS1H001801
139	698	1,3835e+00	STM0718	-	putative cytoplasmic protein	null
140	4375	1,3836e+00	STM4520	-	putative cytoplasmic protein	hypothetical protein
141	981	1,3877e+00	STM1011	-	Gifsy-2 prophage protein	hypothetical protein 2 (gi|7467263)
142	276	1,3885e+00	STM0283	-	putative inner membrane protein	putative RBS for STM0284; RegulonDB:STMS1H000644
143	4022	1,3903e+00	STM4157	-	putative cytoplasmic protein	null
144	4067	1,3905e+00	STM4206	-	putative phage glucose translocase	similar to E. coli orf, hypothetical protein
145	1353	1,3913e+00	STM1393	ssaB	secretion system apparatus protein	SpiC (gi|1498306)
146	4513	1,3913e+00	PSLT064	-	putative inner membrane protein	null
147	1375	1,3923e+00	STM1415	ssaN	secretion system apparatus protein	homology with the YscN family of proteins; probable
148	1651	1,3938e+00	STM1698	-	putative inner membrane protein	putative RBS for STM1698; RegulonDB:STMS1H001883
149	706	1,3949e+00	STM0726	-	putative glycosyl transferase	putative RBS for STM0727; RegulonDB:STMS1H001038
150	1111	1,3953e+00	STM1145	csgC	putative curli production protein	putative curlin production protein CSGC precursor.
151	2515	1,3961e+00	STM2585	-	Gifsy-1 prophage protein	similar to transposase
152	1021	1,3969e+00	STM1051	sseI	Gifsy-2 prophage putative type III secreted	secreted effector I (gi|8927434)
153	1789	1,3971e+00	STM1838	yobF	putative cytoplasmic protein	similar to E. coli orf, hypothetical protein
154	1204	1,3972e+00	STM1239	-	putative cytoplasmic protein	null
155	326	1,3973e+00	STM0336	stbE	putative fimbriae; chaparone	similar to E. coli periplasmic chaperone, required
156	2405	1,3974e+00	STM2475	-	putative cytoplasmic protein	hypothetical protein
157	711	1,3983e+00	STM0731	-	putative inner membrane protein	hypothetical protein
158	3824	1,3984e+00	STM3942	-	putative cytoplasmic protein	null
159	827	1,3992e+00	STM0855	-	putative electron transfer flavoprotein beta	similar to E. coli probable flavoprotein subunit,
160	697	1,3998e+00	STM0717	-	putative inner membrane protein	hypothetical protein
161	4459	1,4003e+00	PSLT007	-	putative outer membrane protein	null
162	2783	1,4013e+00	STM2867	hilC	araC family bacterial regulatory helix-turn-helix	HilC (gi|4455106)
163	1652	1,4044e+00	STM1698A	-	putative e6 protein	putative RBS for ycjE; RegulonDB:STMS1H001884
164	1556	1,4049e+00	STM1602	sifB	Salmonella translocated effector: translocated by	secreted effector SifB (gi|8927437)
165	4023	1,4057e+00	STM4158	-	putative cytoplasmic protein	null
166	1484	1,4074e+00	STM1529	-	putative inner membrane protein	hypothetical protein
167	541	1,4080e+00	STM0551	-	putative diguanylate cyclase/phosphodiesterase	hypothetical protein
168	1292	1,4084e+00	STM1331	-	putative inner membrane protein	hypothetical protein
169	1352	1,4090e+00	STM1392	ssrA	secretion system regulator: Sensor component	SpiR (gi|1498305)
170	2625	1,4098e+00	STM2702	-	Fels-2 prophage protein	similar to te-specific recombinases; DNA invertase
171	3043	1,4099e+00	STM3133	-	putative amidohydrolase	putative RBS for STM3133; RegulonDB:STMS1H003170
172	1815	1,4102e+00	STM1864	-	putative inner membrane protein	null
173	2937	1,4121e+00	STM3025	-	putative cytoplasmic protein	transcriptional regulator SprB (gi|5007028)
174	1584	1,4138e+00	STM1630	-	putative inner membrane protein	putative RBS for sseJ; RegulonDB:STMS1H001828
175	2943	1,4176e+00	STM3031	-	ail and ompX-like protein	similar to E. coli outer membrane protein X
176	1591	1,4240e+00	STM1637	-	putative inner membrane protein	null
177	704	1,4252e+00	STM0724	-	putative glycosyltransferase, cell wall	putative RBS for STM0725; RegulonDB:STMS1H001037
178	3211	1,4308e+00	STM3306	nlp	regulatory factor of maltose metabolism	similar to Ner repressor protein of phage Mu;
179	984	1,4312e+00	STM1014	-	Gifsy-2 prophage putative regulatory protein	probable replication protein (gi|7467283)
180	2556	1,4312e+00	STM2626	-	Gifsy-1 prophage protein	similar to replication protein 15; probable
181	335	1,4329e+00	STM0345	-	putative inner membrane protein	unknown (gi|6707277)
182	942	1,4330e+00	STM0972	-	homologous to secreted protein sopD	null
183	4343	1,4341e+00	STM4488	-	putative integrase	similar to E. coli putative prophage integrase
184	1189	1,4358e+00	STM1224	sifA	lysosomal glycoprotein (lgp)-containing	replication in macrophages; SIFA protein
185	701	1,4392e+00	STM0721	-	putative glycosyl transferase	similar to E. coli putative colanic acid
186	1930	1,4396e+00	STM1982	rcsA	positive transcriptional regulator of	colanic acid capsular biosynthesis activation
187	1808	1,4409e+00	STM1857	-	putative acetyltransferase	putative RBS for STM1858; RegulonDB:STMS1H002025
188	4357	1,4414e+00	STM4502	-	putative cytoplasmic protein	putative RBS for STM4503; RegulonDB:STMS1H004374
189	1055	1,4421e+00	STM1087	pipA	Pathogenicity island encoded protein: SPI5	putative RBS for pipA; RegulonDB:STMS1H001360
190	1816	1,4428e+00	STM1865	-	putative cytoplasmic protein	similar to E. coli inversion of adjacent DNA; at
191	1503	1,4429e+00	STM1548	-	putative	similar to E. coli synthesis of queuine in tRNA;
192	1010	1,4446e+00	STM1040	-	Gifsy-2 prophage probable minor tail protein	putative RBS for STM1041; RegulonDB:STMS1H001321
193	1207	1,4466e+00	STM1242	envE	putative envelope protein	probable lipoprotein ENVE precursor.
194	2164	1,4466e+00	STM2225	-	putative inner membrane protein	putative RBS for STM2225; RegulonDB:STMS1H002363
195	831	1,4486e+00	STM0859	-	putative LysR family transcriptional regulator	similar to E. coli putative transcriptional
196	1226	1,4497e+00	STM1265	-	putative response regulators	contains a CheY-like receiver domain and a HTH
197	2170	1,4503e+00	STM2232	oafA	acetylation of the O-antigen (LPS)	O-antigen five:
198	2689	1,4518e+00	STM2767	-	putative superfamily I DNA and RNA helicase	putative RBS for STM2766; RegulonDB:STMS1H002841
199	2617	1,4528e+00	STM2694	-	Fels-2 prophage protein	similar to late control gene B in phage; similar to
200	1459	1,4540e+00	STM1504	ynfA	putative inner membrane lipoprotein	similar to E. coli orf, hypothetical protein
201	876	1,4541e+00	STM0904	-	Fels-1 prophage protein	putative RBS for STM0904; RegulonDB:STMS1H001197
202	2866	1,4547e+00	STM2950	-	putative metal-dependent hydrolases of the	putative RBS for STM2950; RegulonDB:STMS1H003005
203	1780	1,4552e+00	STM1829	-	putative cytoplasmic protein	putative RBS for yoaE; RegulonDB:STMS1H002000
204	1499	1,4569e+00	STM1544	pqaA	PhoPQ-regulated protein	null
205	2685	1,4569e+00	STM2763	-	putative integrase	similar to E. coli prophage CP4-57 integrase
206	2076	1,4572e+00	STM2137	-	putative cytoplasmic protein	null
207	1323	1,4573e+00	STM1362	ydiL	putative cytoplasmic protein	similar to E. coli orf, hypothetical protein
208	2647	1,4577e+00	STM2724	-	Fels-2 prophage protein	hypothetical protein
209	2022	1,4577e+00	STM2082	rfbP	undecaprenol-phosphate	bifunctional enzyme; LPS side chain defect;
210	3408	1,4578e+00	STM3510	yhgH	putative amidophosphoribosyltransferase	similar to E. coli orf, hypothetical protein
211	3503	1,4579e+00	STM3607	yhjC	putative LysR family transcriptional regulator	similar to E. coli putative transcriptional
212	918	1,4580e+00	STM0946	tnpA_1	IS200 transposase	transposase for insertion sequence element is200
213	1905	1,4580e+00	STM1957	tnpA_2	transposase for IS200	transposase for insertion sequence element is200
214	2401	1,4580e+00	STM2471	tnpA_3	transposase for IS200	transposase for insertion sequence element is200
215	2944	1,4580e+00	STM3032	tnpA_4	transposase for IS200	transposase for insertion sequence element is200
216	3377	1,4580e+00	STM3479	tnpA_5	transposase for IS200	transposase for insertion sequence element IS200
217	4172	1,4580e+00	STM4311	tnpA_6	transposase for IS200	transposase for insertion sequence element IS200
218	2559	1,4586e+00	STM2629	-	Gifsy-1 prophage protein	hypothetical protein 2 (gi|7467263)
219	773	1,4589e+00	STM0800	slrP	leucine-rich repeat protein	leucine-rich repeat protein SlrP (gi|5107020)
220	1650	1,4591e+00	STM1697	-	putative diguanylate cyclase/phosphodiesterase	similar to E. coli orf, hypothetical protein
221	4123	1,4598e+00	STM4262	-	putative ABC-type bacteriocin/lantibiotic	contains an N-terminal double-glycine peptidase
222	3198	1,4608e+00	STM3291	-	putative cytoplasmic protein	putative RBS for STM3291; RegulonDB:STMS1H003312
223	81	1,4620e+00	STM0081	-	putative secreted protein	null
224	4163	1,4631e+00	STM4302	-	putative cytoplasmic protein	hypothetical protein
225	2821	1,4639e+00	STM2905	-	putative acetyltransferase	null
226	44	1,4643e+00	STM0044	yaaY	putative cytoplasmic protein	similar to E. coli orf, hypothetical protein
227	1915	1,4647e+00	STM1967	-	putative 50S ribosomal protein	hypothetical protein	rib
228	1290	1,4648e+00	STM1329	-	putative inner membrane protein	hypothetical protein
229	983	1,4659e+00	STM1013	-	Gifsy-2 prophage putative regulatory protein	probable regulatory protein (gi|7467282)
230	2557	1,4659e+00	STM2627	-	Gifsy-1 prophage protein	similar to cI protein in phage N; probable
231	1380	1,4674e+00	STM1420	ssaS	secretion system apparatus	homology with YscS of the secretion system of
232	2963	1,4684e+00	STM3052	-	putative outer membrane protein	putative RBS for STM3052; RegulonDB:STMS1H003095
233	1736	1,4685e+00	STM1785	-	putative cytoplasmic protein	putative RBS for STM1785; RegulonDB:STMS1H001959
234	1081	1,4687e+00	STM1113	scsA	suppression of copper sensitivity: putative	suppressor for copper-sensitivity A (gi|2327003)
235	2957	1,4695e+00	STM3046	ygfX	putative inner membrane protein	similar to E. coli orf, hypothetical protein
236	337	1,4700e+00	STM0347	-	putative response regulator	unknown (gi|6707275)
237	2809	1,4734e+00	STM2893	invI	surface presentation of antigens	secretory proteins; surface presentation of antigens
238	2985	1,4737e+00	STM3074	-	putative ABC-type cobalt transport system	ATPase component; similar to E. coli ATP-binding
239	1237	1,4744e+00	STM1276	-	putative periplasmic protein	null
240	1603	1,4744e+00	STM1649	-	putative cytoplasmic protein	putative RBS for STM1649; RegulonDB:STMS1H001842
241	2701	1,4755e+00	STM2780	-	pipB-like protein	putative pentapeptide repeats (8 copies); similar to
242	4529	1,4764e+00	PSLT083	trbD	conjugative transfer protein	null
243	2092	1,4778e+00	STM2153	yehE	putative outer membrane protein	similar to E. coli orf, hypothetical protein
244	3070	1,4786e+00	STM3160	-	putative inner membrane protein	similar to E. coli orf, hypothetical protein
245	297	1,4791e+00	STM0304	sinR	transcriptional regulator	SINR protein. (SW:SINR_SALTY)
246	2088	1,4794e+00	STM2149	stcD	putative outer membrane lipoprotein	similar to E. coli putative type-1 fimbrial protein
247	1291	1,4812e+00	STM1330	-	putative DNA/RNA non-specific endonuclease	putative RBS for STM1331; RegulonDB:STMS1H001578
248	4460	1,4819e+00	PSLT008	srgC	sdiA-regulated gene;putative bacterial regulatory	null
249	3786	1,4819e+00	STM3899	yifB	putative magnesium chelatase, subunit ChlI	hypothetical 55.0 Kda protein in pssR-ilLl
250	460	1,4829e+00	STM0470	rpmJ2	putative 50S ribosomal protein L36 (second copy)	null	rib
251	4177	1,4855e+00	STM4316	-	putative cytoplasmic protein	hypothetical protein
252	1621	1,4862e+00	STM1668	-	putative outer membrane or exported protein	putative RBS for STM1668; RegulonDB:STMS1H001857
253	3884	1,4883e+00	STM4008	-	putative cytoplasmic protein	putative RBS for glnA; RegulonDB:STMS1H003938
254	1620	1,4887e+00	STM1667	-	putative thiol peroxidase	similar to E. coli thiol peroxidase (AAC74406.1);
255	2692	1,4890e+00	STM2770	fljA	repressor of fliC	flagellar synthesis; repressor of phase-1 flagellin
256	782	1,4890e+00	STM0809	-	putative inner membrane protein	putative RBS for STM0810; RegulonDB:STMS1H001109
257	2688	1,4898e+00	STM2766	-	putative cytoplasmic protein	null
258	4549	1,4901e+00	PSLT105	trbH	conjugative transfer	null
259	2240	1,4901e+00	STM2303	-	putative inner membrane protein	similar to E. coli putative transport/receptor
260	2703	1,4910e+00	STM2782	mig-14	putative transcription activator	null
261	901	1,4914e+00	STM0929	-	putative inner membrane protein	putative RBS for STM0929; RegulonDB:STMS1H001220
262	2171	1,4916e+00	STM2233	-	putative cytoplasmic protein	similar to E. coli orf, hypothetical protein
263	4118	1,4916e+00	STM4257	-	putative inner membrane or exported	hypothetical protein spi4_A (gi|7467268)
264	919	1,4922e+00	STM0947	-	putative integrase protein	similar to E. coli IS150 putative transposase
265	1809	1,4929e+00	STM1858	-	putative cytoplasmic protein	null
266	826	1,4938e+00	STM0854	-	putative cytoplasmic protein	putative RBS for STM0855; RegulonDB:STMS1H001152
267	2819	1,4946e+00	STM2903	-	putative cytoplasmic protein	putative RBS for STM2903; RegulonDB:STMS1H002961
268	1173	1,4948e+00	STM1208	ycfN	putative cytoplasmic protein	similar to E. coli putative beta-glucosidase
269	705	1,4948e+00	STM0725	-	putative glycosyltransferase, cell wall	null
270	2664	1,4961e+00	STM2742	-	putative cytoplasmic protein	null
271	400	1,4979e+00	STM0410	-	putative regulatory protein	putative RBS for yajD; RegulonDB:STMS1H000762
272	270	1,4985e+00	STM0277	-	putative cytoplasmic protein	putative RBS for STM0278; RegulonDB:STMS1H000638
273	1806	1,4986e+00	STM1855	sopE2	TypeIII-secreted protein effector:	SopE2 (gi|9651642)
274	2636	1,4999e+00	STM2713	-	Fels-2 prophage protein	similar to protein from phage CTX
275	2796	1,4999e+00	STM2880	-	putative cytoplasmic protein	hypothetical protein
276	2545	1,5004e+00	STM2614	-	Gifsy-1 prophage protein	null
277	1234	1,5009e+00	STM1273	-	putative nitric oxide reductase	putative RBS for yeaQ; RegulonDB:STMS1H001526
278	1024	1,5013e+00	STM1055	-	Gifsy-2 prophage protein	hypothetical protein (gi|5410522)
279	4364	1,5013e+00	STM4509	-	putative cytoplasmic protein	putative RBS for STM4510; RegulonDB:STMS1H004380
280	3310	1,5018e+00	STM3411	-	putative cytoplasmic protein	null
281	540	1,5031e+00	STM0550	fimY	putative regulatory protein	fimbriae Y protein. (SW:FIMY_SALTY)
282	4423	1,5033e+00	STM4571	-	putative outer membrane protein	hypothetical protein
283	870	1,5036e+00	STM0898A	-	Fels-1 prophage protein	putative RBS for STM0899; RegulonDB:STMS1H001192
284	3585	1,5036e+00	STM3690	-	putative inner membrane lipoprotein	putative RBS for STM3691; RegulonDB:STMS1H003671
285	1507	1,5047e+00	STM1552	-	putative cytoplasmic protein	pseudogene; frameshift
286	1944	1,5054e+00	STM1998	umuD	error-prone repair: SOS-response transcriptional	LexA homologs, RecA-mediated autopeptidases; UMUD
287	271	1,5062e+00	STM0278	-	putative periplasmic protein	putative RBS for STM0279; RegulonDB:STMS1H000639
288	571	1,5071e+00	STM0584	entD	enterochelin synthetase, component D	similar to E. coli enterochelin synthetase,
289	4137	1,5074e+00	STM4276	-	putative cytoplasmic protein	hypothetical protein
290	4488	1,5102e+00	PSLT038	spvC	Salmonella plasmid virulence: hydrophilic	null
291	1355	1,5110e+00	STM1395	ssaD	secretion system apparatus protein	SpiB (gi|1498308)
292	288	1,5121e+00	STM0295	-	putative cytoplasmic protein	hypothetical protein
293	2025	1,5133e+00	STM2085	rfbN	rhamnosyl transferase	LPS side chain defect: putative rhamnosyltransferase
294	2023	1,5146e+00	STM2083	rfbK	phosphomannomutase	LPS side chain defect: phosphomannomutase.
295	2026	1,5150e+00	STM2086	rfbU	mannosyl transferase	LPS side chain defect; RFBU protein.
296	1626	1,5154e+00	STM1673	-	putative outer membrane lipoprotein	similar to E. coli orf, hypothetical protein
297	1351	1,5163e+00	STM1391	ssrB	secretion system regulator: transcriptional	homologous with degU/uvrY/bvgA; SsrB (gi|2765824)
298	1823	1,5173e+00	STM1871	-	putative phage integrase protein	similar to E. coli prophage e14 integrase
299	2984	1,5176e+00	STM3073	-	putative ABC-type cobalt transport system	permease component CbiQ and related transporter
300	331	1,5180e+00	STM0341	-	putative inner membrane protein	putative RBS for STM0342; RegulonDB:STMS1H000698
301	1372	1,5184e+00	STM1412	ssaL	secretion system apparatus protein	secretion system apparatus protein SSAL.
302	597	1,5185e+00	STM0610	-	putative component of anaerobic dehydrogenases	similar to E. coli putative oxidoreductase component
303	2438	1,5189e+00	STM2508	-	putative cytoplasmic protein	hypothetical protein
304	318	1,5190e+00	STM0328	-	putative permease	similar to E. coli putative transport protein
305	2670	1,5204e+00	STM2748	-	putative transcriptional regulator	putative RBS for STM2748; RegulonDB:STMS1H002827
306	1589	1,5211e+00	STM1635	-	putative ABC-type polar amino acid transport	ATPase component; similar to E. coli putative
307	953	1,5216e+00	STM0983	ycaI	putative recombination protein	similar to E. coli orf, hypothetical protein
308	4519	1,5244e+00	PSLT072	finP	putative transglycosylase	null
309	3283	1,5247e+00	STM3378	-	putative inner membrane protein	similar to E. coli orf, hypothetical protein
310	3608	1,5275e+00	STM3713	rfaL	O-antigen ligase	O-antigen ligase. (SW:RFAL_SALTY)
311	1655	1,5287e+00	STM1701	yciW	putative cytoplasmic protein	similar to E. coli putative oxidoreductase
312	534	1,5304e+00	STM0544	fimI	fimbrial protein internal segment	fimbrin-like protein FIMI. (SW:FIMI_SALTY)
313	1553	1,5304e+00	STM1599	pdgL	Periplasmic dipeptidase	D-ala-D-ala digestion in peptidoglycan;
314	4427	1,5318e+00	STM4575	-	putative outer membrane protein	similar to E. coli putative transcriptional
315	3389	1,5332e+00	STM3491	yrfC	putative inner membrane protein	similar to E. coli orf, hypothetical protein
316	2871	1,5333e+00	STM2955	-	putative transcriptional regulators containing	putative RBS for STM2955; RegulonDB:STMS1H003009
317	4119	1,5339e+00	STM4258	-	putative methyl-accepting chemotaxis protein	hypothetical protein spi4_A (gi|7467268)
318	1537	1,5339e+00	STM1583	-	putative cytoplasmic protein	putative RBS for STM1583; RegulonDB:STMS1H001786
319	1505	1,5346e+00	STM1550	-	putative cytoplasmic protein	similar to E. coli orf, hypothetical protein
320	830	1,5357e+00	STM0858	-	putative dehydrogenase (flavoproteins)	similar to E. coli flavoprotein; probably electron
321	427	1,5363e+00	STM0436A	-	IS903 transposase	putative RBS for STM0437; RegulonDB:STMS1H000782
322	2676	1,5367e+00	STM2754	-	putative hexulose 6 phosphate synthase	null
323	1350	1,5369e+00	STM1390	orf242	putative regulatory proteins, merR family	ORF 242 (gi|4456866)
324	3268	1,5370e+00	STM3363	yhcO	putative cytoplasmic protein	similar to E. coli orf, hypothetical protein
325	1382	1,5373e+00	STM1422	ssaU	secretion system apparatus protein	homology with YscU of the secretion system of
326	1107	1,5378e+00	STM1141	csgE	curli production assembly/transport component,	curli production assembly/transport component CSGE
327	298	1,5388e+00	STM0305	-	putative cytoplasmic protein	hypothetical protein
328	290	1,5400e+00	STM0297	-	putative transposase	putative RBS for STM0298; RegulonDB:STMS1H000657
329	27	1,5408e+00	STM0027	bcfG	fimbrial chaparone	fimbrial chaperone (gi|4959517)
330	3517	1,5417e+00	STM3621	yhjR	putative cytoplasmic protein	similar to E. coli orf, hypothetical protein
331	1585	1,5424e+00	STM1631	sseJ	Salmonella translocated effector	regulated by SPI-2; secreted effector J SseJ
332	4446	1,5425e+00	STM4594	sthA	putative fimbrial chaparone protein	similar to E. coli periplasmic chaperone, required
333	1587	1,5425e+00	STM1633	-	putative periplasmic binding protein	similar to E. coli putative periplasmic binding
334	4052	1,5447e+00	STM4191	-	putative cytoplasmic protein	hypothetical protein
335	521	1,5459e+00	STM0531	ylbF	putative cytoplasmic protein	similar to E. coli putative carboxylase
336	2336	1,5461e+00	STM2400	-	putative inner membrane protein	similar to E. coli orf, hypothetical protein
337	2505	1,5464e+00	STM2575	-	putative LysR family transcriptional regulator	similar to E. coli cyn operon positive regulator
338	1104	1,5465e+00	STM1138	ycdZ	putative inner membrane protein	hypothetical protein in phoH-csgG intergenic region.
339	3294	1,5470e+00	STM3389	envR	transcriptional repressor for envCD (acrEF)	TetR/AcrR family; similar to E. coli putative
340	1016	1,5471e+00	STM1046	-	Gifsy-2 prophage probable tail assembly protein	putative RBS for STM1047; RegulonDB:STMS1H001327
341	2538	1,5474e+00	STM2607	-	Gifsy-1 prophage protein	similar to head to tail joining protein
342	14	1,5477e+00	STM0014	-	putative LysR family transcriptional regulator	similar to E. coli putative transcriptional
343	2818	1,5485e+00	STM2902	-	putative cytoplasmic protein	null
344	316	1,5486e+00	STM0325	-	putative IS3 transposase	similar to E. coli IS3 putative transposase
345	900	1,5487e+00	STM0928	nanH	sialidase	neuraminidase; sialidase (SW:NANH_SALTY)
346	877	1,5490e+00	STM0905	-	Fels-1 prophage hypothetical protein	similar to E. coli orf, hypothetical protein
347	2671	1,5491e+00	STM2749	-	putative cytoplasmic protein	similar to E. coli regulatory factor of maltose
348	996	1,5503e+00	STM1026	-	Gifsy-2 prophage protein	putative RBS for STM1026; RegulonDB:STMS1H001306
349	1804	1,5504e+00	STM1853	prpA	serine/threonine protein phosphatase	similar to E. coli protein phosphatase 1 modulates
350	2791	1,5510e+00	STM2875	hilD	regulatory helix-turn-helix proteins, araC	HilD (gi|4455108)
351	3634	1,5528e+00	STM3739	yicF	putative DNA ligase	similar to E. coli putative enzyme (AAC76671.1);
352	333	1,5531e+00	STM0343	-	putative diguanylate cyclase/phosphodiesterase	similar to E. coli orf, hypothetical protein
353	1227	1,5541e+00	STM1266	-	putative transcriptional regulator	similar to E. coli putative transcriptional
354	2781	1,5546e+00	STM2865	avrA	putative inner membrane protein	putative RBS for avrA; RegulonDB:STMS1H002930
355	2794	1,5548e+00	STM2878	sptP	protein tyrosine phosphate	protein tyrosine phosphatase SptP (gi|1519054)
356	4094	1,5549e+00	STM4233	ubiC	chorismate pyruvate lyase	similar to E. coli chorismate lyase (AAC77009.1);
357	25	1,5563e+00	STM0025	bcfE	fimbrial subunit	fimbrial subunit (gi|4959515)
358	3948	1,5564e+00	STM4071	-	putative mannose-6-phosphate isomerase	putative RBS for STM4071; RegulonDB:STMS1H003998
359	1501	1,5576e+00	STM1546	-	putative monooxygenase	similar to E. coli 3-(3-hydroxyphenyl)propionate
360	3034	1,5584e+00	STM3124	-	putative response regulator	contains a CheY-like receiver domain and a HTH
361	544	1,5601e+00	STM0556	-	putative transposase	putative RBS for STM0556; RegulonDB:STMS1H000887
362	3834	1,5606e+00	STM3953	yigF	putative inner membrane protein	hypothetical 14.6 Kda protein in corA-rarD
363	4471	1,5630e+00	PSLT019	pefB	plasmid-encoded fimbriae;regulation	null
364	1041	1,5645e+00	STM1072	yccR	putative DNA transformation protein	similar to E. coli orf, hypothetical protein
365	17	1,5651e+00	STM0017	-	putative protein	similar to E. coli putative sensory transducer
366	1098	1,5664e+00	STM1131	-	putative outer membrane protein	similar to E. coli orf, hypothetical protein
367	4125	1,5668e+00	STM4264	yjcC	putative diguanylate cyclase/phosphodiesterase	similar to E. coli orf, hypothetical protein
368	255	1,5672e+00	STM0262	yafS	putative SAM-dependent methyltransferase	similar to E. coli orf, hypothetical protein
369	4246	1,5674e+00	STM4389	yjfY	putative outer membrane protein	similar to E. coli orf, hypothetical protein
370	703	1,5677e+00	STM0723	-	putative ABC-type polysaccharide/polyol phosphate	similar to E. coli ATP-binding component of
371	2702	1,5680e+00	STM2781	virK	virK-like protein	similar to virK in Shigella; virulence gene; similar
372	1369	1,5682e+00	STM1409	ssaJ	secretion system apparatus protein	homology with the yscJ/mxiJ/prgK family of
373	2813	1,5685e+00	STM2897	invE	invasion protein	invasion protein ONVE. (SW:INVE_SALTY)
374	4537	1,5689e+00	PSLT093	-	conjugative transfer protein	null
375	543	1,5698e+00	STM0554	-	homology to integrase protein of phage	similar to E. coli prophage DLP12 integrase
376	3728	1,5706e+00	STM3832	-	putative permease	similar to E. coli putative transport protein
377	2986	1,5708e+00	STM3075	-	putative ABC-type cobalt transport system	ATPase component; similar to E. coli ATP-binding
378	2034	1,5715e+00	STM2094	rfbC	dTDP-4,deoxyrhamnose 3,5 epimerase	dTDP-4-dehydrorhamnose 3,5-epimerase.
379	4169	1,5729e+00	STM4308	-	putative component of anaerobic dehydrogenases	similar to E. coli putative oxidoreductase component
380	1354	1,5730e+00	STM1394	ssaC	secretion system apparatus protein	SpiA (gi|1498307)
381	738	1,5734e+00	STM0763	-	transcriptional regulator, lysR family	similar to E. coli cyn operon positive regulator
382	4135	1,5735e+00	STM4274	yjcH	putative inner membrane protein	similar to E. coli orf, hypothetical protein
383	3646	1,5738e+00	STM3752	-	putative cytoplasmic protein	Pathogenicity island encoded protein: SPI3
384	15	1,5742e+00	STM0015	-	putative bacteriophage protein	null
385	3886	1,5745e+00	STM4010	-	putative hydrolase	similar to E. coli putative phosphatase
386	31	1,5746e+00	STM0031	-	putative transcription regulator	putative transcriptional regulator MarT
387	281	1,5750e+00	STM0288	-	putative cytoplasmic protein	putative RBS for STM0289; RegulonDB:STMS1H000649
388	1099	1,5754e+00	STM1132	-	putative sugar transport protein	similar to E. coli putative transport protein
389	3673	1,5775e+00	STM3779	-	putative phosphotransferase system	HPr-related protein; similar to E. coli PTS system
390	2439	1,5788e+00	STM2509	-	putative IS3-like transposase	similar to E. coli IS3 putative transposase
391	2532	1,5793e+00	STM2601	-	Gifsy-1 prophage protein	similar to minor capsid protein FII of phage N15
392	1586	1,5793e+00	STM1632	-	putative inner membrane protein	putative RBS for STM1633; RegulonDB:STMS1H001829
393	2717	1,5811e+00	STM2796	yqaE	putative YqaE family transport protein	similar to E. coli orf, hypothetical protein
394	2033	1,5813e+00	STM2093	rfbI	CDP-6-deoxy-delta3,4-glucoseen reductase	LPS side chain defect; RFBI protein.
395	2565	1,5814e+00	STM2635	-	Gifsy-1 prophage protein	similar to excisionase in phage phi-80; probable
396	1885	1,5837e+00	STM1934	-	putative outer membrane lipoprotein	similar to E. coli orf, hypothetical protein
397	1221	1,5841e+00	STM1259	-	putative ATPase component of ABC-type transport	contains duplicated ATPase domain; putative ATPase
398	1051	1,5854e+00	STM1082	-	AraC family bacterial regulatory protein	similar to E. coli putative ARAC-type regulatory
399	4403	1,5859e+00	STM4548	bglJ	transcriptional regulator (activator) of bgl	LuxR/UhpA family; similar to E. coli 2-component
400	1108	1,5860e+00	STM1142	csgD	putative transcriptional regulator	LuxR/UhpA family member; probable csgAB operon
401	920	1,5868e+00	STM0948	-	putative cytoplasmic protein	putative RBS for STM0948; RegulonDB:STMS1H001236
402	457	1,5869e+00	STM0466	ybaZ	putative methyltransferase	similar to E. coli orf, hypothetical protein
403	4249	1,5870e+00	STM4392	priB	primosomal replication protein N	similar to E. coli primosomal replication protein N
404	292	1,5877e+00	STM0299	safA	putative outer membrane protein	null
405	3521	1,5883e+00	STM3624A	-	cystathionine gamma-synthase	putative RBS for yhjV; RegulonDB:STMS1H003610
406	3679	1,5889e+00	STM3785	-	putative gntR family regulatory protein	similar to E. coli transcriptional regulator of
407	4180	1,5896e+00	STM4319	phoN	non-specific acid phosphatase	nonspecific acid phosphatase precursor.
408	2790	1,5897e+00	STM2874	prgH	cell invasion protein	PRGH protein. (SW:PRGH_SALTY)
409	429	1,5910e+00	STM0438	-	putative TPR repeat protein	similar to E. coli orf, hypothetical protein
410	3700	1,5918e+00	STM3803	yidF	putative cytoplasmic protein	similar to E. coli putative transcriptional
411	325	1,5924e+00	STM0335	-	putative outer membrane protein	null
412	1597	1,5930e+00	STM1643	-	putative inner membrane protein	null
413	843	1,5931e+00	STM0871	ybjM	putative inner membrane protein	similar to E. coli orf, hypothetical protein
414	293	1,5936e+00	STM0300	safB	putative fimbriae assembly chaparone	similar to E. coli putative chaperone (AAC76177.1);
415	212	1,5942e+00	STM0212	-	putative inner membrane protein	similar to E. coli putative transport protein,
416	2125	1,5962e+00	STM2185	b2145	putative inner membrane protein	similar to E. coli orf, hypothetical protein
417	4476	1,5963e+00	PSLT026	-	putative periplasmic protein	null
418	2212	1,5979e+00	STM2275	-	putative gntR family regulatory protein	similar to E. coli orf, hypothetical protein
419	1208	1,5985e+00	STM1243	-	homology with cold shock proteins	cold shock-like protein CSPH. (SW:CSPH_SALTY)
420	2241	1,5988e+00	STM2304	pmrD	polymyxin resistance protein B	polymyxin b resistance protein PMRD.
421	528	1,5997e+00	STM0538	-	putative outer membrane protein	null
422	1219	1,5998e+00	STM1257	-	putative ABC transporter	putative transmembrane protein (gi|2337944)
423	4156	1,5998e+00	STM4295	adiY	transcriptional activator of adiA	AraC/XylS family; similar to E. coli putative
424	740	1,6001e+00	STM0765	-	putative cation transporter	similar to E. coli putative transport protein
425	4360	1,6001e+00	STM4505	-	putative inner membrane or exported	null
426	2665	1,6006e+00	STM2743	-	putative cytoplasmic protein	putative RBS for STM2744; RegulonDB:STMS1H002824
427	1216	1,6007e+00	STM1254	-	putative outer membrane lipoprotein	putative RBS for STM1254; RegulonDB:STMS1H001507
428	3033	1,6013e+00	STM3123	-	putative arylsulfatase regulator	similar to E. coli putative arylsulfatase regulator
429	3065	1,6015e+00	STM3155	-	putative cytoplasmic protein	putative RBS for STM3156; RegulonDB:STMS1H003192
430	4361	1,6021e+00	STM4506	-	putative dienelactone hydrolase	putative RBS for uxuR; RegulonDB:STMS1H004377
431	4479	1,6021e+00	PSLT029	-	putative cytoplasmic protein	null
432	994	1,6022e+00	STM1024	-	Gifsy-2 prophage protein	null
433	4449	1,6032e+00	STM4597	-	putative periplasmic protein	putative RBS for STM4597; RegulonDB:STMS1H004456
434	4114	1,6032e+00	STM4253	-	putative outer membrane lipoprotein	putative RBS for STM4252; RegulonDB:STMS1H004155
435	3030	1,6045e+00	STM3120	-	putative LysR family transcriptional regulator	similar to E. coli citrate lyase beta chain (acyl
436	4520	1,6052e+00	PSLT073	traM	conjugative transfer: mating signal	null
437	4524	1,6053e+00	PSLT078	traL	conjugative transfer: assembly	null
438	4489	1,6056e+00	PSLT039	spvB	Salmonella plasmid virulence: hydrophilic	null
439	487	1,6066e+00	STM0497	-	putative periplasmic protein	putative RBS for STM0497; RegulonDB:STMS1H000834
440	1613	1,6076e+00	STM1659	ogt	O-6-alkylguanine-DNA	methylated-DNA--protein-cysteine methyltransferase.
441	2148	1,6078e+00	STM2208	-	putative inner membrane protein	null
442	2628	1,6093e+00	STM2705	-	Fels-2 prophage protein	null
443	3035	1,6110e+00	STM3125	-	putative cytoplasmic protein	null
444	1017	1,6114e+00	STM1047	-	Gifsy-2 prophage probable tail assembly protein	putative RBS for STM1048; RegulonDB:STMS1H001328
445	3544	1,6116e+00	STM3648	yiaG	putative transcriptional regulator	similar to E. coli orf, hypothetical protein
446	2740	1,6116e+00	STM2819	yqaA	putative inner membrane protein	similar to E. coli orf, hypothetical protein
447	3387	1,6141e+00	STM3489	yrfA	putative inner membrane protein	similar to E. coli orf, hypothetical protein
448	3857	1,6141e+00	STM3976	yigW	putative hydrolase of PHP superfamily	similar to E. coli orf, hypothetical protein
449	1118	1,6141e+00	STM1152	yceK	putative outer membrane lipoprotein	similar to E. coli orf, hypothetical protein
450	2149	1,6143e+00	STM2209	-	putative inner membrane protein	hypothetical protein
451	4503	1,6146e+00	PSLT053	parB	plasmid partition protein B	null
452	3304	1,6149e+00	STM3405	smf	putative protein involved in DNA uptake	similar to E. coli orf, fragment 1 (AAC76311.1);
453	1396	1,6156e+00	STM1438	ydhL	putative oxidoreductase	similar to E. coli orf, hypothetical protein
454	736	1,6167e+00	STM0761	-	fumarate hydratase Class I anaerobic	similar to E. coli fumarase B= fumarate hydratase
455	1701	1,6188e+00	STM1747	-	putative inner membrane protein	hypothetical protein
456	1500	1,6188e+00	STM1545	-	putative multidrug efflux protein	similar to E. coli putative DEOR-type
457	1687	1,6196e+00	STM1733	-	putative ferredoxin	similar to E. coli putative ferredoxin (AAC73391.1);
458	1163	1,6204e+00	STM1198	pabC	4-amino-4-deoxychorismate lyase	similar to E. coli 4-amino-4-deoxychorismate lyase
459	542	1,6206e+00	STM0552	fimW	putative fimbrial protein	fimbriae W protein. (SW:FIMW_SALTY)
460	3028	1,6215e+00	STM3118	-	putative acetyl-CoA hydrolase	similar to E. coli putative coenzyme A transferase
461	4313	1,6218e+00	STM4457	-	putative transposase	unknown (gi|4558865)
462	4236	1,6222e+00	STM4379	yjfO	putative lipoprotein	similar to E. coli orf, hypothetical protein
463	1934	1,6223e+00	STM1988	-	putative cytoplasmic protein	similar to E. coli orf, hypothetical protein
464	2947	1,6223e+00	STM3035	-	putative periplasmic protein	putative RBS for STM3036; RegulonDB:STMS1H003083
465	1014	1,6237e+00	STM1044	sodC	Gifsy-2 prophage superoxide dismutase precursor	superoxide dismutase [Cu-Zn] precursor.
466	4006	1,6240e+00	STM4131	murI	glutamate racemase	glutamate racemase. (SW:MURI_SALTY)
467	4121	1,6243e+00	STM4260	-	membrane permease	predicted cation efflux pump; HLYD secretion protein
468	3547	1,6251e+00	STM3651	-	putative acetyltransferase	null
469	1064	1,6253e+00	STM1096	copR	Copper resistance transcriptional regulatory	Pathogenicity island encoded protein: SPI5; similar
470	699	1,6254e+00	STM0719	-	putative UDP-galactopyranose mutase	similar to E. coli UDP-galactopyranose mutase
471	3672	1,6256e+00	STM3778	-	putative helix-turn-helix protein	null
472	1218	1,6262e+00	STM1256	-	putative ABC transporter	putative transmembrane protein (gi|2337943)
473	530	1,6263e+00	STM0540	ybcI	putative membrane-bound metal-dependent	similar to E. coli orf, hypothetical protein
474	3610	1,6273e+00	STM3715	rfaZ	lipopolysaccharide core biosynthesis protein	lipopolysaccharide core biosynthesis protein RFAZ.
475	1891	1,6276e+00	STM1940	-	putative cell wall-associated hydrolase	putative RBS for STM1940; RegulonDB:STMS1H002103
476	885	1,6277e+00	STM0913	-	Fels-1 prophage protein	putative RBS for STM0914; RegulonDB:STMS1H001206
477	2861	1,6279e+00	STM2945	sopD	secreted protein in the Sop family; transferred	hypothetical 36.1 Kda protein in cysH 3'region
478	1220	1,6282e+00	STM1258	-	putative ATPase component of ABC-type transport	contains duplicated ATPase domain; putative ATPase
479	641	1,6300e+00	STM0654	ybeQ	putative TPR repeat protein	similar to E. coli orf, hypothetical protein
480	3632	1,6312e+00	STM3737	-	putative Zn-dependent hydrolase	including glyoxylases; similar to E. coli orf,
481	1236	1,6315e+00	STM1275	yaoF	putative hemolysin	similar to E. coli orf, hypothetical protein
482	2596	1,6316e+00	STM2671	yfiR	putative periplasmic protein	similar to E. coli orf, hypothetical protein
483	3040	1,6329e+00	STM3130	-	putative cytoplasmic protein	similar to E. coli orf, hypothetical protein
484	4318	1,6330e+00	STM4462	yjgG	putative cytoplasmic protein	similar to E. coli orf, hypothetical protein
485	200	1,6330e+00	STM0200	stfG	putative minor fimbrial subunit	putative adhesin; minor fimbrial subunit StfG
486	2792	1,6334e+00	STM2876	hilA	invasion genes transcription activator	invasion protein IAGA (protein HILA).
487	2199	1,6342e+00	STM2261	napF	ferredoxin-type protein	electron transfer; similar to E. coli
488	3162	1,6347e+00	STM3254	-	putative fructose-1-phosphate kinase	similar to E. coli 6-phosphofructokinase II;
489	2911	1,6352e+00	STM2999	ppdB	prepilin peptidase dependent protein B	putative component in type IV pilin biogenesis;
490	4379	1,6353e+00	STM4524	hsdS	specificity determinant for hsdM and hsdR	type I restriction enzyme STYSJI specificity
491	2848	1,6358e+00	STM2932	ygbE	putative inner membrane protein	similar to E. coli putative cytochrome oxidase
492	4492	1,6362e+00	PSLT042	-	putative integrase protein	null
493	30	1,6364e+00	STM0030	-	putative LysR family transcriptional regulator	leuO homolog (gi|6650098)
494	988	1,6403e+00	STM1018	-	Gifsy-2 prophage protein	hypothetical protein 11 (gi|7467261)
495	3297	1,6415e+00	STM3392	yhdV	putative outer membrane lipoprotein	similar to E. coli orf, hypothetical protein
496	2998	1,6428e+00	STM3087	yqgB	putative inner membrane protein	similar to E. coli orf, hypothetical protein
497	869	1,6432e+00	STM0898	-	putative Fels-1 prophage transcriptional	putative RBS for STM0898; RegulonDB:STMS1H001191
498	2182	1,6439e+00	STM2244	-	virulence protein MsgA-like protein	virulence protein msga (SW:MSGA_SALTY)
499	4448	1,6439e+00	STM4596	-	putative inner membrane protein	similar to E. coli orf, hypothetical protein
500	1892	1,6444e+00	STM1941	-	putative inner membrane protein	hypothetical protein
501	2785	1,6452e+00	STM2869	orgA	putative flagellar biosynthesis/type III	oxygen-regulated invasion protein ORGA.
502	3343	1,6460e+00	STM3444	bfd	regulatory or redox component complexing with	iron storage and mobilitybacterioferritin-associated
503	1214	1,6466e+00	STM1252	-	putative cytoplasmic protein	null
504	4358	1,6482e+00	STM4503	-	putative inner membrane protein	unknown (gi|5616505)
505	2533	1,6485e+00	STM2602	-	Gifsy-1 prophage protein	similar to DNA packaging protein gp9 of phage N14
506	1371	1,6485e+00	STM1411	ssaK	secretion system apparatus protein	secretion system apparatus protein SSAK.
507	1527	1,6494e+00	STM1573	-	putative cytoplasmic protein	null
508	327	1,6495e+00	STM0337	stbD	putative fimbriae; usher	putative RBS for stbE; RegulonDB:STMS1H000693
509	3051	1,6502e+00	STM3141	-	molybdenum-binding periplasmic protein	null
510	399	1,6507e+00	STM0409	-	hypothetical protein	null
511	2169	1,6513e+00	STM2231	-	ssrB-regulated factor	similar to msgA; virulence protein msga
512	659	1,6516e+00	STM0672	-	putative inner membrane protein	putative RBS for STM0672; RegulonDB:STMS1H000992
513	4227	1,6520e+00	STM4370	yjfI	putative cytoplasmic protein	similar to E. coli orf, hypothetical protein
514	68	1,6520e+00	STM0068	caiF	transcriptional regulator of cai and fix operon	similar to E. coli transcriptional regulator of cai
515	2312	1,6520e+00	STM2375	-	putative cytoplasmic protein	putative RBS for STM2376; RegulonDB:STMS1H002504
516	3031	1,6530e+00	STM3121	-	putative LysR family transcriptional regulator	putative transcriptional regulator (gi|5852589)
517	1215	1,6531e+00	STM1253	-	putative inner membrane protein	similar to E. coli putative cytochrome (AAC75040.1);
518	2024	1,6532e+00	STM2084	rfbM	mannose-1-phosphate guanylyltransferase	LPS side chain defect: mannose-1-phosphate
519	3613	1,6536e+00	STM3718	rfaI	UDP-D-galactose:(glucosyl)lipopolysaccharide-	lipopolysaccharide 1,3-galactosyltransferase.
520	2552	1,6548e+00	STM2622	-	Gifsy-1 prophage protein	hypothetical protein 11 (gi|7467261)
521	1560	1,6553e+00	STM1606	-	putative benzoate membrane transport protein	similar to E. coli putative membrane transport
522	2782	1,6559e+00	STM2866	sprB	transcriptional regulator	transcriptional regulator SprB (gi|5007028)
523	3888	1,6567e+00	STM4012	-	putative coproporphyrinogen III oxidase and	similar to E. coli O2-independent coproporphyrinogen
524	1418	1,6577e+00	STM1460	ydgK	putative inner membrane protein	similar to E. coli orf, hypothetical protein
525	1482	1,6582e+00	STM1527	-	putative inner membrane protein	similar to E. coli orf, hypothetical protein
526	3909	1,6582e+00	STM4033	-	putative merR family bacterial regulatory	null
527	3614	1,6584e+00	STM3719	rfaB	UDP-D-galactose:(glucosyl)lipopolysaccharide-1,	lipopolysaccharide 1,6-galactosyltransferase.
528	3341	1,6591e+00	STM3442	hopD	leader peptidase HopD	similar to E. coli leader peptidase, integral
529	2828	1,6596e+00	STM2912	-	putative LysR family transcriptional regulator	similar to E. coli putative transcriptional
530	329	1,6600e+00	STM0339	stbB	putative fimbriae; chaparone	similar to E. coli probable pilin chaperone similar
531	2000	1,6613e+00	STM2060	yeeA	putative inner membrane protein	similar to E. coli orf, hypothetical protein
532	980	1,6613e+00	STM1010	-	Gifsy-2 prophage protein	hypothetical protein 4 (gi|7467264)
533	285	1,6618e+00	STM0292	-	putative RHS-family protein	similar to E. coli rhsE protein in rhs element
534	355	1,6620e+00	STM0365	yahN	putative transport protein	similar to E. coli putative cytochrome subunit of
535	4269	1,6628e+00	STM4412	-	putative pemease	similar to E. coli D-galactonate transport
536	1707	1,6634e+00	STM1753	hnr	Response regulator in protein turnover	mouse virulence protein; similar to E. coli Hnr
537	868	1,6638e+00	STM0897	-	Fels-1 prophage protein	putative RBS for STM0897; RegulonDB:STMS1H001190
538	982	1,6647e+00	STM1012	-	Gifsy-2 prophage putative regulatory protein	probable regulatory protein (gi|7467281)
539	2558	1,6647e+00	STM2628	-	Gifsy-1 prophage protein	probable regulatory protein (gi|7467281)
540	1109	1,6650e+00	STM1143	csgB	minor curlin subunit precursor	nucleator for assembly of adhesive surface
541	2436	1,6655e+00	STM2506	-	putative inner membrane protein	similar to E. coli orf, hypothetical protein
542	3784	1,6675e+00	STM3897	yifA	putative LysR family transcriptional regulator	similar to E. coli orf, hypothetical protein
543	321	1,6681e+00	STM0331	-	putative fumarylacetoacetate (FAA) hydrolase	similar to E. coli putative isomerase (AAC74264.1);
544	1106	1,6699e+00	STM1140	csgF	curli production assembly/transport component,	curli production assembly/transport component CSGF
545	3369	1,6699e+00	STM3471	yhfG	putative cytoplasmic protein	hypothetical 6.8 Kda protein in fic-ppiA intergenic
546	1171	1,6701e+00	STM1206	ycfL	putative outer membrane lipoprotein	similar to E. coli orf, hypothetical protein
547	2448	1,6712e+00	STM2518	yfgJ	putative cytoplasmic protein	similar to E. coli orf, hypothetical protein
548	3612	1,6717e+00	STM3717	rfaJ	UDP-D-glucose:(galactosyl)lipopolysaccharide	lipopolysaccharide 1,2-glucosyltransferase.
549	593	1,6720e+00	STM0606	ybdO	putative LysR family transcriptional regulator	similar to E. coli putative transcriptional
550	1525	1,6720e+00	STM1571	yddG	putative permease	similar to E. coli orf, hypothetical protein
551	371	1,6725e+00	STM0381	-	putative inner membrane protein	null
552	2597	1,6731e+00	STM2672	yfiN	putative diguanylate cyclase/phosphodiesterase	similar to E. coli orf, hypothetical protein
553	1573	1,6732e+00	STM1619	-	cryptic aminoglycoside resistance gene	null
554	1502	1,6741e+00	STM1547	-	putative marR-family transcriptional regulator	null
555	3271	1,6744e+00	STM3366	yhcR	putative inner membrane protein	similar to E. coli orf, hypothetical protein
556	437	1,6744e+00	STM0446	bolA	morphogene; putative regulator of murein genes	similar to E. coli possible regulator of murein
557	972	1,6748e+00	STM1002	-	putatiave diaminopropionate ammonia lyase	similar to E. coli putative dehydratase
558	294	1,6748e+00	STM0301	safC	putative fimbriae usher	similar to E. coli putative outer membrane protein,
559	1814	1,6758e+00	STM1863	-	putative inner membrane protein	putative RBS for STM1864; RegulonDB:STMS1H002029
560	4268	1,6761e+00	STM4411	ytfP	putative cytoplasmic protein	similar to E. coli orf, hypothetical protein
561	1760	1,6772e+00	STM1809	-	putative cytoplasmic protein	similar to E. coli orf, hypothetical protein
562	4197	1,6773e+00	STM4337	ecnR	putative luxR family bacterial regulatory	putative RBS for ecnR; RegulonDB:STMS1H004225
563	1764	1,6780e+00	STM1813	ycgL	putative cytoplasmic protein	similar to E. coli orf, hypothetical protein
564	4467	1,6783e+00	PSLT015	orf5	putative outer membrane protein	null
565	1356	1,6786e+00	STM1396	ssaE	secretion system effector	putative secretory apparatus component (gi|3377860)
566	2547	1,6794e+00	STM2617	-	Gifsy-1 prophage protein	similar to antiterminator Q
567	4059	1,6794e+00	STM4198	-	putative cytoplasmic protein	null
568	2481	1,6798e+00	STM2551	-	putative inner membrane protein	null
569	296	1,6800e+00	STM0303	ybeJ	putative xylanase/chitin deacetylase	similar to E. coli orf, hypothetical protein
570	4171	1,6802e+00	STM4310	-	putative inner membrane protein	similar to E. coli orf, hypothetical protein
571	1304	1,6819e+00	STM1343	nlpC	lipoprotein	similar to E. coli lipoprotein (AAC74778.1); Blastp
572	375	1,6821e+00	STM0385	yaiC	putative diguanylate cyclase/phosphodiesterase	similar to E. coli orf, hypothetical protein
573	4409	1,6823e+00	STM4557	holD	DNA polymerase III, psi subunit	similar to E. coli DNA polymerase III, psi subunit
574	684	1,6825e+00	STM0704	kdpC	P-type ATPase, high-affinity potassium transport	similar to E. coli high-affinity potassium transport
575	324	1,6827e+00	STM0334	-	putative cytoplasmic protein	putative RBS for STM0334; RegulonDB:STMS1H000691
576	3974	1,6834e+00	STM4097	-	putative outer membrane lipoprotein	putative RBS for STM4097; RegulonDB:STMS1H004021
577	1821	1,6840e+00	STM1869A	-	hypothetical protein	putative RBS for STM1870; RegulonDB:STMS1H002035
578	352	1,6846e+00	STM0362	-	putative cytoplasmic protein	hypothetical protein
579	2006	1,6850e+00	STM2066	sopA	secreted effector protein of Salmonella	similar to secreted effector protein of Salmonella
580	1140	1,6859e+00	STM1174	flgB	flagellar biosynthesis protein	cell-proximal portion of basal-body rod; flagellar
581	1094	1,6861e+00	STM1127	-	putative transcriptional regulator	similar to E. coli orf, hypothetical protein
582	1063	1,6870e+00	STM1095	copS	Copper resistance; histidine kinase	Pathogenicity island encoded protein: SPI5; similar
583	3793	1,6872e+00	STM3906	-	putative cytoplasmic protein	putative RBS for STM3907; RegulonDB:STMS1H003857
584	1303	1,6873e+00	STM1342	btuD	vitamin B12 transport protein	ABC superfamily (binding protein); similar to E.
585	1340	1,6875e+00	STM1380	orf32	putative hydrolase or acyltransferase	proline iminopeptidase like protein (gi|1526980)
586	864	1,6878e+00	STM0893	-	putative Fels-1 prophage integrase	similar to E. coli putative transposase
587	4217	1,6879e+00	STM4360	miaA	delta(2)-isopentenylpyrophosphate tRNA-adenosine	tRNA delta(2)-isopentenylpyrophosphate transferase.
588	630	1,6881e+00	STM0643	cobC	alpha ribazole-5'-P phosphatase in cobalamin	alpha-ribazole-5'-phosphate phosphatase
589	644	1,6884e+00	STM0657	ybeU	putative cytoplasmic protein	similar to E. coli putative tRNA ligase
590	2433	1,6888e+00	STM2503	-	putative diguanylate cyclase	similar to E. coli putative cytochrome C-type
591	4076	1,6897e+00	STM4215	-	putative cytoplasmic protein	putative RBS for STM4214; RegulonDB:STMS1H004121
592	3255	1,6898e+00	STM3350	-	putative inner membrane protein	null
593	2991	1,6905e+00	STM3080	-	putative mannitol dehydrogenase	similar to E. coli orf, hypothetical protein
594	539	1,6914e+00	STM0549	fimZ	fimbrial protein Z	putative transcriptional regulator (LuxR/UhpA
595	4206	1,6916e+00	STM4346	yjeO	putative inner membrane protein	similar to E. coli orf, hypothetical protein
596	3064	1,6919e+00	STM3154	-	putative ATP-dependent RNA helicase-like protein	putative RBS for STM3155; RegulonDB:STMS1H003191
597	1248	1,6923e+00	STM1287	-	arylsulfatase regulator	similar to E. coli putative arylsulfatase regulator
598	1361	1,6931e+00	STM1401	sseD	secretion system effector	SseD (gi|3776122)
599	1473	1,6935e+00	STM1518	marB	multiple antibiotic resistance protein	multiple antibiotic resistance protein MARB.
600	1230	1,6938e+00	STM1269	-	putative chorismate mutase	putative RBS for yeaS; RegulonDB:STMS1H001522
601	4237	1,6938e+00	STM4380	yjfP	putative hydrolase of the alpha/beta superfamily	similar to E. coli orf, hypothetical protein
602	1487	1,6940e+00	STM1532	-	putative dehydrogenase protein	null
603	1664	1,6949e+00	STM1710	pgpB	phosphatidylglycerophosphate phosphatase B	similar to E. coli non-essential
604	2493	1,6953e+00	STM2563	yfhG	putative transcriptional regulator of	EBP family; similar to E. coli putative alpha helix
605	3566	1,6955e+00	STM3671	yiaM	putative transporter	similar to E. coli orf, hypothetical protein
606	2218	1,6959e+00	STM2281	-	putative LysR family transcriptional regulator	similar to E. coli orf, hypothetical protein
607	2096	1,6962e+00	STM2156A	-	putative 16.9 kd lipoprotein precursor	null
608	2648	1,6971e+00	STM2726	-	Fels-2 prophage protein	hypothetical protein
609	472	1,6985e+00	STM0482	ybaN	putative phage gene 58	similar to E. coli putative gene 58 (AAC73570.1);
610	1268	1,6985e+00	STM1307	astE	succinylglutamate desuccinylase	similar to E. coli orf, hypothetical protein
611	3186	1,6985e+00	STM3278	-	putative cytoplasmic protein	hypothetical protein
612	1826	1,6999e+00	STM1874	-	putative inner membrane protein	similar to E. coli putative resistance protein
613	550	1,7001e+00	STM0563	-	putative transcriptional regulator (AraC/XylS	similar to E. coli putative ARAC-type regulatory
614	1022	1,7003e+00	STM1053	-	Gifsy-2 prophage protein	similar to E. coli orf, hypothetical protein
615	1377	1,7021e+00	STM1417	ssaP	secretion system apparatus protein	secretion system apparatus protein SSAP.
616	280	1,7024e+00	STM0287	-	putative periplasmic protein	putative RBS for STM0288; RegulonDB:STMS1H000648
617	4120	1,7028e+00	STM4259	-	putative ABC exporter outer membrane	ABC exporter outer membrane component homolog
618	2815	1,7034e+00	STM2899	invF	invasion protein	invasion protein INVF. (SW:INVF_SALTY)
619	4480	1,7034e+00	PSLT030	-	putative cytoplasmic protein	null
620	368	1,7036e+00	STM0378	yaiY	putative inner membrane protein	similar to E. coli orf, hypothetical protein
621	1097	1,7042e+00	STM1130	-	putative inner membrane protein	similar to E. coli orf, hypothetical protein
622	37	1,7054e+00	STM0037	-	putative cytoplasmic protein	putative RBS for STM0038; RegulonDB:STMS1H000430
623	4079	1,7060e+00	STM4218	-	putative inner membrane protein	hypothetical protein
624	828	1,7062e+00	STM0856	-	putative electron transfer flavoprotein alpha	similar to E. coli putative flavoprotein
625	3448	1,7069e+00	STM3552	yhhA	putative outer membrane protein	similar to E. coli orf, hypothetical protein
626	4111	1,7069e+00	STM4250	yjbQ	putative cytoplasmic protein	similar to E. coli orf, hypothetical protein
627	723	1,7075e+00	STM0743	ybgE	putative inner membrane lipoprotein	similar to E. coli orf, hypothetical protein
628	4462	1,7076e+00	PSLT010	srgB	sdiA-regulated gene; putative outer membrane	null
629	1829	1,7076e+00	STM1877	-	putative amidohydrolase	similar to E. coli orf, hypothetical protein
630	2211	1,7080e+00	STM2274	-	putative permease	similar to E. coli putative transport protein
631	3660	1,7085e+00	STM3766	-	putative cytoplasmic protein	similar to E. coli orf, hypothetical protein
632	4370	1,7088e+00	STM4515	yjiJ	putative sugar transporter	similar to E. coli putative transport protein
633	3546	1,7088e+00	STM3650	-	putative periplasmic or exported protein	null
634	1376	1,7093e+00	STM1416	ssaO	secretion system apparatus protein	secretion system apparatus protein SSAO.
635	3502	1,7099e+00	STM3606	yhjB	putative transcriptional regulator	LuxR/UhpA family; similar to E. coli putative
636	3906	1,7106e+00	STM4030	-	putative cytoplasmic protein	similar to E. coli orf, hypothetical protein
637	2823	1,7120e+00	STM2907	pphB	serine/threonine specific protein phosphatase 2	similar to E. coli protein phosphatase 2
638	2089	1,7122e+00	STM2150	stcC	putative outer membrane protein	similar to E. coli putative outer membrane protein
639	238	1,7128e+00	STM0238	yaeP	putative cytoplasmic protein	putative RBS for rof; RegulonDB:STMS1H000603
640	1708	1,7151e+00	STM1754	ychK	putative phosphoesterase	similar to E. coli orf, hypothetical protein
641	1607	1,7153e+00	STM1653	-	putative membrane transporter of cations	similar to E. coli methylviologen resistance
642	3554	1,7161e+00	STM3659	yiaB	putative inner membrane protein	similar to E. coli orf, hypothetical protein
643	679	1,7163e+00	STM0699	-	putative cytoplasmic protein	null
644	2561	1,7163e+00	STM2631	-	Gifsy-1 prophage protein	hypothetical protein 4 (gi|7467264)
645	1359	1,7168e+00	STM1399	sscA	secretion system chaparone	putative secretion chaperone (gi|3377863)
646	2971	1,7171e+00	STM3060	ygfE	putative cytoplasmic protein	similar to E. coli orf, hypothetical protein
647	267	1,7177e+00	STM0274A	-	invasol SirA	null
648	62	1,7178e+00	STM0062	citX2	putative cytoplasmic protein	similar to E. coli orf, hypothetical protein
649	2724	1,7186e+00	STM2803	-	putative gntR family regulatory protein	similar to E. coli putative regulator (AAC77296.1);
650	811	1,7198e+00	STM0839	-	putative inner membrane protein	null
651	1483	1,7199e+00	STM1528	-	putative outer membrane protein	putative RBS for STM1529; RegulonDB:STMS1H001739
652	797	1,7200e+00	STM0825	ybiI	putative DnaK suppressor protein	similar to E. coli orf, hypothetical protein
653	3425	1,7202e+00	STM3528	-	putative periplasmic phosphate-binding protein	putative RBS for STM3528; RegulonDB:STMS1H003520
654	1040	1,7203e+00	STM1071	sulA	suppressor of lon	inhibitor of cell division and FtsZ ring formation
655	4222	1,7206e+00	STM4365	yjeT	putative inner membrane protein	similar to E. coli orf, hypothetical protein
656	4065	1,7206e+00	STM4204	-	putative inner membrane protein	null
657	3653	1,7209e+00	STM3759	marT	putative transcriptional regulatory protein	Pathogenicity island encoded protein: SPI3; putative
658	4173	1,7212e+00	STM4312	-	putative phage protein	null
659	4234	1,7215e+00	STM4377	aidB	putative acyl-CoA dehydrogenase	adaptive response; transcription activated by Ada;
660	548	1,7218e+00	STM0561	-	sensor protein	similar to E. coli putative 2-component sensor
661	100	1,7221e+00	STM0100	-	putative cytoplasmic protein	null
662	3887	1,7221e+00	STM4011	-	putative inner membrane protein	putative RBS for STM4010; RegulonDB:STMS1H003941
663	1316	1,7222e+00	STM1355	ydiP	putative transcription regulator, AraC family	similar to E. coli putative ARAC-type regulatory
664	3154	1,7225e+00	STM3245	tdcA	transcriptional activator of tdc operon	LysR family; similar to E. coli transcriptional
665	642	1,7228e+00	STM0655	ybeR	putative cytoplasmic protein	similar to E. coli orf, hypothetical protein
666	4504	1,7238e+00	PSLT054	samB	mutagenesis by UV and mutagens; related to umuDC	null
667	2195	1,7240e+00	STM2257	napH	ferredoxin-type protein	electron transfer; similar to E. coli
668	2806	1,7241e+00	STM2890	spaP	surface presentation of antigens	secretory proteins; surface presentation of antigens
669	2916	1,7246e+00	STM3004	ygdP	putative invasion protein	NTP pyrophosphohydrolase; similar to E. coli
670	2718	1,7252e+00	STM2797	-	putative arsR family regulatory protein	similar to E. coli orf, hypothetical protein
671	4348	1,7257e+00	STM4493	-	putative cytoplasmic protein	null
672	3952	1,7259e+00	STM4075	ydeY	putative sugar transport protein	ABC superfamily (membrane); similar to E. coli
673	2824	1,7269e+00	STM2908	-	putative cytoplasmic protein	putative RBS for STM2908; RegulonDB:STMS1H002966
674	2719	1,7272e+00	STM2798	ygaP	putative rhodanese-related sulfurtransferase	similar to E. coli orf, hypothetical protein
675	104	1,7274e+00	STM0104	araC	transcriptional regulator (AraC/XylS family) for	arabinose operon regulatory protein.
676	254	1,7283e+00	STM0261	gloB	hydroxyacylglutathione hydrolase	similar to E. coli probable hydroxyacylglutathione
677	2788	1,7283e+00	STM2872	prgJ	cytoplasmic cell invasion protein	PRGJ protein. (SW:PRGJ_SALTY)
678	2660	1,7295e+00	STM2738	-	Fels-2 prophage protein	similar to E. coli retron
679	1474	1,7296e+00	STM1519	marA	AraC/XylS family transcriptional activator of	multiple antibiotic resistance protein MARA.
680	198	1,7297e+00	STM0198	stfE	putative minor fimbrial subunit	minor fimbrial subunit StfE (gi|3747032)
681	1976	1,7300e+00	STM2036	pocR	propanediol utilization protein	AraC family transcriptional regulation; regulatory
682	2179	1,7313e+00	STM2241	sspH2	Leucine-rich repeat protein	induced by the SPI-2 regulator ssrA/B
683	336	1,7319e+00	STM0346	-	putative outer membrane protein; homolog of ail	unknown (gi|6707276)
684	4349	1,7321e+00	STM4494	-	putative ABC-type sugar/spermidine/putrescine	putative RBS for STM4493; RegulonDB:STMS1H004365
685	975	1,7331e+00	STM1005	-	Gifsy-2 prophage integrase	similar to E. coli putative transposase
686	4116	1,7333e+00	STM4255	-	putative cytoplasmic protein	putative RBS for uvrA; RegulonDB:STMS1H004157
687	2267	1,7334e+00	STM2330	lrhA	LysR family NADH dehydrogenase transcriptional	similar to E. coli NADH dehydrogenase
688	712	1,7337e+00	STM0732	sdhC	succinate dehydrogenase, cytochrome b556	similar to E. coli succinate dehydrogenase,
689	268	1,7343e+00	STM0275	-	putative cytoplasmic protein	hypothetical protein
690	3826	1,7348e+00	STM3944	-	putative inner membrane protein	pseudogene; 2 frameshifts
691	470	1,7357e+00	STM0480	ybaM	putative inner membrane protein	similar to E. coli orf, hypothetical protein
692	4486	1,7358e+00	PSLT036	-	putative transposase, IS200-like	null
693	2225	1,7366e+00	STM2288	-	putative cytoplasmic protein	similar to E. coli orf, hypothetical protein
694	1157	1,7373e+00	STM1192	plsX	putative fatty acid/phospholipid synthesis	fatty acid/phospholipid synthesis protein PLSX.
695	2912	1,7382e+00	STM3000	ppdA	prepilin peptidase dependent protein A	putative component in type IV pilin biogenesis;
696	1335	1,7408e+00	STM1375	ynhG	putative LysM domain protein	similar to E. coli orf, hypothetical protein
697	4425	1,7417e+00	STM4573	stjC	putative fimbrial chaparone protein	similar to E. coli putative chaperone (AAC76247.1);
698	3454	1,7418e+00	STM3558	-	homology to death -on-curing protein of phage P1	null
699	1633	1,7428e+00	STM1680	ycjI	putative carboxypeptidase	similar to E. coli putative carboxypeptidase
700	4550	1,7432e+00	PSLT106	-	homologue of mvpA, Shigella flexneri	null
701	2752	1,7443e+00	STM2836	gutM	putative glucitol (srl) operon regulatory	similar to E. coli glucitol operon activator
702	552	1,7453e+00	STM0565	-	putative periplasmic protein	similar to E. coli orf, hypothetical protein
703	2896	1,7470e+00	STM2982	gcvA	regulator of gcv operon	LysR family; similar to E. coli positive regulator
704	1068	1,7479e+00	STM1100	hpaR	4-hydroxyphenylacetate catabolism protein	putative RBS for hpaR; RegulonDB:STMS1H001372
705	1511	1,7483e+00	STM1557	-	putative aminotransferase	similar to E. coli enzyme that may degrade or block
706	4008	1,7487e+00	STM4138	birA	biotin-[acetylCoA carboxylase] holoenzyme	bifunctional; BirA family; BIRA bifunctional
707	1890	1,7488e+00	STM1939	-	putative glucose-6-phosphate dehydrogenase	putative RBS for STM1939; RegulonDB:STMS1H002102
708	2152	1,7492e+00	STM2213	yeiU	putative permease	similar to E. coli orf, hypothetical protein
709	995	1,7495e+00	STM1025	-	Gifsy-2 prophage protein	putative RBS for STM1025; RegulonDB:STMS1H001305
710	3173	1,7496e+00	STM3265	yraN	putative endonuclease	similar to E. coli orf, hypothetical protein
711	618	1,7496e+00	STM0631	ybeM	putative hydrolase	similar to E. coli putative amidase (AAC73727.1);
712	506	1,7503e+00	STM0516	allR	putative regulatory protein	similar to E. coli putative regulator (AAC73608.1);
713	1692	1,7519e+00	STM1738	yciI	putative cytoplasmic protein	similar to E. coli orf, hypothetical protein
714	1849	1,7520e+00	STM1897	yebB	putative periplasmic protein	similar to E. coli orf, hypothetical protein
715	3819	1,7525e+00	STM3937	hemD	uroporphyrinogen III synthase	similar to E. coli uroporphyrinogen III synthase
716	1193	1,7527e+00	STM1228	-	putative periplasmic protein	null
717	2408	1,7528e+00	STM2478	-	putative beta-lactamase class C	similar to E. coli putative beta-lactamase
718	1639	1,7545e+00	STM1686	pspE	phage shock protein	similar to E. coli phage shock protein (AAC74390.1);
719	853	1,7546e+00	STM0881	ybjO	putative inner membrane protein	similar to E. coli orf, hypothetical protein
720	2816	1,7548e+00	STM2900	invH	invasion protein	invasion protein INVH precursor. (SW:INVH_SALTY)
721	2180	1,7551e+00	STM2242	-	putative tail fiber protein of phage	hypothetical protein
722	1844	1,7554e+00	STM1892	znuC	ABC superfamily high affinity Zn transport	ATP-binding protein; similar to E. coli putative
723	4532	1,7554e+00	PSLT087	-	conjugative transfer protein	null
724	2626	1,7558e+00	STM2703	-	Fels-2 prophage protein	similar to invertase (pin) in phage E14; unknown
725	3631	1,7561e+00	STM3736	-	putative LysR family transcriptional regulator	similar to E. coli putative transcriptional
726	3789	1,7562e+00	STM3902	ilvM	acetolactate synthase II, small subunit	similar to E. coli acetolactate synthase II, valine
727	334	1,7569e+00	STM0344	-	putative response regulator	putative RBS for STM0345; RegulonDB:STMS1H000701
728	2787	1,7570e+00	STM2871	prgK	cell invasion protein	lipoprotein; may link inner and outer membranes;
729	3611	1,7579e+00	STM3716	rfaY	lipopolysaccharide core biosynthesis protein	modification of heptose region of the core;
730	4406	1,7580e+00	STM4551	-	putative diguanylate cyclase/phosphodiesterase	similar to E. coli orf, hypothetical protein
731	1563	1,7604e+00	STM1609	tehA	K+-tellurite ethidium and proflavin transport	TDT family; similar to E. coli tellurite resistance
732	825	1,7609e+00	STM0853	yliH	putative cytoplasmic protein	similar to E. coli putative receptor (AAC73923.1);
733	3616	1,7624e+00	STM3721	rfaP	lipopolysaccharide core biosynthesis protein	phosphorylation of core heptose; lipopolysaccharide
734	2691	1,7627e+00	STM2769	-	putative transposase	similar to E. coli IS3 putative transposase
735	1592	1,7627e+00	STM1638	-	putative SAM-dependent methyltransferase	similar to E. coli orf, hypothetical protein
736	2052	1,7643e+00	STM2112	wcaD	putative colanic acid polymerase	similar to E. coli putative colanic acid polymerase
737	1367	1,7650e+00	STM1407	ssaH	secretion system apparatus	SsaH (gi|3776128)
738	3744	1,7652e+00	STM3849	yieE	putative cytoplasmic protein	similar to E. coli orf, hypothetical protein
739	2655	1,7655e+00	STM2733	-	Fels-2 prophage protein	similar to E. coli retron Ec67
740	3501	1,7657e+00	STM3605	-	putative phage endolysin	null
741	2995	1,7661e+00	STM3084	-	putative gntR family regulatory protein	similar to E. coli regulator for uxu operon
742	3896	1,7663e+00	STM4020	yihR	putative aldose-1-epimerase	similar to E. coli putative aldose-1-epimerase
743	2933	1,7664e+00	STM3021	-	putative inner membrane protein	null
744	3311	1,7671e+00	STM3412	zntR	Zn(II)-responsive transcriptional regulator	MerR family; similar to E. coli putative
745	458	1,7684e+00	STM0468	ylaB	putative diguanylate cyclase/phosphodiesterase	similar to E. coli orf, hypothetical protein
746	3176	1,7688e+00	STM3268	yraR	putative nucleoside-diphosphate-sugar epimerase	similar to E. coli orf, hypothetical protein
747	512	1,7688e+00	STM0522	allP	putative NCS1 family, allantoin transport	similar to E. coli putative transport protein
748	2807	1,7688e+00	STM2891	spaO	surface presentation of antigens	secretory proteins; surface presentation of antigens
749	2266	1,7694e+00	STM2329	-	putative cytoplasmic protein	hypothetical protein
750	1481	1,7697e+00	STM1526	yneG	putative cytoplasmic protein	similar to E. coli orf, hypothetical protein
751	829	1,7698e+00	STM0857	-	putative acyl-CoA dehydrogenase	similar to E. coli putative oxidoreductase
752	4530	1,7707e+00	PSLT084	traV	conjugative transfer: assembly	null
753	4463	1,7709e+00	PSLT011	srgA	sdiA-regulated gene; putative thiol-disulfide	null
754	1374	1,7712e+00	STM1414	ssaV	secretion system apparatus protein	homology with the LcrD family of proteins; secretion
755	4232	1,7713e+00	STM4375	yjfM	putative inner membrane protein	similar to E. coli orf, hypothetical protein
756	3742	1,7715e+00	STM3847	yidY	putative MFS family tranport protein	1st mdule; similar to E. coli putative transport
757	3029	1,7716e+00	STM3119	-	putative monoamine oxidase	similar to E. coli putative aldehyde dehydrogenase
758	2814	1,7719e+00	STM2898	invG	outer membrane invasion protein	INVG protein precursor. (SW:INVG_SALTY)
759	3659	1,7720e+00	STM3765	yicL	putative permease	integral membrane protein; hypothetical protein in
760	1322	1,7723e+00	STM1361	ydiM	putative MFS family transport protein	similar to E. coli putative transport system
761	1745	1,7729e+00	STM1794	-	putative periplasmic protein	putative RBS for STM1795; RegulonDB:STMS1H001969
762	3907	1,7733e+00	STM4031	-	putative cytoplasmic protein	similar to E. coli orf, hypothetical protein
763	3010	1,7738e+00	STM3099	yggR	putative protein transport	similar to E. coli putative protein transport
764	3533	1,7739e+00	STM3637	lpfD	long polar fimbrial operon protein	LPFD protein precursor. (SW:LPFD_SALTY)
765	323	1,7739e+00	STM0333	-	putative LysR family transcriptional regulator	similar to E. coli putative transcriptional
766	3462	1,7749e+00	STM3566	-	putative cytoplasmic protein	hypothetical protein
767	573	1,7754e+00	STM0586	fes	enterochelin esterase	similar to E. coli enterochelin esterase
768	3055	1,7758e+00	STM3145	hybE	putative hydrogenase	similar to E. coli member of hyb operon
769	1239	1,7758e+00	STM1278	yeaN	putative MFS family transport protein (amino	similar to E. coli putative amino acid/amine
770	2245	1,7764e+00	STM2308	yfbB	putative enzyme	similar to E. coli putative enzyme (AAC75323.1);
771	2310	1,7766e+00	STM2373	-	putative cytoplasmic protein	putative RBS for STM2373; RegulonDB:STMS1H002501
772	1805	1,7766e+00	STM1854	-	putative inner membrane protein	hypothetical protein
773	4464	1,7767e+00	PSLT012	orf7	putative bacterial regulatory proteins, luxR	null
774	2369	1,7768e+00	STM2439	yfeL	putative membrane carboxypeptidase	penicillin-binding protein; hypothetical 20.5 Kda
775	3675	1,7770e+00	STM3781	-	putative sugar (pentulose and hexulose) kinase	similar to E. coli L-fuculokinase (AAC75845.1);
776	2546	1,7774e+00	STM2616	-	Gifsy-1 prophage	similar to antirepressor protein of phage P22
777	467	1,7776e+00	STM0477	acrR	acrAB operon repressor (TetR/AcrR family)	similar to E. coli acrAB operon repressor
778	2860	1,7777e+00	STM2944	ygcB	putative helicase	similar to E. coli orf, hypothetical protein
779	4551	1,7778e+00	PSLT107	-	putative cytoplasmic protein	null
780	1824	1,7781e+00	STM1872	-	putative cytoplasmic protein	hypothetical protein
781	1262	1,7785e+00	STM1301	-	putative mutator MutT protein	similar to E. coli orf, hypothetical protein
782	1032	1,7787e+00	STM1063	pqiA	paraquat-inducible protein A	similar to E. coli paraquat-inducible protein A
783	3717	1,7788e+00	STM3821	torD	cytoplasmic chaperone which interacts with TorA	similar to E. coli part of trimethylamine-N-oxide
784	4148	1,7789e+00	STM4287	phnO	putative regulator in phn operon	similar to E. coli putative regulator, phn operon
785	896	1,7798e+00	STM0924	-	putative Fels-1 prophage Cu/Zn superoxide	similar to E. coli superoxide dismutase precursor
786	2141	1,7801e+00	STM2201	yeiE	putative LysR family transcriptional regulator	similar to E. coli putative transcriptional
787	992	1,7807e+00	STM1022	-	Gifsy-2 prophage putative molecular chaperone,	similar to E. coli orf, hypothetical protein
788	307	1,7812e+00	STM0315	prfH	putative peptide chain release factor	similar to E. coli probable peptide chain release
789	1496	1,7813e+00	STM1541	-	putative gntR family regulatory protein	similar to E. coli regulator for uxu operon
790	373	1,7819e+00	STM0383	yaiB	putative cytoplasmic protein	similar to E. coli orf, hypothetical protein
791	1960	1,7821e+00	STM2020	cbiO	synthesis of vitamin B12 adenosyl cobalamide	cobalt transport atp-binding protein CBIO.
792	4528	1,7823e+00	PSLT082	traP	conjugative transfer	null
793	3706	1,7824e+00	STM3810	yidQ	putative outer membrane lipoprotein	similar to E. coli orf, hypothetical protein
794	3677	1,7826e+00	STM3783	-	putative periplasmic protein	similar to E. coli galactitol-specific enzyme IIB of
795	1953	1,7830e+00	STM2011	-	putative cytoplasmic protein	putative RBS for STM2011; RegulonDB:STMS1H002164
796	2827	1,7839e+00	STM2911	-	putative permease	similar to E. coli multidrug resistance; probably
797	143	1,7840e+00	STM0143	hofB	putative integral membrane protein	involved in biogenesis of fimbriae (type IV pilin),
798	1038	1,7843e+00	STM1069	ycbG	putative cytoplasmic protein	similar to E. coli putative dehydrogenase
799	2113	1,7846e+00	STM2173	-	putative cytoplasmic protein	hypothetical protein
800	3237	1,7850e+00	STM3332	yhcG	putative cytoplasmic protein	similar to E. coli orf, hypothetical protein
801	3957	1,7855e+00	STM4080	-	putative ribulose-5-phosphate 3-epimerase	similar to E. coli D-ribulose-5-phosphate
802	1945	1,7861e+00	STM1999	-	putative cytoplasmic protein	hypothetical protein
803	1228	1,7863e+00	STM1267	-	putative cytoplasmic protein	similar to E. coli orf, hypothetical protein
804	1059	1,7866e+00	STM1091	sopB	Pathogenicity island encoded protein: SPI5	invasion gene D protein (gi|2582385)
805	349	1,7868e+00	STM0359	-	putative cytoplasmic protein	hypothetical protein
806	2661	1,7870e+00	STM2739	-	Fels-2 prophage protein	similar to int protein in phage 186; similar to E.
807	3301	1,7873e+00	STM3402	yrdC	putative translation factor	similar to E. coli orf, hypothetical protein
808	3938	1,7878e+00	STM4061	yiiP	putative CDF family transport protein	similar to E. coli putative transport system
809	4341	1,7879e+00	STM4485	idnK	thermosensitive D-gluconate kinase	similar to E. coli gluconate kinase, thermosensitive
810	3798	1,7880e+00	STM3911	-	putative inner membrane protein	similar to E. coli required for NMN transport
811	1238	1,7883e+00	STM1277	yeaO	putative cytoplasmic protein	similar to E. coli orf, hypothetical protein
812	2420	1,7887e+00	STM2490	gcvR	transcriptional repressor of gcv operon	similar to E. coli transcriptional regulation of gcv
813	3500	1,7891e+00	STM3604	-	putative inner membrane protein	putative RBS for STM3604; RegulonDB:STMS1H003593
814	1818	1,7893e+00	STM1868	mig-3	phage-tail assembly protein-like protein	phage tail assembly protein (gi|2460256)
815	1552	1,7894e+00	STM1598	ydcR	putative gntR family regulatory protein	similar to E. coli multi modular; putative
816	1185	1,7894e+00	STM1220	ycfX	putative regulator (NagC/XylR family)	similar to E. coli putative NAGC-like
817	2612	1,7898e+00	STM2687	yfjG	putative oligoketide cyclase/lipid transport	similar to E. coli orf, hypothetical protein
818	1240	1,7901e+00	STM1279	yeaM	putative regulator (AraC/XylS family)	similar to E. coli putative ARAC-type regulatory
819	1504	1,7911e+00	STM1549	-	putative translation initiation inhibitor	similar to E. coli orf, hypothetical protein
820	1761	1,7912e+00	STM1810	-	putative cytoplasmic protein	hypothetical protein
821	3980	1,7913e+00	STM4103	-	putative cytoplasmic protein	putative RBS for STM4103; RegulonDB:STMS1H004027
822	4292	1,7917e+00	STM4435	-	putative cytoplasmic protein	putative RBS for STM4436; RegulonDB:STMS1H004314
823	1711	1,7918e+00	STM1760	-	putative TPR repeat protein	similar to E. coli orf, hypothetical protein
824	353	1,7918e+00	STM0363	-	putative transcription regulator, AraC family	putative XylS/AraC transcriptional activator
825	1977	1,7920e+00	STM2037	pduF	propanediol utilization protein	propanediol diffusion facilitator; propanediol
826	3678	1,7922e+00	STM3784	-	putative phosphotransferase system	similar to E. coli galactitol-specific enzyme IIA of
827	1225	1,7925e+00	STM1264	aadA	aminoglycoside adenyltransferase	putative RBS for STM1265; RegulonDB:STMS1H001517
828	4064	1,7925e+00	STM4203	-	putative phage baseplate protein	putative RBS for STM4202; RegulonDB:STMS1H004111
829	1822	1,7933e+00	STM1870	-	recE-like protein	similar to E. coli exonuclease VIII, ds DNA
830	1115	1,7934e+00	STM1149	mdoC	membrane protein	required for succinyl substitution of glucan
831	4353	1,7941e+00	STM4498	-	putative inner membrane protein	putative RBS for STM4497; RegulonDB:STMS1H004368
832	4453	1,7945e+00	PSLT001	-	putative cytoplasmic protein	null
833	1843	1,7946e+00	STM1891	znuA	ABC superfamily high affinity Zn transport	binding protein; similar to E. coli putative adhesin
834	3874	1,7948e+00	STM3998	yihG	putative endonuclease	similar to E. coli putative endonuclease
835	1898	1,7956e+00	STM1950	sdiA	transcriptional regulator of ftsQAZ gene cluster	LuxR/UhpA family; similar to E. coli transcriptional
836	283	1,7958e+00	STM0290	-	putative cytoplasmic protein	putative RBS for STM0291; RegulonDB:STMS1H000651
837	1095	1,7962e+00	STM1128	-	putative sodium/glucose cotransporter	similar to E. coli putative cotransporter
838	2727	1,7964e+00	STM2806	nrdI	stimulates ribonucleotide reduction	NRDI protein. (SW:NRDI_SALTY)
839	3159	1,7972e+00	STM3251	-	putative ribokinase family sugar kinase	similar to E. coli ribokinase (AAC76775.1); Blastp
840	2722	1,7977e+00	STM2801	ygaC	putative cytoplasmic protein	similar to E. coli orf, hypothetical protein
841	986	1,7991e+00	STM1016	-	Gifsy-2 prophage protein	hypothetical protein (gi|7467246)
842	2554	1,7991e+00	STM2624	-	Gifsy-1 prophage protein	hypothetical protein (gi|7467246)
843	2530	1,7997e+00	STM2599	-	Gifsy-1 prophage protein	similar to E. coli putative virulence protein
844	3516	1,8002e+00	STM3620	yhjQ	putative ATPase involved in chromosome	similar to E. coli orf, hypothetical protein
845	251	1,8002e+00	STM0258	yafD	putative cytoplasmic protein	similar to E. coli orf, hypothetical protein
846	1610	1,8003e+00	STM1656	-	putative Zn transport protein	similar to E. coli orf, hypothetical protein
847	1368	1,8007e+00	STM1408	ssaI	secretion system apparatus	SsaI (gi|3776129)
848	1012	1,8010e+00	STM1042	-	Gifsy-2 prophage probable minor tail protein	lambda phage M tail component homolog (gi|2232363)
849	998	1,8011e+00	STM1028	-	Gifsy-2 prophage lysozyme	similar to E. coli bacteriophage lambda lysozyme
850	1807	1,8024e+00	STM1856	-	putative cytoplasmic protein	similar to E. coli orf, hypothetical protein
851	1472	1,8034e+00	STM1517	ydeD	putative permease, integral membrane protein	probable cysteine metabolite efflux pump.
852	3870	1,8039e+00	STM3994	mobA	putative molybdopterin-guanine dinucleotide	similar to E. coli molybdopterin --->
853	845	1,8042e+00	STM0873	ybjC	putative inner membrane protein	similar to E. coli orf, hypothetical protein
854	4319	1,8043e+00	STM4463	-	putative arginine repressor	similar to E. coli repressor of arg regulon;
855	121	1,8052e+00	STM0121	ftsL	cell division protein	ingrowth of wall at septum; similar to E. coli cell
856	1490	1,8052e+00	STM1535	-	putative hydrogenase protein	putative RBS for STM1534; RegulonDB:STMS1H001744
857	912	1,8054e+00	STM0940	ybjX	homolog of virK	similar to E. coli putative enzyme (AAC73964.1);
858	4444	1,8054e+00	STM4592	sthD	putative fimbrial subunit	similar to E. coli fimbrial morphology (AAC77275.1);
859	546	1,8059e+00	STM0558	yfdH	putative glycosyltransferase	similar to E. coli putative glycan biosynthesis
860	1441	1,8072e+00	STM1486	ynfM	putative MFS familty transport protein	similar to E. coli putative transport protein
861	2805	1,8074e+00	STM2889	spaQ	surface presentation of antigens	secretory proteins; surface presentation of antigens
862	1541	1,8081e+00	STM1587	yncD	putative outer membrane receptor	similar to E. coli putative outer membrane receptor
863	2273	1,8088e+00	STM2336	-	putative cytoplasmic protein	similar to E. coli orf, hypothetical protein
864	695	1,8088e+00	STM0715	-	putative cytoplasmic protein	hypothetical protein
865	2210	1,8094e+00	STM2273	-	putative dehydratase protein	similar to E. coli starvation sensing protein
866	3755	1,8097e+00	STM3860	-	putative dipeptide/oligopeptide/nickel ABC-type	periplasmic component; similar to E. coli putative
867	899	1,8105e+00	STM0927	-	putative Fels-1 prophage tail assembly protein	hypothetical protein in nanH 3'region.
868	3388	1,8106e+00	STM3490	yrfB	putative inner membrane protein	similar to E. coli orf, hypothetical protein
869	3869	1,8109e+00	STM3993	mobB	molybdopterin-guanine dinucleotide biosynthesis	GTP-binding; similar to E. coli
870	2293	1,8113e+00	STM2356	ubiX	3-octaprenyl-4-hydroxybenzoate carboxy-lyase	similar to E. coli 3-octaprenyl-4-hydroxybenzoate
871	3300	1,8118e+00	STM3401	aroE	dehydroshikimate reductase	similar to E. coli dehydroshikimate reductase
872	510	1,8118e+00	STM0520	-	putative permease	similar to E. coli putative transport protein,
873	4494	1,8120e+00	PSLT044	rlgA	putative integrase protein	null
874	486	1,8126e+00	STM0496	ybaP	putative cytoplasmic protein	similar to E. coli putative ligase (AAC73584.1);
875	322	1,8126e+00	STM0332	-	putative hydrolase or acyltransferase	similar to E. coli orf, hypothetical protein
876	2793	1,8132e+00	STM2877	iagB	cell invasion protein	invasion protein IAGB precursor. (SW:IAGB_SALTY)
877	1910	1,8135e+00	STM1962	fliT	putative export chaperone for FliD	flagellar biosynthesis; flagellar protein FLIT.
878	1709	1,8137e+00	STM1755	ychJ	putative cytoplasmic protein	similar to E. coli orf, hypothetical protein
879	1933	1,8139e+00	STM1987	-	putative inner membrane protein	similar to E. coli orf, hypothetical protein
880	2798	1,8143e+00	STM2882	sipA	cell invasion protein	SipA (gi|1172128)
881	2383	1,8145e+00	STM2453	-	putative cytoplasmic protein	hypothetical 30.0 Kda protein in eutR-hemF
882	3424	1,8146e+00	STM3527	-	putative inner membrane protein	similar to E. coli orf, hypothetical protein
883	3415	1,8150e+00	STM3517	-	putative DNA-damage-inducibile protein	resembles dinJ; similar to E. coli damage-inducible
884	3609	1,8156e+00	STM3714	rfaK	putative hexose transferase	lipopolysaccharide core biosynthesis;
885	1306	1,8157e+00	STM1345	ydiU	putative cytoplasmic protein	similar to E. coli orf, hypothetical protein
886	1963	1,8160e+00	STM2023	cbiM	synthesis of vitamin B12 adenosyl cobalamide	CBIM protein. (SW:CBIM_SALTY)
887	1301	1,8162e+00	STM1340	btuC	vitamin B12 transport protein	ABC superfamily (membrane); similar to E. coli
888	2132	1,8162e+00	STM2192	yeiB	putative inner membrane protein	similar to E. coli orf, hypothetical protein
889	1778	1,8166e+00	STM1827	-	putative diguanylate cyclase/phosphodiesterase	similar to E. coli orf, hypothetical protein
890	4499	1,8166e+00	PSLT049	-	putative DNA polymerase III epsilon subunit	null
891	1312	1,8172e+00	STM1351	ydiT	putative ferredoxin	similar to E. coli orf, hypothetical protein
892	2698	1,8173e+00	STM2776	iroE	putative hydrolase of the alpha/beta superfamily	null
893	261	1,8173e+00	STM0269	-	putative cytoplasmic protein	null
894	221	1,8184e+00	STM0221	uppS	undecaprenyl pyrophosphate synthetase (di-trans,	similar to E. coli orf, hypothetical protein
895	1202	1,8188e+00	STM1237	ymfC	putative ribosomal large subunit pseudouridine	similar to E. coli orf, hypothetical protein
896	574	1,8202e+00	STM0587	ybdZ	putative cytoplasmic protein	putative RBS for entF; RegulonDB:STMS1H000915
897	1329	1,8203e+00	STM1369	sufA	putative HesB-like domain protein	similar to E. coli orf, hypothetical protein
898	106	1,8213e+00	STM0106	yabJ	putative ABC-transport protein	similar to E. coli putative ATP-binding component of
899	2518	1,8214e+00	STM2587	-	Gifsy-1 prophage protein	similar to phage tail assembly protein; phage tail
900	910	1,8214e+00	STM0938	ybjE	putative inner membrane protein	similar to E. coli putative surface protein
901	3390	1,8217e+00	STM3492	yrfD	putative periplasmic protein	similar to E. coli orf, hypothetical protein
902	3403	1,8217e+00	STM3505	feoA	ferrous iron transport protein A	similar to E. coli ferrous iron transport protein A
903	176	1,8223e+00	STM0176	stiB	putative fimbrial chaparone	similar to E. coli periplasmic chaperone, required
904	320	1,8232e+00	STM0330	-	putative 3-isopropylmalate isomerase	similar to E. coli isopropylmalate isomerase subunit
905	1695	1,8232e+00	STM1741	-	putative voltage-gated potassium channel	putative RBS for STM1741; RegulonDB:STMS1H001922
906	279	1,8232e+00	STM0286	-	putative cytoplasmic protein	putative RBS for STM0287; RegulonDB:STMS1H000647
907	3591	1,8232e+00	STM3696	-	putative transcriptional regulator	similar to E. coli L-idonate transcriptional
908	2366	1,8234e+00	STM2436	ptsJ	putative gntR family regulatory protein	putative transcriptional regulatory protein PTSJ.
909	2173	1,8235e+00	STM2235	-	putative phage protein	similar to E. coli orf, hypothetical protein
910	1830	1,8237e+00	STM1878	exoX	DNA exonuclease X	degrades ss and ds DNA with 3'-5' polarity; similar
911	3021	1,8240e+00	STM3110	mutY	adenine DNA glycosylase	A/G-specific adenine glycosylase. (SW:MUTY_SALTY)
912	3444	1,8250e+00	STM3548	-	putative cytoplasmic protein	ORF 245 (gi|4456875)
913	1598	1,8253e+00	STM1644	ydbL	putative periplasmic protein	similar to E. coli orf, hypothetical protein
914	1420	1,8256e+00	STM1462	ydgJ	putative oxidoreductase	similar to E. coli orf, hypothetical protein
915	3094	1,8257e+00	STM3184	yqiB	putative cytoplasmic protein	similar to E. coli putative enzyme (AAC76069.1);
916	1289	1,8259e+00	STM1328	-	putative outer membrane protein	putative RBS for STM1328; RegulonDB:STMS1H001575
917	2294	1,8264e+00	STM2357	-	putative amino acid transporter	similar to E. coli putative amino acid/amine
918	1229	1,8265e+00	STM1268	-	putative cytoplasmic protein	hypothetical protein
919	4231	1,8273e+00	STM4374	yjfL	putative inner membrane protein	similar to E. coli orf, hypothetical protein
920	867	1,8275e+00	STM0896	-	Fels-1 prophage protein	putative RBS for STM0896; RegulonDB:STMS1H001189
921	2284	1,8285e+00	STM2347	yfcE	putative phosphoesterase	similar to E. coli orf, hypothetical protein
922	3357	1,8288e+00	STM3458	yheR	putative NAD(P)H oxidoreductase	similar to E. coli putative NAD(P)H oxidoreductase
923	1305	1,8288e+00	STM1344	ydiV	putative diguanylate cyclase/phosphodiesterase	similar to E. coli orf, hypothetical protein
924	592	1,8298e+00	STM0605	ybdN	putative 3'-phosphoadenosine 5'-phosphosulfate	similar to E. coli orf, hypothetical protein
925	1270	1,8302e+00	STM1309	-	putative nuclease subunit of the excinuclease	similar to E. coli putative excinuclease subunit
926	3042	1,8303e+00	STM3132	-	putative xylanase	chitin deacetylase
927	3991	1,8304e+00	STM4115	pflC	putative pyruvate formate lyase activating enzyme	similar to E. coli probable pyruvate formate lyase
928	263	1,8308e+00	STM0271	-	putative cytoplasmic protein	putative RBS for STM0270; RegulonDB:STMS1H000631
929	2524	1,8313e+00	STM2593	-	Gifsy-1 prophage protein	similar to phage tail component M; lambda phage M
930	471	1,8313e+00	STM0481	priC	primosomal replication protein N	similar to E. coli primosomal replication protein
931	1630	1,8313e+00	STM1677	-	putative LysR family transcriptional regulator	similar to E. coli putative transcriptional
932	2543	1,8319e+00	STM2612	-	Gifsy-1 prophage protein	similar to morphogenesis protein of phage B103;
933	2566	1,8323e+00	STM2636	-	Gifsy-1 prophage protein	similar to integrase in phage; probable integrase
934	1784	1,8325e+00	STM1833	-	putative inner membrane protein	similar to E. coli orf, hypothetical protein
935	1005	1,8325e+00	STM1035	-	Gifsy-2 prophage ATP-binding sugar	putative RBS for STM1036; RegulonDB:STMS1H001316
936	1327	1,8328e+00	STM1367	ydiH	putative cytoplasmic protein	similar to E. coli orf, hypothetical protein
937	295	1,8329e+00	STM0302	safD	putative fimbriae subunit	putative RBS for ybeJ; RegulonDB:STMS1H000661
938	4066	1,8335e+00	STM4205	-	putative phage glycosyltransferase	similar to E. coli putative glycan biosynthesis
939	3312	1,8335e+00	STM3413	yhdN	putative cytoplasmic protein	similar to E. coli orf, hypothetical protein
940	98	1,8338e+00	STM0098	-	putative secreted protein	similar to E. coli orf, hypothetical protein
941	882	1,8341e+00	STM0910	-	Fels-1 prophage protein	putative RBS for STM0911; RegulonDB:STMS1H001203
942	1812	1,8343e+00	STM1861	-	putative cytoplasmic protein	similar to E. coli prophage e14 integrase
943	1210	1,8346e+00	STM1246	pagC	reduced macrophage survival protein	PhoP regulated; virulence membrane protein PAGC
944	1232	1,8360e+00	STM1271	yeaR	putative cytoplasmic protein	similar to E. coli orf, hypothetical protein
945	604	1,8368e+00	STM0617	rna	RNase I	similar to E. coli RNase I, cleaves phosphodiester
946	1082	1,8368e+00	STM1114	scsB	suppression of copper sensitivity protein	suppressor for copper-sensitivity B (gi|2327004)
947	201	1,8369e+00	STM0201	-	putative outer membrane protein	hypothetical 30.2 da protein in stfG 3'region
948	1495	1,8379e+00	STM1540	-	putative hydrolase	putative RBS for STM1541; RegulonDB:STMS1H001751
949	63	1,8383e+00	STM0063	citG2	putative modifier of citrate lyase protein	similar to E. coli orf, hypothetical protein
950	4451	1,8387e+00	STM4599	yjjY	putative inner membrane protein	similar to E. coli orf, hypothetical protein
951	1344	1,8389e+00	STM1384	ttrC	tetrathionate reductase complex, subunit C	tetrathionate reductase subunit C (TtrC)
952	381	1,8402e+00	STM0391	yaiE	putative cytoplasmic protein	similar to E. coli orf, hypothetical protein
953	277	1,8405e+00	STM0284	-	putative shiga-like toxin A subunit	putative RBS for STM0285; RegulonDB:STMS1H000645
954	808	1,8406e+00	STM0836	ybiR	putative di- and tricarboxylate transporters	similar to E. coli orf, hypothetical protein
955	2656	1,8409e+00	STM2734	-	Fels-2 prophage protein	hypothetical protein
956	1559	1,8409e+00	STM1605	ydcN	putative oxidoreductase	similar to E. coli orf, hypothetical protein
957	1790	1,8409e+00	STM1839	-	putative periplasmic or exported protein	similar to E. coli orf, hypothetical protein
958	2619	1,8412e+00	STM2696	-	Fels-2 prophage protein	similar to genes in phage phiCTX
959	1363	1,8412e+00	STM1403	sscB	secretion system chaparone	SscB (gi|3377867)
960	1349	1,8413e+00	STM1389	orf319	putative inner membrane protein	ORF 319 (gi|4456867)
961	976	1,8433e+00	STM1006	-	Gifsy-2 prophage excisionase	putative RBS for STM1006; RegulonDB:STMS1H001289
962	1955	1,8437e+00	STM2015	erfK	putative periplasmic protein	protein ERKF/SRFK precursor. (SW:ERFK_SALTY)
963	770	1,8440e+00	STM0797	bioD	dethiobiotin synthetase	similar to E. coli dethiobiotin synthetase
964	3445	1,8445e+00	STM3549	-	putative inner membrane protein	putative RBS for STM3550; RegulonDB:STMS1H003541
965	4280	1,8445e+00	STM4423	-	putative AraC-type DNA-binding domain-containing	similar to E. coli putative ARAC-type regulatory
966	4188	1,8449e+00	STM4328	yjeH	putative transporter	cytoplasmic membrane protein; similar to E. coli
967	2564	1,8450e+00	STM2634	-	putative cytoplasmic protein	hypothetical protein
968	1579	1,8455e+00	STM1625	ydcI	putative LysR family transcriptional regulator	similar to E. coli putative transcriptional
969	4465	1,8455e+00	PSLT013	pefI	plasmid-encoded fimbriae; regulatory	null
970	2523	1,8457e+00	STM2592	-	Gifsy-1 prophage protein	similar to phage tail component L
971	1488	1,8459e+00	STM1533	-	putative hydrogenase	similar to E. coli nickel incorporation into
972	2050	1,8460e+00	STM2110	wcaF	putative acyltransferase	in colanic acid gene cluster; similar to E. coli
973	462	1,8462e+00	STM0472	maa	maltose o-acetyltransferase	similar to E. coli putative transferase
974	4328	1,8465e+00	STM4472	ytgA	putative inner membrane protein	hypothetical 17.8 kKa protein in miaE 3'region (ORF
975	911	1,8466e+00	STM0939	ybjD	homology with RecF protein	similar to E. coli orf, hypothetical protein
976	1951	1,8471e+00	STM2009	amn	AMP nucleosidase	similar to E. coli AMP nucleosidase (AAC75046.1);
977	939	1,8474e+00	STM0969	ycaM	putative APC family, amino-acid transporter	similar to E. coli putative transport (AAC73985.1);
978	319	1,8489e+00	STM0329	-	putative 3-isopropylmalate isomerase	similar to E. coli 3-isopropylmalate isomerase
979	492	1,8496e+00	STM0502	ybbL	putative ABC-type sugar/spermidine/putrescine	similar to E. coli putative ATP-binding component of
980	3131	1,8499e+00	STM3222	ygjQ	putative integral membrane protein	similar to E. coli orf, hypothetical protein
981	3919	1,8504e+00	STM4042A	-	hypothetical protein	null
982	1896	1,8518e+00	STM1948	-	putative inner membrane protein	hypothetical protein
983	2905	1,8522e+00	STM2993	recD	exonuclease V, alpha chain	similar to E. coli DNA helicase, ATP-dependent
984	2887	1,8529e+00	STM2972	exo	exonuclease IX, 5'-3' exonuclease	similar to E. coli 5'-3' exonuclease (AAC75840.1);
985	3122	1,8530e+00	STM3212	mug	G/U mismatch specific DNA glycosylase	similar to E. coli orf, hypothetical protein
986	4307	1,8532e+00	STM4450	-	putative inner membrane protein	similar to E. coli orf, hypothetical protein
987	880	1,8536e+00	STM0908	-	Fels-1 prophage protein	bacteriophage ES18 gp15 protein (gi|1143595)
988	2121	1,8537e+00	STM2181	yohJ	putative effector of murein hydrolase LrgA	similar to E. coli orf, hypothetical protein
989	2237	1,8541e+00	STM2300	-	putative cytoplasmic protein	similar to E. coli orf, hypothetical protein
990	973	1,8544e+00	STM1003	-	putative transcriptional regulator, Lrp family	similar to E. coli inner membrane transport protein
991	340	1,8548e+00	STM0350	-	homology to outer membrane efflux protein	similar to E. coli putative resistance protein
992	2100	1,8550e+00	STM2160	yehV	putative transcriptional repressor (MerR family)	similar to E. coli putative transcriptional
993	2250	1,8551e+00	STM2313	elaC	putative metal-dependent hydrolase	similar to E. coli orf, hypothetical protein
994	708	1,8559e+00	STM0728	nei	endonuclease VIII	removes oxidized pyrimidines; may also remove
995	4344	1,8580e+00	STM4489	-	putative superfamily I DNA helicases	similar to E. coli putative frameshift suppressor
996	3666	1,8581e+00	STM3772	-	putative phosphotransferase system enzyme IIA	putative RBS for STM3772; RegulonDB:STMS1H003741
997	745	1,8586e+00	STM0771	-	putative ABC-type cobalamin/Fe3+-siderophores	similar to E. coli ATP-binding component of ferric
998	1360	1,8587e+00	STM1400	sseC	secretion system effector	SseC (gi|3377864)
999	1536	1,8589e+00	STM1582	nhoA	putative arylamine N-acetyltransferase	N-hydroxyarylamine O-acetyltransferase.
1000	2663	1,8589e+00	STM2741	-	putative periplasmic protein	null
1001	1557	1,8593e+00	STM1603	yncJ	putative periplasmic protein	similar to E. coli orf, hypothetical protein
1002	590	1,8595e+00	STM0603	ybdL	putative aminotransferase	similar to E. coli putative aminotransferase
1003	3406	1,8597e+00	STM3508	-	putative cytoplasmic protein	similar to E. coli orf, hypothetical protein
1004	4080	1,8598e+00	STM4219	-	putative cytoplasmic protein	null
1005	2230	1,8602e+00	STM2293	-	putative nucleotide-utilizing enzyme related to	similar to E. coli orf, hypothetical protein
1006	1611	1,8602e+00	STM1657	-	putative methyl-accepting chemotaxis protein	similar to E. coli methyl-accepting chemotaxis
1007	3953	1,8604e+00	STM4076	ydeZ	putative sugar transport protein	ABC superfamily (membrane); similar to E. coli
1008	1619	1,8610e+00	STM1665	-	putative cytoplasmic protein	pseudogene; in-frame stop following codon 24
1009	249	1,8610e+00	STM0256	yafC	putative LysR family transcriptional regulator	similar to E. coli putative transcriptional
1010	2350	1,8615e+00	STM2420	xapR	regulator for XapA	LysR family; similar to E. coli regulator for xapA
1011	3348	1,8620e+00	STM3449	yheL	putative oxidation of intracellular sulfur	similar to E. coli orf, hypothetical protein
1012	2548	1,8629e+00	STM2618	-	Gifsy-1 prophage protein	putative RBS for STM2617; RegulonDB:STMS1H002714
1013	1622	1,8637e+00	STM1669	-	invasin-like protein; intimin	homology to invasin C of Yersinia; similar to E.
1014	32	1,8640e+00	STM0032	-	putative arylsulfatase	null
1015	2333	1,8645e+00	STM2397	pgtB	protein for signal transmission	phosphoglycerate transport; phosphoglycerate
1016	566	1,8648e+00	STM0579	ybdF	putative cytoplasmic protein	similar to E. coli orf, hypothetical protein
1017	1445	1,8649e+00	STM1490	-	putative chloride channel protein	similar to E. coli putative chloride channel
1018	1510	1,8649e+00	STM1556	-	putative Na+/H+ antiporter	similar to E. coli transport of dicarboxylates
1019	2802	1,8653e+00	STM2886	sicA	surface presentation of antigens	secretory proteins; surface presentation of antigens
1020	2935	1,8655e+00	STM3023	yohL	putative cytoplasmic protein	similar to E. coli orf, hypothetical protein
1021	315	1,8658e+00	STM0324	-	putative inner membrane protein	null
1022	4330	1,8661e+00	STM4474	yjgN	putative inner membrane protein	hypothetical protein in miaE 3'region (ORF x).
1023	514	1,8664e+00	STM0524	ybbY	putative transport protein	similar to E. coli putative transport (AAC73615.1);
1024	3658	1,8667e+00	STM3764	mgtC	Mg2+ transport protein	Pathogenicity island encoded protein: SPI3; Mg(2+)
1025	3951	1,8669e+00	STM4074	ego	putative ABC-type sugar aldose transport system	ATPase component; similar to E. coli putative
1026	2784	1,8675e+00	STM2868	-	putative cytoplasmic protein	null
1027	2572	1,8676e+00	STM2642	yfiC	putative transferase	similar to E. coli putative enzyme (AAC75628.1);
1028	2853	1,8678e+00	STM2937	ygbF	putative inner membrane protein	similar to E. coli orf, hypothetical protein
1029	2249	1,8681e+00	STM2312	elaA	putative acyltransferase	similar to E. coli orf, hypothetical protein
1030	894	1,8682e+00	STM0922	-	putative Fels-1 prophage tail assembly protein	putative RBS for STM0923; RegulonDB:STMS1H001215
1031	1803	1,8687e+00	STM1852	yebW	putative inner membrane lipoprotein	similar to E. coli orf, hypothetical protein
1032	709	1,8690e+00	STM0729	abrB	putative transport protein	similar to E. coli putative transport protein
1033	3736	1,8690e+00	STM3840	rnpA	RNase P	protein component (protein C5); processes tRNA and
1034	2795	1,8692e+00	STM2879	sicP	chaparone related to virulence	SicP (gi|3283218)
1035	1436	1,8693e+00	STM1481	-	putative membrane transport protein	similar to E. coli putative transport protein
1036	2804	1,8700e+00	STM2888	spaR	surface presentation of antigens	secretory proteins; surface presentation of antigens
1037	428	1,8705e+00	STM0437	-	putative periplasmic protein	similar to E. coli orf, hypothetical protein
1038	2837	1,8705e+00	STM2921	-	putative flavoprotein	similar to E. coli 3-octaprenyl-4-hydroxybenzoate
1039	737	1,8706e+00	STM0762	-	fumarate hydratase, alpha subunit	similar to E. coli L-tartrate dehydratase, subunit A
1040	4174	1,8706e+00	STM4313	-	putative cytoplasmic protein	putative RBS for STM4313; RegulonDB:STMS1H004207
1041	2399	1,8708e+00	STM2469	eutP	putative ethanolamine utilization protein	ethanolamine utilization protein EUTP.
1042	1127	1,8711e+00	STM1161	yceP	putative cytoplasmic protein	similar to E. coli orf, hypothetical protein
1043	3241	1,8712e+00	STM3336	nanK	putative ManNAc kinase	similar to E. coli putative NAGC-like
1044	4473	1,8713e+00	PSLT023	repA2	DNA replication	null
1045	3009	1,8713e+00	STM3098	-	putative transcriptional regulator	putative RBS for STM3098; RegulonDB:STMS1H003137
1046	1929	1,8717e+00	STM1981	fliR	putative flagellar biosynthetic protein	flagellar biosynthetic protein FLIR.
1047	3443	1,8720e+00	STM3547	-	putative transcriptional regulator of sugar	ORF 408 (gi|4456874)
1048	3701	1,8720e+00	STM3804	yidG	putative inner membrane protein	similar to E. coli orf, hypothetical protein
1049	1971	1,8722e+00	STM2031	cbiE	synthesis of vitamin B12 adenosyl cobalamide	precorrin-6Y C5,15-methyltransferase
1050	20	1,8726e+00	STM0020	-	putative cytoplasmic protein	similar to E. coli orf, hypothetical protein
1051	1888	1,8732e+00	STM1937	tyrP	HAAAP family tyrosine-specific transport protein	similar to E. coli tyrosine-specific transport
1052	2172	1,8734e+00	STM2234	-	putative tail fiber assembly protein	putative RBS for STM2234; RegulonDB:STMS1H002371
1053	966	1,8734e+00	STM0996	ycbK	putative outer membrane protein	similar to E. coli orf, hypothetical protein
1054	1050	1,8736e+00	STM1081	-	putative outer membrane protein	similar to E. coli orf, hypothetical protein
1055	84	1,8739e+00	STM0084	-	putative sulfatase	similar to E. coli putative sulfatase (AAC76701.1);
1056	1462	1,8745e+00	STM1507	ydfJ	putative transport protein	similar to E. coli putative transport protein
1057	804	1,8746e+00	STM0832	ybiF	putative permease	hypothetical protein in dps-ompX intergenic region.
1058	1058	1,8753e+00	STM1090	pipC	Pathogenicity island encoded protein: SPI5	invasion gene E protein (gi|2582386)
1059	744	1,8758e+00	STM0770	-	putative ABC transport protein	similar to E. coli ferric enterobactin
1060	3848	1,8767e+00	STM3967	dlhH	putative dienelactone hydrolase family	similar to E. coli putative enzyme (AAC76833.1);
1061	2517	1,8772e+00	STM2586	-	Gifsy-1 prophage protein	similar to phage tail assembly protein; phage tail
1062	252	1,8776e+00	STM0259	yafE	putative methyltransferase in menaquinone/biotin	similar to E. coli putative biotin synthesis protein
1063	2799	1,8777e+00	STM2883	sipD	cell invasion protein	sspD protein (gi|7443300)
1064	1113	1,8778e+00	STM1147	-	putative ACR protein	related to the C-terminal domain of histone
1065	1498	1,8783e+00	STM1543	-	putative transport protein	similar to E. coli putative transport protein
1066	547	1,8787e+00	STM0559	rfbI	putative glycosyl translocase	similar to E. coli orf, hypothetical protein
1067	4454	1,8790e+00	PSLT002	-	putative phospholipase D	null
1068	1859	1,8791e+00	STM1907	cutC	copper homeostasis protein	similar to E. coli copper homeostasis protein
1069	464	1,8791e+00	STM0474	ybaJ	putative cytoplasmic protein	similar to E. coli orf, hypothetical protein
1070	3036	1,8793e+00	STM3126	-	putative amino acid transporter	similar to E. coli proline permease transport
1071	2311	1,8793e+00	STM2374	-	putatiave helix-turn-helix regulatory protein	similar to E. coli regulatory factor of maltose
1072	2335	1,8793e+00	STM2399	pgtP	transporter protein	phosphoglycerate transport; phosphoglycerate
1073	3248	1,8795e+00	STM3343	-	putative cytoplasmic protein	putative RBS for STM3343; RegulonDB:STMS1H003358
1074	2332	1,8798e+00	STM2396	pgtA	activator protein	phosphoglycerate transport; phosphoglycerate
1075	2955	1,8799e+00	STM3044	xerD	site-specific recombinase	integrase/recombinase XERD. (SW:XERD_SALTY)
1076	2540	1,8811e+00	STM2609	-	Gifsy-1 prophage protein	similar to DNA packaging protein Nu1 of phage 21;
1077	2354	1,8815e+00	STM2424	yfeR	putative LysR family transcriptional regulator	similar to E. coli putative transcriptional
1078	1932	1,8816e+00	STM1986	yedP	putative hydrolase of the HAD superfamily	similar to E. coli orf, hypothetical protein
1079	1249	1,8822e+00	STM1288	-	putative aldehyde reductase	similar to E. coli putative an aldehyde reductase
1080	1948	1,8826e+00	STM2006	-	putative branched chain amino acid transport	null
1081	3668	1,8828e+00	STM3774	-	putative inner membrane protein	putative RBS for STM3775; RegulonDB:STMS1H003744
1082	1749	1,8831e+00	STM1798	ycgR	putative inner membrane protein	similar to E. coli orf, hypothetical protein
1083	3652	1,8833e+00	STM3758	fidL	putative inner membrane protein	Pathogenicity island encoded protein: SPI3; FidL
1084	1704	1,8843e+00	STM1750	tdk	thymidine kinase	similar to E. coli thymidine kinase (AAC74320.1);
1085	178	1,8844e+00	STM0178	yadI	putative PTS enzyme	similar to E. coli putative PTS enzyme II B
1086	3037	1,8846e+00	STM3127	-	putative cytoplasmic protein	putative RBS for STM3127; RegulonDB:STMS1H003164
1087	404	1,8851e+00	STM0414	yajI	putative outer membrane lipoprotein	similar to E. coli orf, hypothetical protein
1088	1798	1,8853e+00	STM1847	yebR	putative GAF domain-containing protein	similar to E. coli orf, hypothetical protein
1089	2069	1,8860e+00	STM2129	yegB	putative MFS family transport protein	similar to E. coli putative transport protein
1090	1307	1,8861e+00	STM1346	ydiE	putative cytoplasmic protein	similar to E. coli orf, hypothetical protein
1091	52	1,8865e+00	STM0052	-	putative transcription regulator sensor for	similar to E. coli sequence similarity to Shigella
1092	2415	1,8868e+00	STM2485	ypfI	putative acetyltransferase	similar to E. coli orf, hypothetical protein
1093	2457	1,8876e+00	STM2527	-	putative polyferredoxin	similar to E. coli hydrogenase 4 Fe-S subunit
1094	3099	1,8878e+00	STM3189	ygiD	putative cytoplasmic protein	similar to E. coli orf, hypothetical protein
1095	2948	1,8884e+00	STM3036	-	putative inner membrane protein	null
1096	3263	1,8887e+00	STM3358	-	putative gntR family regulatory protein	putative RBS for STM3357; RegulonDB:STMS1H003370
1097	448	1,8887e+00	STM0457	cof	putative hydrolase	similar to E. coli orf, hypothetical protein
1098	1876	1,8892e+00	STM1924	flhC	regulator of flagellar biosynthesis	acts on class 2 operons; flagellar transcriptional
1099	3039	1,8892e+00	STM3129	-	putative NAD-dependent aldehyde dehydrogenase	similar to E. coli phenylacetaldehyde dehydrogenase
1100	2858	1,8901e+00	STM2942	-	putative transposase	null
1101	2832	1,8907e+00	STM2916	ygbL	putative fuculose phosphate aldolase	similar to E. coli putative epimerase/aldolase
1102	4182	1,8909e+00	STM4322	yjdC	putative merR family bacterial regulatory	similar to E. coli orf, hypothetical protein
1103	2574	1,8909e+00	STM2644	yfiE	putative LysR family transcriptional regulator	similar to E. coli putative transcriptional
1104	3428	1,8910e+00	STM3532	-	putative dihydrodipicolinate synthetase	similar to E. coli putative lyase/synthase
1105	447	1,8916e+00	STM0456	ybaE	putative ABC transporter periplasmic binding	similar to E. coli orf, hypothetical protein
1106	1321	1,8924e+00	STM1360	ydiN	putative MFS family transport protein	similar to E. coli putative amino acid/amine
1107	2770	1,8925e+00	STM2854	hypA	guanine-nucleotide binding protein in	functions as nickel donor for HycE of hydrogenlyase
1108	3743	1,8926e+00	STM3848	yidZ	putative LysR family transcriptional regulator	similar to E. coli putative transcriptional
1109	959	1,8927e+00	STM0989	-	mukF protein (killing factor KicB)	similar to E. coli orf, hypothetical protein
1110	3495	1,8933e+00	STM3599	-	putative inner membrane protein	similar to E. coli anaerobic dicarboxylate transport
1111	50	1,8937e+00	STM0050	-	putative nitrite reductase	putative RBS for rihC; RegulonDB:STMS1H000440
1112	2852	1,8939e+00	STM2936	iap	aminopeptidase in alkaline phosphatase isozyme	similar to E. coli alkaline phosphatase isozyme
1113	364	1,8942e+00	STM0374	yaiV	putative inner membrane protein	similar to E. coli orf, hypothetical protein
1114	317	1,8946e+00	STM0327	-	putative cytoplasmic protein	similar to E. coli orf, hypothetical protein
1115	222	1,8949e+00	STM0222	cdsA	CDP-diglyceride synthase	similar to E. coli CDP-diglyceride synthetase
1116	2435	1,8951e+00	STM2505	-	putative inner membrane protein	hypothetical protein
1117	4363	1,8958e+00	STM4508	trpS2	putative tryptophanyl-tRNA synthetase	similar to E. coli tryptophan tRNA synthetase
1118	1139	1,8959e+00	STM1173	flgA	flagellar biosynthesis protein	assembly of basal-body periplasmic P ring; flagella
1119	1943	1,8961e+00	STM1997	umuC	error-prone repair protein	component of DNA polymerase V with UmuD'; UMUC
1120	2649	1,8962e+00	STM2727	-	Fels-2 prophage protein	similar to protein in phage 186, and to retron in E
1121	4087	1,8964e+00	STM4226	yjbA	putative inner membrane protein	similar to E. coli orf, hypothetical protein
1122	4401	1,8964e+00	STM4546	yjjP	putative membrane protein	similar to E. coli putative structural protein
1123	330	1,8969e+00	STM0340	stbA	putative fimbriae; major subunit	similar to E. coli major type 1 subunit fimbrin
1124	1675	1,8972e+00	STM1721	trpH	trpR controlled transcriptional unit in the 5'	TRPH protein. (SW:TRPH_SALTY)
1125	4158	1,8973e+00	STM4297	melR	regulator of melibiose operon	AraC/XylS family; similar to E. coli regulator of
1126	1543	1,8978e+00	STM1589	yncB	putative NADP-dependent oxidoreductase	similar to E. coli putative oxidoreductase
1127	291	1,8978e+00	STM0298	-	putative integrase core domain protein	similar to E. coli orf, hypothetical protein
1128	2760	1,8982e+00	STM2844	-	putative periplasmic or exported protein	putative RBS for STM2844; RegulonDB:STMS1H002910
1129	2583	1,8984e+00	STM2653	yfiM	putative outer membrane lipoprotein	similar to E. coli orf, hypothetical protein
1130	1153	1,8985e+00	STM1188	-	putative inner membrane lipoprotein	similar to E. coli orf, hypothetical protein
1131	4224	1,8986e+00	STM4367	yjeB	putative negative regulator	similar to E. coli orf, hypothetical protein
1132	1244	1,8993e+00	STM1283	yeaJ	putative methyl-accepting chemotaxis protein	Diguanylate cyclase/phosphodiesterase domain 1;
1133	386	1,8996e+00	STM0396	sbcD	ATP-dependent dsDNA exonuclease	similar to E. coli ATP-dependent dsDNA exonuclease
1134	2238	1,8996e+00	STM2301	pqaB	putative melittin resistance protein	PqaB; affects polymycin B resistance and
1135	2316	1,9011e+00	STM2379	-	putative peptidase	similar to E. coli putative peptidase (AAC75384.1);
1136	4060	1,9015e+00	STM4199	-	putative cytoplasmic protein	putative RBS for STM4198; RegulonDB:STMS1H004107
1137	4478	1,9015e+00	PSLT028	ccdB	toxin addiction system: toxin	null
1138	2584	1,9017e+00	STM2654	kgtP	MFS family alpha-ketoglutarate permease	similar to E. coli alpha-ketoglutarate permease
1139	3386	1,9017e+00	STM3488	hofQ	putative transport protein	possibly in biosynthesis of type IV pilin; similar
1140	923	1,9020e+00	STM0952	-	putative transcriptional regulator, lysR family	similar to E. coli putative transcriptional
1141	2936	1,9020e+00	STM3024	yohM	putative inner membrane protein	similar to E. coli orf, hypothetical protein
1142	1034	1,9021e+00	STM1065	ymbA	putative outer membrane protein	similar to E. coli orf, hypothetical protein
1143	3382	1,9022e+00	STM3484	dam	DNA adenine methylase	DNA adenine methylase. (SW:DMA_SALTY)
1144	2917	1,9022e+00	STM3005	mutH	methyl-directed mismatch repair protein	similar to E. coli methyl-directed mismatch repair
1145	786	1,9025e+00	STM0813	ybhP	putative cytoplasmic protein	similar to E. coli orf, hypothetical protein
1146	3041	1,9025e+00	STM3131	-	putative cytoplasmic protein	putative RBS for STM3130; RegulonDB:STMS1H003167
1147	3946	1,9033e+00	STM4069	-	putative periplasmic protein	putative RBS for STM4070; RegulonDB:STMS1H003997
1148	1280	1,9036e+00	STM1319	cedA	cell division modulator	affects inhibition after overreplication of
1149	157	1,9042e+00	STM0157	yacH	putative outer membrane protein	similar to E. coli putative membrane protein
1150	1471	1,9042e+00	STM1516	ydeE	putative MFS family transport protein	similar to E. coli putative transport protein
1151	3189	1,9043e+00	STM3281	nlpI	lipoprotein, cell division	similar to E. coli putative control proteins
1152	2522	1,9044e+00	STM2591	-	Gifsy-1 prophage protein	similar to tail assembly protein K in phage lambda
1153	3767	1,9045e+00	STM3872	atpI	membrane-bound ATP synthase subunit, F1-F0-type	similar to E. coli membrane-bound ATP synthase,
1154	187	1,9046e+00	STM0187	sfsA	regulator for maltose metabolism	similar to E. coli probable regulator for maltose
1155	1387	1,9046e+00	STM1429	ydhB	putative LysR family transcriptional regulator	similar to E. coli putative transcriptional
1156	4192	1,9047e+00	STM4332	yjeJ	putative inner membrane protein	similar to E. coli orf, hypothetical protein
1157	1266	1,9060e+00	STM1305	astD	succinylglutamic semialdehyde dehydrogenase	similar to E. coli putative aldehyde dehydrogenase
1158	2541	1,9060e+00	STM2610	-	Gifsy-1 prophage protein	similar to E. coli orf, hypothetical protein
1159	1881	1,9060e+00	STM1929	otsB	trehalose-6-phosphate phophatase, biosynthetic	similar to E. coli trehalose-6-phosphate phophatase,
1160	2934	1,9060e+00	STM3022	-	putative transport protein	similar to E. coli putative transporter protein
1161	752	1,9062e+00	STM0778	modF	putative ABC superfamily (atp_bind), molybdenum	similar to E. coli ATP-binding component of
1162	2031	1,9065e+00	STM2091	rfbG	CDP-glucose 4,6-dehydratase	LPS side chain defect; CDP-glucose 4,6-dehydratase.
1163	926	1,9068e+00	STM0955	aat	leucyl, phenylalanyl-tRNA-protein transferase	similar to E. coli leucyl, phenylalanyl-tRNA-protein
1164	783	1,9077e+00	STM0810	-	putative inner membrane protein	null
1165	4270	1,9078e+00	STM4413	-	putative imidazolonepropionase and related	putative RBS for STM4412; RegulonDB:STMS1H004296
1166	3618	1,9081e+00	STM3723	rfaQ	lipopolysaccharide core biosynthesis protein	modification of heptose region of core; similar to
1167	2949	1,9083e+00	STM3038	-	putative metalloendopeptidase	similar to E. coli putative lipoprotein
1168	4024	1,9088e+00	STM4159	thiH	thiamine biosynthesis protein, thiazole moiety	deoxyxylulose-5-P + thi-S-COSH + tyrosine =
1169	3721	1,9090e+00	STM3825	torT	periplasmic sensor in multi-comopnent regulatory	regulates tor operon; similar to E. coli part of
1170	707	1,9091e+00	STM0727	-	putative cytoplasmic protein	hypothetical protein
1171	3108	1,9091e+00	STM3198	-	putative inner membrane protein	similar to E. coli putative oxidoreductase
1172	4077	1,9091e+00	STM4216	-	putative inner membrane protein	putative RBS for STM4216; RegulonDB:STMS1H004123
1173	3892	1,9095e+00	STM4016	yshA	putative outer membrane protein	similar to E. coli orf, hypothetical protein
1174	4482	1,9098e+00	PSLT032	-	putative diguanylate cyclase/phosphodiesterase	null
1175	3937	1,9106e+00	STM4060	cpxP	periplasmic repressor of cpx regulon by	rescue from transitory stresses; similar to E. coli
1176	1758	1,9107e+00	STM1807	dsbB	putative disulfide oxidoreductase	reoxidizes DsbA protein; similar to E. coli
1177	4373	1,9117e+00	STM4518	-	putative inner membrane protein	similar to E. coli orf, hypothetical protein
1178	1096	1,9118e+00	STM1129	-	putative inner membrane protein	similar to E. coli putative enzyme (AAC76255.1);
1179	91	1,9124e+00	STM0091	pdxA	NAD-dependent dehydrogenase/carboxylase	pyridoxine phosphate biosynthetic protein PdxJ-PdxA
1180	3552	1,9126e+00	STM3657	-	putative outer membrane lipoprotein	putative RBS for STM3657; RegulonDB:STMS1H003639
1181	4477	1,9130e+00	PSLT027	ccdA	toxin addiction system: antidote	null
1182	4538	1,9137e+00	PSLT094	trbC	conjugative transfer: assembly	null
1183	569	1,9139e+00	STM0582	ybdJ	putative inner membrane protein	similar to E. coli orf, hypothetical protein
1184	2308	1,9146e+00	STM2371	flk	cell division protein	Couples flagellar P- and L-ring assembly to
1185	1404	1,9149e+00	STM1446	ydhH	putative cytoplasmic protein	similar to E. coli orf, hypothetical protein
1186	3890	1,9149e+00	STM4014	-	putative periplasmic protein	putative RBS for STM4013; RegulonDB:STMS1H003943
1187	3804	1,9161e+00	STM3918	rfe	undecaprenyl-phosphate	similar to E. coli UDP-GlcNAc:undecaprenylphosphate
1188	2950	1,9173e+00	STM3039	idi	isopentenyldiphosphate isomerase	similar to E. coli putative enzyme (AAC75927.1);
1189	2544	1,9174e+00	STM2613	-	Gifsy-1 prophage protein	putative RBS for STM2612; RegulonDB:STMS1H002709
1190	1940	1,9177e+00	STM1994	-	putative inner membrane protein	similar to E. coli orf, hypothetical protein
1191	22	1,9177e+00	STM0022	bcfB	fimbrial chaparone	fimbrial chaperone (gi|4959512)
1192	3783	1,9178e+00	STM3888	yieP	putative gntR family regulatory protein	similar to E. coli orf, hypothetical protein
1193	1864	1,9179e+00	STM1912	flhE	flagellar protein	flagellar protein FLHE precursor. (SW:FLHE_SALTY)
1194	3726	1,9190e+00	STM3830	dgoR	galactonate operon transcriptional repressor	GntR family; similar to E. coli regulator protein
1195	1492	1,9191e+00	STM1537	-	putative Ni/Fe-hydrogenase 1 b-type cytochrome	similar to E. coli probable Ni/Fe-hydrogenase 1
1196	469	1,9194e+00	STM0479	-	putative transposase	similar to E. coli orf, hypothetical protein
1197	2826	1,9196e+00	STM2910	-	putative cytoplasmic protein	null
1198	1575	1,9196e+00	STM1621	-	putative periplasmic protein	similar to E. coli orf, hypothetical protein
1199	1802	1,9204e+00	STM1851	-	putative cytoplasmic protein	similar to E. coli orf, hypothetical protein
1200	4085	1,9207e+00	STM4224	yjbG	putative periplasmic protein	similar to E. coli orf, hypothetical protein
1201	2178	1,9212e+00	STM2240	-	putative cytoplasmic protein	similar to E. coli orf, hypothetical protein
1202	841	1,9216e+00	STM0869	-	putative regulator (TetR/Acr family)	similar to E. coli putative DEOR-type
1203	4153	1,9223e+00	STM4292	basR	response regulator in two-component regulatory	OmpR family; transcriptional regulatory protein
1204	2841	1,9241e+00	STM2925	nlpD	lipoprotein	lipoprotein NLPD. (SW:NLPD_SALTY)
1205	3104	1,9242e+00	STM3194	-	putative disulfide isomerase	null
1206	2233	1,9244e+00	STM2296	ais	aluminum inducible protein	similar to E. coli protein induced by aluminum
1207	1600	1,9248e+00	STM1646	ydbH	putative periplasmic protein	similar to E. coli orf, hypothetical protein
1208	1657	1,9255e+00	STM1703	yciR	putative PAS/PAC domain protein	diguanylate cyclase/phosphodiesterase domain 1;
1209	208	1,9255e+00	STM0208	dgt	deoxyguanosine triphosphate triphosphohydrolase	deoxyguanosinetriphosphate triphosphohydrolase.
1210	237	1,9259e+00	STM0237	rof	modulator of Rho-dependent transcription	similar to E. coli orf, hypothetical protein
1211	3602	1,9259e+00	STM3707	yibD	putative glycosyltransferase	similar to E. coli putative regulator (AAC76639.1);
1212	450	1,9263e+00	STM0459	ybaO	putative transcriptional regulator (AsnC family)	similar to E. coli putative LRP-like transcriptional
1213	3174	1,9266e+00	STM3266	yraO	putative phosphoheptose isomerase	similar to E. coli orf, hypothetical protein
1214	2632	1,9269e+00	STM2709	-	Fels-2 prophage protein	similar to gpJ; base plate of tail in phage P2
1215	2298	1,9269e+00	STM2361	-	putative regulatory protein	similar to E. coli response regulator of ato,
1216	3136	1,9271e+00	STM3227	yqjB	putative outer membrane protein	similar to E. coli orf, hypothetical protein
1217	1345	1,9274e+00	STM1385	ttrB	tetrathionate reductase complex, subunit B	tetrathionate reductase subunit B (TtrB)
1218	4553	1,9281e+00	PSLT110	traX	conjugative transfer: fimbrial acetylation	null
1219	1386	1,9282e+00	STM1428	ydhC	putative MFS family transport protein	similar to E. coli putative transport protein
1220	4317	1,9283e+00	STM4461	pyrL	pyrBI operon leader peptide	pyrbi operon leader peptide (attenuator).
1221	1062	1,9284e+00	STM1094	pipD	Pathogenicity island encoded protein: SPI5	putative RBS for pipD; RegulonDB:STMS1H001366
1222	2580	1,9285e+00	STM2650	yfiP	putative cytoplasmic protein	similar to E. coli orf, hypothetical protein
1223	2662	1,9286e+00	STM2740	-	Fels-2 prophage protein	similar to int protein in phage CP4-57; similar to
1224	236	1,9288e+00	STM0236	mesJ	cell cycle protein	similar to E. coli cell cycle protein (AAC73299.1);
1225	3038	1,9290e+00	STM3128	-	putative oxidoreductase	similar to E. coli probable oxidoreductase
1226	4483	1,9290e+00	PSLT033	-	putative inner membrane protein	null
1227	4540	1,9294e+00	PSLT096	trbE	conjugative transfer	null
1228	3537	1,9295e+00	STM3641	yhjY	putative lipase	similar to E. coli putative lipase (AAC76572.1);
1229	2136	1,9299e+00	STM2196	-	putative D-serine dehydratase	similar to E. coli L-serine deaminase (AAC74884.1);
1230	1414	1,9299e+00	STM1456	ydgO	putative oxidoreductase	similar to E. coli orf, hypothetical protein
1231	4445	1,9302e+00	STM4593	sthB	putative fimbrial usher protein	similar to E. coli putative outer membrane protein,
1232	4543	1,9309e+00	PSLT099	trbB	conjugative transfer	null
1233	617	1,9309e+00	STM0630	crcB	high-copy crc-csp restores normal chromosome	similar to E. coli orf, hypothetical protein
1234	3926	1,9316e+00	STM4049	rhaR	positive regulator for rhaRS operon	AraC/XylS family; L-rhamnose operon transcriptional
1235	2893	1,9318e+00	STM2979	fucR	positive regulator of the fuc operon	DeoR family; similar to E. coli positive regulator
1236	3470	1,9321e+00	STM3574	yhhM	putative inner membrane protein	similar to E. coli putative receptor (AAC76492.1);
1237	1794	1,9323e+00	STM1843	-	putative transport protein	similar to E. coli putative transport protein
1238	4042	1,9326e+00	STM4181	yjaB	putative acetyltransferase	hypothetical protein in rrfE-metA intergenic region.
1239	977	1,9329e+00	STM1007	-	Gifsy-2 prophage protein	putative RBS for STM1007; RegulonDB:STMS1H001290
1240	189	1,9332e+00	STM0189	hrpB	ATP-dependent helicase	similar to E. coli helicase, ATP-dependent
1241	1311	1,9334e+00	STM1350	ydiD	plant pathogenicity factor-like protein	similar to E. coli putative ligase/synthetase
1242	119	1,9336e+00	STM0119	yabB	putative cytoplasmic protein	similar to E. coli orf, hypothetical protein
1243	388	1,9338e+00	STM0398	phoR	sensory kinase in two-component regulatory system	similar to E. coli positive and negative sensor
1244	2051	1,9341e+00	STM2111	wcaE	putative transferase	in colanic acid gene cluster; similar to E. coli
1245	1020	1,9341e+00	STM1050	-	Gifsy-2 prophage tail fiber assembly	tail fiber assembly like-protein (gi|8927433)
1246	199	1,9343e+00	STM0199	stfF	putative minor fimbrial subunit	minor fimbrial subunit StfF (gi|3747033)
1247	1046	1,9345e+00	STM1077	yccT	putative periplasmic protein	similar to E. coli orf, hypothetical protein
1248	3293	1,9346e+00	STM3388	-	putative membrane domain protein involved in	Diguanylate cyclase/phosphodiesterase domain 1;
1249	3342	1,9350e+00	STM3443	bfr	bacterioferrin	iron storage homoprotein; bacterioferritin (BFR)
1250	2151	1,9352e+00	STM2212	yeiR	putative cobalamin synthesis protein	similar to E. coli orf, hypothetical protein
1251	639	1,9357e+00	STM0652	-	putative sigma-54 dependent transcriptional	similar to E. coli response regulator of ato,
1252	1513	1,9358e+00	STM1559	-	putative glycosyl hydrolase	similar to E. coli trehalase 6-P hydrolase
1253	2109	1,9360e+00	STM2169	yohC	putative transport protein	similar to E. coli orf, hypothetical protein
1254	115	1,9372e+00	STM0115	leuO	putative LysR family transcriptional regulator	probable activator protein in leuabcd operon.
1255	581	1,9378e+00	STM0594	fepB	ferric enterobactin (enterochelin) transporter	ABC superfamily (peri_perm); similar to E. coli
1256	4275	1,9379e+00	STM4418	-	sugar (and other) transporter	similar to E. coli xylose-proton symport
1257	1825	1,9387e+00	STM1873	-	putative periplasmic or exported protein	similar to E. coli orf, hypothetical protein
1258	1741	1,9391e+00	STM1790	-	putative thiol-disulfide isomerase and	similar to E. coli processing of HyaA and HyaB
1259	4230	1,9400e+00	STM4373	yjfK	putative cytoplasmic protein	similar to E. coli orf, hypothetical protein
1260	647	1,9406e+00	STM0660	-	putative cytoplasmic protein	putative RBS for STM0660; RegulonDB:STMS1H000981
1261	2990	1,9407e+00	STM3079	-	putative hydrolase or acyltransferase	similar to E. coli orf, hypothetical protein
1262	985	1,9409e+00	STM1015	-	Gifsy-2 prophage ATPase involved in DNA	dnaC protein homolog (gi|7443681)
1263	2555	1,9409e+00	STM2625	-	Gifsy-1 prophage protein	similar to dnaC homolog in S. typhimurium; dnaC
1264	1730	1,9417e+00	STM1779	ipk	isopentenyl monophosphate kinase	4-diphosphocytidyl-2-C-methyl-D-erythritol kinase.
1265	1870	1,9427e+00	STM1918	cheR	glutamate methyltransferase	response regulator for chemotaxis; chemotaxis
1266	2504	1,9427e+00	STM2574	-	putative permease	similar to E. coli putative resistance protein
1267	2789	1,9437e+00	STM2873	prgI	cytoplasmic cell invasion protein	PRGI protein. (SW:PRGI_SALTY)
1268	1975	1,9437e+00	STM2035	cbiA	synthesis of vitamin B12 adenosyl cobalamide	cobyrinic acid A,C-diamide synthase.
1269	1774	1,9440e+00	STM1823	yoaH	putative cytoplasmic protein	hypothetical protein in fadD-pabB intergenic region.
1270	537	1,9445e+00	STM0547	fimH	minor fimbrial subunit	FIMH protein precursor. (SW:FIMH_SALTY)
1271	2159	1,9446e+00	STM2220	yejG	putative cytoplasmic protein	similar to E. coli orf, hypothetical protein
1272	536	1,9452e+00	STM0546	fimD	outer membrane usher protein	outer membrane usher protein FIMD precursor.
1273	2599	1,9456e+00	STM2674	trmD	tRNA (guanine-7-)-methyltransferase	tRNA (guanine-N1)-methyltransferase.
1274	1402	1,9458e+00	STM1444	slyA	MarR family transcriptional regulator for	transcriptional regulator SLYA (salmolysin)
1275	1571	1,9458e+00	STM1617	-	putative ribulose-phosphate 3-epimerase	similar to E. coli putative epimerase (AAC77257.1);
1276	4495	1,9466e+00	PSLT045	-	putative resolvase	null
1277	3496	1,9476e+00	STM3600	-	putative sugar kinases	ribokinase family; similar to E. coli putative
1278	3758	1,9482e+00	STM3863	-	putative permease	putative RBS for STM3863; RegulonDB:STMS1H003819
1279	42	1,9482e+00	STM0042	-	putative sodium galactoside symporter	similar to E. coli putative permease (AAC76681.1);
1280	3280	1,9487e+00	STM3375	yhdA	putative diguanylate cyclase	similar to E. coli orf, hypothetical protein
1281	1477	1,9487e+00	STM1522	ydeA	MFS family	contributes to control of arabinose regulon; similar
1282	2942	1,9490e+00	STM3030	-	putative periplasmic protein	similar to E. coli orf, hypothetical protein
1283	3583	1,9493e+00	STM3688	-	putative cytoplasmic protein	hypothetical protein
1284	2340	1,9493e+00	STM2404	-	putative chloride channel permease	similar to E. coli orf, hypothetical protein
1285	4183	1,9496e+00	STM4323	dsbD	thiol:disulfide interchange protein	cytochrome c-type biogenesis; similar to E. coli
1286	3722	1,9500e+00	STM3826	torS	sensory kinase in multi-component regulatory	regulates tor operon; similar to E. coli sensor
1287	4424	1,9502e+00	STM4572	stjB	putative fimbrial usher protein	similar to E. coli putative outer membrane protein
1288	4127	1,9506e+00	STM4266	soxR	redox-sensing transcriptional activator SoxR	contains iron-sulfur center for redox-sensing (MerR
1289	1417	1,9508e+00	STM1459	-	putative inner membrane oxidoreductase protein	similar to E. coli orf, hypothetical protein
1290	2343	1,9509e+00	STM2407	ypeC	putative periplasmic protein	similar to E. coli orf, hypothetical protein
1291	1120	1,9515e+00	STM1154	yceE	putative MFS family transport protein	similar to E. coli putative transport protein
1292	2484	1,9517e+00	STM2554	hcaT	putative MFS family transport protein	similar to E. coli MFS (major facilitator
1293	4452	1,9520e+00	STM4600	lasT	putative tRNA/tRNA methyltransferase	similar to E. coli orf, hypothetical protein
1294	2820	1,9521e+00	STM2904	-	putative ABC-type transport system	putative RBS for STM2905; RegulonDB:STMS1H002963
1295	300	1,9522e+00	STM0307	-	homology to Shigella VirG protein	putative RBS for STM0307; RegulonDB:STMS1H000665
1296	1970	1,9525e+00	STM2030	cbiT	synthesis of vitamin B12 adenosyl cobalamide	precorrin-8W decarboxylase. (SW:CBIT_SALTY)
1297	4297	1,9526e+00	STM4440	-	putative cytoplasmic protein	nitrogen regulation protein nr(ii) (SW:NTRB_SALTY)
1298	621	1,9527e+00	STM0634	ybeF	putative LysR family transcriptional regulator	similar to E. coli putative transcriptional
1299	1341	1,9529e+00	STM1381	orf245	putative cytoplasmic protein	ORF 245 (gi|4456875)
1300	2575	1,9531e+00	STM2645	yfiK	putative transport protein	similar to E. coli orf, hypothetical protein
1301	769	1,9542e+00	STM0796	bioC	biotin biosynthesis; reaction prior to pimeloyl	similar to E. coli biotin biosynthesis; reaction
1302	631	1,9545e+00	STM0644	cobD	putative aminotransferase in cobalamin synthesis	CobD (gi|1895094)
1303	669	1,9552e+00	STM0689	citA	citrate-proton symporter	citrate-proton symporter (citrate transporter).
1304	1961	1,9554e+00	STM2021	cboQ	synthesis of vitamin B12 adenosyl cobalamide	cobalt transport protein CBIQ. (SW:CBIQ_SALTY)
1305	2797	1,9557e+00	STM2881	iacP	putative acyl carrier protein	acyl carrier protein (gi|1172129)
1306	3518	1,9558e+00	STM3622	yhjS	putative cytoplasmic protein	similar to E. coli putative protease (AAC76561.1);
1307	3144	1,9558e+00	STM3235	yhaJ	putative LysR family transcriptional regulator	similar to E. coli putative transcriptional
1308	1642	1,9560e+00	STM1689	pspB	phage shock protein	regulatory gene; activates expression of psp operon
1309	2378	1,9562e+00	STM2448	yfeZ	putative inner membrane protein	similar to E. coli orf, hypothetical protein
1310	174	1,9572e+00	STM0174	stiH	putative fimbriae	lpfd protein precursor (SW:LPFD_SALTY)
1311	1486	1,9577e+00	STM1531	-	putative hydrogenase	similar to E. coli may modulate levels of
1312	1860	1,9581e+00	STM1908	yecM	putative cytoplasmic protein	similar to E. coli orf, hypothetical protein
1313	3553	1,9583e+00	STM3658	yiaH	putative inner membrane protein	similar to E. coli orf, hypothetical protein
1314	1164	1,9592e+00	STM1199	yceG	putative periplasmic solute-binding protein	similar to E. coli putative thymidylate kinase
1315	1638	1,9598e+00	STM1685	ycjX	putative ATPase	similar to E. coli putative EC 2.1 enzymes
1316	4442	1,9599e+00	STM4590	creD	tolerance to colicin E2 protein	similar to E. coli tolerance to colicin E2
1317	892	1,9601e+00	STM0920	-	Fels-1 prophage attachment and invasion protein	ail and ompX homolog (gi|2232362)
1318	2704	1,9608e+00	STM2783	nxiA	putative nickel transporter	putative RBS for nxiA; RegulonDB:STMS1H002855
1319	732	1,9613e+00	STM0757	pnuC	NMN family, nucleoside/purine/pyrimidine	PNUC protein. (SW:PNUC_SALTY)
1320	2090	1,9614e+00	STM2151	stcB	putative periplasmic chaperone protein	similar to E. coli putative chaperone (AAC75171.1);
1321	3872	1,9617e+00	STM3996	yihE	putative homoserine kinase type II	protein kinase; similar to E. coli orf, hypothetical
1322	4229	1,9621e+00	STM4372	-	resembles eukaryotic-type potassium channels	putative RBS for yjfK; RegulonDB:STMS1H004259
1323	1998	1,9621e+00	STM2058	pduX	propanediol utilization protein	null
1324	162	1,9623e+00	STM0162	-	putative inner membrane protein	similar to E. coli orf, hypothetical protein
1325	2348	1,9629e+00	STM2414	yfeD	putative negative regulator	similar to E. coli orf, hypothetical protein
1326	2422	1,9636e+00	STM2492	-	putative glycerate kinase	similar to E. coli orf, hypothetical protein
1327	743	1,9638e+00	STM0769	-	putative cytoplasmic protein	null
1328	273	1,9641e+00	STM0280	-	putative outer membrane lipoprotein	putative RBS for STM0281; RegulonDB:STMS1H000641
1329	1000	1,9643e+00	STM1030	-	Gifsy-2 prophage protein	putative RBS for STM1031; RegulonDB:STMS1H001311
1330	3135	1,9643e+00	STM3226	yqjA	putative DedA family membrane protein	similar to E. coli orf, hypothetical protein
1331	2247	1,9643e+00	STM2310	menF	isochorismate synthase	menaquinone biosynthesis; similar to E. coli
1332	1627	1,9644e+00	STM1674	-	putative AraC family bacterial regulatory	similar to E. coli orf, hypothetical protein
1333	1539	1,9649e+00	STM1585	-	putative outer membrane lipoprotein	similar to E. coli orf, hypothetical protein
1334	1019	1,9656e+00	STM1049	-	Gifsy-2 prophage probable tail fiber protein	similar to E. coli putative membrane protein
1335	1593	1,9658e+00	STM1639	cybB	cytochrome b(561)	similar to E. coli cytochrome b(561) (AAC74500.1);
1336	4290	1,9662e+00	STM4433	-	putative thiamine pyrophosphate-requiring enzyme	oxidoreductase family; similar to E. coli putative
1337	3565	1,9664e+00	STM3670	-	putative chemotaxis protein, resembles cheA	putative RBS for yiaM; RegulonDB:STMS1H003652
1338	938	1,9666e+00	STM0968	ycaD	putative MFS family transport protein	similar to E. coli putative transport (AAC73984.1);
1339	838	1,9672e+00	STM0866	mdfA	multidrug translocase	similar to E. coli proton motive force efflux pump
1340	339	1,9674e+00	STM0349	-	putative outer membrane lipoprotein	similar to E. coli orf, hypothetical protein
1341	2334	1,9678e+00	STM2398	pgtC	protein for signal transmission	phosphoglycerate transport; phosphoglycerate
1342	1494	1,9682e+00	STM1539	-	putative hydrogenase-1 small subunit	similar to E. coli hydrogenase-1 small subunit
1343	4235	1,9683e+00	STM4378	yjfN	putative inner membrane protein	similar to E. coli orf, hypothetical protein
1344	1877	1,9683e+00	STM1925	flhD	regulator of flagellar biosynthesis	acts on class 2 operons; flagellar transcriptional
1345	1428	1,9685e+00	STM1472	-	putative periplasmic protein	putative RBS for STM1472; RegulonDB:STMS1H001693
1346	4472	1,9690e+00	PSLT020	-	hypothetical protein	null
1347	2748	1,9691e+00	STM2832	srlA	PTS family glucitol/sorbitol-specific enzyme IIC	one of two IIC components; similar to E. coli PTS
1348	372	1,9692e+00	STM0382	-	putative permease	similar to E. coli putative transport protein
1349	930	1,9698e+00	STM0959	lrp	regulator for lrp regulon and high-affinity	mediator of of leucine response (AsnC family);
1350	1079	1,9702e+00	STM1111	yccD	putative cytoplasmic protein	similar to E. coli orf, hypothetical protein
1351	3282	1,9703e+00	STM3377	-	putative nitrate reductase	similar to E. coli putative reductase (AAC75037.1);
1352	1828	1,9704e+00	STM1876	holE	DNA polymerase III, theta subunit	similar to E. coli DNA polymerase III, theta subunit
1353	1530	1,9710e+00	STM1576	narU	MFS superfamily nitrate extrusion protein	nitrite extrusion protein 2 (nitrite facilitator 2).
1354	2526	1,9710e+00	STM2595	-	Gifsy-1 prophage protein	similar to minor tail protein
1355	1968	1,9731e+00	STM2028	cbiG	synthesis of vitamin B12 adenosyl cobalamide	CBIG protein. (SW:CBIG_SALTY)
1356	2346	1,9731e+00	STM2410	yfeA	putative diguanylate cyclase/phosphodiesterase	diguanylate cyclase/phosphodiesterase domain 2;
1357	3607	1,9731e+00	STM3712	rfaC	heptosyl transferase I	lipopolysaccharide heptosyltransferase-1.
1358	2996	1,9736e+00	STM3085	-	putative outer membrane lipoprotein	putative RBS for STM3085; RegulonDB:STMS1H003126
1359	3956	1,9744e+00	STM4079	yneC	putative inner membrane protein	similar to E. coli orf, hypothetical protein
1360	1742	1,9749e+00	STM1791	-	putative hydrogenase-1 protein	similar to E. coli nickel incorporation into
1361	960	1,9752e+00	STM0990	ycbC	putative KicA protein	similar to E. coli orf, hypothetical protein
1362	855	1,9754e+00	STM0884	-	putative inner membrane protein; homology to SgaT	similar to E. coli orf, hypothetical protein
1363	553	1,9757e+00	STM0566	-	putative inner membrane protein	similar to E. coli orf, hypothetical protein
1364	1852	1,9760e+00	STM1900	ntpA	dATP pyrophosphohydrolase	similar to E. coli dATP pyrophosphohydrolase
1365	4436	1,9762e+00	STM4584	yjjX	putative cytoplasmic protein	similar to E. coli orf, hypothetical protein
1366	1989	1,9763e+00	STM2049	pduN	propanediol utilization protein	polyhedral bodies; similar to E. coli detox protein
1367	2320	1,9769e+00	STM2383	mepA	penicillin-insensitive murein DD-endopeptidase	similar to E. coli murein DD-endopeptidase,
1368	891	1,9772e+00	STM0919	-	putative Fels-1 prophage minor tail protein	lambda phage M tail component homolog (gi|2232363)
1369	2461	1,9774e+00	STM2531	pbpC	transglycosylase of penicillin-binding protein	similar to E. coli putative peptidoglycan enzyme
1370	615	1,9777e+00	STM0628	pagP	PhoPQ-activated gene	PagP (gi|3789781)
1371	109	1,9781e+00	STM0109	yabN	putative periplasmic binding protein of transport	similar to E. coli putative transport protein
1372	1267	1,9781e+00	STM1306	astB	succinylarginine dihydrolase	similar to E. coli orf, hypothetical protein
1373	1717	1,9783e+00	STM1766	narX	sensory histidine kinase in two component	senses nitrate/nitrite; regulates anaerobic
1374	3967	1,9784e+00	STM4090	menA	1,4-dihydroxy-2-naphthoate octaprenyltransferase	similar to E. coli 1,4-dihydroxy-2-naphthoate -->
1375	495	1,9784e+00	STM0505	ybbO	putative oxidoreductase	similar to E. coli putative oxidoreductase
1376	3486	1,9784e+00	STM3590	uspB	universal stress protein B	involved in stationary-phase resistance to ethanol;
1377	3841	1,9797e+00	STM3960	rthB	homoserine/homoserine lactone efflux protein	similar to E. coli orf, hypothetical protein
1378	4139	1,9798e+00	STM4278	nrfB	formate-dependent nitrite reductase	a penta-haeme cytochrome c; similar to E. coli
1379	689	1,9799e+00	STM0709	phrB	deoxyribodipyrimidine photolyase	deoxyribodipyrimidine photolyase. (SW:PHR_SALTY)
1380	1065	1,9799e+00	STM1097	-	putative periplasmic or exported protein	similar to E. coli orf, hypothetical protein
1381	3548	1,9800e+00	STM3652	-	putative cytoplasmic protein	putative RBS for STM3651; RegulonDB:STMS1H003635
1382	4259	1,9801e+00	STM4402	ytfH	putative transcriptional regulator	similar to E. coli orf, hypothetical protein
1383	866	1,9813e+00	STM0895	-	Fels-1 prophage protein	putative RBS for STM0895; RegulonDB:STMS1H001188
1384	4140	1,9814e+00	STM4279	nrfC	putative formate-dependent nitrite reductase	Fe-S centers; similar to E. coli formate-dependent
1385	2705	1,9815e+00	STM2784	tctE	tricarboxylic transport regulatory protein	similar to E. coli putative 2-component sensor
1386	1618	1,9817e+00	STM1664	-	putative transcriptional regulator	similar to E. coli orf, hypothetical protein
1387	4369	1,9822e+00	STM4514	yjiH	putative inner membrane protein	similar to E. coli orf, hypothetical protein
1388	1001	1,9827e+00	STM1031	-	Gifsy-2 prophage protein	putative RBS for STM1032; RegulonDB:STMS1H001312
1389	284	1,9831e+00	STM0291	-	putative RHS-family protein	similar to E. coli rhsD protein in rhs element
1390	1964	1,9832e+00	STM2024	cbiL	synthesis of vitamin B12 adenosyl cobalamide	precorrin-2 C20-methyltransferase. (SW:CBIL_SALTY)
1391	2570	1,9833e+00	STM2640	rpoE	sigma E (sigma 24) factor of RNA polymerase	response to periplasmic stress; RNA polymerase
1392	1346	1,9833e+00	STM1386	ttrS	tetrathionate reductase complex: sensory	TtrS (gi|4456870)
1393	344	1,9834e+00	STM0354	-	putative transcriptional regulator	similar to E. coli putative transcriptional
1394	4391	1,9840e+00	STM4536	-	putative PTS permease	similar to E. coli PTS enzyme IIAB, mannose-specific
1395	2347	1,9841e+00	STM2413	yfeC	putative negative regulator	similar to E. coli orf, hypothetical protein
1396	1566	1,9855e+00	STM1612	-	putative cellulase protein	similar to E. coli putative lyase/synthase
1397	2174	1,9859e+00	STM2236	-	putative phage protein	putative RBS for STM2236; RegulonDB:STMS1H002373
1398	1475	1,9862e+00	STM1520	marR	transcriptional repressor of marRAB operon	multiple antibiotic resistance protein MARR.
1399	4518	1,9863e+00	PSLT070	psiA	Plasmid SOS inhibition	null
1400	1919	1,9866e+00	STM1971	fliH	flagellar biosynthesis protein	possible export of flagellar proteins; flagellar
1401	3866	1,9866e+00	STM3985	yigZ	putative cytoplasmic protein	similar to E. coli orf, hypothetical protein
1402	1590	1,9871e+00	STM1636	-	putative ABC-type transport system probable	similar to E. coli putative transport system
1403	4009	1,9877e+00	STM4139	coaA	pantothenate kinase	pantothenate kinase. (SW:COAA_SALTY)
1404	3000	1,9878e+00	STM3089	yqgD	putative inner membrane protein	similar to E. coli orf, hypothetical protein
1405	2615	1,9886e+00	STM2691	-	putative ABC transporter transmembrane region	similar to E. coli ATP-binding transport protein;
1406	4510	1,9889e+00	PSLT061	-	putative inner membrane protein	null
1407	3621	1,9890e+00	STM3726	mutM	formamidopyrimidine DNA glycosylase	formamidopyrimidine-DNA glycosylase. (SW:FPG_SALTY)
1408	4545	1,9896e+00	PSLT101	traG	conjugative transfer: assembly abd aggregate	null
1409	2873	1,9898e+00	STM2957	ygcA	putative RNA methyltransferase	similar to E. coli putative enzyme (AAC75827.1);
1410	1114	1,9900e+00	STM1148	ymdC	putative phospholipase	similar to E. coli putative synthase (AAC74130.1);
1411	1903	1,9904e+00	STM1955	fliZ	putative regulator of FliA	FLIZ protein. (SW:FLIZ_SALTY)
1412	3903	1,9904e+00	STM4027	rbn	tRNA processing exoribonuclease BN	similar to E. coli tRNA processing exoribonuclease
1413	693	1,9905e+00	STM0713	ybgK	putative carboxylase	similar to E. coli putative carboxylase
1414	3908	1,9915e+00	STM4032	-	putative acetyl esterase	similar to E. coli putative lipase (AAC73578.1);
1415	1405	1,9916e+00	STM1447	ydhA	putative outer membrane lipoprotein	similar to E. coli orf, hypothetical protein
1416	2313	1,9916e+00	STM2376	-	putative periplasmic protein	null
1417	1135	1,9917e+00	STM1169	mviM	putative virulence factor	virulence factor MVIM. (SW:MVIM_SALTY)
1418	3694	1,9919e+00	STM3796A	-	integral membrane protein	null
1419	2341	1,9921e+00	STM2405	-	putative thiamine pyrophosphate enzymes	similar to E. coli acetolactate synthase III, valine
1420	185	1,9922e+00	STM0185	yadB	putative glutamyl t-RNA synthetase	similar to E. coli putative tRNA synthetase
1421	822	1,9926e+00	STM0850	yliC	putative ABC transporter periplasmic binding	similar to E. coli putative transport system
1422	898	1,9932e+00	STM0926	-	putative Fels-1 prophage minor tail protein	similar to E. coli putative membrane protein
1423	3484	1,9934e+00	STM3588	yhiN	putative periplasmic protein	similar to E. coli orf, hypothetical protein
1424	4281	1,9935e+00	STM4424	-	putative endonuclease	putative RBS for STM4425; RegulonDB:STMS1H004305
1425	807	1,9937e+00	STM0835	-	putative Mn-dependent transcriptional regulator	similar to E. coli putative toxin (AAC73904.1);
1426	2697	1,9939e+00	STM2775	iroD	enterochelin esterase-like protein (Fes)	similar to E. coli enterochelin esterase
1427	3674	1,9941e+00	STM3780	-	putative fructose-bisphosphate aldolase class-II	similar to E. coli tagatose-bisphosphate aldolase 2
1428	1431	1,9948e+00	STM1476	ydgC	putative inner membrane protein	similar to E. coli orf, hypothetical protein
1429	2175	1,9950e+00	STM2237	-	putative inner membrane protein	putative RBS for STM2237; RegulonDB:STMS1H002374
1430	1461	1,9953e+00	STM1506	rspB	putative dehydrogenase	similar to E. coli starvation sensing protein
1431	1725	1,9962e+00	STM1774	sirC	regulator of invasion genes	transcriptional regulator (gi|4887121)
1432	3292	1,9964e+00	STM3387	yhdU	putative periplasmic protein	similar to E. coli orf, hypothetical protein
1433	2537	1,9967e+00	STM2606	-	Gifsy-1 prophage protein	similar to head-tail preconnector gp4 of phage 21
1434	3299	1,9968e+00	STM3400	yrdB	putative periplasmic protein	similar to E. coli orf, hypothetical protein
1435	2519	1,9977e+00	STM2588	-	Gifsy-1 prophage protein	similar to tail fiber-like protein; similar to E.
1436	3656	1,9977e+00	STM3762	cigR	putative inner membrane protein	Pathogenicity island encoded protein: SPI3; CigR
1437	2282	1,9978e+00	STM2345	-	putative transcriptional regulator	similar to E. coli regulator of gluconate (gnt)
1438	1688	1,9979e+00	STM1734	yciC	putative inner membrane protein	similar to E. coli orf, hypothetical protein
1439	1282	1,9979e+00	STM1321	ydjM	LexA regulated gene	putative SOS response; similar to E. coli orf,
1440	3782	1,9980e+00	STM3887	yieO	putative MFS family tranport protein	1st mdule; similar to E. coli putative transport
1441	3979	1,9981e+00	STM4102	-	putative inner membrane protein	similar to E. coli putative transport protein
1442	1449	1,9984e+00	STM1494	-	ABC-type transport system protein	permease components; similar to E. coli putative
1443	956	1,9985e+00	STM0986	ycaQ	putative cytoplasmic protein	similar to E. coli orf, hypothetical protein
1444	4033	1,9992e+00	STM4168	nfi	endonuclease V	deoxyinosine 3'endoduclease; similar to E. coli
1445	2945	1,9997e+00	STM3033	-	putative nucleic acid-binding protein	contains PIN domain
1446	1691	1,9999e+00	STM1737	tonB	TonB	energy transducer; uptake of iron, cyanocobalimin;
1447	3081	2,0009e+00	STM3171	ygiK	putative integral membrane protein	possible transporter; hypothetical 46.1 Kda protein
1448	2035	2,0013e+00	STM2095	rfbA	dTDP-glucose pyrophosphorylase	glucose-1-phosphate thymidylyltransferase.
1449	4306	2,0013e+00	STM4449	-	putative copG family helix-turn-helix protein	similar to E. coli negative regulator of translation
1450	2154	2,0021e+00	STM2215	rtn	putative membrane protein involved in resistance	similar to E. coli orf, hypothetical protein
1451	1726	2,0026e+00	STM1775	hemK	putative protoporphyrinogen oxidase	HEMK protein. (SW:HEMK_SALTY)
1452	1564	2,0029e+00	STM1610	ydcK	putative nucleoside-diphosphate-sugar	involved in lipopolysaccharide biosynthesis; similar
1453	1438	2,0032e+00	STM1483	ydgE	putative membrane transporter of cations and	similar to E. coli possible chaperone (AAC74671.1);
1454	4132	2,0037e+00	STM4271	-	putative inner membrane protein	similar to E. coli orf, hypothetical protein
1455	535	2,0038e+00	STM0545	fimC	periplasmic chaperone, required for type 1	chaperone protein FIMC precursor. (SW:FIMC_SALTY)
1456	253	2,0041e+00	STM0260	dniR	transcriptional regulator for nitrite reductase	similar to E. coli transcriptional regulator for
1457	1326	2,0041e+00	STM1366	-	putative protein PaaI	possibly involved in aromatic compounds catabolism;
1458	878	2,0045e+00	STM0906	-	Fels-1 prophage protein	putative RBS for STM0907; RegulonDB:STMS1H001199
1459	23	2,0048e+00	STM0023	bcfC	fimbrial usher	bovine colonization factor BcfC (gi|4530570)
1460	142	2,0056e+00	STM0142	hofC	putative component in type IV pilin biogenesis	similar to E. coli putative integral membrane
1461	3647	2,0059e+00	STM3753	sugR	ATP binding protein	putative cytoplasmic protein; Pathogenicity island
1462	4061	2,0061e+00	STM4200	-	putative phage tail fiber protein H	similar to E. coli putative membrane protein
1463	306	2,0064e+00	STM0313	dinP	DNA polymerase IV	devoid of proofreading; damage-inducible protein P;
1464	1124	2,0064e+00	STM1158	-	putative inner membrane protein	similar to E. coli putative cytochrome (AAC74141.1);
1465	3867	2,0068e+00	STM3986	trkH	Trk family potassium transport protein	requires TrkE; similar to E. coli potassium uptake,
1466	2780	2,0070e+00	STM2864	sitD	fur regulated Salmonella iron transporter	SitD (gi|5231097)
1467	2064	2,0071e+00	STM2124	alkA	3-methyl-adenine DNA glycosylase II	inducible; similar to E. coli 3-methyl-adenine DNA
1468	2899	2,0081e+00	STM2985	ygdK	putative SufE protein probably involved in Fe-S	similar to E. coli orf, hypothetical protein
1469	16	2,0081e+00	STM0016	-	hypothetical protein	putative RBS for STM0016; RegulonDB:STMS1H000412
1470	3676	2,0083e+00	STM3782	-	putative PTS system galactitol-specific enzyme	similar to E. coli PTS system galactitol-specific
1471	58	2,0083e+00	STM0058	citC2	putative citrate lyase synthetase	citrate (pro-3S)-lyase ligase; similar to E. coli
1472	3905	2,0085e+00	STM4029	yiiD	putative acetyltransferase	similar to E. coli putative acetyltransferase
1473	137	2,0093e+00	STM0137	mutT	7,8-dihydro-8-oxoguanine-triphosphatase	prefers dGTP; similar to E. coli
1474	2091	2,0098e+00	STM2152	stcA	putative fimbrial-like protein	similar to E. coli putative fimbrial-like protein
1475	11	2,0101e+00	STM0011	yaaI	putative periplasmic protein	similar to E. coli orf, hypothetical protein
1476	2714	2,0109e+00	STM2793	gabP	RpoS dependent gamma-aminobutyrate transport	APC family; similar to E. coli transport permease
1477	1542	2,0112e+00	STM1588	yncC	putative gntR family regulatory protein	similar to E. coli orf, hypothetical protein
1478	2483	2,0114e+00	STM2553	csiE	stationary phase inducible protein	similar to E. coli orf, hypothetical protein
1479	1512	2,0115e+00	STM1558	-	putative glycosyl hydrolase	similar to E. coli part of glycogen operon, a
1480	586	2,0117e+00	STM0599	ybdB	putative protein PaaI, possibly involved in	similar to E. coli orf, hypothetical protein
1481	3992	2,0121e+00	STM4116	frwD	PTS system fructose-like IIB component 2	similar to E. coli PTS system fructose-like IIB
1482	3032	2,0133e+00	STM3122	-	putative arylsulfatase	similar to E. coli putative sulfatase (AAC74571.1);
1483	328	2,0148e+00	STM0338	stbC	putative fimbriae; usher	similar to E. coli outer membrane protein; export
1484	4417	2,0151e+00	STM4565	yjjW	pyruvate formate lyase activating enzyme	similar to E. coli putative activating enzyme
1485	2426	2,0152e+00	STM2496	yfgE	putative ATPase involved in DNA replication	similar to E. coli putative DNA replication factor
1486	2232	2,0157e+00	STM2295	yfaO	putative NTP pyrophosphohydrolases including	similar to E. coli orf, hypothetical protein
1487	1442	2,0160e+00	STM1487	ynfL	putative LysR family transcriptional regulator	similar to E. coli putative transcriptional
1488	4505	2,0161e+00	PSLT055	samA	mutagenesis by UV and mutagens; related to umuDC	null
1489	2126	2,0167e+00	STM2186	-	putative NADPH-dependent glutamate synthase beta	similar to E. coli putative oxidoreductase
1490	3054	2,0172e+00	STM3144	hybF	putative hydrogenase expression/formation	similar to E. coli may modulate levels of
1491	3725	2,0177e+00	STM3829	dgoK	2-oxo-3-deoxygalactonate kinase	similar to E. coli 2-oxo-3-deoxygalactonate kinase
1492	2994	2,0177e+00	STM3083	-	putative mannitol dehydrogenase	similar to E. coli putative oxidoreductase
1493	1974	2,0180e+00	STM2034	cibB	synthesis of vitamin B12 adenosyl cobalamide	CBIB protein. (SW:CBIB_SALTY)
1494	1957	2,0181e+00	STM2017	cobS	cobalamin 5'-phosphate synthase	cobalamin [5'-phosphate] synthase. (SW:COBS_SALTY)
1495	3564	2,0197e+00	STM3669	yiaL	putative cytoplasmic protein	similar to E. coli putative lipase (AAC76600.1);
1496	2672	2,0205e+00	STM2750	-	putative PTS system glucitol/sorbitol-specific	similar to E. coli PTS system,
1497	304	2,0207e+00	STM0311	yafJ	putative glutamine amidotransferase	similar to E. coli putative amidotransferase
1498	1946	2,0207e+00	STM2001	yeeI	putative inner membrane protein	similar to E. coli orf, hypothetical protein
1499	2932	2,0212e+00	STM3020	-	putative LysR family transcriptional regulator	similar to E. coli putative transcriptional
1500	4277	2,0212e+00	STM4420	-	putative inner membrane protein	putative RBS for STM4420; RegulonDB:STMS1H004302
1501	3302	2,0220e+00	STM3403	yrdD	putative DNA topoisomerase	similar to E. coli putative DNA topoisomerase
1502	3365	2,0223e+00	STM3467	yhfK	putative inner membrane protein	similar to E. coli orf, hypothetical protein
1503	1328	2,0224e+00	STM1368	-	putative Na+-dicarboxylate symporter	similar to E. coli part of a kinase (AAC74799.1);
1504	1093	2,0232e+00	STM1126	phoH	PhoB-dependent ATP-binding pho regulon component	similar to E. coli PhoB-dependent, ATP-binding pho
1505	1242	2,0240e+00	STM1281	-	putative inner membrane protein	similar to E. coli orf, hypothetical protein
1506	2542	2,0242e+00	STM2611	-	Gifsy-1 prophage protein	similar to E. coli bacteriophage lambda
1507	1480	2,0246e+00	STM1525	yneH	putative glutaminase	similar to E. coli putative glutaminase
1508	2098	2,0247e+00	STM2158	yehT	putative regulator	similar to E. coli orf, hypothetical protein
1509	2808	2,0249e+00	STM2892	invJ	surface presentation of antigens	secretory proteins; surface presentation of antigens
1510	1529	2,0258e+00	STM1575	-	putative transcriptional regulator, TetR family	putative RBS for narU; RegulonDB:STMS1H001779
1511	3617	2,0263e+00	STM3722	rfaG	glucosyltransferase I	similar to E. coli glucosyltransferase I;
1512	1753	2,0263e+00	STM1802	dadX	alanine racemase 2	catabolic; alanine racemase, catabolic.
1513	4142	2,0265e+00	STM4281	nrfE	formate-dependent nitrite reductase	involved in attachment of haem c to cytochrome c552;
1514	4554	2,0266e+00	PSLT111	finO	conjugative transfer: regulation	null
1515	1722	2,0268e+00	STM1771	chaA	CaCA family, sodium-calcium/proton antiporter	similar to E. coli sodium-calcium/proton antiporter
1516	4198	2,0273e+00	STM4338	sugE	putative DMT superfamily transport protein	similar to E. coli suppresses groEL, may be
1517	2941	2,0273e+00	STM3029	stdA	putative fimbrial-like protein	similar to E. coli putative fimbrial-like protein
1518	1332	2,0278e+00	STM1372	sufD	iron-sulfur component of FhuF stability protein	similar to E. coli orf, hypothetical protein
1519	2975	2,0279e+00	STM3064	iciA	inhibitor of replication initiation	LysR family; similar to E. coli replication
1520	859	2,0280e+00	STM0888	artM	arginine 3rd transport system	ABC superfamily (membrane); similar to E. coli
1521	1565	2,0285e+00	STM1611	rimL	acetyl transferase	modifies N-terminal serine of 50S ribosomal subunit
1522	3179	2,0285e+00	STM3271	yhbQ	putative cytoplasmic protein	similar to E. coli orf, hypothetical protein
1523	1887	2,0285e+00	STM1936	yecH	putative cytoplasmic protein	similar to E. coli orf, hypothetical protein
1524	2085	2,0287e+00	STM2146	thiD	hydroxy-phosphomethylpyrimidine kinase (HMP-P	bifunctional enzyme; phosphomethylpyrimidine kinase.
1525	2482	2,0299e+00	STM2552	-	putative periplasmic or exported protein	putative RBS for STM2551; RegulonDB:STMS1H002654
1526	3307	2,0300e+00	STM3408	sun	putative rRNA methylase	similar to E. coli orf, hypothetical protein
1527	2960	2,0301e+00	STM3049	yqfA	putative hemolysin	similar to E. coli putative oxidoreductase
1528	847	2,0307e+00	STM0875	rimK	ribosomal protein S6 modification protein	ribosomal protein S6 modification protein.
1529	3593	2,0309e+00	STM3698	-	putative permease	similar to E. coli putative transport protein
1530	387	2,0309e+00	STM0397	phoB	response regulator in two-component regulatory	regulates pho regulon (OmpR family); similar to E.
1531	1931	2,0323e+00	STM1984	yodD	putative cytoplasmic protein	similar to E. coli orf, hypothetical protein
1532	498	2,0327e+00	STM0508	ybbP	putative inner membrane protein	similar to E. coli putative oxidoreductase
1533	4437	2,0329e+00	STM4585	gpmB	putative phosphoglyceromutase 2	similar to E. coli phosphoglyceromutase 2
1534	2331	2,0331e+00	STM2395	pgtE	outer membrane protein E	phosphoglycerate transport; outer membrane protease
1535	875	2,0343e+00	STM0903	-	putative Fels-1 prophage chaparone	similar to E. coli orf, hypothetical protein
1536	3066	2,0345e+00	STM3156	-	putative cytoplasmic protein	putative RBS for yghA; RegulonDB:STMS1H003193
1537	1223	2,0346e+00	STM1261	-	putative cytoplasmic protein	putative RBS for STM1263; RegulonDB:STMS1H001515
1538	1284	2,0349e+00	STM1323	yniB	putative regulator	similar to E. coli orf, hypothetical protein
1539	379	2,0353e+00	STM0389	yaiA	putative cytoplasmic protein	similar to E. coli orf, hypothetical protein
1540	2812	2,0360e+00	STM2896	invA	invasion protein	invasion protein INVA. (SW:INVA_SALTY)
1541	3697	2,0363e+00	STM3800	dsdC	LysR family transcriptional activator	similar to E. coli D-serine dehydratase (deaminase)
1542	1456	2,0363e+00	STM1501	ynfC	putative inner membrane lipoprotein	similar to E. coli orf, hypothetical protein
1543	2854	2,0364e+00	STM2938	-	putative cytoplasmic protein	similar to E. coli orf, hypothetical protein
1544	3160	2,0368e+00	STM3252	agaR	aga operon transcriptional repressor	DeoR family; similar to E. coli putative DEOR-type
1545	1172	2,0373e+00	STM1207	ycfM	putative outer membrane lipoprotein	similar to E. coli orf, hypothetical protein
1546	1399	2,0374e+00	STM1441	-	putative inner membrane protein	similar to E. coli orf, hypothetical protein
1547	1112	2,0376e+00	STM1146	ymdA	putative periplasmic protein	hypothetical protein in csgC-mdoG intergenic region
1548	823	2,0377e+00	STM0851	yliD	putative ABC transporter inner membrane	similar to E. coli putative transport system
1549	2287	2,0380e+00	STM2350	yfcH	putative sugar nucleotide epimerase	similar to E. coli putative sugar nucleotide
1550	1570	2,0386e+00	STM1616	-	putative sugar specific PTS enzyme II	similar to E. coli putative PTS system enzyme II A
1551	1519	2,0387e+00	STM1565	rpsV	30S ribosomal subunit protein S22	similar to E. coli 30S ribosomal subunit protein S22	rib
1552	3092	2,0388e+00	STM3182	yqiA	putative esterase	similar to E. coli orf, hypothetical protein
1553	4390	2,0393e+00	STM4535	-	putative PTS permease	similar to E. coli PTS enzyme IIAB, mannose-specific
1554	4497	2,0397e+00	PSLT047	-	putative cytoplasmic protein	null
1555	668	2,0399e+00	STM0688	ybfN	putative lipoprotein	similar to E. coli orf, hypothetical protein
1556	1205	2,0401e+00	STM1240	envF	putative envelope lipoprotein	probable lipoprotein ENVF precursor (SW:ENVF_SALTY)
1557	3405	2,0403e+00	STM3507	yhgG	putative cytoplasmic protein	similar to E. coli orf, hypothetical protein
1558	1509	2,0404e+00	STM1555	-	putative transcriptional regulator	similar to E. coli repressor of galETK operon
1559	1002	2,0404e+00	STM1032	-	Gifsy-2 prophage protein	putative RBS for STM1033; RegulonDB:STMS1H001313
1560	489	2,0407e+00	STM0499	cueR	putative heavy metal transcriptional repressor	similar to E. coli putative transcriptional
1561	2681	2,0411e+00	STM2759	-	putative dipeptide/oligopeptide/nickel ABC-type	similar to E. coli putative transport protein
1562	2063	2,0419e+00	STM2123	yegE	putative PAS/PAC domain protein	Diguanylate cyclase/phosphodiesterase domain 1 and
1563	1819	2,0420e+00	STM1868A	-	lytic enzyme	null
1564	2072	2,0424e+00	STM2133	-	putative cytoplasmic protein	putative RBS for STM2134; RegulonDB:STMS1H002279
1565	1544	2,0430e+00	STM1590	yncA	putative acyltransferase	similar to E. coli putative resistance protein
1566	2536	2,0431e+00	STM2605	-	Gifsy-1 prophage protein	similar to head-tail preconnector gp5 of phage 21;
1567	463	2,0435e+00	STM0473	hha	hemolysin expression modulating protein (involved	similar to E. coli haemolysin expression modulating
1568	357	2,0436e+00	STM0367	prpR	regulator for prp operon (EBP family)	propionate catabolism operon regulatory protein.
1569	787	2,0440e+00	STM0814	ybhQ	putative inner membrane protein	similar to E. coli orf, hypothetical protein
1570	146	2,0448e+00	STM0146	ampD	N-acetyl-anhydromuramyl-L-alanine amidase	AMPD protein. (SW:AMPD_SALTY)
1571	2384	2,0449e+00	STM2454	eutR	putative regulator ethanolamine operon	AraC/XylS family; ethanolamine operon regulatory
1572	1740	2,0452e+00	STM1789	-	putative hydrogenase maturation protease	similar to E. coli processing of HyaA and HyaB
1573	1569	2,0453e+00	STM1615	-	putative nucleoside triphosphatase	similar to E. coli putative nucleoside
1574	1577	2,0455e+00	STM1623	-	putative carboxylesterase	putative RBS for STM1623; RegulonDB:STMS1H001822
1575	999	2,0456e+00	STM1029	-	Gifsy-2 prophage protein	bacteriophage ES18 gp15 protein (gi|1143595)
1576	4262	2,0464e+00	STM4405	ytfJ	putative transcriptional regulator	similar to E. coli orf, hypothetical protein
1577	4062	2,0464e+00	STM4201	-	putative phage tail protein	null
1578	4126	2,0465e+00	STM4265	soxS	transcriptional activator of superoxide response	AraC/XylS family; regulatory protein SOXS.
1579	2296	2,0466e+00	STM2359	-	putative amino acid transporter	similar to E. coli acid sensitivity protein,
1580	1447	2,0467e+00	STM1492	-	putative binding-protein-dependent transport	inner membrane component; similar to E. coli
1581	1489	2,0467e+00	STM1534	-	putative hydrogenase	similar to E. coli processing of HyaA and HyaB
1582	1427	2,0467e+00	STM1471	rstB	sensory histidine kinase in two-component	similar to E. coli sensor histidine protein kinase
1583	1572	2,0470e+00	STM1618	-	putative DeoR family transcriptional repressor of	similar to E. coli putative DEOR-type
1584	3707	2,0472e+00	STM3811	yidR	putative cytoplasmic protein	similar to E. coli orf, hypothetical protein
1585	1831	2,0473e+00	STM1879	ptrB	protease II	similar to E. coli protease II (AAC74915.1); Blastp
1586	3730	2,0474e+00	STM3834	-	putative LysR family transcriptional regulator	similar to E. coli putative transcriptional
1587	2520	2,0475e+00	STM2589	-	Gifsy-1 prophage protein	similar to host specificity protein-J in phage
1588	4415	2,0486e+00	STM4563	yjjU	putative phosphoesterase	similar to E. coli orf, hypothetical protein
1589	2696	2,0491e+00	STM2774	iroC	putative ATP binding cassette (ABC) transporter	similar to E. coli ATP-binding transport protein;
1590	3519	2,0493e+00	STM3623	yhjT	putative inner membrane protein	similar to E. coli orf, hypothetical protein
1591	4399	2,0495e+00	STM4544	dnaT	primosomal protein I	similar to E. coli DNA biosynthesis; primosomal
1592	1609	2,0499e+00	STM1655	dbpA	ATP-dependent RNA helicase	stimulated by 23S rRNA; similar to E. coli
1593	4414	2,0501e+00	STM4562	-	putative inner membrane protein	putative RBS for yjjU; RegulonDB:STMS1H004427
1594	2203	2,0505e+00	STM2265	ada	O6-methylguanine-DNA methyltransferase	bifunctional; ADA regulatory protein (regulatory
1595	275	2,0507e+00	STM0282	-	putative outer membrane protein, OmpA family	similar to E. coli putative outer membrane protein
1596	2889	2,0511e+00	STM2974	fucA	L-fuculose-1-phosphate aldolase	similar to E. coli L-fuculose-1-phosphate aldolase
1597	1439	2,0512e+00	STM1484	-	putative protease	similar to E. coli orf, hypothetical protein
1598	2723	2,0512e+00	STM2802	ygaM	putative inner membrane protein	similar to E. coli orf, hypothetical protein
1599	3356	2,0513e+00	STM3457	kefB	CPA2 family K+:H+ antiporter	similar to E. coli K+ efflux; NEM-activable K+/H+
1600	4274	2,0513e+00	STM4417	-	putative transcriptional regulator	similar to E. coli orf, hypothetical protein
1601	3853	2,0515e+00	STM3972	aarF	putative regulator in ubiquinone biosynthesis	similar to E. coli orf, hypothetical protein
1602	239	2,0518e+00	STM0239	yaeQ	putative cytoplasmic protein	hypothetical 20.8 Kda protein in mesJ-cutF
1603	1549	2,0519e+00	STM1595	srfC	ssrAB activated gene	predicted coiled-coil structure; SrfC (gi|8347260)
1604	2243	2,0520e+00	STM2306	menC	o-succinylbenzoyl-CoA synthase	similar to E. coli o-succinylbenzoyl-CoA synthase;
1605	4214	2,0521e+00	STM4357	yjeE	putative nucleotide-binding protein	similar to E. coli orf, hypothetical protein
1606	1358	2,0522e+00	STM1398	sseB	secretion system effector	putative secreted protein (gi|3377862)
1607	3847	2,0528e+00	STM3966	-	putative arylsulfatase regulator	similar to E. coli putative arylsulfatase regulator
1608	2477	2,0529e+00	STM2547	-	putative hydrolase	similar to E. coli putative enzyme (3.4.-)
1609	3466	2,0531e+00	STM3570	ftsE	putative ATPase involved in cell division	similar to E. coli ATP-binding component of a
1610	2003	2,0535e+00	STM2063	phsC	hydrogen sulfide production membrane anchoring	thiosulfate reductase cytochrome B subunit.
1611	645	2,0536e+00	STM0658	ybeV	putative molecular chaperone, DnaJ family	similar to E. coli orf, hypothetical protein
1612	3291	2,0541e+00	STM3386	yhdJ	putative methyltransferase	similar to E. coli putative methyltransferase
1613	3367	2,0544e+00	STM3469	pabA	p-aminobenzoate synthetase component II	para-aminobenzoate synthase glutamine
1614	4199	2,0545e+00	STM4339	blc	outer membrane lipoprotein	lipocalin; similar to E. coli outer membrane
1615	794	2,0546e+00	STM0821	dinG	LexA regulated (SOS) repair enzyme	similar to E. coli probably ATP-dependent helicase
1616	40	2,0548e+00	STM0040	nhaR	transcriptional activator of nhaA	LysR family; similar to E. coli transcriptional
1617	3945	2,0549e+00	STM4068	-	putative gntR family regulatory protein	similar to E. coli transcriptional regulator of
1618	3289	2,0551e+00	STM3384	yhdG	putative TIM-barrel enzyme	hypothetical 35.9 Kda protein in pmrA-fis intergenic
1619	3893	2,0552e+00	STM4017	yihO	putative GPH family transport protein	similar to E. coli putative permease (AAC76873.1);
1620	1612	2,0553e+00	STM1658	ydaL	putative Smr domain protein	similar to E. coli orf, hypothetical protein
1621	4481	2,0557e+00	PSLT031	rsdB	resolvase	null
1622	3431	2,0560e+00	STM3535	glgA	glycogen synthase	glycogen synthase. (SW:GLGA_SALTY)
1623	1926	2,0562e+00	STM1978	fliO	flagellar biosynthesis protein	flagellar protein FLIO. (SW:FLIO_SALTY)
1624	3397	2,0564e+00	STM3499	yhgE	putative inner membrane protein	similar to E. coli putative transport (AAC76427.1);
1625	1854	2,0564e+00	STM1902	yecD	putative isochorismatase	similar to E. coli orf, hypothetical protein
1626	3433	2,0565e+00	STM3537	glgX	glycosyl hydrolase	similar to E. coli part of glycogen operon, a
1627	2972	2,0569e+00	STM3061	ygfA	putative ligase	similar to E. coli putative ligase (AAC75949.1);
1628	2030	2,0569e+00	STM2090	rfbH	CDP-6deoxy-D-xylo-4-hexulose-3-dehydrase	LPS side chain defect; lipopolysaccharide
1629	3928	2,0574e+00	STM4051	-	putative outer membrane protein	hypothetical 15.6 Kda protein in RHAT 5'region.
1630	4366	2,0576e+00	STM4511	yjiE	putative LysR family transcriptional regulator	similar to E. coli putative transcriptional
1631	369	2,0578e+00	STM0379	yaiZ	putative inner membrane protein	similar to E. coli orf, hypothetical protein
1632	24	2,0584e+00	STM0024	bcfD	fimbrial subunit	fimbrial subunit (gi|4959514)
1633	2758	2,0589e+00	STM2842	hypF	hydrogenase maturation protein	similar to E. coli transcriptional regulatory
1634	1799	2,0592e+00	STM1848	yebS	putative inner membrane protein	similar to E. coli orf, hypothetical protein
1635	3567	2,0596e+00	STM3672	yiaN	putative DedA family, membrane protein	similar to E. coli putative membrane protein
1636	518	2,0598e+00	STM0528	allD	ureidoglycolate dehydrogenase	similar to E. coli putative malate dehydrogenase
1637	3095	2,0601e+00	STM3185	yqiE	putative resistance protein	similar to E. coli orf, hypothetical protein
1638	1517	2,0604e+00	STM1563	osmC	putative resistance protein	osmotically inducible; similar to E. coli
1639	3477	2,0605e+00	STM3581	yhhS	putative MFS family transport protein	similar to E. coli putative transport (AAC76498.1);
1640	3155	2,0613e+00	STM3247	garK	glycerate kinase	similar to E. coli orf, hypothetical protein
1641	3716	2,0623e+00	STM3820	-	putative cytochrome c peroxidase	similar to E. coli putative cytochrome C peroxidase
1642	1528	2,0623e+00	STM1574	smvA	methyl viologen resistance protein	methyl viologen resistance protein SMVA.
1643	197	2,0627e+00	STM0197	stfD	putative periplasmic fimbrial chaperone	periplasmic fimbrial chaperone StfD (gi|3747031)
1644	262	2,0640e+00	STM0270	-	putative cytoplasmic protein	putative RBS for STM0269; RegulonDB:STMS1H000630
1645	3048	2,0646e+00	STM3138	-	putative methyl-accepting chemotaxis protein	similar to E. coli methyl-accepting chemotaxis
1646	1786	2,0650e+00	STM1835	rrmA	23S rRNA m1G745 methyltransferase	similar to E. coli putative enzyme (AAC74892.1);
1647	4099	2,0651e+00	STM4238	dinF	DNA-damage-inducible protein F	induced by UV and mitomycin C; SOS, lexA regulon;
1648	2652	2,0654e+00	STM2730	-	Fels-2 prophage protein	similar to retron in E coli; similar to E. coli DNA
1649	4179	2,0656e+00	STM4318	-	putative acetyltransferase	null
1650	4342	2,0660e+00	STM4486	yjgB	putative alcohol dehydrogenase	similar to E. coli putative oxidoreductase
1651	2958	2,0662e+00	STM3047	ygfY	putative cytoplasmic protein	similar to E. coli orf, hypothetical protein
1652	3151	2,0663e+00	STM3242	tdcD	propionate kinase	propionate kinase. (SW:TDCD_SALTY); acetate kinase
1653	4149	2,0670e+00	STM4288	phnB	putative cytoplasmic protein	similar to E. coli orf, hypothetical protein
1654	1212	2,0674e+00	STM1250	-	putative cytoplasmic protein	putative RBS for STM1251; RegulonDB:STMS1H001504
1655	1702	2,0684e+00	STM1748	ychE	putative MarC family integral membrane protein	similar to E. coli putative channel protein
1656	3522	2,0685e+00	STM3625	yhjV	putative HAAAP family transport protein	similar to E. coli putative transporter protein
1657	1772	2,0693e+00	STM1821	yoaA	putative DNA helicase	similar to E. coli putative enzyme (AAC74878.1);
1658	1744	2,0693e+00	STM1793	-	putative cytochrome oxidase, subunit II	similar to E. coli probable third cytochrome
1659	3169	2,0700e+00	STM3261	-	galactitol-1-phosphate dehydrogenase	similar to E. coli galactitol-1-phosphate
1660	4365	2,0700e+00	STM4510	-	putative aspartate racemase	similar to E. coli putative resistance proteins
1661	1648	2,0701e+00	STM1695	sapD	ABC superfamily peptide transport protein	atp-binding; peptide transport system atp-binding
1662	2184	2,0704e+00	STM2246	narP	response regulator in two-component regulatory	similar to E. coli nitrate/nitrite response
1663	2856	2,0704e+00	STM2940	-	putative cytoplasmic protein	similar to E. coli orf, hypothetical protein
1664	1300	2,0706e+00	STM1339	himA	integration host factor (IHF), alpha subunit	integration host factor alpha-subunit (IHF-alpha).
1665	1785	2,0707e+00	STM1834	yebN	putative YebN family transport protein	similar to E. coli orf, hypothetical protein
1666	497	2,0708e+00	STM0507	ybbA	putative ABC superfamily (atp_bind) transporter	similar to E. coli putative ATP-binding component of
1667	3407	2,0712e+00	STM3509	bioH	putative hydrolase	biotin biosynthesis; reaction prior to pimeloyl CoA;
1668	3695	2,0713e+00	STM3798	emrD	MFS family multidrug tranport protein	similar to E. coli 2-module integral membrane pump;
1669	3925	2,0717e+00	STM4048	rhaS	positive regulator for rhaBAD operon	AraC/XylS family; L-rhamnose operon regulatory
1670	3124	2,0717e+00	STM3215	yqjI	putative transcriptional regulator	similar to E. coli orf, hypothetical protein
1671	3561	2,0718e+00	STM3666	ysaA	putative oxidoreductase	similar to E. coli orf, hypothetical protein
1672	1033	2,0719e+00	STM1064	pqiB	paraquat-inducible protein B	similar to E. coli paraquat-inducible protein B
1673	3685	2,0719e+00	STM3791	-	putative cytoplasmic protein	putative RBS for STM3791; RegulonDB:STMS1H003760
1674	3240	2,0720e+00	STM3335	yhcH	putative cytoplasmic protein	similar to E. coli orf, hypothetical protein
1675	1765	2,0720e+00	STM1814	minC	cell division inhibitor	activated MinC inhibits FtsZ ring formation; similar
1676	4043	2,0727e+00	STM4182	metA	homoserine transsuccinylase	homoserine O-succinyltransferase. (SW:META_SALTY)
1677	763	2,0729e+00	STM0789	hutC	histidine utilization repressor	similar to E. coli transcriptional regulator of
1678	2721	2,0729e+00	STM2800	-	putative inner membrane protein	similar to E. coli orf, hypothetical protein
1679	4285	2,0736e+00	STM4428	-	putative permease	similar to E. coli putative transport protein
1680	2229	2,0737e+00	STM2292	yfaX	putative transcriptional regulator	similar to E. coli putative regulator (AAC75308.1);
1681	3471	2,0745e+00	STM3575	yhhN	putative inner membrane protein	similar to E. coli putative enzyme (AAC76493.1);
1682	1042	2,0749e+00	STM1073	yccS	putative efflux (PET) family transporter	similar to E. coli orf, hypothetical protein
1683	1661	2,0750e+00	STM1707	pyrF	orotidine-5'-phosphate decarboxylase	orotidine 5'-phosphate decarboxylase.
1684	3242	2,0752e+00	STM3337	nanE	putative ManNAc-6P epimerase	similar to E. coli putative enzyme (AAC76255.1);
1685	3164	2,0766e+00	STM3256	-	putative phosphotransferase system	similar to E. coli PTS system, fructose-specific
1686	2102	2,0784e+00	STM2162	yehW	putative ABC-type proline/glycine betaine	similar to E. coli putative transport system
1687	424	2,0784e+00	STM0434	apbA	ketopantoate reductase	2-dehydropantoate 2-reductase. (SW:APBA_SALTY)
1688	3950	2,0785e+00	STM4073	ydeW	putative transcriptional repressor	similar to E. coli putative transcriptional
1689	2927	2,0788e+00	STM3015	ygeA	putative aspartate racemase	similar to E. coli putative resistance proteins
1690	2800	2,0788e+00	STM2884	sipC	cell invasion protein	sspC protein (gi|7443298)
1691	4534	2,0790e+00	PSLT089	trbI	conjugative transfer	null
1692	1617	2,0793e+00	STM1663	ynaI	putative integral membrane protein	similar to E. coli orf, hypothetical protein
1693	1467	2,0796e+00	STM1512	dcp	dipeptidyl carboxypeptidase II	peptidyl-dipeptidase DCP. (SW:DCP_SALTY)
1694	1801	2,0797e+00	STM1850	yebU	putative rRNA methyltransferase	similar to E. coli putative nucleolar proteins
1695	2926	2,0802e+00	STM3014	lysR	positive LysR family transcriptional regulator	similar to E. coli positive regulator for lys
1696	3555	2,0805e+00	STM3660	xylB	xylulokinase	similar to E. coli xylulokinase (AAC76588.1); Blastp
1697	4257	2,0817e+00	STM4400	ytfF	putative cationic amino acid transporter	similar to E. coli putative transmembrane subunit
1698	1762	2,0821e+00	STM1811	ycgN	putative cytoplasmic protein	similar to E. coli orf, hypothetical protein
1699	4128	2,0829e+00	STM4267	-	putative glutathione S-transferase	putative RBS for yjcD; RegulonDB:STMS1H004168
1700	4276	2,0829e+00	STM4419	-	sugar (and other) transporter	similar to E. coli xylose-proton symport
1701	85	2,0831e+00	STM0085	yabF	putative NAD(P)H oxidoreductase	similar to E. coli putative NAD(P)H oxidoreductase
1702	2982	2,0835e+00	STM3071	-	putative DNA-binding protein	putative RBS for STM3072; RegulonDB:STMS1H003115
1703	3479	2,0836e+00	STM3583	acpT	putative phosphopantetheinyl transferase	similar to E. coli orf, hypothetical protein
1704	4542	2,0837e+00	PSLT098	traQ	conjugative transfer: fimbrial synthesis	null
1705	3559	2,0841e+00	STM3664	malS	alpha-amylase	similar to E. coli alpha-amylase (AAC76595.1);
1706	2535	2,0845e+00	STM2604	-	Gifsy-1 prophage protein	similar to head protein gpshp of phage 21
1707	1437	2,0846e+00	STM1482	ydgF	putative membrane transporter of cations and	similar to E. coli possible chaperone (AAC74672.1);
1708	2687	2,0854e+00	STM2765	-	putative transposase	putative RBS for STM2765; RegulonDB:STMS1H002840
1709	2157	2,0854e+00	STM2218	yejE	putative ABC-type dipeptide/oligopeptide/nickel	similar to E. coli putative transport system
1710	820	2,0857e+00	STM0848	yliA	putative ATPase components of ABC-type transport	similar to E. coli putative ATP-binding component of
1711	607	2,0860e+00	STM0620	citX	putative cytoplasmic protein	similar to E. coli orf, hypothetical protein
1712	483	2,0864e+00	STM0493	fsr	putative MFS family of transport protein	similar to E. coli fosmidomycin resistance protein
1713	45	2,0868e+00	STM0045	ribF	flavokinase and FAD synthetase	similar to E. coli putative regulator (AAC73136.1);
1714	503	2,0869e+00	STM0513	ybbB	putative ATPase	similar to E. coli putative capsule anchoring
1715	3120	2,0871e+00	STM3210	dnaG	DNA primase	DNA biosynthesis; DNA primase. (SW:PRIM_SALTY)
1716	2726	2,0871e+00	STM2805	nrdH	glutaredoxin-like protein	hydrogen donor; glutaredoxin-like protein NRDH.
1717	1922	2,0881e+00	STM1974	fliK	flagellar hook-length control protein	flagellar hook-length control protein.
1718	611	2,0881e+00	STM0624	citC	citrate lyase synthetase (citrate (pro-3S)-lyase	similar to E. coli citrate lyase synthetase (citrate
1719	4083	2,0881e+00	STM4222	yjbE	putative outer membrane protein	similar to E. coli orf, hypothetical protein
1720	3861	2,0885e+00	STM3980	-	putative outer membrane protein	putative RBS for STM3981; RegulonDB:STMS1H003916
1721	2627	2,0887e+00	STM2704	-	Fels-2 prophage protein	similar to genes in P2-like phages; unknown
1722	2087	2,0887e+00	STM2148	-	putative periplasmic protein	similar to E. coli orf, hypothetical protein
1723	140	2,0887e+00	STM0140	yacE	putative nucleotide kinase	similar to E. coli putative DNA repair protein
1724	2365	2,0888e+00	STM2435	pdxK	pyridoxal-pyridoxamine kinase	hydroxymethylpyrimidine kinase; pyridoxine kinase.
1725	3558	2,0890e+00	STM3663	bax	gene transcribed divergently from malS	similar to E. coli putative ATP-binding protein
1726	3889	2,0895e+00	STM4013	-	putative membrane-associated metal-dependent	null
1727	3781	2,0903e+00	STM3886	rbsR	transcriptional repressor for rbs operon	similar to E. coli regulator for rbs operon
1728	1644	2,0917e+00	STM1691	pspF	transcription activator	similar to E. coli psp operon transcriptional
1729	406	2,0917e+00	STM0416	ribD	pyrimidine deaminase	bifunctional; similar to E. coli bifunctional
1730	1261	2,0925e+00	STM1300	-	putative periplasmic protein	similar to E. coli orf, hypothetical protein
1731	242	2,0929e+00	STM0243	yaeB	putative regulator	similar to E. coli orf, hypothetical protein
1732	1085	2,0931e+00	STM1117	agp	glucose-1-phosphatase	glucose-1-phosphatase precursor. (SW:AGP_SALTY)
1733	2686	2,0933e+00	STM2764	-	putative integrase core domain protein	null
1734	4382	2,0933e+00	STM4527	mrr	restriction of methylated adenine	similar to E. coli restriction of methylated adenine
1735	4443	2,0935e+00	STM4591	sthE	putative major fimbrial subunit	putative RBS for sthE; RegulonDB:STMS1H004451
1736	1491	2,0935e+00	STM1536	-	putative hydrogenase maturation protease	similar to E. coli processing of HyaA and HyaB
1737	2708	2,0941e+00	STM2787	-	tricarboxylic transport protein	putative RBS for STM2788; RegulonDB:STMS1H002860
1738	2324	2,0943e+00	STM2387	sixA	phosphohistidine phosphatase	similar to E. coli orf, hypothetical protein
1739	1514	2,0945e+00	STM1560	-	putative alpha amylase	similar to E. coli 1,4-alpha-glucan branching enzyme
1740	3691	2,0946e+00	STM3797	ivbL	ilvB operon leader peptide	similar to E. coli ilvB operon leader peptide
1741	19	2,0947e+00	STM0019	-	putative hydroxymethyltransferase	null
1742	1623	2,0947e+00	STM1670	-	putative serine/threonine protein kinase	putative RBS for STM1670; RegulonDB:STMS1H001859
1743	987	2,0954e+00	STM1017	-	Gifsy-2 prophage protein	hypothetical protein 11 (gi|7467260)
1744	2553	2,0954e+00	STM2623	-	Gifsy-1 prophage protein	hypothetical protein 11 (gi|7467260)
1745	1451	2,0956e+00	STM1496	-	putative dimethylsulfoxide reductase	similar to E. coli putative DMSO reductase anchor
1746	4354	2,0958e+00	STM4499	yeeN	putative cytoplasmic protein	similar to E. coli orf, hypothetical protein
1747	4338	2,0960e+00	STM4482	idnT	GntP family L-idonate transport protein	similar to E. coli L-idonate transporter
1748	1949	2,0964e+00	STM2007	-	putative TPR repeat protein	similar to E. coli orf, hypothetical protein
1749	1142	2,0966e+00	STM1176	flgD	flagellar biosynthesis protein	initiation of hook assembly; basal-body rod
1750	2977	2,0970e+00	STM3066	yggA	putative LYSE family amino acid transport	similar to E. coli orf, hypothetical protein
1751	131	2,0972e+00	STM0131	ftsQ	cell division protein	ingrowth of wall at septum; similar to E. coli cell
1752	243	2,0973e+00	STM0244	rcsF	regulator in colanic acid synthesis	overexpression confers mucoid phenotype; increases
1753	613	2,0976e+00	STM0626	dpiA	response regulator in two-component regulatory	transcriptional regulation of cit operon (citrate
1754	1443	2,0986e+00	STM1488	mlc	transcriptional repressor of ptsG and ptsHI	global repressor of carbohydrate metabolism (pts
1755	4193	2,0988e+00	STM4333	yjeK	putative aminomutase	similar to E. coli orf, hypothetical protein
1756	2082	2,0989e+00	STM2143	yegU	putative glycohydrolase	similar to E. coli orf, hypothetical protein
1757	1984	2,0991e+00	STM2044	pduH	propanediol utilization diol dehydratase	putative RBS for pduJ; RegulonDB:STMS1H002196
1758	3077	2,0991e+00	STM3167	-	putative diadenosine tetraphosphate (Ap4A)	null
1759	567	2,0992e+00	STM0580	-	putative regulatory protein	putative RBS for ybdF; RegulonDB:STMS1H000908
1760	1166	2,0993e+00	STM1201	holB	DNA polymerase III, delta prime subunit	similar to E. coli DNA polymerase III, delta prime
1761	2134	2,0993e+00	STM2194	yeiG	putative esterase	similar to E. coli putative esterase. (AAC75215.1);
1762	1302	2,0994e+00	STM1341	btuE	vitamin B12 transport protein	ABC superfamily (binding protein); similar to E.
1763	4404	2,0998e+00	STM4549	-	putative cytoplasmic protein	putative RBS for STM4549; RegulonDB:STMS1H004415
1764	517	2,0998e+00	STM0527	allC	allantoate amidohydrolase	similar to E. coli putative hydantoin utilization
1765	4458	2,1001e+00	PSLT006	repA	DNA replication	null
1766	2961	2,1001e+00	STM3050	yqfB	putative cytoplasmic protein	similar to E. coli orf, hypothetical protein
1767	872	2,1003e+00	STM0900	-	putative Fels-1 prophage DNA or RNA helicases of	similar to E. coli putative ATP-dependent helicase
1768	1632	2,1005e+00	STM1679	mppA	periplasmic murein tripeptide transport protein	also negative regulator of mulitple antibiotic
1769	1594	2,1014e+00	STM1640	ydcF	putative inner membrane protein	similar to E. coli orf, hypothetical protein
1770	1211	2,1016e+00	STM1249	-	putative periplasmic protein	putative RBS for STM1249; RegulonDB:STMS1H001502
1771	461	2,1033e+00	STM0471	ylaC	putative inner membrane protein	similar to E. coli orf, hypothetical protein
1772	3277	2,1034e+00	STM3372	mreD	rod shape-determining protein	similar to E. coli rod shape-determining protein
1773	3287	2,1035e+00	STM3382	panF	SSS family sodium/pantothenate symporter	similar to E. coli sodium/pantothenate symporter
1774	1252	2,1035e+00	STM1291	yeaA	hypothetical protein	putative domain frequently associated with peptide
1775	4350	2,1039e+00	STM4495	-	putative type II restriction enzyme, methylase	putative RBS for STM4494; RegulonDB:STMS1H004366
1776	3163	2,1042e+00	STM3255	-	putative phosphotransferase system	similar to E. coli PTS system, fructose-specific
1777	3810	2,1057e+00	STM3924	wecD	lipopolysaccharide biosynthesis protein	similar to E. coli orf, hypothetical protein
1778	2158	2,1058e+00	STM2219	yejF	putative ATPase component of ABC-type transport	contains duplicated ATPase domain; similar to E.
1779	2746	2,1060e+00	STM2830	ygaD	putative cytoplasmic protein	similar to E. coli orf, hypothetical protein
1780	2239	2,1061e+00	STM2302	-	putative inner membrane protein	unknown (gi|2921424)
1781	2778	2,1066e+00	STM2862	sitB	fur regulated Salmonella iron transporter	SitB (gi|5231095)
1782	990	2,1067e+00	STM1020	-	Gifsy-2 prophage protein	putative RBS for STM1021; RegulonDB:STMS1H001301
1783	2155	2,1078e+00	STM2216	yejA	putative ABC transporter periplasmic binding	similar to E. coli orf, hypothetical protein
1784	2234	2,1080e+00	STM2297	yfbE	putative DegT/DnrJ/EryC1/StrS family	similar to E. coli putative enzyme (AAC75313.1);
1785	1283	2,1081e+00	STM1322	yniC	putative enzyme	similar to E. coli putative phosphatase
1786	4284	2,1084e+00	STM4427	-	putative endonuclease	null
1787	2116	2,1086e+00	STM2176	-	putative glutathione S-transferase	similar to E. coli regulator of transcription;
1788	4286	2,1086e+00	STM4430	-	putative sugar kinase	ribokinase family
1789	310	2,1088e+00	STM0318	yafA	putative hydrolase of the alpha/beta superfamily	hypothetical protein in gpt-crl intergenic region.
1790	480	2,1091e+00	STM0490	aes	acetyl esterase	similar to E. coli putative lipase (AAC73578.1);
1791	1343	2,1091e+00	STM1383	ttrA	tetrathionate reductase complex, subunit A	tetrathionate reductase subunit A (TtrA)
1792	1476	2,1093e+00	STM1521	marC	putative MarC Transporter	multiple antibiotic resistance protein MARC.
1793	3145	2,1097e+00	STM3236	yhaK	putative cytoplasmic protein	similar to E. coli orf, hypothetical protein
1794	1820	2,1098e+00	STM1869	-	phage-tail assembly protein-like protein	similar to E. coli orf, hypothetical protein
1795	2385	2,1100e+00	STM2455	eutK	putative carboxysome structural protein	ethanolamine utilization; ethanolamine utilization
1796	4265	2,1105e+00	STM4408	msrA	peptide methionine sulfoxide reductase	similar to E. coli peptide methionine sulfoxide
1797	643	2,1107e+00	STM0656	ybeS	putative molecular chaperone, DnaJ family	similar to E. coli putative enzyme of polynucleotide
1798	4031	2,1111e+00	STM4166	yjaD	putative NTP pyrophosphohydrolases containing a	probably nucleic-acid-binding; NADH pyrophosphatase.
1799	3955	2,1118e+00	STM4078	yneB	putative fructose-1,6-bisphosphate aldolase	similar to E. coli orf, hypothetical protein
1800	194	2,1120e+00	STM0194	fhuB	hydroxamate-dependent iron uptake	ABC superfamily (membrane); similar to E. coli
1801	4345	2,1121e+00	STM4490	-	putative Mrr restriction endonuclease	null
1802	3217	2,1130e+00	STM3312	yrbE	putative ABC superfamily transport protein	membr; similar to E. coli orf, hypothetical protein
1803	4405	2,1140e+00	STM4550	fhuF	ferric hydrozamate transport protein	involved in reduction of ferric iron in cytoplasmic
1804	4392	2,1143e+00	STM4537	-	putative PTS permease	similar to E. coli PTS system
1805	2300	2,1143e+00	STM2363	cvpA	membrane protein required for colicin V	similar to E. coli membrane protein required for
1806	3513	2,1146e+00	STM3617	bcsC	endo-1,4-D-glucanase	similar to E. coli putative endoglucanase
1807	2650	2,1146e+00	STM2728	-	Fels-2 prophage protein	hypothetical protein
1808	156	2,1148e+00	STM0156	-	putative periplasmic protein	putative RBS for STM0156; RegulonDB:STMS1H000535
1809	522	2,1148e+00	STM0532	arcC	putative carbamate kinase	similar to E. coli putative carbamate kinase
1810	2380	2,1150e+00	STM2450	amiA	N-acetylmuramoyl-l-alanine amidase I	probable N-acetylmuramoyl-L-alanine amidase AMIA
1811	1276	2,1151e+00	STM1315	celD	transcriptional repressor of cel operon	AraC/XylS family; similar to E. coli negative
1812	1180	2,1152e+00	STM1215	ycfS	putative periplasmic protein	similar to E. coli orf, hypothetical protein
1813	3072	2,1153e+00	STM3162	yghB	putative DedA family membrane protein	hypothetical protein in metC 3'region.
1814	2581	2,1157e+00	STM2651	yfiQ	putative acetyl-CoA synthetase	similar to E. coli orf, hypothetical protein
1815	1478	2,1158e+00	STM1523	yneJ	putative LysR family transcriptional regulator	similar to E. coli putative transcriptional
1816	4539	2,1165e+00	PSLT095	traN	conjugative transfer: aggregate stability	null
1817	1882	2,1166e+00	STM1931	araH	putative intracellular protease/amidase	similar to E. coli
1818	2226	2,1168e+00	STM2289	-	putative 2,4-dihydoxyhept-2-ene-1,7-dioic acid	similar to E. coli orf, hypothetical protein
1819	2605	2,1173e+00	STM2680	-	putative cytoplasmic protein	null
1820	4122	2,1175e+00	STM4261	-	putative inner membrane protein	fusion of two hypothetical proteins; (gi|7467255)
1821	257	2,1175e+00	STM0264	dnaQ	DNA polymerase III, epsilon subunit	3-5 exonucleolytic proofreading function; DNA
1822	2281	2,1176e+00	STM2344	-	putative phosphotransferase system	similar to E. coli putative PTS system enzyme II A
1823	2248	2,1178e+00	STM2311	elaB	putative inner membrane protein	similar to E. coli orf, hypothetical protein
1824	235	2,1184e+00	STM0235	yaeR	putative lactoylglutathione lyase	similar to E. coli orf, hypothetical protein
1825	1548	2,1185e+00	STM1594	srfB	ssrAB activated gene	SrfB (gi|8347259)
1826	3219	2,1192e+00	STM3314	yrbG	putative CacA family Na:Ca transport protein	similar to E. coli orf, hypothetical protein
1827	3276	2,1193e+00	STM3371	yhdE	putative inhibitor of septum formation	similar to E. coli orf, hypothetical protein
1828	515	2,1194e+00	STM0525	glxK	glycerate kinase II	similar to E. coli orf, hypothetical protein
1829	4131	2,1194e+00	STM4270	-	putative LysR family transcriptional regulator	similar to E. coli activator, hydrogen
1830	3185	2,1199e+00	STM3277	-	putative inner membrane protein	similar to E. coli orf, hypothetical protein
1831	3303	2,1202e+00	STM3404	smg	putative cytoplasmic protein	similar to E. coli orf, hypothetical protein
1832	455	2,1202e+00	STM0464	tesB	acyl-CoA thioesterase II	similar to E. coli acyl-CoA thioesterase II
1833	852	2,1203e+00	STM0880	potI	putrescine transporter	ABC superfamily (membrane); similar to E. coli
1834	2295	2,1208e+00	STM2358	-	putative cytoplasmic protein	similar to E. coli orf, hypothetical protein
1835	3203	2,1209e+00	STM3297	ftsJ	23S rRNA methyltransferase	similar to E. coli cell division protein
1836	2706	2,1219e+00	STM2785	tctD	tricarboxylic transport regulatory protein	transcriptional regulatory protein TCTD.
1837	3671	2,1221e+00	STM3777	-	putative cytoplasmic protein	putative RBS for STM3778; RegulonDB:STMS1H003747
1838	2111	2,1225e+00	STM2171	yohF	putative oxidoreductase	similar to E. coli putative oxidoreductase
1839	2120	2,1226e+00	STM2180	-	putative LysR family transcriptional regulator	similar to E. coli putative transcriptional
1840	1880	2,1234e+00	STM1928	otsA	trehalose-6-phosphate synthase	similar to E. coli trehalose-6-phosphate synthase
1841	2222	2,1235e+00	STM2285	glpB	sn-glycerol-3-phosphate dehydrogenase	similar to E. coli sn-glycerol-3-phosphate
1842	3426	2,1242e+00	STM3529	-	putative glycerol dehydrogenase	similar to E. coli glycerol dehydrogenase, (NAD)
1843	3902	2,1245e+00	STM4026	yihX	putative enzyme	similar to E. coli putative phosphatase
1844	780	2,1246e+00	STM0807	ybhL	putative permease	similar to E. coli orf, hypothetical protein
1845	799	2,1247e+00	STM0827	ybiO	putative transport protein	similar to E. coli putative transport protein
1846	1551	2,1257e+00	STM1597	ydcW	putative aldehyde dehydrogenase	similar to E. coli putative aldehyde dehydrogenase
1847	633	2,1257e+00	STM0646	holA	DNA polymerase III, delta subunit	similar to E. coli DNA polymerase III, delta subunit
1848	761	2,1258e+00	STM0787	hutI	Imidazolonepropionase	putative RBS for hutG; RegulonDB:STMS1H001089
1849	1130	2,1262e+00	STM1164	yceB	putative outer membrane lipoprotein	hypothetical protein in pyrC 3'region.
1850	3306	2,1262e+00	STM3407	fmt	10-formyltetrahydrofolate:L-methionyl-tRNA(fMet)	similar to E. coli
1851	4113	2,1262e+00	STM4252	-	putative inner membrane protein	null
1852	299	2,1264e+00	STM0306	-	homolog of sapA	putative RBS for STM0306; RegulonDB:STMS1H000664
1853	3421	2,1265e+00	STM3524	glpG	protein of glp regulon	similar to E. coli protein of glp regulon
1854	946	2,1266e+00	STM0976	ycaP	putative inner membrane protein	similar to E. coli orf, hypothetical protein
1855	1052	2,1266e+00	STM1083	yccX	putative phosphohydrolase	similar to E. coli orf, hypothetical protein
1856	3393	2,1271e+00	STM3495	yrfF	putative inner membrane protein	similar to E. coli putative dehydrogenase
1857	1029	2,1272e+00	STM1060	-	putative iron-sulfur protein	similar to E. coli orf, hypothetical protein
1858	1699	2,1273e+00	STM1745	oppB	oligopeptide transport protein	ABC superfamily (membrane); oligopeptide transport
1859	1515	2,1276e+00	STM1561	-	putative outer membrane or secreted lipoprotein	putative RBS for STM1561; RegulonDB:STMS1H001766
1860	4078	2,1277e+00	STM4217	-	putative soluble lytic murein transglycosylase	putative RBS for STM4217; RegulonDB:STMS1H004124
1861	757	2,1279e+00	STM0783	modC	molybdate transporter	ABC superfamily (atp_bind); similar to E. coli
1862	2119	2,1283e+00	STM2179	-	putative sugar transporter	similar to E. coli putative transport protein
1863	3794	2,1284e+00	STM3907	-	putative cytoplasmic protein	null
1864	857	2,1286e+00	STM0886	-	putative sulfatase	similar to E. coli putative sulfatase (AAC76701.1);
1865	459	2,1286e+00	STM0469	rpmE2	putative 50S ribosomal protein L31 (second copy)	similar to E. coli putative ribosomal protein	rib
1866	1013	2,1292e+00	STM1043	-	Gifsy-2 prophage attachment and invasion protein	attachment and invasion protein homolog
1867	350	2,1297e+00	STM0360	-	cytochrome BD2 subunit I	similar to E. coli probable third cytochrome
1868	1347	2,1299e+00	STM1387	ttrR	tetrathionate reductase complex: response	TtrR (gi|4456869)
1869	4038	2,1307e+00	STM4173	hydH	sensory kinase in two component regulatory system	sensor protein HYDA. (SW:HYDH_SALTY)
1870	1390	2,1310e+00	STM1432	ydhO	putative cell wall-associated hydrolase	similar to E. coli putative lipoprotein
1871	2010	2,1310e+00	STM2070	yeeZ	putative dehydratase	similar to E. coli putative enzyme of sugar
1872	3624	2,1312e+00	STM3729	radC	putative DNA repair protein	associated with replication forks; similar to E.
1873	3082	2,1313e+00	STM3172	sufI	suppressor of ftsI	putative periplasmic protein; SUFI protein
1874	4400	2,1313e+00	STM4545	-	putative inner membrane protein	similar to E. coli orf, hypothetical protein
1875	591	2,1318e+00	STM0604	ybdM	putative transcriptional regulator	similar to E. coli orf, hypothetical protein
1876	4440	2,1320e+00	STM4588	creB	response regulator in two-component regulatory	OmpR family; similar to E. coli catabolic regulation
1877	774	2,1321e+00	STM0801	ybhK	putative cytoplasmic protein	similar to E. coli putative structural protein
1878	1217	2,1324e+00	STM1255	-	putative ABC transporter periplasmic binding	putative substrate-binding protein (gi|2337942)
1879	2135	2,1325e+00	STM2195	-	putative transcriptional regulator	putative RBS for STM2195; RegulonDB:STMS1H002338
1880	26	2,1328e+00	STM0026	bcfF	fimbrial subunit	fimbrial subunit (gi|4959516)
1881	1631	2,1332e+00	STM1678	-	putative 2'-hydroxyisoflavone reductase	null
1882	3446	2,1337e+00	STM3550	-	putative phosphotriesterase	similar to E. coli putative hydrolase (AAC76404.1);
1883	3916	2,1344e+00	STM4040	yiiG	putative cytoplasmic protein	similar to E. coli orf, hypothetical protein
1884	965	2,1345e+00	STM0995	ycbB	putative periplasmic protein	similar to E. coli putative amidase (AAC74011.1);
1885	3828	2,1349e+00	STM3947	dapF	diaminopimelate epimerase	similar to E. coli diaminopimelate epimerase
1886	1938	2,1350e+00	STM1992	dcm	DNA cytosine methylase	similar to E. coli DNA cytosine methylase
1887	1426	2,1353e+00	STM1470	tus	replication termination protein	DNA replication terminus site-binding protein (TER
1888	1866	2,1355e+00	STM1914	flhB	putative part of export apparatus for flagellar	flagellar biosynthetic protein FLHB.
1889	2458	2,1359e+00	STM2528	-	putative dimethylsulfoxide reductase	similar to E. coli anaerobic dimethyl sulfoxide
1890	1231	2,1364e+00	STM1270	yeaS	putative transport protein	similar to E. coli orf, hypothetical protein
1891	2882	2,1368e+00	STM2967	syd	interacts with secY	similar to E. coli interacts with secY (AAC75835.1);
1892	4337	2,1369e+00	STM4481	idnR	L-idonate regulator	GalR/LacI family; similar to E. coli L-idonate
1893	6	2,1370e+00	STM0006	yaaJ	putative alanine/glycine transport protein	AGCS family; similar to E. coli inner membrane
1894	2855	2,1373e+00	STM2939	ygcH	putative cytoplasmic protein	similar to E. coli orf, hypothetical protein
1895	3732	2,1375e+00	STM3836	recF	gap repair protein	RECF protein. (SW:RECF_SALTY)
1896	3984	2,1376e+00	STM4107	yijF	putative periplasmic protein	similar to E. coli orf, hypothetical protein
1897	1647	2,1377e+00	STM1694	sapC	ABC superfamily peptide transport protein	membrane; peptide transport system permease protein
1898	2836	2,1378e+00	STM2920	-	putative transcriptional regulator	similar to E. coli transcriptional regulator for
1899	3972	2,1381e+00	STM4095	priA	primosomal protein N'	directs replication fork assembly at D-loops;
1900	3139	2,1385e+00	STM3230	yqjE	putative inner membrane protein	similar to E. coli orf, hypothetical protein
1901	4205	2,1386e+00	STM4345	yjeM	putative APC family amino-acid transport protein	hypothetical protein in poxA-psd intergenic region.
1902	854	2,1386e+00	STM0882	ybjF	putative tRNA (uracil-5-)-methyltransferase	similar to E. coli putative enzyme (AAC73946.1);
1903	2344	2,1389e+00	STM2408	mntH	manganese/divalent cation transport protein	Nramp family; manganese transport protein MNTH.
1904	3016	2,1390e+00	STM3105	yggM	putative periplasmic protein	similar to E. coli putative alpha helix chain
1905	577	2,1391e+00	STM0590	fepC	enterobactin transporter	ABC superfamily (atp_bind); similar to E. coli
1906	2529	2,1391e+00	STM2598	-	Gifsy-1 prophage protein	putative RBS for STM2599; RegulonDB:STMS1H002696
1907	1574	2,1392e+00	STM1620	-	putative oxidase	similar to E. coli L-lactate dehydrogenase
1908	2569	2,1392e+00	STM2639	rseA	anti sigma E (sigma 24) factor, negative	similar to E. coli sigma-E factor, negative
1909	895	2,1392e+00	STM0923	-	putative Fels-1 prophage tail assembly protein	null
1910	223	2,1398e+00	STM0223	yaeL	putative membrane-associated Zn-dependent	similar to E. coli orf, hypothetical protein
1911	1278	2,1399e+00	STM1317	celG	putative glucosidase	similar to E. coli orf, hypothetical protein
1912	4167	2,1399e+00	STM4306	-	putative anaerobic dimethyl sulfoxide reductase,	similar to E. coli anaerobic dimethyl sulfoxide
1913	2227	2,1401e+00	STM2290	yfaV	putative MFS family transport protein	similar to E. coli putative transport protein
1914	3941	2,1406e+00	STM4064	ushB	CDP-diacylglycerol phosphotidylhydrolase	CDP-diacylglycerol pyrophosphatase. (SW:CDH_SALTY)
1915	1132	2,1411e+00	STM1166	yceL	putative MFS superfamily transport protein	similar to E. coli orf, hypothetical protein
1916	2509	2,1421e+00	STM2579	recO	gap repair gene	DNA repair protein RECO (recombination protein O).
1917	188	2,1421e+00	STM0188	ligT	2'-5' RNA ligase	similar to E. coli orf, hypothetical protein
1918	2867	2,1422e+00	STM2951	ygcF	putative organic radical activating enzymes	similar to E. coli orf, hypothetical protein
1919	135	2,1423e+00	STM0135	yacA	putative inner membrane protein	similar to E. coli orf, hypothetical protein
1920	346	2,1424e+00	STM0356	-	putative inner membrane protein	similar to E. coli putative transport protein
1921	4536	2,1426e+00	PSLT092	traU	conjugative transfer: assembly	null
1922	1986	2,1427e+00	STM2046	pduK	propanediol utilization protein	polyhedral bodies; similar to E. coli detox protein
1923	3112	2,1428e+00	STM3202	ygiF	putative cytoplasmic protein	similar to E. coli orf, hypothetical protein
1924	3680	2,1431e+00	STM3786	yicN	putative inner membrane protein	similar to E. coli orf, hypothetical protein
1925	3107	2,1437e+00	STM3197	glgS	rpoS dependent glycogen biosynthesis protein	similar to E. coli glycogen biosynthesis, rpoS
1926	881	2,1437e+00	STM0909	-	Fels-1 prophage protein	putative RBS for STM0910; RegulonDB:STMS1H001202
1927	2725	2,1438e+00	STM2804	-	putative cytoplasmic protein	similar to E. coli orf, hypothetical protein
1928	747	2,1439e+00	STM0773	galM	galactose-1-epimerase (mutarotase)	similar to E. coli galactose-1-epimerase
1929	557	2,1440e+00	STM0570	apeE	outer membrane N-acetyl phenylalanine	outer membrane esterase (gi|2896133)
1930	1950	2,1441e+00	STM2008	-	putative periplasmic protein	null
1931	3478	2,1442e+00	STM3582	yhhT	putative PerM family permease	similar to E. coli orf, hypothetical protein
1932	733	2,1449e+00	STM0758	ybgR	putative CDF family transport protein	similar to E. coli putative transport system
1933	2699	2,1450e+00	STM2777	iroN	TonB-dependent siderophore receptor protein	similar to E. coli outer membrane receptor for
1934	3901	2,1453e+00	STM4025	yihW	putative glycerol-3-phosphate regulon repressor	DeoR family; similar to E. coli putative DEOR-type
1935	3088	2,1453e+00	STM3178	ygiY	putative sensory histidine kinase in regulatory	similar to E. coli putative 2-component sensor
1936	4212	2,1455e+00	STM4355	yjeS	putative Fe-S protein	similar to E. coli orf, hypothetical protein
1937	2908	2,1463e+00	STM2996	recC	exonuclease V, subunit	similar to E. coli DNA helicase, ATP-dependent
1938	367	2,1466e+00	STM0377	yaiW	putative outer membrane lipoprotein	similar to E. coli orf, hypothetical protein
1939	4383	2,1468e+00	STM4528	-	putative inner membrane protein	putative RBS for STM4529; RegulonDB:STMS1H004397
1940	1339	2,1471e+00	STM1379	orf48	putative amino acid permease	amino acid permease YeeF like protein (gi|1526981)
1941	1444	2,1471e+00	STM1489	ynfK	putative dethiobiotin synthase	similar to E. coli orf, hypothetical protein
1942	856	2,1476e+00	STM0885	-	putative inner membrane protein; homology to SgaT	similar to E. coli orf, hypothetical protein
1943	2397	2,1483e+00	STM2467	eutT	putative ethanolamine utilization cobalamin	ethanolamine utilization cobalamin
1944	1739	2,1484e+00	STM1788	-	putative Ni/Fe-hydrogenase 1 b-type cytochrome	similar to E. coli probable Ni/Fe-hydrogenase 1
1945	2810	2,1485e+00	STM2894	invC	surface presentation of antigens	secretory proteins; probable ATP synthase SPAL.
1946	147	2,1489e+00	STM0147	ampE	putative transmembrane protein	similar to E. coli regulates ampC (AAC73222.1);
1947	1008	2,1489e+00	STM1038	-	Gifsy-2 prophage probable major tail protein	putative RBS for STM1039; RegulonDB:STMS1H001319
1948	1972	2,1495e+00	STM2032	cbiD	synthesis of vitamin B12 adenosyl cobalamide	CBID protein. (SW:CBID_SALTY)
1949	3633	2,1502e+00	STM3738	yigC	putative inner membrane protein	similar to E. coli orf, hypothetical protein
1950	3838	2,1502e+00	STM3957	pldA	outer membrane phospholipase A	phospholipase A1 precursor. (SW:PA1_SALTY)
1951	258	2,1507e+00	STM0266	-	putative cytoplasmic protein	null
1952	687	2,1508e+00	STM0707	-	putative outer membrane protein	putative RBS for kdpA; RegulonDB:STMS1H001021
1953	2242	2,1512e+00	STM2305	menE	o-succinylbenzoate-CoA ligase	O-succinylbenzoic acid--coA ligase. (SW:MENE_SALTY)
1954	4490	2,1515e+00	PSLT040	spvA	Salmonella plasmid virulence: outer membrane	null
1955	897	2,1516e+00	STM0925	-	putative Fels-1 prophage host specificity	putative RBS for STM0926; RegulonDB:STMS1H001217
1956	1308	2,1519e+00	STM1347	aroH	3-deoxy-D-arabinoheptulosonate-7-phosphate	tryptophan repressible; similar to E. coli
1957	177	2,1528e+00	STM0177	stiA	putative fimbrial subunit	similar to E. coli major type 1 subunit fimbrin
1958	384	2,1534e+00	STM0394	araJ	MFS family, arabinose polymer transporter	similar to E. coli involved in either transport or
1959	3949	2,1534e+00	STM4072	ydeV	putative sugar kinase	similar to E. coli putative kinase (AAC74584.1);
1960	4233	2,1541e+00	STM4376	yjfC	putative glutathionylspermidine synthase	similar to E. coli putative synthetase/amidase
1961	234	2,1542e+00	STM0234	ldcC	lysine decarboxylase 2, constitutive	similar to E. coli lysine decarboxylase 2,
1962	3230	2,1543e+00	STM3325	yrbL	putative cytoplasmic protein	similar to E. coli orf, hypothetical protein
1963	3830	2,1544e+00	STM3949	xerC	putative site-specific integrase/recombinase	integrase/recombinase XERC. (SW:XERC_SALTY)
1964	1101	2,1547e+00	STM1135	ycdW	putative oxidoreductase	similar to E. coli putative dehydrogenase
1965	82	2,1547e+00	STM0082	-	putative secreted protein	similar to E. coli orf, hypothetical protein
1966	171	2,1553e+00	STM0171	yadF	putative carbonic anhydrase	similar to E. coli putative carbonic anhdrase
1967	2037	2,1554e+00	STM2097	rfbB	dTDP-glucose 4,6 dehydratase	DTDP-glucose 4,6-dehydratase. (SW:RFBB_SALTY)
1968	2939	2,1555e+00	STM3027	stdC	putative fimbrial chaparone protein	similar to E. coli putative chaperone (AAC73811.1);
1969	2285	2,1556e+00	STM2348	yfcF	putative glutathione-S-transferase	similar to E. coli orf, hypothetical protein
1970	1213	2,1565e+00	STM1251	-	putative molecular chaperone (small heat shock	similar to E. coli heat shock protein (AAC76710.1);
1971	846	2,1567e+00	STM0874	mdaA	oxygen-insensitive NADPH nitroreductase	oxygen-insensitive NADPH nitroreductase.
1972	444	2,1572e+00	STM0453	ybaV	putative DNA uptake protein and related	similar to E. coli orf, hypothetical protein
1973	1535	2,1574e+00	STM1581	yddE	putative phenazine biosynthesis protein	hypothetical protein in nhoA 5'region.
1974	4036	2,1581e+00	STM4171	yjaH	putative inner membrane protein	similar to E. coli orf, hypothetical protein
1975	1770	2,1584e+00	STM1819	slp	putative outer membrane protein	similar to E. coli putative outer membrane protein
1976	504	2,1584e+00	STM0514	ybbS	putative LysR family transcriptional regulator	similar to E. coli putative transcriptional
1977	2638	2,1594e+00	STM2715	-	Fels-2 prophage protein	probable prophage lysozyme; similar to E. coli
1978	558	2,1595e+00	STM0571	-	putative inner membrane protein	unknown (gi|2896134)
1979	582	2,1598e+00	STM0595	entC	isochorismate synthetase, enterochelin	similar to E. coli isochorismate hydroxymutase 2,
1980	2020	2,1600e+00	STM2080	udg	UDP-glucose/GDP-mannose dehydrogenase	UDP-glucose 6-dehydrogenase. (SW:UDG_SALTY)
1981	1206	2,1601e+00	STM1241	msgA	macrophage survival gene; reduced mouse	virulence protein MSGA (SW:MSGA_SALTY)
1982	3269	2,1609e+00	STM3364	yhcP	putative inner membrane protein	similar to E. coli orf, hypothetical protein
1983	672	2,1617e+00	STM0692	-	putative LysR family transcriptional regulator	similar to E. coli nitrogen assimilation control
1984	4512	2,1620e+00	PSLT063	-	putative cytoplasmic protein	null
1985	2803	2,1620e+00	STM2887	spaS	surface presentation of antigens	secretory proteins; surface presentation of antigens
1986	3768	2,1621e+00	STM3873	gidB	associated with glucose-inhibited division	similar to E. coli glucose-inhibited division;
1987	2086	2,1621e+00	STM2147	thiM	hydoxyethylthiazole kinase (THZ kinase)	(SW:THIM_SALTY)
1988	1432	2,1637e+00	STM1477	ydgI	putative amino acid transporter	similar to E. coli putative arginine/ornithine
1989	4252	2,1638e+00	STM4395	yifZ	putative permease	similar to E. coli orf, hypothetical protein
1990	1827	2,1643e+00	STM1875	yobA	similar Cu resistance protein CopC	similar to E. coli orf, hypothetical protein
1991	1037	2,1644e+00	STM1068	lonH	putative protease	similar to E. coli putative ATP-dependent protease
1992	1850	2,1653e+00	STM1898	ruvC	Holliday junction nuclease	similar to E. coli Holliday junction nuclease;
1993	3882	2,1654e+00	STM4006	glnL	sensory kinase (phosphatase) in two-component	nitrogen regulation protein nr(II). (SW:NTRB_SALTY)
1994	2849	2,1657e+00	STM2933	cysC	adenosine 5'-phosphosulfate kinase	similar to E. coli adenosine 5'-phosphosulfate
1995	2739	2,1659e+00	STM2818	gshA	gamma-glutamate-cysteine ligase	glutamate--cysteine ligase. (SW:GSH1_SALTY)
1996	2478	2,1659e+00	STM2548	asrA	anaerobic sulfide reductase	anaerobic sulfite reductase subunit A (anaerobic
1997	2216	2,1661e+00	STM2279	yfaE	putative ferredoxin	similar to E. coli orf, hypothetical protein
1998	1658	2,1664e+00	STM1704	yciT	putative deoR family regulatory protein	similar to E. coli putative DEOR-type
[truncated: 20,745 more rows]
