# Supplementary material for: Bioinformatic Assessment of Factors Affecting the Correlation between Protein Abundance and Elongation Efficiency in Prokaryotes
Source: Int J Mol Sci. 2022 Oct 9;23(19):11996. doi: 10.3390/ijms231911996 (PMC9570070; doi:10.3390/ijms231911996)
Supplement: Supplementary file 1 [file ijms-23-11996-s001.zip › EloE/output_folder/Salmonella_Typhimurium_99287/salmonella enterica subsp. enterica serovar typhimurium str. lt2_eei1.txt]

#	##	locus_tag	protein_id	gene_id	gene_name	COG	EEI
1	2868	STM2952	AAL21832.1	null	eno	-	9.999999999999996
2	4190	STM4330	AAL23153.1	null	mopA	-	9.959885150843167
3	4017	STM4152	AAL22980.1	null	rplL	-	9.76468035465125
4	4015	STM4150	AAL22978.1	null	rplA	-	9.48453614178132
5	951	STM0981	AAL19915.1	null	rpsA	-	8.581550391191902
6	438	STM0447	AAL19402.1	null	tig	-	8.471716220048533
7	217	STM0217	AAL19181.1	null	tsf	-	8.276712909418313
8	3344	STM3445	AAL22308.1	null	tufA	-	8.263337070511296
9	4011	STM4146	AAL22974.1	null	tufB	-	7.984796458936817
10	1251	STM1290	AAL20215.1	null	gapA	-	7.941365015850378
11	3249	STM3344	AAL22213.1	null	rpsI	-	7.930213934634571
12	4251	STM4394	AAL23214.1	null	rplI	-	7.915475810714
13	1337	STM1377	AAL20301.1	null	lpp	-	7.7808160268967566
14	1161	STM1196	AAL20125.1	null	acpP	-	7.726361922252878
15	3190	STM3282	AAL22154.1	null	pnp	-	7.6430450911414445
16	12	STM0012	AAL18976.1	null	dnaK	-	7.585836992309919
17	2980	STM3069	AAL21944.1	null	pgk	-	7.524241795348149
18	3622	STM3727	AAL22586.1	null	rpmG	-	7.396730377572052
19	1296	STM1335	AAL20260.1	null	rpmI	-	7.3491308127098645
20	3119	STM3209	AAL22083.1	null	rpsU	-	7.311846632315702
21	3320	STM3421	AAL22284.1	null	rplO	-	7.262635430600019
22	2485	STM2555	AAL21449.1	null	glyA	-	7.2275953398416855
23	2163	STM2224	AAL21127.1	null	rplY	-	7.208952484238236
24	3333	STM3434	AAL22297.1	null	rpsC	-	7.116993328721919
25	4101	STM4240	AAL23064.1	null	yjbJ	-	7.076225427621604
26	4035	STM4170	AAL22998.1	null	hupA	-	7.036558169046296
27	3337	STM3438	AAL22301.1	null	rplW	-	7.025825779280948
28	2979	STM3068	AAL21943.1	null	fba	-	6.93550331503121
29	3765	STM3870	AAL22728.1	null	atpE	-	6.87372326252585
30	478	STM0488	AAL19442.1	null	adk	-	6.859940613957533
31	216	STM0216	AAL19180.1	null	rpsB	-	6.849627580353606
32	4248	STM4391	AAL23211.1	null	rpsF	-	6.817007641703139
33	392	STM0402	AAL19356.1	null	-	-	6.809146986967995
34	3796	STM3909	AAL22759.1	null	ilvC	-	6.740536801396286
35	3208	STM3303	AAL22172.1	null	rpmA	-	6.683219882478836
36	4014	STM4149	AAL22977.1	null	rplK	-	6.682096624663532
37	153	STM0153	AAL19117.2	null	aceF	-	6.675595001683134
38	943	STM0973	AAL19907.1	null	pflB	-	6.647029938007309
39	3545	STM3649	AAL22509.1	null	cspA	-	6.6274803721785585
40	2576	STM2646	AAL21540.1	null	yfiD	-	6.503685360722519
41	719	STM0739	AAL19683.1	null	sucD	-	6.449774287995288
42	4314	STM4458	AAL23277.1	null	yjgF	-	6.448845474960154
43	1297	STM1336	AAL20261.1	null	rplT	-	6.447122867213867
44	154	STM0154	AAL19118.1	null	lpdA	-	6.414698717060604
45	3330	STM3431	AAL22294.1	null	rpsQ	-	6.346439660883646
46	2205	STM2267	AAL21169.1	null	ompC	-	6.3431244157695525
47	729	STM0749	AAL19693.1	null	pal	-	6.329188424371158
48	3339	STM3440	AAL22303.1	null	rplC	-	6.305069032016313
49	3325	STM3426	AAL22289.1	null	rpsH	-	6.286424435436376
50	4422	STM4570	AAL23385.1	null	deoD	-	6.273219984908848
51	3345	STM3446	AAL22309.1	null	fusA	-	6.2112086957089785
52	2601	STM2676	AAL21565.1	null	rpsP	-	6.170219807477122
53	3762	STM3867	AAL22725.1	null	atpA	-	6.136267595811337
54	3735	STM3839	AAL22698.1	null	rpmH	-	6.109205312292453
55	3338	STM3439	AAL22302.1	null	rplD	-	6.082527262675645
56	3194	STM3286	AAL22158.1	null	infB	-	6.080940171089236
57	4019	STM4154	AAL22982.1	null	rpoC	-	6.069147977509673
58	1526	STM1572	AAL20490.1	null	nmpC	-	6.055065477608075
59	4271	STM4414	AAL23234.1	null	ppa	-	6.053678645709851
60	3334	STM3435	AAL22298.1	null	rplV	-	6.043793333380769
61	1039	STM1070	AAL20003.1	null	ompA	-	6.014818337410701
62	2598	STM2673	AAL21562.1	null	rplS	-	6.0141436660502245
63	4018	STM4153	AAL22981.1	null	rpoB	-	6.013622770870708
64	2363	STM2433	AAL21327.1	null	crr	-	5.992083398949626
65	1338	STM1378	AAL20302.1	null	pykF	-	5.990671469244829
66	3336	STM3437	AAL22300.1	null	rplB	-	5.906687283316741
67	2361	STM2431	AAL21325.1	null	ptsH	-	5.895217743207382
68	43	STM0043	AAL19007.1	null	rpsT	-	5.882507338474004
69	152	STM0152	AAL19116.1	null	aceE	-	5.875644042354417
70	3932	STM4055	AAL22895.1	null	sodA	-	5.8751639737219765
71	1703	STM1749	AAL20667.1	null	adhE	-	5.873433542644681
72	4331	STM4475	AAL23294.1	null	valS	-	5.865622797513489
73	3883	STM4007	AAL22846.1	null	glnA	-	5.844433058598939
74	3250	STM3345	AAL22214.1	null	rplM	-	5.836446550734297
75	4421	STM4569	AAL23384.1	null	deoB	-	5.778744219963848
76	1999	STM2059	AAL20963.1	null	yeeX	-	5.758577778585399
77	3760	STM3865	AAL22723.1	null	atpD	-	5.739770968835708
78	3193	STM3285	AAL22157.1	null	rbfA	-	5.7364852694822615
79	4250	STM4393	AAL23213.2	null	rpsR	-	5.734815937141361
80	3188	STM3280	AAL22152.1	null	deaD	-	5.73321064367327
81	2951	STM3040	AAL21915.1	null	lysS	-	5.722442206987399
82	4016	STM4151	AAL22979.1	null	rplJ	-	5.708657589792381
83	3328	STM3429	AAL22292.1	null	rplX	-	5.691040313585647
84	595	STM0608	AAL19559.1	null	ahpC	-	5.686284446729918
85	3322	STM3423	AAL22286.1	null	rpsE	-	5.6739815311125374
86	3636	STM3741	AAL22600.1	null	rpoZ	-	5.668644460124473
87	2275	STM2338	AAL21239.1	null	pta	-	5.610634279724074
88	3958	STM4081	AAL22921.1	null	tpiA	-	5.608537230486413
89	1788	STM1837	AAL20752.1	null	cspC	-	5.587928395982237
90	3332	STM3433	AAL22296.1	null	rplP	-	5.5695304127490735
91	3580	STM3685	AAL22544.1	null	mtlA	-	5.523930764221905
92	475	STM0485	AAL19439.1	null	ybaB	-	5.518247411480955
93	3599	STM3704	AAL22563.1	null	pmgI	-	5.497317783925287
94	158	STM0158	AAL19122.1	null	acnB	-	5.484692483651455
95	4189	STM4329	AAL23152.1	null	mopB	-	5.4836566759343315
96	3323	STM3424	AAL22287.1	null	rplR	-	5.440783919115983
97	2987	STM3076	AAL21951.1	null	tktA	-	5.366066297058487
98	67	STM0067	AAL19031.1	null	carB	-	5.354028083317089
99	133	STM0133	AAL19097.1	null	ftsZ	-	5.327830621967136
100	3340	STM3441	AAL22304.1	null	rpsJ	-	5.275569327644206
101	4194	STM4334	AAL23157.1	null	efp	-	5.243852400246435
102	2476	STM2546	AAL21440.1	null	suhB	-	5.204621079423574
103	2274	STM2337	AAL21238.1	null	ackA	-	5.202650796953023
104	3885	STM4009	AAL22848.1	null	typA	-	5.199128683662165
105	3209	STM3304	AAL22173.1	null	rplU	-	5.176882666247873
106	4419	STM4567	AAL23382.1	null	deoC	-	5.174720390652576
107	805	STM0833	AAL19769.1	null	ompX	-	5.168109198016191
108	718	STM0738	AAL19682.1	null	sucC	-	5.136507001448759
109	1156	STM1191	AAL20120.1	null	rpmF	-	5.1224153519918065
110	3487	STM3591	AAL22451.1	null	uspA	-	5.1080736093631645
111	3939	STM4062	AAL22902.1	null	pfkA	-	5.090317880365337
112	2441	STM2511	AAL21405.1	null	guaB	-	5.085902486545035
113	3202	STM3296	AAL22166.1	null	hflB	-	5.0812173355129095
114	3354	STM3455	AAL22318.1	null	slyD	-	5.060886822317752
115	3324	STM3425	AAL22288.1	null	rplF	-	5.043934373528927
116	526	STM0536	AAL19490.1	null	ppiB	-	5.039943931715678
117	2315	STM2378	AAL21279.1	null	fabB	-	5.039497588618492
118	3731	STM3835	AAL22694.1	null	gyrB	-	5.036283933413024
119	2491	STM2561	AAL21455.1	null	glnB	-	5.028847592080238
120	4223	STM4366	AAL23186.1	null	purA	-	5.026668319957845
121	3195	STM3287	AAL22159.1	null	nusA	-	5.021389391468423
122	2606	STM2681	AAL21570.1	null	grpE	-	5.018851759466114
123	2440	STM2510	AAL21404.1	null	guaA	-	5.017155537097234
124	4041	STM4176	AAL23004.1	null	purH	-	5.016820195032117
125	4013	STM4148	AAL22976.1	null	nusG	-	5.007896879846064
126	796	STM0823	AAL19760.1	null	ybiJ	-	4.998726298568168
127	3346	STM3447	AAL22310.1	null	rpsG	-	4.993433000947129
128	1979	STM2039	AAL20943.1	null	pudB	-	4.986151966016941
129	136	STM0136	AAL19100.1	null	secA	-	4.973872963408334
130	7	STM0007	AAL18971.1	null	talB	-	4.969787158934151
131	3968	STM4091	AAL22931.1	null	hslU	-	4.9516308422677415
132	3550	STM3655	AAL22514.1	null	glyS	-	4.942378896193924
133	2209	STM2272	AAL21173.1	null	gyrA	-	4.91409652584117
134	2473	STM2543	AAL21437.1	null	nifS	-	4.9106494028474845
135	396	STM0406	AAL19360.1	null	yajC	-	4.877027825757135
136	3965	STM4088	AAL22928.1	null	yiiU	-	4.85388672820815
137	4040	STM4175	AAL23003.1	null	purD	-	4.8488417123336705
138	4433	STM4581	AAL23396.1	null	yjjK	-	4.809978078191989
139	1782	STM1831	AAL20746.1	null	manY	-	4.808502741940326
140	225	STM0225	AAL19189.1	null	hlpA	-	4.792646657797705
141	2965	STM3054	AAL21929.1	null	gcvH	-	4.781291761135984
142	3352	STM3453	AAL22316.1	null	fkpA	-	4.762531654998612
143	2885	STM2970	AAL21849.1	null	sdaC	-	4.754434923493187
144	269	STM0276	AAL19233.1	null	-	-	4.741124634694402
145	3279	STM3374	AAL22243.1	null	mreB	-	4.7385093663364755
146	2472	STM2542	AAL21436.1	null	nifU	-	4.7347138193431215
147	3803	STM3917	AAL22766.1	null	rho	-	4.716465120345721
148	635	STM0648	AAL19599.1	null	leuS	-	4.713467663077744
149	1731	STM1780	AAL20695.1	null	prsA	-	4.704564702074157
150	1851	STM1899	AAL20815.1	null	yebC	-	4.649837497159902
151	3748	STM3853	AAL22711.1	null	phoU	-	4.612500165952757
152	2765	STM2849	AAL21729.1	null	hycE	-	4.603601945500516
153	1723	STM1772	AAL20687.1	null	kdsA	-	4.602117814458332
154	215	STM0215	AAL19179.1	null	map	-	4.599851830708732
155	3536	STM3640	AAL22500.1	null	lpfA	-	4.590265427348295
156	218	STM0218	AAL19182.1	null	pyrH	-	4.583840008241309
157	3973	STM4096	AAL22936.1	null	rpmE	-	4.580573516728206
158	1853	STM1901	AAL20817.1	null	aspS	-	4.573700467749767
159	3191	STM3283	AAL22155.1	null	rpsO	-	4.569709477863253
160	2745	STM2829	AAL21709.1	null	recA	-	4.544314349894277
161	717	STM0737	AAL19681.1	null	sucB	-	4.535152949816801
162	2428	STM2498	AAL21392.1	null	upp	-	4.535063637520925
163	3764	STM3869	AAL22727.1	null	atpF	-	4.527041637180668
164	1941	STM1995	AAL20905.1	null	ompS	-	4.526936009711135
165	1168	STM1203	AAL20132.1	null	ptsG	-	4.5268850244264645
166	4221	STM4364	AAL23184.1	null	hflC	-	4.526045168850962
167	425	STM0435	AAL19389.1	null	yajQ	-	4.525584458278178
168	2362	STM2432	AAL21326.1	null	ptsI	-	4.522488483229295
169	3207	STM3301	AAL22171.1	null	yhbZ	-	4.521010419635189
170	213	STM0213	AAL19177.1	null	dapD	-	4.508494354001557
171	219	STM0219	AAL19183.1	null	frr	-	4.502988560734205
172	3327	STM3428	AAL22291.1	null	rplE	-	4.497026305718153
173	3347	STM3448	AAL22311.1	null	rpsL	-	4.4949158758348595
174	4082	STM4221	AAL23045.1	null	pgi	-	4.485769839355844
175	969	STM0999	AAL19933.1	null	ompF	-	4.481904205593667
176	477	STM0487	AAL19441.1	null	htpG	-	4.4746433051379695
177	4380	STM4525	AAL23343.1	null	hsdM	-	4.4712234429890145
178	3321	STM3422	AAL22285.1	null	rpmD	-	4.462990574426788
179	3779	STM3884	AAL22742.1	null	rbsB	-	4.462592920145073
180	241	STM0242	AAL19205.1	null	proS	-	4.4531754415401705
181	195	STM0195	AAL19159.1	null	stfA	-	4.445671226018338
182	3001	STM3090	AAL21965.1	null	metK	-	4.44537666820891
183	2510	STM2580	AAL21474.1	null	era	-	4.435221257615767
184	3315	STM3416	AAL22279.1	null	rpsD	-	4.432805235060467
185	3705	STM3809	AAL22668.1	null	ibpA	-	4.4025950362723085
186	616	STM0629	AAL19580.1	null	cspE	-	4.399475251960466
187	3849	STM3968	AAL22812.1	null	udp	-	4.38230529908521
188	3623	STM3728	AAL22587.1	null	rpmB	-	4.381957422144851
189	4470	PSLT018	AAL23522.1	null	pefA	-	4.381075627357828
190	1705	STM1751	AAL20669.1	null	hns	-	4.379070604049136
191	3752	STM3857	AAL22715.1	null	pstS	-	4.37699071787038
192	3854	STM3973	AAL22817.1	null	tatA	-	4.372871147617978
193	265	STM0273	AAL19229.1	null	-	-	4.371386520810333
194	2602	STM2677	AAL21566.1	null	ffh	-	4.367948866851787
195	3284	STM3379	AAL22248.1	null	accB	-	4.349161191979172
196	1918	STM1970	AAL20882.1	null	fliG	-	4.347395772159595
197	232	STM0232	AAL19196.1	null	accA	-	4.341267598676518
198	4090	STM4229	AAL23053.1	null	malE	-	4.33747788358244
199	55	STM0055	AAL19019.1	null	-	-	4.3369444455768305
200	2693	STM2771	AAL21657.1	null	fljB	-	4.333935143251112
201	746	STM0772	AAL19710.1	null	gpmA	-	4.3324446693796155
202	4243	STM4386	AAL23206.1	null	sgaH	-	4.328965128193092
203	3257	STM3352	AAL22221.1	null	oadA	-	4.328358492289637
204	440	STM0449	AAL19404.1	null	clpX	-	4.325094783286255
205	3756	STM3861	AAL22719.1	null	glmS	-	4.323083742404152
206	4298	STM4441	AAL23261.1	null	-	-	4.305687509501974
207	4186	STM4326	AAL23149.1	null	aspA	-	4.305022712526787
208	3285	STM3380	AAL22249.1	null	accC	-	4.3016378637185815
209	3738	STM3842	AAL22701.1	null	yidC	-	4.2923885307887435
210	3329	STM3430	AAL22293.1	null	rplN	-	4.2878508917829725
211	407	STM0417	AAL19371.1	null	ribH	-	4.280525856685275
212	2395	STM2465	AAL21359.1	null	eutM	-	4.270409390533839
213	1203	STM1238	AAL20167.1	null	icdA	-	4.264837517202179
214	2244	STM2307	AAL21208.1	null	menB	-	4.264814611876693
215	2253	STM2316	AAL21217.1	null	nuoN	-	4.26095473686706
216	3551	STM3656	AAL22515.1	null	glyQ	-	4.248654046365047
217	3584	STM3689	AAL22548.1	null	yibL	-	4.242162209035071
218	2989	STM3078	AAL21953.1	null	speB	-	4.2337052130127395
219	3317	STM3418	AAL22281.1	null	rpsM	-	4.212675732932877
220	2623	STM2700	AAL21587.1	null	-	-	4.211251940093719
221	1596	STM1642	AAL20560.1	null	acpD	-	4.209232286086174
222	666	STM0686	AAL19630.1	null	glnS	-	4.206972144075208
223	244	STM0245	AAL19208.1	null	yaeC	-	4.19377252881265
224	441	STM0450	AAL19405.1	null	lon	-	4.188034148622675
225	3921	STM4044	AAL22884.1	null	-	-	4.176218325422546
226	2349	STM2415	AAL21313.1	null	gltX	-	4.171978013406198
227	3962	STM4085	AAL22925.1	null	glpX	-	4.1651407116481804
228	4387	STM4532	AAL23350.1	null	yjiY	-	4.163022371143771
229	2191	STM2253	AAL21155.1	null	ccmB	-	4.159122041708338
230	3714	STM3818	AAL22677.1	null	ccmB	-	4.159122041708338
231	609	STM0622	AAL19573.1	null	citE	-	4.158981627140391
232	2255	STM2318	AAL21219.1	null	nuoL	-	4.1535882426599295
233	1269	STM1308	AAL20233.1	null	spy	-	4.149774013297257
234	3759	STM3864	AAL22722.1	null	atpC	-	4.148037016162984
235	802	STM0830	AAL19766.1	null	glnH	-	4.147221028374433
236	3264	STM3359	AAL22228.1	null	mdh	-	4.143828334830408
237	3121	STM3211	AAL22085.1	null	rpoD	-	4.137844761930649
238	54	STM0054	AAL19018.1	null	-	-	4.10509442303842
239	1985	STM2045	AAL20949.1	null	pduJ	-	4.096979054229819
240	4203	STM4343	AAL23166.1	null	frdA	-	4.096241972575231
241	909	STM0937	AAL19873.1	null	hcp	-	4.089566377202851
242	1735	STM1784	AAL20699.1	null	ychF	-	4.089281487799926
243	2345	STM2409	AAL21309.1	null	nupC	-	4.08509714035216
244	2261	STM2324	AAL21225.1	null	nuoF	-	4.083252805810581
245	18	STM0018	AAL18982.1	null	-	-	4.082445702627581
246	3205	STM3299	AAL22169.1	null	greA	-	4.0810520593903465
247	473	STM0483	AAL19437.1	null	apt	-	4.080347980303675
248	3313	STM3414	AAL22277.1	null	rplQ	-	4.076977382498054
249	3372	STM3474	AAL22336.1	null	nirB	-	4.068480494311498
250	4150	STM4289	AAL23113.1	null	phnA	-	4.065702316338305
251	665	STM0685	AAL19629.1	null	nagE	-	4.0621809044075405
252	3002	STM3091	AAL21966.1	null	galP	-	4.06166777132807
253	3605	STM3710	AAL22569.1	null	rfaD	-	4.061555251308136
254	4412	STM4560	AAL23375.1	null	prfC	-	4.061185412081898
255	3316	STM3417	AAL22280.1	null	rpsK	-	4.0572709912865115
256	2094	STM2155	AAL21058.1	null	metG	-	4.05284130499561
257	3802	STM3915	AAL22765.1	null	trxA	-	4.052788226674954
258	180	STM0180	AAL19144.1	null	panD	-	4.049848761850889
259	1429	STM1473	AAL20393.1	null	ompN	-	4.041644103105157
260	442	STM0451	AAL19406.1	null	hupB	-	4.035269601470084
261	4242	STM4385	AAL23205.1	null	ptxA	-	4.033165183693117
262	3086	STM3176	AAL22050.1	null	ygiW	-	4.033034212912757
263	1070	STM1102	AAL20034.1	null	hpaE	-	4.022509664659742
264	227	STM0227	AAL19191.1	null	fabZ	-	4.021560251971765
265	3223	STM3318	AAL22187.1	null	yhbN	-	4.0186060913709545
266	924	STM0953	AAL19888.1	null	infA	-	4.017884857656106
267	1836	STM1884	AAL20800.1	null	eda	-	4.014428032021013
268	1783	STM1832	AAL20747.1	null	manZ	-	4.006302947201358
269	714	STM0734	AAL19678.1	null	sdhA	-	4.004724319113764
270	2863	STM2947	AAL21827.1	null	cysI	-	4.002558110132402
271	3493	STM3597	AAL22457.1	null	gor	-	3.995458884448947
272	2260	STM2323	AAL21224.1	null	nuoG	-	3.9872881825302278
273	3467	STM3571	AAL22431.1	null	ftsY	-	3.982764134880382
274	1861	STM1909	AAL20825.1	null	argS	-	3.9761279603185375
275	2021	STM2081	AAL20985.1	null	gnd	-	3.973449971864004
276	674	STM0694	AAL19638.1	null	fldA	-	3.971063734599009
277	3256	STM3351	AAL22220.1	null	oadB	-	3.9703036688257494
278	1980	STM2040	AAL20944.1	null	pduC	-	3.9695455291905817
279	4049	STM4188	AAL23012.1	null	metH	-	3.9668592418646593
280	3089	STM3179	AAL22053.1	null	mdaB	-	3.966606285967617
281	92	STM0092	AAL19056.1	null	surA	-	3.9624686881741726
282	1410	STM1452	AAL20374.1	null	ydgR	-	3.9602933193453005
283	3596	STM3701	AAL22560.1	null	secB	-	3.960253623053966
284	3398	STM3500	AAL22362.2	null	pckA	-	3.9571583218842346
285	9	STM0009	AAL18973.1	null	yaaH	-	3.952072492392134
286	2456	STM2526	AAL21420.1	null	ndk	-	3.9472359398426766
287	810	STM0838	AAL19774.1	null	ybiT	-	3.947211966458565
288	3438	STM3542	AAL22402.1	null	gntK	-	3.9414658298444416
289	3068	STM3158	AAL22032.1	null	exbD	-	3.940181621766561
290	2644	STM2721	AAL21608.1	null	-	-	3.940113367388749
291	1982	STM2042	AAL20946.1	null	pduE	-	3.920798724019606
292	2643	STM2720	AAL21607.1	null	-	-	3.91694224216636
293	2508	STM2578	AAL21472.1	null	pdxJ	-	3.9163163809955917
294	3290	STM3385	AAL22254.1	null	fis	-	3.915038313645715
295	1654	STM1700	AAL20618.1	null	fabI	-	3.9082301727182966
296	3402	STM3504	AAL22366.1	null	yhgF	-	3.903488550648984
297	3527	STM3630	AAL22491.1	null	dppA	-	3.8860334011984086
298	4450	STM4598	AAL23413.1	null	arcA	-	3.885337795421874
299	2417	STM2487	AAL21381.1	null	purC	-	3.8804659550830447
300	431	STM0440	AAL19395.1	null	cyoD	-	3.873530347509901
301	596	STM0609	AAL19560.1	null	ahpF	-	3.8681398757984558
302	3998	STM4122	AAL22961.1	null	argB	-	3.8635793341262668
303	4117	STM4256	AAL23080.1	null	ssb	-	3.86101732904165
304	720	STM0740	AAL19684.1	null	cydA	-	3.8590276246095616
305	3464	STM3568	AAL22428.1	null	rpoH	-	3.853582330807471
306	3156	STM3248	AAL22120.1	null	garR	-	3.8518188012639403
307	1643	STM1690	AAL20607.1	null	pspA	-	3.8488173319971453
308	3410	STM3512	AAL22374.1	null	gntT	-	3.848472411637239
309	46	STM0046	AAL19010.1	null	ileS	-	3.8475236819672753
310	608	STM0621	AAL19572.1	null	citF	-	3.840695851360107
311	113	STM0113	AAL19077.1	null	leuA	-	3.83909988341392
312	3581	STM3686	AAL22545.1	null	mtlD	-	3.8374352907035507
313	934	STM0963	AAL19898.1	null	serS	-	3.8328613235824975
314	2130	STM2190	AAL21094.1	null	mglB	-	3.832067709784584
315	721	STM0741	AAL19685.1	null	cydB	-	3.8295168910005026
316	170	STM0170	AAL19134.1	null	hpt	-	3.8191993089366654
317	3331	STM3432	AAL22295.1	null	rpmC	-	3.816145115942882
318	2964	STM3053	AAL21928.1	null	gcvP	-	3.8157101276086784
319	861	STM0890	AAL19825.1	null	artI	-	3.8156311989540264
320	111	STM0111	AAL19075.1	null	leuC	-	3.8142033127459847
321	3603	STM3708	AAL22567.1	null	tdh	-	3.8137180747083894
322	3681	STM3787	AAL22645.1	null	uhpT	-	3.8116151101823075
323	1925	STM1977	AAL20889.1	null	fliN	-	3.790697927014226
324	1840	STM1888	AAL20804.1	null	pykA	-	3.7904815312111193
325	4254	STM4397	AAL23217.1	null	fklB	-	3.7895904808889083
326	432	STM0441	AAL19396.1	null	cyoC	-	3.786748163733685
327	3963	STM4086	AAL22926.1	null	glpK	-	3.783113546800916
328	619	STM0632	AAL19583.1	null	ybeC	-	3.779427730359076
329	3236	STM3331	AAL22200.1	null	gltD	-	3.777856351489175
330	443	STM0452	AAL19407.1	null	cypD	-	3.777479192560264
331	3556	STM3661	AAL22520.1	null	xylA	-	3.7721784543112458
332	2869	STM2953	AAL21833.1	null	pyrG	-	3.772163241297775
333	3084	STM3174	AAL22048.1	null	parC	-	3.7716272874875334
334	2761	STM2845	AAL21725.1	null	hycI	-	3.764882521238575
335	667	STM0687	AAL19631.1	null	ybfM	-	3.7612811545767637
336	3215	STM3310	AAL22179.1	null	yrbC	-	3.760529916092769
337	2489	STM2559	AAL21453.1	null	cadA	-	3.7600136279937106
338	4185	STM4325	AAL23148.1	null	dcuA	-	3.7582327978043875
339	3864	STM3983	AAL22827.1	null	fadB	-	3.7530398145507693
340	415	STM0425	AAL19379.1	null	thiI	-	3.7530259889822184
341	209	STM0209	AAL19173.1	null	htrA	-	3.744860307697518
342	2743	STM2827	AAL21707.1	null	alaS	-	3.736991733418976
343	102	STM0102	AAL19066.1	null	araA	-	3.73687170588601
344	660	STM0680	AAL19624.1	null	asnB	-	3.734609381802803
345	3761	STM3866	AAL22724.1	null	atpG	-	3.7317778107591844
346	3045	STM3135	AAL22009.1	null	-	-	3.7261414484521183
347	207	STM0207	AAL19171.1	null	pfs	-	3.7240343083799865
348	3825	STM3943	AAL22788.1	null	cyaY	-	3.723859240301363
349	1151	STM1185	AAL20115.1	null	rne	-	3.7178198407877585
350	2495	STM2565	AAL21459.1	null	purG	-	3.7144131209538522
351	202	STM0202	AAL19166.1	null	hemL	-	3.7127916682511986
352	3873	STM3997	AAL22836.1	null	dsbA	-	3.712218942636437
353	2015	STM2075	AAL20979.1	null	hisH	-	3.7116355810785535
354	3235	STM3330	AAL22199.1	null	gltB	-	3.711465670120503
355	403	STM0413	AAL19367.1	null	tsx	-	3.7111703250074735
356	4045	STM4184	AAL23008.1	null	aceA	-	3.7103305257578034
357	742	STM0768	AAL19706.1	null	dcoB	-	3.7102246533052443
358	4309	STM4452	AAL23272.1	null	nrdD	-	3.7098486910171373
359	2764	STM2848	AAL21728.1	null	hycF	-	3.70891909757735
360	2513	STM2583	AAL21477.1	null	lepA	-	3.7074050334540867
361	181	STM0181	AAL19145.1	null	panC	-	3.7039770928750926
362	1715	STM1764	AAL20679.1	null	narG	-	3.701366795112628
363	3604	STM3709	AAL22568.1	null	kbl	-	3.7009564440076
364	1781	STM1830	AAL20745.1	null	manX	-	3.700795322656561
365	2008	STM2068	AAL20972.1	null	yeeF	-	3.700156271452956
366	4326	STM4470	AAL23289.1	null	yjgD	-	3.700141973656677
367	2214	STM2277	AAL21178.1	null	nrdA	-	3.697834483353497
368	1310	STM1349	AAL20274.1	null	pps	-	3.695413242119295
369	1298	STM1337	AAL20262.1	null	pheS	-	3.693868954907396
370	4413	STM4561	AAL23376.1	null	osmY	-	3.689094370324581
371	4240	STM4383	AAL23203.1	null	sgaT	-	3.6835894305313013
372	3252	STM3347	AAL22216.1	null	yhcB	-	3.6817130458958696
373	678	STM0698	AAL19642.1	null	pgm	-	3.678626025575808
374	3458	STM3562	AAL22422.1	null	livM	-	3.6700431703001675
375	3490	STM3594	AAL22454.1	null	prlC	-	3.6681952321493805
376	2360	STM2430	AAL21324.1	null	cysK	-	3.6677433824125703
377	2215	STM2278	AAL21179.1	null	nrdB	-	3.660593600143243
378	809	STM0837	AAL19773.1	null	ybiS	-	3.6585579891477673
379	803	STM0831	AAL19767.1	null	dps	-	3.656643078267787
380	1714	STM1763	AAL20678.1	null	narH	-	3.6553679154150522
381	408	STM0418	AAL19372.1	null	nusB	-	3.654714999037574
382	3364	STM3466	AAL22328.1	null	crp	-	3.653865405656483
383	2952	STM3041	AAL21916.1	null	prfB	-	3.6519671181353957
384	3385	STM3487	AAL22349.1	null	aroK	-	3.650446648876463
385	3463	STM3567	AAL22427.1	null	livJ	-	3.6498039500211146
386	2974	STM3063	AAL21938.1	null	rpiA	-	3.6489296349431206
387	3197	STM3290	AAL22161.1	null	argG	-	3.6477833385869443
388	3797	STM3910	AAL22760.1	null	ppiC	-	3.646123839314264
389	2263	STM2326	AAL21227.1	null	nuoC	-	3.6393415298422256
390	3412	STM3514	AAL22376.1	null	malP	-	3.638122533329738
391	727	STM0747	AAL19691.1	null	tolA	-	3.631849042471486
392	3057	STM3147	AAL22021.1	null	hybC	-	3.626226040507006
393	2259	STM2322	AAL21223.1	null	nuoH	-	3.6258618758372627
394	1868	STM1916	AAL20832.1	null	cheY	-	3.624261811016772
395	3989	STM4113	AAL22952.1	null	frwB	-	3.619977626127937
396	970	STM1000	AAL19934.1	null	asnS	-	3.6199195331306857
397	3247	STM3342	AAL22211.1	null	sspA	-	3.6193495409770677
398	1086	STM1118	AAL20050.1	null	yccJ	-	3.6191307693506602
399	1393	STM1435	AAL20357.1	null	gloA	-	3.6069910023591016
400	4241	STM4384	AAL23204.1	null	sgaB	-	3.6028474780861255
401	716	STM0736	AAL19680.1	null	sucA	-	3.596828377470493
402	3790	STM3903	AAL22753.1	null	ilvE	-	3.5932429731957503
403	3833	STM3952	AAL22796.1	null	corA	-	3.5904366565390955
404	3326	STM3427	AAL22290.1	null	rpsN	-	3.5873310382880392
405	3693	STM3796B	AAL22656.1	null	ysdB	-	3.5868655584885354
406	2429	STM2499	AAL21393.1	null	purM	-	3.5862625287812158
407	629	STM0642	AAL19593.1	null	ybeB	-	3.5849039055976255
408	3750	STM3855	AAL22713.1	null	pstA	-	3.5846033610920194
409	2144	STM2204	AAL21108.1	null	fruA	-	3.5802236235371327
410	2890	STM2976	AAL21854.1	null	fucI	-	3.5771943379785114
411	3006	STM3095	AAL21970.1	null	gshB	-	3.5736424661411577
412	3440	STM3544	AAL22404.1	null	yhhW	-	3.572492900344926
413	73	STM0073	AAL19037.1	null	caiA	-	3.5717474964267457
414	1143	STM1177	AAL20107.1	null	flgE	-	3.568538057993912
415	1907	STM1959	AAL20871.1	null	fliC	-	3.5667899368561033
416	664	STM0684	AAL19628.1	null	nagB	-	3.5649803445592827
417	453	STM0462	AAL19417.1	null	glnK	-	3.5646062242858876
418	248	STM0255	AAL19212.1	null	yafB	-	3.56364821998294
419	309	STM0317	AAL19273.1	null	gpt	-	3.5628516511198547
420	3923	STM4046	AAL22886.1	null	rhaA	-	3.5624921980825546
421	3379	STM3481	AAL22343.1	null	trpS	-	3.5617588705828096
422	3090	STM3180	AAL22054.1	null	ygiN	-	3.5585854319134596
423	2573	STM2643	AAL21537.1	null	srmB	-	3.5501993319882494
424	3985	STM4108	AAL22948.1	null	gldA	-	3.549860796353627
425	2291	STM2354	AAL21255.1	null	hisJ	-	3.5481983067185245
426	397	STM0407	AAL19361.1	null	secD	-	3.547373428968811
427	3791	STM3904	AAL22754.1	null	ilvD	-	3.543287402603977
428	1407	STM1449	AAL20371.1	null	tyrS	-	3.5420102886660305
429	3400	STM3502	AAL22364.1	null	ompR	-	3.5409851580828207
430	2756	STM2840	AAL21720.1	null	-	-	3.5381701830928542
431	4092	STM4231	AAL23055.1	null	lamB	-	3.5377961620141827
432	2738	STM2817	AAL21702.1	null	luxS	-	3.5362068190895193
433	3105	STM3195	AAL22069.1	null	ribB	-	3.53570244385634
434	2017	STM2077	AAL20981.1	null	hisF	-	3.5339051730629287
435	3940	STM4063	AAL22903.1	null	sbp	-	3.5335275606256022
436	2642	STM2719	AAL21606.1	null	-	-	3.5330161426030733
437	3396	STM3498	AAL22360.1	null	yrfI	-	3.5310829809482733
438	2388	STM2458	AAL21352.1	null	eutB	-	3.526695340675194
439	2973	STM3062	AAL21937.1	null	serA	-	3.5251019006515776
440	4333	STM4477	AAL23296.1	null	pepA	-	3.524547198862599
441	2475	STM2545	AAL21439.1	null	-	-	3.5117668272188842
442	3630	STM3735	AAL22594.1	null	yicC	-	3.5074669658617186
443	2453	STM2523	AAL21417.1	null	gcpE	-	3.506903685667244
444	4294	STM4437	AAL23257.1	null	yjgA	-	3.506512965235345
445	363	STM0373	AAL19327.1	null	yaiU	-	3.5057446712820624
446	3381	STM3483	AAL22345.1	null	rpe	-	3.5006004018146606
447	314	STM0322	AAL19278.1	null	proA	-	3.500292347490077
448	968	STM0998	AAL19932.1	null	aspC	-	3.4989429767675646
449	2101	STM2161	AAL21065.1	null	-	-	3.4967747849804276
450	1435	STM1480	AAL20399.1	null	pntB	-	3.495784734406958
451	3212	STM3307	AAL22176.1	null	murA	-	3.4922693478241995
452	4420	STM4568	AAL23383.1	null	deoA	-	3.491086743988862
453	710	STM0730	AAL19674.1	null	gltA	-	3.490992286411803
454	2390	STM2460	AAL21354.1	null	eutH	-	3.487618566426668
455	4146	STM4285	AAL23109.1	null	fdhF	-	3.48361103497854
456	3192	STM3284	AAL22156.1	null	truB	-	3.48253346304832
457	4226	STM4369	AAL23189.1	null	yjfH	-	3.479007970222166
458	2207	STM2270	AAL21171.1	null	rcsB	-	3.474288234049428
459	2876	STM2960	AAL21840.1	null	gudD	-	3.4727229626869254
460	3358	STM3459	AAL22322.1	null	yheS	-	3.4703174275362505
461	3969	STM4092	AAL22932.1	null	hslV	-	3.464384278970327
462	1176	STM1211	AAL20140.1	null	ndh	-	3.462425890009659
463	3846	STM3965	AAL22809.1	null	metE	-	3.457047503625678
464	1110	STM1144	AAL20074.1	null	csgA	-	3.456846699429542
465	1073	STM1105	AAL20037.1	null	hpaH	-	3.4563362114355787
466	3626	STM3731	AAL22590.1	null	dut	-	3.4507720366415584
467	4272	STM4415	AAL23235.1	null	fbp	-	3.449728791665131
468	1159	STM1194	AAL20123.1	null	fabD	-	3.449343398143667
469	2049	STM2109	AAL21013.1	null	gmd	-	3.4471734338117144
470	4074	STM4213	AAL23037.1	null	-	-	3.4448011145335773
471	1440	STM1485	AAL20404.1	null	-	-	3.4437073144636474
472	3563	STM3668	AAL22527.1	null	yiaK	-	3.4436634606613583
473	3840	STM3959	AAL22803.1	null	rhtC	-	3.442305661155019
474	3729	STM3833	AAL22692.1	null	-	-	3.4420586076745234
475	3749	STM3854	AAL22712.1	null	pstB	-	3.4417430892534546
476	4374	STM4519	AAL23337.1	null	-	-	3.441560358389325
477	2653	STM2731	AAL21617.1	null	-	-	3.431800029348126
478	688	STM0708	AAL19652.1	null	ybfA	-	3.4315935660607355
479	433	STM0442	AAL19397.1	null	cyoB	-	3.4283506245158737
480	4220	STM4363	AAL23183.1	null	hflK	-	3.4282568012179335
481	1773	STM1822	AAL20737.1	null	yoaB	-	3.4282116917687904
482	2398	STM2468	AAL21362.1	null	eutQ	-	3.426976342919563
483	681	STM0701	AAL19645.1	null	speF	-	3.4255597494893566
484	96	STM0096	AAL19060.1	null	hepA	-	3.4189688645620904
485	2586	STM2660	AAL21550.1	null	clpB	-	3.4163142490860317
486	2197	STM2259	AAL21161.1	null	napA	-	3.4141844808973794
487	1197	STM1232	AAL20161.1	null	purB	-	3.409265147745348
488	2742	STM2826	AAL21706.1	null	csrA	-	3.4083942326125163
489	1162	STM1197	AAL20126.1	null	fabF	-	3.4075594843567685
490	3229	STM3324	AAL22193.1	null	ptsO	-	3.3995775604402696
491	2754	STM2838	AAL21718.1	null	gutQ	-	3.3993651890653824
492	1123	STM1157	AAL20087.1	null	yceI	-	3.3960256417738846
493	2474	STM2544	AAL21438.1	null	yfhP	-	3.395978268733926
494	793	STM0820	AAL19757.1	null	rhlE	-	3.3947336415613405
495	2145	STM2205	AAL21109.1	null	fruK	-	3.3943121573467265
496	3525	STM3628	AAL22489.1	null	dppC	-	3.392143856045846
497	2732	STM2811	AAL21696.1	null	proX	-	3.3902578442054083
498	419	STM0429	AAL19383.1	null	phnS	-	3.3882550837129117
499	2393	STM2463	AAL21357.1	null	eutE	-	3.3870049058270975
500	2299	STM2362	AAL21263.1	null	purF	-	3.3867355825751324
501	2374	STM2444	AAL21338.1	null	cysP	-	3.3866549664805827
502	624	STM0637	AAL19588.1	null	dacA	-	3.38488176001239
503	4296	STM4439	AAL23259.1	null	cybC	-	3.384652984786005
504	2451	STM2521	AAL21415.1	null	yfgM	-	3.3829566856928244
505	1902	STM1954	AAL20866.1	null	fliY	-	3.3814220374685813
506	2895	STM2981	AAL21859.1	null	ygdD	-	3.3792317765784707
507	4386	STM4531	AAL23349.1	null	yjiX	-	3.378735725174633
508	4071	STM4210	AAL23034.1	null	-	-	3.3771443771364416
509	3078	STM3168	AAL22042.1	null	ygiR	-	3.3768177818679552
510	72	STM0072	AAL19036.1	null	caiB	-	3.374186492721903
511	2767	STM2851	AAL21731.2	null	hycC	-	3.3728214786622326
512	4381	STM4526	AAL23344.1	null	hsdR	-	3.372165817747714
513	1294	STM1333	AAL20258.1	null	thrS	-	3.3712515003269807
514	398	STM0408	AAL19362.1	null	secF	-	3.370713056879965
515	3629	STM3734	AAL22593.1	null	rph	-	3.3672717058231183
516	224	STM0224	AAL19188.1	null	yaeT	-	3.366982979078675
517	3110	STM3200	AAL22074.1	null	rfaE	-	3.3657475510971486
518	112	STM0112	AAL19076.1	null	leuB	-	3.3655782564150303
519	414	STM0424	AAL19378.1	null	xseB	-	3.364371516636565
520	3018	STM3107	AAL21982.1	null	yggN	-	3.363581025520651
521	921	STM0950	AAL19885.1	null	-	-	3.361825867131902
522	3314	STM3415	AAL22278.1	null	rpoA	-	3.360208158826875
523	2220	STM2283	AAL21184.1	null	glpT	-	3.359449030904807
524	382	STM0392	AAL19346.1	null	rdgC	-	3.358572745371511
525	4484	PSLT034	AAL23459.1	null	-	-	3.3567785134992945
526	1179	STM1214	AAL20143.1	null	ycfR	-	3.35590657528109
527	2446	STM2516	AAL21410.1	null	sinI	-	3.3546834432122226
528	2257	STM2320	AAL21221.1	null	nuoJ	-	3.354383317420973
529	2264	STM2327	AAL21228.1	null	nuoB	-	3.3537367788066197
530	3423	STM3526	AAL22387.1	null	glpD	-	3.351348446059353
531	1928	STM1980	AAL20892.1	null	fliQ	-	3.3509688372332658
532	1727	STM1776	AAL20691.1	null	prfA	-	3.34605469524063
533	1336	STM1376	AAL20300.1	null	lppB	-	3.3451508484151216
534	2254	STM2317	AAL21218.1	null	nuoM	-	3.3429766210766805
535	3757	STM3862	AAL22720.1	null	glmU	-	3.342719488777985
536	3437	STM3541	AAL22401.1	null	gntU	-	3.341667830952029
537	1389	STM1431	AAL20353.1	null	sodB	-	3.339408157375211
538	1635	STM1682	AAL20599.1	null	tpx	-	3.337723037079859
539	3541	STM3645	AAL22505.1	null	yiaD	-	3.3365156234194284
540	1403	STM1445	AAL20367.1	null	slyB	-	3.335007301324168
541	3920	STM4043	AAL22883.1	null	yiiL	-	3.333649410570158
542	3897	STM4021	AAL22860.1	null	yihS	-	3.332917269989018
543	777	STM0804	AAL19741.1	null	moaC	-	3.3307920029383995
544	2997	STM3086	AAL21961.1	null	speA	-	3.3295536272376682
545	657	STM0670	AAL19621.1	null	miaB	-	3.3266039029678773
546	2966	STM3055	AAL21930.1	null	gcvT	-	3.325214803811807
547	4202	STM4342	AAL23165.1	null	frdB	-	3.3237183278297406
548	3267	STM3362	AAL22231.1	null	-	-	3.3236803476268775
549	13	STM0013	AAL18977.1	null	dnaJ	-	3.323122965937206
550	3376	STM3478	AAL22340.1	null	bigA	-	3.3186549269254844
551	844	STM0872	AAL19808.1	null	grxA	-	3.3094400349895166
552	815	STM0843	AAL19779.1	null	pflF	-	3.306789578141598
553	1433	STM1478	AAL20397.1	null	ydgH	-	3.305809779947789
554	3912	STM4036	AAL22875.1	null	fdoH	-	3.3043382657236746
555	1656	STM1702	AAL20620.1	null	rnb	-	3.3031129670680084
556	2322	STM2385	AAL21286.1	null	yfcB	-	3.3023607893222127
557	4273	STM4416	AAL23236.1	null	mpl	-	3.30183516598268
558	4029	STM4164	AAL22992.1	null	thiC	-	3.2994805732517545
559	2897	STM2983	AAL21861.1	null	ygdI	-	3.2975018260122826
560	4388	STM4533	AAL23351.1	null	tsr	-	3.2961845210591663
561	1258	STM1297	AAL20222.1	null	selD	-	3.2959905759712647
562	3138	STM3229	AAL22102.1	null	yqjD	-	3.2943822620405387
563	527	STM0537	AAL19491.1	null	cysS	-	3.2942715707664263
564	680	STM0700	AAL19644.1	null	potE	-	3.291316375848719
565	3751	STM3856	AAL22714.1	null	pstC	-	3.290847147644172
566	394	STM0404	AAL19358.1	null	queA	-	3.290542559290144
567	648	STM0661	AAL19612.1	null	ybeK	-	3.290182997855347
568	362	STM0372	AAL19326.1	null	hemB	-	3.2891869118164134
569	2414	STM2484	AAL21378.1	null	-	-	3.288957112438992
570	2044	STM2104	AAL21008.1	null	cpsG	-	3.2876860722304313
571	3022	STM3111	AAL21986.1	null	yggX	-	3.28740866186004
572	2449	STM2519	AAL21413.1	null	engA	-	3.287194631947036
573	3177	STM3269	AAL22141.1	null	yhbO	-	3.284384841319406
574	491	STM0501	AAL19455.1	null	ybbK	-	3.2838548823588023
575	3983	STM4106	AAL22946.1	null	katG	-	3.2823140973798997
576	3922	STM4045	AAL22885.1	null	rhaD	-	3.2816025332980923
577	3200	STM3294	AAL22164.1	null	mrsA	-	3.28030389490703
578	1981	STM2041	AAL20945.1	null	pduD	-	3.279984943320048
579	2962	STM3051	AAL21926.1	null	bglA	-	3.2787763404260866
580	2870	STM2954	AAL21834.1	null	mazG	-	3.278759156713341
581	150	STM0150	AAL19114.1	null	aroP	-	3.2741208033102107
582	3733	STM3837	AAL22696.1	null	dnaN	-	3.272225257843559
583	182	STM0182	AAL19146.1	null	panB	-	3.2716987063710596
584	1299	STM1338	AAL20263.1	null	pheT	-	3.269766519249597
585	303	STM0310	AAL19267.1	null	ghmA	-	3.2691462466907186
586	2469	STM2539	AAL21433.1	null	hscA	-	3.267599987978593
587	3260	STM3355	AAL22224.1	null	-	-	3.2657448851702915
588	1838	STM1886	AAL20802.1	null	zwf	-	3.263279364518345
589	2402	STM2472	AAL21366.1	null	maeB	-	3.2629978393904016
590	3017	STM3106	AAL21981.1	null	ansB	-	3.2602070466003643
591	360	STM0370	AAL19324.1	null	prpD	-	3.2586200136305785
592	48	STM0048	AAL19012.1	null	slpA	-	3.256887992414523
593	3259	STM3354	AAL22223.1	null	-	-	3.254617773871594
594	2258	STM2321	AAL21222.1	null	nuoI	-	3.2530592891791814
595	1036	STM1067	AAL20000.1	null	fabA	-	3.2525936204962425
596	513	STM0523	AAL19477.1	null	allB	-	3.2520449419745323
597	110	STM0110	AAL19074.1	null	leuD	-	3.251866390786193
598	4301	STM4444	AAL23264.1	null	-	-	3.2513224891762835
599	3704	STM3808	AAL22667.1	null	ibpB	-	3.2435603770734267
600	4239	STM4382	AAL23202.1	null	yjfR	-	3.241980792146416
601	929	STM0958	AAL19893.1	null	trxB	-	3.238046722457192
602	3460	STM3564	AAL22424.1	null	livK	-	3.236166371003224
603	3281	STM3376	AAL22245.1	null	yhdH	-	3.2325519957347515
604	3435	STM3539	AAL22399.1	null	asd	-	3.230941426695088
605	4136	STM4275	AAL23099.1	null	acs	-	3.229172869670677
606	1187	STM1222	AAL20151.1	null	potD	-	3.228392952128047
607	4026	STM4161	AAL22989.1	null	-	-	3.226399503064049
608	3988	STM4112	AAL22951.1	null	frwC	-	3.22530911059947
609	3370	STM3472	AAL22334.1	null	ppiA	-	3.2240425208448573
610	2763	STM2847	AAL21727.1	null	hycG	-	3.2225229535419735
611	2095	STM2156	AAL21059.1	null	yehR	-	3.2218836997458897
612	824	STM0852	AAL19788.1	null	yliG	-	3.2208486916431647
613	2376	STM2446	AAL21340.1	null	-	-	3.2207016595664006
614	230	STM0230	AAL19194.1	null	rnhB	-	3.220054653925942
615	228	STM0228	AAL19192.1	null	lpxA	-	3.2195202968428567
616	145	STM0145	AAL19109.1	null	nadC	-	3.217410048465871
617	533	STM0543	AAL19497.1	null	fimA	-	3.216077363718697
618	1119	STM1153	AAL20083.1	null	msyB	-	3.215331903427089
619	4161	STM4300	AAL23124.1	null	fumB	-	3.2134175768923856
620	1071	STM1103	AAL20035.1	null	hpaD	-	3.212534345646736
621	1914	STM1966	AAL20878.1	null	yedF	-	3.2119238066546596
622	1391	STM1433	AAL20355.1	null	ydhD	-	3.2103571374817377
623	3995	STM4119	AAL22958.1	null	ppc	-	3.2093858885459867
624	3422	STM3525	AAL22386.1	null	glpE	-	3.207363489631512
625	563	STM0576	AAL19527.1	null	-	-	3.2069095903327756
626	3074	STM3164	AAL22038.1	null	yqhD	-	3.2046673316156307
627	1873	STM1921	AAL20837.1	null	cheA	-	3.2016009121511857
628	49	STM0049	AAL19013.1	null	lytB	-	3.201004422861416
629	1260	STM1299	AAL20224.1	null	gdhA	-	3.1963487579447234
630	465	STM0475	AAL19429.1	null	acrB	-	3.195846642510541
631	103	STM0103	AAL19067.1	null	araB	-	3.1957124401402153
632	748	STM0774	AAL19712.1	null	galK	-	3.195007904967324
633	1694	STM1740	AAL20658.1	null	yciU	-	3.19427982560395
634	272	STM0279	AAL19236.1	null	-	-	3.193850187018293
635	1160	STM1195	AAL20124.1	null	fabG	-	3.191526968948518
636	3778	STM3883	AAL22741.1	null	rbsC	-	3.1907442982636574
637	1991	STM2051	AAL20955.1	null	pduP	-	3.189933172075515
638	1897	STM1949	AAL20861.1	null	yecF	-	3.187738411617347
639	134	STM0134	AAL19098.1	null	lpxC	-	3.1876195263016185
640	655	STM0668	AAL19619.1	null	ybeY	-	3.1872083444669435
641	4225	STM4368	AAL23188.1	null	vacB	-	3.1852654268566125
642	3589	STM3694	AAL22553.1	null	lldD	-	3.1851426971104453
643	584	STM0597	AAL19548.1	null	entB	-	3.184232181124559
644	3769	STM3874	AAL22732.1	null	gidA	-	3.1838979867450337
645	141	STM0141	AAL19105.1	null	guaC	-	3.183400171986702
646	1199	STM1234	AAL20163.1	null	trmU	-	3.1831531957533414
647	2751	STM2835	AAL21715.1	null	srlD	-	3.1815297232353283
648	76	STM0076	AAL19040.1	null	fixB	-	3.178818688105297
649	2387	STM2457	AAL21351.1	null	eutC	-	3.1773770813295132
650	488	STM0498	AAL19452.1	null	copA	-	3.176888298393737
651	1777	STM1826	AAL20741.1	null	sdaA	-	3.1749506277728887
652	1766	STM1815	AAL20730.1	null	minD	-	3.1749162404219287
653	3476	STM3580	AAL22440.1	null	-	-	3.1746655780198227
654	3485	STM3589	AAL22449.1	null	pitA	-	3.1728704869383595
655	656	STM0669	AAL19620.1	null	phoL	-	3.169789198014827
656	654	STM0667	AAL19618.1	null	ybeX	-	3.169460356000136
657	3157	STM3249	AAL22121.1	null	garL	-	3.169416672249142
658	3628	STM3733	AAL22592.1	null	pyrE	-	3.169246748338171
659	3335	STM3436	AAL22299.1	null	rpsS	-	3.1691691931148442
660	395	STM0405	AAL19359.1	null	tgt	-	3.1680145040166097
661	2465	STM2535	AAL21429.1	null	sseB	-	3.166913115480608
662	3637	STM3742	AAL22601.1	null	spoT	-	3.1658584024866983
663	3318	STM3419	AAL22282.1	null	rpmJ	-	3.1653361956411556
664	1713	STM1762	AAL20677.1	null	narJ	-	3.164588394971832
665	77	STM0077	AAL19041.1	null	fixC	-	3.160121368534705
666	3404	STM3506	AAL22368.1	null	feoB	-	3.1583837212568646
667	3305	STM3406	AAL22269.1	null	def	-	3.1577150438262085
668	947	STM0977	AAL19911.1	null	serC	-	3.155977002302054
669	4091	STM4230	AAL23054.1	null	malK	-	3.1552388132673554
670	1706	STM1752	AAL20670.1	null	galU	-	3.1536205606191925
671	661	STM0681	AAL19625.1	null	nagD	-	3.153239088062287
672	4336	STM4480	AAL23299.1	null	yjgQ	-	3.1528961229356596
673	231	STM0231	AAL19195.1	null	dnaE	-	3.152788425119613
674	2262	STM2325	AAL21226.1	null	nuoE	-	3.1502915702170156
675	649	STM0662	AAL19613.1	null	gltL	-	3.148785095464203
676	2864	STM2948	AAL21828.1	null	cysJ	-	3.1466635899734676
677	70	STM0070	AAL19034.1	null	caiD	-	3.1458060595330783
678	779	STM0806	AAL19743.1	null	moaE	-	3.143687281081325
679	2486	STM2556	AAL21450.1	null	hmpA	-	3.138872868411945
680	3457	STM3561	AAL22421.1	null	livG	-	3.137451097458575
681	3171	STM3263	AAL22135.1	null	yraL	-	3.1374456932592945
682	4316	STM4460	AAL23279.1	null	pyrB	-	3.1371740858131507
683	3013	STM3102	AAL21977.1	null	yggU	-	3.137080737512503
684	2624	STM2701	AAL21588.1	null	-	-	3.136691495737848
685	2306	STM2369	AAL21270.1	null	usg	-	3.1355645575515148
686	3273	STM3368	AAL22237.1	null	tldD	-	3.134994987633122
687	1797	STM1846	AAL20761.1	null	proQ	-	3.134222401920649
688	3913	STM4037	AAL22876.1	null	fdoG	-	3.1324919210421975
689	1053	STM1084	AAL20017.1	null	yccK	-	3.131009717625639
690	4134	STM4273	AAL23097.1	null	yjcG	-	3.1273657349258115
691	4260	STM4403	AAL23223.1	null	cpdB	-	3.1265476266239838
692	3529	STM3632	AAL22493.1	null	-	-	3.1260433047183187
693	3140	STM3231	AAL22104.1	null	yqjK	-	3.125858570241949
694	1581	STM1627	AAL20545.1	null	-	-	3.1250965975755394
695	3146	STM3237	AAL22110.1	null	yhaL	-	3.1249010711083414
696	3395	STM3497	AAL22359.1	null	yrfH	-	3.1232743381205683
697	907	STM0935	AAL19871.1	null	poxB	-	3.123099867902746
698	735	STM0760	AAL19699.1	null	aroG	-	3.1224992635677222
699	3772	STM3877	AAL22735.1	null	asnA	-	3.1221817336582243
700	1712	STM1761	AAL20676.1	null	narI	-	3.121392559308822
701	1909	STM1961	AAL20873.1	null	fliS	-	3.120815249589315
702	1145	STM1179	AAL20109.1	null	flgG	-	3.118268377808489
703	3661	STM3767	AAL22625.1	null	-	-	3.1182594841427718
704	2045	STM2105	AAL21009.1	null	manC	-	3.117427348149155
705	302	STM0309	AAL19266.1	null	yafH	-	3.116648070178148
706	3118	STM3208	AAL22082.1	null	gcp	-	3.1134896687031874
707	3258	STM3353	AAL22222.1	null	oadG	-	3.113266993092612
708	2838	STM2922	AAL21802.1	null	-	-	3.1119041659501328
709	673	STM0693	AAL19637.1	null	fur	-	3.111781259689211
710	1067	STM1099	AAL20031.1	null	hpaB	-	3.1105517132978515
711	2488	STM2558	AAL21452.1	null	cadB	-	3.1092488228936337
712	266	STM0274	AAL19230.1	null	-	-	3.108264860577448
713	1912	STM1964	AAL20876.1	null	yedD	-	3.107259032838939
714	4322	STM4466	AAL23285.1	null	-	-	3.106218211470203
715	1668	STM1714	AAL20632.1	null	topA	-	3.10545153639223
716	3664	STM3770	AAL22628.1	null	-	-	3.1051664423115986
717	3044	STM3134	AAL22008.1	null	-	-	3.1047040093022997
718	4523	PSLT077	AAL23482.1	null	traA	-	3.10366520775043
719	2578	STM2648	AAL21542.1	null	yfiF	-	3.100709049858814
720	308	STM0316	AAL19272.1	null	pepD	-	3.1004208395566915
721	2829	STM2913	AAL21793.1	null	-	-	3.0995878550010176
722	3645	STM3750	AAL22609.1	null	yicJ	-	3.099571230327089
723	652	STM0665	AAL19616.1	null	gltI	-	3.098665122806779
724	2093	STM2154	AAL21057.1	null	mrp	-	3.0976238156825753
725	3196	STM3288	AAL22160.1	null	yhbC	-	3.095652678616287
726	2421	STM2491	AAL21385.1	null	bcp	-	3.094773503729384
727	499	STM0509	AAL19463.1	null	-	-	3.0942040238241395
728	4028	STM4163	AAL22991.1	null	thiE	-	3.093619374695195
729	2187	STM2249	AAL21151.1	null	ccmF	-	3.0934067349738883
730	3710	STM3814	AAL22673.1	null	ccmF	-	3.0934067349738883
731	3098	STM3188	AAL22062.1	null	ygiC	-	3.0925560165156014
732	3598	STM3703	AAL22562.1	null	yibN	-	3.0913801517149317
733	2645	STM2722	AAL21609.1	null	-	-	3.0908623071500436
734	3895	STM4019	AAL22858.1	null	yihQ	-	3.090655838786102
735	3150	STM3241	AAL22114.1	null	tdcE	-	3.090467143471613
736	2097	STM2157	AAL21061.1	null	yehS	-	3.0900774722405955
737	190	STM0190	AAL19154.1	null	mrcB	-	3.089242886836581
738	4129	STM4268	AAL23092.1	null	yjcD	-	3.0867600651891705
739	3451	STM3555	AAL22415.1	null	ugpE	-	3.086287065301882
740	3724	STM3828	AAL22687.1	null	dgoA	-	3.08627391870705
741	1256	STM1295	AAL20220.1	null	sppA	-	3.084823889177689
742	2862	STM2946	AAL21826.1	null	cysH	-	3.0841978403260524
743	3378	STM3480	AAL22342.1	null	yhfL	-	3.084036010589334
744	587	STM0600	AAL19551.1	null	cstA	-	3.0831498557101327
745	3999	STM4123	AAL22962.1	null	argH	-	3.0826328977699253
746	2455	STM2525	AAL21419.1	null	yfgB	-	3.08168444607128
747	4157	STM4296	AAL23120.1	null	adi	-	3.08129223605165
748	4210	STM4350	AAL23173.1	null	orn	-	3.0808520390512397
749	917	STM0945	AAL19881.1	null	clpA	-	3.0783774858767035
750	125	STM0125	AAL19089.1	null	mraY	-	3.0777337022478797
751	531	STM0541	AAL19495.1	null	ybcJ	-	3.0767279175420224
752	3766	STM3871	AAL22729.1	null	atpB	-	3.076662437611915
753	936	STM0965	AAL19900.1	null	dmsB	-	3.073708504875509
754	4115	STM4254	AAL23078.1	null	uvrA	-	3.0736408846834777
755	3103	STM3193	AAL22067.1	null	-	-	3.071880443302711
756	3832	STM3951	AAL22795.1	null	uvrD	-	3.070378959151941
757	2886	STM2971	AAL21850.2	null	sdaB	-	3.070080862862029
758	2303	STM2366	AAL21267.1	null	accD	-	3.0691371355214434
759	623	STM0636	AAL19587.1	null	ybeD	-	3.068371773772905
760	1867	STM1915	AAL20831.1	null	cheZ	-	3.0681204514566844
761	33	STM0033	AAL18997.1	null	-	-	3.066244357836841
762	2969	STM3058	AAL21933.1	null	pepP	-	3.0657604709449218
763	101	STM0101	AAL19065.1	null	araD	-	3.0653686088399734
764	3182	STM3274	AAL22146.1	null	yhbU	-	3.06485687846124
765	2988	STM3077	AAL21952.1	null	yggG	-	3.064634551272403
766	60	STM0060	AAL19024.1	null	citE2	-	3.0592127268168716
767	3224	STM3319	AAL22188.1	null	yhbG	-	3.058965681414534
768	2762	STM2846	AAL21726.1	null	hycH	-	3.057541262789556
769	4003	STM4128	AAL22966.1	null	yijD	-	3.0574447423463194
770	2011	STM2071	AAL20975.1	null	hisG	-	3.057372889034262
771	598	STM0611	AAL19562.1	null	-	-	3.0544997296624605
772	3739	STM3843	AAL22702.1	null	trmE	-	3.053462413894586
773	1464	STM1509	AAL20428.1	null	ydfZ	-	3.052783747783896
774	2450	STM2520	AAL21414.1	null	yfgL	-	3.0526743653355135
775	3982	STM4105	AAL22945.1	null	metF	-	3.0514795651885294
776	1983	STM2043	AAL20947.1	null	pduG	-	3.048919284631283
777	1045	STM1076	AAL20009.1	null	mgsA	-	3.048470470659604
778	3572	STM3677	AAL22536.1	null	sgbE	-	3.0445333397855103
779	4162	STM4301	AAL23125.1	null	dcuB	-	3.043678792952735
780	524	STM0534	AAL19488.1	null	purE	-	3.0435673702267114
781	204	STM0204	AAL19168.1	null	yadR	-	3.042329297890988
782	3373	STM3475	AAL22337.1	null	nirD	-	3.0395437897915203
783	1540	STM1586	AAL20504.1	null	-	-	3.038614677530131
784	1779	STM1828	AAL20743.2	null	yoaE	-	3.0384430755808394
785	4144	STM4283	AAL23107.1	null	gltP	-	3.037593094913912
786	2327	STM2390	AAL21291.1	null	yfcZ	-	3.0371896941973757
787	2018	STM2078	AAL20982.1	null	hisI	-	3.0369452417837444
788	2766	STM2850	AAL21730.1	null	hycD	-	3.0364487457582716
789	2065	STM2125	AAL21029.1	null	yegD	-	3.035032511531721
790	2418	STM2488	AAL21382.1	null	nlpB	-	3.03489837204869
791	801	STM0829	AAL19765.1	null	glnP	-	3.034880219674996
792	2857	STM2941	AAL21821.1	null	yghJ	-	3.0348448818348412
793	66	STM0066	AAL19030.1	null	carA	-	3.0300518826513043
794	1137	STM1171	AAL20101.1	null	flgN	-	3.0300043174214055
795	1026	STM1057	AAL19990.1	null	pepN	-	3.028029492018905
796	4430	STM4578	AAL23393.1	null	serB	-	3.0269983707713544
797	3409	STM3511	AAL22373.1	null	yhgI	-	3.0267647154671273
798	3877	STM4001	AAL22840.1	null	yihA	-	3.0221640916952093
799	2954	STM3043	AAL21918.1	null	dsbC	-	3.022040365794423
800	4025	STM4160	AAL22988.1	null	thiG	-	3.0213660446026536
801	3019	STM3108	AAL21983.1	null	yggL	-	3.0207140351656463
802	4302	STM4445	AAL23265.1	null	-	-	3.0207003432805184
803	3091	STM3181	AAL22055.1	null	parE	-	3.019850291052497
804	4515	PSLT067	AAL23475.1	null	-	-	3.01926825166829
805	3898	STM4022	AAL22861.1	null	yihT	-	3.0174428300127394
806	1233	STM1272	AAL20197.1	null	yoaG	-	3.0157486785202487
807	1967	STM2027	AAL20931.1	null	cbiH	-	3.0130763872085495
808	1423	STM1467	AAL20387.1	null	manA	-	3.011139777336928
809	3288	STM3383	AAL22252.1	null	prmA	-	3.010770012866086
810	1924	STM1976	AAL20888.1	null	fliM	-	3.0099140937831046
811	3508	STM3612	AAL22472.1	null	kdgK	-	3.0087654186657837
812	2140	STM2200	AAL21104.1	null	lysP	-	3.0077664102536565
813	2622	STM2699	AAL21586.1	null	-	-	3.0077336217718162
814	4032	STM4167	AAL22995.2	null	hemE	-	3.0073019487450123
815	1158	STM1193	AAL20122.1	null	fabH	-	3.0065873216284316
816	3777	STM3882	AAL22740.1	null	rbsA	-	3.006008115927689
817	1995	STM2055	AAL20959.1	null	pduU	-	3.005018293391511
818	1295	STM1334	AAL20259.1	null	infC	-	3.0046862982881555
819	3875	STM3999	AAL22838.1	null	polA	-	3.0042218442488724
820	3510	STM3614	AAL22474.1	null	dctA	-	3.0040902818367696
821	3244	STM3339	AAL22208.1	null	nanA	-	3.0035883894135034
822	2048	STM2108	AAL21012.1	null	wcaG	-	3.0030901469929114
823	3275	STM3370	AAL22239.1	null	cafA	-	3.0024200303277
824	2654	STM2732	AAL21618.1	null	-	-	3.0015186745495144
825	2466	STM2536	AAL21430.1	null	pepB	-	3.00144349137685
826	4395	STM4540	AAL23358.1	null	-	-	2.99965886979789
827	129	STM0129	AAL19093.1	null	murC	-	2.998578937506843
828	4208	STM4348	AAL23171.1	null	psd	-	2.9981036281761964
829	964	STM0994	AAL19928.1	null	mukB	-	2.995396380121822
830	2840	STM2924	AAL21804.1	null	rpoS	-	2.99524039000612
831	3375	STM3477	AAL22339.1	null	cysG	-	2.99505843172033
832	754	STM0780	AAL19718.1	null	-	-	2.993964759689591
833	3871	STM3995	AAL22834.1	null	yihD	-	2.9935573369511026
834	4068	STM4207	AAL23031.1	null	-	-	2.9931072423223095
835	93	STM0093	AAL19057.1	null	imp	-	2.9923338215713184
836	2976	STM3065	AAL21940.1	null	yggE	-	2.988501476194031
837	436	STM0445	AAL19400.1	null	yajG	-	2.985201605581872
838	3587	STM3692	AAL22551.1	null	lldP	-	2.9851151904554274
839	2062	STM2122	AAL21026.1	null	udk	-	2.9849362952460483
840	3270	STM3365	AAL22234.1	null	yhcQ	-	2.9843867105838795
841	1746	STM1795	AAL20710.1	null	-	-	2.9840049224436065
842	2720	STM2799	AAL21684.1	null	stpA	-	2.9836115403972756
843	421	STM0431	AAL19385.1	null	phnW	-	2.9834599324945583
844	2978	STM3067	AAL21942.1	null	yggB	-	2.9826378129029667
845	3981	STM4104	AAL22944.1	null	-	-	2.9819409793631757
846	2142	STM2202	AAL21106.1	null	yeiH	-	2.981417960385383
847	4282	STM4425	AAL23245.1	null	-	-	2.9814036577966903
848	1796	STM1845	AAL20760.1	null	prc	-	2.9812185309651413
849	2447	STM2517	AAL21411.1	null	sinH	-	2.979954018713101
850	3456	STM3560	AAL22420.1	null	livF	-	2.9783684620330635
851	39	STM0039	AAL19003.1	null	nhaA	-	2.978155107572
852	1988	STM2048	AAL20952.1	null	pduM	-	2.9778767730451134
853	1522	STM1568	AAL20486.1	null	fdnI	-	2.977431672856758
854	2452	STM2522	AAL21416.1	null	hisS	-	2.9774106300304726
855	4201	STM4341	AAL23164.1	null	frdC	-	2.9774078869866702
856	3865	STM3984	AAL22828.1	null	pepQ	-	2.977377717927919
857	565	STM0578	AAL19529.1	null	nfnB	-	2.9769791851026546
858	4054	STM4193	AAL23017.1	null	yjbC	-	2.9763812553428575
859	3083	STM3173	AAL22047.1	null	plsC	-	2.9756096084917294
860	3601	STM3706	AAL22565.1	null	yigQ	-	2.973244420618835
861	2075	STM2136	AAL21039.1	null	yegQ	-	2.9725097481697706
862	2590	STM2665	AAL21554.1	null	yfiA	-	2.970854508998998
863	3096	STM3186	AAL22060.1	null	tolC	-	2.9688082721368683
864	4209	STM4349	AAL23172.1	null	yjeQ	-	2.9685309354871894
865	390	STM0400	AAL19354.1	null	proY	-	2.9665732911948473
866	3987	STM4110	AAL22950.1	null	ptsA	-	2.965554432009479
867	3109	STM3199	AAL22073.1	null	yqiK	-	2.962832241035972
868	4055	STM4194	AAL23018.1	null	yjbD	-	2.961620532108588
869	2878	STM2962	AAL21842.1	null	gudT	-	2.961151265997116
870	4303	STM4446	AAL23266.1	null	-	-	2.9610055528035972
871	3447	STM3551	AAL22411.1	null	ggt	-	2.9607315998327595
872	2712	STM2791	AAL21676.1	null	gabD	-	2.9606842080075895
873	35	STM0035	AAL18999.1	null	-	-	2.959810012394318
874	4073	STM4212	AAL23036.1	null	-	-	2.959552357554129
875	4264	STM4407	AAL23227.1	null	ytfL	-	2.95932542333565
876	800	STM0828	AAL19764.1	null	glnQ	-	2.9588123897386365
877	3746	STM3851	AAL22709.1	null	yieG	-	2.9556216314461006
878	494	STM0504	AAL19458.1	null	ybbN	-	2.954563712468967
879	767	STM0794	AAL19731.1	null	bioB	-	2.9538546793637246
880	4245	STM4388	AAL23208.1	null	sgaE	-	2.952984959654967
881	2038	STM2098	AAL21002.1	null	galF	-	2.952537358641955
882	4300	STM4443	AAL23263.1	null	-	-	2.9512863722600553
883	1523	STM1569	AAL20487.1	null	fdnH	-	2.950532348151796
884	3175	STM3267	AAL22139.1	null	yraP	-	2.95031033444228
885	2443	STM2513	AAL21407.1	null	shdA	-	2.9473640041492137
886	2825	STM2909	AAL21789.1	null	mutS	-	2.9471886752159735
887	1670	STM1716	AAL20634.1	null	sohB	-	2.946057479687135
888	627	STM0640	AAL19591.1	null	mrdA	-	2.9459521340691173
889	401	STM0411	AAL19365.1	null	yajD	-	2.944879565086291
890	2321	STM2384	AAL21285.1	null	aroC	-	2.9447321300446134
891	532	STM0542	AAL19496.1	null	folD	-	2.944163802847285
892	75	STM0075	AAL19039.1	null	fixA	-	2.944036579553423
893	165	STM0165	AAL19129.1	null	speD	-	2.9435995413846747
894	1128	STM1162	AAL20092.1	null	dinI	-	2.9422068617763664
895	3133	STM3224	AAL22097.1	null	ygjT	-	2.940661847347619
896	3966	STM4089	AAL22929.1	null	menG	-	2.9405823022970465
897	356	STM0366	AAL19320.1	null	yahO	-	2.940350459516627
898	3879	STM4003	AAL22842.1	null	yihI	-	2.9401333984580997
899	1074	STM1106	AAL20038.1	null	hpaI	-	2.940040317486484
900	1673	STM1719	AAL20637.1	null	yciL	-	2.9399483513467692
901	2851	STM2935	AAL21815.1	null	cysD	-	2.93965318774008
902	2117	STM2177	AAL21081.1	null	-	-	2.9391824072585937
903	676	STM0696	AAL19640.1	null	ybfF	-	2.9373040407694826
904	3934	STM4057	AAL22897.1	null	-	-	2.9364264934179167
905	4308	STM4451	AAL23271.1	null	nrdG	-	2.935786293393176
906	4351	STM4496	AAL23314.1	null	-	-	2.935096652104089
907	2468	STM2538	AAL21432.1	null	fdx	-	2.9327815248217894
908	2773	STM2857	AAL21737.2	null	hypD	-	2.932157114689552
909	4081	STM4220	AAL23044.1	null	lysC	-	2.9312046900982422
910	2534	STM2603	AAL21498.1	null	-	-	2.9308878957457147
911	1795	STM1844	AAL20759.1	null	htpX	-	2.92912325360212
912	3807	STM3921	AAL22770.1	null	wecC	-	2.928221243042424
913	3187	STM3279	AAL22151.1	null	mtr	-	2.9281113755139696
914	412	STM0422	AAL19376.1	null	dxs	-	2.9275460080620346
915	3232	STM3327	AAL22196.1	null	yhbL	-	2.9267316819331115
916	3811	STM3925	AAL22774.1	null	wecE	-	2.9265694084750824
917	3534	STM3638	AAL22498.1	null	lpfC	-	2.926262629547865
918	3698	STM3801	AAL22661.1	null	dsdX	-	2.9251613611809804
919	3383	STM3485	AAL22347.1	null	damX	-	2.9245233487438576
920	2328	STM2391	AAL21292.1	null	fadL	-	2.924370088444685
921	858	STM0887	AAL19822.1	null	artJ	-	2.923887809795363
922	771	STM0798	AAL19735.1	null	uvrB	-	2.922202975664921
923	2884	STM2969	AAL21848.1	null	ygdH	-	2.920178781931927
924	713	STM0733	AAL19677.1	null	sdhD	-	2.919892151588704
925	2425	STM2495	AAL21389.1	null	yfgD	-	2.9196013770677265
926	1388	STM1430	AAL20352.1	null	purR	-	2.919478307352498
927	1729	STM1778	AAL20693.1	null	lolB	-	2.917914460535558
928	186	STM0186	AAL19150.1	null	dksA	-	2.9169780986289773
929	937	STM0966	AAL19901.1	null	dmsC	-	2.916466813148613
930	958	STM0988	AAL19922.1	null	kdsB	-	2.916175293963721
931	2066	STM2126	AAL21030.1	null	-	-	2.915685828972433
932	389	STM0399	AAL19353.1	null	brnQ	-	2.911820169803967
933	4426	STM4574	AAL23389.1	null	-	-	2.9113411619512983
934	3910	STM4034	AAL22873.1	null	fdhE	-	2.9109821141145558
935	233	STM0233	AAL19197.1	null	-	-	2.909200661954492
936	64	STM0064	AAL19028.1	null	dapB	-	2.9083900402358127
937	3371	STM3473	AAL22335.1	null	yhfC	-	2.9075684303703904
938	663	STM0683	AAL19627.1	null	nagA	-	2.905986450090894
939	2658	STM2736	AAL21622.1	null	-	-	2.9053464383585665
940	620	STM0633	AAL19584.1	null	lipA	-	2.9052098787474017
941	1275	STM1314	AAL20239.1	null	celC	-	2.904037334697721
942	765	STM0792	AAL19729.1	null	ybhB	-	2.903451051029505
943	3526	STM3629	AAL22490.1	null	dppB	-	2.903156871930921
944	184	STM0184	AAL19148.1	null	pcnB	-	2.902651497215568
945	4256	STM4399	AAL23219.1	null	ytfE	-	2.902167586145693
946	1398	STM1440	AAL20362.1	null	sodC	-	2.9014684387215866
947	3597	STM3702	AAL22561.1	null	grxC	-	2.9011499130269156
948	1466	STM1511	AAL20430.1	null	ydfG	-	2.899447429674087
949	4141	STM4280	AAL23104.1	null	nrfD	-	2.8993139756657107
950	760	STM0786	AAL19724.1	null	ybhC	-	2.8992117087041542
951	3763	STM3868	AAL22726.1	null	atpH	-	2.8976991754487518
952	3480	STM3584	AAL22444.1	null	nikR	-	2.89679364710843
953	4075	STM4214	AAL23038.1	null	-	-	2.892674266541603
954	1152	STM1187	AAL20116.1	null	rluC	-	2.892271695376548
955	3785	STM3898	AAL22748.1	null	yifE	-	2.8910342483311635
956	166	STM0166	AAL19130.1	null	speE	-	2.889526472296836
957	3818	STM3936	AAL22781.1	null	hemX	-	2.889261062633205
958	3665	STM3771	AAL22629.1	null	-	-	2.888969410445332
959	3620	STM3725	AAL22584.1	null	kdtB	-	2.8882689329496167
960	884	STM0912	AAL19848.1	null	-	-	2.8882184293557165
961	3792	STM3905	AAL22755.1	null	ilvA	-	2.888189673534376
962	359	STM0369	AAL19323.1	null	prpC	-	2.8875825941517146
963	3060	STM3150	AAL22024.1	null	hypO	-	2.8864119600582976
964	3102	STM3192	AAL22066.1	null	-	-	2.885322901994321
965	2128	STM2188	AAL21092.1	null	mglC	-	2.88374928269489
966	484	STM0494	AAL19448.1	null	ushA	-	2.8802692064336313
967	1030	STM1061	AAL19994.1	null	ycbY	-	2.879860811170267
968	3568	STM3673	AAL22532.1	null	yiaO	-	2.878602769986165
969	420	STM0430	AAL19384.1	null	phnR	-	2.876204942522862
970	2471	STM2541	AAL21435.1	null	yfhF	-	2.876075358017492
971	2317	STM2380	AAL21281.1	null	yfcL	-	2.875636833504987
972	1674	STM1720	AAL20638.1	null	yciO	-	2.8735651032441747
973	4012	STM4147	AAL22975.1	null	secE	-	2.8731355707597452
974	605	STM0618	AAL19569.1	null	citT	-	2.8727643407229553
975	3816	STM3930	AAL22779.1	null	yifK	-	2.8722600781401133
976	2919	STM3007	AAL21883.1	null	ygdR	-	2.872191559236332
977	2392	STM2462	AAL21356.1	null	eutJ	-	2.8720489117749533
978	3441	STM3545	AAL22405.1	null	yhhX	-	2.8704272189146036
979	3353	STM3454	AAL22317.1	null	slyX	-	2.8697461509615003
980	4511	PSLT062	AAL23471.1	null	-	-	2.8684753901965854
981	2710	STM2789	AAL21674.1	null	-	-	2.8677114463687925
982	1524	STM1570	AAL20488.1	null	fdnG	-	2.8655118955608825
983	4218	STM4361	AAL23181.1	null	hfq	-	2.864221951916931
984	3727	STM3831	AAL22690.1	null	yidA	-	2.8624708878030103
985	4138	STM4277	AAL23101.1	null	nrfA	-	2.8614503914050204
986	935	STM0964	AAL19899.1	null	dmsA	-	2.8612885392868526
987	80	STM0080	AAL19044.1	null	-	-	2.8612669111688342
988	3459	STM3563	AAL22423.1	null	livH	-	2.8611976161576864
989	57	STM0057	AAL19021.1	null	-	-	2.859809718931693
990	3594	STM3699	AAL22558.1	null	cysE	-	2.859656337688103
991	3543	STM3647	AAL22507.1	null	yiaF	-	2.8596250779525074
992	423	STM0433	AAL19387.1	null	thiJ	-	2.8589874763975867
993	3261	STM3356	AAL22225.1	null	-	-	2.8580253145786143
994	4004	STM4129	AAL22967.1	null	trmA	-	2.857106720492503
995	2190	STM2252	AAL21154.1	null	ccmC	-	2.8560649224401464
996	3713	STM3817	AAL22676.1	null	ccmC	-	2.8560649224401464
997	728	STM0748	AAL19692.1	null	tolB	-	2.8559221624321762
998	3069	STM3159	AAL22033.1	null	exbB	-	2.855411148851846
999	3976	STM4099	AAL22939.1	null	metJ	-	2.8552787773562445
1000	2913	STM3001	AAL21877.1	null	thyA	-	2.854753919449323
1001	3052	STM3142	AAL22016.1	null	-	-	2.852417448793787
1002	2679	STM2757	AAL21643.1	null	-	-	2.8514607094945044
1003	466	STM0476	AAL19430.1	null	acrA	-	2.8505267230927473
1004	3058	STM3148	AAL22022.1	null	hybB	-	2.8497427033913802
1005	2507	STM2577	AAL21471.1	null	acpS	-	2.848624299085425
1006	1281	STM1320	AAL20245.1	null	ydjN	-	2.8479230943222102
1007	2012	STM2072	AAL20976.1	null	hisD	-	2.847882741557888
1008	1072	STM1104	AAL20036.1	null	hpaF	-	2.847082204466272
1009	1962	STM2022	AAL20926.1	null	cbiN	-	2.846779092416958
1010	183	STM0183	AAL19147.1	null	folK	-	2.845448442962359
1011	3703	STM3807	AAL22666.1	null	yidE	-	2.8453331612268102
1012	2166	STM2227	AAL21130.1	null	yejL	-	2.8439057996799257
1013	2759	STM2843	AAL21723.1	null	hydN	-	2.8433913565768307
1014	4107	STM4246	AAL23070.1	null	dnaB	-	2.8429965202781977
1015	2659	STM2737	AAL21623.1	null	-	-	2.8426515931861243
1016	562	STM0575	AAL19526.1	null	-	-	2.841012849906205
1017	2358	STM2428	AAL21322.1	null	zipA	-	2.84081538269672
1018	2280	STM2343	AAL21244.1	null	-	-	2.839957575722517
1019	523	STM0533	AAL19487.1	null	purK	-	2.839876955687956
1020	2423	STM2493	AAL21387.1	null	perM	-	2.8397644135168014
1021	1728	STM1777	AAL20692.1	null	hemA	-	2.8391039407139265
1022	3020	STM3109	AAL21984.1	null	yggH	-	2.8383929135938084
1023	1769	STM1818	AAL20733.1	null	fadD	-	2.83674182277505
1024	3134	STM3225	AAL22098.1	null	ygjU	-	2.836018088577194
1025	1601	STM1647	AAL20565.1	null	ldhA	-	2.833988465169913
1026	2219	STM2282	AAL21183.1	null	glpQ	-	2.8339590523341287
1027	1272	STM1311	AAL20236.1	null	osmE	-	2.833768110218618
1028	3639	STM3744	AAL22603.1	null	recG	-	2.833613000281913
1029	2016	STM2076	AAL20980.1	null	hisA	-	2.832937781409712
1030	1521	STM1567	AAL20485.1	null	adhP	-	2.832860711956691
1031	61	STM0061	AAL19025.1	null	citF2	-	2.832122150788279
1032	4044	STM4183	AAL23007.1	null	aceB	-	2.831765253521418
1033	963	STM0993	AAL19927.1	null	mukE	-	2.830285038373894
1034	2467	STM2537	AAL21431.1	null	yfhJ	-	2.829818705996025
1035	1088	STM1121	AAL20052.1	null	ymdF	-	2.8289794424881265
1036	8	STM0008	AAL18972.1	null	mog	-	2.8288392249559178
1037	755	STM0781	AAL19719.1	null	modA	-	2.8273458469922557
1038	4315	STM4459	AAL23278.1	null	pyrI	-	2.8264001378831374
1039	3817	STM3935	AAL22780.1	null	hemY	-	2.82616399338264
1040	3233	STM3328	AAL22197.1	null	arcB	-	2.825550004243605
1041	3571	STM3676	AAL22535.1	null	sgbU	-	2.824213669838885
1042	888	STM0916	AAL19852.1	null	-	-	2.824144441226029
1043	161	STM0161	AAL19125.1	null	kdgT	-	2.823298193851056
1044	4	STM0004	AAL18968.1	null	thrC	-	2.8219934701817455
1045	4088	STM4227	AAL23051.1	null	malG	-	2.8219150830835846
1046	4001	STM4126	AAL22964.1	null	udhA	-	2.82103184687309
1047	74	STM0074	AAL19038.1	null	caiT	-	2.820560612133382
1048	3986	STM4109	AAL22949.1	null	talC	-	2.8202768669442273
1049	3808	STM3922	AAL22771.1	null	rffG	-	2.8195691810475574
1050	1150	STM1184	AAL20114.1	null	flgL	-	2.8195474667323612
1051	3453	STM3557	AAL22417.1	null	ugpB	-	2.819422917856497
1052	2419	STM2489	AAL21383.1	null	dapA	-	2.8189530562413174
1053	1054	STM1085	AAL20018.1	null	yccA	-	2.8188133906582915
1054	3569	STM3674	AAL22533.1	null	lyxK	-	2.818528842139325
1055	439	STM0448	AAL19403.1	null	clpP	-	2.8168541609010394
1056	572	STM0585	AAL19536.1	null	fepA	-	2.8165985323885763
1057	1201	STM1236	AAL20165.1	null	-	-	2.8156903975064322
1058	1659	STM1705	AAL20623.1	null	osmB	-	2.815163801662564
1059	2200	STM2262	AAL21164.1	null	eco	-	2.815091447328221
1060	3046	STM3136	AAL22010.1	null	-	-	2.8134128001864873
1061	1452	STM1497	AAL20416.1	null	-	-	2.81231482531463
1062	3439	STM3543	AAL22403.1	null	gntR	-	2.8103311102142126
1063	2611	STM2686	AAL21575.1	null	yfjF	-	2.8087055254116615
1064	3152	STM3243	AAL22116.1	null	tdcC	-	2.8083362082315992
1065	3574	STM3679	AAL22538.1	null	-	-	2.8082254927139236
1066	3024	STM3113	AAL21988.1	null	nupG	-	2.8081048046025443
1067	3880	STM4004	AAL22843.1	null	hemN	-	2.806675592260876
1068	2357	STM2427	AAL21321.1	null	lig	-	2.8065494745616397
1069	168	STM0168	AAL19132.1	null	cueO	-	2.806497501087259
1070	3638	STM3743	AAL22602.1	null	spoU	-	2.8038222602940266
1071	4321	STM4465	AAL23284.1	null	-	-	2.8034235658060322
1072	2674	STM2752	AAL21638.1	null	-	-	2.8029170451333565
1073	2375	STM2445	AAL21339.1	null	ucpA	-	2.8027952320422482
1074	3158	STM3250	AAL22122.1	null	garD	-	2.801316313632526
1075	2277	STM2340	AAL21241.1	null	-	-	2.7999688876132476
1076	1913	STM1965	AAL20877.1	null	yedE	-	2.7997647781617006
1077	2690	STM2768	AAL21654.1	null	-	-	2.7991772056759316
1078	1871	STM1919	AAL20835.1	null	cheM	-	2.7990319300107025
1079	4051	STM4190	AAL23014.1	null	pepE	-	2.798613589942783
1080	2634	STM2711	AAL21598.1	null	-	-	2.79849121859081
1081	2371	STM2441	AAL21335.1	null	cysA	-	2.798063855100783
1082	3472	STM3576	AAL22436.1	null	zntA	-	2.7974435546275482
1083	2056	STM2116	AAL21020.1	null	wzc	-	2.7971191908988966
1084	962	STM0992	AAL19926.1	null	mukF	-	2.796097566947221
1085	4347	STM4492	AAL23310.1	null	-	-	2.7955670521369065
1086	1546	STM1592	AAL20510.1	null	ydcY	-	2.7946735722985943
1087	2288	STM2351	AAL21252.1	null	hisP	-	2.793396604091664
1088	3642	STM3747	AAL22606.1	null	yicE	-	2.793064146687678
1089	3129	STM3220	AAL22093.1	null	ygjO	-	2.7925520427648167
1090	1834	STM1882	AAL20798.1	null	yebG	-	2.792293629725968
1091	3492	STM3596	AAL22456.1	null	yhiR	-	2.792284711211559
1092	849	STM0877	AAL19813.1	null	potF	-	2.7917552974511852
1093	862	STM0891	AAL19826.1	null	artP	-	2.791692117084287
1094	2750	STM2834	AAL21714.1	null	slrB	-	2.7915714447779574
1095	839	STM0867	AAL19803.1	null	-	-	2.7910347839815626
1096	516	STM0526	AAL19480.1	null	ylbA	-	2.789261875712565
1097	3309	STM3410	AAL22273.1	null	mscL	-	2.78924796643019
1098	2970	STM3059	AAL21934.1	null	ygfB	-	2.788146570482729
1099	3641	STM3746	AAL22605.1	null	gltS	-	2.7874963762740355
1100	2283	STM2346	AAL21247.1	null	-	-	2.7868033526852107
1101	1167	STM1202	AAL20131.1	null	ycfH	-	2.786004023326377
1102	1721	STM1770	AAL20685.1	null	chaB	-	2.785873984958496
1103	2872	STM2956	AAL21836.1	null	relA	-	2.7841369250856762
1104	2107	STM2167	AAL21071.1	null	dld	-	2.78384199076653
1105	507	STM0517	AAL19471.1	null	gcl	-	2.7837496388467944
1106	3432	STM3536	AAL22396.1	null	glgC	-	2.783688069993956
1107	734	STM0759	AAL19698.1	null	ybgS	-	2.7834552923220817
1108	2707	STM2786	AAL21671.1	null	-	-	2.783303863571335
1109	2589	STM2663	AAL21553.1	null	yfiO	-	2.7832716487152567
1110	4159	STM4298	AAL23122.1	null	melA	-	2.782898490828255
1111	2635	STM2712	AAL21599.1	null	-	-	2.7826012245628338
1112	3663	STM3769	AAL22627.1	null	-	-	2.7824340866119854
1113	3148	STM3239	AAL22112.1	null	yhaO	-	2.7818436766384655
1114	1169	STM1204	AAL20133.1	null	fhuE	-	2.78173404108604
1115	163	STM0163	AAL19127.1	null	-	-	2.778966843930003
1116	3366	STM3468	AAL22330.1	null	argD	-	2.778770813272819
1117	87	STM0087	AAL19051.1	null	folA	-	2.7787521166397164
1118	2929	STM3017	AAL21893.1	null	kduD	-	2.7779098001384557
1119	2512	STM2582	AAL21476.1	null	lepB	-	2.7771948097851213
1120	502	STM0512	AAL19466.1	null	sfbC	-	2.7766505436346733
1121	3942	STM4065	AAL22905.1	null	-	-	2.775346239065303
1122	1857	STM1905	AAL20821.1	null	yecO	-	2.774757598940599
1123	979	STM1009	AAL19943.1	null	-	-	2.7747091082955286
1124	2562	STM2632	AAL21526.1	null	-	-	2.7747091082955286
1125	3662	STM3768	AAL22626.1	null	-	-	2.773886263252024
1126	3401	STM3503	AAL22365.1	null	greB	-	2.773415973693149
1127	3266	STM3361	AAL22230.1	null	yhcN	-	2.7724502964816806
1128	358	STM0368	AAL19322.1	null	prpB	-	2.771696252929858
1129	126	STM0126	AAL19090.1	null	murD	-	2.771328452145717
1130	3575	STM3680	AAL22539.1	null	aldB	-	2.770179667036769
1131	3391	STM3493	AAL22355.1	null	mrcA	-	2.769431884868061
1132	3582	STM3687	AAL22546.1	null	mtlR	-	2.767807983618896
1133	4089	STM4228	AAL23052.1	null	malF	-	2.766989668388724
1134	4431	STM4579	AAL23394.1	null	radA	-	2.7669417736543367
1135	4408	STM4556	AAL23371.1	null	rsmC	-	2.7669288887135104
1136	4325	STM4469	AAL23288.1	null	argI	-	2.7668741323748303
1137	1253	STM1292	AAL20217.1	null	yeaC	-	2.7668462774875096
1138	229	STM0229	AAL19193.1	null	lpxB	-	2.7662596514785402
1139	3319	STM3420	AAL22283.1	null	secY	-	2.76617047867458
1140	3780	STM3885	AAL22743.1	null	rbsK	-	2.7660983800577696
1141	2735	STM2814	AAL21699.1	null	emrA	-	2.765443593153553
1142	3708	STM3812	AAL22671.1	null	ccmH	-	2.7653144833714216
1143	4385	STM4530	AAL23348.1	null	yjiA	-	2.764572737642796
1144	422	STM0432	AAL19386.1	null	phnX	-	2.762415523129243
1145	1415	STM1457	AAL20379.1	null	-	-	2.7609407256329677
1146	2265	STM2328	AAL21229.1	null	nuoA	-	2.75991981402196
1147	4332	STM4476	AAL23295.1	null	holC	-	2.7598923453060236
1148	246	STM0247	AAL19210.1	null	abc	-	2.759218942023455
1149	4151	STM4290	AAL23114.1	null	proP	-	2.7581751564187518
1150	2850	STM2934	AAL21814.1	null	cysN	-	2.7579402391406567
1151	3113	STM3203	AAL22077.1	null	ygiM	-	2.7557179520392694
1152	2106	STM2166	AAL21070.1	null	bglX	-	2.753352934432306
1153	1116	STM1150	AAL20080.1	null	mdoG	-	2.7523101584655736
1154	2709	STM2788	AAL21673.1	null	-	-	2.7508120458156236
1155	2251	STM2314	AAL21215.1	null	-	-	2.750717685118944
1156	3227	STM3322	AAL22191.1	null	ptsN	-	2.7506811004209863
1157	2133	STM2193	AAL21097.1	null	folE	-	2.750373189077606
1158	2	STM0002	AAL18966.1	null	thrA	-	2.7501007305841045
1159	2194	STM2256	AAL21158.1	null	napB	-	2.7500019699788565
1160	2146	STM2206	AAL21110.1	null	fruF	-	2.748908992806144
1161	173	STM0173	AAL19137.1	null	yadH	-	2.748886355861082
1162	4124	STM4263	AAL23087.1	null	yjcB	-	2.748166936535862
1163	3644	STM3749	AAL22608.1	null	yicI	-	2.7478086698789794
1164	4244	STM4387	AAL23207.1	null	sgaU	-	2.7469392198287355
1165	3474	STM3578	AAL22438.1	null	yhhP	-	2.7458779652812826
1166	2427	STM2497	AAL21391.1	null	uraA	-	2.7455115933655025
1167	3863	STM3982	AAL22826.1	null	fadA	-	2.7434405012682515
1168	2713	STM2792	AAL21677.1	null	gabT	-	2.7429443404055367
1169	2185	STM2247	AAL21149.1	null	ccmH	-	2.7426478661120783
1170	3635	STM3740	AAL22599.1	null	gmk	-	2.7420669039960086
1171	5	STM0005	AAL18969.1	null	yaaA	-	2.741903481529945
1172	4104	STM4243	AAL23067.1	null	yjbN	-	2.741498345881128
1173	974	STM1004	AAL19938.1	null	pncB	-	2.740952964995738
1174	776	STM0803	AAL19740.1	null	moaB	-	2.7406180209518105
1175	2771	STM2855	AAL21735.1	null	hypB	-	2.74041351838665
1176	278	STM0285	AAL19242.1	null	-	-	2.740283307184404
1177	1181	STM1216	AAL20145.1	null	mfd	-	2.7401441590200877
1178	2956	STM3045	AAL21920.1	null	fldB	-	2.739711649715286
1179	3801	STM3914	AAL22764.1	null	rhlB	-	2.739068622266142
1180	2777	STM2861	AAL21741.1	null	sitA	-	2.7382175149016525
1181	312	STM0320	AAL19276.1	null	phoE	-	2.738043001931652
1182	4238	STM4381	AAL23201.1	null	yjfQ	-	2.7378985677636347
1183	1680	STM1726	AAL20644.1	null	trpB	-	2.73788991331089
1184	931	STM0960	AAL19895.1	null	ftsK	-	2.7371903864059104
1185	1595	STM1641	AAL20559.1	null	hrpA	-	2.7368171114011712
1186	978	STM1008	AAL19942.1	null	-	-	2.7359684236756503
1187	2213	STM2276	AAL21177.1	null	ubiG	-	2.7359350205871484
1188	3978	STM4101	AAL22941.1	null	metL	-	2.735854313598766
1189	1271	STM1310	AAL20235.1	null	nadE	-	2.7357466637534498
1190	4295	STM4438	AAL23258.1	null	pmbA	-	2.7356753434620855
1191	4155	STM4294	AAL23118.1	null	yjdE	-	2.733789334348457
1192	4258	STM4401	AAL23221.1	null	ytfG	-	2.733483342441961
1193	2338	STM2402	AAL21302.1	null	yfdZ	-	2.733320631155396
1194	1996	STM2056	AAL20960.1	null	pduV	-	2.73326963264126
1195	3180	STM3272	AAL22144.1	null	yhbS	-	2.7331225157913392
1196	3204	STM3298	AAL22168.1	null	yhbY	-	2.7324365191314017
1197	3579	STM3684	AAL22543.1	null	yibF	-	2.732107215474238
1198	834	STM0862	AAL19798.1	null	yliJ	-	2.730854086753362
1199	481	STM0491	AAL19445.1	null	gsk	-	2.727304562795987
1200	2563	STM2633	AAL21527.1	null	-	-	2.7269192227669876
1201	122	STM0122	AAL19086.1	null	ftsI	-	2.7266745827484256
1202	3050	STM3140	AAL22014.1	null	yghU	-	2.7261070992544845
1203	3754	STM3859	AAL22717.1	null	-	-	2.725530479647656
1204	3936	STM4059	AAL22899.1	null	cpxR	-	2.7253638676087086
1205	169	STM0169	AAL19133.1	null	gcd	-	2.7242423079765707
1206	1858	STM1906	AAL20822.1	null	yecP	-	2.723564321710805
1207	850	STM0878	AAL19814.1	null	potG	-	2.7231599004973823
1208	3172	STM3264	AAL22136.1	null	yraM	-	2.7226591435938396
1209	4086	STM4225	AAL23049.1	null	yjbH	-	2.7219119964685197
1210	4278	STM4421	AAL23241.1	null	-	-	2.7216563090807453
1211	685	STM0705	AAL19649.1	null	kdpB	-	2.721634112117763
1212	1155	STM1190	AAL20119.1	null	yceD	-	2.7212083487314334
1213	3067	STM3157	AAL22031.1	null	yghA	-	2.7206572420933997
1214	4030	STM4165	AAL22993.1	null	rsd	-	2.7188147164103738
1215	614	STM0627	AAL19578.1	null	dcuC	-	2.716857810882579
1216	3489	STM3593	AAL22453.1	null	yhiQ	-	2.7168231388088118
1217	2235	STM2298	AAL21199.1	null	pmrF	-	2.716674615305606
1218	3944	STM4067	AAL22907.1	null	-	-	2.716284045092928
1219	4508	PSLT059	AAL23468.1	null	-	-	2.715445658237652
1220	4255	STM4398	AAL23218.1	null	cycA	-	2.715321924160032
1221	1422	STM1466	AAL20386.1	null	ydgA	-	2.7153134366435068
1222	1091	STM1124	AAL20055.2	null	putA	-	2.715013718775878
1223	3246	STM3341	AAL22210.1	null	sspB	-	2.7142492647394456
1224	3843	STM3962	AAL22806.1	null	yigL	-	2.7129596502565074
1225	361	STM0371	AAL19325.1	null	prpE	-	2.712653336659581
1226	4362	STM4507	AAL23325.1	null	uxuR	-	2.7121010979292985
1227	4447	STM4595	AAL23410.1	null	-	-	2.7120442518600987
1228	4514	PSLT066	AAL23474.1	null	ssbB	-	2.7118442237147278
1229	3862	STM3981	AAL22825.1	null	-	-	2.7105658576860012
1230	3420	STM3523	AAL22384.1	null	glpR	-	2.710104544538637
1231	4516	PSLT068	AAL23476.1	null	-	-	2.7092519114426765
1232	949	STM0979	AAL19913.1	null	ycaL	-	2.708431553887787
1233	4289	STM4432	AAL23252.1	null	-	-	2.707615433923677
1234	2678	STM2756	AAL21642.1	null	-	-	2.706234802740837
1235	775	STM0802	AAL19739.1	null	moaA	-	2.7051383422019084
1236	2355	STM2425	AAL21319.2	null	yfeH	-	2.7050019208479537
1237	191	STM0191	AAL19155.1	null	fhuA	-	2.704567674374939
1238	3419	STM3522	AAL22383.1	null	rtcR	-	2.7037963580964957
1239	2377	STM2447	AAL21341.1	null	-	-	2.7032892909632893
1240	2272	STM2335	AAL21236.1	null	yfbU	-	2.702784881893421
1241	4533	PSLT088	AAL23492.1	null	traC	-	2.7018023404299463
1242	2231	STM2294	AAL21195.1	null	yfaZ	-	2.7016023701675707
1243	790	STM0817	AAL19754.1	null	ybhF	-	2.7011862373635447
1244	3570	STM3675	AAL22534.1	null	sgbH	-	2.7007325598256293
1245	2430	STM2500	AAL21394.1	null	purN	-	2.7006591739514336
1246	2609	STM2684	AAL21573.1	null	recN	-	2.69964676363363
1247	4428	STM4576	AAL23391.1	null	lplA	-	2.6994529884557994
1248	2613	STM2688	AAL21577.1	null	smpB	-	2.6988757249239543
1249	2680	STM2758	AAL21644.1	null	-	-	2.698844048159881
1250	430	STM0439	AAL19394.1	null	cyoE	-	2.697537297353843
1251	3557	STM3662	AAL22521.1	null	xylR	-	2.6970571104520453
1252	3417	STM3519	AAL22381.1	null	rtcB	-	2.69666419096279
1253	3374	STM3476	AAL22338.1	null	nirC	-	2.694852687497618
1254	2139	STM2199	AAL21103.1	null	cirA	-	2.6947579094625462
1255	814	STM0842	AAL19778.1	null	ybiV(1)	-	2.6944119658446133
1256	2470	STM2540	AAL21434.1	null	hscB	-	2.691730689641513
1257	1908	STM1960	AAL20872.1	null	fliD	-	2.6913246099489996
1258	2061	STM2121	AAL21025.1	null	dcd	-	2.6897264127884433
1259	3210	STM3305	AAL22174.1	null	ispB	-	2.687705751572162
1260	2502	STM2572	AAL21466.1	null	yfhH	-	2.687405130194727
1261	3218	STM3313	AAL22182.1	null	yrbF	-	2.6856817256971657
1262	2297	STM2360	AAL21261.1	null	-	-	2.685341048744699
1263	1842	STM1890	AAL20806.1	null	yebA	-	2.685257847847867
1264	1331	STM1371	AAL20295.1	null	sufC	-	2.68508143373857
1265	1992	STM2052	AAL20956.1	null	pduQ	-	2.6845603877410853
1266	2404	STM2474	AAL21368.1	null	tktB	-	2.6824052437321093
1267	3655	STM3761	AAL22619.1	null	slsA	-	2.682393967318102
1268	1394	STM1436	AAL20358.1	null	nemA	-	2.6821937167209726
1269	1641	STM1688	AAL20605.1	null	pspC	-	2.682155112037266
1270	1576	STM1622	AAL20540.1	null	ydcG	-	2.681783386999966
1271	940	STM0970	AAL19904.1	null	pflA	-	2.681776568555363
1272	1969	STM2029	AAL20933.1	null	cbiF	-	2.6810548970935955
1273	2993	STM3082	AAL21957.1	null	-	-	2.6809778742177226
1274	3924	STM4047	AAL22887.1	null	rhaB	-	2.6804860451775583
1275	1608	STM1654	AAL20572.1	null	ydaO	-	2.6781216439855697
1276	1453	STM1498	AAL20417.1	null	-	-	2.67752135564341
1277	3053	STM3143	AAL22017.1	null	hybG	-	2.6764688327177297
1278	3947	STM4070	AAL22910.1	null	-	-	2.675526988924504
1279	3505	STM3609	AAL22469.1	null	yhjE	-	2.6753697464255772
1280	2118	STM2178	AAL21082.1	null	-	-	2.674329561061483
1281	906	STM0934	AAL19870.1	null	ltaA	-	2.674163826847067
1282	1434	STM1479	AAL20398.1	null	pntA	-	2.6738288756430375
1283	124	STM0124	AAL19088.1	null	murF	-	2.673588254811026
1284	3181	STM3273	AAL22145.1	null	yhbT	-	2.6714244112414027
1285	2445	STM2515	AAL21409.1	null	ratA	-	2.6703647103776396
1286	3799	STM3912	AAL22762.1	null	rep	-	2.6690887237946894
1287	2386	STM2456	AAL21350.1	null	eutL	-	2.6689545856495434
1288	1994	STM2054	AAL20958.1	null	pduT	-	2.668662183849654
1289	3239	STM3334	AAL22203.1	null	-	-	2.668365861768226
1290	691	STM0711	AAL19655.1	null	ybgI	-	2.667226957277856
1291	1031	STM1062	AAL19995.1	null	uup	-	2.667033270469024
1292	4396	STM4541	AAL23359.1	null	mdoB	-	2.665338656306067
1293	2304	STM2367	AAL21268.1	null	dedA	-	2.6653063343423997
1294	226	STM0226	AAL19190.1	null	lpxD	-	2.6645943441497733
1295	3788	STM3901	AAL22751.1	null	ilvG	-	2.6644292941562204
1296	2959	STM3048	AAL21923.1	null	ygfZ	-	2.661099191930405
1297	730	STM0750	AAL19694.1	null	ybgF	-	2.659465726270898
1298	4468	PSLT016	AAL23520.1	null	pefD	-	2.6591211574975135
1299	1846	STM1894	AAL20810.1	null	ruvB	-	2.6574745038181025
1300	1990	STM2050	AAL20954.1	null	pduO	-	2.657248132654416
1301	4191	STM4331	AAL23154.1	null	yjeI	-	2.6569912794570336
1302	3355	STM3456	AAL22319.1	null	yheV	-	2.656437408777083
1303	2877	STM2961	AAL21841.1	null	ygcY	-	2.6562523012860604
1304	3899	STM4023	AAL22862.1	null	yihU	-	2.6558607037698416
1305	3059	STM3149	AAL22023.1	null	hybA	-	2.655559963314737
1306	950	STM0980	AAL19914.1	null	cmk	-	2.6520943887346418
1307	944	STM0974	AAL19908.1	null	focA	-	2.6514840377090754
1308	123	STM0123	AAL19087.1	null	murE	-	2.651476339388223
1309	3488	STM3592	AAL22452.1	null	yhiP	-	2.6508759731874982
1310	2318	STM2381	AAL21282.1	null	yfcM	-	2.650231022860684
1311	2753	STM2837	AAL21717.1	null	srlR	-	2.6499282215798257
1312	1286	STM1325	AAL20250.1	null	ydiZ	-	2.6491547708828134
1313	2801	STM2885	AAL21765.1	null	sipB	-	2.6476086872753317
1314	418	STM0428	AAL19382.1	null	phnT	-	2.646221360068083
1315	4130	STM4269	AAL23093.1	null	yjcE	-	2.6458368188310577
1316	2127	STM2187	AAL21091.1	null	yeiA	-	2.644988523952429
1317	1277	STM1316	AAL20241.1	null	celF	-	2.644580862870695
1318	2279	STM2342	AAL21243.1	null	-	-	2.644415598515523
1319	3684	STM3790	AAL22648.1	null	uhpA	-	2.6437596379411232
1320	4509	PSLT060	AAL23469.1	null	-	-	2.6435395959555117
1321	3025	STM3114	AAL21989.1	null	speC	-	2.643384603717326
1322	3687	STM3793	AAL22651.1	null	-	-	2.643184536815028
1323	1047	STM1078	AAL20011.1	null	-	-	2.6430612455117988
1324	3442	STM3546	AAL22406.1	null	yhhY	-	2.6428135486983653
1325	376	STM0386	AAL19340.1	null	proC	-	2.6420680852321485
1326	1616	STM1662	AAL20580.1	null	ynaJ	-	2.640544478320844
1327	132	STM0132	AAL19096.1	null	ftsA	-	2.640323083525577
1328	434	STM0443	AAL19398.1	null	cyoA	-	2.6398186734702933
1329	749	STM0775	AAL19713.1	null	galT	-	2.6396008135370446
1330	1689	STM1735	AAL20653.1	null	yciB	-	2.6390750231117885
1331	2189	STM2251	AAL21153.1	null	ccmD	-	2.6389032996540442
1332	3712	STM3816	AAL22675.1	null	ccmD	-	2.6389032996540442
1333	4200	STM4340	AAL23163.1	null	frdD	-	2.638686474320703
1334	3699	STM3802	AAL22662.1	null	dsdA	-	2.6381512813686663
1335	2228	STM2291	AAL21192.1	null	yfaW	-	2.637486149064019
1336	211	STM0211	AAL19175.1	null	yaeH	-	2.636484911065994
1337	1174	STM1209	AAL20138.1	null	nagZ	-	2.635622778180523
1338	3183	STM3275	AAL22147.1	null	yhbV	-	2.6331470982563907
1339	2463	STM2533	AAL21427.1	null	sseA	-	2.6329709625037174
1340	690	STM0710	AAL19654.1	null	ybgH	-	2.631969022556674
1341	377	STM0387	AAL19341.1	null	yaiI	-	2.631826877324378
1342	2774	STM2858	AAL21738.1	null	hypE	-	2.6316441954555416
1343	1330	STM1370	AAL20294.1	null	sufB	-	2.6313093811827026
1344	3097	STM3187	AAL22061.1	null	ygiB	-	2.6311739544373736
1345	1148	STM1182	AAL20112.1	null	flgJ	-	2.631032659753375
1346	3931	STM4054	AAL22894.1	null	-	-	2.630863994581401
1347	3483	STM3587	AAL22447.1	null	yhiI	-	2.62982444897332
1348	954	STM0984	AAL19918.1	null	msbA	-	2.6297147923188877
1349	3523	STM3626	AAL22487.1	null	dppF	-	2.628605648111434
1350	1409	STM1451	AAL20373.1	null	gst	-	2.628603393587715
1351	2747	STM2831	AAL21711.1	null	mltB	-	2.6284215417758117
1352	4339	STM4483	AAL23302.1	null	idnO	-	2.6279439878703617
1353	1069	STM1101	AAL20033.1	null	hpaG	-	2.627344092572967
1354	2122	STM2182	AAL21086.1	null	yohK	-	2.6273041800320294
1355	1247	STM1286	AAL20211.1	null	mipA	-	2.6268273930150072
1356	2188	STM2250	AAL21152.1	null	ccmE	-	2.6256398604730284
1357	3711	STM3815	AAL22674.1	null	ccmE	-	2.6256398604730284
1358	3990	STM4114	AAL22953.1	null	pflD	-	2.624863075934707
1359	1149	STM1183	AAL20113.1	null	flgK	-	2.624523091854681
1360	2014	STM2074	AAL20978.1	null	hisB	-	2.6243853113997426
1361	3994	STM4118	AAL22957.1	null	yijP	-	2.6243197606044264
1362	887	STM0915	AAL19851.1	null	-	-	2.623307324665941
1363	525	STM0535	AAL19489.1	null	lpxH	-	2.623150426726382
1364	90	STM0090	AAL19054.1	null	ksgA	-	2.623014796696507
1365	4310	STM4453	AAL23273.1	null	treC	-	2.6229664935661656
1366	2153	STM2214	AAL21117.1	null	spr	-	2.621287287558075
1367	2396	STM2466	AAL21360.1	null	eutD	-	2.6211878675456672
1368	3977	STM4100	AAL22940.1	null	metB	-	2.6210783032038387
1369	1004	STM1034	AAL19968.1	null	-	-	2.6186493222052163
1370	4434	STM4582	AAL23397.1	null	slt	-	2.617345345272996
1371	945	STM0975	AAL19909.1	null	ycaO	-	2.617290574282488
1372	4304	STM4447	AAL23267.2	null	-	-	2.6167224281874315
1373	1916	STM1968	AAL20880.1	null	fliE	-	2.616641876271886
1374	1965	STM2025	AAL20929.1	null	cbiK	-	2.6165937442375133
1375	1125	STM1159	AAL20089.1	null	yceO	-	2.616196182159539
1376	821	STM0849	AAL19785.1	null	yliB	-	2.6155564713355974
1377	2454	STM2524	AAL21418.1	null	yfgA	-	2.6152244699894345
1378	1681	STM1727	AAL20645.1	null	trpA	-	2.6144488808567314
1379	4133	STM4272	AAL23096.1	null	-	-	2.61380614993061
1380	2081	STM2142	AAL21045.1	null	yegT	-	2.613737586757473
1381	1468	STM1513	AAL20432.1	null	-	-	2.613503695530829
1382	3430	STM3534	AAL22394.1	null	glgP	-	2.6135008811020266
1383	933	STM0962	AAL19897.1	null	ycaJ	-	2.6134907984122386
1384	1935	STM1989	AAL20899.1	null	yedI	-	2.6132265979989056
1385	2845	STM2929	AAL21809.1	null	ispF	-	2.612493727818053
1386	1243	STM1282	AAL20207.1	null	yeaK	-	2.6117194991768766
1387	520	STM0530	AAL19484.1	null	ylbE	-	2.6112598279639596
1388	2403	STM2473	AAL21367.1	null	talA	-	2.6112510132846283
1389	3497	STM3601	AAL22461.1	null	-	-	2.610940172747109
1390	4108	STM4247	AAL23071.1	null	alr	-	2.61068540609674
1391	1184	STM1219	AAL20148.1	null	ycfW	-	2.610346212684544
1392	1884	STM1933	AAL20848.1	null	-	-	2.609976759078334
1393	2749	STM2833	AAL21713.1	null	srlE	-	2.6097591094939347
1394	1092	STM1125	AAL20056.1	null	putP	-	2.609384557671283
1395	3911	STM4035	AAL22874.1	null	fdoI	-	2.6089361011296512
1396	1684	STM1730	AAL20648.1	null	yciE	-	2.608509414138141
1397	1614	STM1660	AAL20578.1	null	fnr	-	2.6079891467702447
1398	3184	STM3276	AAL22148.1	null	yhbW	-	2.6078733103315495
1399	3079	STM3169	AAL22043.1	null	-	-	2.6051754876254583
1400	3278	STM3373	AAL22242.1	null	mreC	-	2.6048702156636554
1401	3161	STM3253	AAL22125.1	null	-	-	2.604274345045943
1402	1917	STM1969	AAL20881.1	null	fliF	-	2.603644841057473
1403	2391	STM2461	AAL21355.1	null	eutG	-	2.6031386724952967
1404	1274	STM1313	AAL20238.1	null	celB	-	2.602898958970381
1405	2059	STM2119	AAL21023.1	null	yegH	-	2.602718285040766
1406	1165	STM1200	AAL20129.1	null	tmk	-	2.602480626859983
1407	1460	STM1505	AAL20424.1	null	rspA	-	2.6024433062806733
1408	1183	STM1218	AAL20147.1	null	ycfV	-	2.6014934312795384
1409	3178	STM3270	AAL22142.1	null	yhbP	-	2.600126152604173
1410	3588	STM3693	AAL22552.1	null	lldR	-	2.599100848955052
1411	4219	STM4362	AAL23182.1	null	hflX	-	2.598825137219315
1412	2413	STM2483	AAL21377.1	null	dapE	-	2.5986035011546402
1413	3859	STM3978	AAL22822.1	null	yigC	-	2.598418787744982
1414	3168	STM3260	AAL22132.1	null	-	-	2.5968579810935104
1415	1911	STM1963	AAL20875.1	null	amyA	-	2.5968477192268646
1416	916	STM0944	AAL19880.1	null	yljA	-	2.59681568828907
1417	2147	STM2207	AAL21111.1	null	setB	-	2.5949466927135463
1418	446	STM0455	AAL19410.1	null	ybaX	-	2.594058558727424
1419	1716	STM1765	AAL20680.1	null	narK	-	2.5937732771912625
1420	3308	STM3409	AAL22272.1	null	trkA	-	2.5936308858081754
1421	2833	STM2917	AAL21797.1	null	ygbK	-	2.5930741278798215
1422	456	STM0465	AAL19420.1	null	ybaY	-	2.5923509821073836
1423	3137	STM3228	AAL22101.1	null	yqjC	-	2.591960918885994
1424	3142	STM3233	AAL22106.1	null	yqjG	-	2.5912308424076915
1425	2901	STM2987	AAL21865.1	null	ygdL	-	2.5912046228696077
1426	1875	STM1923	AAL20839.1	null	motA	-	2.5910142616576315
1427	2480	STM2550	AAL21444.1	null	asrC	-	2.590920136379436
1428	2368	STM2438	AAL21332.2	null	yfeK	-	2.589976568783404
1429	2902	STM2988	AAL21866.1	null	mltA	-	2.5892562446356777
1430	2114	STM2174	AAL21078.1	null	yohI	-	2.5892462087416175
1431	2292	STM2355	AAL21256.1	null	argT	-	2.588139362480895
1432	1636	STM1683	AAL20600.1	null	tyrR	-	2.5872263069982293
1433	4110	STM4249	AAL23073.1	null	aphA	-	2.5871685701390086
1434	1255	STM1294	AAL20219.1	null	ansA	-	2.5868336334703175
1435	1677	STM1723	AAL20641.1	null	trpE	-	2.58676344761693
1436	3380	STM3482	AAL22344.1	null	gph	-	2.5867416857055217
1437	3253	STM3348	AAL22217.1	null	degQ	-	2.5867140234429447
1438	2054	STM2114	AAL21018.1	null	wcaB	-	2.5861367500477828
1439	4096	STM4235	AAL23059.1	null	plsB	-	2.5850765614580795
1440	3363	STM3465	AAL22327.1	null	yhfA	-	2.5844513374090328
1441	4098	STM4237	AAL23061.1	null	lexA	-	2.583583331842884
1442	250	STM0257	AAL19214.1	null	-	-	2.583401753304064
1443	2201	STM2263	AAL21165.1	null	yojI	-	2.5830168616110782
1444	1920	STM1972	AAL20884.1	null	fliI	-	2.582034850423127
1445	3115	STM3205	AAL22079.1	null	bacA	-	2.581782008483846
1446	3719	STM3823	AAL22682.1	null	torC	-	2.5817650107043133
1447	3520	STM3624	AAL22484.1	null	yhjU	-	2.5806003022145307
1448	3718	STM3822	AAL22681.1	null	torA	-	2.5797666055266006
1449	2922	STM3010	AAL21886.1	null	aas	-	2.579048662552252
1450	2115	STM2175	AAL21079.1	null	-	-	2.5787749606122303
1451	1315	STM1354	AAL20279.1	null	ydiQ	-	2.578447747251128
1452	2898	STM2984	AAL21862.1	null	csdA	-	2.578441798687682
1453	3116	STM3206	AAL22080.1	null	folB	-	2.5779884364463834
1454	4000	STM4125	AAL22963.1	null	oxyR	-	2.5769816722654384
1455	1978	STM2038	AAL20942.1	null	pduA	-	2.5767551891489564
1456	2131	STM2191	AAL21095.1	null	galS	-	2.576525576718464
1457	3682	STM3788	AAL22646.1	null	uhpC	-	2.5765204741368155
1458	1194	STM1229	AAL20158.1	null	ycfD	-	2.5754794811719113
1459	3595	STM3700	AAL22559.1	null	gpsA	-	2.575043878720434
1460	4496	PSLT046	AAL23536.1	null	-	-	2.5748263050074014
1461	95	STM0095	AAL19059.1	null	rluA	-	2.574520522739475
1462	2339	STM2403	AAL21303.1	null	glk	-	2.5742582722975986
1463	3775	STM3880	AAL22738.1	null	kup	-	2.573851504483401
1464	1009	STM1039	AAL19973.1	null	-	-	2.5733827509608895
1465	741	STM0766	AAL19705.1	null	dcoC	-	2.573101125473695
1466	813	STM0841	AAL19777.1	null	ybiU	-	2.5729604991482673
1467	1520	STM1566	AAL20484.1	null	sfcA	-	2.572565024123846
1468	1246	STM1285	AAL20210.1	null	yeaG	-	2.571806575704229
1469	3586	STM3691	AAL22550.1	null	-	-	2.571235597503179
1470	1959	STM2019	AAL20923.1	null	cbiP	-	2.5711405510138308
1471	1317	STM1356	AAL20281.1	null	ydiO	-	2.5710998003056824
1472	1245	STM1284	AAL20209.1	null	yeaH	-	2.5708870167092965
1473	1049	STM1080	AAL20013.1	null	yccW	-	2.5708013370037985
1474	149	STM0149	AAL19113.1	null	-	-	2.5693588541232226
1475	2639	STM2716	AAL21603.1	null	-	-	2.568416546164984
1476	120	STM0120	AAL19084.1	null	yabC	-	2.5671402722318533
1477	1531	STM1577	AAL20495.1	null	narZ	-	2.5667425983977523
1478	3473	STM3577	AAL22437.1	null	tcp	-	2.5650383114448574
1479	1309	STM1348	AAL20273.1	null	ydiA	-	2.5646996048169948
1480	3123	STM3214	AAL22087.1	null	yqjH	-	2.5639388431478354
1481	3049	STM3139	AAL22013.1	null	gsp	-	2.563683203477983
1482	2112	STM2172	AAL21076.1	null	yohG	-	2.5629216558199364
1483	3007	STM3096	AAL21971.1	null	yqgE	-	2.5628399891839972
1484	2432	STM2502	AAL21396.1	null	ppx	-	2.5627574221309213
1485	3399	STM3501	AAL22363.1	null	envZ	-	2.562441526244922
1486	3434	STM3538	AAL22398.1	null	glgB	-	2.562162037542882
1487	2588	STM2662	AAL21552.1	null	rluD	-	2.5616829439176767
1488	2769	STM2853	AAL21733.1	null	hycA	-	2.560192521229403
1489	2600	STM2675	AAL21564.1	null	rimM	-	2.560016430118638
1490	2835	STM2919	AAL21799.1	null	ygbI	-	2.559965674089437
1491	4340	STM4484	AAL23303.1	null	idnD	-	2.5589131009496398
1492	4312	STM4456	AAL23275.1	null	mgtA	-	2.5570698961531226
1493	3465	STM3569	AAL22429.1	null	ftsX	-	2.55686367192338
1494	3512	STM3616	AAL22476.1	null	yhjL	-	2.555389763935913
1495	3149	STM3240	AAL22113.1	null	tdcG	-	2.5545184696258785
1496	3100	STM3190	AAL22064.1	null	ygiE	-	2.554447225195028
1497	1319	STM1358	AAL20283.1	null	aroD	-	2.5542840939035503
1498	1872	STM1920	AAL20836.1	null	cheW	-	2.5538161562222848
1499	1170	STM1205	AAL20134.1	null	ycfF	-	2.5533939153327814
1500	1259	STM1298	AAL20223.1	null	topB	-	2.5529287499347695
1501	1144	STM1178	AAL20108.1	null	flgF	-	2.5528397926806825
1502	3469	STM3573	AAL22433.1	null	yhhL	-	2.5527372920095597
1503	2268	STM2331	AAL21232.1	null	yfbQ	-	2.5513868734732723
1504	4384	STM4529	AAL23347.1	null	-	-	2.5510198866014937
1505	2007	STM2067	AAL20971.1	null	sbcB	-	2.5504200954528304
1506	3452	STM3556	AAL22416.1	null	ugpA	-	2.5501894279470556
1507	56	STM0056	AAL19020.1	null	-	-	2.5500647441445787
1508	1273	STM1312	AAL20237.1	null	celA	-	2.549986963397002
1509	1424	STM1468	AAL20388.2	null	fumA	-	2.549040547877679
1510	3114	STM3204	AAL22078.1	null	cca	-	2.548660329340916
1511	1408	STM1450	AAL20372.1	null	pdxY	-	2.5486513684723415
1512	750	STM0776	AAL19714.1	null	galE	-	2.5484218165679096
1513	778	STM0805	AAL19742.1	null	moaD	-	2.547849222488423
1514	725	STM0745	AAL19689.1	null	tolQ	-	2.5477620061517716
1515	4063	STM4202	AAL23026.1	null	-	-	2.5463559351448857
1516	2411	STM2481	AAL21375.1	null	acrD	-	2.545813960589178
1517	2270	STM2333	AAL21234.1	null	yfbS	-	2.5450446547692778
1518	1899	STM1951	AAL20863.1	null	yecC	-	2.5448370381510945
1519	4435	STM4583	AAL23398.1	null	trpR	-	2.5447014005762063
1520	4527	PSLT081	AAL23486.1	null	traB	-	2.5441193652143026
1521	3670	STM3776	AAL22634.1	null	yicM	-	2.5437547494312116
1522	245	STM0246	AAL19209.1	null	yaeE	-	2.543573897118161
1523	2592	STM2667	AAL21556.1	null	pheA	-	2.543561126290797
1524	282	STM0289	AAL19246.1	null	-	-	2.5434797414648047
1525	2040	STM2100	AAL21004.1	null	wcaL	-	2.542686181436024
1526	651	STM0664	AAL19615.1	null	gltJ	-	2.5426250958655556
1527	3800	STM3913	AAL22763.1	null	gppA	-	2.540516264504536
1528	791	STM0818	AAL19755.1	null	-	-	2.5404243045596715
1529	4438	STM4586	AAL23401.1	null	rob	-	2.5403088249243635
1530	2269	STM2332	AAL21233.1	null	-	-	2.540307377894719
1531	4093	STM4232	AAL23056.1	null	malM	-	2.5398896364409165
1532	4102	STM4241	AAL23065.1	null	zur	-	2.539331747201318
1533	2123	STM2183	AAL21087.1	null	cdd	-	2.53893330458895
1534	1732	STM1781	AAL20696.1	null	ychM	-	2.538156704178312
1535	4069	STM4208	AAL23032.1	null	-	-	2.5377659731130073
1536	2271	STM2334	AAL21235.1	null	yfbT	-	2.5374865738706998
1537	1743	STM1792	AAL20707.1	null	-	-	2.536559371355856
1538	2381	STM2451	AAL21345.1	null	hemF	-	2.5362039447089137
1539	3686	STM3792	AAL22650.1	null	-	-	2.5354923305431405
1540	3929	STM4052	AAL22892.1	null	-	-	2.535061782968527
1541	2186	STM2248	AAL21150.1	null	ccmG	-	2.5341057038732058
1542	3709	STM3813	AAL22672.1	null	ccmG	-	2.5341057038732058
1543	2389	STM2459	AAL21353.1	null	eutA	-	2.533839251503496
1544	2459	STM2529	AAL21423.1	null	-	-	2.53383133079599
1545	3468	STM3572	AAL22432.1	null	yhhF	-	2.532837607671745
1546	3359	STM3461	AAL22323.1	null	-	-	2.531473826018537
1547	1672	STM1718	AAL20636.1	null	btuR	-	2.5314336315395463
1548	203	STM0203	AAL19167.1	null	yadQ	-	2.530451596061588
1549	2460	STM2530	AAL21424.1	null	-	-	2.5298492480661703
1550	1678	STM1724	AAL20642.1	null	trpD	-	2.5296812124464263
1551	1793	STM1842	AAL20757.1	null	kdgR	-	2.529458877565512
1552	2729	STM2808	AAL21693.1	null	nrdF	-	2.529196658027495
1553	175	STM0175	AAL19139.1	null	stiC	-	2.5285152668674438
1554	1392	STM1434	AAL20356.1	null	rnt	-	2.528315524359415
1555	2444	STM2514	AAL21408.1	null	ratB	-	2.527643280035949
1556	1083	STM1115	AAL20047.1	null	scsC	-	2.5273787845416145
1557	1141	STM1175	AAL20105.1	null	flgC	-	2.5269183301631464
1558	1043	STM1074	AAL20007.1	null	yccF	-	2.526560457196778
1559	196	STM0196	AAL19160.1	null	stfC	-	2.526227989257326
1560	4105	STM4244	AAL23068.1	null	yjbO	-	2.5260409839159776
1561	1190	STM1225	AAL20154.1	null	potB	-	2.525741872670212
1562	4288	STM4431	AAL23251.2	null	-	-	2.5252941519855634
1563	3745	STM3850	AAL22708.1	null	yieF	-	2.5245935357868623
1564	2914	STM3002	AAL21878.1	null	lgt	-	2.524332078561055
1565	2129	STM2189	AAL21093.1	null	mglA	-	2.5243246502123884
1566	3532	STM3636	AAL22496.1	null	lpfE	-	2.5237060341941966
1567	2641	STM2718	AAL21605.1	null	-	-	2.5236533928631206
1568	568	STM0581	AAL19532.1	null	-	-	2.523341748178714
1569	1568	STM1614	AAL20532.1	null	-	-	2.522972230799745
1570	2768	STM2852	AAL21732.1	null	hycB	-	2.52272180368789
1571	205	STM0205	AAL19169.1	null	yadS	-	2.522566608168766
1572	2715	STM2794	AAL21679.1	null	ygaE	-	2.5219071227534244
1573	3254	STM3349	AAL22218.1	null	degS	-	2.5213662293024064
1574	2246	STM2309	AAL21210.1	null	menD	-	2.520900198014051
1575	2058	STM2118	AAL21022.1	null	wza	-	2.520853657908187
1576	789	STM0816	AAL19753.1	null	ybhS	-	2.5206135711202813
1577	2108	STM2168	AAL21072.1	null	pbpG	-	2.519598941744539
1578	2067	STM2127	AAL21031.1	null	yegN	-	2.5180105931411036
1579	108	STM0108	AAL19072.1	null	tbpA	-	2.5172001880246264
1580	1710	STM1756	AAL20674.1	null	purU	-	2.516728329418745
1581	2604	STM2679	AAL21568.1	null	yfjD	-	2.5163836925496263
1582	2560	STM2630	AAL21524.1	null	-	-	2.5160588078452375
1583	383	STM0393	AAL19347.1	null	yajF	-	2.5160247017443473
1584	3959	STM4082	AAL22922.1	null	yiiQ	-	2.515608299370696
1585	509	STM0519	AAL19473.1	null	glxR	-	2.514625737683175
1586	3012	STM3101	AAL21976.1	null	yggT	-	2.514552454907579
1587	501	STM0511	AAL19465.1	null	sfbB	-	2.5143429192140916
1588	94	STM0094	AAL19058.1	null	djlA	-	2.5139071150081116
1589	192	STM0192	AAL19156.1	null	fhuC	-	2.5135667351013886
1590	3243	STM3338	AAL22207.1	null	nanT	-	2.513259250660285
1591	1863	STM1911	AAL20827.1	null	-	-	2.5121615160710564
1592	2921	STM3009	AAL21885.1	null	ygeD	-	2.512040456016579
1593	1865	STM1913	AAL20829.1	null	flhA	-	2.5114227597557583
1594	3860	STM3979	AAL22823.1	null	ubiB	-	2.511334241960406
1595	1837	STM1885	AAL20801.1	null	edd	-	2.510817121571972
1596	1669	STM1715	AAL20633.1	null	yciN	-	2.510669981153882
1597	4346	STM4491	AAL23309.1	null	-	-	2.5099548906629754
1598	3619	STM3724	AAL22583.1	null	kdtA	-	2.5096915197689227
1599	1720	STM1769	AAL20684.1	null	ychN	-	2.5089997387523613
1600	479	STM0489	AAL19443.1	null	hemH	-	2.508273768216743
1601	4046	STM4185	AAL23009.1	null	aceK	-	2.5082516676184143
1602	1122	STM1156	AAL20086.1	null	yceA	-	2.506634454622392
1603	594	STM0607	AAL19558.1	null	dsbG	-	2.5064347672301692
1604	2865	STM2949	AAL21829.1	null	ptpS	-	2.505909048060099
1605	2775	STM2859	AAL21739.1	null	fhlA	-	2.5055446065603983
1606	2080	STM2141	AAL21044.1	null	fbaB	-	2.504180386016297
1607	4335	STM4479	AAL23298.1	null	yjgP	-	2.5039605408510393
1608	4170	STM4309	AAL23133.1	null	-	-	2.503922474272529
1609	3839	STM3958	AAL22802.1	null	recQ	-	2.503846291316818
1610	3075	STM3165	AAL22039.1	null	yqhE	-	2.502932672006701
1611	4517	PSLT069	AAL23477.1	null	psiB	-	2.502871459720419
1612	1003	STM1033	AAL19967.1	null	-	-	2.502751311761707
1613	3562	STM3667	AAL22526.1	null	yiaJ	-	2.5023348831662173
1614	476	STM0486	AAL19440.1	null	recR	-	2.50101016143646
1615	4397	STM4542	AAL23360.1	null	yjjA	-	2.5004740854548033
1616	3153	STM3244	AAL22117.1	null	tdcB	-	2.5004708159802975
1617	1191	STM1226	AAL20155.1	null	potA	-	2.5002653749392634
1618	3734	STM3838	AAL22697.1	null	dnaA	-	2.500066418305728
1619	351	STM0361	AAL19315.1	null	-	-	2.499829117328001
1620	1066	STM1098	AAL20030.1	null	hpaC	-	2.4996917232564315
1621	2370	STM2440	AAL21334.1	null	cysM	-	2.499172102990216
1622	78	STM0078	AAL19042.1	null	fixX	-	2.497669617880816
1623	1947	STM2005	AAL20911.1	null	-	-	2.4970420000535904
1624	3221	STM3316	AAL22185.1	null	yrbI	-	2.49701847653039
1625	3125	STM3216	AAL22089.1	null	-	-	2.496756005091917
1626	2046	STM2106	AAL21010.1	null	wcaI	-	2.4964981350151523
1627	1685	STM1731	AAL20649.1	null	-	-	2.4959915419487673
1628	2831	STM2915	AAL21795.1	null	ygbM	-	2.495828088765552
1629	3904	STM4028	AAL22867.1	null	yihZ	-	2.4954760388580968
1630	2372	STM2442	AAL21336.1	null	cysW	-	2.495381263026769
1631	4372	STM4517	AAL23335.1	null	yjiO	-	2.4948907621813667
1632	4368	STM4513	AAL23331.1	null	yjiG	-	2.4946430377452855
1633	1134	STM1168	AAL20098.1	null	yceH	-	2.4944325580810047
1634	3535	STM3639	AAL22499.1	null	lpfB	-	2.4940970834725715
1635	3004	STM3093	AAL21968.1	null	endA	-	2.493192185834217
1636	4165	STM4304	AAL23128.1	null	dcuS	-	2.4929509080098198
1637	118	STM0118	AAL19082.1	null	fruR	-	2.4928333586852363
1638	2568	STM2638	AAL21532.1	null	rseB	-	2.492751146352928
1639	1663	STM1709	AAL20627.1	null	yciS	-	2.4924634695386185
1640	3014	STM3103	AAL21978.1	null	yggV	-	2.492137206420325
1641	1733	STM1782	AAL20697.1	null	ychH	-	2.4918801751423496
1642	1738	STM1787	AAL20702.1	null	-	-	2.4911649883539693
1643	3821	STM3939	AAL22784.1	null	cyaA	-	2.491110668538899
1644	4048	STM4187	AAL23011.1	null	iclR	-	2.490819305460416
1645	1921	STM1973	AAL20885.1	null	fliJ	-	2.4907168854730357
1646	2424	STM2494	AAL21388.1	null	-	-	2.4904614784425743
1647	662	STM0682	AAL19626.1	null	nagC	-	2.489843302364945
1648	3720	STM3824	AAL22683.1	null	torR	-	2.489438875717384
1649	603	STM0616	AAL19567.1	null	rnk	-	2.4893247334379005
1650	2431	STM2501	AAL21395.1	null	ppk	-	2.4892054695177066
1651	589	STM0602	AAL19553.1	null	ybdH	-	2.4891729970288234
1652	1682	STM1728	AAL20646.1	null	yciG	-	2.4887974518510725
1653	445	STM0454	AAL19409.1	null	ybaW	-	2.488623619724367
1654	559	STM0572	AAL19523.1	null	-	-	2.4883725499715648
1655	922	STM0951	AAL19886.1	null	-	-	2.4881678384051598
1656	485	STM0495	AAL19449.1	null	ybaK	-	2.4876853610466756
1657	3008	STM3097	AAL21972.1	null	yqgF	-	2.486865589211516
1658	3286	STM3381	AAL22250.1	null	yhdT	-	2.486848623154961
1659	1747	STM1796	AAL20711.1	null	treA	-	2.486457292806032
1660	2822	STM2906	AAL21786.1	null	-	-	2.486379719782766
1661	10	STM0010	AAL18974.1	null	htgA	-	2.486293413338561
1662	1383	STM1425	AAL20347.2	null	ydhE	-	2.4861615348929034
1663	3	STM0003	AAL18967.1	null	thrB	-	2.4858880367273724
1664	88	STM0088	AAL19052.1	null	apaH	-	2.485744292860088
1665	2640	STM2717	AAL21604.1	null	-	-	2.4854139710138745
1666	2527	STM2596	AAL21491.1	null	-	-	2.484788764869882
1667	848	STM0876	AAL19812.1	null	ybjN	-	2.4842610887281094
1668	913	STM0941	AAL19877.1	null	ybjY	-	2.4831621383733467
1669	2442	STM2512	AAL21406.1	null	xseA	-	2.482683689683898
1670	2904	STM2992	AAL21868.1	null	argA	-	2.481317375977042
1671	1886	STM1935	AAL20850.1	null	ftn	-	2.481134728157273
1672	1923	STM1975	AAL20887.1	null	fliL	-	2.4801482338234795
1673	1666	STM1712	AAL20630.1	null	acnA	-	2.479397613774137
1674	818	STM0846	AAL19782.1	null	moeA	-	2.4793870441064683
1675	3413	STM3515	AAL22377.1	null	malT	-	2.4792701834597746
1676	3087	STM3177	AAL22051.1	null	ygiX	-	2.4789673163041646
1677	1686	STM1732	AAL20650.1	null	ompW	-	2.478151111037665
1678	3026	STM3115	AAL21990.1	null	yqgA	-	2.4774789415496814
1679	3592	STM3697	AAL22556.1	null	-	-	2.477420171563342
1680	2651	STM2729	AAL21615.1	null	-	-	2.4768855538019805
1681	1755	STM1804	AAL20719.1	null	ycgB	-	2.475928744975196
1682	86	STM0086	AAL19050.1	null	kefC	-	2.475716126557115
1683	1841	STM1889	AAL20805.1	null	msbB	-	2.475476149825828
1684	3165	STM3257	AAL22129.1	null	-	-	2.4754729836462244
1685	4378	STM4523	AAL23341.1	null	yjiW	-	2.4747888308873214
1686	1665	STM1711	AAL20629.1	null	ribA	-	2.4743602347027225
1687	4498	PSLT048	AAL23462.1	null	tlpA	-	2.4742225950743046
1688	4261	STM4404	AAL23224.1	null	cysQ	-	2.4740001398509817
1689	561	STM0574	AAL19525.1	null	-	-	2.473882976983329
1690	2013	STM2073	AAL20977.1	null	hisC	-	2.473833502350718
1691	903	STM0931	AAL19867.1	null	ybjR	-	2.473482780051025
1692	1465	STM1510	AAL20429.1	null	ydfH	-	2.4732970825951495
1693	2736	STM2815	AAL21700.1	null	emrB	-	2.4719495803362
1694	3491	STM3595	AAL22455.1	null	-	-	2.471872486513152
1695	4389	STM4534	AAL23352.1	null	-	-	2.4713023121387243
1696	1102	STM1136	AAL20066.1	null	ycdX	-	2.4707916418872617
1697	347	STM0357	AAL19311.1	null	mod	-	2.470613333623331
1698	2462	STM2532	AAL21426.1	null	-	-	2.4706098743299063
1699	2500	STM2570	AAL21464.1	null	-	-	2.4704732097581483
1700	2409	STM2479	AAL21373.1	null	aegA	-	2.4699430733879164
1701	2302	STM2365	AAL21266.1	null	folC	-	2.468516984219057
1702	722	STM0742	AAL19686.1	null	ybgT	-	2.4684685935400177
1703	4178	STM4317	AAL23141.1	null	-	-	2.4684142224281236
1704	1087	STM1119	AAL20051.1	null	wraB	-	2.468305619664751
1705	3220	STM3315	AAL22184.1	null	yrbH	-	2.4679432484179147
1706	798	STM0826	AAL19762.1	null	ybiN	-	2.4666214565580886
1707	313	STM0321	AAL19277.1	null	proB	-	2.4663260758376024
1708	417	STM0427	AAL19381.1	null	phnU	-	2.46598483003768
1709	871	STM0899	AAL19835.1	null	-	-	2.464469701024272
1710	1518	STM1564	AAL20482.1	null	yddX	-	2.4637017213388464
1711	3056	STM3146	AAL22020.1	null	hybD	-	2.4628309551766483
1712	343	STM0353	AAL19307.1	null	-	-	2.462316089996682
1713	3128	STM3219	AAL22092.1	null	fadH	-	2.462139891723123
1714	2772	STM2856	AAL21736.1	null	hypC	-	2.4620883054409974
1715	210	STM0210	AAL19174.1	null	cdaR	-	2.4608733951640716
1716	59	STM0059	AAL19023.1	null	citD2	-	2.46006756669023
1717	3023	STM3112	AAL21987.1	null	mltC	-	2.4596840645800184
1718	1973	STM2033	AAL20937.1	null	cbiC	-	2.4592102642324187
1719	4541	PSLT097	AAL23500.1	null	traF	-	2.458141667765539
1720	155	STM0155	AAL19119.1	null	-	-	2.458129125933491
1721	1667	STM1713	AAL20631.1	null	cysB	-	2.4575024099719402
1722	2276	STM2339	AAL21240.1	null	yfcC	-	2.45741419478601
1723	264	STM0272	AAL19228.1	null	-	-	2.456833930709646
1724	3514	STM3618	AAL22478.1	null	yhjN	-	2.4563063738490416
1725	3997	STM4121	AAL22960.1	null	argC	-	2.4545668304576727
1726	1182	STM1217	AAL20146.1	null	ycfU	-	2.4544798844614437
1727	4429	STM4577	AAL23392.2	null	smp	-	2.4544470089675
1728	3511	STM3615	AAL22475.1	null	yhjK	-	2.4538297183055104
1729	634	STM0647	AAL19598.1	null	rlpB	-	2.453256114386894
1730	1200	STM1235	AAL20164.1	null	ymfB	-	2.4532309063993734
1731	3933	STM4056	AAL22896.1	null	yiiM	-	2.452544959295835
1732	3011	STM3100	AAL21975.1	null	yggS	-	2.451849863065964
1733	1264	STM1303	AAL20228.1	null	astC	-	2.4518271765326385
1734	2053	STM2113	AAL21017.1	null	wcaC	-	2.4516039874748228
1735	555	STM0568	AAL19519.1	null	pheP	-	2.451158912040336
1736	1936	STM1990	AAL20900.1	null	yedA	-	2.4496245495260447
1737	952	STM0982	AAL19916.1	null	himD	-	2.449567994546607
1738	904	STM0932	AAL19868.1	null	-	-	2.448109921675343
1739	2595	STM2670	AAL21559.1	null	aroF	-	2.4474896001849777
1740	2928	STM3016	AAL21892.1	null	araE	-	2.4471219361096668
1741	1757	STM1806	AAL20721.1	null	nhaB	-	2.447047852766773
1742	1406	STM1448	AAL20370.1	null	pdxH	-	2.447019701887014
1743	167	STM0167	AAL19131.1	null	yacC	-	2.446526082496664
1744	4253	STM4396	AAL23216.1	null	ytfB	-	2.4453410187466114
1745	1605	STM1651	AAL20569.1	null	nifJ	-	2.444243955953224
1746	3964	STM4087	AAL22927.1	null	glpF	-	2.443976689026856
1747	1192	STM1227	AAL20156.1	null	pepT	-	2.443137542531678
1748	2637	STM2714	AAL21601.1	null	-	-	2.442652824191727
1749	991	STM1021	AAL19955.1	null	-	-	2.4425703666317173
1750	785	STM0812	AAL19749.1	null	ybhO	-	2.442507879536079
1751	3845	STM3964	AAL22808.1	null	metR	-	2.442297665874839
1752	3715	STM3819	AAL22678.1	null	ccmA	-	2.442277461694396
1753	1463	STM1508	AAL20427.1	null	ydfI	-	2.442012576730977
1754	3350	STM3451	AAL22314.1	null	yheN	-	2.441549572112985
1755	1750	STM1799	AAL20714.1	null	emtA	-	2.4415196106110617
1756	1384	STM1426	AAL20348.1	null	ribE	-	2.4407159313614852
1757	842	STM0870	AAL19806.1	null	-	-	2.4406854984167925
1758	3368	STM3470	AAL22332.1	null	fic	-	2.4400685973412566
1759	1287	STM1326	AAL20251.1	null	pfkB	-	2.439845893688026
1760	759	STM0785	AAL19723.1	null	ybhE	-	2.4394618661152756
1761	1724	STM1773	AAL20688.1	null	ychA	-	2.43934133493927
1762	955	STM0985	AAL19919.1	null	lpxK	-	2.4391947904874454
1763	2407	STM2477	AAL21371.1	null	yffH	-	2.439172971694264
1764	3225	STM3320	AAL22189.1	null	rpoN	-	2.4391051798967376
1765	2728	STM2807	AAL21692.1	null	nrdE	-	2.438845644330115
1766	3524	STM3627	AAL22488.1	null	dppD	-	2.4387399318195944
1767	3640	STM3745	AAL22604.1	null	-	-	2.4380727402289426
1768	1421	STM1463	AAL20385.1	null	add	-	2.438026274248191
1769	2843	STM2927	AAL21807.1	null	surE	-	2.4379425336534517
1770	4320	STM4464	AAL23283.1	null	-	-	2.437862719928725
1771	3690	STM3796	AAL22654.1	null	ilvB	-	2.4376083685523686
1772	2192	STM2254	AAL21156.1	null	ccmA	-	2.4374832037393954
1773	4143	STM4282	AAL23106.1	null	nrfG	-	2.437469955747918
1774	961	STM0991	AAL19925.1	null	smtA	-	2.4368653246542644
1775	3482	STM3586	AAL22446.1	null	yhiH	-	2.4366302711348484
1776	3649	STM3755	AAL22613.1	null	rhuM	-	2.435595747080054
1777	2307	STM2370	AAL21271.1	null	pdxB	-	2.4353957654822875
1778	2888	STM2973	AAL21852.1	null	fucO	-	2.4351999445108157
1779	1679	STM1725	AAL20643.1	null	trpC	-	2.435139557593748
1780	812	STM0840	AAL19776.1	null	ybiV(2)	-	2.43501469640781
1781	482	STM0492	AAL19446.1	null	ybaL	-	2.434509032918494
1782	1660	STM1706	AAL20624.1	null	yciH	-	2.434484526705638
1783	193	STM0193	AAL19157.1	null	fhuD	-	2.4341134686556507
1784	3005	STM3094	AAL21969.1	null	yggJ	-	2.433574363799494
1785	451	STM0460	AAL19415.1	null	mdlA	-	2.432957575529189
1786	2631	STM2708	AAL21595.1	null	-	-	2.4325858597128738
1787	3216	STM3311	AAL22180.1	null	yrbD	-	2.43218347395519
1788	2019	STM2079	AAL20983.1	null	wzzB	-	2.4320400083027183
1789	1629	STM1676	AAL20593.1	null	-	-	2.4314142019215734
1790	3071	STM3161	AAL22035.1	null	metC	-	2.4312981562733835
1791	753	STM0779	AAL19717.1	null	modE	-	2.430736908826076
1792	3820	STM3938	AAL22783.1	null	hemC	-	2.430544052002725
1793	4034	STM4169	AAL22997.1	null	yjaG	-	2.430182212215654
1794	2208	STM2271	AAL21172.1	null	rcsC	-	2.430158383686785
1795	3723	STM3827	AAL22686.1	null	dgoT	-	2.4298416149255266
1796	105	STM0105	AAL19069.1	null	yabI	-	2.4290979236815553
1797	3993	STM4117	AAL22956.1	null	yijO	-	2.428241542039454
1798	1737	STM1786	AAL20701.1	null	-	-	2.4281191457582074
1799	2162	STM2223	AAL21126.1	null	yejH	-	2.427872511036063
1800	1412	STM1454	AAL20376.1	null	ydgQ	-	2.427448968760287
1801	3416	STM3518	AAL22380.1	null	rtcA	-	2.4267363986023742
1802	1671	STM1717	AAL20635.1	null	yciK	-	2.426435165095639
1803	4103	STM4242	AAL23066.1	null	-	-	2.426428085748309
1804	677	STM0697	AAL19641.1	null	seqA	-	2.4250780211328005
1805	3836	STM3955	AAL22799.1	null	rarD	-	2.424683075029939
1806	3954	STM4077	AAL22917.1	null	yneA	-	2.4246073509368515
1807	3851	STM3970	AAL22814.1	null	ubiE	-	2.4245590811260045
1808	3795	STM3908	AAL22758.1	null	ilvY	-	2.424175683774198
1809	3201	STM3295	AAL22165.1	null	folP	-	2.423936506140968
1810	151	STM0151	AAL19115.1	null	pdhR	-	2.423285298961408
1811	3427	STM3531	AAL22391.1	null	-	-	2.422711164636855
1812	4432	STM4580	AAL23395.1	null	nadR	-	2.422163644665603
1813	1894	STM1946	AAL20858.1	null	uvrC	-	2.4218353886402895
1814	2521	STM2590	AAL21485.1	null	-	-	2.4212974490280255
1815	4195	STM4335	AAL23158.1	null	ecnA	-	2.421181131726105
1816	2925	STM3013	AAL21889.1	null	lysA	-	2.4206672144541703
1817	3167	STM3259	AAL22131.1	null	-	-	2.4199904415594458
1818	2894	STM2980	AAL21858.1	null	ygdE	-	2.4197270004912403
1819	4393	STM4538	AAL23356.1	null	-	-	2.419582880644823
1820	3127	STM3218	AAL22091.1	null	oat	-	2.4195624528046134
1821	4106	STM4245	AAL23069.1	null	qor	-	2.419153623139022
1822	97	STM0097	AAL19061.1	null	polB	-	2.4189253795780052
1823	2549	STM2619	AAL21513.1	null	-	-	2.4186963170405176
1824	2834	STM2918	AAL21798.1	null	ygbJ	-	2.4184207630607175
1825	3970	STM4093	AAL22933.1	null	ftsN	-	2.417183833449706
1826	1683	STM1729	AAL20647.1	null	yciF	-	2.417079206353231
1827	1334	STM1374	AAL20298.1	null	ynhA	-	2.415935288268395
1828	2630	STM2707	AAL21594.1	null	-	-	2.4157453460572587
1829	2124	STM2184	AAL21088.1	null	sanA	-	2.4148852216858945
1830	4356	STM4501	AAL23319.1	null	-	-	2.414379411393013
1831	3214	STM3309	AAL22178.1	null	yrbB	-	2.4141038832054402
1832	3298	STM3399	AAL22262.1	null	yrdA	-	2.413885174611432
1833	1425	STM1469	AAL20389.1	null	fumC	-	2.4138378971441687
1834	4367	STM4512	AAL23330.1	null	iadA	-	2.4137368079156256
1835	2181	STM2243	AAL21145.1	null	-	-	2.4131436427456823
1836	1454	STM1499	AAL20418.1	null	-	-	2.412225996216075
1837	4072	STM4211	AAL23035.1	null	-	-	2.412021624495356
1838	610	STM0623	AAL19574.1	null	citD	-	2.411304186648706
1839	2193	STM2255	AAL21157.1	null	napC	-	2.4112069855059075
1840	2221	STM2284	AAL21185.1	null	glpA	-	2.4110948224771005
1841	2776	STM2860	AAL21740.1	null	ygbA	-	2.410830624143327
1842	1901	STM1953	AAL20865.1	null	yedO	-	2.4102481970435043
1843	1869	STM1917	AAL20833.1	null	cheB	-	2.410096432448241
1844	3449	STM3553	AAL22413.1	null	ugpQ	-	2.4090328403982015
1845	305	STM0312	AAL19269.1	null	yafK	-	2.408628376330828
1846	2041	STM2101	AAL21005.1	null	wcaK	-	2.4083052459852885
1847	144	STM0144	AAL19108.1	null	ppdD	-	2.4082962085523842
1848	1485	STM1530	AAL20449.1	null	-	-	2.407961356917023
1849	1196	STM1231	AAL20160.1	null	phoP	-	2.4077672664511347
1850	860	STM0889	AAL19824.1	null	artQ	-	2.407626927942048
1851	4100	STM4239	AAL23063.1	null	-	-	2.407189641171681
1852	3771	STM3876	AAL22734.1	null	asnC	-	2.406455509430626
1853	1874	STM1922	AAL20838.1	null	motB	-	2.4062463980617737
1854	3590	STM3695	AAL22554.1	null	yibK	-	2.405626720549052
1855	2105	STM2165	AAL21069.1	null	yehZ	-	2.40441431661141
1856	967	STM0997	AAL19931.1	null	ycbL	-	2.4042271269379065
1857	2968	STM3057	AAL21932.2	null	ubiH	-	2.4029948414510724
1858	2329	STM2392	AAL21293.1	null	vacJ	-	2.40127924647769
1859	792	STM0819	AAL19756.1	null	ybiH	-	2.401101045565143
1860	671	STM0691	AAL19635.1	null	-	-	2.4010967889075885
1861	1090	STM1123	AAL20054.1	null	-	-	2.4007508417212264
1862	3063	STM3153	AAL22027.1	null	yqhA	-	2.4002349764723045
1863	3392	STM3494	AAL22356.1	null	yrfE	-	2.4001354661656693
1864	2891	STM2977	AAL21855.1	null	fucK	-	2.4000493712984947
1865	2198	STM2260	AAL21162.1	null	napD	-	2.399678844856074
1866	3813	STM3927	AAL22776.1	null	-	-	2.398705012748631
1867	413	STM0423	AAL19377.1	null	ispA	-	2.3982152558553493
1868	1133	STM1167	AAL20097.1	null	rimJ	-	2.3980621523530337
1869	1250	STM1289	AAL20214.1	null	yeaD	-	2.397575839670172
1870	341	STM0351	AAL19305.1	null	-	-	2.3974670131997944
1871	3047	STM3137	AAL22011.1	null	-	-	2.397415595131805
1872	3935	STM4058	AAL22898.1	null	cpxA	-	2.396890091148889
1873	454	STM0463	AAL19418.1	null	amtB	-	2.39672248055296
1874	1470	STM1515	AAL20434.1	null	ydeI	-	2.3966423133836554
1875	4267	STM4410	AAL23230.1	null	ytfN	-	2.396633103536653
1876	3296	STM3391	AAL22260.1	null	acrF	-	2.396554703785467
1877	500	STM0510	AAL19464.1	null	sfbA	-	2.396298273664926
1878	2874	STM2958	AAL21838.1	null	barA	-	2.3962222063869216
1879	1895	STM1947	AAL20859.1	null	uvrY	-	2.395922583494444
1880	2506	STM2576	AAL21470.1	null	yfhL	-	2.3958279413643826
1881	2356	STM2426	AAL21320.1	null	-	-	2.395795036121137
1882	2907	STM2995	AAL21871.1	null	ptr	-	2.394499867360637
1883	874	STM0902	AAL19838.1	null	-	-	2.394389429483931
1884	585	STM0598	AAL19549.1	null	entA	-	2.3943141227583906
1885	4002	STM4127	AAL22965.1	null	yijC	-	2.3942134699363167
1886	409	STM0419	AAL19373.1	null	thiL	-	2.393375159122805
1887	2731	STM2810	AAL21695.1	null	proW	-	2.3932532834437965
1888	1320	STM1359	AAL20284.1	null	ydiB	-	2.392983344633929
1889	4070	STM4209	AAL23033.1	null	-	-	2.3925073237566155
1890	3481	STM3585	AAL22445.1	null	yhhJ	-	2.3920111977590794
1891	576	STM0589	AAL19540.1	null	fepE	-	2.3918214887455487
1892	1993	STM2053	AAL20957.1	null	pduS	-	2.3907854857072093
1893	2143	STM2203	AAL21107.1	null	nfo	-	2.3907113605843047
1894	835	STM0863	AAL19799.1	null	dacC	-	2.3906129514049335
1895	694	STM0714	AAL19658.1	null	ybgL	-	2.390481805945813
1896	3855	STM3974	AAL22818.1	null	tatB	-	2.3899241734493355
1897	675	STM0695	AAL19639.1	null	ybfE	-	2.389625288941757
1898	4168	STM4307	AAL23131.1	null	-	-	2.389398065755974
1899	2757	STM2841	AAL21721.1	null	ygbD	-	2.388903596733839
1900	89	STM0089	AAL19053.1	null	apaG	-	2.38845386507608
1901	3689	STM3795	AAL22653.1	null	ilvN	-	2.388097769915168
1902	21	STM0021	AAL18985.1	null	bcfA	-	2.3880603715149586
1903	1416	STM1458	AAL20380.1	null	ydgM	-	2.387778617999237
1904	3927	STM4050	AAL22890.1	null	rhaT	-	2.387666565361657
1905	3837	STM3956	AAL22800.1	null	yigI	-	2.3875277489281697
1906	833	STM0861	AAL19797.1	null	yliI	-	2.387003213897007
1907	1279	STM1318	AAL20243.1	null	katE	-	2.3865440477753994
1908	1025	STM1056	AAL19989.1	null	-	-	2.3855604321692754
1909	1879	STM1927	AAL20843.1	null	yecG	-	2.385386840757458
1910	948	STM0978	AAL19912.1	null	aroA	-	2.385353526974086
1911	3747	STM3852	AAL22710.1	null	yieH	-	2.384820482715955
1912	3600	STM3705	AAL22564.1	null	yibP	-	2.3847711143217696
1913	3509	STM3613	AAL22473.1	null	yhjJ	-	2.384666530135359
1914	764	STM0791	AAL19728.1	null	hutH	-	2.3842177677069936
1915	1862	STM1910	AAL20826.1	null	-	-	2.384061479288925
1916	1698	STM1744	AAL20662.1	null	oppC	-	2.383993680161088
1917	3805	STM3919	AAL22768.1	null	wzzE	-	2.3839846937209264
1918	2352	STM2422	AAL21316.1	null	xapA	-	2.3838477417659143
1919	247	STM0248	AAL19211.1	null	yaeD	-	2.3835042836495597
1920	819	STM0847	AAL19783.1	null	ybiK	-	2.382873610678429
1921	3531	STM3635	AAL22495.1	null	yhjW	-	2.382764330958354
1922	3461	STM3565	AAL22425.1	null	yhhK	-	2.3826252326860606
1923	148	STM0148	AAL19112.1	null	-	-	2.382450573900295
1924	1580	STM1626	AAL20544.2	null	trg	-	2.3817069863626514
1925	2675	STM2753	AAL21639.1	null	-	-	2.381184562364398
1926	908	STM0936	AAL19872.1	null	hcr	-	2.380240789355879
1927	2110	STM2170	AAL21074.1	null	yohD	-	2.3797497955376157
1928	3753	STM3858	AAL22716.1	null	-	-	2.379602851693629
1929	1178	STM1213	AAL20142.1	null	ycfQ	-	2.3794761595797307
1930	2305	STM2368	AAL21269.1	null	truA	-	2.3793787225770773
1931	788	STM0815	AAL19752.1	null	ybhR	-	2.3790126771651843
1932	529	STM0539	AAL19493.1	null	-	-	2.3790090847389833
1933	2875	STM2959	AAL21839.1	null	-	-	2.3788346671618195
1934	2501	STM2571	AAL21465.1	null	-	-	2.3785628157245586
1935	3418	STM3521	AAL22382.1	null	-	-	2.37845748992062
1936	220	STM0220	AAL19184.1	null	dxr	-	2.3782839492219323
1937	2620	STM2697	AAL21584.1	null	-	-	2.377864202263526
1938	474	STM0484	AAL19438.1	null	dnaX	-	2.376999332710633
1939	1458	STM1503	AAL20422.1	null	ynfB	-	2.376815175133612
1940	51	STM0051	AAL19015.1	null	rihC	-	2.37653483906214
1941	345	STM0355	AAL19309.1	null	-	-	2.3761155763587345
1942	4112	STM4251	AAL23075.1	null	yjbR	-	2.376064803108479
1943	2161	STM2222	AAL21125.1	null	rsuA	-	2.3757174877908844
1944	2842	STM2926	AAL21806.1	null	pcm	-	2.3756705686708983
1945	579	STM0592	AAL19543.1	null	fepD	-	2.375153050659879
1946	902	STM0930	AAL19866.1	null	-	-	2.3749367983731076
1947	3450	STM3554	AAL22414.1	null	ugpC	-	2.3743454035441363
1948	2967	STM3056	AAL21931.1	null	visC	-	2.374123287258403
1949	1506	STM1551	AAL20470.1	null	-	-	2.3740678715936063
1950	1028	STM1059	AAL19992.1	null	ycbW	-	2.3736025326752674
1951	1900	STM1952	AAL20864.1	null	yecS	-	2.373404220971981
1952	2043	STM2103	AAL21007.1	null	wcaJ	-	2.373300599872923
1953	1129	STM1163	AAL20093.1	null	pyrC	-	2.372803165673197
1954	2071	STM2131	AAL21035.1	null	baeR	-	2.3727527946018814
1955	2373	STM2443	AAL21337.1	null	cysU	-	2.3723774822516837
1956	2646	STM2723	AAL21610.1	null	-	-	2.372318311268159
1957	1224	STM1263	AAL20188.1	null	-	-	2.3719390298630714
1958	2528	STM2597	AAL21492.1	null	-	-	2.371266108314894
1959	172	STM0172	AAL19136.1	null	yadG	-	2.371252268545299
1960	2511	STM2581	AAL21475.1	null	rnc	-	2.3706262079096856
1961	2903	STM2991	AAL21867.1	null	amiC	-	2.370312122734848
1962	3606	STM3711	AAL22570.1	null	rfaF	-	2.3697271636535393
1963	4207	STM4347	AAL23170.1	null	yjeP	-	2.369643970747142
1964	3930	STM4053	AAL22893.1	null	-	-	2.369595035643057
1965	3900	STM4024	AAL22863.1	null	yihV	-	2.367804930273092
1966	1534	STM1580	AAL20498.1	null	narV	-	2.3676615292225964
1967	886	STM0914	AAL19850.1	null	-	-	2.3665312457302625
1968	2881	STM2965	AAL21845.1	null	yqcC	-	2.366080811087663
1969	4547	PSLT103	AAL23506.1	null	traT	-	2.36548333591549
1970	3351	STM3452	AAL22315.1	null	yheO	-	2.3653929922133266
1971	2055	STM2115	AAL21019.1	null	wcaA	-	2.3648613148174924
1972	3003	STM3092	AAL21967.1	null	sprT	-	2.36474096352544
1973	2924	STM3012	AAL21888.1	null	-	-	2.3637938266130796
1974	2165	STM2226	AAL21129.1	null	yejK	-	2.3637825357242783
1975	3362	STM3464	AAL22326.1	null	prkB	-	2.3620540899966054
1976	2150	STM2211	AAL21114.1	null	yeiP	-	2.361626542008854
1977	366	STM0376	AAL19330.1	null	sbmA	-	2.3605522867809046
1978	932	STM0961	AAL19896.1	null	lolA	-	2.3604915842669683
1979	2633	STM2710	AAL21597.1	null	-	-	2.3604765417596556
1980	1177	STM1212	AAL20141.1	null	ycfJ	-	2.360394431999144
1981	2733	STM2812	AAL21697.1	null	-	-	2.3603715698548644
1982	1538	STM1584	AAL20502.1	null	ansP	-	2.3596735901860963
1983	127	STM0127	AAL19091.1	null	ftsW	-	2.3592018969122504
1984	3914	STM4038	AAL22877.1	null	fdhD	-	2.3588636182493787
1985	1479	STM1524	AAL20443.1	null	yneI	-	2.358646027987535
1986	957	STM0987	AAL19921.1	null	ycaR	-	2.3585843117878946
1987	890	STM0918	AAL19854.1	null	-	-	2.3584300367824502
1988	1845	STM1893	AAL20809.1	null	znuB	-	2.358330304967406
1989	138	STM0138	AAL19102.1	null	yacG	-	2.3581838886160047
1990	3499	STM3603	AAL22463.1	null	treF	-	2.3579845860221007
1991	715	STM0735	AAL19679.1	null	sdhB	-	2.3567865646523254
1992	3774	STM3879	AAL22737.1	null	yieN	-	2.356241317513033
1993	3688	STM3794	AAL22652.1	null	-	-	2.3560216287309985
1994	1700	STM1746	AAL20664.1	null	oppA	-	2.3558240286233696
1995	2492	STM2562	AAL21456.1	null	yfhA	-	2.3549699293861837
1996	3143	STM3234	AAL22107.1	null	yhaH	-	2.3543856676242347
1997	731	STM0756	AAL19695.1	null	nadA	-	2.353981995856473
1998	2416	STM2486	AAL21380.1	null	-	-	2.3536387035783335
1999	2079	STM2140	AAL21043.1	null	yegS	-	2.3529793562249064
[truncated: 2,548 more rows]
