# Supplementary material for: Bioinformatic Assessment of Factors Affecting the Correlation between Protein Abundance and Elongation Efficiency in Prokaryotes
Source: Int J Mol Sci. 2022 Oct 9;23(19):11996. doi: 10.3390/ijms231911996 (PMC9570070; doi:10.3390/ijms231911996)
Supplement: Supplementary file 1 [file ijms-23-11996-s001.zip › EloE/output_folder/Salmonella_Typhimurium_99287/salmonella enterica subsp. enterica serovar typhimurium str. lt2_number_eei.txt]

number	single	first	middle	last	EEI1
2	0	1	0	0	2.7501007305841045
3	0	0	1	0	2.4858880367273724
4	0	0	0	1	2.8219934701817455
5	1	0	0	0	2.741903481529945
6	1	0	0	0	2.137030535078713
7	1	0	0	0	4.969787158934151
8	1	0	0	0	2.8288392249559178
9	1	0	0	0	3.952072492392134
10	0	1	0	0	2.486293413338561
11	0	0	0	1	2.0100728911742802
12	1	0	0	0	7.585836992309919
13	1	0	0	0	3.323122965937206
14	1	0	0	0	1.547710338096282
15	1	0	0	0	1.5741905835385843
16	0	1	0	0	2.0080814415364863
17	0	0	0	1	1.5651316266749598
18	1	0	0	0	4.082445702627581
19	1	0	0	0	2.0946637048142063
20	1	0	0	0	1.8725527986677097
21	1	0	0	0	2.3880603715149586
22	0	1	0	0	1.9177080824904464
23	0	0	1	0	2.0048369946934352
24	0	0	1	0	2.0584492741598956
25	0	0	1	0	1.556268526670177
26	0	0	1	0	2.132848349369195
27	0	0	0	1	1.5408280741434177
28	1	0	0	0	2.1823072551309983
29	1	0	0	0	1.2265029313707112
30	1	0	0	0	1.6364098194264636
31	1	0	0	0	1.574591631817856
32	1	0	0	0	1.8640005880689579
33	1	0	0	0	3.066244357836841
34	1	0	0	0	2.3315911493195873
35	1	0	0	0	2.959810012394318
36	0	1	0	0	2.315415218487804
37	0	0	0	1	1.7054244396674159
38	1	0	0	0	2.3049397484047485
39	1	0	0	0	2.978155107572
40	1	0	0	0	2.0548472790348757
41	0	1	0	0	2.3529647754666065
42	0	0	0	1	1.948193092419682
43	1	0	0	0	5.882507338474004
44	0	1	0	0	1.464322679481965
45	0	0	0	1	2.0868456723326965
46	0	1	0	0	3.8475236819672753
47	0	0	0	1	2.3463742936771084
48	0	1	0	0	3.256887992414523
49	0	0	0	1	3.201004422861416
50	0	1	0	0	1.8937427984133988
51	0	0	0	1	2.37653483906214
52	0	1	0	0	1.8865179711164906
53	0	0	0	1	2.2382068381271463
54	0	1	0	0	4.10509442303842
55	0	0	1	0	4.3369444455768305
56	0	0	0	1	2.5500647441445787
57	1	0	0	0	2.859809718931693
58	0	1	0	0	2.008347108111979
59	0	0	1	0	2.46006756669023
60	0	0	1	0	3.0592127268168716
61	0	0	1	0	2.832122150788279
62	0	0	1	0	1.7177555632023613
63	0	0	0	1	1.8382940103486194
64	1	0	0	0	2.9083900402358127
65	1	0	0	0	1.2503804559037763
66	0	1	0	0	3.0300518826513043
67	0	0	0	1	5.354028083317089
68	1	0	0	0	1.6519934670476581
69	1	0	0	0	2.265808783137986
70	1	0	0	0	3.1458060595330783
71	1	0	0	0	2.2568057716794754
72	1	0	0	0	3.374186492721903
73	0	1	0	0	3.5717474964267457
74	0	0	0	1	2.820560612133382
75	0	1	0	0	2.944036579553423
76	0	0	0	1	3.178818688105297
77	0	1	0	0	3.160121368534705
78	0	0	0	1	2.497669617880816
79	1	0	0	0	2.3052515980904267
80	1	0	0	0	2.8612669111688342
81	1	0	0	0	1.4620053790902818
82	1	0	0	0	2.1547498334188266
83	1	0	0	0	1.2028957979846244
84	1	0	0	0	1.873935284668534
85	0	1	0	0	2.08311942316516
86	0	0	0	1	2.475716126557115
87	1	0	0	0	2.7787521166397164
88	0	1	0	0	2.485744292860088
89	0	0	1	0	2.38845386507608
90	0	0	1	0	2.623014796696507
91	0	0	1	0	1.9124104610772183
92	0	0	0	1	3.9624686881741726
93	1	0	0	0	2.9923338215713184
94	1	0	0	0	2.5139071150081116
95	0	1	0	0	2.574520522739475
96	0	0	0	1	3.4189688645620904
97	1	0	0	0	2.4189253795780052
98	1	0	0	0	1.8338226838486578
99	1	0	0	0	1.3610290900694395
100	1	0	0	0	1.7221035620762124
101	1	0	0	0	3.0653686088399734
102	0	1	0	0	3.73687170588601
103	0	0	0	1	3.1957124401402153
104	1	0	0	0	1.7273646346399698
105	1	0	0	0	2.4290979236815553
106	0	1	0	0	1.8212992389100287
107	0	0	1	0	2.2380823664750706
108	0	0	0	1	2.5172001880246264
109	1	0	0	0	1.9781148456251048
110	0	1	0	0	3.251866390786193
111	0	0	1	0	3.8142033127459847
112	0	0	1	0	3.3655782564150303
113	0	0	0	1	3.83909988341392
115	1	0	0	0	1.9372471788308103
116	0	1	0	0	2.3037577376820852
117	0	0	0	1	2.3186014251772638
118	1	0	0	0	2.4928333586852363
119	0	1	0	0	1.9335559933891269
120	0	0	1	0	2.5671402722318533
121	0	0	1	0	1.8052282789751586
122	0	0	1	0	2.7266745827484256
123	0	0	1	0	2.651476339388223
124	0	0	1	0	2.673588254811026
125	0	0	1	0	3.0777337022478797
126	0	0	1	0	2.771328452145717
127	0	0	1	0	2.3592018969122504
128	0	0	0	1	2.24251142418002
129	0	1	0	0	2.998578937506843
130	0	0	1	0	2.24063868761349
131	0	0	1	0	2.0972243868167424
132	0	0	0	1	2.640323083525577
133	1	0	0	0	5.327830621967136
134	1	0	0	0	3.1876195263016185
135	1	0	0	0	2.142309849781977
136	1	0	0	0	4.973872963408334
137	1	0	0	0	2.009339377604822
138	0	1	0	0	2.3581838886160047
139	0	0	1	0	2.1814322493258023
140	0	0	0	1	2.0887267489650925
141	1	0	0	0	3.183400171986702
142	0	1	0	0	2.0055607339091885
143	0	0	1	0	1.7840293189919212
144	0	0	0	1	2.4082962085523842
145	1	0	0	0	3.217410048465871
146	0	1	0	0	2.0448251560776485
147	0	0	0	1	2.1488810844198496
148	0	1	0	0	2.382450573900295
149	0	0	0	1	2.5693588541232226
150	1	0	0	0	3.2741208033102107
151	1	0	0	0	2.423285298961408
152	0	1	0	0	5.875644042354417
153	0	0	0	1	6.675595001683134
154	1	0	0	0	6.414698717060604
155	1	0	0	0	2.458129125933491
156	0	1	0	0	2.1147560551585034
157	0	0	0	1	1.904227567982206
158	1	0	0	0	5.484692483651455
159	1	0	0	0	1.2833385790845255
160	1	0	0	0	2.1892584294916153
161	0	1	0	0	2.823298193851056
162	0	0	1	0	1.9622604168796276
163	0	0	1	0	2.778966843930003
164	0	0	0	1	2.2987437791940786
165	0	1	0	0	2.9435995413846747
166	0	0	0	1	2.889526472296836
167	1	0	0	0	2.446526082496664
168	1	0	0	0	2.806497501087259
169	1	0	0	0	2.7242423079765707
170	1	0	0	0	3.8191993089366654
171	1	0	0	0	2.1552810869065304
172	0	1	0	0	2.371252268545299
173	0	0	0	1	2.748886355861082
174	0	1	0	0	1.957192563542441
175	0	0	1	0	2.5285152668674438
176	0	0	0	1	1.8223036169348648
177	1	0	0	0	2.152769829204105
178	1	0	0	0	1.8843797487075837
179	1	0	0	0	2.1698737459764006
180	1	0	0	0	4.049848761850889
181	1	0	0	0	3.7039770928750926
182	1	0	0	0	3.2716987063710596
183	0	1	0	0	2.845448442962359
184	0	0	0	1	2.902651497215568
185	0	1	0	0	1.9921860505249018
186	0	0	0	1	2.9169780986289773
187	0	1	0	0	1.9046463048723232
188	0	0	0	1	2.1421338387244813
189	1	0	0	0	1.933157999419955
190	1	0	0	0	3.089242886836581
191	1	0	0	0	2.704567674374939
192	0	1	0	0	2.5135667351013886
193	0	0	1	0	2.4341134686556507
194	0	0	0	1	2.1120043741776895
195	1	0	0	0	4.445671226018338
196	0	1	0	0	2.526227989257326
197	0	0	1	0	2.0626660534154277
198	0	0	1	0	1.729703127485022
199	0	0	1	0	1.934260158042427
200	0	0	1	0	1.6330321391477374
201	0	0	0	1	1.8368559090416983
202	1	0	0	0	3.7127916682511986
203	0	1	0	0	2.530451596061588
204	0	0	0	1	3.042329297890988
205	0	1	0	0	2.522566608168766
206	0	0	1	0	2.264587282175417
207	0	0	0	1	3.7240343083799865
208	1	0	0	0	1.9255436028938626
209	1	0	0	0	3.744860307697518
210	1	0	0	0	2.4608733951640716
211	1	0	0	0	2.636484911065994
212	1	0	0	0	1.5941907290802502
213	0	1	0	0	4.508494354001557
214	0	0	0	1	2.2780261498099046
215	1	0	0	0	4.599851830708732
216	1	0	0	0	6.849627580353606
217	1	0	0	0	8.276712909418313
218	1	0	0	0	4.583840008241309
219	1	0	0	0	4.502988560734205
220	1	0	0	0	2.3782839492219323
221	0	1	0	0	1.818436730358245
222	0	0	1	0	1.8948562500563944
223	0	0	1	0	2.139823705993521
224	0	0	0	1	3.366982979078675
225	0	1	0	0	4.792646657797705
226	0	0	0	1	2.6645943441497733
227	0	1	0	0	4.021560251971765
228	0	0	1	0	3.2195202968428567
229	0	0	1	0	2.7662596514785402
230	0	0	1	0	3.220054653925942
231	0	0	1	0	3.152788425119613
232	0	0	0	1	4.341267598676518
233	1	0	0	0	2.909200661954492
234	1	0	0	0	2.1541886688804044
235	1	0	0	0	2.118446192377594
236	1	0	0	0	1.9287581252359915
237	0	1	0	0	1.9258713609266456
238	0	0	0	1	1.7127542467402768
239	0	1	0	0	2.051783990233254
240	0	0	0	1	2.3229962683596366
241	1	0	0	0	4.4531754415401705
242	0	1	0	0	2.0928901209807003
243	0	0	0	1	2.097278069494553
244	0	1	0	0	4.19377252881265
245	0	0	1	0	2.543573897118161
246	0	0	0	1	2.759218942023455
247	1	0	0	0	2.3835042836495597
248	1	0	0	0	3.56364821998294
249	1	0	0	0	1.8609820640784844
250	1	0	0	0	2.583401753304064
251	1	0	0	0	1.8002148310092743
252	1	0	0	0	1.8776283015878454
253	1	0	0	0	2.0040842184829613
254	1	0	0	0	1.7282829548720242
255	1	0	0	0	1.5671615134932204
256	1	0	0	0	2.270721289926004
257	1	0	0	0	2.11752571490934
258	0	1	0	0	2.1507341739925847
259	0	0	1	0	2.275190329214801
260	0	0	1	0	2.2283349307547065
261	0	0	1	0	1.817314908410951
262	0	0	1	0	2.0639541704195676
263	0	0	0	1	1.8308230980049656
264	1	0	0	0	2.456833930709646
265	0	1	0	0	4.371386520810333
266	0	0	0	1	3.108264860577448
267	1	0	0	0	1.7176727152444526
268	1	0	0	0	1.734341224171425
269	1	0	0	0	4.741124634694402
270	0	1	0	0	1.4984736200228763
271	0	0	0	1	1.5062135762930693
272	1	0	0	0	3.193850187018293
273	0	1	0	0	1.9641330371800059
274	0	0	1	0	2.3243415785224286
275	0	0	1	0	2.0506758112520416
276	0	0	0	1	1.3885497754866711
277	0	1	0	0	1.840514034114876
278	0	0	1	0	2.740283307184404
279	0	0	1	0	1.8232140114567768
280	0	0	1	0	1.7023914849996604
281	0	0	0	1	1.574961188884282
282	0	1	0	0	2.5434797414648047
283	0	0	1	0	1.7958179580102396
284	0	0	0	1	1.9830580826800475
285	0	1	0	0	1.6618382892245893
286	0	0	0	1	1.3521093422131154
287	1	0	0	0	1.1288712522566116
288	1	0	0	0	1.5121229875695172
289	1	0	0	0	1.3205294220541388
290	1	0	0	0	1.540026115526862
291	1	0	0	0	1.8977795714024221
292	1	0	0	0	1.5877359503820467
293	0	1	0	0	1.5936115131154043
294	0	0	1	0	1.6748130079582737
295	0	0	0	1	1.8329268204284717
296	1	0	0	0	1.679982820558103
297	1	0	0	0	1.4791352120985393
298	1	0	0	0	1.5387650306572167
299	1	0	0	0	2.1263842986542003
300	1	0	0	0	1.9521836613908834
301	1	0	0	0	2.204400484680096
302	1	0	0	0	3.116648070178148
303	1	0	0	0	3.2691462466907186
304	1	0	0	0	2.020681350282193
305	1	0	0	0	2.408628376330828
306	1	0	0	0	2.0063521873749632
307	1	0	0	0	1.7812497684049657
308	1	0	0	0	3.1004208395566915
309	1	0	0	0	3.5628516511198547
310	1	0	0	0	2.1088398363698104
311	1	0	0	0	2.2149537226689477
312	1	0	0	0	2.738043001931652
313	0	1	0	0	2.4663260758376024
314	0	0	0	1	3.500292347490077
315	1	0	0	0	1.8657615509066918
316	1	0	0	0	1.5486427849641697
317	1	0	0	0	1.8945799604388747
318	1	0	0	0	1.5189702775868188
319	0	1	0	0	1.8489304813804828
320	0	0	1	0	1.8231727152506825
321	0	0	1	0	1.6681355407928484
322	0	0	1	0	1.8126193286230907
323	0	0	0	1	1.773904191308552
324	1	0	0	0	1.6826910681552327
325	1	0	0	0	1.5924358077345637
326	0	1	0	0	1.3972543241138302
327	0	0	1	0	1.649456267461038
328	0	0	1	0	2.0148053824478622
329	0	0	0	1	1.6599675100976723
330	1	0	0	0	1.8968531845254393
331	0	1	0	0	1.5179718300020988
332	0	0	0	1	1.2222730517337392
333	1	0	0	0	1.5530723403787974
334	0	1	0	0	1.756855529327486
335	0	0	0	1	1.4329095140284278
336	1	0	0	0	1.7319425611740928
337	0	1	0	0	1.470008379742716
338	0	0	0	1	1.3222514317753908
339	1	0	0	0	1.9673933493822469
340	0	1	0	0	1.8548001441969932
341	0	0	1	0	2.3974670131997944
342	0	0	0	1	2.2043164177726475
343	0	1	0	0	2.462316089996682
344	0	0	0	1	1.9834366061761106
345	1	0	0	0	2.3761155763587345
346	1	0	0	0	2.1424475174501487
347	0	1	0	0	2.470613333623331
348	0	0	0	1	2.195341825624252
349	1	0	0	0	1.786819341287499
350	0	1	0	0	2.129713640301083
351	0	0	1	0	2.499829117328001
352	0	0	0	1	1.684605145115523
353	1	0	0	0	1.7918298353878948
354	1	0	0	0	2.2987557339330142
355	1	0	0	0	1.662009556069798
356	1	0	0	0	2.940350459516627
357	1	0	0	0	2.0436462083028606
358	1	0	0	0	2.771696252929858
359	0	1	0	0	2.8875825941517146
360	0	0	1	0	3.2586200136305785
361	0	0	0	1	2.712653336659581
362	1	0	0	0	3.2891869118164134
363	1	0	0	0	3.5057446712820624
364	1	0	0	0	1.8941618623461258
365	1	0	0	0	2.2430866815253996
366	0	1	0	0	2.3605522867809046
367	0	0	0	1	2.1465826576646725
368	1	0	0	0	1.7036247762846786
369	1	0	0	0	2.0578275027520796
370	1	0	0	0	2.2694581344165257
371	1	0	0	0	1.6725341792294308
372	1	0	0	0	1.9691711310457432
373	1	0	0	0	1.7818611247179146
374	1	0	0	0	2.2311733517573953
375	1	0	0	0	1.682099828915089
376	1	0	0	0	2.6420680852321485
377	1	0	0	0	2.631826877324378
378	0	1	0	0	2.3075044876118245
379	0	0	0	1	2.0353366116398326
380	1	0	0	0	2.186093541828665
381	1	0	0	0	1.8402128523069485
382	1	0	0	0	3.358572745371511
383	1	0	0	0	2.5160247017443473
384	1	0	0	0	2.1533515797724903
385	0	1	0	0	2.2494429155729394
386	0	0	0	1	1.899593378085748
387	1	0	0	0	2.030915622149056
388	1	0	0	0	1.933807164213398
389	1	0	0	0	2.911820169803967
390	1	0	0	0	2.9665732911948473
391	1	0	0	0	2.2000755525359796
392	1	0	0	0	6.809146986967995
393	1	0	0	0	2.1711138381502075
394	1	0	0	0	3.290542559290144
395	0	1	0	0	3.1680145040166097
396	0	0	1	0	4.877027825757135
397	0	0	1	0	3.547373428968811
398	0	0	0	1	3.370713056879965
399	0	1	0	0	1.6507381107704917
400	0	0	0	1	1.4978665905489903
401	1	0	0	0	2.944879565086291
402	1	0	0	0	1.1517931306692646
403	1	0	0	0	3.7111703250074735
404	1	0	0	0	1.8851427217009398
405	0	1	0	0	2.295668363138137
406	0	0	0	1	2.091708952916646
407	0	1	0	0	4.280525856685275
408	0	0	0	1	3.654714999037574
409	0	1	0	0	2.393375159122805
410	0	0	0	1	2.210371812954768
411	1	0	0	0	2.209902049069851
412	0	1	0	0	2.9275460080620346
413	0	0	1	0	2.3982152558553493
414	0	0	0	1	3.364371516636565
415	1	0	0	0	3.7530259889822184
416	0	1	0	0	2.291328593585337
417	0	0	1	0	2.46598483003768
418	0	0	1	0	2.646221360068083
419	0	0	0	1	3.3882550837129117
420	1	0	0	0	2.876204942522862
421	0	1	0	0	2.9834599324945583
422	0	0	0	1	2.762415523129243
423	0	1	0	0	2.8589874763975867
424	0	0	0	1	2.078431379620586
425	1	0	0	0	4.525584458278178
426	1	0	0	0	2.2540570049250874
427	1	0	0	0	1.5363059088498359
428	1	0	0	0	1.8704696994104255
429	1	0	0	0	1.5909816783538815
430	0	1	0	0	2.697537297353843
431	0	0	1	0	3.873530347509901
432	0	0	1	0	3.786748163733685
433	0	0	1	0	3.4283506245158737
434	0	0	0	1	2.6398186734702933
435	1	0	0	0	2.2277499618340744
436	1	0	0	0	2.985201605581872
437	1	0	0	0	1.6744148924532558
438	1	0	0	0	8.471716220048533
439	1	0	0	0	2.8168541609010394
440	1	0	0	0	4.325094783286255
441	1	0	0	0	4.188034148622675
442	1	0	0	0	4.035269601470084
443	1	0	0	0	3.777479192560264
444	1	0	0	0	2.1571664281588094
445	1	0	0	0	2.488623619724367
446	1	0	0	0	2.594058558727424
447	1	0	0	0	1.8915923611736458
448	1	0	0	0	1.8887455898220857
449	1	0	0	0	2.1899893788155356
450	0	1	0	0	1.926328088777138
451	0	0	1	0	2.432957575529189
452	0	0	0	1	2.1819871649602334
453	0	1	0	0	3.5646062242858876
454	0	0	0	1	2.39672248055296
455	1	0	0	0	2.120209231670479
456	1	0	0	0	2.5923509821073836
457	1	0	0	0	1.5869218420141626
458	1	0	0	0	1.76836889470265
459	0	1	0	0	2.128648196899814
460	0	0	0	1	1.4829091957742542
461	1	0	0	0	2.103277011841113
462	1	0	0	0	1.8462280257395816
463	0	1	0	0	2.0434905451759278
464	0	0	0	1	1.8791474497706198
465	0	1	0	0	3.195846642510541
466	0	0	0	1	2.8505267230927473
467	1	0	0	0	1.77761688146222
468	1	0	0	0	2.335858204345903
469	1	0	0	0	1.9193605748524398
470	0	1	0	0	1.7357217706358181
471	0	0	0	1	1.8313253762134072
472	1	0	0	0	1.6984694331308727
473	1	0	0	0	4.080347980303675
474	1	0	0	0	2.376999332710633
475	0	1	0	0	5.518247411480955
476	0	0	0	1	2.50101016143646
477	1	0	0	0	4.4746433051379695
478	1	0	0	0	6.859940613957533
479	1	0	0	0	2.508273768216743
480	1	0	0	0	2.1091015509454034
481	1	0	0	0	2.727304562795987
482	1	0	0	0	2.434509032918494
483	1	0	0	0	2.0863588334648795
484	1	0	0	0	2.8802692064336313
485	1	0	0	0	2.4876853610466756
486	1	0	0	0	1.8125757164603673
487	1	0	0	0	1.6066108458541353
488	1	0	0	0	3.176888298393737
489	1	0	0	0	2.040679232288627
490	0	1	0	0	2.2901077636135483
491	0	0	0	1	3.2838548823588023
492	0	1	0	0	1.8495621322732738
493	0	0	0	1	2.3146988416437164
494	1	0	0	0	2.954563712468967
495	1	0	0	0	1.9783716638477467
496	1	0	0	0	2.252006975687964
497	0	1	0	0	2.0707769274794074
498	0	0	0	1	2.0326691087902624
499	1	0	0	0	3.0942040238241395
500	0	1	0	0	2.396298273664926
501	0	0	1	0	2.5143429192140916
502	0	0	0	1	2.7766505436346733
503	1	0	0	0	2.086909068178751
504	1	0	0	0	2.158432550892395
505	1	0	0	0	2.178255327102198
506	1	0	0	0	1.7502957996747182
507	0	1	0	0	2.7837496388467944
508	0	0	0	1	2.192174575399741
509	1	0	0	0	2.514625737683175
510	1	0	0	0	1.8118189948499988
511	0	1	0	0	1.0138325482577755
512	0	0	0	1	1.7688124358923363
513	1	0	0	0	3.2520449419745323
514	0	1	0	0	1.8664389133300818
515	0	0	0	1	2.1193663433883905
516	0	1	0	0	2.789261875712565
517	0	0	1	0	2.0998466758111842
518	0	0	0	1	2.059828056041143
519	0	1	0	0	2.237409582048699
520	0	0	1	0	2.6112598279639596
521	0	0	1	0	1.5459020064043631
522	0	0	0	1	2.114825950723389
523	0	1	0	0	2.839876955687956
524	0	0	0	1	3.0435673702267114
525	0	1	0	0	2.623150426726382
526	0	0	0	1	5.039943931715678
527	1	0	0	0	3.2942715707664263
528	0	1	0	0	1.599688917944079
529	0	0	1	0	2.3790090847389833
530	0	0	0	1	1.626330455305217
531	0	1	0	0	3.0767279175420224
532	0	0	0	1	2.944163802847285
533	1	0	0	0	3.216077363718697
534	1	0	0	0	1.5304026608747745
535	0	1	0	0	2.0038150033673867
536	0	0	1	0	1.9452244021206635
537	0	0	1	0	1.9444937935005162
538	0	0	0	1	2.233426113317609
539	1	0	0	0	1.691374183948698
540	0	1	0	0	1.5031254926964805
541	0	0	0	1	1.408024409944793
542	1	0	0	0	1.6205853733529778
543	1	0	0	0	1.5698045645400018
544	1	0	0	0	1.5600739557131504
545	0	1	0	0	1.2266487581998304
546	0	0	1	0	1.8058725491223213
547	0	0	0	1	1.878721749614882
548	1	0	0	0	1.7217516687212464
549	1	0	0	0	2.214686252404196
550	1	0	0	0	1.700125981134557
551	1	0	0	0	2.1750445015359343
552	0	1	0	0	1.7453386138099722
553	0	0	0	1	1.9756507762771138
554	1	0	0	0	2.2409017925972634
555	1	0	0	0	2.451158912040336
556	1	0	0	0	2.215580970621459
557	1	0	0	0	2.144039776516659
558	1	0	0	0	2.1594879503471955
559	1	0	0	0	2.4883725499715648
560	0	1	0	0	2.2289843761674737
561	0	0	1	0	2.473882976983329
562	0	0	1	0	2.841012849906205
563	0	0	1	0	3.2069095903327756
564	0	0	0	1	2.1803187429490927
565	1	0	0	0	2.9769791851026546
566	0	1	0	0	1.864767917777046
567	0	0	0	1	2.0991916035470077
568	1	0	0	0	2.523341748178714
569	1	0	0	0	1.913876308745643
570	0	1	0	0	2.2682210239857947
571	0	0	0	1	1.5071019619106925
572	1	0	0	0	2.8165985323885763
573	0	1	0	0	1.7753808275783203
574	0	0	1	0	1.820225106990558
575	0	0	0	1	2.2421296222624045
576	1	0	0	0	2.3918214887455487
577	0	1	0	0	2.139067781233423
578	0	0	1	0	2.219116887781175
579	0	0	0	1	2.375153050659879
580	1	0	0	0	2.2996255761470774
581	1	0	0	0	1.937834623053719
582	0	1	0	0	2.1597990132415563
583	0	0	1	0	2.257048837702215
584	0	0	1	0	3.184232181124559
585	0	0	1	0	2.3943141227583906
586	0	0	0	1	2.0116525168127306
587	1	0	0	0	3.0831498557101327
588	1	0	0	0	2.2141702645008805
589	1	0	0	0	2.4891729970288234
590	1	0	0	0	1.8594651662025203
591	0	1	0	0	2.131811224918993
592	0	0	0	1	1.8297562714535034
593	1	0	0	0	1.6719979140830437
594	1	0	0	0	2.5064347672301692
595	1	0	0	0	5.686284446729918
596	1	0	0	0	3.8681398757984558
597	0	1	0	0	1.5184599369632883
598	0	0	1	0	3.0544997296624605
599	0	0	1	0	2.292576761584703
600	0	0	0	1	2.196555885009691
601	1	0	0	0	2.349599082958232
602	1	0	0	0	2.342502675129015
603	1	0	0	0	2.4893247334379005
604	1	0	0	0	1.8368075907366206
605	0	1	0	0	2.8727643407229553
606	0	0	1	0	2.1915083389566243
607	0	0	1	0	2.0860198692438146
608	0	0	1	0	3.840695851360107
609	0	0	1	0	4.158981627140391
610	0	0	1	0	2.411304186648706
611	0	0	0	1	2.0880753236282095
612	0	1	0	0	2.2281615494979974
613	0	0	0	1	2.097557262606789
614	1	0	0	0	2.716857810882579
615	1	0	0	0	1.9777121394406454
616	1	0	0	0	4.399475251960466
617	1	0	0	0	1.9309434715506804
618	1	0	0	0	1.749594568536182
619	1	0	0	0	3.779427730359076
620	1	0	0	0	2.9052098787474017
621	1	0	0	0	1.952704256782208
622	1	0	0	0	2.296976736565473
623	1	0	0	0	3.068371773772905
624	1	0	0	0	3.38488176001239
625	0	1	0	0	2.2163901542566222
626	0	0	1	0	2.292524196534577
627	0	0	1	0	2.9459521340691173
628	0	0	1	0	2.2186486893106308
629	0	0	0	1	3.5849039055976255
630	1	0	0	0	1.688071590718429
631	1	0	0	0	1.9544512354673913
632	0	1	0	0	2.16877522301565
633	0	0	1	0	2.12573478791887
634	0	0	1	0	2.453256114386894
635	0	0	0	1	4.713467663077744
636	0	1	0	0	2.2572590713345284
637	0	0	0	1	2.3505756217392517
638	1	0	0	0	2.2443788894016916
639	1	0	0	0	1.9357221224203462
640	1	0	0	0	2.3338127319497124
641	1	0	0	0	1.630015942188014
642	0	1	0	0	1.7227601032628663
643	0	0	1	0	2.110671309757273
644	0	0	1	0	1.6883829053565653
645	0	0	0	1	2.053642561952826
646	1	0	0	0	2.2913482253156916
647	0	1	0	0	1.9405799060233901
648	0	0	0	1	3.290182997855347
649	0	1	0	0	3.148785095464203
650	0	0	1	0	2.3059021946086946
651	0	0	0	1	2.5426250958655556
652	1	0	0	0	3.098665122806779
653	0	1	0	0	2.1719081521191055
654	0	0	0	1	3.169460356000136
655	0	1	0	0	3.1872083444669435
656	0	0	0	1	3.169789198014827
657	1	0	0	0	3.3266039029678773
658	1	0	0	0	2.2764454844611106
659	1	0	0	0	1.6516419236140998
660	1	0	0	0	3.734609381802803
661	1	0	0	0	3.153239088062287
662	0	1	0	0	2.489843302364945
663	0	0	0	1	2.905986450090894
664	1	0	0	0	3.5649803445592827
665	1	0	0	0	4.0621809044075405
666	1	0	0	0	4.206972144075208
667	1	0	0	0	3.7612811545767637
668	1	0	0	0	2.0399435770404737
669	1	0	0	0	1.9551872667361574
670	0	1	0	0	2.211465660727482
671	0	0	0	1	2.4010967889075885
672	1	0	0	0	2.1616696843538095
673	1	0	0	0	3.111781259689211
674	1	0	0	0	3.971063734599009
675	1	0	0	0	2.389625288941757
676	1	0	0	0	2.9373040407694826
677	0	1	0	0	2.4250780211328005
678	0	0	0	1	3.678626025575808
679	1	0	0	0	1.7163015523244654
680	0	1	0	0	3.291316375848719
681	0	0	0	1	3.4255597494893566
682	0	1	0	0	2.239501032788429
683	0	0	1	0	2.2798287648690554
684	0	0	1	0	1.6825144449921958
685	0	0	1	0	2.721634112117763
686	0	0	1	0	2.332360085509524
687	0	0	0	1	2.1508004308864637
688	1	0	0	0	3.4315935660607355
689	1	0	0	0	1.9798795435633774
690	1	0	0	0	2.631969022556674
691	0	1	0	0	2.667226957277856
692	0	0	1	0	2.1730342360202184
693	0	0	1	0	1.990484493917132
694	0	0	0	1	2.390481805945813
695	1	0	0	0	1.8087967759878236
696	1	0	0	0	1.1928994856416977
697	0	1	0	0	1.399828926469658
698	0	0	0	1	1.3834693384489336
699	0	1	0	0	1.6253800239707012
700	0	0	1	0	1.3359452856945144
701	0	0	0	1	1.4391958359164305
702	0	1	0	0	1.17384115634746
703	0	0	0	1	1.5676861573301883
704	1	0	0	0	1.4251782214619848
705	1	0	0	0	1.494784868554626
706	1	0	0	0	1.3949451190480546
707	1	0	0	0	1.9090624844744537
708	1	0	0	0	1.8558507896798715
709	1	0	0	0	1.8689991550291656
710	1	0	0	0	3.490992286411803
711	1	0	0	0	1.3983014070579596
712	0	1	0	0	1.7336959034725081
713	0	0	1	0	2.919892151588704
714	0	0	1	0	4.004724319113764
715	0	0	0	1	2.3567865646523254
716	0	1	0	0	3.596828377470493
717	0	0	0	1	4.535152949816801
718	0	1	0	0	5.136507001448759
719	0	0	0	1	6.449774287995288
720	0	1	0	0	3.8590276246095616
721	0	0	1	0	3.8295168910005026
722	0	0	0	1	2.4684685935400177
723	1	0	0	0	1.7074833337680269
724	0	1	0	0	2.1947577094988127
725	0	0	1	0	2.5477620061517716
726	0	0	0	1	2.2999340222062075
727	1	0	0	0	3.631849042471486
728	0	1	0	0	2.8559221624321762
729	0	0	1	0	6.329188424371158
730	0	0	0	1	2.659465726270898
731	0	1	0	0	2.353981995856473
732	0	0	0	1	1.961343395128934
733	1	0	0	0	2.14489330542601
734	1	0	0	0	2.7834552923220817
735	1	0	0	0	3.1224992635677222
736	0	1	0	0	1.6167299670883315
737	0	0	0	1	1.8706032679803386
738	1	0	0	0	1.5733690309182764
739	1	0	0	0	1.1629459778371853
740	1	0	0	0	1.6000911788614258
741	1	0	0	0	2.573101125473695
742	1	0	0	0	3.7102246533052443
743	1	0	0	0	1.9637706691249084
744	0	1	0	0	1.87584684641023
745	0	0	0	1	1.8586241333319615
746	1	0	0	0	4.3324446693796155
747	0	1	0	0	2.143943705260616
748	0	0	1	0	3.195007904967324
749	0	0	1	0	2.6396008135370446
750	0	0	0	1	2.5484218165679096
751	1	0	0	0	2.2585884391171462
752	1	0	0	0	1.9061712052807693
753	1	0	0	0	2.430736908826076
754	1	0	0	0	2.993964759689591
755	0	1	0	0	2.8273458469922557
756	0	0	1	0	2.2325189234814626
757	0	0	0	1	2.127913370369493
758	1	0	0	0	2.2086708254647682
759	1	0	0	0	2.4394618661152756
760	1	0	0	0	2.8992117087041542
761	0	1	0	0	2.1258166231455924
762	0	0	0	1	2.1915381148682864
763	1	0	0	0	2.072876486292253
764	1	0	0	0	2.3842177677069936
765	1	0	0	0	2.903451051029505
766	1	0	0	0	2.332285344251399
767	0	1	0	0	2.9538546793637246
768	0	0	1	0	2.191854523492658
769	0	0	1	0	1.9541904753556953
770	0	0	0	1	1.8440053362485698
771	1	0	0	0	2.922202975664921
772	0	1	0	0	1.2408051925976096
773	0	0	0	1	1.4589433641853453
774	1	0	0	0	2.1320595459573863
775	0	1	0	0	2.7051383422019084
776	0	0	1	0	2.7406180209518105
777	0	0	1	0	3.3307920029383995
778	0	0	1	0	2.547849222488423
779	0	0	0	1	3.143687281081325
780	1	0	0	0	2.124636972896472
781	0	1	0	0	1.3138264559821315
782	0	0	1	0	1.4889969614646212
783	0	0	0	1	1.9077275283307358
784	0	1	0	0	2.191786535142443
785	0	0	1	0	2.442507879536079
786	0	0	0	1	1.9024518751009512
787	1	0	0	0	2.0439971725680297
788	1	0	0	0	2.3790126771651843
789	0	1	0	0	2.5206135711202813
790	0	0	1	0	2.7011862373635447
791	0	0	1	0	2.5404243045596715
792	0	0	0	1	2.401101045565143
793	1	0	0	0	3.3947336415613405
794	0	1	0	0	2.054603000960603
795	0	0	0	1	2.323442112884837
796	1	0	0	0	4.998726298568168
797	1	0	0	0	1.7199989768521355
798	1	0	0	0	2.4666214565580886
799	1	0	0	0	2.124729823169093
800	0	1	0	0	2.9588123897386365
801	0	0	0	1	3.034880219674996
802	1	0	0	0	4.147221028374433
803	1	0	0	0	3.656643078267787
804	1	0	0	0	1.8745576386618574
805	1	0	0	0	5.168109198016191
806	1	0	0	0	2.1815351886331946
807	0	1	0	0	1.9936801432001439
808	0	0	0	1	1.8405918184377117
809	1	0	0	0	3.6585579891477673
810	1	0	0	0	3.947211966458565
811	1	0	0	0	1.719791767125335
812	1	0	0	0	2.43501469640781
813	1	0	0	0	2.5729604991482673
814	1	0	0	0	2.6944119658446133
815	0	1	0	0	3.306789578141598
816	0	0	0	1	2.187083926316963
817	0	1	0	0	2.2239796152705273
818	0	0	0	1	2.4793870441064683
819	0	1	0	0	2.382873610678429
820	0	0	1	0	2.0856718971664985
821	0	0	0	1	2.6155564713355974
822	0	1	0	0	1.9926225353393996
823	0	0	0	1	2.0376665864716266
824	1	0	0	0	3.2208486916431647
825	1	0	0	0	1.760913304614847
826	0	1	0	0	1.4938000689885031
827	0	0	1	0	1.3992046090254644
828	0	0	0	1	1.7062370957922348
829	1	0	0	0	1.7698154679233025
830	1	0	0	0	1.535731011749764
831	1	0	0	0	1.4485772601322364
832	1	0	0	0	2.2744009894002417
833	1	0	0	0	2.387003213897007
834	1	0	0	0	2.730854086753362
835	1	0	0	0	2.3906129514049335
836	1	0	0	0	2.326178257101879
837	1	0	0	0	2.2786797316813012
838	1	0	0	0	1.9672092196160358
839	0	1	0	0	2.7910347839815626
840	0	0	0	1	2.2544401072277243
841	1	0	0	0	1.9215996592481384
842	1	0	0	0	2.4406854984167925
843	1	0	0	0	1.593080544085726
844	1	0	0	0	3.3094400349895166
845	0	1	0	0	1.8042410424699884
846	0	0	0	1	2.1566790559643882
847	1	0	0	0	2.0306748066783378
848	1	0	0	0	2.4842610887281094
849	1	0	0	0	2.7917552974511852
850	0	1	0	0	2.7231599004973823
851	0	0	1	0	2.2122031144606247
852	0	0	0	1	2.1203428757993357
853	1	0	0	0	1.754584850591634
854	1	0	0	0	2.1386016879359375
855	0	1	0	0	1.9753592795140225
856	0	0	1	0	2.1475799760310106
857	0	0	0	1	2.1285591263808232
858	1	0	0	0	2.923887809795363
859	0	1	0	0	2.028041230532371
860	0	0	1	0	2.407626927942048
861	0	0	1	0	3.8156311989540264
862	0	0	0	1	2.791692117084287
863	1	0	0	0	2.291768927938903
864	0	1	0	0	1.6878020281473292
865	0	0	0	1	1.3157602855735089
866	1	0	0	0	1.9812999822886426
867	1	0	0	0	1.8275295089104202
868	1	0	0	0	1.6637521942544469
869	1	0	0	0	1.6431638121224983
870	1	0	0	0	1.5036279764346994
871	1	0	0	0	2.464469701024272
872	0	1	0	0	2.1003148519102
873	0	0	1	0	2.3328514653157755
874	0	0	1	0	2.394389429483931
875	0	0	0	1	2.0343447280362805
876	1	0	0	0	1.454053187975973
877	1	0	0	0	1.5489747323237368
878	0	1	0	0	2.00451115736093
879	0	0	1	0	2.2261436898778526
880	0	0	0	1	1.8535786232288631
881	0	1	0	0	2.1437096951327232
882	0	0	0	1	1.834050722687485
883	0	1	0	0	2.304953582148761
884	0	0	0	1	2.8882184293557165
885	1	0	0	0	1.6276508108921754
886	0	1	0	0	2.3665312457302625
887	0	0	1	0	2.623307324665941
888	0	0	0	1	2.824144441226029
889	0	1	0	0	2.2895543327696632
890	0	0	1	0	2.3584300367824502
891	0	0	0	1	1.9772110804576823
892	1	0	0	0	1.960087055724595
893	0	1	0	0	2.260823969336319
894	0	0	1	0	1.8681911139554677
895	0	0	0	1	2.139223944828874
896	1	0	0	0	1.7797599216017241
897	1	0	0	0	2.1516494549806415
898	0	1	0	0	1.9932088288926184
899	0	0	0	1	1.8105306520051438
900	1	0	0	0	1.5486710259693521
901	1	0	0	0	1.491391519787447
902	0	1	0	0	2.3749367983731076
903	0	0	0	1	2.473482780051025
904	1	0	0	0	2.448109921675343
905	0	1	0	0	2.3222491874456073
906	0	0	1	0	2.674163826847067
907	0	0	0	1	3.123099867902746
908	0	1	0	0	2.380240789355879
909	0	0	0	1	4.089566377202851
910	1	0	0	0	1.821379893800691
911	1	0	0	0	1.846569655876413
912	1	0	0	0	1.8053714448449492
913	0	1	0	0	2.4831621383733467
914	0	0	0	1	2.2717410244513543
915	1	0	0	0	2.2104995658504873
916	0	1	0	0	2.59681568828907
917	0	0	0	1	3.0783774858767035
918	1	0	0	0	1.457983712892668
919	1	0	0	0	1.4922097617836436
920	1	0	0	0	1.5867797679250346
921	0	1	0	0	3.361825867131902
922	0	0	0	1	2.4881678384051598
923	1	0	0	0	1.901962100009508
924	0	1	0	0	4.017884857656106
925	0	0	1	0	1.1366612434847163
926	0	0	0	1	1.9068228424663491
927	0	1	0	0	2.2570854221172327
928	0	0	0	1	2.2688939726022554
929	1	0	0	0	3.238046722457192
930	1	0	0	0	1.9698462105823278
931	1	0	0	0	2.7371903864059104
932	0	1	0	0	2.3604915842669683
933	0	0	0	1	2.6134907984122386
934	1	0	0	0	3.8328613235824975
935	0	1	0	0	2.8612885392868526
936	0	0	1	0	3.073708504875509
937	0	0	0	1	2.916466813148613
938	1	0	0	0	1.9665880417460577
939	1	0	0	0	1.8474405932516655
940	1	0	0	0	2.681776568555363
941	1	0	0	0	1.3300567407501556
942	1	0	0	0	1.433009808309775
943	1	0	0	0	6.647029938007309
944	1	0	0	0	2.6514840377090754
945	1	0	0	0	2.617290574282488
946	1	0	0	0	2.126563039188839
947	1	0	0	0	3.155977002302054
948	1	0	0	0	2.385353526974086
949	1	0	0	0	2.708431553887787
950	1	0	0	0	2.6520943887346418
951	1	0	0	0	8.581550391191902
952	1	0	0	0	2.449567994546607
953	0	1	0	0	1.5215607430757354
954	0	0	1	0	2.6297147923188877
955	0	0	0	1	2.4391947904874454
956	1	0	0	0	1.9985103763003516
957	0	1	0	0	2.3585843117878946
958	0	0	0	1	2.916175293963721
959	1	0	0	0	1.8926714254815566
960	1	0	0	0	1.975186609777736
961	0	1	0	0	2.4368653246542644
962	0	0	1	0	2.796097566947221
963	0	0	1	0	2.830285038373894
964	0	0	0	1	2.995396380121822
965	1	0	0	0	2.1344555140633026
966	0	1	0	0	1.8734076115740912
967	0	0	0	1	2.4042271269379065
968	1	0	0	0	3.4989429767675646
969	1	0	0	0	4.481904205593667
970	1	0	0	0	3.6199195331306857
971	1	0	0	0	2.2044002130927014
972	1	0	0	0	1.674752504448568
973	1	0	0	0	1.854356796652295
974	1	0	0	0	2.740952964995738
975	1	0	0	0	1.7330767581798063
976	0	1	0	0	1.8433418071090197
977	0	0	0	1	1.9328573889528888
978	0	1	0	0	2.7359684236756503
979	0	0	0	1	2.7747091082955286
980	1	0	0	0	1.6612896928373049
981	1	0	0	0	1.3876506702295008
982	1	0	0	0	1.6646804362700671
983	1	0	0	0	1.4659061407556746
984	0	1	0	0	1.4311907401613038
985	0	0	1	0	1.9409354843922269
986	0	0	1	0	1.799091016908645
987	0	0	0	1	2.095430347561262
988	1	0	0	0	1.6403359321194069
989	1	0	0	0	2.2302680354944644
990	1	0	0	0	2.106693695158726
991	1	0	0	0	2.4425703666317173
992	1	0	0	0	1.7807035894183947
993	1	0	0	0	1.3074312892904418
994	1	0	0	0	1.6021757470851368
995	1	0	0	0	1.7495288390774142
996	1	0	0	0	1.550277620315235
997	0	1	0	0	2.2048120377136944
998	0	0	1	0	1.8010866781027068
999	0	0	0	1	2.0456242022177484
1000	0	1	0	0	1.9642887136261205
1001	0	0	0	1	1.982740263199282
1002	0	1	0	0	2.0404356141436955
1003	0	0	0	1	2.502751311761707
1004	0	1	0	0	2.6186493222052163
1005	0	0	1	0	1.8325495024675562
1006	0	0	1	0	1.3786266928810997
1007	0	0	1	0	2.197871762126469
1008	0	0	0	1	2.1489392696105725
1009	0	1	0	0	2.5733827509608895
1010	0	0	0	1	1.4445500644924971
1011	0	1	0	0	2.187128526051197
1012	0	0	0	1	1.8010202648661784
1013	1	0	0	0	2.129195759066952
1014	1	0	0	0	1.6236794893987039
1015	0	1	0	0	2.295622331720764
1016	0	0	1	0	1.5471436573338049
1017	0	0	0	1	1.6113582118335683
1018	1	0	0	0	2.1712112180673695
1019	0	1	0	0	1.9655815515829125
1020	0	0	0	1	1.9340825073314094
1021	1	0	0	0	1.3969323782836713
1022	1	0	0	0	1.7003224936620114
1023	0	1	0	0	1.2518750050247593
1024	0	0	0	1	1.5012629094337453
1025	1	0	0	0	2.3855604321692754
1026	1	0	0	0	3.028029492018905
1027	1	0	0	0	2.2569382702254237
1028	1	0	0	0	2.3736025326752674
1029	1	0	0	0	2.1271766824243934
1030	0	1	0	0	2.879860811170267
1031	0	0	1	0	2.667033270469024
1032	0	0	1	0	1.7787465467219503
1033	0	0	1	0	2.0719169507419712
1034	0	0	0	1	1.9020537047863664
1035	1	0	0	0	1.096904926874862
1036	1	0	0	0	3.2525936204962425
1037	1	0	0	0	2.16439072931673
1038	1	0	0	0	1.7843411260749724
1039	1	0	0	0	6.014818337410701
1040	1	0	0	0	1.7203270937327226
1041	1	0	0	0	1.5645398026294637
1042	0	1	0	0	2.0748790460469158
1043	0	0	0	1	2.526560457196778
1044	1	0	0	0	2.2531707560372984
1045	1	0	0	0	3.048470470659604
1046	1	0	0	0	1.9345379676657506
1047	1	0	0	0	2.6430612455117988
1048	1	0	0	0	2.235744512774302
1049	1	0	0	0	2.5708013370037985
1050	0	1	0	0	1.8735830700979463
1051	0	0	0	1	1.5854108204717632
1052	1	0	0	0	2.126633025275469
1053	1	0	0	0	3.131009717625639
1054	1	0	0	0	2.8188133906582915
1055	1	0	0	0	1.4420728059505437
1056	1	0	0	0	1.3383589145397492
1057	1	0	0	0	1.1874029461005167
1058	0	1	0	0	1.8752790336189957
1059	0	0	0	1	1.7866484021284932
1060	1	0	0	0	1.2954937958012782
1061	1	0	0	0	1.3239307264971292
1062	1	0	0	0	1.9284221474270993
1063	0	1	0	0	1.6869544887502066
1064	0	0	0	1	1.6252748103964643
1065	1	0	0	0	1.9798969005362295
1066	0	1	0	0	2.4996917232564315
1067	0	0	0	1	3.1105517132978515
1068	1	0	0	0	1.7479040848644045
1069	0	1	0	0	2.627344092572967
1070	0	0	1	0	4.022509664659742
1071	0	0	1	0	3.212534345646736
1072	0	0	0	1	2.847082204466272
1073	0	1	0	0	3.4563362114355787
1074	0	0	0	1	2.940040317486484
1075	0	1	0	0	2.179509625372315
1076	0	0	1	0	2.171956929167822
1077	0	0	0	1	2.2190052139762475
1078	1	0	0	0	1.2269576302870389
1079	0	1	0	0	1.9701907146346525
1080	0	0	0	1	2.282143618980354
1081	1	0	0	0	1.4687055345289375
1082	0	1	0	0	1.836807705124379
1083	0	0	1	0	2.5273787845416145
1084	0	0	0	1	2.20051503766518
1085	1	0	0	0	2.093121840486
1086	0	1	0	0	3.6191307693506602
1087	0	0	0	1	2.468305619664751
1088	1	0	0	0	2.8289794424881265
1089	1	0	0	0	2.3434747024418243
1090	1	0	0	0	2.4007508417212264
1091	1	0	0	0	2.715013718775878
1092	1	0	0	0	2.609384557671283
1093	1	0	0	0	2.0231581158291845
1094	1	0	0	0	1.6861466953597841
1095	1	0	0	0	1.7961536951239356
1096	1	0	0	0	1.91181937849199
1097	1	0	0	0	1.7042159010009794
1098	1	0	0	0	1.5663674743974623
1099	0	1	0	0	1.5754415674546802
1100	0	0	0	1	2.224424817950941
1101	1	0	0	0	2.1546945321418005
1102	0	1	0	0	2.4707916418872617
1103	0	0	0	1	2.2950189976463324
1104	1	0	0	0	1.5464752050813129
1105	0	1	0	0	2.2946261542185886
1106	0	0	1	0	1.6698506865260567
1107	0	0	1	0	1.5378299680820167
1108	0	0	0	1	1.5859533000733526
1109	1	0	0	0	1.6650119406575214
1110	1	0	0	0	3.456846699429542
1111	1	0	0	0	1.3953479839206797
1112	1	0	0	0	2.0376179023458456
1113	0	1	0	0	1.8777570127848886
1114	0	0	0	1	1.9900202539383185
1115	1	0	0	0	1.7934253615540379
1116	0	1	0	0	2.7523101584655736
1117	0	0	0	1	2.344947053829234
1118	1	0	0	0	1.6141393097797045
1119	1	0	0	0	3.215331903427089
1120	1	0	0	0	1.951515687830859
1121	1	0	0	0	2.2790443827808913
1122	1	0	0	0	2.506634454622392
1123	0	1	0	0	3.3960256417738846
1124	0	0	0	1	2.0063594724166505
1125	0	1	0	0	2.616196182159539
1126	0	0	0	1	2.216841685295306
1127	1	0	0	0	1.8710971223710038
1128	1	0	0	0	2.9422068617763664
1129	1	0	0	0	2.372803165673197
1130	1	0	0	0	2.1261916458560894
1131	1	0	0	0	2.2461504111808956
1132	1	0	0	0	2.141083663473699
1133	0	1	0	0	2.3980621523530337
1134	0	0	1	0	2.4944325580810047
1135	0	0	0	1	1.9917189580127628
1136	1	0	0	0	2.3361750108434918
1137	0	1	0	0	3.0300043174214055
1138	0	0	0	1	2.2246615373809444
1139	1	0	0	0	1.895944465068602
1140	0	1	0	0	1.6859497253098612
1141	0	0	1	0	2.5269183301631464
1142	0	0	1	0	2.0965943017819515
1143	0	0	1	0	3.568538057993912
1144	0	0	1	0	2.5528397926806825
1145	0	0	0	1	3.118268377808489
1146	0	1	0	0	2.244277356732954
1147	0	0	1	0	2.338355821422568
1148	0	0	0	1	2.631032659753375
1149	0	1	0	0	2.624523091854681
1150	0	0	0	1	2.8195474667323612
1151	1	0	0	0	3.7178198407877585
1152	1	0	0	0	2.892271695376548
1153	1	0	0	0	1.8985122656703253
1154	1	0	0	0	2.2357083849663137
1155	1	0	0	0	2.7212083487314334
1156	1	0	0	0	5.1224153519918065
1157	1	0	0	0	1.737337088799777
1158	0	1	0	0	3.0065873216284316
1159	0	0	1	0	3.449343398143667
1160	0	0	0	1	3.191526968948518
1161	1	0	0	0	7.726361922252878
1162	1	0	0	0	3.4075594843567685
1163	0	1	0	0	1.6203714278078014
1164	0	0	1	0	1.9592265934890238
1165	0	0	1	0	2.602480626859983
1166	0	0	1	0	2.0992883273332943
1167	0	0	0	1	2.786004023326377
1168	1	0	0	0	4.5268850244264645
1169	1	0	0	0	2.78173404108604
1170	0	1	0	0	2.5533939153327814
1171	0	0	1	0	1.6700506665467023
1172	0	0	1	0	2.037301762608077
1173	0	0	1	0	1.494750460118822
1174	0	0	1	0	2.635622778180523
1175	0	0	0	1	2.272529551241021
1176	1	0	0	0	3.462425890009659
1177	1	0	0	0	2.360394431999144
1178	1	0	0	0	2.3794761595797307
1179	1	0	0	0	3.35590657528109
1180	1	0	0	0	2.1152040727839316
1181	1	0	0	0	2.7401441590200877
1182	0	1	0	0	2.4544798844614437
1183	0	0	1	0	2.6014934312795384
1184	0	0	1	0	2.610346212684544
1185	0	0	1	0	1.7893745000532664
1186	0	0	0	1	2.2850726948092337
1187	0	1	0	0	3.228392952128047
1188	0	0	0	1	2.306669564217142
1189	1	0	0	0	1.4357878059707037
1190	0	1	0	0	2.525741872670212
1191	0	0	0	1	2.5002653749392634
1192	0	1	0	0	2.443137542531678
1193	0	0	0	1	1.7527163188282933
1194	1	0	0	0	2.5754794811719113
1195	0	1	0	0	2.319719002333694
1196	0	0	0	1	2.4077672664511347
1197	0	1	0	0	3.409265147745348
1198	0	0	0	1	2.251021206575922
1199	0	1	0	0	3.1831531957533414
1200	0	0	1	0	2.4532309063993734
1201	0	0	1	0	2.8156903975064322
1202	0	0	0	1	1.8187691415216898
1203	1	0	0	0	4.264837517202179
1204	1	0	0	0	1.3972261588635624
1205	1	0	0	0	2.0401280369627406
1206	1	0	0	0	2.160067775096905
1207	1	0	0	0	1.4466018280500856
1208	1	0	0	0	1.5984656918724904
1209	1	0	0	0	1.307457122232562
1210	1	0	0	0	1.8345936213238498
1211	1	0	0	0	2.101557275884147
1212	1	0	0	0	2.0673669003233903
1213	1	0	0	0	2.1564746961906445
1214	1	0	0	0	1.6466316785916149
1215	1	0	0	0	1.6531376244342926
1216	1	0	0	0	1.60068861543217
1217	0	1	0	0	2.132371893197536
1218	0	0	1	0	1.6262361320302658
1219	0	0	1	0	1.5997642191897612
1220	0	0	1	0	1.6281832633018327
1221	0	0	0	1	1.5841002403054072
1222	1	0	0	0	2.2383899234636595
1223	1	0	0	0	2.034596819295284
1224	1	0	0	0	2.3719390298630714
1225	1	0	0	0	1.792487824149437
1226	1	0	0	0	1.449661110838759
1227	1	0	0	0	1.5541361854612372
1228	1	0	0	0	1.7863282736482247
1229	1	0	0	0	1.8264858327100317
1230	1	0	0	0	1.6937500501716714
1231	1	0	0	0	2.1363526661212133
1232	0	1	0	0	1.8360061369043368
1233	0	0	0	1	3.0157486785202487
1234	1	0	0	0	1.5009028963771671
1235	1	0	0	0	2.2562755437040742
1236	1	0	0	0	1.631528081150357
1237	1	0	0	0	1.474359568717218
1238	1	0	0	0	1.788298094058577
1239	1	0	0	0	1.77582584325082
1240	1	0	0	0	1.7901237345085046
1241	1	0	0	0	2.257312088409391
1242	1	0	0	0	2.0239675908199968
1243	1	0	0	0	2.6117194991768766
1244	1	0	0	0	1.8993394076335874
1245	1	0	0	0	2.5708870167092965
1246	1	0	0	0	2.571806575704229
1247	1	0	0	0	2.6268273930150072
1248	1	0	0	0	1.6923131220357355
1249	1	0	0	0	1.8822024522161809
1250	1	0	0	0	2.397575839670172
1251	1	0	0	0	7.941365015850378
1252	1	0	0	0	2.103540419486158
1253	1	0	0	0	2.7668462774875096
1254	0	1	0	0	2.1963190088908036
1255	0	0	0	1	2.5868336334703175
1256	1	0	0	0	3.084823889177689
1257	1	0	0	0	2.2039030574698364
1258	0	1	0	0	3.2959905759712647
1259	0	0	0	1	2.5529287499347695
1260	1	0	0	0	3.1963487579447234
1261	1	0	0	0	2.0924745439668326
1262	1	0	0	0	1.7785152647762592
1263	1	0	0	0	2.3205669717308317
1264	0	1	0	0	2.4518271765326385
1265	0	0	1	0	2.170437563725828
1266	0	0	1	0	1.9059621070055015
1267	0	0	1	0	1.9781183624610608
1268	0	0	0	1	1.698503993262794
1269	1	0	0	0	4.149774013297257
1270	1	0	0	0	1.8302065896890172
1271	1	0	0	0	2.7357466637534498
1272	1	0	0	0	2.833768110218618
1273	1	0	0	0	2.549986963397002
1274	1	0	0	0	2.602898958970381
1275	0	1	0	0	2.904037334697721
1276	0	0	0	1	2.1150686227172972
1277	0	1	0	0	2.644580862870695
1278	0	0	0	1	2.1398941442183372
1279	1	0	0	0	2.3865440477753994
1280	1	0	0	0	1.9035568935040463
1281	1	0	0	0	2.8479230943222102
1282	1	0	0	0	1.9979240160091118
1283	1	0	0	0	2.1080932384375752
1284	1	0	0	0	2.034927138555683
1285	1	0	0	0	2.169753253637895
1286	1	0	0	0	2.6491547708828134
1287	1	0	0	0	2.439845893688026
1288	1	0	0	0	2.193907178568699
1289	1	0	0	0	1.8259328253870555
1290	0	1	0	0	1.4647658628938938
1291	0	0	0	1	1.4812168477079333
1292	1	0	0	0	1.4084292982983802
1293	1	0	0	0	1.2368167574756073
1294	1	0	0	0	3.3712515003269807
1295	1	0	0	0	3.0046862982881555
1296	1	0	0	0	7.3491308127098645
1297	1	0	0	0	6.447122867213867
1298	0	1	0	0	3.693868954907396
1299	0	0	1	0	3.269766519249597
1300	0	0	0	1	2.070575871160567
1301	1	0	0	0	1.8162122458322483
1302	0	1	0	0	2.0994062593956064
1303	0	0	0	1	1.687254219911012
1304	1	0	0	0	1.681875235150836
1305	1	0	0	0	1.8288493282481744
1306	1	0	0	0	1.8157339198422668
1307	1	0	0	0	1.8860820329753631
1308	1	0	0	0	2.1519481858933642
1309	1	0	0	0	2.5646996048169948
1310	1	0	0	0	3.695413242119295
1311	1	0	0	0	1.9334320693743332
1312	0	1	0	0	1.8171952963550717
1313	0	0	0	1	2.2501336995385457
1314	0	1	0	0	2.2154614863361886
1315	0	0	0	1	2.578447747251128
1316	1	0	0	0	1.7222327792891607
1317	0	1	0	0	2.5710998003056824
1318	0	0	0	1	2.2882781407240236
1319	1	0	0	0	2.5542840939035503
1320	1	0	0	0	2.392983344633929
1321	1	0	0	0	1.892386485181072
1322	1	0	0	0	1.7723245688552247
1323	1	0	0	0	1.4573459507636386
1324	1	0	0	0	2.3311915833555896
1325	0	1	0	0	2.247309015510383
1326	0	0	0	1	2.0041197438198237
1327	1	0	0	0	1.8327920331614707
1328	1	0	0	0	2.022400872608532
1329	0	1	0	0	1.8202563212844207
1330	0	0	1	0	2.6313093811827026
1331	0	0	1	0	2.68508143373857
1332	0	0	1	0	2.0278346917887187
1333	0	0	1	0	2.2871777107472613
1334	0	0	0	1	2.415935288268395
1335	1	0	0	0	1.7408296471397475
1336	1	0	0	0	3.3451508484151216
1337	1	0	0	0	7.7808160268967566
1338	1	0	0	0	5.990671469244829
1339	0	1	0	0	2.1470605656927493
1340	0	0	0	1	1.687525114107534
1341	0	1	0	0	1.9528935131594176
1342	0	0	0	1	2.17131601534859
1343	0	1	0	0	2.1091169651623636
1344	0	0	1	0	1.8388592389533995
1345	0	0	0	1	1.9273689411708679
1346	0	1	0	0	1.983294373603022
1347	0	0	0	1	2.1299168396721275
1348	1	0	0	0	2.348398453832339
1349	1	0	0	0	1.8413360777017935
1350	1	0	0	0	1.5369122751360618
1351	0	1	0	0	1.5162904949584193
1352	0	0	0	1	1.4090326786873555
1353	0	1	0	0	1.3912999858741857
1354	0	0	1	0	1.572960981648856
1355	0	0	1	0	1.5109509549731985
1356	0	0	0	1	1.6785530643194275
1357	0	1	0	0	1.2573455912687386
1358	0	0	1	0	2.0521913517243924
1359	0	0	1	0	1.7168334842396855
1360	0	0	1	0	1.8586816907974935
1361	0	0	1	0	1.6931221608005942
1362	0	0	0	1	1.2769535130782963
1363	0	1	0	0	1.8412209005120916
1364	0	0	1	0	1.3640503079107784
1365	0	0	0	1	1.3674334503558987
1366	0	1	0	0	2.2162267139183394
1367	0	0	1	0	1.7650472005605746
1368	0	0	1	0	1.800727355100402
1369	0	0	1	0	1.5682314434774969
1370	0	0	1	0	1.2278964868767082
1371	0	0	1	0	1.6484866507355673
1372	0	0	0	1	1.5183930662781233
1373	0	1	0	0	1.3094329294281435
1374	0	0	1	0	1.7711781019257395
1375	0	0	1	0	1.3922742535381134
1376	0	0	1	0	1.7092772627929806
1377	0	0	1	0	1.7020833660589196
1378	0	0	0	1	1.3122941293336765
1379	0	1	0	0	1.3444317815225015
1380	0	0	1	0	1.4674485809627198
1381	0	0	1	0	1.3396962889519903
1382	0	0	0	1	1.5373155146019761
1383	1	0	0	0	2.4861615348929034
1384	1	0	0	0	2.4407159313614852
1385	1	0	0	0	2.2222114339220616
1386	1	0	0	0	1.9281521200073937
1387	1	0	0	0	1.9046467494533736
1388	1	0	0	0	2.919478307352498
1389	1	0	0	0	3.339408157375211
1390	1	0	0	0	2.1309522701759334
1391	1	0	0	0	3.2103571374817377
1392	1	0	0	0	2.528315524359415
1393	1	0	0	0	3.6069910023591016
1394	1	0	0	0	2.6821937167209726
1395	1	0	0	0	2.332663044356192
1396	1	0	0	0	1.6156231246915795
1397	1	0	0	0	2.3165294239030225
1398	1	0	0	0	2.9014684387215866
1399	0	1	0	0	2.0374059627665644
1400	0	0	1	0	2.1971742047981873
1401	0	0	0	1	1.3318613307456775
1402	1	0	0	0	1.9457650087776155
1403	1	0	0	0	3.335007301324168
1404	1	0	0	0	1.9148679930311359
1405	1	0	0	0	1.991594993921237
1406	1	0	0	0	2.447019701887014
1407	1	0	0	0	3.5420102886660305
1408	1	0	0	0	2.5486513684723415
1409	1	0	0	0	2.628603393587715
1410	1	0	0	0	3.9602933193453005
1411	0	1	0	0	2.342463393869483
1412	0	0	1	0	2.427448968760287
1413	0	0	1	0	2.1985648392712345
1414	0	0	1	0	1.929942197614626
1415	0	0	1	0	2.7609407256329677
1416	0	0	1	0	2.387778617999237
1417	0	0	0	1	1.9508299414160597
1418	1	0	0	0	1.6576741334771756
1419	1	0	0	0	2.3437502754627566
1420	1	0	0	0	1.8255827583034403
1421	1	0	0	0	2.438026274248191
1422	1	0	0	0	2.7153134366435068
1423	1	0	0	0	3.011139777336928
1424	1	0	0	0	2.549040547877679
1425	1	0	0	0	2.4138378971441687
1426	1	0	0	0	2.1352944079997926
1427	1	0	0	0	2.0467083291635104
1428	1	0	0	0	1.9684575730927432
1429	1	0	0	0	4.041644103105157
1430	1	0	0	0	2.1814375666499086
1431	1	0	0	0	1.9948321591937834
1432	1	0	0	0	2.163729069097722
1433	1	0	0	0	3.305809779947789
1434	0	1	0	0	2.6738288756430375
1435	0	0	0	1	3.495784734406958
1436	1	0	0	0	1.8693144550113123
1437	0	1	0	0	2.0845645086502533
1438	0	0	0	1	2.003179852462348
1439	1	0	0	0	2.0511537958307606
1440	1	0	0	0	3.4437073144636474
1441	1	0	0	0	1.807187820745291
1442	1	0	0	0	2.016027058969501
1443	1	0	0	0	2.0986113340091848
1444	1	0	0	0	2.1471140170251592
1445	1	0	0	0	1.864930073377626
1446	0	1	0	0	2.2780178950219305
1447	0	0	1	0	2.0466681491688345
1448	0	0	1	0	2.34946332900832
1449	0	0	0	1	1.9984231251822555
1450	1	0	0	0	2.25059693746769
1451	0	1	0	0	2.0955870191725112
1452	0	0	1	0	2.81231482531463
1453	0	0	0	1	2.67752135564341
1454	1	0	0	0	2.412225996216075
1455	1	0	0	0	2.191829030052301
1456	1	0	0	0	2.03634845625721
1457	0	1	0	0	2.29484422434171
1458	0	0	0	1	2.376815175133612
1459	1	0	0	0	1.453953828486079
1460	0	1	0	0	2.6024433062806733
1461	0	0	0	1	1.9952558118233774
1462	1	0	0	0	1.874492291175969
1463	1	0	0	0	2.442012576730977
1464	1	0	0	0	3.052783747783896
1465	1	0	0	0	2.4732970825951495
1466	1	0	0	0	2.899447429674087
1467	1	0	0	0	2.0795686421428656
1468	1	0	0	0	2.613503695530829
1469	1	0	0	0	2.1807761933656495
1470	1	0	0	0	2.3966423133836554
1471	1	0	0	0	1.9042464246270188
1472	1	0	0	0	1.8033546906778604
1473	0	1	0	0	1.693452185657185
1474	0	0	1	0	1.7295818863556558
1475	0	0	0	1	1.9861674527859978
1476	1	0	0	0	2.1092811711533126
1477	1	0	0	0	1.948701591324851
1478	1	0	0	0	2.115825800086223
1479	1	0	0	0	2.358646027987535
1480	0	1	0	0	2.024648970893687
1481	0	0	0	1	1.7696948706016744
1482	1	0	0	0	1.6581752994876415
1483	1	0	0	0	1.719926508350585
1484	1	0	0	0	1.407447255076436
1485	1	0	0	0	2.407961356917023
1486	0	1	0	0	1.957740496952921
1487	0	0	1	0	1.6939802796306047
1488	0	0	1	0	1.845863548781218
1489	0	0	1	0	2.046679360476772
1490	0	0	1	0	1.8052360604999458
1491	0	0	1	0	2.093547786216084
1492	0	0	1	0	1.9190860741144615
1493	0	0	1	0	2.3068222590327356
1494	0	0	0	1	1.9682286282397525
1495	1	0	0	0	1.837949808220512
1496	1	0	0	0	1.7813312531477052
1497	0	1	0	0	2.1677984380985102
1498	0	0	0	1	1.878307017791143
1499	1	0	0	0	1.4569230541838563
1500	0	1	0	0	1.6188277846626347
1501	0	0	0	1	1.557620219248609
1502	1	0	0	0	1.674051121408567
1503	1	0	0	0	1.4429052968058367
1504	1	0	0	0	1.791056331660574
1505	0	1	0	0	1.5346456390082257
1506	0	0	0	1	2.3740678715936063
1507	1	0	0	0	1.5047065068010326
1508	1	0	0	0	1.3425931435864016
1509	1	0	0	0	2.040362190565031
1510	0	1	0	0	1.8649426126958022
1511	0	0	0	1	1.7482592195565583
1512	1	0	0	0	2.0114630139130907
1513	0	1	0	0	1.9358141621707712
1514	0	0	0	1	2.094502756452902
1515	1	0	0	0	2.1276317065786254
1516	1	0	0	0	2.2781967820841573
1517	1	0	0	0	2.060363732933777
1518	1	0	0	0	2.4637017213388464
1519	1	0	0	0	2.03874867550188
1520	1	0	0	0	2.572565024123846
1521	1	0	0	0	2.832860711956691
1522	0	1	0	0	2.977431672856758
1523	0	0	1	0	2.950532348151796
1524	0	0	0	1	2.8655118955608825
1525	1	0	0	0	1.672001339064228
1526	1	0	0	0	6.055065477608075
1527	1	0	0	0	1.649362978004853
1528	1	0	0	0	2.062279912226503
1529	1	0	0	0	2.025790650008334
1530	1	0	0	0	1.970992417709031
1531	0	1	0	0	2.5667425983977523
1532	0	0	1	0	2.332222371569414
1533	0	0	1	0	2.2695874931469864
1534	0	0	0	1	2.3676615292225964
1535	1	0	0	0	2.1573653321712207
1536	1	0	0	0	1.8588876431768957
1537	1	0	0	0	1.5339498365775244
1538	1	0	0	0	2.3596735901860963
1539	1	0	0	0	1.9649024970513116
1540	1	0	0	0	3.038614677530131
1541	1	0	0	0	1.8081027059862045
1542	1	0	0	0	2.0112065591017747
1543	1	0	0	0	1.8977705137433358
1544	0	1	0	0	2.0429510625319174
1545	0	0	0	1	2.2497831167397213
1546	1	0	0	0	2.7946735722985943
1547	0	1	0	0	2.187381363245945
1548	0	0	1	0	2.1184739888548196
1549	0	0	0	1	2.051925568833101
1550	1	0	0	0	1.3806043412390046
1551	1	0	0	0	2.1256785496683337
1552	1	0	0	0	1.7893726043309062
1553	1	0	0	0	1.5304371012296318
1554	0	1	0	0	1.3834207950741038
1555	0	0	0	1	1.243996018950743
1556	1	0	0	0	1.4048977421942423
1557	1	0	0	0	1.8592542912205454
1558	1	0	0	0	2.2840108112403343
1559	1	0	0	0	1.8408896062536302
1560	1	0	0	0	1.6553263661806552
1561	1	0	0	0	2.2777118183209413
1562	0	1	0	0	2.22679207568368
1563	0	0	0	1	1.760441187773879
1564	1	0	0	0	2.002882772010472
1565	1	0	0	0	2.0284531353431285
1566	0	1	0	0	1.9854993619843528
1567	0	0	1	0	2.3071103821607126
1568	0	0	1	0	2.522972230799745
1569	0	0	0	1	2.045275287529486
1570	0	1	0	0	2.03860258267349
1571	0	0	1	0	1.9458271211569593
1572	0	0	1	0	2.047002527964609
1573	0	0	0	1	1.6732225119064277
1574	0	1	0	0	2.1391805453316715
1575	0	0	0	1	1.9196055325964756
1576	1	0	0	0	2.681783386999966
1577	1	0	0	0	2.0454714508169207
1578	1	0	0	0	2.1667855846978115
1579	1	0	0	0	1.8454574584308947
1580	1	0	0	0	2.3817069863626514
1581	0	1	0	0	3.1250965975755394
1582	0	0	0	1	2.320485206063722
1583	1	0	0	0	1.2065061489499604
1584	1	0	0	0	1.413822829108487
1585	1	0	0	0	1.5423563667471962
1586	1	0	0	0	1.5793034279431009
1587	0	1	0	0	1.5425349021293568
1588	0	0	1	0	1.3266816300282853
1589	0	0	1	0	1.5211245819931116
1590	0	0	0	1	1.9870714160958651
1591	1	0	0	0	1.4240259066855896
1592	1	0	0	0	1.7627049742367518
1593	1	0	0	0	1.9657909986475628
1594	1	0	0	0	2.1014385391776313
1595	1	0	0	0	2.7368171114011712
1596	1	0	0	0	4.209232286086174
1597	1	0	0	0	1.5929920238832742
1598	0	1	0	0	1.825258800217238
1599	0	0	1	0	2.28886564521523
1600	0	0	0	1	1.9247568008727547
1601	1	0	0	0	2.833988465169913
1602	1	0	0	0	2.2695987129250725
1603	1	0	0	0	1.4744427674716996
1604	1	0	0	0	1.3727683507974
1605	1	0	0	0	2.444243955953224
1606	1	0	0	0	2.291656142140558
1607	1	0	0	0	1.7152721726061364
1608	1	0	0	0	2.6781216439855697
1609	1	0	0	0	2.049925470581563
1610	1	0	0	0	1.8002650091859134
1611	1	0	0	0	1.8602184936515371
1612	1	0	0	0	2.0552937157801896
1613	1	0	0	0	1.607644112660269
1614	1	0	0	0	2.6079891467702447
1615	1	0	0	0	2.1811457886761545
1616	1	0	0	0	2.640544478320844
1617	1	0	0	0	2.0792677335884084
1618	1	0	0	0	1.9816667687778222
1619	1	0	0	0	1.8609730543292862
1620	1	0	0	0	1.488708293370311
1621	0	1	0	0	1.4861811592770497
1622	0	0	0	1	1.8637048167944867
1623	1	0	0	0	2.0946764474965676
1624	1	0	0	0	1.3504087237070217
1625	1	0	0	0	1.300180402199948
1626	1	0	0	0	1.515373161043461
1627	1	0	0	0	1.964360964554026
1628	1	0	0	0	2.180326932580355
1629	1	0	0	0	2.4314142019215734
1630	1	0	0	0	1.8313358462036475
1631	1	0	0	0	2.133209976111106
1632	1	0	0	0	2.1004579213152526
1633	1	0	0	0	1.742787437958418
1634	1	0	0	0	2.1901683207154483
1635	1	0	0	0	3.337723037079859
1636	1	0	0	0	2.5872263069982293
1637	0	1	0	0	2.185908054844946
1638	0	0	0	1	1.9597902561030631
1639	1	0	0	0	1.754536929702131
1640	0	1	0	0	2.1717244510069507
1641	0	0	1	0	2.682155112037266
1642	0	0	0	1	1.9559857959700304
1643	1	0	0	0	3.8488173319971453
1644	1	0	0	0	2.0916986195189007
1645	0	1	0	0	2.1887843393294104
1646	0	0	1	0	2.2088455335139274
1647	0	0	1	0	2.137703152836328
1648	0	0	1	0	2.070138858495641
1649	0	0	0	1	2.210895413981785
1650	1	0	0	0	1.4590647710502394
1651	1	0	0	0	1.3937685858156963
1652	0	1	0	0	1.4043506251075892
1653	0	0	0	1	1.1979081445554443
1654	1	0	0	0	3.9082301727182966
1655	1	0	0	0	1.5286606758929306
1656	1	0	0	0	3.3031129670680084
1657	1	0	0	0	1.9255098491571494
1658	1	0	0	0	2.16641409616517
1659	1	0	0	0	2.815163801662564
1660	0	1	0	0	2.434484526705638
1661	0	0	0	1	2.0750393133903007
1662	0	1	0	0	2.3083382289782794
1663	0	0	0	1	2.4924634695386185
1664	1	0	0	0	1.6949401685080263
1665	1	0	0	0	2.4743602347027225
1666	1	0	0	0	2.479397613774137
1667	1	0	0	0	2.4575024099719402
1668	1	0	0	0	3.10545153639223
1669	1	0	0	0	2.510669981153882
1670	1	0	0	0	2.946057479687135
1671	0	1	0	0	2.426435165095639
1672	0	0	0	1	2.5314336315395463
1673	1	0	0	0	2.9399483513467692
1674	0	1	0	0	2.8735651032441747
1675	0	0	0	1	1.8972084051339673
1677	0	1	0	0	2.58676344761693
1678	0	0	1	0	2.5296812124464263
1679	0	0	1	0	2.435139557593748
1680	0	0	1	0	2.73788991331089
1681	0	0	0	1	2.6144488808567314
1682	1	0	0	0	2.4887974518510725
1683	1	0	0	0	2.417079206353231
1684	0	1	0	0	2.608509414138141
1685	0	0	0	1	2.4959915419487673
1686	1	0	0	0	2.478151111037665
1687	0	1	0	0	1.6196232219971782
1688	0	0	0	1	1.9979234177350738
1689	1	0	0	0	2.6390750231117885
1690	1	0	0	0	2.3435946800741205
1691	1	0	0	0	1.9998620270575642
1692	1	0	0	0	1.7519053012802521
1693	0	1	0	0	2.2797920859717675
1694	0	0	0	1	3.19427982560395
1695	1	0	0	0	1.823210334094559
1696	0	1	0	0	2.26605369238545
1697	0	0	1	0	2.207775203656267
1698	0	0	1	0	2.383993680161088
1699	0	0	0	1	2.1273227905529755
1700	1	0	0	0	2.3558240286233696
1701	1	0	0	0	1.6187788793110953
1702	1	0	0	0	2.068382189261098
1703	1	0	0	0	5.873433542644681
1704	1	0	0	0	1.884298545760046
1705	1	0	0	0	4.379070604049136
1706	1	0	0	0	3.1536205606191925
1707	1	0	0	0	1.6634379311995733
1708	1	0	0	0	1.715106390655385
1709	1	0	0	0	1.8137208114722456
1710	1	0	0	0	2.516728329418745
1711	1	0	0	0	1.7918030450905826
1712	0	1	0	0	3.121392559308822
1713	0	0	1	0	3.164588394971832
1714	0	0	1	0	3.6553679154150522
1715	0	0	0	1	3.701366795112628
1716	1	0	0	0	2.5937732771912625
1717	0	1	0	0	1.9782523469815487
1718	0	0	0	1	2.3478602736074494
1719	1	0	0	0	2.1794869055710953
1720	1	0	0	0	2.5089997387523613
1721	1	0	0	0	2.785873984958496
1722	1	0	0	0	2.026762960384027
1723	0	1	0	0	4.602117814458332
1724	0	0	1	0	2.43934133493927
1725	0	0	1	0	1.9962293450858184
1726	0	0	1	0	2.0025794200625393
1727	0	0	1	0	3.34605469524063
1728	0	0	0	1	2.8391039407139265
1729	0	1	0	0	2.917914460535558
1730	0	0	0	1	1.9416831111748105
1731	1	0	0	0	4.704564702074157
1732	1	0	0	0	2.538156704178312
1733	1	0	0	0	2.4918801751423496
1734	1	0	0	0	2.2960603499901344
1735	1	0	0	0	4.089281487799926
1736	1	0	0	0	1.468533658522951
1737	0	1	0	0	2.4281191457582074
1738	0	0	1	0	2.4911649883539693
1739	0	0	1	0	2.148413798753764
1740	0	0	1	0	2.045226950490433
1741	0	0	1	0	1.9390602440349516
1742	0	0	0	1	1.9748986058311266
1743	0	1	0	0	2.536559371355856
1744	0	0	1	0	2.0692733929299996
1745	0	0	0	1	1.7729075711908002
1746	1	0	0	0	2.9840049224436065
1747	1	0	0	0	2.486457292806032
1748	1	0	0	0	2.352829268552814
1749	1	0	0	0	1.8831132605127432
1750	1	0	0	0	2.4415196106110617
1751	1	0	0	0	2.166837958582191
1752	1	0	0	0	2.346783278094483
1753	0	1	0	0	2.0263391645970192
1754	0	0	0	1	2.195441508445056
1755	1	0	0	0	2.475928744975196
1756	1	0	0	0	2.236568322474887
1757	1	0	0	0	2.447047852766773
1758	1	0	0	0	1.9106601725720915
1759	1	0	0	0	2.303246695519453
1760	1	0	0	0	1.6772431669669652
1761	1	0	0	0	1.7911994282485713
1762	1	0	0	0	2.0820738863291703
1763	1	0	0	0	2.26336957741258
1764	1	0	0	0	1.6779502788909504
1765	0	1	0	0	2.071985713814004
1766	0	0	1	0	3.1749162404219287
1767	0	0	0	1	2.300952561060761
1768	1	0	0	0	2.3088703919283606
1769	1	0	0	0	2.83674182277505
1770	1	0	0	0	2.158414229484412
1771	1	0	0	0	2.2862742191367973
1772	1	0	0	0	2.0692686061580563
1773	1	0	0	0	3.4282116917687904
1774	1	0	0	0	1.943952983765744
1775	0	1	0	0	2.1880564814616683
1776	0	0	0	1	2.216109551223637
1777	0	1	0	0	3.1749506277728887
1778	0	0	0	1	1.8166161169240562
1779	0	1	0	0	3.0384430755808394
1780	0	0	0	1	1.4551551642028562
1781	1	0	0	0	3.700795322656561
1782	0	1	0	0	4.808502741940326
1783	0	0	0	1	4.006302947201358
1784	1	0	0	0	1.8324661854284319
1785	1	0	0	0	2.0707331223537206
1786	1	0	0	0	2.064999537300121
1787	1	0	0	0	2.194123026407676
1788	0	1	0	0	5.587928395982237
1789	0	0	0	1	1.3971311786987008
1790	1	0	0	0	1.8408983845805174
1791	1	0	0	0	2.247394924472754
1792	1	0	0	0	2.2694056979339625
1793	1	0	0	0	2.529458877565512
1794	1	0	0	0	1.932331344580711
1795	1	0	0	0	2.92912325360212
1796	0	1	0	0	2.9812185309651413
1797	0	0	0	1	3.134222401920649
1798	1	0	0	0	1.8853386776942673
1799	0	1	0	0	2.059197072549696
1800	0	0	0	1	2.1695845337090947
1801	1	0	0	0	2.0796608245101837
1802	1	0	0	0	1.9203536565768382
1803	1	0	0	0	1.8687426332557482
1804	1	0	0	0	1.5503817989240292
1805	1	0	0	0	1.7766430721853033
1806	1	0	0	0	1.498607994572927
1807	1	0	0	0	1.8024087223232672
1808	1	0	0	0	1.4408512261236943
1809	1	0	0	0	1.4929405806603342
1810	1	0	0	0	1.0
1811	1	0	0	0	2.2980207390616894
1812	1	0	0	0	1.83426875920777
1813	1	0	0	0	1.2445427320390856
1814	0	1	0	0	1.6758156787124288
1815	0	0	0	1	1.4102172639202968
1816	1	0	0	0	1.4428477268101423
1817	1	0	0	0	1.2359608050776523
1818	1	0	0	0	1.7892817546432136
1819	1	0	0	0	2.0419656913138122
1820	1	0	0	0	2.1097645910395113
1821	1	0	0	0	1.6839828936686565
1822	0	1	0	0	1.7932952245847096
1823	0	0	0	1	1.5173272205866775
1824	1	0	0	0	1.778146374157063
1825	0	1	0	0	1.9386731288013155
1826	0	0	1	0	1.6999114007525562
1827	0	0	0	1	2.164273355111486
1828	1	0	0	0	1.9703951651455769
1829	0	1	0	0	1.7076250486318234
1830	0	0	0	1	1.8236674705656664
1831	1	0	0	0	2.047285778107428
1832	1	0	0	0	2.345881602986343
1833	1	0	0	0	2.182846697428179
1834	1	0	0	0	2.792293629725968
1835	1	0	0	0	2.2926932870885928
1836	0	1	0	0	4.014428032021013
1837	0	0	0	1	2.510817121571972
1838	1	0	0	0	3.263279364518345
1839	1	0	0	0	2.2940706936467543
1840	1	0	0	0	3.7904815312111193
1841	1	0	0	0	2.475476149825828
1842	0	1	0	0	2.685257847847867
1843	0	0	0	1	1.7945768136122935
1844	0	1	0	0	1.755437338019896
1845	0	0	0	1	2.358330304967406
1846	0	1	0	0	2.6574745038181025
1847	0	0	0	1	2.167981634417362
1848	1	0	0	0	2.2062193926671783
1849	1	0	0	0	1.7519819903549314
1850	0	1	0	0	2.1652598855074827
1851	0	0	1	0	4.649837497159902
1852	0	0	0	1	1.975959053989932
1853	1	0	0	0	4.573700467749767
1854	0	1	0	0	2.056364272676752
1855	0	0	0	1	2.2577234352728928
1856	0	1	0	0	2.3152833636670604
1857	0	0	1	0	2.774757598940599
1858	0	0	0	1	2.723564321710805
1859	0	1	0	0	1.879143572328138
1860	0	0	0	1	1.9580920331783864
1861	1	0	0	0	3.9761279603185375
1862	1	0	0	0	2.384061479288925
1863	1	0	0	0	2.5121615160710564
1864	0	1	0	0	1.9179387587800045
1865	0	0	1	0	2.5114227597557583
1866	0	0	0	1	2.135470356418526
1867	0	1	0	0	3.0681204514566844
1868	0	0	1	0	3.624261811016772
1869	0	0	1	0	2.410096432448241
1870	0	0	0	1	1.9426550544543835
1871	1	0	0	0	2.7990319300107025
1872	0	1	0	0	2.5538161562222848
1873	0	0	1	0	3.2016009121511857
1874	0	0	1	0	2.4062463980617737
1875	0	0	0	1	2.5910142616576315
1876	0	1	0	0	1.889173877963774
1877	0	0	0	1	1.9683460367033234
1878	0	1	0	0	1.0110347097261752
1879	0	0	0	1	2.385386840757458
1880	0	1	0	0	2.1233750077263673
1881	0	0	0	1	1.906005932945943
1882	1	0	0	0	2.1166358296052756
1883	1	0	0	0	2.256641938380408
1884	1	0	0	0	2.609976759078334
1885	1	0	0	0	1.5837152074369278
1886	1	0	0	0	2.481134728157273
1887	1	0	0	0	2.028499717950741
1888	1	0	0	0	1.8732431577206763
1889	1	0	0	0	2.270991265703992
1890	1	0	0	0	1.7487904649037131
1891	1	0	0	0	1.6275542684304163
1892	1	0	0	0	1.6443890807884969
1893	1	0	0	0	2.3088895567536647
1894	0	1	0	0	2.4218353886402895
1895	0	0	0	1	2.395922583494444
1896	0	1	0	0	1.8517904543724828
1897	0	0	0	1	3.187738411617347
1898	1	0	0	0	1.7955737949740105
1899	0	1	0	0	2.5448370381510945
1900	0	0	1	0	2.373404220971981
1901	0	0	0	1	2.4102481970435043
1902	1	0	0	0	3.3814220374685813
1903	1	0	0	0	1.990354418794083
1904	1	0	0	0	2.2957829147507494
1905	1	0	0	0	1.457983712892668
1906	1	0	0	0	2.1839296469312246
1907	1	0	0	0	3.5667899368561033
1908	0	1	0	0	2.6913246099489996
1909	0	0	1	0	3.120815249589315
1910	0	0	0	1	1.8134918842962255
1911	1	0	0	0	2.5968477192268646
1912	1	0	0	0	3.107259032838939
1913	0	1	0	0	2.7997647781617006
1914	0	0	0	1	3.2119238066546596
1915	1	0	0	0	1.4647092008945017
1916	1	0	0	0	2.616641876271886
1917	0	1	0	0	2.603644841057473
1918	0	0	1	0	4.347395772159595
1919	0	0	1	0	1.9865855637354575
1920	0	0	1	0	2.582034850423127
1921	0	0	1	0	2.4907168854730357
1922	0	0	0	1	2.088050526171351
1923	0	1	0	0	2.4801482338234795
1924	0	0	1	0	3.0099140937831046
1925	0	0	1	0	3.790697927014226
1926	0	0	1	0	2.0562225870069017
1927	0	0	1	0	2.232013873635352
1928	0	0	1	0	3.3509688372332658
1929	0	0	0	1	1.8717480575182142
1930	1	0	0	0	1.4395962128297213
1931	1	0	0	0	2.0323150702475763
1932	1	0	0	0	1.8815694525088016
1933	1	0	0	0	1.8139073771763754
1934	0	1	0	0	1.6223293314007596
1935	0	0	0	1	2.6132265979989056
1936	1	0	0	0	2.4496245495260447
1937	0	1	0	0	2.3496770871361314
1938	0	0	0	1	2.135045866094889
1939	1	0	0	0	2.235950277691672
1940	1	0	0	0	1.9176945005381478
1941	1	0	0	0	4.526936009711135
1942	1	0	0	0	2.2003011482168073
1943	0	1	0	0	1.8961393674198816
1944	0	0	0	1	1.505421848457541
1945	1	0	0	0	1.7860585062539605
1946	1	0	0	0	2.020719529040111
1947	1	0	0	0	2.4970420000535904
1948	1	0	0	0	1.8825522163799024
1949	1	0	0	0	2.0964314129184403
1950	1	0	0	0	2.144062699932963
1951	1	0	0	0	1.8471381496236823
1952	1	0	0	0	1.361884488708295
1953	1	0	0	0	1.7829667405159828
1954	1	0	0	0	2.30735587415263
1955	1	0	0	0	1.843695947223261
1956	0	1	0	0	2.1778332862898067
1957	0	0	1	0	2.018130390888234
1958	0	0	1	0	2.266620220034227
1959	0	0	1	0	2.5711405510138308
1960	0	0	1	0	1.7820771490720806
1961	0	0	1	0	1.9554172570727524
1962	0	0	1	0	2.846779092416958
1963	0	0	1	0	1.815966101531304
1964	0	0	1	0	1.9832364072810402
1965	0	0	1	0	2.6165937442375133
1966	0	0	1	0	2.2004387331100514
1967	0	0	1	0	3.0130763872085495
1968	0	0	1	0	1.9730931506465696
1969	0	0	1	0	2.6810548970935955
1970	0	0	1	0	1.95245234862949
1971	0	0	1	0	1.8721639420534966
1972	0	0	1	0	2.1494744355325324
1973	0	0	1	0	2.4592102642324187
1974	0	0	1	0	2.0179568496050573
1975	0	0	0	1	1.9436675135795634
1976	1	0	0	0	1.7300299282662839
1977	1	0	0	0	1.7920318099639758
1978	1	0	0	0	2.5767551891489564
1979	0	1	0	0	4.986151966016941
1980	0	0	1	0	3.9695455291905817
1981	0	0	1	0	3.279984943320048
1982	0	0	1	0	3.920798724019606
1983	0	0	1	0	3.048919284631283
1984	0	0	1	0	2.099062133386647
1985	0	0	1	0	4.096979054229819
1986	0	0	1	0	2.142717261428644
1987	0	0	1	0	2.302897526548138
1988	0	0	1	0	2.9778767730451134
1989	0	0	1	0	1.9762944476457107
1990	0	0	1	0	2.657248132654416
1991	0	0	1	0	3.189933172075515
1992	0	0	1	0	2.6845603877410853
1993	0	0	1	0	2.3907854857072093
1994	0	0	1	0	2.668662183849654
1995	0	0	1	0	3.005018293391511
1996	0	0	1	0	2.73326963264126
1997	0	0	0	1	2.194450630163232
1998	1	0	0	0	1.9621259234987118
1999	1	0	0	0	5.758577778585399
2000	1	0	0	0	1.661259666631894
2001	1	0	0	0	2.333335743527053
2002	1	0	0	0	2.33212111867869
[truncated: 2,548 more rows]
