# Supplementary material for: Bioinformatic Assessment of Factors Affecting the Correlation between Protein Abundance and Elongation Efficiency in Prokaryotes
Source: Int J Mol Sci. 2022 Oct 9;23(19):11996. doi: 10.3390/ijms231911996 (PMC9570070; doi:10.3390/ijms231911996)
Supplement: Supplementary file 1 [file ijms-23-11996-s001.zip › EloE/output_folder/Salmonella_Typhimurium_99287/salmonella enterica subsp. enterica serovar typhimurium str. lt2_ribpos.txt]

Positions of ribosomal genes salmonella enterica subsp. enterica serovar typhimurium str. lt2
227	250	1551	1865	2908	3885	3889	4144	4231	4293	4300	4329	4338	4360	4364	4370	4375	4376	4389	4391	4421	4433	4439	4443	4448	4452	4458	4463	4465	4466	4469	4474	4480	4482	4486	4488	4493	4494	4496	4499	4500	4503	4505	4512	4513	4516	4517	4521	4524	4525	4527	4528	4529	4530	4536	4537	4543	4544	4545	
74	170	343	345	367	456	499	687	737	1102	1117	1213	1250	1310	1376	1541	1545	1603	1684	1829	2169	2569	2798	2870	3077	3083	3104	3236	3264	3352	3353	3373	3441	3627	3676	3787	3818	3844	3849	3854	3878	3965	4013	4051	4102	4114	4124	4172	4215	4232	4274	4323	4361	4434	4465	4481	4486	4491	4538	
279	315	575	1069	1097	1357	1449	1464	1681	1697	1844	2076	2079	2091	2172	2373	2379	2422	2467	2493	2642	2714	2716	2743	2758	2839	2994	3074	3148	3245	3258	3277	3506	3516	3536	3550	3563	3581	3629	3678	3683	3710	3786	3841	3842	3843	3858	3869	3898	3988	4068	4073	4153	4158	4162	4279	4390	4451	4470	
110	245	334	2597	3147	3351	3356	3621	3900	4098	4160	4182	4250	4272	4277	4340	4358	4365	4375	4400	4402	4417	4418	4433	4434	4438	4441	4447	4452	4458	4464	4476	4477	4485	4491	4492	4502	4504	4505	4506	4509	4513	4514	4517	4521	4523	4524	4526	4527	4530	4531	4534	4536	4538	4539	4540	4541	4545	4546	
611	1379	1748	1887	2022	2467	2612	3918	4026	4129	4188	4196	4220	4234	4243	4256	4289	4304	4311	4373	4378	4396	4416	4425	4437	4440	4443	4445	4451	4455	4461	4462	4470	4471	4473	4474	4484	4488	4490	4493	4494	4507	4511	4515	4517	4520	4522	4523	4524	4525	4528	4530	4533	4534	4536	4537	4541	4546	4547	
