# Supplementary material for: Bioinformatic Assessment of Factors Affecting the Correlation between Protein Abundance and Elongation Efficiency in Prokaryotes
Source: Int J Mol Sci. 2022 Oct 9;23(19):11996. doi: 10.3390/ijms231911996 (PMC9570070; doi:10.3390/ijms231911996)
Supplement: Supplementary file 1 [file ijms-23-11996-s001.zip › EloE/output_folder/Shigella_flexneri_2a_str._301_198214/shigella flexneri 2a str. 301_all.txt]

Index = 1
#	Number	EEI	locus_tag	Name	Prot	Note
1	2097	1,0000e+00	SF2097	rfc	O-antigen polymerase	null
2	2066	1,0273e+00	SF2066	-	hypothetical protein	null
3	2718	1,0347e+00	SF2718	-	hypothetical protein	codon recognized: CGU
4	3094	1,0500e+00	SF3092	-	conserved hypothetical protein	null
5	4677	1,0506e+00	CP0252	yigA	hypothetical protein	null
6	3706	1,0548e+00	SF3704	shiC	conserved hypothetical protein	null
7	4446	1,0712e+00	CP0010	ospF	OspF	secreted by the Mxi-Spa secretion machinery
8	3857	1,0753e+00	SF3855	rhoL	rho operon leader peptide	null
9	3305	1,0760e+00	SF3303	-	putative IS1 encoded protein	null
10	3523	1,0760e+00	SF3521	-	putative IS1 encoded protein	null
11	592	1,0818e+00	SF0592	-	hypothetical protein	null
12	315	1,0854e+00	SF0315	-	conserved hypothetical protein	null
13	1978	1,0858e+00	SF1978	-	putative regulator	Code: K; COG: COG2207
14	4586	1,0883e+00	CP0154	spa9	Mxi-Spa secretion machinery protein Spa9	null
15	4598	1,0909e+00	CP0168	-	hypothetical protein	null
16	4554	1,0964e+00	CP0122	ipaJ	IpaJ, invasion plasmid antigen	null
17	4572	1,1016e+00	CP0140	mxiK	Mxi-Spa secretion machinery protein MxiK	null
18	1848	1,1095e+00	SF1848	-	putative excisionase	SI#30
19	2096	1,1138e+00	SF2096	rfbI	glycosyl translocase	null
20	2092	1,1150e+00	SF2092	-	conserved hypothetical protein	null
21	4651	1,1180e+00	CP0221	-	IS1 encoded protein	null
22	309	1,1189e+00	SF0309	-	conserved hypothetical protein	null
23	2978	1,1211e+00	SF2975	-	conserved hypothetical protein	null
24	307	1,1216e+00	SF0307	gtrII	putative glucosyl transferase II	null
25	4611	1,1264e+00	CP0181	virA	VirA protein	null
26	3966	1,1274e+00	SF3964	-	hypothetical protein	null
27	4562	1,1280e+00	CP0130	ipgB1	protein IpgB1	secreted by the Mxi-Spa machinery, function unknown
28	4597	1,1329e+00	CP0167	-	hypothetical protein	null
29	3519	1,1351e+00	SF3517	-	putative IS1 encoded protein	null
30	4222	1,1351e+00	SF4220	-	putative IS1 encoded protein	null
31	1231	1,1359e+00	SF1231	-	hypothetical protein	codon recognized: UAC
32	4574	1,1361e+00	CP0142	mxiL	Mxi-Spa secretion machinery protein MxiL	null
33	4245	1,1373e+00	SF4244	yjgG	conserved hypothetical protein	null
34	2094	1,1375e+00	SF2094	-	conserved hypothetical protein	null
35	3713	1,1416e+00	SF3711	shiD	colV-immunity protein	null
36	4489	1,1420e+00	CP0057	-	IS600 ORF2	partial
37	4480	1,1453e+00	CP0046	virF	transcriptional activator VirF	null
38	4534	1,1469e+00	CP0100	-	hypothetical protein	partial
39	4472	1,1479e+00	CP0038	-	hypothetical protein	null
40	4681	1,1505e+00	CP0256	-	hypothetical protein	null
41	3267	1,1506e+00	SF3265	-	conserved hypothetical protein	null
42	1543	1,1556e+00	SF1543	ycgW	conserved hypothetical protein	codon recognized: AGA
43	1498	1,1566e+00	SF1498	ydjO	conserved hypothetical protein	null
44	861	1,1594e+00	SF0861	-	IS2 ORF2	null
45	4445	1,1597e+00	CP0009	ospD2	hypothetical protein	null
46	1980	1,1609e+00	SF1980	-	resistance protein	Code: P; COG: COG2076
47	4575	1,1617e+00	CP0143	mxiM	Mxi-Spa secretion machinery protein MxiM	null
48	4437	1,1618e+00	CP0001	-	IS2 ORF2	null
49	3089	1,1653e+00	SF3087	-	IS4 ORF	null
50	3844	1,1662e+00	SF3842	ilvL	ilvGEDA operon leader peptide	null
51	4567	1,1710e+00	CP0135	ipgF	periplasmic protein IpgF	null
52	4576	1,1712e+00	CP0144	mxiE	AraC-like family protein MxiE	null
53	4566	1,1739e+00	CP0134	ipgE	IpgE, cytoplasmic chaperone for IpgD	null
54	4555	1,1744e+00	CP0123	virB	transcriptional activator VirB	null
55	4483	1,1753e+00	CP0050	-	IS1 encoded protein	null
56	870	1,1778e+00	SF0870	-	hypothetical protein	null
57	2187	1,1792e+00	SF2187	-	hypothetical conserved protein	null
58	4627	1,1793e+00	CP0197	-	hypothetical protein	null
59	4617	1,1811e+00	CP0187	-	hypothetical protein	null
60	4577	1,1826e+00	CP0145	mxiD	outermembrane protein MxiD	null
61	4527	1,1831e+00	CP0093	ospD3	hypothetical protein	null
62	4449	1,1835e+00	CP0013	-	IS1 ORF	null
63	1692	1,1848e+00	SF1692	-	iso-IS10R ORF	null
64	676	1,1860e+00	SF0676	-	conserved hypothetical protein	null
65	4663	1,1904e+00	CP0235	shf	carbohydrate transport protein	null
66	3541	1,1939e+00	SF3539	-	conserved hypothetical protein	null
67	4578	1,1952e+00	CP0146	mxiC	Mxi-Spa secretion machinery protein	null
68	4565	1,2004e+00	CP0133	ipgD	hypothetical protein	null
69	1039	1,2043e+00	SF1039	csgC	putative curli production protein	null
70	2100	1,2046e+00	SF2100	rfbE	polysaccharide biosynthesis protein	null
71	4557	1,2048e+00	CP0125	ipaA	hypothetical protein	null
72	4665	1,2065e+00	CP0237	virK	hypothetical protein	null
73	1757	1,2088e+00	SF1757	-	putative glycoprotein	null
74	593	1,2097e+00	SF0593	-	putative Rhs-family protein	null
75	3536	1,2101e+00	SF3534	-	hypothetical protein	null
76	4497	1,2113e+00	CP0064	-	IS1 encoded protein	partial
77	132	1,2120e+00	SF0132	-	conserved hypothetical protein	null
78	1381	1,2122e+00	SF1381	-	ISSfl4 ORF1	null
79	4536	1,2131e+00	CP0102	-	hypothetical protein	Similar to Shigella flexneri orf, conserved
80	4581	1,2149e+00	CP0149	spa47	ATP synthase SpaL	Invasion protein InvC; necessary for efficient entry
81	4569	1,2164e+00	CP0137	mxiH	Mxi-Spa secretion machinery protein MxiH	null
82	2170	1,2178e+00	SF2170	yehA	putative type-1 fimbrial protein	null
83	4692	1,2182e+00	CP0266	-	hypothetical protein	partial
84	4649	1,2197e+00	CP0219	-	hypothetical protein	null
85	2409	1,2206e+00	SF2409	-	fimbrial protein-like protein	Code: N; COG: COG3539
86	3509	1,2209e+00	SF3507	-	conserved hypothetical protein	null
87	937	1,2222e+00	SF0937	-	hypothetical protein	partial
88	4145	1,2226e+00	SF4143	-	putative IS1 encoded protein	null
89	4458	1,2226e+00	CP0022	ospD1	protein OspD1	null
90	537	1,2226e+00	SF0537	-	putative integrase encoded by prophage CP-933K;	Code: L; COG: COG0582
91	4579	1,2244e+00	CP0147	mxiA	Mxi-Spa secretion machinery protein MxiA	null
92	316	1,2278e+00	SF0316	-	hypothetical protein	partial
93	4570	1,2279e+00	CP0138	mxiI	Mxi-Spa secretion machinery protein MxiI	null
94	4481	1,2302e+00	CP0047	-	IS2 ORF2	null
95	1675	1,2310e+00	SF1675	-	conserved hypothetical protein	Code: R; COG: COG3313
96	2434	1,2313e+00	SF2434	emrY	multidrug resistance protein Y	Code: GEPR; COG: COG0477
97	1809	1,2334e+00	SF1809	-	putative phosphatidate cytidiltransferase	Code: I; COG: COG0575
98	3356	1,2339e+00	SF3354	hopD	putative leader peptidase	Code: N; COG: COG1989
99	2979	1,2343e+00	SF2977	-	hypothetical protein	partial
100	737	1,2360e+00	SF0737	ybhM	conserved hypothetical protein	Code: R; COG: COG0670
101	4543	1,2367e+00	CP0111	-	hypothetical protein	null
102	1821	1,2415e+00	SF1821	-	conserved hypothetical protein	null
103	4471	1,2418e+00	CP0037	-	hypothetical protein	null
104	1922	1,2449e+00	SF1922	flhE	flagellar protein	null
105	1710	1,2464e+00	SF1709	-	iso-IS10R ORF	null
106	3540	1,2465e+00	SF3538	-	conserved hypothetical protein	Code: R; COG: COG0701
107	3597	1,2493e+00	SF3595	yhiX	putative ARAC-type regulatory protein	Code: K; COG: COG2207
108	8	1,2498e+00	SF0008	-	hypothetical protein	null
109	4212	1,2504e+00	SF4210	fimB	recombinase; regulator for fimA	Code: L; COG: COG0582
110	1399	1,2515e+00	SF1399	-	conserved hypothetical protein	null
111	2966	1,2517e+00	SF2966	-	hypothetical protein	null
112	4600	1,2519e+00	CP0169	-	hypothetical protein	null
113	4587	1,2524e+00	CP0155	spa29	Mxi-Spa secretion machinery protein Spa29	null
114	3664	1,2536e+00	SF3662	waaI	lipid A-core, surface polymer ligase	Code: M; COG: COG3307
115	3005	1,2552e+00	SF3003	-	iso-IS10R ORF	null
116	4246	1,2560e+00	SF4243	pyrL	pyrBI operon leader peptide	null
117	3470	1,2563e+00	SF3467	-	iso-IS10R ORF	null
118	2023	1,2563e+00	SF2023	-	iso-IS10R ORF	null
119	2203	1,2563e+00	SF2203	-	iso-IS10R ORF	null
120	4517	1,2564e+00	CP0084	-	iso-IS10R ORF	null
121	2985	1,2578e+00	SF2983	-	iso-IS10R ORF	null
122	2163	1,2578e+00	SF2162	-	iso-IS10R ORF	null
123	2422	1,2578e+00	SF2422	-	iso-IS10R ORF	null
124	1032	1,2578e+00	SF1032	-	iso-IS10R ORF	null
125	1198	1,2578e+00	SF1198	-	iso-IS10R ORF	null
126	804	1,2578e+00	SF0804	-	iso-IS10R ORF	null
127	4525	1,2578e+00	CP0091	-	iso-IS10R ORF	null
128	485	1,2578e+00	SF0484	-	iso-IS10R ORF	null
129	4691	1,2592e+00	CP0265a	ospE1	OspE1	secreted by the Mxi-Spa secretion machinery
130	4160	1,2593e+00	SF4158	yjbL	conserved hypothetical protein	null
131	2651	1,2605e+00	SF2651	-	IS4 ORF	null
132	4582	1,2609e+00	CP0150	spa13	Mxi-Spa secretion machinery protein Spa13	null
133	4696	1,2613e+00	CP0270	-	IS3 ORF2	null
134	2015	1,2622e+00	SF2015	yedV	putative 2-component sensor protein	Code: T; COG: COG0642
135	4624	1,2640e+00	CP0194	stbB	plasmid stable inheritance protein	null
136	4664	1,2652e+00	CP0236	rfbU	UDP-sugar hydrolase	null
137	1195	1,2671e+00	SF1195	-	conserved hypothetical protein	null
138	198	1,2686e+00	SF0198	gloB	probable hydroxyacylglutathione hydrolase	Code: R; COG: COG0491
139	3438	1,2689e+00	SF3436	yhgH	conserved hypothetical protein	Code: R; COG: COG1040
140	4495	1,2690e+00	CP0062	-	ISSfl1 ORF2	null
141	2016	1,2693e+00	SF2016	yedW	putative 2-component transcriptional regulator	Code: TK; COG: COG0745
142	602	1,2698e+00	SF0602	-	conserved hypothetical protein	null
143	4482	1,2710e+00	CP0048	ospE2	OspE2	secreted by the Mxi-Spa secretion machinery
144	4558	1,2713e+00	CP0126	ipaD	hypothetical protein	null
145	3327	1,2733e+00	SF3325	-	ISSfl4 ORF1	partial
146	3506	1,2744e+00	SF3504	yhiJ	conserved hypothetical protein	null
147	3510	1,2751e+00	SF3508	-	conserved hypothetical protein	null
148	297	1,2767e+00	SF0297	-	putative phage integrase	Code: L; COG: COG0582
149	4460	1,2784e+00	CP0024	ipgB2	hypothetical protein	null
150	4528	1,2806e+00	CP0094	ospC1	protein OspC1	null
151	4571	1,2813e+00	CP0139	mxiJ	Mxi-Spa secretion machinery protein MxiJ	null
152	4403	1,2818e+00	SF4401	-	conserved hypothetical protein	codon recognized: CUG
153	2751	1,2839e+00	SF2751	-	putative IS1 encoded protein	null
154	2093	1,2854e+00	SF2093	-	conserved hypothetical protein	null
155	308	1,2858e+00	SF0308	-	conserved hypothetical protein	partial
156	2098	1,2861e+00	SF2098	rfbG	dTDP-rhamnosyl transferase	null
157	4551	1,2869e+00	CP0119	-	transposase	null
158	4556	1,2871e+00	CP0124	acp	Acp, putative acyl carrier protein	null
159	2027	1,2872e+00	SF2027	-	hypothetical protein	null
160	820	1,2878e+00	SF0820	-	conserved hypothetical protein	null
161	1461	1,2896e+00	SF1461	ynjI	conserved hypothetical protein	null
162	2566	1,2901e+00	SF2566	-	ISSfl2 ORF	null
163	1979	1,2902e+00	SF1979	ybcL	conserved hypothetical protein	Code: R; COG: COG1881
164	1347	1,2916e+00	SF1347	-	conserved hypothetical protein	null
165	4639	1,2927e+00	CP0209	-	hypothetical protein	partial
166	1830	1,2950e+00	SF1830	-	multidrug resistant protein-like protein	Code: GEPR; COG: COG0477
167	2650	1,2952e+00	SF2650	-	hypothetical protein	partial
168	4564	1,2954e+00	CP0132	icsB	IcsB, invasion protein	null
169	3513	1,2963e+00	SF3511	-	hypothetical protein	null
170	4573	1,2966e+00	CP0141	mxiN	Mxi-Spa secretion machinery protein MxiN	null
171	4633	1,2972e+00	CP0203	-	transposase	partial
172	1834	1,2975e+00	SF1834	-	conserved hypothetical protein	Code: K; COG: COG2207
173	1060	1,2983e+00	SF1060	-	hypothetical bacteriophage protein	null
174	3898	1,2991e+00	SF3896	yigG	conserved hypothetical protein	null
175	4496	1,2997e+00	CP0063	ospC2	hypothetical protein	null
176	2858	1,3044e+00	SF2858	-	conserved hypothetical protein	SI#46
177	4583	1,3046e+00	CP0151	spa32	Mxi-Spa secretion machinery protein Spa32	null
178	707	1,3051e+00	SF0707	-	putative tail attachment protein	null
179	1773	1,3081e+00	SF1773	-	putative acetyltransferase	null
180	1748	1,3126e+00	SF1748	yddM	conserved hypothetical protein	Code: N; COG: COG3093
181	4533	1,3127e+00	CP0099	-	ISSfl1 ORF1	null
182	4439	1,3138e+00	CP0003	ospB	OspB protein	null
183	894	1,3157e+00	SF0894	-	putative integrase encoded by prophage CP-933K;	Code: L; COG: COG0582
184	463	1,3172e+00	SF0463	-	hypothetical protein	null
185	1539	1,3175e+00	SF1539	-	minor fimbrial subunit, D-mannose specific	null
186	4657	1,3181e+00	CP0227	ospG	protein OspG	null
187	4547	1,3193e+00	CP0115	ospC3	OspC3	probably secreted by the Mxi-Spa secretion
188	4379	1,3209e+00	SF4377	hpaA	putative 4-hydroxyphenylacetate 3-monooxygenase	Code: K; COG: COG2207
189	1807	1,3211e+00	SF1807	-	hypothetical protein	Code: I; COG: COG0671
190	2971	1,3215e+00	SF2971	-	conserved hypothetical protein	null
191	3715	1,3219e+00	SF3713	shiE	conserved hypothetical protein	null
192	636	1,3223e+00	SF0636	ybeR	conserved hypothetical protein	null
193	1346	1,3254e+00	SF1346	-	putative bacteriophage protein	null
194	3319	1,3286e+00	SF3317	smf	conserved hypothetical protein	Code: LN; COG: COG0758
195	2760	1,3305e+00	SF2760	-	putative regulatory protein	null
196	3185	1,3326e+00	SF3183	-	IS2 ORF2	null
197	328	1,3330e+00	SF0328	-	conserved hypothetical protein	null
198	264	1,3352e+00	SF0264	-	hypothetical protein	null
199	2716	1,3358e+00	SF2716	-	conserved hypothetical protein	Code: S; COG: COG1238
200	3507	1,3364e+00	SF3505	-	conserved hypothetical protein	null
201	4697	1,3386e+00	CP0271	icsP/sopA	outer membrane protease	outer membrane protease; involved in virulence in
202	2991	1,3390e+00	SF2989	-	conserved hypothetical protein	null
203	4463	1,3392e+00	CP0028	-	ISSfl3 ORF	null
204	4401	1,3393e+00	SF4399	bglJ	2-component transcriptional regulator	Code: TK; COG: COG2197
205	1929	1,3395e+00	SF1929	-	hypothetical protein	null
206	3515	1,3410e+00	SF3513	-	IS2 ORF2	Code: L; COG: COG2801
207	3214	1,3420e+00	SF3212	-	hypothetical protein	codon recognized: AUG
208	213	1,3430e+00	SF0213	-	IS911 ORF2	Code: L; COG: COG2801
209	4515	1,3437e+00	CP0082	ipgH	invasion plasmid gene product	null
210	4475	1,3442e+00	CP0041	-	IS150 ORF B	partial
211	1108	1,3443e+00	SF1108	ycfL	conserved hypothetical protein	null
212	4580	1,3443e+00	CP0148	spa15	Mxi-Spa secretion machinery protein Spa15	null
213	3511	1,3456e+00	SF3509	-	conserved hypothetical protein	null
214	3009	1,3462e+00	SF3007	-	conserved hypothetical protein	null
215	2863	1,3466e+00	SF2863	-	IS911 ORF2	null
216	4188	1,3471e+00	SF4186	-	IS2 ORF2	Code: L; COG: COG2801
217	3573	1,3475e+00	SF3571	-	conserved hypothetical protein	null
218	932	1,3476e+00	SF0932	-	IS2 ORF2	Code: L; COG: COG2801
219	3434	1,3477e+00	SF3432	-	IS2 ORF2	Code: L; COG: COG2801
220	3161	1,3483e+00	SF3159	tdcR	threonine dehydratase operon activator protein	null
221	3806	1,3488e+00	SF3804	-	serine protease-like protein	null
222	2974	1,3495e+00	SF2973a	set1B	Shet1B	null
223	572	1,3497e+00	SF0572	-	conserved hypothetical protein	null
224	992	1,3498e+00	SF0992	ymcE	suppressor of fabA and ts growth mutation	null
225	1132	1,3507e+00	SF1132	-	putative integrase of prophage CP-933C	Code: L; COG: COG0582
226	4209	1,3509e+00	SF4207	fimI	fimbrial protein	Code: N; COG: COG3539
227	4197	1,3530e+00	SF4195	yjiC	conserved hypothetical protein	null
228	4588	1,3531e+00	CP0156	spa40	surface presentation of antigens protein SpaS	Required for surface presentation of invasion
229	944	1,3537e+00	SF0944	-	putative fimbrial-like protein	Code: N; COG: COG3539
230	1355	1,3541e+00	SF1355	-	putative bacteriophage protein	null
231	4470	1,3543e+00	CP0033	-	transposase	Similar to Shigella flexneri putative reverse
232	878	1,3562e+00	SF0878	-	IS2 ORF2	Code: L; COG: COG2801
233	672	1,3563e+00	SF0672	-	IS2 ORF2	Code: L; COG: COG2801
234	4537	1,3563e+00	CP0105	-	insertion element IS2 transposase InsD	IS2 OrfB; forms an overlapping reading frame with
235	3990	1,3564e+00	SF3988	-	IS2 ORF1	Code: L; COG: COG2963
236	4099	1,3564e+00	SF4097	-	IS2 ORF1	Code: L; COG: COG2963
237	3874	1,3564e+00	SF3872	-	IS2 ORF2	Code: L; COG: COG2801
238	4563	1,3574e+00	CP0131	ipgA	chaperone IpgA	null
239	2500	1,3585e+00	SF2500	-	glutamate racemase-like protein	Code: M; COG: COG0796
240	4568	1,3587e+00	CP0136	mxiG	MxiG protein	null
241	276	1,3590e+00	SF0276	yafM	conserved hypothetical protein	Code: L; COG: COG1943
242	2148	1,3590e+00	SF2148	-	conserved hypothetical protein	null
243	1141	1,3591e+00	SF1141	-	putative head-tail adaptor	null
244	3414	1,3592e+00	SF3412	yrfC	conserved hypothetical protein	null
245	3294	1,3597e+00	SF3292	-	conserved hypothetical protein	null
246	1110	1,3604e+00	SF1110	ycfN	putative beta-glucosidase	Code: M; COG: COG0510
247	1342	1,3613e+00	SF1342	-	IS2 ORF2	Code: L; COG: COG2801
248	210	1,3613e+00	SF0210	-	IS2 ORF2	Code: L; COG: COG2801
249	830	1,3613e+00	SF0830	-	IS2 ORF2	Code: L; COG: COG2801
250	1164	1,3613e+00	SF1164	-	IS2 ORF2	Code: L; COG: COG2801
251	2010	1,3613e+00	SF2010	-	IS2 ORF2	Code: L; COG: COG2801
252	2046	1,3617e+00	SF2046	-	putative integrase	null
253	244	1,3636e+00	SF0244	-	IS2 ORF2	Code: L; COG: COG2801
254	1767	1,3637e+00	SF1767	-	IS2 ORF2	Code: L; COG: COG2801
255	2616	1,3637e+00	SF2616	-	IS2 ORF2	Code: L; COG: COG2801
256	2693	1,3637e+00	SF2693	-	IS2 ORF2	Code: L; COG: COG2801
257	1358	1,3638e+00	SF1358	-	hypothetical bacteriophage protein	SI#19; ipaH island II
258	4098	1,3642e+00	SF4096	-	IS2 ORF2	Code: L; COG: COG2801
259	3989	1,3642e+00	SF3987	-	IS2 ORF2	Code: L; COG: COG2801
260	1378	1,3643e+00	SF1378	-	IS2 ORF2	Code: L; COG: COG2801
261	3710	1,3643e+00	SF3708	-	IS2 ORF2	Code: L; COG: COG2801
262	3723	1,3643e+00	SF3721	-	IS2 ORF2	Code: L; COG: COG2801
263	1464	1,3653e+00	SF1464	-	IS2 ORF2	Code: L; COG: COG2801
264	31	1,3654e+00	SF0031	caiF	transcriptional regulator of cai operon	null
265	479	1,3656e+00	SF0479	-	IS2 ORF2	Code: L; COG: COG2801
266	1279	1,3663e+00	SF1279	yciX	conserved hypothetical protein	null
267	1089	1,3669e+00	SF1089	-	conserved hypothetical protein	null
268	2499	1,3673e+00	SF2499	-	putative amino acid antiporter	Code: E; COG: COG0531
269	1665	1,3676e+00	SF1665	-	IS2 ORF2	Code: L; COG: COG2801
270	314	1,3682e+00	SF0314	-	putative phage integrase	Code: L; COG: COG0582
271	349	1,3683e+00	SF0349	yajI	conserved hypothetical protein	null
272	522	1,3685e+00	SF0522	-	lysR-family transcriptional regulator-like	Code: K; COG: COG0583
273	3711	1,3692e+00	SF3709	-	IS2 ORF1	Code: L; COG: COG2963
274	2099	1,3697e+00	SF2099	rfbF	dTDP-rhamnosyl transferase	null
275	2615	1,3698e+00	SF2615	-	IS2 ORF1	Code: L; COG: COG2963
276	2694	1,3698e+00	SF2694	-	IS2 ORF1	Code: L; COG: COG2963
277	2438	1,3703e+00	SF2438	yfdE	putative enzyme	Code: C; COG: COG1804
278	2411	1,3726e+00	SF2411	-	putative minor fimbrial subunit	Code: N; COG: COG3539
279	1524	1,3727e+00	SF1524	-	conserved hypothetical protein	Code: T; COG: COG2200
280	3593	1,3729e+00	SF3591	-	IS150 ORF1(ORF A)	Code: L; COG: COG2963
281	673	1,3729e+00	SF0673	-	IS2 ORF1	Code: L; COG: COG2963
282	3724	1,3729e+00	SF3722	-	IS2 ORF1	Code: L; COG: COG2963
283	1976	1,3731e+00	SF1976	-	conserved hypothetical protein	null
284	4559	1,3732e+00	CP0127	ipaC	IpaC, secreted by the Mxi-Spa secretion	null
285	2986	1,3732e+00	SF2984	-	IS2 ORF1	Code: L; COG: COG2963
286	3433	1,3732e+00	SF3431	-	IS2 ORF1	Code: L; COG: COG2963
287	633	1,3740e+00	SF0633	ybeU	putative tRNA ligase	null
288	2864	1,3745e+00	SF2864	-	IS911 ORF2	null
289	4594	1,3751e+00	CP0162	-	hypothetical protein	partial
290	4538	1,3753e+00	CP0106	-	insertion sequence 2 OrfA protein	IS2 OrfA; forms an overlapping reading frame with
291	2987	1,3759e+00	SF2985	-	IS2 ORF2	Code: L; COG: COG2801
292	1133	1,3761e+00	SF1133	-	conserved hypothetical protein	null
293	4441	1,3767e+00	CP0005	ospC4	OspC4	probably secreted by the Mxi-Spa secretion
294	1592	1,3770e+00	SF1592	-	conserved hypothetical protein	Code: S; COG: COG1742
295	4541	1,3770e+00	CP0109	-	hypothetical protein	null
296	1768	1,3771e+00	SF1768	-	IS2 ORF1	Code: L; COG: COG2963
297	3085	1,3771e+00	SF3083	-	IS2 ORF1	Code: L; COG: COG2963
298	3187	1,3771e+00	SF3185	-	IS2 ORF1	Code: L; COG: COG2963
299	245	1,3774e+00	SF0245	-	IS2 ORF1	Code: L; COG: COG2963
300	879	1,3774e+00	SF0879	-	IS2 ORF1	Code: L; COG: COG2963
301	2873	1,3774e+00	SF2873	-	IS2 ORF1	Code: L; COG: COG2963
302	3807	1,3774e+00	SF3805	-	IS2 ORF1	Code: L; COG: COG2963
303	933	1,3774e+00	SF0933	-	IS2 ORF1	Code: L; COG: COG2963
304	960	1,3774e+00	SF0960	-	IS2 ORF1	Code: L; COG: COG2963
305	1054	1,3774e+00	SF1054	-	IS2 ORF1	Code: L; COG: COG2963
306	1165	1,3774e+00	SF1165	-	IS2 ORF1	Code: L; COG: COG2963
307	1343	1,3774e+00	SF1343	-	IS2 ORF1	Code: L; COG: COG2963
308	1463	1,3774e+00	SF1463	-	IS2 ORF1	Code: L; COG: COG2963
309	2011	1,3774e+00	SF2011	-	IS2 ORF1	Code: L; COG: COG2963
310	3514	1,3774e+00	SF3512	-	IS2 ORF1	Code: L; COG: COG2963
311	3875	1,3774e+00	SF3873	-	IS2 ORF1	Code: L; COG: COG2963
312	4187	1,3774e+00	SF4185	-	IS2 ORF1	Code: L; COG: COG2963
313	1587	1,3774e+00	SF1587	-	IS2 ORF1	Code: L; COG: COG2963
314	1918	1,3807e+00	SF1918	yecT	conserved hypothetical protein	partial
315	1005	1,3812e+00	SF1005	yccE	conserved hypothetical protein	null
316	4523	1,3822e+00	CP0090	-	IS1294 transposase	null
317	2872	1,3825e+00	SF2872	-	IS2 ORF2	Code: L; COG: COG2801
318	3598	1,3835e+00	SF3596	yhiW	putative ARAC-type regulatory protein	Code: K; COG: COG2207
319	1454	1,3849e+00	SF1454	ydjE	putative transport protein	Code: GEPR; COG: COG0477
320	3808	1,3858e+00	SF3806	-	IS2 ORF2	Code: L; COG: COG2801
321	3728	1,3860e+00	SF3726	-	putative fimbrial protein	Code: N; COG: COG3539
322	4273	1,3861e+00	SF4271	ytfI	conserved hypothetical protein	null
323	1588	1,3867e+00	SF1588	-	IS2 ORF2	Code: L; COG: COG2801
324	1638	1,3869e+00	SF1638	uidC	membrane-associated protein	null
325	1693	1,3876e+00	SF1693	-	iso-IS10R ORF	null
326	1055	1,3878e+00	SF1055	-	IS2 ORF2	Code: L; COG: COG2801
327	4652	1,3895e+00	CP0222	-	hypothetical protein	null
328	3575	1,3897e+00	SF3573	-	conserved hypothetical protein	null
329	801	1,3898e+00	SF0801	ybjM	conserved hypothetical protein	null
330	2315	1,3904e+00	SF2314	-	IS2 ORF2	Code: L; COG: COG2801
331	3324	1,3915e+00	SF3322	-	ISSfl4 ORF1	Code: L; COG: COG2963
332	376	1,3920e+00	SF0376	-	ISSfl4 ORF1	Code: L; COG: COG2963
333	858	1,3920e+00	SF0858	-	ISSfl4 ORF1	Code: L; COG: COG2963
334	2037	1,3920e+00	SF2037	-	ISSfl4 ORF1	Code: L; COG: COG2963
335	4186	1,3920e+00	SF4184	-	ISSfl4 ORF1	Code: R; COG: -
336	4520	1,3927e+00	CP0087	-	IS629 ORF2	null
337	2408	1,3933e+00	SF2408	-	conserved hypothetical protein	null
338	3702	1,3934e+00	SF3700	shiB	conserved hypothetical protein	partial
339	3641	1,3946e+00	SF3639	-	conserved hypothetical protein	null
340	1579	1,3948e+00	SF1579	-	IS2 ORF2	Code: L; COG: COG2801
341	873	1,3957e+00	SF0873	-	putative bacteriophage protein	null
342	4546	1,3960e+00	CP0114	-	ISSfl4 ORF1	null
343	4636	1,3960e+00	CP0206	-	ISSfl4 ORF1	null
344	3709	1,3960e+00	SF3707	-	conserved hypothetical protein	null
345	3667	1,3962e+00	SF3665	waaY	putative LPS biosynthesis protein	Code: T; COG: COG0515
346	4442	1,3964e+00	CP0006	-	hypothetical protein	null
347	1033	1,3964e+00	SF1033	csgE	Curli production assembly/transport component	null
348	3745	1,3973e+00	SF3742	-	ISSfl4 ORF1	Code: L; COG: COG2963
349	4641	1,3978e+00	CP0211	-	ISSfl4 ORF1	null
350	661	1,3993e+00	SF0661	-	putative repressor protein	null
351	480	1,4014e+00	SF0480	-	IS2 ORF1	Code: L; COG: COG2963
352	209	1,4017e+00	SF0209	-	IS2 ORF1	Code: L; COG: COG2963
353	831	1,4017e+00	SF0831	-	IS2 ORF1	Code: L; COG: COG2963
354	1756	1,4034e+00	SF1756	-	conserved hypothetical protein	null
355	4346	1,4041e+00	SF4344	yjfO	conserved hypothetical protein	null
356	3722	1,4046e+00	SF3720	-	serine protease-like protein	null
357	4622	1,4050e+00	CP0192	-	ISSfl1 ORF1	null
358	4682	1,4055e+00	CP0257	yihA	hypothetical protein	null
359	4619	1,4069e+00	CP0189	-	IS600 ORF2	partial
360	1810	1,4076e+00	SF1810	-	probable enzyme	Code: I; COG: COG0558
361	1567	1,4088e+00	SF1567	-	conserved hypothetical protein	null
362	3574	1,4089e+00	SF3572	-	conserved hypothetical protein	null
363	691	1,4096e+00	SF0691	-	putative endolysin R of prophage CP-933V	null
364	945	1,4097e+00	SF0945	ycbF	putative chaperone	Code: N; COG: COG3121
365	2351	1,4101e+00	SF2351	yfbM	conserved hypothetical protein	null
366	3666	1,4104e+00	SF3664	waaJ	putative UDP-glucose:(galactosyl) LPS	Code: M; COG: COG1442
367	4607	1,4105e+00	CP0177	-	reverse transcriptase	null
368	3746	1,4118e+00	SF3744	yieI	conserved hypothetical protein	null
369	4648	1,4119e+00	CP0218	-	hypothetical protein	null
370	1136	1,4123e+00	SF1136	-	hypothetical bacteriophage protein	null
371	716	1,4125e+00	SF0716	-	putative tail assembly protein	null
372	3668	1,4125e+00	SF3666	waaL	UDP-D-galactose:(glucosyl)lipopolysaccharide-	Code: M; COG: COG1442
373	1872	1,4128e+00	SF1872	-	conserved hypothetical protein	null
374	4152	1,4134e+00	SF4150	-	hypothetical protein	null
375	4234	1,4135e+00	SF4232	yjgN	conserved hypothetical protein	null
376	364	1,4146e+00	SF0364	-	conserved hypothetical protein	null
377	4683	1,4154e+00	CP0258	repB	replication protein	null
378	4512	1,4155e+00	CP0079	ipaH4.5	invasion plasmid antigen	null
379	1026	1,4162e+00	SF1026	ycdU	conserved hypothetical protein	codon recognized: UCC
380	1880	1,4169e+00	SF1880	ipaH_4	invasion plasmid antigen	null
381	2042	1,4175e+00	SF2042	-	conserved hypothetical protein	null
382	4506	1,4178e+00	CP0073	-	ISSfl1 ORF1	null
383	263	1,4180e+00	SF0263	-	hypothetical protein	null
384	3011	1,4182e+00	SF3009	-	conserved hypothetical protein	null
385	2021	1,4187e+00	SF2021	-	conserved hypothetical protein	SI#34; ipaH island IV
386	2201	1,4187e+00	SF2201	-	conserved hypothetical protein	SI#39
387	688	1,4188e+00	SF0688	ybcQ	putative Q protein	codon recognized: AUG
388	3965	1,4195e+00	SF3963	-	conserved hypothetical protein	null
389	1144	1,4196e+00	SF1144	-	conserved hypothetical protein	null
390	380	1,4196e+00	SF0380	-	hypothetical protein	null
391	958	1,4205e+00	SF0958	sulA	inhibitor of cell division and ftsZ ring	null
392	3665	1,4244e+00	SF3663	waaD	lipopolysaccharide 1,2-N-	Code: M; COG: COG0438
393	864	1,4245e+00	SF0864	-	putative bacteriophage protein	null
394	1131	1,4267e+00	SF1131	-	putative integrase of prophage CP-933C	null
395	2095	1,4270e+00	SF2095	rfbJ	glycosyl transferase	null
396	3054	1,4285e+00	SF3052	-	conserved hypothetical protein	null
397	3968	1,4297e+00	SF3966	yiiF	conserved hypothetical protein	null
398	4646	1,4298e+00	CP0216	-	hypothetical protein	null
399	2320	1,4300e+00	SF2320	yfaH	conserved hypothetical protein	null
400	1777	1,4303e+00	SF1777	-	IS91 ORF	partial
401	2493	1,4323e+00	SF2493	-	conserved hypothetical protein	null
402	1379	1,4326e+00	SF1379	-	IS2 ORF1	Code: L; COG: COG2963
403	1666	1,4326e+00	SF1666	-	IS2 ORF1	Code: L; COG: COG2963
404	4486	1,4331e+00	CP0054	ipaH2.5	invasion plasmid antigen	null
405	2207	1,4332e+00	SF2207	-	hypothetical bacteriophage protein	null
406	1996	1,4334e+00	SF1996	rcsA	positive regulator for ctr capsule biosynthesis,	Code: K; COG: COG2771
407	4584	1,4336e+00	CP0152	spa33	Mxi-Spa secretion machinery protein Spa33	null
408	294	1,4344e+00	SF0294	-	putative phage integrase	SI#3; sfII island
409	3086	1,4355e+00	SF3084	-	IS2 ORF2	Code: L; COG: COG2801
410	712	1,4358e+00	SF0712	-	putative tail component of prophage CP-933K	null
411	4530	1,4359e+00	CP0097	-	hypothetical protein	partial
412	4612	1,4373e+00	CP0182	icsA/virG	hypothetical protein	null
413	3897	1,4374e+00	SF3895	yigF	conserved hypothetical protein	null
414	305	1,4393e+00	SF0305	gtrAI	putative flippase	null
415	2307	1,4398e+00	SF2306	-	IS911 ORF2	Code: L; COG: COG2801
416	2614	1,4398e+00	SF2614	-	hypothetical bacteriophage protein	null
417	3451	1,4401e+00	SF3449	yzgL	conserved hypothetical protein	null
418	4640	1,4410e+00	CP0210	-	iso-IS1 ORF1	null
419	3467	1,4412e+00	SF3465	yhhA	conserved hypothetical protein	null
420	379	1,4412e+00	SF0379	bolA	possible regulator of murein genes	Code: T; COG: COG0271
421	4585	1,4417e+00	CP0153	spaP	surface presentation of antigens protein SpaP	part of a type III secretory system probably
422	462	1,4429e+00	SF0462	sfmC	putative chaperone	Code: N; COG: COG3121
423	4637	1,4431e+00	CP0207	-	IS2 ORF2	partial
424	3967	1,4440e+00	SF3965	yiiE	conserved hypothetical protein	null
425	1052	1,4443e+00	SF1052	-	IS911 ORF2	Code: L; COG: COG2801
426	2035	1,4446e+00	SF2035	-	ISSfl4 ORF3	partial
427	678	1,4453e+00	SF0678	-	IS911 ORF2	Code: L; COG: COG2801
428	1605	1,4453e+00	SF1605	-	IS911 ORF2	Code: L; COG: COG2801
429	2048	1,4453e+00	SF2048	-	IS911 ORF2	Code: L; COG: COG2801
430	1800	1,4453e+00	SF1800	-	IS911 ORF2	Code: L; COG: COG2801
431	862	1,4453e+00	SF0862	-	IS911 ORF2	Code: L; COG: COG2801
432	2019	1,4462e+00	SF2019	-	conserved hypothetical protein	Code: S; COG: COG2717
433	2609	1,4472e+00	SF2609	-	DNA-invertase	Code: L; COG: COG1961
434	4168	1,4479e+00	SF4166	ubiC	chorismate lyase	Code: H; COG: COG3161
435	2793	1,4507e+00	SF2793	ygcG	conserved hypothetical protein	Code: R; COG: COG1512
436	2648	1,4517e+00	SF2648	yfiM	conserved hypothetical protein	null
437	4490	1,4521e+00	CP0058	-	IS600 ORF1	null
438	304	1,4522e+00	SF0304	-	integrase	null
439	2610	1,4523e+00	SF2610	ipaH_7	invasion plasmid antigen	null
440	2988	1,4532e+00	SF2986	-	hypothetical protein	null
441	4491	1,4534e+00	CP0059	-	hypothetical protein	null
442	517	1,4541e+00	SF0516	-	IS911 ORF2	Code: L; COG: COG2801
443	1838	1,4541e+00	SF1838	-	IS911 ORF2	Code: L; COG: COG2801
444	2430	1,4547e+00	SF2430	-	putative membrane protein	Code: G; COG: COG1621
445	2984	1,4568e+00	SF2982	-	conserved hypothetical protein	null
446	3777	1,4572e+00	SF3775	yidQ	conserved hypothetical protein	null
447	4589	1,4582e+00	CP0157	-	IS600 ORF2	partial
448	961	1,4583e+00	SF0961	-	IS2 ORF2	Code: L; COG: COG2801
449	199	1,4584e+00	SF0199	yafS	conserved hypothetical protein	Code: QR; COG: COG0500
450	2017	1,4593e+00	SF2017	-	conserved hypothetical protein	Code: R; COG: COG2351
451	698	1,4596e+00	SF0698	-	putative DNA packaging protein of prophage;	null
452	656	1,4597e+00	SF0656	crcB	conserved hypothetical protein	Code: D; COG: COG0239
453	1925	1,4597e+00	SF1925	-	IS911 ORF2	Code: L; COG: COG2801
454	2427	1,4597e+00	SF2427	-	IS911 ORF2	Code: L; COG: COG2801
455	683	1,4597e+00	SF0683	-	IS911 ORF2	Code: L; COG: COG2801
456	1907	1,4597e+00	SF1907	-	IS911 ORF2	Code: L; COG: COG2801
457	4695	1,4597e+00	CP0269	-	IS911 ORF2	partial
458	4109	1,4609e+00	SF4107	adiY	putative ARAC-type regulatory protein	Code: K; COG: COG2207
459	4509	1,4610e+00	CP0076	-	iso-IS1 ORF1	partial
460	4076	1,4610e+00	SF4074	yjaI	conserved hypothetical protein	null
461	3660	1,4612e+00	SF3658	htrL	involved in lipopolysaccharide biosynthesis	null
462	2248	1,4620e+00	SF2248	yeiL	putative transcriptional regulator	Code: T; COG: COG0664
463	4225	1,4623e+00	SF4223	-	IS911 ORF2	Code: L; COG: COG2801
464	2969	1,4627e+00	SF2969	-	conserved hypothetical protein	null
465	1793	1,4629e+00	SF1793	ydcA	conserved hypothetical protein	null
466	1194	1,4631e+00	SF1194	-	putative ATP-binding protein of ABC transporter	Code: P; COG: COG0614
467	2039	1,4637e+00	SF2039	-	putative Q antiterminator of prophage	null
468	1251	1,4638e+00	SF1251	kch	putative potassium channel protein	Code: P; COG: COG1226
469	1292	1,4646e+00	SF1292	yciW	putative oxidoreductase	null
470	2977	1,4652e+00	SF2976	-	reverse transcriptase-like protein	Code: L; COG: COG3344
471	4560	1,4656e+00	CP0128	ipaB	IpaB, secreted by the Mxi-Spa secretion	null
472	1607	1,4662e+00	SF1608	-	putative integrase	null
473	1233	1,4671e+00	SF1233	ychJ	conserved hypothetical protein	Code: S; COG: COG3012
474	2337	1,4677e+00	SF2337	-	putative transport/receptor protein	null
475	240	1,4684e+00	SF0240	-	conserved hypothetical protein	Code: L; COG: COG2801
476	521	1,4684e+00	SF0520	-	conserved hypothetical protein	Code: L; COG: COG2801
477	2865	1,4699e+00	SF2865	-	conserved hypothetical protein	null
478	3714	1,4708e+00	SF3712	insB	IS1 ORF2	Code: L; COG: COG1662
479	4498	1,4713e+00	CP0065	insB	IS1 ORF2	null
480	4287	1,4715e+00	SF4285	-	IS600 ORF2	Code: L; COG: COG2801
481	4128	1,4717e+00	SF4126	yjcF	conserved hypothetical protein	Code: S; COG: COG1357
482	2174	1,4720e+00	SF2173	insB	IS1 ORF2	Code: L; COG: COG1662
483	1902	1,4720e+00	SF1902	insB	IS1 ORF2	Code: L; COG: COG1662
484	942	1,4724e+00	SF0942	-	FimH-like protein	null
485	2437	1,4725e+00	SF2437	evgS	putative sensor for regulator EvgA	null
486	97	1,4731e+00	SF0097	-	conserved hypothetical protein	null
487	3805	1,4734e+00	SF3803	-	putative secreted autotransporter toxin	SI#57
488	3518	1,4751e+00	SF3516	-	conserved hypothetical protein	Code: L; COG: COG2801
489	4220	1,4751e+00	SF4218	-	conserved hypothetical protein	Code: L; COG: COG2801
490	3413	1,4761e+00	SF3411	yrfB	conserved hypothetical protein	Code: N; COG: COG2165
491	665	1,4763e+00	SF0665	-	hypothetical protein	null
492	4658	1,4775e+00	CP0228	mob9	plasmid mobilization protein	partial
493	2338	1,4776e+00	SF2338	pmrD	polymyxin resistance protein B	null
494	4542	1,4776e+00	CP0110	-	hypothetical protein	null
495	2662	1,4778e+00	SF2662	yfiL	conserved hypothetical protein	null
496	1485	1,4779e+00	SF1485	-	putative excinuclease subunit	Code: L; COG: COG0322
497	2663	1,4785e+00	SF2663	-	conserved hypothetical protein	null
498	2983	1,4790e+00	SF2981	-	conserved hypothetical protein	null
499	2982	1,4793e+00	SF2980	-	conserved hypothetical protein	null
500	2777	1,4797e+00	SF2777	-	hypothetical protein	null
501	3594	1,4798e+00	SF3592	insB	IS1 ORF2	Code: L; COG: COG1662
502	1788	1,4806e+00	SF1788	-	putative LYSR-type transcriptional regulator	Code: K; COG: COG0583
503	266	1,4808e+00	SF0266	-	putative Rhs-family protein	null
504	1354	1,4810e+00	SF1354	-	putative bacteriophage protein	null
505	4604	1,4817e+00	CP0174	-	transposase	partial
506	4400	1,4818e+00	SF4398	yjjQ	putative regulator	Code: TK; COG: COG2197
507	4615	1,4819e+00	CP0185	ushA	bifunctional UDP-sugar hydrolase/5'-nucleotidase	catalyzes the degradation of periplasmic UDP-glucose
508	4159	1,4827e+00	SF4157	yjbM	conserved hypothetical protein	null
509	2117	1,4840e+00	SF2117	wcaF	putative transferase	Code: R; COG: COG0110
510	1038	1,4841e+00	SF1038	-	IS600 ORF2	Code: L; COG: COG2801
511	194	1,4844e+00	SF0194	yafC	putative transcriptional regulator LYSR-type	Code: K; COG: COG0583
512	4690	1,4844e+00	CP0265	ipaH1.4	invasion plasmid antigen, secreted by the Mxi-Spa	null
513	2025	1,4846e+00	SF2025	-	IS600 ORF2	Code: L; COG: COG2801
514	466	1,4848e+00	SF0466	-	hypothetical protein	codon recognized: AGA
515	1670	1,4852e+00	SF1670	-	conserved hypothetical protein	null
516	4511	1,4853e+00	CP0078	ipaH7.8	invasion plasmid antigen	null
517	679	1,4861e+00	SF0679	-	putative bacteriophage protein	codon recognized: AUG
518	4620	1,4862e+00	CP0190	phoN1	PhoN1, periplasmic non specific acid ohosphatase	null
519	4361	1,4863e+00	SF4359	-	conserved hypothetical protein	Code: L; COG: COG2801
520	2665	1,4864e+00	SF2665	yfiB	putative outer membrane protein	Code: M; COG: COG2885
521	1402	1,4871e+00	SF1402	-	conserved hypothetical protein	null
522	3592	1,4873e+00	SF3590	-	IS150 ORF2	Code: L; COG: COG2801
523	494	1,4873e+00	SF0494	-	IS150 ORF2	Code: L; COG: COG2801
524	2759	1,4891e+00	SF2759	-	putative DNA-binding protein	Code: K; COG: COG3423
525	2789	1,4892e+00	SF2789	insB	IS1 ORF2	Code: L; COG: COG1662
526	4478	1,4898e+00	CP0044	-	IS150 ORF1(ORF A)	null
527	4693	1,4902e+00	CP0267	-	IS600 ORF1	null
528	329	1,4919e+00	SF0329	-	conserved hypothetical protein	null
529	4267	1,4924e+00	SF4265	ytfP	conserved hypothetical protein	Code: S; COG: COG2105
530	3734	1,4926e+00	SF3732	bglG	positive regulation of bgl operon	null
531	1048	1,4930e+00	SF1047	-	putative membrane protein	null
532	988	1,4931e+00	SF0988	ymcC	putative regulator	null
533	1094	1,4937e+00	SF1094	plsX	PlsX protein	Code: I; COG: COG0416
534	2007	1,4942e+00	SF2007	-	conserved hypothetical protein	Code: L; COG: COG2801
535	1589	1,4942e+00	SF1589	-	conserved hypothetical protein	Code: L; COG: COG2801
536	3744	1,4944e+00	SF3741	-	ISSfl4 ORF2	Code: L; COG: COG3436
537	4603	1,4944e+00	CP0173	-	IS629 ORF2	null
538	4461	1,4958e+00	CP0025	-	IS3 ORF2	partial
539	1730	1,4960e+00	SF1730	insB	IS1 ORF2	Code: L; COG: COG1662
540	4666	1,4965e+00	CP0238	msbB2	lipid A biosynthesis (KDO)2-(lauroyl)-lipid IVA	Transfers myristate or laurate, activated on ACP, to
541	4242	1,4974e+00	SF4240	yjgJ	conserved hypothetical protein	null
542	1895	1,4974e+00	SF1895	-	putative tail attachment protein	null
543	1282	1,4980e+00	SF1282	pgpB	non-essential phosphatidylglycerophosphate	Code: I; COG: COG0671
544	4621	1,4981e+00	CP0191	-	ISSfl1 ORF2	null
545	2980	1,4988e+00	SF2978	-	IS629 ORF2	null
546	4185	1,4989e+00	SF4183	-	ISSfl4 ORF2	Code: R; COG: -
547	1042	1,4989e+00	SF1042	ymdC	putative synthase	Code: I; COG: COG1502
548	3183	1,4990e+00	SF3181	yraI	putative chaperone	Code: N; COG: COG3121
549	3188	1,5011e+00	SF3186	yraK	putative fimbrial protein	null
550	2941	1,5011e+00	SF2942	yggR	putative transport protein	Code: N; COG: COG2805
551	256	1,5016e+00	SF0256	ykgH	conserved hypothetical protein	null
552	4678	1,5017e+00	CP0253	yigB	hypothetical protein	null
553	1697	1,5022e+00	SF1697	-	conserved hypothetical protein	null
554	3720	1,5026e+00	SF3718	iucD	lysine:N6-hydroxylase	Code: Q; COG: COG3486
555	4548	1,5026e+00	CP0116	-	IS600 ORF1	null
556	4590	1,5026e+00	CP0158	-	IS600 ORF1	partial
557	1433	1,5034e+00	SF1433	yeaN	putative amino acid/amine transport protein	Code: P; COG: COG2807
558	689	1,5034e+00	SF0689	-	putative S protein	null
559	1765	1,5037e+00	SF1765	-	conserved hypothetical protein	Code: K; COG: COG1802
560	4644	1,5047e+00	CP0214	-	IS100 ORF2	partial
561	4599	1,5054e+00	CP0170	-	hypothetical protein	null
562	722	1,5069e+00	SF0722	ipaH_1	invasion plasmid antigen	null
563	1369	1,5069e+00	SF1369	ydaQ	conserved hypothetical protein	partial
564	591	1,5085e+00	SF0591	-	conserved hypothetical protein	null
565	366	1,5098e+00	SF0366	insB	IS1 ORF2	Code: L; COG: COG1662
566	3524	1,5098e+00	SF3522	insB	IS1 ORF2	Code: L; COG: COG1662
567	1812	1,5098e+00	SF1812	insB	IS1 ORF2	Code: L; COG: COG1662
568	3268	1,5098e+00	SF3266	insB	IS1 ORF2	Code: L; COG: COG1662
569	4286	1,5098e+00	SF4284	insB	IS1 ORF2	Code: L; COG: COG1662
570	4146	1,5098e+00	SF4144	insB	IS1 ORF2	Code: L; COG: COG1662
571	2026	1,5098e+00	SF2026	insB	IS1 ORF2	Code: L; COG: COG1662
572	634	1,5098e+00	SF0634	ybeT	conserved hypothetical protein	Code: R; COG: COG0790
573	3609	1,5101e+00	SF3607	yiaB	conserved hypothetical protein	null
574	1886	1,5104e+00	SF1886	-	putative tail assembly protein	null
575	318	1,5106e+00	SF0318	-	IS600 ORF1	Code: L; COG: COG2963
576	4283	1,5106e+00	SF4281	ytfA	conserved hypothetical protein	SI#63
577	4438	1,5109e+00	CP0002	-	resolvase	null
578	1046	1,5113e+00	SF1046	-	IS91 ORF	null
579	1345	1,5114e+00	SF1345	-	putative bacteriophage protein	null
580	1100	1,5126e+00	SF1100	pabC	4-amino-4-deoxychorismate lyase	Code: EH; COG: COG0115
581	3984	1,5130e+00	SF3982	rhaS	positive regulator for rhaBAD operon	Code: K; COG: COG2207
582	4550	1,5146e+00	CP0118	-	IS150 ORF B	partial
583	2834	1,5150e+00	SF2834	ppdC	prepilin peptidase dependent protein C	null
584	1294	1,5151e+00	SF1294	ycjD	conserved hypothetical protein	Code: S; COG: COG2852
585	212	1,5151e+00	SF0212	-	IS911 ORF2	null
586	400	1,5157e+00	SF0400	ybaZ	conserved hypothetical protein	Code: L; COG: COG3695
587	367	1,5160e+00	SF0367	-	conserved hypothetical protein	null
588	1752	1,5162e+00	SF1752	yddG	conserved hypothetical protein	Code: GER; COG: COG0697
589	1764	1,5165e+00	SF1764	-	IS91 ORF	null
590	2455	1,5169e+00	SF2455	-	conserved hypothetical protein	Code: P; COG: COG0038
591	2932	1,5170e+00	SF2932	yqgB	conserved hypothetical protein	null
592	1630	1,5171e+00	SF1630	-	hypothetical protein	null
593	365	1,5174e+00	SF0365	-	conserved hypothetical protein	null
594	458	1,5174e+00	SF0458	ybcI	conserved hypothetical protein	Code: R; COG: COG1988
595	2835	1,5175e+00	SF2835	ygdB	conserved hypothetical protein	null
596	4335	1,5176e+00	SF4333	yjeB	conserved hypothetical protein	Code: K; COG: COG1959
597	4656	1,5177e+00	CP0226	ipaH9.8	invasion plasmid antigen, secreted by the Mxi-Spa	null
598	1631	1,5178e+00	SF1631	-	putative transporter	Code: R; COG: COG1823
599	2968	1,5182e+00	SF2968	sigA	serine protease	null
600	4454	1,5186e+00	CP0018	-	hypothetical protein	null
601	4514	1,5189e+00	CP0081	-	IS629 ORF2	partial
602	4410	1,5190e+00	SF4408	-	conserved hypothetical protein	null
603	915	1,5194e+00	SF0915	-	conserved hypothetical protein	null
604	4226	1,5195e+00	SF4224	-	putative P4-type integrase	Code: L; COG: COG0582
605	3423	1,5199e+00	SF3421	-	conserved hypothetical protein	null
606	1017	1,5204e+00	SF1017	-	IS91 ORF	null
607	871	1,5213e+00	SF0871	-	putative bacteriophage protein	null
608	4215	1,5215e+00	SF4213	yjhS	conserved hypothetical protein	null
609	4380	1,5221e+00	SF4378	hpaX	putative 4-hydroxyphenylacetate permease	Code: GEPR; COG: COG0477
610	3554	1,5221e+00	SF3552	yhjB	putative regulator	Code: TK; COG: COG2197
611	3716	1,5223e+00	SF3714	imm	putative membrane transport protein	null
612	1596	1,5226e+00	SF1596	-	conserved hypothetical protein	null
613	4625	1,5226e+00	CP0195	stbA	plasmid stable inheritance protein	null
614	695	1,5226e+00	SF0695	-	IS629 ORF2	null
615	1845	1,5226e+00	SF1845	-	IS629 ORF2	null
616	2044	1,5230e+00	SF2044	-	putative integrase for prophage CP-933U	Code: L; COG: COG0582
617	868	1,5234e+00	SF0868	-	conserved hypothetical protein	null
618	1698	1,5246e+00	SF1698	ydhU	conserved hypothetical protein	null
619	3092	1,5258e+00	SF3090	insB	IS1 ORF2	Code: L; COG: COG1662
620	994	1,5260e+00	SF0994	yccM	conserved hypothetical protein	Code: C; COG: COG0348
621	1427	1,5266e+00	SF1427	-	putative repressor protein	null
622	2057	1,5266e+00	SF2057	nac	nitrogen assimilation control protein	Code: K; COG: COG0583
623	1900	1,5266e+00	SF1900	-	IS600 ORF1	Code: L; COG: COG2963
624	2882	1,5269e+00	SF2882	-	conserved hypothetical protein	null
625	2045	1,5272e+00	SF2045	-	conserved hypothetical protein	Code: S; COG: COG3228
626	1894	1,5276e+00	SF1894	-	putative tail component of prophage CP-933K	null
627	1920	1,5277e+00	SF1920	-	IS629 ORF2	null
628	694	1,5287e+00	SF0694	-	IS629 ORF2	partial
629	1844	1,5287e+00	SF1844	-	IS629 ORF2	partial
630	4223	1,5287e+00	SF4221	insB	IS1 ORF2	Code: L; COG: COG1662
631	3520	1,5287e+00	SF3518	insB	IS1 ORF2	Code: L; COG: COG1662
632	1506	1,5288e+00	SF1506	-	conserved hypothetical protein	null
633	1704	1,5293e+00	SF1704	insB	IS1 ORF2	Code: L; COG: COG1662
634	990	1,5297e+00	SF0990	cspH	cold shock-like protein	Code: K; COG: COG1278
635	1035	1,5302e+00	SF1035	csgB	minor curlin subunit precursor	null
636	2205	1,5309e+00	SF2205	-	putative tail fiber protein	null
637	2314	1,5312e+00	SF2313	-	IS2 ORF1	Code: L; COG: COG2963
638	1537	1,5316e+00	SF1537	-	putative ARAC-type regulatory protein	Code: K; COG: COG2207
639	1950	1,5319e+00	SF1950	-	conserved hypothetical protein	null
640	3317	1,5323e+00	SF3315	yrdD	putative DNA topoisomerase	Code: L; COG: COG0551
641	4468	1,5323e+00	CP0032	parB	plasmid segregation protein	null
642	4544	1,5325e+00	CP0112	-	ISSfl4 ORF3	null
643	702	1,5327e+00	SF0702	-	head-tail preconnector gp5	null
644	4450	1,5333e+00	CP0014	-	hypothetical protein	partial
645	2051	1,5337e+00	SF2051	-	IS600 ORF1	Code: L; COG: COG2963
646	390	1,5346e+00	SF0390	-	putative transport protein	Code: EP; COG: COG0747
647	2729	1,5347e+00	SF2729	gutM	glucitol operon activator	null
648	1580	1,5353e+00	SF1580	-	IS2 ORF1	Code: L; COG: COG2963
649	4211	1,5355e+00	SF4209	fimE	recombinase; regulator for fimA	Code: L; COG: COG0582
650	2261	1,5358e+00	SF2261	-	conserved hypothetical protein	Code: I; COG: COG0671
651	3008	1,5362e+00	SF3006	-	IS3 ORF2	Code: L; COG: COG2801
652	3326	1,5363e+00	SF3324	-	ISSfl4 ORF3	Code: L; COG: COG3436
653	1360	1,5366e+00	SF1360	-	putative tail fiber protein	null
654	536	1,5367e+00	SF0536	insB	IS1 ORF2	Code: L; COG: COG1662
655	3878	1,5372e+00	SF3876	hemD	uroporphyrinogen III synthase	Code: H; COG: COG1587
656	2498	1,5373e+00	SF2498	-	conserved hypothetical protein	null
657	1898	1,5384e+00	SF1898	-	putative Q antiterminator encoded by prophage	null
658	3995	1,5388e+00	SF3993	yiiP	putative transport system permease protein	Code: P; COG: COG0053
659	1078	1,5389e+00	SF1078	flgA	flagellar basal body P-ring protein FlgA	Code: N; COG: COG1261
660	3539	1,5393e+00	SF3537	insB	IS1 ORF2	Code: L; COG: COG1662
661	133	1,5393e+00	SF0133	insB	IS1 ORF2	Code: L; COG: COG1662
662	2750	1,5393e+00	SF2750	insB	IS1 ORF2	Code: L; COG: COG1662
663	4661	1,5396e+00	CP0233	-	IS3 ORF2	null
664	2857	1,5411e+00	SF2857	-	IS3 ORF2	Code: L; COG: COG2801
665	978	1,5415e+00	SF0978	hyaF	Hydrogenase-1 operon protein hyaF	null
666	1156	1,5415e+00	SF1156	-	conserved hypothetical protein	SI#15
667	1448	1,5415e+00	SF1448	-	putative transport protein	Code: GEPR; COG: COG0477
668	1651	1,5419e+00	SF1651	-	conserved hypothetical protein	null
669	1811	1,5423e+00	SF1811	ydbD	conserved hypothetical protein	null
670	1716	1,5427e+00	SF1716	-	conserved hypothetical protein	Code: Q; COG: COG2050
671	2849	1,5430e+00	SF2849	lysR	positive regulator for lysine	Code: K; COG: COG0583
672	1043	1,5435e+00	SF1043	ymdD	conserved hypothetical protein	null
673	4638	1,5436e+00	CP0208	-	insertion sequence 2 OrfA protein	IS2 OrfA; forms an overlapping reading frame with
674	2036	1,5436e+00	SF2036	-	ISSfl4 ORF2	Code: L; COG: COG3436
675	3527	1,5440e+00	SF3525	yhiO	conserved hypothetical protein	null
676	3725	1,5443e+00	SF3723	lpfC	putative long polar fimbriae	Code: N; COG: COG3188
677	4208	1,5445e+00	SF4206	fimC	periplasmic chaperone	Code: N; COG: COG3121
678	2381	1,5449e+00	SF2381	yfcI	conserved hypothetical protein	null
679	3841	1,5449e+00	SF3839	yifA	conserved hypothetical protein	Code: K; COG: COG0583
680	1173	1,5455e+00	SF1173	umuC	mutagenesis and repair protein	Code: L; COG: COG0389
681	300	1,5464e+00	SF0300	-	IS629 ORF2	Code: L; COG: COG2801
682	3078	1,5469e+00	SF3076	ygiA	conserved hypothetical protein	null
683	1303	1,5469e+00	SF1303	ycjL	probable amidotransferase subunit	Code: R; COG: COG2071
684	4643	1,5472e+00	CP0213	-	ISSfl4 ORF3	null
685	901	1,5490e+00	SF0901	-	hypothetical protein	null
686	1919	1,5490e+00	SF1919	-	IS629 ORF2	Code: L; COG: COG2801
687	2639	1,5492e+00	SF2639	yfiE	putative LYSR-type transcriptional regulator	Code: K; COG: COG0583
688	3435	1,5492e+00	SF3433	-	conserved hypothetical protein	null
689	844	1,5493e+00	SF0844	aat	leucyl, phenylalanyl-tRNA-protein transferase	Code: O; COG: COG2360
690	238	1,5495e+00	SF0238	yaiV	conserved hypothetical protein	null
691	4464	1,5501e+00	CP0027	-	IS100 ORF1	partial
692	1065	1,5501e+00	SF1065	yceO	conserved hypothetical protein	null
693	756	1,5505e+00	SF0755	-	IS4 ORF	Code: L; COG: COG3385
694	3111	1,5505e+00	SF3109	-	IS4 ORF	Code: L; COG: COG3385
695	4650	1,5505e+00	CP0220	insB	IS1 ORF2	null
696	3304	1,5505e+00	SF3302	insB	IS1 ORF2	Code: L; COG: COG1662
697	2684	1,5509e+00	SF2684	-	IS3 ORF2	Code: L; COG: COG2801
698	4189	1,5511e+00	SF4187	yjiI	conserved hypothetical protein	Code: S; COG: COG1859
699	1167	1,5512e+00	SF1167	-	IS3 ORF2	Code: L; COG: COG2801
700	1720	1,5516e+00	SF1720	-	putative transport system permease protein	Code: GEPR; COG: COG0477
701	866	1,5520e+00	SF0866	-	IS600 ORF2	Code: L; COG: COG2801
702	2056	1,5522e+00	SF2056	cbl	transcriptional regulator cys regulon	Code: K; COG: COG0583
703	280	1,5524e+00	SF0280	yafN	conserved hypothetical protein	null
704	799	1,5525e+00	SF0799	-	putative DEOR-type transcriptional regulator	Code: S; COG: COG3226
705	4605	1,5529e+00	CP0175	-	IS91 orf	partial
706	2696	1,5529e+00	SF2696	ygaP	conserved hypothetical protein	Code: P; COG: COG0607
707	1899	1,5537e+00	SF1899	-	putative crossover junction	null
708	4451	1,5543e+00	CP0015	-	IS91 orf	partial
709	4634	1,5546e+00	CP0204	-	ISSfl4 ORF3	null
710	4484	1,5548e+00	CP0049	insA	IS1 ORF1	null
711	4453	1,5548e+00	CP0017	-	IS4 orf	null
712	860	1,5549e+00	SF0860	-	ISSfl4 ORF3	Code: L; COG: COG3436
713	4184	1,5549e+00	SF4182	-	ISSfl4 ORF3	Code: R; COG: -
714	580	1,5553e+00	SF0580	ybgP	putative chaperone	Code: N; COG: COG3121
715	2171	1,5555e+00	SF2171	yehB	putative outer membrane protein	Code: N; COG: COG3188
716	2649	1,5557e+00	SF2649	kgtP	alpha-ketoglutarate permease	Code: GEPR; COG: COG0477
717	1221	1,5559e+00	SF1221	chaC	cation transport regulator	Code: P; COG: COG3703
718	1790	1,5560e+00	SF1790	-	IS150 ORF1(ORF A)	Code: L; COG: COG2963
719	375	1,5561e+00	SF0375	-	ISSfl4 ORF2	Code: L; COG: COG3436
720	3887	1,5568e+00	SF3885	-	conserved hypothetical protein	null
721	4347	1,5569e+00	SF4345	yjfP	conserved hypothetical protein	Code: R; COG: COG1073
722	3230	1,5571e+00	SF3228	nlp	regulatory factor of maltose metabolism	Code: K; COG: COG3423
723	3679	1,5571e+00	SF3677	radC	DNA repair protein	Code: L; COG: COG2003
724	489	1,5573e+00	SF0489	-	IS150 ORF1(ORF A)	Code: L; COG: COG2963
725	4363	1,5592e+00	SF4361	-	IS600 ORF1	Code: L; COG: COG2963
726	3929	1,5593e+00	SF3927	mobB	molybdopterin-guanine dinucleotide biosynthesis	Code: H; COG: COG1763
727	3186	1,5594e+00	SF3184	-	putative IS2 ORF	null
728	2822	1,5603e+00	SF2822	gcvA	positive regulator of gcv operon	Code: K; COG: COG0583
729	2949	1,5614e+00	SF2949	-	conserved hypothetical protein	null
730	2867	1,5624e+00	SF2867	-	putative lipoprotein	Code: M; COG: COG0739
731	306	1,5626e+00	SF0306	gtrBI	putative bactoprenol glucosyl transferase	Code: M; COG: COG0463
732	1023	1,5630e+00	SF1023	-	IS3 ORF2	Code: L; COG: COG2801
733	228	1,5631e+00	SF0228	-	IS629 ORF2	Code: L; COG: COG2801
734	3784	1,5633e+00	SF3782	yidL	putative ARAC-type regulatory protein	Code: K; COG: COG2207
735	268	1,5633e+00	SF0268	-	putative Rhs-family protein	null
736	4507	1,5634e+00	CP0074	-	ISSfl1 ORF2	null
737	4532	1,5634e+00	CP0098	-	ISSfl1 ORF2	null
738	859	1,5652e+00	SF0859	-	ISSfl4 ORF2	Code: L; COG: COG3436
739	904	1,5658e+00	SF0904	-	IS4 ORF	Code: L; COG: COG3385
740	4261	1,5658e+00	SF4259	-	IS4 ORF	Code: L; COG: COG3385
741	833	1,5663e+00	SF0833	insB	IS1 ORF2	Code: L; COG: COG1662
742	1340	1,5666e+00	SF1340	-	IS600 ORF1	Code: L; COG: COG2963
743	1502	1,5681e+00	SF1502	-	conserved hypothetical protein	Code: R; COG: COG1988
744	4214	1,5682e+00	SF4212	yjhT	conserved hypothetical protein	Code: S; COG: COG3055
745	1252	1,5683e+00	SF1252	-	IS600 ORF1	Code: L; COG: COG2963
746	1551	1,5683e+00	SF1551	-	IS600 ORF1	Code: L; COG: COG2963
747	2620	1,5683e+00	SF2620	-	IS600 ORF1	Code: L; COG: COG2963
748	2182	1,5685e+00	SF2182	-	IS600 ORF2	Code: L; COG: COG2801
749	4686	1,5692e+00	CP0261	-	hypothetical protein	partial
750	3195	1,5694e+00	SF3193	yraR	conserved hypothetical protein	Code: MG; COG: COG0702
751	2065	1,5709e+00	SF2065	-	IS629 ORF2	Code: L; COG: COG2801
752	1467	1,5712e+00	SF1467	-	putative cytochrome oxidase	Code: I; COG: COG0558
753	3325	1,5718e+00	SF3323	-	ISSfl4 ORF2	Code: L; COG: COG3436
754	4642	1,5718e+00	CP0212	-	ISSfl4 ORF2	null
755	1425	1,5719e+00	SF1425	yeaX	putative diogenase beta subunit	Code: C; COG: COG1018
756	1465	1,5721e+00	SF1465	-	conserved hypothetical protein	null
757	1157	1,5728e+00	SF1157	-	conserved hypothetical protein	null
758	443	1,5728e+00	SF0443	ybbS	putative transcriptional regulator LYSR-type	Code: K; COG: COG0583
759	313	1,5728e+00	SF0313	-	IS600 ORF1	Code: L; COG: COG2963
760	1037	1,5728e+00	SF1037	-	IS600 ORF1	Code: L; COG: COG2963
761	1439	1,5728e+00	SF1439	-	IS600 ORF1	Code: L; COG: COG2963
762	1235	1,5732e+00	SF1235	hnr	Hnr protein	null
763	4671	1,5735e+00	CP0246	mvpT	plasmid maintenance protein	null
764	982	1,5739e+00	SF0982	appA	phosphoanhydride phosphorylase; pH 2.5 acid	null
765	1436	1,5740e+00	SF1436	-	conserved hypothetical protein	null
766	296	1,5744e+00	SF0296	-	IS600 ORF1	Code: L; COG: COG2963
767	865	1,5744e+00	SF0865	-	IS600 ORF1	Code: L; COG: COG2963
768	896	1,5744e+00	SF0896	-	IS600 ORF1	Code: L; COG: COG2963
769	1356	1,5744e+00	SF1356	-	IS600 ORF1	Code: L; COG: COG2963
770	1428	1,5744e+00	SF1428	-	IS600 ORF1	Code: L; COG: COG2963
771	1792	1,5744e+00	SF1792	-	IS600 ORF1	Code: L; COG: COG2963
772	1193	1,5747e+00	SF1193	-	putative iron compound ABC transporter permease	Code: PH; COG: COG0609
773	1384	1,5749e+00	SF1384	insA	IS1 ORF1	Code: L; COG: COG3677
774	3432	1,5761e+00	SF3430	yhgA	conserved hypothetical protein	null
775	3703	1,5761e+00	SF3701	-	IS3 ORF2	null
776	1975	1,5762e+00	SF1975	-	putative virulence protein	Code: L; COG: COG0675
777	3829	1,5763e+00	SF3827	-	IS4 ORF	Code: L; COG: COG3385
778	921	1,5763e+00	SF0921	-	IS4 ORF	Code: L; COG: COG3385
779	2656	1,5767e+00	SF2656	-	IS4 ORF	Code: L; COG: COG3385
780	3707	1,5768e+00	SF3705	-	IS629 ORF2	Code: L; COG: COG2801
781	4614	1,5768e+00	CP0184	-	IS629 ORF2	null
782	2181	1,5769e+00	SF2181	-	IS600 ORF1	Code: L; COG: COG2963
783	4419	1,5769e+00	SF4417	-	conserved hypothetical protein	null
784	2754	1,5774e+00	SF2754	ygbI	putative DEOR-type transcriptional regulator	Code: KG; COG: COG1349
785	1604	1,5775e+00	SF1604	-	putative integrase	null
786	3895	1,5785e+00	SF3892	-	IS4 ORF	Code: L; COG: COG3385
787	4440	1,5785e+00	CP0004	phoN2/apy	PhoN2 (Apy), periplasmic phosphatase, apyrase,	partial
788	4488	1,5786e+00	CP0056	-	IS629 ORF2	null
789	1542	1,5787e+00	SF1542	-	IS600 ORF2	Code: L; COG: COG2801
790	476	1,5797e+00	SF0476	-	IS629 ORF2	Code: L; COG: COG2801
791	319	1,5797e+00	SF0319	-	IS629 ORF2	Code: L; COG: COG2801
792	2423	1,5798e+00	SF2423	-	conserved hypothetical protein	null
793	2809	1,5801e+00	SF2809	-	IS4 ORF	Code: L; COG: COG3385
794	3810	1,5801e+00	SF3808	-	IS4 ORF	Code: L; COG: COG3385
795	32	1,5803e+00	SF0032	caiE	carnitine operon protein CaiE	Code: R; COG: COG0663
796	193	1,5803e+00	SF0193	-	IS4 ORF	Code: L; COG: COG3385
797	3000	1,5803e+00	SF2998	yeeU	putative structural protein	null
798	1759	1,5804e+00	SF1759	insB	IS1 ORF2	Code: L; COG: COG1662
799	3088	1,5804e+00	SF3086	insB	IS1 ORF2	Code: L; COG: COG1662
800	3948	1,5804e+00	SF3946	insB	IS1 ORF2	Code: L; COG: COG1662
801	1492	1,5804e+00	SF1492	insB	IS1 ORF2	Code: L; COG: COG1662
802	1942	1,5804e+00	SF1942	insB	IS1 ORF2	Code: L; COG: COG1662
803	727	1,5805e+00	SF0727	bioC	biotin biosynthesis protein BioC	Code: QR; COG: COG0500
804	2156	1,5808e+00	SF2156	gatA	galactitol-specific enzyme IIA of	Code: GT; COG: COG1762
805	3452	1,5810e+00	SF3450	-	IS4 ORF	Code: L; COG: COG3385
806	1145	1,5811e+00	SF1145	-	hypothetical bacteriophage protein	null
807	4040	1,5812e+00	SF4038	-	IS4 ORF	Code: L; COG: COG3385
808	2590	1,5813e+00	SF2590	yphA	conserved hypothetical protein	Code: S; COG: COG2259
809	2034	1,5819e+00	SF2034	-	IS600 ORF1	Code: L; COG: COG2963
810	4194	1,5824e+00	SF4192	yjiD	conserved hypothetical protein	null
811	4630	1,5832e+00	CP0200	-	hypothetical protein	null
812	1377	1,5834e+00	SF1377	kil	putative cell division inhibitor protein	null
813	467	1,5836e+00	SF0467	envY	envelope protein	Code: K; COG: COG2207
814	302	1,5837e+00	SF0302	-	IS600 ORF1	Code: L; COG: COG2963
815	885	1,5837e+00	SF0885	-	IS600 ORF1	Code: L; COG: COG2963
816	2548	1,5837e+00	SF2547	-	IS600 ORF1	Code: L; COG: COG2963
817	3752	1,5837e+00	SF3749	-	IS600 ORF1	Code: L; COG: COG2963
818	3803	1,5837e+00	SF3801	-	IS600 ORF1	Code: L; COG: COG2963
819	2212	1,5838e+00	SF2212	-	IS629 ORF2	Code: L; COG: COG2801
820	1234	1,5842e+00	SF1234	ychK	conserved hypothetical protein	Code: R; COG: COG1752
821	882	1,5843e+00	SF0882	-	IS600 ORF2	Code: L; COG: COG2801
822	2075	1,5847e+00	SF2075	-	putative enzyme of sugar metabolism	Code: MG; COG: COG0451
823	399	1,5847e+00	SF0399	-	IS4 ORF	Code: L; COG: COG3385
824	2533	1,5848e+00	SF2533	hyfI	hydrogenase 4 Fe-S subunit	Code: C; COG: COG3260
825	2463	1,5851e+00	SF2463	flxA	conserved hypothetical protein	null
826	1472	1,5851e+00	SF1471	-	IS4 ORF	Code: L; COG: COG3385
827	1817	1,5853e+00	SF1817	ydbL	conserved hypothetical protein	null
828	4366	1,5855e+00	SF4364	-	conserved hypothetical protein	Code: L; COG: COG0732
829	451	1,5859e+00	SF0451	ylbF	putative carboxylase	null
830	461	1,5863e+00	SF0461	sfmA	putative fimbrial-like protein	Code: N; COG: COG3539
831	4397	1,5868e+00	SF4395	yjjP	putative structural protein	Code: S; COG: COG2966
832	4549	1,5869e+00	CP0117	-	IS600 ORF2	partial
833	3257	1,5871e+00	SF3255	-	IS600 ORF1	Code: L; COG: COG2963
834	4668	1,5871e+00	CP0242	-	IS600 ORF1	null
835	4526	1,5871e+00	CP0092	-	IS1294 transposase	null
836	2101	1,5882e+00	SF2101	rfbC	dTDP-6-deoxy-L-mannose-dehydrogenase	Code: M; COG: COG1898
837	2304	1,5885e+00	SF2304	-	conserved hypothetical protein	null
838	254	1,5890e+00	SF0254	insB	IS1 ORF2	Code: L; COG: COG1662
839	3759	1,5890e+00	SF3757	insB	IS1 ORF2	Code: L; COG: COG1662
840	2119	1,5890e+00	SF2119	insB	IS1 ORF2	Code: L; COG: COG1662
841	2349	1,5890e+00	SF2349	insB	IS1 ORF2	Code: L; COG: COG1662
842	2763	1,5895e+00	SF2763	-	putative transcriptional regulator	Code: K; COG: COG1846
843	2995	1,5896e+00	SF2993	-	conserved hypothetical protein	null
844	4539	1,5898e+00	CP0107	-	IS600 ORF2	null
845	295	1,5898e+00	SF0295	-	IS600 ORF2	Code: L; COG: COG2801
846	78	1,5899e+00	SF0078	yabB	conserved hypothetical protein	Code: S; COG: COG2001
847	1034	1,5904e+00	SF1034	csgD	probable csgAB operon transcriptional regulatory	Code: K; COG: COG2771
848	2695	1,5909e+00	SF2695	-	conserved hypothetical protein	Code: K; COG: COG0640
849	3075	1,5910e+00	SF3073	yqiB	putative enzyme	Code: S; COG: COG3151
850	2153	1,5914e+00	SF2153	insA	IS1 ORF1	Code: L; COG: COG3677
851	4204	1,5914e+00	SF4202	fimF	minor fimbrial subunit, precursor polypeptide	Code: N; COG: COG3539
852	2806	1,5920e+00	SF2806	syd	Syd protein	null
853	3839	1,5920e+00	SF3837	yieO	putative transport protein	Code: GEPR; COG: COG0477
854	3584	1,5920e+00	SF3583	yhjY	putative lipase	null
855	207	1,5925e+00	SF0207	sat2	putative cytoplasmic protein	null
856	1057	1,5925e+00	SF1057	-	IS629 ORF2	Code: L; COG: COG2801
857	884	1,5927e+00	SF0884	-	IS600 ORF2	Code: L; COG: COG2801
858	3753	1,5927e+00	SF3750	-	IS600 ORF2	Code: L; COG: COG2801
859	1469	1,5928e+00	SF1469	-	putative ATP-binding component of a transport	Code: G; COG: COG1130
860	837	1,5933e+00	SF0837	-	conserved hypothetical protein	null
861	1847	1,5934e+00	SF1847	-	IS600 ORF2	Code: L; COG: COG2801
862	1053	1,5938e+00	SF1053	-	hypothetical bacteriophage protein	null
863	2285	1,5939e+00	SF2285	ccmA	ATP-binding protein of heme exporter A	Code: Q; COG: COG1131
864	3313	1,5939e+00	SF3311	yrdA	putative transferase	Code: R; COG: COG0663
865	261	1,5944e+00	SF0261	insA	IS1 ORF1	Code: L; COG: COG3677
866	290	1,5944e+00	SF0290	insA	IS1 ORF1	Code: L; COG: COG3677
867	3727	1,5944e+00	SF3725	insA	IS1 ORF1	Code: L; COG: COG3677
868	2257	1,5944e+00	SF2257	insA	IS1 ORF1	Code: L; COG: COG3677
869	3102	1,5945e+00	SF3100	ygiH	conserved hypothetical protein	Code: S; COG: COG0344
870	433	1,5948e+00	SF0433	ybbJ	conserved hypothetical protein	Code: NO; COG: COG1585
871	4447	1,5949e+00	CP0011	-	hypothetical protein	null
872	697	1,5950e+00	SF0697	-	IS600 ORF2	Code: L; COG: COG2801
873	2617	1,5952e+00	SF2617	-	putative tail fiber protein	null
874	652	1,5956e+00	SF0652	ybeF	lysR-family transcriptional regulator	Code: K; COG: COG0583
875	1239	1,5961e+00	SF1239	-	IS4 ORF	Code: L; COG: COG3385
876	2517	1,5962e+00	SF2517	ypfI	conserved hypothetical protein	Code: R; COG: COG1444
877	4485	1,5962e+00	CP0051	insB	IS1 ORF2	Similar to Shigella flexneri putative transposase
878	3383	1,5964e+00	SF3381	yhfG	conserved hypothetical protein	null
879	1392	1,5968e+00	SF1392	-	conserved hypothetical protein	Code: S; COG: COG2995
880	1699	1,5971e+00	SF1699	-	putative oxidoreductase, Fe-S subunit	Code: C; COG: COG0437
881	3975	1,5977e+00	SF3973	insA	IS1 ORF1	Code: L; COG: COG3677
882	3663	1,5982e+00	SF3661	rfaC	heptosyl transferase I	Code: M; COG: COG0859
883	1383	1,5985e+00	SF1383	ipaH_3	invasion plasmid antigen	null
884	2033	1,5986e+00	SF2033	-	IS600 ORF2	Code: L; COG: COG2801
885	3762	1,5988e+00	SF3760	rnpA	RNase P, protein component; protein C5	Code: J; COG: COG0594
886	4516	1,5990e+00	CP0083	-	hypothetical protein	null
887	1352	1,5991e+00	SF1352	insA	IS1 ORF1	Code: L; COG: COG3677
888	3265	1,5992e+00	SF3263	insA	IS1 ORF1	Code: L; COG: COG3677
889	2309	1,5993e+00	SF2309	-	conserved hypothetical protein	Code: S; COG: COG3234
890	2501	1,5994e+00	SF2501	-	iso-IS1 ORF2	Code: L; COG: COG1662
891	126	1,5997e+00	SF0126	yadI	putative PTS enzyme II B component	Code: G; COG: COG2893
892	1269	1,5997e+00	SF1269	yciV	putative enzyme	Code: R; COG: COG0613
893	1278	1,5998e+00	SF1278	-	conserved hypothetical protein	null
894	4444	1,5999e+00	CP0008	-	IS600 ORF2	null
895	1520	1,6013e+00	SF1520	btuC	Vitamin B12 transport permease protein	Code: PH; COG: COG0609
896	951	1,6017e+00	SF0951	pqiA	paraquat-inducible protein A	Code: S; COG: COG2995
897	19	1,6017e+00	SF0019	insA	IS1 ORF1	Code: L; COG: COG3677
898	76	1,6017e+00	SF0076	insA	IS1 ORF1	Code: L; COG: COG3677
899	246	1,6017e+00	SF0246	insA	IS1 ORF1	Code: L; COG: COG3677
900	465	1,6017e+00	SF0465	insA	IS1 ORF1	Code: L; COG: COG3677
901	596	1,6017e+00	SF0596	insA	IS1 ORF1	Code: L; COG: COG3677
902	938	1,6017e+00	SF0938	insA	IS1 ORF1	Code: L; COG: COG3677
903	940	1,6017e+00	SF0940	insA	IS1 ORF1	Code: L; COG: COG3677
904	1197	1,6017e+00	SF1197	insA	IS1 ORF1	Code: L; COG: COG3677
905	1243	1,6017e+00	SF1243	insA	IS1 ORF1	Code: L; COG: COG3677
906	1315	1,6017e+00	SF1315	insA	IS1 ORF1	Code: L; COG: COG3677
907	1367	1,6017e+00	SF1366	insA	IS1 ORF1	Code: L; COG: COG3677
908	1407	1,6017e+00	SF1407	insA	IS1 ORF1	Code: L; COG: COG3677
909	1493	1,6017e+00	SF1493	insA	IS1 ORF1	Code: L; COG: COG3677
910	1500	1,6017e+00	SF1500	insA	IS1 ORF1	Code: L; COG: COG3677
911	1511	1,6017e+00	SF1511	insA	IS1 ORF1	Code: L; COG: COG3677
912	1540	1,6017e+00	SF1540	insA	IS1 ORF1	Code: L; COG: COG3677
913	1643	1,6017e+00	SF1643	insA	IS1 ORF1	Code: L; COG: COG3677
914	1725	1,6017e+00	SF1725	insA	IS1 ORF1	Code: L; COG: COG3677
915	1732	1,6017e+00	SF1732	insA	IS1 ORF1	Code: L; COG: COG3677
916	1745	1,6017e+00	SF1745	insA	IS1 ORF1	Code: L; COG: COG3677
917	1754	1,6017e+00	SF1754	insA	IS1 ORF1	Code: L; COG: COG3677
918	1758	1,6017e+00	SF1758	insA	IS1 ORF1	Code: L; COG: COG3677
919	1818	1,6017e+00	SF1818	insA	IS1 ORF1	Code: L; COG: COG3677
920	1941	1,6017e+00	SF1941	insA	IS1 ORF1	Code: L; COG: COG3677
921	2012	1,6017e+00	SF2012	insA	IS1 ORF1	Code: L; COG: COG3677
922	2078	1,6017e+00	SF2078	insA	IS1 ORF1	Code: L; COG: COG3677
923	2118	1,6017e+00	SF2118	insA	IS1 ORF1	Code: L; COG: COG3677
924	2177	1,6017e+00	SF2177	insA	IS1 ORF1	Code: L; COG: COG3677
925	2195	1,6017e+00	SF2195	insA	IS1 ORF1	Code: L; COG: COG3677
926	2208	1,6017e+00	SF2208	insA	IS1 ORF1	Code: L; COG: COG3677
927	2348	1,6017e+00	SF2348	insA	IS1 ORF1	Code: L; COG: COG3677
928	2417	1,6017e+00	SF2417	insA	IS1 ORF1	Code: L; COG: COG3677
929	2791	1,6017e+00	SF2791	insA	IS1 ORF1	Code: L; COG: COG3677
930	2951	1,6017e+00	SF2951	insA	IS1 ORF1	Code: L; COG: COG3677
931	3013	1,6017e+00	SF3011	insA	IS1 ORF1	Code: L; COG: COG3677
932	3015	1,6017e+00	SF3013	insA	IS1 ORF1	Code: L; COG: COG3677
933	3087	1,6017e+00	SF3085	insA	IS1 ORF1	Code: L; COG: COG3677
934	3175	1,6017e+00	SF3173	insA	IS1 ORF1	Code: L; COG: COG3677
935	3182	1,6017e+00	SF3180	insA	IS1 ORF1	Code: L; COG: COG3677
936	3535	1,6017e+00	SF3533	insA	IS1 ORF1	Code: L; COG: COG3677
937	3551	1,6017e+00	SF3549	insA	IS1 ORF1	Code: L; COG: COG3677
938	3569	1,6017e+00	SF3567	insA	IS1 ORF1	Code: L; COG: COG3677
939	3640	1,6017e+00	SF3638	insA	IS1 ORF1	Code: L; COG: COG3677
940	3657	1,6017e+00	SF3655	insA	IS1 ORF1	Code: L; COG: COG3677
941	3737	1,6017e+00	SF3735	insA	IS1 ORF1	Code: L; COG: COG3677
942	3758	1,6017e+00	SF3756	insA	IS1 ORF1	Code: L; COG: COG3677
943	3947	1,6017e+00	SF3945	insA	IS1 ORF1	Code: L; COG: COG3677
944	4043	1,6017e+00	SF4041	insA	IS1 ORF1	Code: L; COG: COG3677
945	4207	1,6017e+00	SF4204	insA	IS1 ORF1	Code: L; COG: COG3677
946	4217	1,6017e+00	SF4215	insA	IS1 ORF1	Code: L; COG: COG3677
947	4238	1,6017e+00	SF4236	insA	IS1 ORF1	Code: L; COG: COG3677
948	4289	1,6017e+00	SF4287	insA	IS1 ORF1	Code: L; COG: COG3677
949	4302	1,6017e+00	SF4300	insA	IS1 ORF1	Code: L; COG: COG3677
950	4318	1,6017e+00	SF4316	insA	IS1 ORF1	Code: L; COG: COG3677
951	4344	1,6017e+00	SF4342	insA	IS1 ORF1	Code: L; COG: COG3677
952	4369	1,6017e+00	SF4367	insA	IS1 ORF1	Code: L; COG: COG3677
953	4500	1,6019e+00	CP0067	-	IS629 ORF2	null
954	2256	1,6028e+00	SF2256	insB	IS1 ORF2	Code: L; COG: COG1662
955	4362	1,6032e+00	SF4360	-	IS600 ORF2	Code: L; COG: COG2801
956	3258	1,6033e+00	SF3256	-	IS600 ORF2	Code: L; COG: COG2801
957	241	1,6034e+00	SF0241	-	IS600 ORF2	Code: L; COG: COG2801
958	4432	1,6035e+00	SF4430	creB	catabolic regulation response regulator	Code: TK; COG: COG0745
959	3834	1,6036e+00	SF3832	insB	IS1 ORF2	Code: L; COG: COG1662
960	3627	1,6036e+00	SF3625	insB	IS1 ORF2	Code: L; COG: COG1662
961	2855	1,6037e+00	SF2855	-	putative transporter protein	Code: E; COG: COG0814
962	1223	1,6042e+00	SF1223	ychP	putative factor	null
963	3804	1,6044e+00	SF3802	-	IS600 ORF2	Code: L; COG: COG2801
964	834	1,6044e+00	SF0834	insA	IS1 ORF1	Code: L; COG: COG3677
965	4338	1,6044e+00	SF4336	insA	IS1 ORF1	Code: L; COG: COG3677
966	2870	1,6045e+00	SF2870	-	putative dehydrogenase	Code: C; COG: COG2080
967	643	1,6046e+00	SF0643	phpB	cobC-like protein, a phosphohistidine protein	Code: G; COG: COG0406; similar to Salmonella cobC, a
968	448	1,6047e+00	SF0448	insA	IS1 ORF1	Code: L; COG: COG3677
969	1510	1,6048e+00	SF1510	insB	IS1 ORF2	Code: L; COG: COG1662
970	1370	1,6052e+00	SF1370	-	IS629 ORF2	Code: L; COG: COG2801
971	103	1,6054e+00	SF0103	hofC	putative integral membrane protein	Code: N; COG: COG1459
972	138	1,6055e+00	SF0138	sfsA	probable regulator for maltose metabolism	Code: G; COG: COG1489
973	3770	1,6059e+00	SF3768	-	putative replicase	null
974	664	1,6062e+00	SF0664	-	IS600 ORF2	Code: L; COG: COG2801
975	4679	1,6062e+00	CP0254	-	IS600 ORF2	null
976	4203	1,6062e+00	SF4201	fimG	minor fimbrial subunit, precursor polypeptide	Code: N; COG: COG3539
977	4216	1,6063e+00	SF4214	insB	IS1 ORF2	Code: L; COG: COG1662
978	1808	1,6063e+00	SF1808	-	conserved hypothetical protein	null
979	2906	1,6063e+00	SF2906	ygfI	putative LYSR-type transcriptional regulator	Code: K; COG: COG0583
980	3622	1,6065e+00	SF3620	insA	IS1 ORF1	Code: L; COG: COG3677
981	255	1,6066e+00	SF0255	insA	IS1 ORF1	Code: L; COG: COG3677
982	2183	1,6066e+00	SF2183	insA	IS1 ORF1	Code: L; COG: COG3677
983	3137	1,6066e+00	SF3135	insA	IS1 ORF1	Code: L; COG: COG3677
984	3964	1,6066e+00	SF3962	insA	IS1 ORF1	Code: L; COG: COG3677
985	4473	1,6067e+00	CP0039	-	IS629 ORF2	null
986	3608	1,6068e+00	SF3606	yiaA	conserved hypothetical protein	null
987	4297	1,6075e+00	SF4295	yjeH	putative transport protein	Code: E; COG: COG0531
988	282	1,6075e+00	SF0282	yafP	conserved hypothetical protein	Code: KR; COG: COG0454
989	3602	1,6076e+00	SF3600	insA	IS1 ORF1	Code: L; COG: COG3677
990	3626	1,6076e+00	SF3624	insA	IS1 ORF1	Code: L; COG: COG3677
991	3673	1,6076e+00	SF3671	insA	IS1 ORF1	Code: L; COG: COG3677
992	3833	1,6076e+00	SF3831	insA	IS1 ORF1	Code: L; COG: COG3677
993	447	1,6083e+00	SF0447	insB	IS1 ORF2	Code: L; COG: COG1662
994	164	1,6084e+00	SF0164	yaeS	conserved hypothetical protein	Code: I; COG: COG0020
995	1049	1,6086e+00	SF1049	-	IS629 ORF2	Code: L; COG: COG2801
996	1547	1,6087e+00	SF1547	-	conserved hypothetical protein	null
997	1901	1,6090e+00	SF1901	-	IS600 ORF2	Code: L; COG: COG2801
998	2582	1,6091e+00	SF2582	csiE	conserved hypothetical protein	null
999	4343	1,6099e+00	SF4341	insB	IS1 ORF2	Code: L; COG: COG1662
1000	3316	1,6101e+00	SF3314	yrdC	conserved hypothetical protein	Code: J; COG: COG0009
1001	3884	1,6102e+00	SF3882	insB	IS1 ORF2	Code: L; COG: COG1662
1002	291	1,6102e+00	SF0291	insB	IS1 ORF2	Code: L; COG: COG1662
1003	1001	1,6102e+00	SF1001	insB	IS1 ORF2	Code: L; COG: COG1662
1004	3639	1,6102e+00	SF3637	insB	IS1 ORF2	Code: L; COG: COG1662
1005	3138	1,6102e+00	SF3136	insB	IS1 ORF2	Code: L; COG: COG1662
1006	1242	1,6102e+00	SF1242	insB	IS1 ORF2	Code: L; COG: COG1662
1007	1385	1,6102e+00	SF1385	insB	IS1 ORF2	Code: L; COG: COG1662
1008	2184	1,6102e+00	SF2184	insB	IS1 ORF2	Code: L; COG: COG1662
1009	4303	1,6102e+00	SF4301	insB	IS1 ORF2	Code: L; COG: COG1662
1010	1733	1,6102e+00	SF1733	insB	IS1 ORF2	Code: L; COG: COG1662
1011	3974	1,6102e+00	SF3972	insB	IS1 ORF2	Code: L; COG: COG1662
1012	3176	1,6102e+00	SF3174	insB	IS1 ORF2	Code: L; COG: COG1662
1013	2013	1,6102e+00	SF2013	insB	IS1 ORF2	Code: L; COG: COG1662
1014	3603	1,6102e+00	SF3601	insB	IS1 ORF2	Code: L; COG: COG1662
1015	2077	1,6102e+00	SF2077	insB	IS1 ORF2	Code: L; COG: COG1662
1016	2950	1,6102e+00	SF2950	insB	IS1 ORF2	Code: L; COG: COG1662
1017	4044	1,6102e+00	SF4042	insB	IS1 ORF2	Code: L; COG: COG1662
1018	4675	1,6107e+00	CP0250	traX	conjugal transfer pilus acetylation protein TraX	null
1019	3141	1,6110e+00	SF3139	yqjB	conserved hypothetical protein	null
1020	3181	1,6113e+00	SF3179	insB	IS1 ORF2	Code: L; COG: COG1662
1021	1429	1,6119e+00	SF1429	-	IS600 ORF2	Code: L; COG: COG2801
1022	979	1,6120e+00	SF0979	-	Hydrogenase-1 operon protein	null
1023	2757	1,6127e+00	SF2757	-	IS600 ORF2	Code: L; COG: COG2801
1024	2776	1,6129e+00	SF2776	iap	alkaline phosphatase isozyme conversion,	Code: R; COG: COG2234
1025	490	1,6131e+00	SF0490	-	IS600 ORF2	Code: L; COG: COG2801
1026	1707	1,6132e+00	SF1707	ynhG	conserved hypothetical protein	Code: S; COG: COG1376
1027	2040	1,6133e+00	SF2040	-	putative crossover junction	null
1028	1059	1,6134e+00	SF1059	-	IS600 ORF2	Code: L; COG: COG2801
1029	1944	1,6139e+00	SF1944	otsB	trehalose-6-phosphate phophatase	Code: G; COG: COG1877
1030	303	1,6139e+00	SF0303	-	IS600 ORF2	Code: L; COG: COG2801
1031	317	1,6139e+00	SF0317	-	IS600 ORF2	Code: L; COG: COG2801
1032	1357	1,6140e+00	SF1357	-	IS600 ORF2	Code: L; COG: COG2801
1033	4602	1,6140e+00	CP0172	-	IS629 ORF2	null
1034	786	1,6142e+00	SF0786	-	putative receptor	null
1035	2587	1,6142e+00	SF2587	hcaC	ferredoxin subunit of phenylpropionate	Code: PR; COG: COG2146
1036	635	1,6143e+00	SF0635	ybeS	putative enzyme	null
1037	1806	1,6144e+00	SF1805	-	IS600 ORF2	Code: L; COG: COG2801
1038	680	1,6148e+00	SF0680	-	IS600 ORF2	Code: L; COG: COG2801
1039	1791	1,6148e+00	SF1791	-	IS600 ORF2	Code: L; COG: COG2801
1040	2062	1,6150e+00	SF2062	-	IS600 ORF2	Code: L; COG: COG2801
1041	791	1,6150e+00	SF0791	-	IS600 ORF2	Code: L; COG: COG2801
1042	2549	1,6152e+00	SF2548	-	IS600 ORF2	Code: L; COG: COG2801
1043	4239	1,6154e+00	SF4237	insB	IS1 ORF2	Code: L; COG: COG1662
1044	2209	1,6154e+00	SF2209	insB	IS1 ORF2	Code: L; COG: COG1662
1045	939	1,6154e+00	SF0939	insB	IS1 ORF2	Code: L; COG: COG1662
1046	4370	1,6154e+00	SF4368	insB	IS1 ORF2	Code: L; COG: COG1662
1047	312	1,6157e+00	SF0312	-	IS600 ORF2	Code: L; COG: COG2801
1048	402	1,6164e+00	SF0402	ylaB	conserved hypothetical protein	null
1049	1238	1,6164e+00	SF1238	tdk	thymidine kinase	Code: F; COG: COG1435
1050	4443	1,6164e+00	CP0007	-	IS600 ORF2	partial
1051	310	1,6164e+00	SF0310	-	putative phage tail fibre protein	null
1052	895	1,6169e+00	SF0895	-	IS600 ORF2	Code: L; COG: COG2801
1053	499	1,6170e+00	SF0499	insA	IS1 ORF1	Code: L; COG: COG3677
1054	1535	1,6170e+00	SF1535	insA	IS1 ORF1	Code: L; COG: COG3677
1055	2681	1,6170e+00	SF2681	insA	IS1 ORF1	Code: L; COG: COG3677
1056	2871	1,6170e+00	SF2871	insA	IS1 ORF1	Code: L; COG: COG3677
1057	2923	1,6170e+00	SF2923	insA	IS1 ORF1	Code: L; COG: COG3677
1058	2930	1,6170e+00	SF2930	insA	IS1 ORF1	Code: L; COG: COG3677
1059	3309	1,6170e+00	SF3307	insA	IS1 ORF1	Code: L; COG: COG3677
1060	4398	1,6170e+00	SF4396	insA	IS1 ORF1	Code: L; COG: COG3677
1061	970	1,6175e+00	SF0969	-	conserved hypothetical protein	Code: C; COG: COG1254
1062	1702	1,6178e+00	SF1702	-	putative oxidoreductase, Fe-S subunit	Code: C; COG: COG1142
1063	4645	1,6178e+00	CP0215	-	hypothetical protein	null
1064	1559	1,6180e+00	SF1559	-	IS600 ORF2	Code: L; COG: COG2801
1065	3686	1,6181e+00	SF3684	dinD	DNA-damage-inducible protein	null
1066	2994	1,6181e+00	SF2992	-	conserved hypothetical protein	null
1067	2076	1,6184e+00	SF2076	yoeB	conserved hypothetical protein	null
1068	2020	1,6185e+00	SF2020	-	conserved hypothetical protein	Code: R; COG: COG3443
1069	3712	1,6189e+00	SF3710	-	conserved hypothetical protein	null
1070	4405	1,6192e+00	SF4403	holD	DNA polymerase III, psi subunit	Code: L; COG: COG3050
1071	1339	1,6195e+00	SF1339	-	IS600 ORF2	Code: L; COG: COG2801
1072	1387	1,6195e+00	SF1387	-	IS600 ORF2	Code: L; COG: COG2801
1073	1440	1,6195e+00	SF1440	-	IS600 ORF2	Code: L; COG: COG2801
1074	1928	1,6195e+00	SF1928	-	IS600 ORF2	Code: L; COG: COG2801
1075	3846	1,6195e+00	SF3844	ilvM	acetolactate synthase II, small subunit	Code: E; COG: COG0440
1076	1548	1,6216e+00	SF1548	relE	conserved hypothetical protein	Code: S; COG: COG2026
1077	1819	1,6220e+00	SF1819	insB	IS1 ORF2	Code: L; COG: COG1662
1078	500	1,6220e+00	SF0500	insB	IS1 ORF2	Code: L; COG: COG1662
1079	3738	1,6220e+00	SF3736	insB	IS1 ORF2	Code: L; COG: COG1662
1080	2792	1,6220e+00	SF2792	insB	IS1 ORF2	Code: L; COG: COG1662
1081	3308	1,6220e+00	SF3306	insB	IS1 ORF2	Code: L; COG: COG1662
1082	195	1,6222e+00	SF0195	yafD	conserved hypothetical protein	Code: S; COG: COG3021
1083	2164	1,6222e+00	SF2164	yegX	conserved hypothetical protein	null
1084	1737	1,6232e+00	SF1737	yddV	conserved hypothetical protein	null
1085	1397	1,6255e+00	SF1397	-	putative transport protein	Code: GEPR; COG: COG0477
1086	497	1,6257e+00	SF0497	fes	enterochelin esterase	Code: P; COG: COG2382
1087	3616	1,6261e+00	SF3614	bax	putative ATP-binding protein	Code: R; COG: COG2992
1088	1499	1,6261e+00	SF1499	insB	IS1 ORF2	Code: L; COG: COG1662
1089	1573	1,6268e+00	SF1573	-	IS1294 ORF	null
1090	3642	1,6271e+00	SF3640	-	hypothetical protein	null
1091	2888	1,6271e+00	SF2888	ygfF	putative oxidoreductase	Code: QR; COG: COG1028
1092	3103	1,6273e+00	SF3101	ygiP	putative LYSR-type transcriptional regulator	Code: K; COG: COG0583
1093	2486	1,6275e+00	SF2486	-	conserved hypothetical protein	null
1094	2494	1,6284e+00	SF2494	-	conserved hypothetical protein	null
1095	4535	1,6285e+00	CP0101	-	ISSfl2 ORF	null
1096	2138	1,6285e+00	SF2138	-	ISSfl2 ORF	null
1097	3700	1,6287e+00	SF3698	-	putative integrase	Code: L; COG: COG0582
1098	4561	1,6289e+00	CP0129	ipgC	IpgC, cytoplasmic chaperone for IpaB and IpaC	null
1099	119	1,6289e+00	SF0120	yacC	conserved hypothetical protein	null
1100	4672	1,6292e+00	CP0247	-	oriT nicking and unwinding protein	null
1101	2069	1,6300e+00	SF2069	-	IS629 ORF2	Code: L; COG: COG2801
1102	2189	1,6301e+00	SF2189	yehM	conserved hypothetical protein	null
1103	2699	1,6305e+00	SF2699	ygaC	conserved hypothetical protein	null
1104	409	1,6316e+00	SF0409	acrR	acrAB operon repressor	Code: K; COG: COG1309
1105	2052	1,6318e+00	SF2052	-	IS600 ORF2	Code: L; COG: COG2801
1106	1897	1,6324e+00	SF1897	-	ISSfl2 ORF	codon recognized: GGA
1107	2132	1,6326e+00	SF2132	-	ISSfl2 ORF	null
1108	1335	1,6328e+00	SF1335	-	ISSfl2 ORF	Code: L; COG: COG3547
1109	4545	1,6332e+00	CP0113	-	ISSfl4 ORF2	null
1110	4635	1,6332e+00	CP0205	-	ISSfl4 ORF2	partial
1111	4244	1,6336e+00	SF4242	yjgH	conserved hypothetical protein	Code: J; COG: COG0251
1112	2435	1,6338e+00	SF2435	emrK	multidrug resistance protein K	Code: Q; COG: COG1566
1113	234	1,6338e+00	SF0234	-	conserved hypothetical protein	null
1114	1613	1,6349e+00	SF1613	-	putative chloride channel protein	Code: P; COG: COG0038
1115	3788	1,6350e+00	SF3786	yidH	conserved hypothetical protein	Code: S; COG: COG2149
1116	4552	1,6359e+00	CP0120	-	ISSfl2 ORF	null
1117	1442	1,6361e+00	SF1442	-	putative aldehyde reductase	Code: R; COG: COG0656
1118	2224	1,6362e+00	SF2224	-	hypothetical protein	null
1119	1878	1,6362e+00	SF1878	-	ISSfl2 ORF	null
1120	165	1,6364e+00	SF0165	cdsA	CDP-diglyceride synthetase	Code: I; COG: COG0575
1121	1927	1,6367e+00	SF1927	-	conserved hypothetical protein	null
1122	1770	1,6367e+00	SF1770	-	conserved hypothetical protein	Code: S; COG: COG3238
1123	1406	1,6369e+00	SF1406	insB	IS1 ORF2	Code: L; COG: COG1662
1124	2952	1,6380e+00	SF2952	-	putative membrane protein	Code: S; COG: COG1593
1125	941	1,6383e+00	SF0941	ycbS	putative outer membrane protein	Code: N; COG: COG3188
1126	311	1,6383e+00	SF0311	-	hypothetical bacteriophage protein	null
1127	2059	1,6384e+00	SF2059	cobT	nicotinate-nucleotide dimethylbenzimidazole-P	Code: H; COG: COG2038
1128	491	1,6386e+00	SF0491	-	IS629 ORF2	Code: L; COG: COG2801
1129	4660	1,6386e+00	CP0232	-	IS629 ORF2	partial
1130	2922	1,6386e+00	SF2922	insB	IS1 ORF2	Code: L; COG: COG1662
1131	2152	1,6386e+00	SF2152	insB	IS1 ORF2	Code: L; COG: COG1662
1132	1724	1,6386e+00	SF1724	insB	IS1 ORF2	Code: L; COG: COG1662
1133	2176	1,6386e+00	SF2176	insB	IS1 ORF2	Code: L; COG: COG1662
1134	1642	1,6386e+00	SF1642	insB	IS1 ORF2	Code: L; COG: COG1662
1135	3656	1,6386e+00	SF3654	insB	IS1 ORF2	Code: L; COG: COG1662
1136	1368	1,6386e+00	SF1367	insB	IS1 ORF2	Code: L; COG: COG1662
1137	1536	1,6386e+00	SF1536	insB	IS1 ORF2	Code: L; COG: COG1662
1138	4206	1,6386e+00	SF4203	insB	IS1 ORF2	Code: L; COG: COG1662
1139	1351	1,6386e+00	SF1351	insB	IS1 ORF2	Code: L; COG: COG1662
1140	4157	1,6390e+00	SF4155	yjbO	conserved hypothetical protein	null
1141	2682	1,6391e+00	SF2682	insB	IS1 ORF2	Code: L; COG: COG1662
1142	4501	1,6393e+00	CP0068	-	hypothetical protein	null
1143	3179	1,6394e+00	SF3177	agaI	putative galactosamine-6-phosphate isomerase	Code: G; COG: COG0363
1144	1574	1,6399e+00	SF1574	-	conserved hypothetical protein	null
1145	4494	1,6414e+00	CP0061	-	IS1294 transposase	partial
1146	1562	1,6421e+00	SF1562	marB	multiple antibiotic resistance protein	null
1147	4462	1,6421e+00	CP0026	-	IS100 ORF1	null
1148	2378	1,6427e+00	SF2378	yfcG	putative S-transferase	Code: O; COG: COG0625
1149	3994	1,6432e+00	SF3992	-	conserved hypothetical protein	Code: S; COG: COG3678
1150	2897	1,6433e+00	SF2897	ygfA	putative ligase	Code: H; COG: COG0212
1151	1545	1,6449e+00	SF1545	rus	endodeoxyribonuclease RUS (Holliday junction	null
1152	129	1,6449e+00	SF0129	yadD	conserved hypothetical protein	null
1153	1645	1,6451e+00	SF1646	malI	repressor of malXY	Code: K; COG: COG1609
1154	1619	1,6451e+00	SF1619	-	conserved hypothetical protein	Code: E; COG: COG3591
1155	4667	1,6452e+00	CP0239	-	IS630 orf	Similar to Shigella flexneri orf, conserved
1156	663	1,6453e+00	SF0663	-	IS600 ORF1	Code: L; COG: COG2963
1157	681	1,6453e+00	SF0681	-	IS600 ORF1	Code: L; COG: COG2963
1158	881	1,6453e+00	SF0881	-	IS600 ORF1	Code: L; COG: COG2963
1159	2063	1,6453e+00	SF2063	-	IS600 ORF1	Code: L; COG: COG2963
1160	71	1,6457e+00	SF0071	leuO	probable transcriptional activator for leuABCD	Code: K; COG: COG0583
1161	1418	1,6458e+00	SF1418	-	conserved hypothetical protein	null
1162	445	1,6460e+00	SF0445	ybbU	putative regulator	Code: K; COG: COG1414
1163	3312	1,6462e+00	SF3310	yhdZ	putative ATP-binding component of a transport	Code: E; COG: COG1126
1164	1805	1,6465e+00	SF1804	-	IS600 ORF1	Code: L; COG: COG2963
1165	693	1,6465e+00	SF0693	-	IS600 ORF1	Code: L; COG: COG2963
1166	1843	1,6465e+00	SF1843	-	IS600 ORF1	Code: L; COG: COG2963
1167	242	1,6472e+00	SF0242	-	IS600 ORF1	Code: L; COG: COG2963
1168	790	1,6472e+00	SF0790	-	IS600 ORF1	Code: L; COG: COG2963
1169	1058	1,6472e+00	SF1058	-	IS600 ORF1	Code: L; COG: COG2963
1170	2756	1,6472e+00	SF2756	-	IS600 ORF1	Code: L; COG: COG2963
1171	4540	1,6472e+00	CP0108	-	IS600 ORF1	partial
1172	4680	1,6472e+00	CP0255	-	IS600 ORF1	null
1173	1782	1,6474e+00	SF1782	-	conserved hypothetical protein	Code: M; COG: COG1044
1174	2268	1,6482e+00	SF2268	yejG	conserved hypothetical protein	null
1175	2990	1,6488e+00	SF2988	-	conserved hypothetical protein	null
1176	3069	1,6488e+00	SF3067	ygiY	putative 2-component sensor protein	Code: T; COG: COG0642
1177	2326	1,6489e+00	SF2326	yfaD	conserved hypothetical protein	null
1178	1205	1,6491e+00	SF1205	-	putative adhesion and penetration protein	null
1179	2292	1,6494e+00	SF2292	napF	ferredoxin-type protein	Code: C; COG: COG1145
1180	1204	1,6494e+00	SF1204	-	putative sensor-type regulator	Code: Q; COG: COG3284
1181	3238	1,6503e+00	SF3236	yrbG	conserved hypothetical protein	Code: P; COG: COG0530
1182	2397	1,6504e+00	SF2397	div	cell division protein	null
1183	1949	1,6508e+00	SF1949	-	conserved hypothetical protein	null
1184	3750	1,6514e+00	SF3748	yieE	conserved hypothetical protein	null
1185	1867	1,6516e+00	SF1868	yebL	putative adhesin	Code: P; COG: COG0803
1186	3132	1,6522e+00	SF3130	ygjV	conserved hypothetical protein	null
1187	1850	1,6523e+00	SF1850	-	conserved hypothetical protein	null
1188	3465	1,6524e+00	SF3463	yhhY	conserved hypothetical protein	Code: KR; COG: COG0454
1189	3001	1,6527e+00	SF2999	yeeV	conserved hypothetical protein	null
1190	283	1,6531e+00	SF0283	-	conserved hypothetical protein	Code: S; COG: COG1690
1191	3726	1,6533e+00	SF3724	insB	IS1 ORF2	Code: L; COG: COG1662
1192	3266	1,6533e+00	SF3264	insB	IS1 ORF2	Code: L; COG: COG1662
1193	1753	1,6533e+00	SF1753	insB	IS1 ORF2	Code: L; COG: COG1662
1194	3623	1,6533e+00	SF3621	insB	IS1 ORF2	Code: L; COG: COG1662
1195	2416	1,6533e+00	SF2416	insB	IS1 ORF2	Code: L; COG: COG1662
1196	1744	1,6533e+00	SF1744	insB	IS1 ORF2	Code: L; COG: COG1662
1197	4339	1,6533e+00	SF4337	insB	IS1 ORF2	Code: L; COG: COG1662
1198	3568	1,6533e+00	SF3566	insB	IS1 ORF2	Code: L; COG: COG1662
1199	4399	1,6533e+00	SF4397	insB	IS1 ORF2	Code: L; COG: COG1662
1200	3963	1,6533e+00	SF3961	insB	IS1 ORF2	Code: L; COG: COG1662
1201	4121	1,6533e+00	SF4119	insB	IS1 ORF2	Code: L; COG: COG1662
1202	247	1,6533e+00	SF0247	insB	IS1 ORF2	Code: L; COG: COG1662
1203	77	1,6533e+00	SF0077	insB	IS1 ORF2	Code: L; COG: COG1662
1204	3534	1,6533e+00	SF3532	insB	IS1 ORF2	Code: L; COG: COG1662
1205	4195	1,6533e+00	SF4193	insB	IS1 ORF2	Code: L; COG: COG1662
1206	262	1,6533e+00	SF0262	insB	IS1 ORF2	Code: L; COG: COG1662
1207	4317	1,6533e+00	SF4315	insB	IS1 ORF2	Code: L; COG: COG1662
1208	464	1,6533e+00	SF0464	insB	IS1 ORF2	Code: L; COG: COG1662
1209	1541	1,6533e+00	SF1541	insB	IS1 ORF2	Code: L; COG: COG1662
1210	2194	1,6533e+00	SF2194	insB	IS1 ORF2	Code: L; COG: COG1662
1211	1002	1,6535e+00	SF1002	insA	IS1 ORF1	Code: L; COG: COG3677
1212	1525	1,6540e+00	SF1525	-	conserved hypothetical protein	Code: S; COG: COG0397
1213	4618	1,6552e+00	CP0188	-	reverse transcriptase	null
1214	65	1,6553e+00	SF0065	yabM	putative transport protein	Code: GEPR; COG: COG0477
1215	3160	1,6554e+00	SF3158	tdcA	transcriptional activator of tdc operon	Code: K; COG: COG0583
1216	214	1,6556e+00	SF0214	-	IS911 ORF1	Code: L; COG: COG2963
1217	518	1,6556e+00	SF0517	-	IS911 ORF1	Code: L; COG: COG2963
1218	677	1,6556e+00	SF0677	-	IS911 ORF1	Code: L; COG: COG2963
1219	684	1,6556e+00	SF0685	-	IS911 ORF1	Code: L; COG: COG2963
1220	863	1,6556e+00	SF0863	-	IS911 ORF1	Code: L; COG: COG2963
1221	1051	1,6556e+00	SF1051	-	IS911 ORF1	Code: L; COG: COG2963
1222	1606	1,6556e+00	SF1606	-	IS911 ORF1	Code: L; COG: COG2963
1223	1908	1,6556e+00	SF1908	-	IS911 ORF1	Code: L; COG: COG2963
1224	1926	1,6556e+00	SF1926	-	IS911 ORF1	Code: L; COG: COG2963
1225	2049	1,6556e+00	SF2049	-	IS911 ORF1	Code: L; COG: COG2963
1226	2308	1,6556e+00	SF2307	-	IS911 ORF1	Code: L; COG: COG2963
1227	2862	1,6556e+00	SF2862	-	IS911 ORF1	Code: L; COG: COG2963
1228	4224	1,6556e+00	SF4222	-	IS911 ORF1	Code: L; COG: COG2963
1229	4694	1,6556e+00	CP0268	-	IS911 ORF1	null
1230	3821	1,6570e+00	SF3819	atpI	membrane-bound ATP synthase	null
1231	1258	1,6571e+00	SF1258	yciC	conserved hypothetical protein	null
1232	3790	1,6572e+00	SF3788	yidF	putative transcriptional regulator	null
1233	3883	1,6578e+00	SF3881	insA	IS1 ORF1	Code: L; COG: COG3677
1234	4122	1,6578e+00	SF4120	insA	IS1 ORF1	Code: L; COG: COG3677
1235	4196	1,6578e+00	SF4194	insA	IS1 ORF1	Code: L; COG: COG3677
1236	2632	1,6580e+00	SF2632	rseC	sigma-E factor	Code: T; COG: COG3086
1237	2965	1,6580e+00	SF2965	-	putative superfamily I DNA helicase	partial
1238	3567	1,6583e+00	SF3565	yhjQ	conserved hypothetical protein	Code: D; COG: COG1192
1239	2192	1,6585e+00	SF2192	insB	IS1 ORF2	Code: L; COG: COG1662
1240	1304	1,6586e+00	SF1304	ycjC	conserved hypothetical protein	Code: K; COG: COG1396
1241	690	1,6591e+00	SF0690	-	hypothetical bacteriophage protein	null
1242	4448	1,6592e+00	CP0012	-	hypothetical protein	null
1243	632	1,6594e+00	SF0632	ybeV	conserved hypothetical protein	null
1244	3543	1,6596e+00	SF3541	yhiF	conserved hypothetical protein	null
1245	753	1,6596e+00	SF0753	ybiI	conserved hypothetical protein	Code: T; COG: COG1734
1246	333	1,6602e+00	SF0333	araJ	putative transport protein AraJ	Code: G; COG: COG2814
1247	2840	1,6604e+00	SF2840	ygdP	putative invasion protein	Code: LR; COG: COG0494
1248	1566	1,6606e+00	SF1566	ydeA	putative resistance / regulatory protein	Code: G; COG: COG2814
1249	4687	1,6606e+00	CP0262	-	IS1294 transposase	partial
1250	493	1,6608e+00	SF0493	-	IS600 ORF1	Code: L; COG: COG2963
1251	757	1,6611e+00	SF0757	ybiM	conserved hypothetical protein	null
1252	1595	1,6618e+00	SF1595	ynfC	conserved hypothetical protein	null
1253	3082	1,6618e+00	SF3080	ygiE	conserved hypothetical protein	Code: P; COG: COG0428
1254	1959	1,6622e+00	SF1959	sdiA	transcriptional regulator of ftsQAZ gene cluster	Code: K; COG: COG2771
1255	3014	1,6622e+00	SF3012	insB	IS1 ORF2	null
1256	3012	1,6622e+00	SF3010	insB	IS1 ORF2	null
1257	2267	1,6624e+00	SF2267	yejF	putative ATP-binding component of a transport	Code: R; COG: COG1123
1258	2916	1,6625e+00	SF2916	-	putative ATP-binding protein of ABC transport	Code: P; COG: COG1122
1259	1196	1,6626e+00	SF1196	insB	IS1 ORF2	null
1260	325	1,6626e+00	SF0325	yaiA	conserved hypothetical protein	null
1261	595	1,6627e+00	SF0595	insB	IS1 ORF2	Code: L; COG: COG1662
1262	4531	1,6629e+00	CP0096	-	IS91 ORF2	partial
1263	4676	1,6629e+00	CP0251	finO	conjugal transfer fertility inhibition protein	null
1264	3415	1,6633e+00	SF3413	yrfD	conserved hypothetical protein	null
1265	2155	1,6634e+00	SF2155	gatB	galactitol-specific enzyme IIB of	null
1266	3226	1,6640e+00	SF3224	yhbE	conserved hypothetical protein	Code: GER; COG: COG0697
1267	94	1,6642e+00	SF0094	yacA	conserved hypothetical protein	null
1268	651	1,6642e+00	SF0651	lipB	lipoate biosynthesis protein LipB	Code: H; COG: COG0321
1269	18	1,6645e+00	SF0018	insB	IS1 ORF2	Code: L; COG: COG1662
1270	222	1,6645e+00	SF0222	-	putative packaged DNA stabilization protein	null
1271	1544	1,6652e+00	SF1544	-	antitermination protein	cryptic prophage-like protein
1272	2503	1,6653e+00	SF2503	-	conserved hypothetical protein	null
1273	2251	1,6654e+00	SF2251	yeiC	putative kinase	Code: G; COG: COG0524
1274	1781	1,6660e+00	SF1781	tehA	tellurite resistance protein TehA	Code: P; COG: COG1275
1275	3422	1,6662e+00	SF3420	yhgE	putative transport protein	null
1276	4434	1,6663e+00	SF4432	creD	inner membrane protein CreD	null
1277	3314	1,6672e+00	SF3312	yrdB	conserved hypothetical protein	null
1278	3076	1,6674e+00	SF3074	yqiE	conserved hypothetical protein	Code: LR; COG: COG0494
1279	2058	1,6678e+00	SF2058	erfK	conserved hypothetical protein	Code: S; COG: COG1376
1280	299	1,6679e+00	SF0299	-	hypothetical bacteriophage protein	null
1281	764	1,6683e+00	SF0764	ybiF	putative transmembrane protein subunit	Code: GER; COG: COG0697
1282	3799	1,6684e+00	SF3797	yicO	conserved hypothetical protein	Code: R; COG: COG2252
1283	1687	1,6687e+00	SF1687	ydhB	putative LYSR-type transcriptional regulator	Code: K; COG: COG0583
1284	2603	1,6687e+00	SF2603	yfhK	putative 2-component sensor protein	Code: T; COG: COG0642
1285	867	1,6689e+00	SF0867	-	hypothetical bacteriophage protein	null
1286	436	1,6691e+00	SF0436	ybbM	putative metal resistance protein	Code: R; COG: COG0390
1287	3754	1,6695e+00	SF3752	yidY	putative transport protein	Code: GEPR; COG: COG0477
1288	1241	1,6696e+00	SF1241	ychE	putative channel protein	Code: S; COG: COG2095
1289	819	1,6722e+00	SF0819	ybjP	putative enzyme	null
1290	4595	1,6727e+00	CP0165	-	IS3 ORF2	partial
1291	2635	1,6727e+00	SF2635	rpoE	sigma-E factor of RNA polymerase	Code: K; COG: COG1595
1292	368	1,6728e+00	SF0368	-	conserved hypothetical protein	null
1293	3173	1,6733e+00	SF3171	agaF	putative transport enzyme subunit	Code: G; COG: COG2893
1294	3619	1,6739e+00	SF3617	yiaI	conserved hypothetical protein	Code: C; COG: COG1142
1295	3034	1,6742e+00	SF3032	yghS	conserved hypothetical protein	null
1296	4505	1,6743e+00	CP0072	-	IS1294 transposase	partial
1297	1868	1,6744e+00	SF1867	yebM	putative ATP-binding component of a transport	Code: P; COG: COG1121
1298	1915	1,6747e+00	SF1915	cutC	copper homeostasis protein	Code: P; COG: COG3142
1299	3150	1,6747e+00	SF3148	yhaK	conserved hypothetical protein	Code: R; COG: COG1741
1300	4459	1,6753e+00	CP0023	-	hypothetical protein	null
1301	3372	1,6760e+00	SF3370	yheR	putative NAD(P)H oxidoreductase	Code: R; COG: COG2249
1302	495	1,6763e+00	SF0495	entD	enterochelin synthetase, component D	Code: Q; COG: COG2977
1303	2818	1,6765e+00	SF2818	fucU	protein of fucose operon	Code: G; COG: COG1869
1304	1091	1,6766e+00	SF1091	yceF	conserved hypothetical protein	Code: D; COG: COG0424
1305	1741	1,6766e+00	SF1741	-	putative ATP-binding component of a transport	Code: EP; COG: COG0444
1306	3998	1,6766e+00	SF3996	cdh	CDP-diacylglycerol phosphotidylhydrolase	Code: I; COG: COG2134
1307	4328	1,6767e+00	SF4326	miaA	delta(2)-isopentenylpyrophosphate tRNA-adenosine	Code: J; COG: COG0324
1308	943	1,6769e+00	SF0943	-	putative fimbrial-like protein	Code: N; COG: COG3539
1309	233	1,6774e+00	SF0233	-	conserved hypothetical protein	null
1310	1832	1,6776e+00	SF1831	-	conserved hypothetical protein	null
1311	4476	1,6776e+00	CP0042	-	IS1294 transposase	null
1312	4504	1,6776e+00	CP0071	-	IS1294 transposase	null
1313	4593	1,6776e+00	CP0161	-	IS1294 transposase	null
1314	4688	1,6776e+00	CP0263	-	IS1294 transposase	null
1315	182	1,6776e+00	SF0182	yaeJ	conserved hypothetical protein	Code: J; COG: COG1186
1316	4508	1,6783e+00	CP0075	-	IS630 orf	null
1317	2640	1,6783e+00	SF2640	yfiK	conserved hypothetical protein	Code: E; COG: COG1280
1318	3672	1,6786e+00	SF3670	insB	IS1 ORF2	Code: L; COG: COG1662
1319	2929	1,6786e+00	SF2929	insB	IS1 ORF2	Code: L; COG: COG1662
1320	3550	1,6786e+00	SF3548	insB	IS1 ORF2	Code: L; COG: COG1662
1321	3403	1,6788e+00	SF3401	yhfZ	conserved hypothetical protein	null
1322	3363	1,6788e+00	SF3361	yheL	conserved hypothetical protein	Code: P; COG: COG2168
1323	3689	1,6792e+00	SF3687	-	hypothetical protein	null
1324	2975	1,6793e+00	SF2973b	set1A	Shet1A	partial
1325	98	1,6803e+00	SF0098	yacG	conserved hypothetical protein	Code: S; COG: COG3024
1326	1833	1,6803e+00	SF1832	-	IS1294 ORF	partial
1327	4477	1,6803e+00	CP0043	-	IS1294 transposase	partial
1328	4104	1,6804e+00	SF4102	yjdF	conserved hypothetical protein	Code: S; COG: COG3647
1329	4150	1,6805e+00	SF4148	yjbQ	conserved hypothetical protein	Code: S; COG: COG0432
1330	1404	1,6814e+00	SF1404	yebH	putative enzyme	Code: QR; COG: COG0500
1331	1785	1,6815e+00	SF1785	-	conserved hypothetical protein	null
1332	1561	1,6816e+00	SF1561	ydeD	conserved hypothetical protein	Code: GER; COG: COG0697
1333	2743	1,6818e+00	SF2743	hypA	HypA protein	Code: R; COG: COG0375
1334	3607	1,6819e+00	SF3605	yiaH	conserved hypothetical protein	Code: S; COG: COG3274
1335	1852	1,6824e+00	SF1852	-	conserved hypothetical protein	Code: R; COG: COG2372
1336	3004	1,6830e+00	SF3002	-	conserved hypothetical protein	null
1337	3701	1,6832e+00	SF3699	shiA	conserved hypothetical protein	null
1338	127	1,6839e+00	SF0127	yadE	conserved hypothetical protein	Code: G; COG: COG0726
1339	1835	1,6840e+00	SF1835	ogt	O-6-alkylguanine-DNA/cysteine-protein	Code: L; COG: COG0350
1340	406	1,6841e+00	SF0406	ybaJ	conserved hypothetical protein	null
1341	4137	1,6848e+00	SF4135	nrfF	component of formate-dependent nitrite reductase	Code: O; COG: COG3088
1342	1180	1,6852e+00	SF1180	-	invasion plasmid antigen	null
1343	2556	1,6858e+00	SF2556	-	conserved hypothetical protein	null
1344	2787	1,6859e+00	SF2787	ygcS	putative transport protein	Code: GEPR; COG: COG0477
1345	2815	1,6864e+00	SF2815	fucP	fucose permease	Code: G; COG: COG0738
1346	3006	1,6873e+00	SF3004	-	hypothetical protein	null
1347	2913	1,6877e+00	SF2913	-	putative DNA-binding protein	Code: R; COG: COG1661
1348	1760	1,6881e+00	SF1760	narU	nitrite extrusion protein 2	Code: P; COG: COG2223
1349	1142	1,6889e+00	SF1142	-	hypothetical bacteriophage protein	null
1350	1858	1,6896e+00	SF1858	yebF	conserved hypothetical protein	null
1351	2621	1,6898e+00	SF2621	-	IS600 ORF2	Code: L; COG: COG2801
1352	2874	1,6900e+00	SF2874	ygfU	putative permease	Code: F; COG: COG2233
1353	1794	1,6901e+00	SF1794	cybB	cytochrome b(561)	Code: C; COG: COG3038
1354	3436	1,6902e+00	SF3434	-	PemK protein	Code: T; COG: COG2337
1355	374	1,6905e+00	SF0374	-	ISSfl4 ORF3	partial
1356	3743	1,6905e+00	SF3740	-	ISSfl4 ORF3	partial
1357	4436	1,6907e+00	SF4434	lasT	conserved hypothetical protein	Code: J; COG: COG0565
1358	1801	1,6916e+00	SF1801	-	IS600 ORF2	Code: L; COG: COG2801
1359	1482	1,6918e+00	SF1482	ydjS	conserved hypothetical protein	Code: E; COG: COG2988
1360	3946	1,6918e+00	SF3944	yihN	putative resistance protein	Code: GEPR; COG: COG0477
1361	4290	1,6921e+00	SF4288	insB	IS1 ORF2	Code: L; COG: COG1662
1362	180	1,6923e+00	SF0180	yaeP	putative cytoplasmic protein	null
1363	4213	1,6928e+00	SF4211	yjhA	conserved hypothetical protein	null
1364	4202	1,6928e+00	SF4200	fimH	minor fimbrial subunit, D-mannose specific	null
1365	3411	1,6937e+00	SF3409	hofQ	putative transport protein	Code: N; COG: COG1450
1366	226	1,6938e+00	SF0226	-	putative DNA transfer protein	null
1367	2550	1,6938e+00	SF2550	-	conserved hypothetical protein	null
1368	1374	1,6954e+00	SF1374	-	IS600 ORF2	null
1369	3365	1,6961e+00	SF3363	yheN	conserved hypothetical protein	Code: P; COG: COG1553
1370	1190	1,6965e+00	SF1190	modD	putative molybdenum transport protein	Code: H; COG: COG0157
1371	4276	1,6969e+00	SF4275	ytfH	conserved hypothetical protein	Code: K; COG: COG1733
1372	2841	1,6970e+00	SF2841	mutH	methyl-directed mismatch repair protein	Code: L; COG: COG3066
1373	3973	1,6971e+00	SF3971	fdhD	FdhD protein	Code: C; COG: COG1526
1374	1495	1,6974e+00	SF1495	ydjC	conserved hypothetical protein	Code: S; COG: COG3394
1375	4655	1,6974e+00	CP0225	ccdB	plasmid maintenance protein CcdB	controlled cell death protein; post-segregation
1376	1012	1,6975e+00	SF1012	-	putative acetyltransferase	Code: R; COG: COG0596
1377	857	1,6976e+00	SF0857	ycaD	putative transport protein	Code: GEPR; COG: COG0477
1378	1742	1,6976e+00	SF1742	-	ATP-binding protein of oligopeptide ABC transport	Code: EP; COG: COG1124
1379	3233	1,6978e+00	SF3231	yrbB	conserved hypothetical protein	Code: R; COG: COG3113
1380	1332	1,6978e+00	SF1332	ycjI	putative carboxypeptidase	Code: E; COG: COG2866
1381	4662	1,6992e+00	CP0234	-	hypothetical protein	null
1382	3859	1,6998e+00	SF3857	-	conserved hypothetical protein	null
1383	2149	1,7002e+00	SF2149	-	conserved hypothetical protein	Code: S; COG: COG1597
1384	1253	1,7003e+00	SF1253	-	IS600 ORF2	Code: L; COG: COG2801
1385	1550	1,7003e+00	SF1550	-	IS600 ORF2	Code: L; COG: COG2801
1386	3035	1,7004e+00	SF3033	yghT	conserved hypothetical protein	null
1387	4653	1,7009e+00	CP0223	-	ISSfl4 ORF3	null
1388	1476	1,7010e+00	SF1476	ydjX	conserved hypothetical protein	Code: S; COG: COG0398
1389	4670	1,7021e+00	CP0245	mvpA	plasmid maintenance protein	stability determinant protein
1390	2079	1,7024e+00	SF2079	yefM	conserved hypothetical protein	Code: S; COG: COG2161
1391	1890	1,7026e+00	SF1890	-	putative tail component of prophage CP-933K	null
1392	4479	1,7031e+00	CP0045	-	IS100 ORF2	partial
1393	1076	1,7033e+00	SF1076	flgN	flagella synthesis protein FlgN	Code: N; COG: COG3418
1394	2389	1,7033e+00	SF2389	cvpA	membrane protein	Code: R; COG: COG1286
1395	3671	1,7038e+00	SF3669	waaQ	lipopolysaccharide core biosynthesis protein	Code: M; COG: COG0859
1396	685	1,7041e+00	SF0684	-	putative replication protein DnaC	Code: L; COG: COG1484
1397	3802	1,7043e+00	SF3800	-	putative transport protein	null
1398	1451	1,7043e+00	SF1451	-	putative kinase	Code: G; COG: COG0524
1399	1154	1,7045e+00	SF1154	ymfC	conserved hypothetical protein	Code: J; COG: COG1187
1400	1628	1,7051e+00	SF1628	ydgC	conserved hypothetical protein	Code: R; COG: COG3136
1401	428	1,7051e+00	SF0428	ybaQ	conserved hypothetical protein	Code: N; COG: COG3093
1402	4278	1,7053e+00	SF4276	ytfF	putative transmembrane subunit	Code: GER; COG: COG0697
1403	152	1,7053e+00	SF0152	dgt	deoxyguanosine triphosphate triphosphohydrolase	Code: F; COG: COG0232
1404	1453	1,7061e+00	SF1453	-	putative DEOR-type transcriptional regulator	Code: KG; COG: COG1349
1405	3840	1,7071e+00	SF3838	yieP	conserved hypothetical protein	Code: K; COG: COG2186
1406	1827	1,7075e+00	SF1827	-	conserved hypothetical protein	Code: P; COG: COG0598
1407	2522	1,7078e+00	SF2522	gcvR	transcriptional regulation of gcv operon	Code: R; COG: COG2716
1408	1522	1,7084e+00	SF1522	btuD	Vitamin B12 transport protein BtuD	Code: PH; COG: COG1120
1409	3145	1,7084e+00	SF3143	-	conserved hypothetical protein	null
1410	2567	1,7087e+00	SF2567	-	ISSfl2 ORF	null
1411	1575	1,7090e+00	SF1575	-	conserved hypothetical protein	null
1412	4591	1,7097e+00	CP0159	-	IS600 ORF2	null
1413	2618	1,7100e+00	SF2618	-	hypothetical bacteriophage protein	null
1414	4310	1,7101e+00	SF4308	ampC	beta-lactamase	Code: M; COG: COG1680
1415	3570	1,7101e+00	SF3568	yhjS	putative protease	null
1416	811	1,7104e+00	SF0811	potI	putrescine transport protein; permease	Code: E; COG: COG1177
1417	641	1,7120e+00	SF0641	holA	DNA polymerase III, delta subunit	Code: L; COG: COG1466
1418	4502	1,7123e+00	CP0069	-	IS21 ORF2	null
1419	2431	1,7130e+00	SF2431	-	sucrose specific repressor	Code: K; COG: COG1609
1420	1211	1,7135e+00	SF1211	ychB	conserved hypothetical protein	Code: I; COG: COG1947
1421	2812	1,7141e+00	SF2812	exo	5-3 exonuclease	Code: L; COG: COG0258
1422	2947	1,7142e+00	SF2947	-	conserved hypothetical protein	null
1423	4390	1,7145e+00	SF4388	yjjM	conserved hypothetical protein	Code: K; COG: COG1802
1424	4456	1,7146e+00	CP0020	-	ISSfl4 ORF3	partial
1425	1408	1,7146e+00	SF1408	-	conserved hypothetical protein	null
1426	4524	1,7147e+00	CP0164	-	IS1294 transposase	null
1427	3548	1,7160e+00	SF3546	yhiE	conserved hypothetical protein	null
1428	324	1,7165e+00	SF0324	aroL	shikimate kinase II	Code: E; COG: COG0703
1429	321	1,7176e+00	SF0321	yaiC	conserved hypothetical protein	null
1430	427	1,7181e+00	SF0427	ybaP	putative ligase	null
1431	2297	1,7184e+00	SF2297	ada	O6-methylguanine-DNA methyltransferase;	null
1432	2191	1,7190e+00	SF2191	yehQ	conserved hypothetical protein	null
1433	3866	1,7198e+00	SF3864	wecD	conserved hypothetical protein	null
1434	3949	1,7198e+00	SF3947	-	hypothetical protein	null
1435	80	1,7204e+00	SF0080	ftsL	cell division protein; in growth of wall at	Code: D; COG: COG3116
1436	1310	1,7205e+00	SF1310	pspB	phage shock protein	null
1437	2680	1,7210e+00	SF2680	-	putative CP4-57-type integrase	Code: L; COG: COG0582
1438	1924	1,7219e+00	SF1924	flhB	putative part of export apparatus for flagellar	Code: N; COG: COG1377
1439	258	1,7223e+00	SF0258	ykgG	putative transporter	Code: S; COG: COG1556
1440	3688	1,7223e+00	SF3686	yicF	putative enzyme	Code: L; COG: COG0272
1441	1372	1,7227e+00	SF1372	-	putative bacteriophage protein	null
1442	1109	1,7230e+00	SF1109	ycfM	conserved hypothetical protein	Code: N; COG: COG3417
1443	3206	1,7239e+00	SF3204	yhbM	putative control protein	Code: R; COG: COG0457
1444	3953	1,7242e+00	SF3951	yihR	putative aldose-1-epimerase	Code: G; COG: COG2017
1445	1523	1,7242e+00	SF1523	nlpC	lipoprotein	Code: M; COG: COG0791
1446	1192	1,7255e+00	SF1192	-	putative ferric enterobactin transport	Code: PH; COG: COG1120
1447	2667	1,7257e+00	SF2667	trmD	tRNA methyltransferase; tRNA	Code: J; COG: COG0336
1448	930	1,7257e+00	SF0930	ycbE	putative ATP-binding component of a transport	Code: P; COG: COG1116
1449	3586	1,7258e+00	SF3584	yiaC	conserved hypothetical protein	Code: KR; COG: COG0454
1450	4053	1,7259e+00	SF4051	birA	biotin-[acetyl CoA carboxylase] holoenzyme	Code: H; COG: COG0340
1451	1903	1,7259e+00	SF1903	insA	IS1 ORF1	Code: L; COG: COG3677
1452	2173	1,7259e+00	SF2172	insA	IS1 ORF1	Code: L; COG: COG3677
1453	1389	1,7266e+00	SF1389	-	conserved hypothetical protein	null
1454	331	1,7270e+00	SF0330	yajF	possible NAGC-like transcriptional regulator	Code: K; COG: COG1940
1455	1362	1,7274e+00	SF1362	sitD	Iron transport protein, inner membrane component	Code: P; COG: COG1108
1456	4623	1,7274e+00	CP0193	-	hypothetical protein	null
1457	2266	1,7279e+00	SF2266	yejE	putative transport system permease protein	Code: EP; COG: COG1173
1458	655	1,7279e+00	SF0655	ybeM	putative amidase	Code: R; COG: COG0388
1459	2198	1,7280e+00	SF2198	yehU	putative 2-component sensor protein	Code: T; COG: COG3275
1460	4130	1,7291e+00	SF4128	yjcH	conserved hypothetical protein	Code: S; COG: COG3162
1461	139	1,7294e+00	SF0139	yadP	conserved hypothetical protein	Code: J; COG: COG1514
1462	1415	1,7299e+00	SF1415	yeaB	conserved hypothetical protein	Code: LR; COG: COG0494
1463	1529	1,7302e+00	SF1529	ydiD	putative ligase/synthetase	Code: IQ; COG: COG0318
1464	3768	1,7309e+00	SF3766	yidB	conserved hypothetical protein	null
1465	582	1,7309e+00	SF0582	abrB	putative transport protein	Code: R; COG: COG3180
1466	2875	1,7316e+00	SF2875	-	putative enzyme	Code: I; COG: COG1443
1467	2535	1,7316e+00	SF2535	-	formate hydrogen-lyase transcriptional activator	Code: T; COG: COG3604
1468	3559	1,7317e+00	SF3558	yhjH	conserved hypothetical protein	Code: T; COG: COG2200
1469	4553	1,7324e+00	CP0121	-	IS100 ORF1	partial
1470	281	1,7324e+00	SF0281	yafO	conserved hypothetical protein	null
1471	2624	1,7329e+00	SF2624	yfhL	conserved hypothetical protein	Code: C; COG: COG1145
1472	2072	1,7332e+00	SF2072	yeeE	putative transport system permease protein	Code: R; COG: COG2391
1473	1727	1,7333e+00	SF1727	-	putative enzyme	Code: R; COG: COG0641
1474	3908	1,7333e+00	SF3906	metR	regulator for metE and metH	Code: K; COG: COG0583
1475	675	1,7334e+00	SF0675	-	putative bacteriophage protein	null
1476	1103	1,7341e+00	SF1103	holB	DNA polymerase III, delta prime subunit	Code: L; COG: COG0470
1477	1353	1,7346e+00	SF1353	-	hypothetical bacteriophage protein	null
1478	3061	1,7347e+00	SF3059	yqhH	conserved hypothetical protein	null
1479	3493	1,7350e+00	SF3491	yhhS	putative transport	Code: GEPR; COG: COG0477
1480	2053	1,7351e+00	SF2053	amn	AMP nucleosidase	Code: F; COG: COG0775
1481	2336	1,7355e+00	SF2336	-	conserved hypothetical protein	Code: M; COG: COG1807
1482	1022	1,7362e+00	SF1022	-	putative ATP-binding protein	Code: T; COG: COG1702
1483	2798	1,7363e+00	SF2798	ygcA	putative enzyme	Code: J; COG: COG2265
1484	1413	1,7363e+00	SF1413	-	conserved hypothetical protein	null
1485	3028	1,7369e+00	SF3026	-	conserved hypothetical protein	null
1486	1940	1,7369e+00	SF1940	flhC	flagellar transcriptional activator FlhC	null
1487	794	1,7372e+00	SF0794	ybjG	conserved hypothetical protein	Code: I; COG: COG0671
1488	2151	1,7375e+00	SF2151	gatD	galactitol-1-phosphate dehydrogenase	Code: ER; COG: COG1063
1489	4342	1,7376e+00	SF4340	-	putative carnitine operon oxidoreductase	Code: I; COG: COG1960
1490	4136	1,7378e+00	SF4134	nrfE	formate-dependent nitrite reductase	Code: O; COG: COG1138
1491	590	1,7386e+00	SF0590	ybgA	conserved hypothetical protein	Code: S; COG: COG3272
1492	1736	1,7387e+00	SF1736	-	conserved hypothetical protein	Code: S; COG: COG1649
1493	2866	1,7390e+00	SF2866	-	putative integrase	codon recognized: GGG
1494	4323	1,7392e+00	SF4322	yjeS	conserved hypothetical protein	Code: C; COG: COG1600
1495	4519	1,7398e+00	CP0086	-	hypothetical protein	null
1496	1430	1,7399e+00	SF1430	yeaP	conserved hypothetical protein	null
1497	2508	1,7405e+00	SF2508	-	conserved hypothetical protein	null
1498	3985	1,7408e+00	SF3983	rhaR	positive regulator for rhaRS operon	Code: K; COG: COG2207
1499	4125	1,7408e+00	SF4123	soxR	redox-sensing activator of soxS	Code: K; COG: COG0789
1500	2690	1,7410e+00	SF2690	gabP	transport permease protein of	Code: E; COG: COG1113
1501	1992	1,7410e+00	SF1992	fliO	flagellar protein FliO	null
1502	3364	1,7414e+00	SF3362	yheM	conserved hypothetical protein	Code: P; COG: COG2923
1503	4064	1,7418e+00	SF4062	thiH	thiamin biosynthesis protein, thiazole moiety	Code: HR; COG: COG1060
1504	768	1,7419e+00	SF0768	ybiR	conserved hypothetical protein	Code: P; COG: COG0471
1505	2645	1,7420e+00	SF2645	yfiP	conserved hypothetical protein	Code: S; COG: COG3148
1506	4116	1,7423e+00	SF4114	yjdA	putative vimentin	null
1507	326	1,7425e+00	SF0326	aroM	protein of aro operon	null
1508	3935	1,7429e+00	SF3933	yihG	putative endonuclease	Code: I; COG: COG0204
1509	1601	1,7433e+00	SF1601	-	conserved hypothetical protein	null
1510	1582	1,7435e+00	SF1582	ydeW	putative sorC family transcriptional regulator	Code: K; COG: COG2390
1511	3991	1,7435e+00	SF3989	yiiM	conserved hypothetical protein	Code: S; COG: COG2258
1512	4387	1,7438e+00	SF4385	hpcR	regulator of the 4HPA-hydroxylase operon	Code: K; COG: COG1846
1513	984	1,7438e+00	SF0984	yccY	putative phosphatase	Code: T; COG: COG0394
1514	1611	1,7444e+00	SF1611	-	putative DMSO reductase anchor subunit	Code: R; COG: COG3302
1515	73	1,7447e+00	SF0073	ilvH	acetolactate synthase III, small subunit	Code: E; COG: COG0440
1516	836	1,7447e+00	SF0836	ybjX	putative enzyme	Code: S; COG: COG2990
1517	1283	1,7448e+00	SF1283	yciS	conserved hypothetical protein	null
1518	486	1,7448e+00	SF0486	ybdF	conserved hypothetical protein	Code: S; COG: COG2315
1519	720	1,7448e+00	SF0720	-	putative tail component encoded by cryptic	null
1520	1256	1,7448e+00	SF1256	yciA	conserved hypothetical protein	Code: I; COG: COG1607
1521	1245	1,7449e+00	SF1245	oppB	oligopeptide transport permease protein	Code: EP; COG: COG0601
1522	184	1,7454e+00	SF0184	yaeF	conserved hypothetical protein	null
1523	2190	1,7456e+00	SF2190	yehP	conserved hypothetical protein	null
1524	2677	1,7460e+00	SF2677	-	conserved hypothetical protein	Code: S; COG: COG2914
1525	4698	1,7474e+00	CP0272	-	IS629 ORF1	partial
1526	3494	1,7484e+00	SF3492	yhhT	conserved hypothetical protein	Code: R; COG: COG0628
1527	1473	1,7486e+00	SF1473	ynjA	conserved hypothetical protein	Code: S; COG: COG2128
1528	4345	1,7489e+00	SF4343	yjfN	conserved hypothetical protein	null
1529	1953	1,7490e+00	SF1953	tyrP	tyrosine-specific transport protein	Code: E; COG: COG0814
1530	845	1,7493e+00	SF0845	cydC	ATP-binding component of cytochrome-related	Code: Q; COG: COG1132
1531	2400	1,7502e+00	SF2400	-	putative peptidase	Code: E; COG: COG0665
1532	1505	1,7504e+00	SF1505	-	conserved hypothetical protein	Code: S; COG: COG3001
1533	4455	1,7508e+00	CP0019	-	ISSfl4 ORF2	null
1534	2464	1,7512e+00	SF2464	yfeR	putative LYSR-type transcriptional regulator	Code: K; COG: COG0583
1535	4066	1,7512e+00	SF4064	thiF	thiamin biosynthesis protein, thiazole moiety	Code: H; COG: COG0476
1536	2061	1,7513e+00	SF2061	cobU	cobinamide kinase-cobinamide phosphate	Code: H; COG: COG2087
1537	2324	1,7519e+00	SF2324	glpB	sn-glycerol-3-phosphate dehydrogenase	Code: E; COG: COG3075
1538	1815	1,7525e+00	SF1815	ydbH	conserved hypothetical protein	null
1539	931	1,7534e+00	SF0931	-	taurine transport system permease protein-like	Code: P; COG: COG0600
1540	2133	1,7542e+00	SF2133	alkA	3-methyl-adenine DNA glycosylase II	Code: L; COG: COG0122
1541	2439	1,7543e+00	SF2439	yfdV	putative receptor protein	Code: R; COG: COG0679
1542	1799	1,7544e+00	SF1799	-	IS911 ORF1	Code: L; COG: COG2963
1543	1839	1,7544e+00	SF1839	-	IS911 ORF1	Code: L; COG: COG2963
1544	2428	1,7544e+00	SF2428	-	IS911 ORF1	Code: L; COG: COG2963
1545	3274	1,7547e+00	SF3272	yhcM	conserved hypothetical protein	Code: R; COG: COG1485
1546	1147	1,7556e+00	SF1147	-	hypothetical bacteriophage protein	null
1547	1148	1,7563e+00	SF1148	phoQ	sensor protein PhoQ	Code: T; COG: COG0642
1548	4465	1,7563e+00	CP0029	-	transposase/IS protein	null
1549	1622	1,7568e+00	SF1622	-	putative transport protein	Code: R; COG: COG0628
1550	2166	1,7571e+00	SF2166	thiM	hydoxyethylthiazole kinase	Code: H; COG: COG2145
1551	4113	1,7572e+00	SF4111	basS	sensor protein for BasR	Code: T; COG: COG0642
1552	2782	1,7577e+00	SF2782	ygcN	conserved hypothetical protein	Code: C; COG: COG0644
1553	1775	1,7578e+00	SF1775	-	putative transport system permease protein	Code: E; COG: COG1177
1554	2504	1,7581e+00	SF2504	-	conserved hypothetical protein	null
1555	2074	1,7586e+00	SF2074	yeeY	putative LYSR-type transcriptional regulator	Code: K; COG: COG0583
1556	4179	1,7588e+00	SF4177	yjbG	conserved hypothetical protein	null
1557	3547	1,7589e+00	SF3545	hdeD	conserved hypothetical protein	Code: S; COG: COG3247
1558	876	1,7590e+00	SF0876	-	DicA, regulator of DicB encoded by prophage-like	Code: K; COG: COG1396
1559	3057	1,7591e+00	SF3056	yqhC	putative ARAC-type regulatory protein	Code: K; COG: COG2207
1560	4411	1,7599e+00	SF4409	yjjU	conserved hypothetical protein	Code: R; COG: COG1752
1561	1216	1,7600e+00	SF1216	-	conserved hypothetical protein	Code: S; COG: COG3094
1562	976	1,7605e+00	SF0976	hyaD	Hydrogenase-1 operon protein hyaD	Code: C; COG: COG0680
1563	391	1,7615e+00	SF0391	cof	conserved hypothetical protein	Code: R; COG: COG0561
1564	1563	1,7618e+00	SF1563	marA	transcriptional activator of defense systems	Code: K; COG: COG2207
1565	3555	1,7621e+00	SF3553	yhjC	putative transcriptional regulator LYSR-type	Code: K; COG: COG0583
1566	835	1,7622e+00	SF0835	ybjD	conserved hypothetical protein	Code: L; COG: COG3593
1567	1184	1,7636e+00	SF1184	ycgR	conserved hypothetical protein	null
1568	1187	1,7636e+00	SF1187	-	conserved hypothetical protein	null
1569	4115	1,7640e+00	SF4113	yjcZ	conserved hypothetical protein	null
1570	4000	1,7642e+00	SF3998	yiiQ	conserved hypothetical protein	null
1571	2460	1,7643e+00	SF2460	yfeC	conserved hypothetical protein	null
1572	42	1,7646e+00	SF0042	yaaU	putative transport protein	Code: GEPR; COG: COG0477
1573	583	1,7647e+00	SF0583	nei	endonuclease VIII and DNA N-glycosylase with an	Code: L; COG: COG0266
1574	196	1,7648e+00	SF0196	yafE	putative biotin synthesis protein	Code: QR; COG: COG0500
1575	107	1,7650e+00	SF0107	ampD	AmpD protein	Code: M; COG: COG3023
1576	2436	1,7656e+00	SF2436	evgA	putative positive transcription regulator (sensor	Code: TK; COG: COG2197
1577	1988	1,7661e+00	SF1988	fliK	flagellar hook-length control protein	Code: N; COG: COG3144
1578	2964	1,7662e+00	SF2964	-	putative P4-type integrase	Code: L; COG: COG0582
1579	4333	1,7664e+00	SF4331	yjeT	conserved hypothetical protein	Code: S; COG: COG3242
1580	1365	1,7669e+00	SF1365	sitA	Iron transport protein	Code: P; COG: COG0803
1581	3772	1,7677e+00	SF3770	dgoK	2-oxo-3-deoxygalactonate kinase	null
1582	996	1,7678e+00	SF0996	torT	periplasmic protein TorT	Code: G; COG: COG1879
1583	504	1,7679e+00	SF0504	fepD	ferric enterobactin (enterochelin) transport	Code: PH; COG: COG0609
1584	4340	1,7684e+00	SF4338	yjfM	conserved hypothetical protein	null
1585	3932	1,7685e+00	SF3930	yihE	conserved hypothetical protein	Code: R; COG: COG2334
1586	435	1,7689e+00	SF0435	ybbL	putative ATP-binding component of a transport	Code: EPGR; COG: COG1101
1587	1431	1,7693e+00	SF1431	yoaF	conserved hypothetical protein	Code: S; COG: COG3042
1588	803	1,7701e+00	SF0803	ybjC	conserved hypothetical protein	SI#9
1589	1938	1,7712e+00	SF1938	motB	chemotaxis protein MotB	Code: N; COG: COG1360
1590	206	1,7714e+00	SF0206	sat1	putative cytoplasmic protein	null
1591	1041	1,7715e+00	SF1041	-	putative polyprotein	Code: S; COG: COG2110
1592	3276	1,7719e+00	SF3274	-	putative periplasmic serine protease Do, heat	Code: O; COG: COG0265
1593	1914	1,7720e+00	SF1914	yecK	putative cytochrome C-type protein	Code: C; COG: COG3005
1594	523	1,7728e+00	SF0523	dsbG	thiol:disulfide interchange protein	Code: O; COG: COG1651
1595	3031	1,7729e+00	SF3029	-	conserved hypothetical protein	null
1596	3081	1,7734e+00	SF3079	ygiD	conserved hypothetical protein	Code: S; COG: COG3384
1597	2772	1,7740e+00	SF2772	ygbE	putative cytochrome oxidase subunit	null
1598	2972	1,7745e+00	SF2972	-	conserved hypothetical protein	null
1599	829	1,7745e+00	SF0829	ybjE	putative surface protein	Code: S; COG: COG2431
1600	2410	1,7749e+00	SF2410	-	putative minor fimbrial subunit	Code: N; COG: COG3539
1601	3040	1,7751e+00	SF3038	hybF	hydrogenase-2 component	Code: R; COG: COG0375
1602	2342	1,7758e+00	SF2342	yfbB	putative enzyme	Code: R; COG: COG0596
1603	1119	1,7758e+00	SF1119	ycfT	conserved hypothetical protein	null
1604	3633	1,7763e+00	SF3631	yibH	putative membrane protein	Code: Q; COG: COG1566
1605	2481	1,7763e+00	SF2482	yfeT	conserved hypothetical protein	Code: K; COG: COG1737
1606	682	1,7768e+00	SF0682	-	putative bacteriophage protein	null
1607	728	1,7770e+00	SF0728	bioD	dethiobiotin synthetase	Code: H; COG: COG0132
1608	3781	1,7771e+00	SF3779	yidP	putative transcriptional regulator	Code: K; COG: COG2188
1609	4673	1,7781e+00	CP0248	-	oriT nicking and unwinding protein	null
1610	1018	1,7786e+00	SF1018	-	putative IS91 ORF2	null
1611	1047	1,7786e+00	SF1048	-	putative IS91 ORF2	null
1612	1763	1,7786e+00	SF1763	-	putative IS91 ORF2	null
1613	1694	1,7793e+00	SF1694	-	possible enzyme	codon recognized: GUC
1614	4503	1,7794e+00	CP0070	sepA	extracellular serine protease SepA	partial
1615	3140	1,7795e+00	SF3138	yqjA	conserved hypothetical protein	Code: S; COG: COG0586
1616	3307	1,7796e+00	SF3305	-	putative transport system permease protein	null
1617	2637	1,7798e+00	SF2637	yfiC	putative enzyme	Code: QR; COG: COG0500
1618	4023	1,7801e+00	SF4021	-	conserved hypothetical protein	Code: GER; COG: COG0697
1619	2678	1,7801e+00	SF2678	-	conserved hypothetical protein	Code: I; COG: COG2867
1620	2591	1,7806e+00	SF2591	yphB	conserved hypothetical protein	Code: G; COG: COG2017
1621	3945	1,7806e+00	SF3943	yihM	conserved hypothetical protein	null
1622	2732	1,7806e+00	SF2732	ygaA	putative 2-component transcriptional regulator	Code: T; COG: COG3604
1623	3676	1,7808e+00	SF3674	mutM	formamidopyrimidine DNA glycosylase	Code: L; COG: COG0266
1624	1769	1,7810e+00	SF1769	-	putative resistance protein	Code: M; COG: COG1247
1625	1222	1,7817e+00	SF1222	ychN	conserved hypothetical protein	Code: P; COG: COG1553
1626	178	1,7818e+00	SF0178	mesJ	cell cycle protein	Code: D; COG: COG0037
1627	3437	1,7819e+00	SF3435	bioH	putative enzyme in biotin precursor biosynthesis	Code: R; COG: COG0596
1628	877	1,7822e+00	SF0877	-	hypothetical prophage protein	null
1629	2128	1,7823e+00	SF2128	asmA	suppressor of ompF assembly mutants	Code: M; COG: COG2982
1630	260	1,7829e+00	SF0260	ykgE	putative dehydrogenase subunit	Code: C; COG: COG0247
1631	4518	1,7829e+00	CP0085	-	IS100 ORF2	partial
1632	589	1,7830e+00	SF0589	phrB	deoxyribodipyrimidine photolyase	Code: L; COG: COG0415
1633	1010	1,7838e+00	SF1010	-	conserved hypothetical protein	Code: R; COG: COG1853
1634	2260	1,7845e+00	SF2260	yeiR	conserved hypothetical protein	Code: R; COG: COG0523
1635	1608	1,7846e+00	SF1607	-	putative anaerobic dimethyl sulfoxide reductase	null
1636	4522	1,7850e+00	CP0089	-	transposase/IS protein	partial
1637	1538	1,7859e+00	SF1538	-	putative oxidoreductase, major subunit	Code: C; COG: COG0243
1638	2344	1,7863e+00	SF2344	menF	isochorismate hydroxymutase 2	Code: HQ; COG: COG1169
1639	3091	1,7865e+00	SF3089	glgS	glycogen biosynthesis protein GlgS	null
1640	4610	1,7870e+00	CP0180	-	IS629 ORF1	null
1641	140	1,7870e+00	SF0140	hrpB	helicase	Code: L; COG: COG1643
1642	2106	1,7872e+00	SF2106	wcaM	conserved hypothetical protein	null
1643	846	1,7874e+00	SF0846	cydD	ATP-binding component of cytochrome-related	Code: Q; COG: COG1132
1644	3191	1,7874e+00	SF3189	yraN	conserved hypothetical protein	Code: L; COG: COG0792
1645	562	1,7877e+00	SF0562	ybgE	conserved hypothetical protein	null
1646	1519	1,7878e+00	SF1519	himA	integration host factor (IHF), alpha subunit	Code: L; COG: COG0776
1647	1064	1,7879e+00	SF1064	-	putative cytochrome	Code: C; COG: COG3038
1648	4378	1,7882e+00	SF4376	-	conserved hypothetical protein	null
1649	1964	1,7883e+00	SF1964	fliZ	putative regulator of FliA	null
1650	2917	1,7884e+00	SF2917	-	putative ATP-binding protein of ABC transport	Code: P; COG: COG1122
1651	962	1,7888e+00	SF0962	-	conserved hypothetical protein	Code: S; COG: COG1289
1652	540	1,7888e+00	SF0540	modB	molybdate transport permease protein	Code: P; COG: COG0555
1653	3795	1,7889e+00	SF3793	uhpB	sensor histidine protein kinase, phosphorylates	Code: T; COG: COG0642
1654	2622	1,7894e+00	SF2622	-	conserved hypothetical protein	null
1655	2565	1,7902e+00	SF2565	-	peptidoglycan synthetase	Code: M; COG: COG0744; penicillin-binding protein
1656	1163	1,7903e+00	SF1163	minC	cell division inhibitor	Code: D; COG: COG0850
1657	3029	1,7904e+00	SF3027	-	conserved hypothetical protein	null
1658	1350	1,7909e+00	SF1350	-	conserved hypothetical protein	null
1659	781	1,7909e+00	SF0781	-	putative transport system permease protein	Code: EP; COG: COG0601
1660	3930	1,7919e+00	SF3928	mobA	molybdopterin-guanine dinucleotide biosynthesis	Code: H; COG: COG0746
1661	3060	1,7921e+00	SF3058	yqhG	conserved hypothetical protein	null
1662	1393	1,7926e+00	SF1393	-	conserved hypothetical protein	Code: T; COG: COG1956
1663	1277	1,7928e+00	SF1277	cysB	positive transcriptional regulator for cysteine	Code: K; COG: COG0583
1664	3776	1,7930e+00	SF3774	yidR	conserved hypothetical protein	null
1665	1219	1,7932e+00	SF1219	chaA	sodium-calcium/proton antiporter	Code: P; COG: COG0387
1666	1168	1,7933e+00	SF1168	ycgL	conserved hypothetical protein	Code: S; COG: COG3100
1667	2303	1,7937e+00	SF2303	-	conserved hypothetical protein	null
1668	3670	1,7938e+00	SF3668	waaG	LPS alpha1,3-glucosyltransferase	Code: M; COG: COG0438
1669	267	1,7938e+00	SF0267	-	putative Rhs-family protein	null
1670	2150	1,7940e+00	SF2150	gatR	galactitol utilization operon repressor	Code: KG; COG: COG1349
1671	424	1,7943e+00	SF0424	fsr	fosmidomycin resistance protein	Code: GEPR; COG: COG0477
1672	3249	1,7945e+00	SF3247	yrbL	conserved hypothetical protein	null
1673	2497	1,7946e+00	SF2497	-	conserved hypothetical protein	null
1674	1787	1,7948e+00	SF1787	-	conserved hypothetical protein	null
1675	544	1,7953e+00	SF0544	modF	ATP-binding component of molybdate transport	Code: P; COG: COG1119
1676	3241	1,7954e+00	SF3239	yrbK	conserved hypothetical protein	Code: S; COG: COG3117
1677	594	1,7955e+00	SF0594	-	putative Rhs-family protein	partial
1678	150	1,7960e+00	SF0150	yadT	conserved hypothetical protein	Code: P; COG: COG0614
1679	3047	1,7961e+00	SF3045	-	conserved hypothetical protein	null
1680	1789	1,7962e+00	SF1789	trg	methyl-accepting chemotaxis protein III, ribose	Code: N; COG: COG0840
1681	1040	1,7966e+00	SF1040	-	conserved hypothetical protein	null
1682	3033	1,7966e+00	SF3031	yghR	conserved hypothetical protein	null
1683	1334	1,7975e+00	SF1334	-	conserved hypothetical protein	Code: R; COG: COG1073
1684	2880	1,7975e+00	SF2880	xerD	site-specific recombinase	Code: L; COG: COG0582
1685	2804	1,7976e+00	SF2804	yqcB	conserved hypothetical protein	Code: J; COG: COG0564
1686	1968	1,7980e+00	SF1968	fliS	flagellar protein FliS	Code: N; COG: COG1516
1687	3315	1,7982e+00	SF3313	aroE	dehydroshikimate reductase	Code: E; COG: COG0169
1688	3904	1,7983e+00	SF3902	yigK	conserved hypothetical protein	Code: E; COG: COG1280
1689	708	1,7986e+00	SF0708	-	putative tail component of prophage CP-933K	null
1690	1882	1,7995e+00	SF1882	-	putative tail component encoded by cryptic	null
1691	3124	1,8001e+00	SF3122	ygjM	conserved hypothetical protein	null
1692	59	1,8012e+00	SF0059	araC	transcriptional regulator for ara operon	Code: K; COG: COG2207
1693	2607	1,8015e+00	SF2607	yfhB	conserved hypothetical protein	Code: E; COG: COG0560
1694	4396	1,8016e+00	SF4394	yjjB	conserved hypothetical protein	Code: S; COG: COG3610
1695	2346	1,8036e+00	SF2346	elaA	conserved hypothetical protein	Code: R; COG: COG2153
1696	2461	1,8036e+00	SF2461	yfeD	conserved hypothetical protein	null
1697	1452	1,8045e+00	SF1452	-	conserved hypothetical protein	Code: C; COG: COG0667
1698	4218	1,8047e+00	SF4216	-	putative deoR family transcriptional regulator	Code: KG; COG: COG1349
1699	1255	1,8049e+00	SF1255	tonB	membrane protein, energy transducer	Code: M; COG: COG0810
1700	2687	1,8052e+00	SF2687	ygaF	conserved hypothetical protein	Code: R; COG: COG0579
1701	2043	1,8053e+00	SF2043	-	hypothetical bacteriophage protein	null
1702	2276	1,8057e+00	SF2276	yejO	putative ATP-binding component of a transport	null
1703	648	1,8059e+00	SF0648	rlpA	minor lipoprotein	Code: M; COG: COG0797
1704	2597	1,8061e+00	SF2597	yphH	putative NAGC-like transcriptional regulator	Code: K; COG: COG1940
1705	4469	1,8064e+00	CP0034	-	hypothetical protein	null
1706	748	1,8064e+00	SF0749	ybiA	conserved hypothetical protein	Code: S; COG: COG3236
1707	2976	1,8066e+00	SF2974	-	IS629 ORF2	null
1708	1667	1,8066e+00	SF1667	-	conserved hypothetical protein	Code: S; COG: COG2377
1709	3610	1,8066e+00	SF3608	xylB	xylulokinase	Code: G; COG: COG1070
1710	3084	1,8068e+00	SF3082	-	conserved hypothetical protein	Code: S; COG: COG2960
1711	1390	1,8068e+00	SF1390	yebU	putative nucleolar protein	Code: J; COG: COG0144
1712	2288	1,8074e+00	SF2288	napH	ferredoxin-type protein	Code: C; COG: COG0348
1713	3960	1,8077e+00	SF3958	rbn	tRNA processing exoribonuclease BN	Code: J; COG: COG1295
1714	3886	1,8077e+00	SF3884	-	hypothetical protein	null
1715	552	1,8078e+00	SF0552	ybgR	putative transport system permease protein	Code: P; COG: COG1230
1716	166	1,8081e+00	SF0166	yaeL	conserved hypothetical protein	Code: M; COG: COG0750
1717	4075	1,8084e+00	SF4073	yjaH	conserved hypothetical protein	null
1718	1641	1,8084e+00	SF1641	uidR	repressor for uid operon	Code: K; COG: COG1309
1719	208	1,8086e+00	SF0208	-	putative cytoplasmic protein	null
1720	3311	1,8089e+00	SF3309	yhdY	putative transport system permease protein	Code: E; COG: COG0765
1721	740	1,8090e+00	SF0740	ybhP	conserved hypothetical protein	Code: R; COG: COG3568
1722	875	1,8092e+00	SF0875	-	putative regulator of cell division encoded by	null
1723	1364	1,8093e+00	SF1364	sitB	Iron transport protein, ATP-binding component	Code: P; COG: COG1121
1724	1021	1,8096e+00	SF1021	ycdB	conserved hypothetical protein	Code: P; COG: COG2837
1725	4054	1,8100e+00	SF4052	coaA	pantothenate kinase	Code: H; COG: COG1072
1726	2709	1,8101e+00	SF2709	-	conserved hypothetical protein	Code: E; COG: COG1296
1727	1115	1,8103e+00	SF1115	ycfQ	conserved hypothetical protein	Code: K; COG: COG1309
1728	686	1,8104e+00	SF0686	-	putative helicase	Code: L; COG: COG0305
1729	200	1,8107e+00	SF0201	rnhA	RNase HI	Code: L; COG: COG0328
1730	586	1,8109e+00	SF0586	ybgJ	putative carboxylase	Code: E; COG: COG2049
1731	642	1,8111e+00	SF0642	ybeN	conserved hypothetical protein	Code: H; COG: COG1057
1732	2766	1,8118e+00	SF2766	pcm	L-isoaspartate protein carboxylmethyltransferase	Code: O; COG: COG2518
1733	1655	1,8120e+00	SF1655	ydgO	conserved hypothetical protein	Code: C; COG: COG1805
1734	2495	1,8123e+00	SF2495	-	conserved hypothetical protein	null
1735	3735	1,8125e+00	SF3733	bglF	PTS system beta-glucosides, enzyme II, cryptic	null
1736	105	1,8130e+00	SF0105	ppdD	prelipin peptidase dependent protein	Code: N; COG: COG2165
1737	2371	1,8130e+00	SF2371	-	conserved hypothetical protein	Code: S; COG: COG3092
1738	706	1,8136e+00	SF0706	-	putative DNA-packaging protein	null
1739	1621	1,8136e+00	SF1621	-	possible chaperone	Code: P; COG: COG2076
1740	4052	1,8136e+00	SF4050	murB	UDP-N-acetylenolpyruvoylglucosamine reductase	Code: M; COG: COG0812
1741	4004	1,8138e+00	SF4002	fpr	ferredoxin-NADP reductase	Code: C; COG: COG1018
1742	3379	1,8141e+00	SF3377	yhfK	conserved hypothetical protein	Code: S; COG: COG1289
1743	270	1,8146e+00	SF0270	ykfE	conserved hypothetical protein	null
1744	637	1,8151e+00	SF0637	ybeQ	conserved hypothetical protein	Code: R; COG: COG0790
1745	3292	1,8151e+00	SF3290	yhdA	conserved hypothetical protein	null
1746	3281	1,8152e+00	SF3279	yhcO	conserved hypothetical protein	Code: K; COG: COG2732
1747	1250	1,8156e+00	SF1250	cls	cardiolipin synthase	Code: I; COG: COG1502
1748	1629	1,8161e+00	SF1629	rstA	response transcriptional regulatory protein (RstB	Code: TK; COG: COG0745
1749	767	1,8161e+00	SF0767	-	putative toxin	Code: K; COG: COG1321
1750	2137	1,8162e+00	SF2137	-	conserved hypothetical protein	SI#37
1751	3950	1,8175e+00	SF3948	yihO	putative permease	Code: G; COG: COG2211
1752	4433	1,8178e+00	SF4431	creC	catabolite repression sensor kinase for PhoB,	Code: T; COG: COG0642
1753	1435	1,8179e+00	SF1435	yeaL	conserved hypothetical protein	Code: S; COG: COG2707
1754	3585	1,8180e+00	SF3582	tag	3-methyl-adenine DNA glycosylase I	Code: L; COG: COG2818
1755	2524	1,8193e+00	SF2524	hyfA	hydrogenase 4 Fe-S subunit	Code: C; COG: COG1142
1756	3934	1,8200e+00	SF3932	yihF	putative GTP-binding protein	null
1757	3109	1,8202e+00	SF3107	dnaG	DNA biosynthesis; DNA primase	Code: L; COG: COG0358
1758	1009	1,8206e+00	SF1009	ycdG	putative transport protein	Code: F; COG: COG2233
1759	3800	1,8206e+00	SF3798	yicN	conserved hypothetical protein	null
1760	2633	1,8207e+00	SF2633	rseB	sigma-E factor regulatory protein RseB	Code: T; COG: COG3026
1761	1336	1,8208e+00	SF1336	-	conserved hypothetical protein	Code: R; COG: COG1073
1762	4105	1,8209e+00	SF4103	melB	melibiose permease II	Code: G; COG: COG2211
1763	3669	1,8212e+00	SF3667	waaP	lipopolysaccharide core biosynthesis protein	null
1764	2213	1,8217e+00	SF2213	yehW	putative transport system permease protein	Code: E; COG: COG1174
1765	3021	1,8228e+00	SF3019	glcC	transcriptional activator for glc operon	Code: K; COG: COG2186
1766	2737	1,8229e+00	SF2737	ascG	ascBF operon repressor	Code: K; COG: COG1609
1767	565	1,8233e+00	SF0565	ybgG	putative sugar hydrolase	Code: G; COG: COG0383
1768	1721	1,8235e+00	SF1721	-	putative amino acid/amine transport protein	Code: GEPR; COG: COG0477
1769	2958	1,8236e+00	SF2958	mutY	adenine glycosylase	Code: L; COG: COG1194
1770	3801	1,8241e+00	SF3799	yicM	putative transport protein	Code: G; COG: COG2814
1771	4285	1,8246e+00	SF4283	-	conserved hypothetical protein	null
1772	2785	1,8253e+00	SF2785	ygcQ	putative flavoprotein	Code: C; COG: COG2025
1773	3395	1,8265e+00	SF3393	yhfR	putative transcriptional regulator	Code: K; COG: COG2188
1774	203	1,8270e+00	SF0203	safB	periplasmic chaperone of fimbral assembly	null
1775	1995	1,8273e+00	SF1995	fliR	flagellar biosynthetic protein FliR	Code: N; COG: COG1684
1776	2970	1,8278e+00	SF2970	-	conserved hypothetical protein	null
1777	2819	1,8285e+00	SF2819	fucR	positive regulator of the fuc operon	Code: KG; COG: COG1349
1778	3444	1,8294e+00	SF3442	yhgJ	conserved hypothetical protein	Code: K; COG: COG0430
1779	2473	1,8299e+00	SF2473	pdxK	pyridoxal/pyridoxine/pyridoxamine kinase	Code: H; COG: COG2240
1780	47	1,8303e+00	SF0047	apaG	conserved hypothetical protein	Code: P; COG: COG2967
1781	2786	1,8304e+00	SF2786	ygcR	putative transport protein	Code: C; COG: COG2086
1782	229	1,8305e+00	SF0229	psiF	phosphate starvation-inducible protein	null
1783	4325	1,8306e+00	SF4323	yjeE	conserved hypothetical protein	Code: R; COG: COG0802
1784	136	1,8306e+00	SF0136	yadB	putative tRNA synthetase	Code: J; COG: COG0008
1785	4609	1,8310e+00	CP0179	-	IS629 ORF2	partial
1786	3704	1,8312e+00	SF3702	-	conserved hypothetical protein	partial
1787	579	1,8314e+00	SF0579	ybgQ	putative outer membrane protein	Code: N; COG: COG3188
1788	3495	1,8314e+00	SF3493	yhhU	conserved hypothetical protein	Code: Q; COG: COG2091
1789	701	1,8315e+00	SF0701	-	head-tail preconnector gp5	null
1790	2973	1,8317e+00	SF2973	pic	serine protease precurser	null
1791	1445	1,8319e+00	SF1445	yeaA	conserved hypothetical protein	Code: O; COG: COG0229
1792	554	1,8323e+00	SF0554	nadA	quinolinate synthetase, A protein	Code: H; COG: COG0379
1793	3869	1,8325e+00	SF3867	yifM	4-alpha-l-fucosyltransferase	null
1794	2814	1,8329e+00	SF2814	fucA	L-fuculose-1-phosphate aldolase	Code: G; COG: COG0235
1795	567	1,8334e+00	SF0567	farR	transcriptional regulator of succinyl CoA	Code: K; COG: COG2188
1796	421	1,8345e+00	SF0421	ybaC	putative lipase	Code: I; COG: COG0657
1797	812	1,8347e+00	SF0812	ybjO	conserved hypothetical protein	null
1798	471	1,8358e+00	SF0471	ybcZ	putative 2-component sensor protein	Code: T; COG: COG0642
1799	3905	1,8361e+00	SF3903	pldB	lysophospholipase L(2)	Code: I; COG: COG2267
1800	2135	1,8361e+00	SF2135	-	putative chaperonin	null
1801	1957	1,8363e+00	SF1957	uvrY	putative 2-component transcriptional regulator	Code: TK; COG: COG2197
1802	2584	1,8363e+00	SF2584	hcaR	transcriptional activator of hca cluster	Code: K; COG: COG0583
1803	323	1,8367e+00	SF0323	yaiI	conserved hypothetical protein	Code: S; COG: COG1671
1804	4308	1,8369e+00	SF4306	sugE	suppresser of groEL	Code: P; COG: COG2076
1805	1363	1,8370e+00	SF1363	sitC	Iron transport protein	Code: P; COG: COG1108
1806	922	1,8371e+00	SF0922	ycbB	putative amidase	Code: S; COG: COG2989
1807	1146	1,8371e+00	SF1146	-	putative terminase of prophage CP-933C	null
1808	2432	1,8372e+00	SF2432	-	high-affinity transport permease for	Code: GE; COG: COG2610
1809	2896	1,8373e+00	SF2896	ygfE	conserved hypothetical protein	Code: S; COG: COG3027
1810	1331	1,8376e+00	SF1331	ycjG	putative muconate cycloisomerase I	Code: H; COG: COG1441
1811	12	1,8378e+00	SF0012	-	putative oxidoreductase	null
1812	948	1,8380e+00	SF0948	-	conserved hypothetical protein	Code: R; COG: COG3217
1813	1726	1,8387e+00	SF1726	ydeN	putative sulfatase	Code: P; COG: COG3119
1814	2671	1,8387e+00	SF2671	-	conserved hypothetical protein	Code: O; COG: COG0755
1815	2770	1,8395e+00	SF2770	ygbP	conserved hypothetical protein	Code: I; COG: COG1211
1816	2001	1,8398e+00	SF2001	-	conserved hypothetical protein	null
1817	1632	1,8398e+00	SF1632	rstB	sensor histidine protein kinase, RstA regulator	Code: T; COG: COG0642
1818	2530	1,8403e+00	SF2530	-	large subunit of hydrogenase 3	null
1819	2443	1,8404e+00	SF2443	-	conserved hypothetical protein	null
1820	1669	1,8405e+00	SF1669	slyA	transcriptional regulator	Code: K; COG: COG1846
1821	4402	1,8408e+00	SF4400	fhuF	conserved hypothetical protein	null
1822	157	1,8408e+00	SF0157	glnD	PII-uridylyltransferase	Code: O; COG: COG2844
1823	1982	1,8425e+00	SF1982	fliE	flagellar hook-basal body 11K protein FliE	Code: N; COG: COG1677
1824	2380	1,8426e+00	SF2380	-	putative sugar nucleotide epimerase	Code: R; COG: COG1090
1825	1616	1,8430e+00	SF1616	ynfL	putative LYSR-type transcriptional regulator	Code: K; COG: COG0583
1826	3502	1,8431e+00	SF3500	-	conserved hypothetical protein	null
1827	3766	1,8439e+00	SF3764	recF	Rec protein	Code: L; COG: COG1195
1828	2850	1,8440e+00	SF2850	ygeA	putative resistance protein	Code: M; COG: COG1794
1829	511	1,8452e+00	SF0511	ybdB	conserved hypothetical protein	Code: Q; COG: COG2050
1830	5	1,8461e+00	SF0005	-	conserved hypothetical protein	null
1831	3459	1,8468e+00	SF3457	yhgN	conserved hypothetical protein	Code: S; COG: COG2095
1832	2242	1,8473e+00	SF2242	yeiE	putative LYSR-type transcriptional regulator	Code: K; COG: COG0583
1833	3718	1,8476e+00	SF3716	iucB	siderophore biosynthesis protein	null
1834	1719	1,8477e+00	SF1719	-	conserved hypothetical protein	null
1835	3032	1,8483e+00	SF3030	yghQ	conserved hypothetical protein	null
1836	3944	1,8483e+00	SF3942	yihL	putative transcriptional regulator	Code: K; COG: COG2188
1837	4467	1,8488e+00	CP0031	parA	plasmid segregation protein	null
1838	513	1,8489e+00	SF0513	-	conserved hypothetical protein	Code: S; COG: COG2879
1839	1474	1,8495e+00	SF1474	ydjZ	conserved hypothetical protein	Code: S; COG: COG0398
1840	3613	1,8496e+00	SF3611	xylG	putative ATP-binding protein of xylose transport	Code: G; COG: COG1129
1841	4070	1,8496e+00	SF4068	yjaD	conserved hypothetical protein	Code: L; COG: COG2816
1842	17	1,8498e+00	SF0017	nhaR	transcriptional activator of nhaA	Code: K; COG: COG0583
1843	2284	1,8498e+00	SF2284	ccmB	heme exporter protein B, cytochrome c-type	Code: O; COG: COG2386
1844	438	1,8500e+00	SF0438	ybbO	putative oxidoreductase	Code: QR; COG: COG1028
1845	1480	1,8508e+00	SF1480	-	putative aldehyde dehydrogenase	Code: C; COG: COG1012
1846	3614	1,8512e+00	SF3612	xylH	putative xylose transporter, membrane component	Code: G; COG: COG1172
1847	1084	1,8514e+00	SF1084	flgI	flagellar basal body P-ring protein FlgI	Code: N; COG: COG1706
1848	2783	1,8515e+00	SF2783	ygcO	conserved hypothetical protein	Code: C; COG: COG2440
1849	1466	1,8517e+00	SF1466	-	conserved hypothetical protein	Code: LR; COG: COG0494
1850	4051	1,8523e+00	SF4049	murI	glutamate racemase	Code: M; COG: COG0796
1851	1172	1,8525e+00	SF1172	umuD	mutagenesis and repair protein	Code: KT; COG: COG1974
1852	2526	1,8526e+00	SF2526	hyfC	hydrogenase 4 membrane subunit	Code: C; COG: COG0650
1853	3224	1,8530e+00	SF3222	dacB	D-alanyl-D-alanine carboxypeptidase, fraction B,	Code: M; COG: COG2027
1854	4100	1,8533e+00	SF4098	yjdH	putative 2-component sensor protein	Code: T; COG: COG3290
1855	2474	1,8537e+00	SF2474	yfeK	conserved hypothetical protein	null
1856	134	1,8542e+00	SF0134	folK	7,	Code: H; COG: COG0801
1857	3456	1,8550e+00	SF3454	glgX	glycosyl hydrolase, debranching enzyme	Code: G; COG: COG1523
1858	2365	1,8552e+00	SF2365	lrhA	LysR family NADH dehydrogenase transcriptional	Code: K; COG: COG0583
1859	3002	1,8552e+00	SF3000	yeeW	conserved hypothetical protein	null
1860	1405	1,8553e+00	SF1405	-	conserved hypothetical protein	Code: S; COG: COG1971
1861	2000	1,8557e+00	SF2000	yedQ	conserved hypothetical protein	null
1862	1217	1,8557e+00	SF1217	ychA	conserved hypothetical protein	Code: S; COG: COG2912
1863	2790	1,8558e+00	SF2790	ygcF	conserved hypothetical protein	Code: O; COG: COG0602
1864	3236	1,8561e+00	SF3234	vpsB	integral membrane protein	Code: R; COG: COG0767
1865	2705	1,8562e+00	SF2705	proV	glycine betaine/L-proline transport ATP-binding	Code: E; COG: COG1125
1866	2908	1,8563e+00	SF2908	yggA	conserved hypothetical protein	Code: R; COG: COG1279
1867	1585	1,8563e+00	SF1585	ydeZ	putative transport system permease protein	Code: G; COG: COG1172
1868	259	1,8563e+00	SF0259	ykgF	conserved hypothetical protein	Code: C; COG: COG1139
1869	2885	1,8564e+00	SF2885	-	putative oxidoreductase	Code: R; COG: COG1272
1870	2237	1,8568e+00	SF2237	yeiB	conserved hypothetical protein	Code: R; COG: COG2311
1871	2773	1,8572e+00	SF2773	cysC	adenosine 5-phosphosulfate kinase	Code: P; COG: COG0529
1872	2529	1,8576e+00	SF2529	hyfF	hydrogenase 4 membrane subunit	Code: CP; COG: COG0651
1873	351	1,8576e+00	SF0351	ribD	bifunctional pyrimidine deaminase/reductase	Code: H; COG: COG1985
1874	1933	1,8591e+00	SF1933	cheR	response regulator for chemotaxis; protein	Code: NT; COG: COG1352
1875	1863	1,8594e+00	SF1863	yebK	conserved hypothetical protein	Code: K; COG: COG1737
1876	3375	1,8594e+00	SF3373	yheU	conserved hypothetical protein	Code: S; COG: COG3089
1877	671	1,8595e+00	SF0671	-	putative bacteriophage protein	null
1878	2302	1,8609e+00	SF2302	rcsC	sensor for ctr capsule biosynthesis, probable	Code: T; COG: COG0642
1879	529	1,8609e+00	SF0529	rna	RNase I	null
1880	3269	1,8612e+00	SF3267	yhcL	putative transport protein	Code: C; COG: COG3069
1881	2004	1,8615e+00	SF2004	vsr	DNA mismatch endonuclease, patch repair protein	null
1882	1504	1,8617e+00	SF1504	-	conserved hypothetical protein	null
1883	2830	1,8619e+00	SF2830	recD	DNA helicase, ATP-dependent dsDNA/ssDNA	Code: L; COG: COG0507
1884	784	1,8623e+00	SF0784	-	conserved hypothetical protein	null
1885	224	1,8623e+00	SF0224	-	putative DNA transfer protein	null
1886	527	1,8626e+00	SF0527	ybdR	putative oxidoreductase	Code: ER; COG: COG1063
1887	337	1,8630e+00	SF0337	phoR	positive and negative sensor protein for pho	Code: T; COG: COG0642
1888	4282	1,8630e+00	SF4280	ytfB	conserved hypothetical protein	Code: M; COG: COG3061
1889	4674	1,8636e+00	CP0249	-	conjugal transfer nickase/helicase TraI	cleaves origin of transfer and unwinds; oriT
1890	1074	1,8648e+00	SF1074	mviM	putative virulence factor	Code: R; COG: COG0673
1891	4093	1,8653e+00	SF4091	sorB	putative sorbose-permease PTS system IIB	Code: G; COG: COG3444
1892	4626	1,8658e+00	CP0196	yccB	hypothetical protein	null
1893	2404	1,8659e+00	SF2404	mepA	murein DD-endopeptidase	null
1894	3755	1,8661e+00	SF3753	tnaB	low-affinity tryptophan permease	Code: E; COG: COG0814
1895	1685	1,8663e+00	SF1685	-	putative transport protein	Code: G; COG: COG2814
1896	1649	1,8668e+00	SF1649	-	conserved hypothetical protein	Code: R; COG: COG0673
1897	1688	1,8672e+00	SF1688	ydhC	putative transport protein	Code: GEPR; COG: COG0477
1898	1260	1,8676e+00	SF1260	yciE	conserved hypothetical protein	Code: S; COG: COG3685
1899	2403	1,8678e+00	SF2403	yfcA	putative structural protein	Code: R; COG: COG0730
1900	4510	1,8678e+00	CP0077	-	iso-IS1 ORF2	null
1901	3951	1,8680e+00	SF3949	-	putative permease	Code: G; COG: COG2211
1902	2468	1,8680e+00	SF2468	cysZ	sulfate transport protein	Code: E; COG: COG2981
1903	1225	1,8682e+00	SF1225	narX	nitrate/nitrite sensor protein NarX	Code: T; COG: COG0642
1904	2612	1,8683e+00	SF2612	-	putative tail fiber protein	null
1905	3645	1,8685e+00	SF3643	lldR	transcriptional regulator	Code: K; COG: COG2186
1906	2691	1,8690e+00	SF2691	ygaE	putative transcriptional regulator	Code: K; COG: COG1802
1907	2377	1,8694e+00	SF2377	yfcF	conserved hypothetical protein	Code: O; COG: COG0625
1908	4143	1,8700e+00	SF4141	yjcQ	putative enzyme	null
1909	231	1,8705e+00	SF0231	yaiB	conserved hypothetical protein	null
1910	3791	1,8705e+00	SF3789	emrD	multidrug resistance protein D	Code: GEPR; COG: COG0477
1911	987	1,8709e+00	SF0987	ymcB	conserved hypothetical protein	null
1912	1584	1,8709e+00	SF1584	ydeY	putative transport system permease protein	Code: G; COG: COG1172
1913	1455	1,8710e+00	SF1455	ydjB	conserved hypothetical protein	Code: Q; COG: COG1335
1914	1952	1,8712e+00	SF1952	yecH	conserved hypothetical protein	null
1915	4632	1,8712e+00	CP0202	ycfA	hypothetical protein	null
1916	2646	1,8715e+00	SF2646	yfiQ	conserved hypothetical protein	Code: C; COG: COG1042
1917	3136	1,8726e+00	SF3134	-	conserved hypothetical protein	null
1918	1185	1,8726e+00	SF1185	-	conserved hypothetical protein	Code: S; COG: COG2261
1919	3827	1,8730e+00	SF3825	yieM	conserved hypothetical protein	Code: S; COG: COG2425
1920	2491	1,8734e+00	SF2491	-	conserved hypothetical protein	null
1921	1916	1,8742e+00	SF1916	yecM	conserved hypothetical protein	Code: S; COG: COG3102
1922	3284	1,8743e+00	SF3282	yhcS	putative LYSR-type transcriptional regulator	Code: K; COG: COG0583
1923	2347	1,8744e+00	SF2347	elaC	conserved hypothetical protein	Code: R; COG: COG1234
1924	848	1,8746e+00	SF0848	lrp	regulator for leucine (or lrp) regulon and	Code: K; COG: COG1522
1925	3025	1,8748e+00	SF3023	-	conserved hypothetical protein	Code: IQ; COG: COG0236
1926	340	1,8750e+00	SF0340	malZ	maltodextrin glucosidase	Code: G; COG: COG0366
1927	2608	1,8752e+00	SF2608	yfhH	conserved hypothetical protein	Code: K; COG: COG1737
1928	1333	1,8763e+00	SF1333	-	conserved hypothetical protein	Code: R; COG: COG2910
1929	670	1,8775e+00	SF0670	-	putative bacteriophage protein	null
1930	4592	1,8788e+00	CP0160	-	IS1294 transposase	partial
1931	1254	1,8789e+00	SF1254	yciI	conserved hypothetical protein	Code: S; COG: COG2350
1932	730	1,8789e+00	SF0730	ybhK	putative structural protein	Code: S; COG: COG0391
1933	981	1,8790e+00	SF0981	appB	probable third cytochrome oxidase, subunit II	Code: C; COG: COG1294
1934	1826	1,8790e+00	SF1826	dbpA	ATP-dependent RNA helicase	Code: LKJ; COG: COG0513
1935	108	1,8791e+00	SF0108	ampE	AmpE protein	null
1936	3831	1,8795e+00	SF3829	rbsD	D-ribose high-affinity transport system;	Code: G; COG: COG1869
1937	2206	1,8800e+00	SF2206	-	putative tail fiber assembly protein	null
1938	2613	1,8800e+00	SF2613	-	putative tail fiber assembly protein	null
1939	4243	1,8807e+00	SF4241	yjgI	putative oxidoreductase	Code: QR; COG: COG1028
1940	3576	1,8812e+00	SF3574	yhjV	putative transporter protein	Code: E; COG: COG0814
1941	1614	1,8819e+00	SF1614	-	conserved hypothetical protein	Code: H; COG: COG0132
1942	204	1,8824e+00	SF0204	safC	outer membrane usher protein	Code: S; COG: COG3519
1943	3237	1,8832e+00	SF3235	vpsA	putative ATP-binding component of a transport	Code: R; COG: COG1127
1944	89	1,8836e+00	SF0089	ddlB	D-alanine-D-alanine ligase B	Code: M; COG: COG1181
1945	912	1,8838e+00	SF0912	ycaQ	conserved hypothetical protein	Code: S; COG: COG3214
1946	1569	1,8841e+00	SF1569	yneH	putative glutaminase	Code: E; COG: COG2066
1947	377	1,8845e+00	SF0377	ampG	beta-lactamase induction signal transducer AmpG	Code: GEPR; COG: COG0477
1948	2918	1,8847e+00	SF2918	-	pantothenate kinase-like protein	Code: H; COG: COG1072
1949	1875	1,8851e+00	SF1875	ntpA	dATP pyrophosphohydrolase	Code: LR; COG: COG0494
1950	2398	1,8871e+00	SF2398	-	putative transport protein	Code: GEPR; COG: COG0477
1951	674	1,8871e+00	SF0674	-	putative bacteriophage protein	null
1952	1715	1,8874e+00	SF1715	-	conserved hypothetical protein	null
1953	1565	1,8879e+00	SF1565	ydeB	conserved hypothetical protein	Code: S; COG: COG2095
1954	2003	1,8882e+00	SF2003	yedA	putative transmembrane subunit	Code: GER; COG: COG0697
1955	2602	1,8886e+00	SF2602	yfhG	putative alpha helix protein	null
1956	561	1,8886e+00	SF0561	ybgC	conserved hypothetical protein	Code: R; COG: COG0824
1957	1312	1,8889e+00	SF1312	pspD	phage shock protein	null
1958	995	1,8889e+00	SF0995	-	histidine protein kinase/phosphatase, aerobic	Code: T; COG: COG0642
1959	235	1,8890e+00	SF0235	yaiW	conserved hypothetical protein	null
1960	4529	1,8893e+00	CP0095	-	ISSfl4 ORF3	null
1961	1327	1,8894e+00	SF1327	ycjX	putative EC 2.1 enzyme	Code: R; COG: COG3106
1962	2345	1,8895e+00	SF2345	elaB	conserved hypothetical protein	null
1963	1530	1,8899e+00	SF1530	ydiT	conserved hypothetical protein	Code: C; COG: COG2440
1964	1560	1,8900e+00	SF1560	ydeF	putative transport protein	Code: GEPR; COG: COG0477
1965	1503	1,8900e+00	SF1503	yniC	putative phosphatase	Code: R; COG: COG0637
1966	1388	1,8905e+00	SF1388	-	conserved hypothetical protein	null
1967	1571	1,8918e+00	SF1571	-	conserved hypothetical protein	null
1968	3289	1,8919e+00	SF3287	mreD	rod shape-determining protein	Code: M; COG: COG2891
1969	3830	1,8923e+00	SF3828	kup	low-affinity potassium transport protein	Code: P; COG: COG3158
1970	700	1,8930e+00	SF0700	-	putative DNA packaging protein of prophage	null
1971	440	1,8932e+00	SF0439	ybbA	putative ATP-binding component of a transport	Code: R; COG: COG1136
1972	977	1,8937e+00	SF0977	hyaE	Hydrogenase-1 operon protein hyaE	null
1973	2627	1,8939e+00	SF2627	recO	RecO protein	Code: L; COG: COG1381
1974	1208	1,8940e+00	SF1208	ychH	conserved hypothetical protein	null
1975	1989	1,8942e+00	SF1989	fliL	flagellar protein FliL	Code: N; COG: COG1580
1976	3177	1,8947e+00	SF3175	agaC	N-acetylgalactosamine-specific transport IIC	null
1977	1824	1,8952e+00	SF1824	ynaF	putative filament protein	Code: T; COG: COG0589
1978	4190	1,8968e+00	SF4188	yjiH	conserved hypothetical protein	Code: S; COG: COG3314
1979	2963	1,8975e+00	SF2963	yqgA	putative transport protein	Code: R; COG: COG1811
1980	2300	1,8978e+00	SF2300	yojN	putative 2-component sensor protein	Code: T; COG: COG0642
1981	1420	1,8981e+00	SF1420	-	putative enzyme	Code: L; COG: COG1199
1982	798	1,8986e+00	SF0798	-	putative DEOR-type transcriptional regulator	Code: GEPR; COG: COG0477
1983	1072	1,8990e+00	SF1072	rimJ	ribosomal-protein-alanine acetyltransferase	Code: J; COG: COG1670
1984	1731	1,8993e+00	SF1731	-	conserved hypothetical protein	Code: R; COG: COG0612
1985	2919	1,8995e+00	SF2919	yggD	putative transcriptional regulator	null
1986	355	1,8995e+00	SF0355	pgpA	phosphatidylglycerophosphatase	Code: I; COG: COG1267
1987	923	1,8997e+00	SF0923	ycbK	conserved hypothetical protein	Code: S; COG: COG3108
1988	3620	1,8999e+00	SF3618	yiaJ	putative regulator	Code: K; COG: COG1414
1989	3868	1,9000e+00	SF3866	wzxE	putative cytochrome	Code: R; COG: COG2244
1990	3789	1,9013e+00	SF3787	yidG	conserved hypothetical protein	null
1991	3381	1,9014e+00	SF3379	pabA	p-aminobenzoate synthetase, component II	Code: EH; COG: COG0512
1992	1011	1,9016e+00	SF1011	-	putative enzyme	Code: C; COG: COG0778
1993	3203	1,9022e+00	SF3201	yhbW	putative enzyme	Code: C; COG: COG2141
1994	3157	1,9024e+00	SF3155	tdcD	putative kinase	Code: C; COG: COG0282
1995	2996	1,9027e+00	SF2994	-	conserved hypothetical protein	null
1996	3890	1,9033e+00	SF3888	yigA	conserved hypothetical protein	Code: S; COG: COG3159
1997	362	1,9038e+00	SF0362	apbA	ketopantoate reductase	Code: H; COG: COG1893
1998	61	1,9041e+00	SF0061	yabJ	putative ATP-binding component of a transport	Code: G; COG: COG1130
[truncated: 20,185 more rows]
[truncated: 1 more columns]
