# Supplementary material for: Bioinformatic Assessment of Factors Affecting the Correlation between Protein Abundance and Elongation Efficiency in Prokaryotes
Source: Int J Mol Sci. 2022 Oct 9;23(19):11996. doi: 10.3390/ijms231911996 (PMC9570070; doi:10.3390/ijms231911996)
Supplement: Supplementary file 1 [file ijms-23-11996-s001.zip › EloE/output_folder/Shigella_flexneri_2a_str._301_198214/shigella flexneri 2a str. 301_eei1.txt]

#	##	locus_tag	protein_id	gene_id	gene_name	COG	EEI
1	4061	SF4059	AAN45488.1	null	rplL	COG0222	10.000000000000002
2	2794	SF2794	AAN44282.1	null	eno	COG0148	8.428265304797929
3	4299	SF4297	AAN45715.1	null	mopA	COG0459	8.3206551983197
4	160	SF0160	AAN41822.1	null	tsf	COG0264	7.493669616543442
5	1706	SF1706	AAN43283.1	null	lpp	-	7.436280756590367
6	381	SF0381	AAN42037.1	null	tig	COG0544	7.375937830721279
7	907	SF0907	AAN42537.1	null	rpsA	COG0539	7.273521764191096
8	1444	SF1444	AAN43042.2	null	gapA	COG0057	6.950151313108066
9	4059	SF4057	AAN45486.1	null	rplA	COG0081	6.947750066076467
10	4358	SF4356	AAN45773.1	null	rplI	COG0359	6.810128315525922
11	3359	SF3357	AAN44820.2	null	tufA	COG0050	6.777950980905276
12	4055	SF4053	AAN45482.1	null	tufA	COG0050	6.777950980905276
13	3272	SF3270	AAN44734.1	null	rpsI	COG0103	6.641039820366527
14	14	SF0014	AAN41680.1	null	dnaK	COG0443	6.5063017359322775
15	3108	SF3106	AAN44582.1	null	rpsU	COG0828	6.450652274837096
16	3591	SF3589	AAN45040.1	null	cspA	COG1278	6.441748746239035
17	1098	SF1098	AAN42717.1	null	acpP	COG0236	6.379928502555576
18	159	SF0159	AAN41821.2	null	rpsB	COG0052	6.363814791741504
19	2911	SF2911	AAN44393.2	null	pgk	COG0126	6.356251913145754
20	3677	SF3675	AAN45122.1	null	rpmG	COG0267	6.315966830047619
21	524	SF0524	AAN42170.1	null	ahpC	COG0450	6.297674953586132
22	2299	SF2299	AAN43817.1	null	ompC	COG3203	6.112899524183807
23	3348	SF3346	AAN44809.2	null	rpsC	COG0092	6.073775574998535
24	898	SF0898	AAN42528.1	null	pflB	COG1882	5.9577842945776105
25	2910	SF2910	AAN44392.2	null	fba	COG0191	5.95540524152249
26	1514	SF1514	AAN43104.2	null	rpmI	COG0291	5.9343765381334
27	1705	SF1705	AAN43282.2	null	pykF	COG0469	5.8229927972105
28	419	SF0419	AAN42074.2	null	adk	COG0563	5.816620675810026
29	3987	SF3985	AAN45419.2	null	sodA	COG0605	5.7778829206283575
30	4074	SF4072	AAN45501.1	null	hupA	COG0776	5.776844972934631
31	1515	SF1515	AAN43105.1	null	rplT	COG0292	5.751789370041016
32	2272	SF2272	AAN43791.2	null	rplY	COG1825	5.741788939073037
33	4063	SF4061	AAN45490.1	null	rpoC	COG0086	5.730857221441008
34	3354	SF3352	AAN44815.1	null	rplC	COG0087	5.688502521413314
35	3353	SF3351	AAN44814.1	null	rplD	COG0088	5.648744785451898
36	3763	SF3761	AAN45204.1	null	rpmH	COG0230	5.647442173998563
37	3819	SF3817	AAN45257.1	null	atpE	COG0636	5.601606685700808
38	3352	SF3350	AAN44813.1	null	rplW	COG0089	5.583953620838845
39	3360	SF3358	AAN44821.2	null	fusA	COG0480	5.556257757376973
40	4356	SF4354	AAN45771.1	null	rpsF	COG0360	5.546109178506282
41	112	SF0112	AAN41776.1	null	aceF	COG0508	5.54604509363718
42	3999	SF3997	AAN45431.1	null	tpiA	COG0149	5.512694411232749
43	4060	SF4058	AAN45487.1	null	rplJ	COG0244	5.485808539976471
44	3335	SF3333	AAN44796.1	null	rplO	COG0200	5.474123325771052
45	2641	SF2641	AAN44137.2	null	yfiD	COG3445	5.446732704939361
46	4415	SF4413	AAN45828.2	null	deoC	COG0274	5.437105676953543
47	416	SF0416	AAN42071.2	null	ybaB	COG0718	5.436355701002207
48	957	SF0957	AAN42586.2	null	ompA	COG2885	5.427614469974645
49	20	SF0020	AAN41686.2	null	rpsT	COG0268	5.386030280051942
50	113	SF0113	AAN41777.2	null	lpdA	COG1249	5.305309709174576
51	2373	SF2373	AAN43886.1	null	pta	-	5.2949250114577975
52	3814	SF3812	AAN45252.1	null	atpD	COG0055	5.286030639189927
53	556	SF0556	AAN42200.2	null	pal	COG2885	5.278107399263732
54	2598	SF2598	AAN44095.2	null	glyA	COG0112	5.268517986925861
55	2925	SF2925	AAN44406.2	null	tktA	COG0021	5.259779395143285
56	3351	SF3349	AAN44812.1	null	rplB	COG0090	5.230337226954781
57	2669	SF2669	AAN44164.1	null	rpsP	COG0228	5.217736203309294
58	3996	SF3994	AAN45428.2	null	pfkA	COG0205	5.2144152121836225
59	2472	SF2472	AAN43979.1	null	crr	COG2190	5.209259537032023
60	168	SF0168	AAN41830.1	null	hlpA	COG2825	5.144581134297155
61	4418	SF4416	AAN45831.2	null	deoD	COG0813	5.1274075632949465
62	3816	SF3814	AAN45254.1	null	atpA	COG0056	5.125763284808719
63	765	SF0765	AAN42399.2	null	ompX	-	5.123811338056989
64	4266	SF4264	AAN45682.2	null	ppa	COG0221	5.114661144158263
65	2470	SF2470	AAN43977.1	null	ptsH	COG1925	5.11304596837395
66	3691	SF3689	AAN45136.1	null	rpoZ	COG1758	5.1045746473955305
67	2554	SF2554	AAN44054.2	null	guaB	-	5.053733093739879
68	2666	SF2666	AAN44161.1	null	rplS	COG0335	5.053443693276738
69	3340	SF3338	AAN44801.1	null	rpsH	COG0096	5.017333236255284
70	4305	SF4303	AAN45721.1	null	efp	COG0231	5.0110755559850615
71	4200	SF4198	AAN45619.2	null	uxuA	COG1312	4.985901245394311
72	352	SF0352	AAN42010.2	null	ribH	COG0054	4.973945570786984
73	4058	SF4056	AAN45485.1	null	rplK	COG0080	4.973108336321077
74	4062	SF4060	AAN45489.2	null	rpoB	COG0085	4.968220852144532
75	111	SF0111	AAN41775.1	null	aceE	COG2609	4.952104754723939
76	1483	SF1483	AAN43075.1	null	spy	COG3678	4.950717533880416
77	456	SF0456	AAN42110.1	null	ppiB	COG0652	4.9365617743354075
78	3273	SF3271	AAN44735.2	null	rplM	COG0102	4.918884125525794
79	3943	SF3941	AAN45376.1	null	yihK	COG1217	4.915441101370471
80	3207	SF3205	AAN44672.2	null	pnp	COG1185	4.901422747053553
81	2876	SF2876	AAN44362.1	null	lysS	COG1190	4.889693103539756
82	2564	SF2564	AAN44064.1	null	ndk	COG0105	4.869845884493846
83	3205	SF3203	AAN44670.2	null	deaD	COG0513	4.864421084166611
84	3211	SF3209	AAN44676.1	null	infB	COG0532	4.85404079001586
85	3361	SF3359	AAN44822.1	null	rpsG	COG0049	4.8458240134813115
86	3338	SF3336	AAN44799.1	null	rplR	COG0256	4.8452049648020195
87	4357	SF4355	AAN45772.1	null	rpsR	COG0238	4.828913378349148
88	3347	SF3345	AAN44808.1	null	rplP	COG0197	4.816547093014565
89	1240	SF1240	AAN42853.1	null	adhE	-	4.810598727522114
90	3227	SF3225	AAN44691.1	null	rpmA	COG0211	4.76764438854727
91	2722	SF2722	AAN44214.2	null	recA	COG0468	4.735344595700663
92	1403	SF1403	AAN43004.1	null	cspC	COG1278	4.728340444175733
93	344	SF0344	AAN42002.1	null	yajC	COG1862	4.703868658024586
94	568	SF0568	AAN42212.1	null	sucD	COG0074	4.7015778907048995
95	4334	SF4332	AAN45749.1	null	purA	COG0104	4.6808590276458775
96	3604	SF3602	AAN45052.1	null	glyS	COG0751	4.6687498401278
97	418	SF0418	AAN42073.1	null	htpG	COG0326	4.648218906535847
98	2372	SF2372	AAN43885.2	null	ackA	COG0282	4.638312865030518
99	3110	SF3108	AAN44584.1	null	rpoD	COG0568	4.635857141376153
100	4147	SF4145	AAN45567.2	null	ssb	COG0629	4.6204891866888795
101	926	SF0926	AAN42555.1	null	ompF	COG3203	4.613788995569897
102	2810	SF2810	AAN44298.1	null	sdaC	COG0814	4.6098245334366705
103	4233	SF4231	AAN45650.1	null	valS	COG0525	4.595656050271412
104	3942	SF3940	AAN45375.1	null	glnA	COG0174	4.590637012617896
105	3339	SF3337	AAN44800.1	null	rplF	COG0097	4.558097750197143
106	3349	SF3347	AAN44810.1	null	rplV	COG0091	4.556020396810354
107	4298	SF4296	AAN45714.1	null	mopB	COG0234	4.55247167149268
108	3653	SF3651	AAN45098.2	null	yibO	COG0696	4.5424252790543
109	570	SF0570	AAN42214.1	null	sucB	COG0508	4.538796662674487
110	1293	SF1293	AAN42904.1	null	fabI	COG0623	4.522620765141428
111	9	SF0009	AAN41675.2	null	talB	COG0176	4.510803369613446
112	569	SF0569	AAN42213.1	null	sucC	COG0045	4.505996965646522
113	3212	SF3210	AAN44677.1	null	nusA	COG0195	4.503989862855732
114	3343	SF3341	AAN44804.1	null	rplX	COG0198	4.501375033207276
115	3851	SF3848	AAN45286.2	null	ilvC	COG0059	4.490993162221617
116	3210	SF3208	AAN44675.2	null	rbfA	COG0858	4.477641868100917
117	4249	SF4247	AAN45665.2	null	yjgF	COG0251	4.432914496408251
118	1682	SF1682	AAN43261.1	null	ydhD	COG0278	4.430388694703481
119	4011	SF4009	AAN45442.1	null	hslU	COG1220	4.42938112401917
120	185	SF0185	AAN41847.2	null	proS	COG0442	4.427210041045389
121	3345	SF3343	AAN44806.1	null	rpsQ	COG0186	4.425717086604179
122	3228	SF3226	AAN44692.1	null	rplU	COG0261	4.423869096894382
123	2580	SF2580	AAN44079.1	null	suhB	COG0483	4.409392106970881
124	4162	SF4160	AAN45582.2	null	yjbJ	COG3237	4.405366923241733
125	1860	SF1860	AAN43418.1	null	eda	COG0800	4.403822657685839
126	549	SF0549	AAN42193.2	null	gpmA	COG0588	4.380807903907725
127	11	SF0011	AAN41677.1	null	yaaH	COG1584	4.3559910386864535
128	385	SF0385	AAN42041.1	null	hupB	COG0776	4.345747495922948
129	1876	SF1876	AAN43432.1	null	aspS	COG0173	4.339280520299046
130	3337	SF3335	AAN44798.1	null	rpsE	COG0098	4.321524346673462
131	3767	SF3765	AAN45208.2	null	gyrB	COG0187	4.309264997147411
132	30	SF0030	AAN41696.1	null	carB	COG0458	4.294291477866763
133	3355	SF3353	AAN44816.1	null	rpsJ	COG0051	4.292410537949403
134	3134	SF3132	AAN44604.2	null	uxaC	COG1904	4.290201031015604
135	1093	SF1093	AAN42712.1	null	rpmF	COG0333	4.288763521200045
136	2673	SF2673	AAN44168.1	null	grpE	COG0576	4.276994607271507
137	3208	SF3206	AAN44673.1	null	rpsO	COG0184	4.270586092490431
138	3342	SF3340	AAN44803.1	null	rplE	COG0094	4.268130231299376
139	162	SF0162	AAN41824.1	null	frr	COG0233	4.263504727069828
140	4353	SF4351	AAN45768.2	null	sgaH	COG0269	4.235758560971558
141	1155	SF1155	AAN42772.1	null	icdA	COG0538	4.228451586219008
142	2577	SF2577	AAN44076.2	null	yfhO	COG1104	4.2280576382459865
143	2933	SF2933	AAN44414.2	null	metK	COG0192	4.2086052703356565
144	4057	SF4055	AAN45484.1	null	nusG	COG0250	4.205241852985076
145	3362	SF3360	AAN44823.2	null	rpsL	COG0048	4.204917492449651
146	175	SF0175	AAN41837.1	null	accA	COG0825	4.198307243909796
147	414	SF0414	AAN42069.2	null	apt	COG0503	4.187854811465259
148	4425	SF4423	AAN45837.1	null	yjjK	COG0488	4.185494420216698
149	2235	SF2235	AAN43756.1	null	mglB	COG1879	4.175656024015454
150	2542	SF2542	AAN44043.2	null	upp	COG0035	4.171012822385634
151	2576	SF2576	AAN44075.1	null	-	COG0822	4.153334061670124
152	639	SF0639	AAN42275.2	null	leuS	COG0495	4.133164277985216
153	4417	SF4415	AAN45830.1	null	deoB	COG1015	4.1296064522135545
154	4352	SF4350	AAN45767.1	null	ptxA	COG1762	4.123135041206825
155	3933	SF3931	AAN45366.1	null	dsbA	COG0526	4.102545805925898
156	148	SF0148	AAN41811.2	null	yadR	COG0316	4.097808650826123
157	4295	SF4293	AAN45711.2	null	aspA	COG1027	4.086792842933535
158	115	SF0115	AAN41778.2	null	acnB	COG1049	4.08314069329167
159	3369	SF3367	AAN44830.1	null	slyD	COG1047	4.0626992164632085
160	3729	SF3727	AAN45173.1	null	pstS	COG0226	4.062288440560964
161	762	SF0762	AAN42396.1	null	glnH	COG0834	4.061637741569735
162	1237	SF1237	AAN42850.1	null	hns	COG2916	4.04316163232842
163	92	SF0092	AAN41757.2	null	ftsZ	COG0206	4.034174995966792
164	156	SF0156	AAN41818.1	null	dapD	COG2171	4.032982427238197
165	2553	SF2553	AAN44053.1	null	guaA	COG0519	4.027304976300671
166	3330	SF3328	AAN44791.2	null	rpsD	COG0522	4.01148439290409
167	3278	SF3276	AAN44740.2	null	mdh	COG0039	4.003912911364158
168	1554	SF1554	AAN43143.1	null	-	-	4.002072458402529
169	1210	SF1210	AAN42823.2	null	prsA	COG0462	3.999528938027521
170	2341	SF2341	AAN43855.1	null	menB	COG0447	3.998887826569183
171	3296	SF3294	AAN44758.2	null	accC	COG0439	3.9890761046221113
172	188	SF0188	AAN41850.1	null	yaeC	COG1464	3.9843607772854543
173	4408	SF4406	AAN45821.2	null	prfC	COG0480	3.968113134134915
174	605	SF0605	AAN42243.2	null	pgm	COG0033	3.9615683460753597
175	3678	SF3676	AAN45123.1	null	rpmB	COG0227	3.9611355943797015
176	95	SF0095	AAN41760.1	null	secA	COG0653	3.952502117922386
177	2519	SF2519	AAN44022.2	null	purC	COG0152	3.9400768255931493
178	1917	SF1917	AAN43471.1	null	argS	COG0018	3.9271854007969362
179	3346	SF3344	AAN44807.1	null	rpmC	COG0255	3.9215105908783428
180	1410	SF1410	AAN43011.1	null	manY	-	3.9186390616515117
181	4182	SF4180	AAN45601.2	null	pgi	COG0166	3.9093639615764415
182	3661	SF3659	AAN45106.1	null	rfaD	COG0451	3.9066787879148084
183	2399	SF2399	AAN43912.1	null	fabB	COG0304	3.8928592760162926
184	348	SF0348	AAN42006.2	null	tsx	COG3248	3.892781157215514
185	1105	SF1105	AAN42724.1	null	ptsG	COG1263	3.866738603436256
186	3223	SF3221	AAN44687.1	null	greA	COG0782	3.8642180931192223
187	3386	SF3384	AAN44847.2	null	nirB	COG1251	3.8635626361955606
188	2311	SF2311	AAN43827.1	null	gyrA	COG0188	3.859690474346178
189	2453	SF2453	AAN43961.2	null	-	COG1445	3.858567749250051
190	3761	SF3759	AAN45202.2	null	yidC	COG0706	3.858456295113218
191	657	SF0657	AAN42293.2	null	cspE	COG1278	3.85477644563944
192	4173	SF4171	AAN45592.1	null	malE	COG2182	3.851186416552059
193	3818	SF3816	AAN45256.1	null	atpF	COG0711	3.845489098468679
194	3635	SF3633	AAN45080.1	null	mtlA	COG2213	3.8341455480321183
195	4117	SF4115	AAN45540.1	null	phnA	COG2824	3.829568959265443
196	153	SF0153	AAN41816.1	null	htrA	COG0265	3.829277917794418
197	3858	SF3856	AAN45293.2	null	rho	COG1158	3.826097570271427
198	4382	SF4380	AAN45796.2	null	hpaH	COG0179	3.8164113752245226
199	4332	SF4330	AAN45747.1	null	hflC	COG0330	3.8035767027081415
200	2890	SF2890	AAN44374.2	null	gcvH	COG0509	3.7900141441784476
201	613	SF0613	AAN42251.1	null	glnS	COG0008	3.786231710878649
202	3220	SF3218	AAN44684.1	null	ftsH	COG0465	3.7836680023590388
203	3367	SF3365	AAN44828.1	null	fkpA	COG0545	3.7826406212876735
204	954	SF0954	AAN42583.1	null	fabA	COG0764	3.7823460624903684
205	386	SF0386	AAN42042.1	null	ybaU	COG0760	3.7807606977683736
206	3813	SF3811	AAN45251.2	null	atpC	COG0355	3.7784547508964152
207	3424	SF3422	AAN44883.2	null	pckA	COG1866	3.7765457282683883
208	1678	SF1678	AAN43259.1	null	gloA	COG0346	3.7694887408842153
209	3331	SF3329	AAN44792.1	null	rpsK	COG0100	3.7655181266092423
210	4236	SF4234	AAN45653.1	null	yjgD	COG3076	3.7639995186642006
211	4080	SF4078	AAN45507.1	null	purH	COG0138	3.7618634982945482
212	2462	SF2462	AAN43969.1	null	gltX	COG0008	3.75963780681484
213	285	SF0285	AAN41944.1	null	pepD	COG2195	3.7509017618982567
214	2738	SF2738	AAN44229.2	null	hycE	COG3261	3.7485595087657657
215	4016	SF4014	AAN45447.1	null	rpmE	COG0254	3.7483629270704295
216	4314	SF4312	AAN45730.1	null	frdA	COG1053	3.7455252524845553
217	3328	SF3326	AAN44789.1	null	rplQ	COG0203	3.741550436914647
218	4374	SF4372	AAN45788.1	null	yjiY	COG1966	3.7370567090277933
219	609	SF0609	AAN42247.2	null	fldA	COG0716	3.7344656642423577
220	1330	SF1330	AAN42936.1	null	tpx	COG2077	3.733945013418311
221	2179	SF2179	AAN43708.2	null	metG	COG0143	3.7249800133447026
222	533	SF0533	AAN42177.2	null	citE	COG2301	3.7213822543681463
223	2927	SF2927	AAN44408.1	null	speB	COG0010	3.721247543378158
224	3225	SF3223	AAN44689.1	null	yhbZ	COG0536	3.7171290008355493
225	22	SF0022	AAN41688.1	null	ileS	COG0060	3.703270850879495
226	4435	SF4433	AAN45846.2	null	arcA	COG0745	3.7028795412881372
227	3650	SF3648	AAN45095.1	null	secB	COG1952	3.699549000605244
228	3811	SF3809	AAN45249.1	null	glmS	COG0449	3.6920034723522237
229	1977	SF1977	AAN43526.1	null	nmpC	COG3203	3.682096750283944
230	3291	SF3289	AAN44753.2	null	mreB	COG1077	3.678589295179107
231	3481	SF3479	AAN44938.1	null	rpoH	COG0568	3.673933271988043
232	4005	SF4003	AAN45436.1	null	glpX	COG1494	3.6734043800313274
233	3911	SF3909	AAN45344.2	null	udp	COG2820	3.6681642099390936
234	2091	SF2091	AAN43630.1	null	gnd	COG0362	3.6607828493989927
235	3588	SF3586	AAN45037.2	null	yiaD	COG2885	3.6562872000138804
236	1150	SF1150	AAN42767.1	null	purB	COG0015	3.655162586176615
237	763	SF0763	AAN42397.2	null	dps	COG0783	3.654251731824786
238	3440	SF3438	AAN44899.1	null	gntT	COG2610	3.651849037240513
239	614	SF0614	AAN42252.1	null	nagE	-	3.651350649160328
240	286	SF0286	AAN41945.1	null	gpt	COG0503	3.651109712475985
241	1159	SF1159	AAN42776.2	null	-	-	3.6197689674296822
242	563	SF0563	AAN42207.1	null	cydB	COG1294	3.6134775708801707
243	525	SF0525	AAN42171.1	null	ahpF	COG3634	3.6082669460325705
244	4026	SF4024	AAN45455.1	null	-	-	3.6063825966321685
245	1218	SF1218	AAN42831.1	null	kdsA	COG2877	3.605853348631668
246	3336	SF3334	AAN44797.1	null	rpmD	COG1841	3.5958820536807887
247	3533	SF3531	AAN44987.1	null	gor	COG1249	3.590743738318447
248	363	SF0363	AAN42021.2	null	yajQ	COG1666	3.590251867979661
249	272	SF0272	AAN41932.2	null	gmhA	COG0279	3.5848202427513214
250	3135	SF3133	AAN44605.2	null	exuT	COG0477	3.583939884614081
251	2471	SF2471	AAN43978.1	null	ptsI	COG1080	3.5838841691893504
252	1206	SF1206	AAN42819.1	null	ychF	COG0012	3.571848398873305
253	852	SF0852	AAN42485.1	null	serS	COG0172	3.5714624994646447
254	4022	SF4020	AAN45453.2	null	katG	COG0376	3.564807884665311
255	3344	SF3342	AAN44805.1	null	rplN	COG0093	3.5647421844241842
256	3255	SF3253	AAN44718.1	null	gltD	COG0493	3.563005000539322
257	54	SF0054	AAN41720.1	null	hepA	COG0553	3.560997257939281
258	1158	SF1158	AAN42775.1	null	-	-	3.5582958200141017
259	574	SF0574	AAN42218.2	null	sdhA	COG1053	3.558170245337051
260	2290	SF2290	AAN43809.1	null	napA	COG0243	3.557593128630406
261	161	SF0161	AAN41823.1	null	pyrH	COG0528	3.5574466627091343
262	2458	SF2458	AAN43966.2	null	nupC	COG1972	3.5550068036364326
263	1227	SF1227	AAN42840.1	null	narG	COG0243	3.553442582583865
264	3484	SF3482	AAN44941.1	null	ftsY	COG0552	3.5519991536087403
265	3058	SF3055	AAN44534.2	null	yqhD	COG1979	3.546175004972586
266	3531	SF3529	AAN44985.2	null	prlC	COG0339	3.544604868570617
267	1517	SF1517	AAN43107.1	null	pheS	COG0016	3.5432386931001068
268	3378	SF3376	AAN44839.1	null	crp	COG0664	3.542186776130888
269	4079	SF4077	AAN45506.1	null	purD	COG0151	3.5380701331360176
270	3546	SF3544	AAN44999.1	null	hdeA	-	3.537378651853016
271	4416	SF4414	AAN45829.2	null	deoA	COG0213	3.5309479547774645
272	3852	SF3850	AAN45287.1	null	ppiC	COG0760	3.52913805813241
273	4029	SF4027	AAN45457.1	null	frwB	COG1445	3.5186365838631195
274	4008	SF4006	AAN45439.2	null	yiiU	COG3074	3.5155544592575603
275	2073	SF2073	AAN43613.1	null	yeeF	COG0531	3.5151072665786036
276	2954	SF2954	AAN44435.1	null	ansB	COG0252	3.51336974140968
277	383	SF0383	AAN42039.1	null	clpX	COG1219	3.5108628013227734
278	4199	SF4197	AAN45618.1	null	uxuB	COG0246	3.506340448625593
279	3924	SF3922	AAN45357.2	null	fadB	-	3.5034867924744666
280	384	SF0384	AAN42040.2	null	lon	COG0466	3.4983863309066763
281	4294	SF4292	AAN45710.1	null	dcuA	COG2704	3.485450019093202
282	927	SF0927	AAN42556.2	null	asnS	COG0017	3.4769422915742676
283	577	SF0577	AAN42221.1	null	gltA	COG0372	3.476439377850901
284	3658	SF3656	AAN45103.1	null	tdh	COG1063	3.4756628945067645
285	817	SF0817	AAN42450.1	null	artI	COG0834	3.475508517124855
286	2354	SF2354	AAN43867.1	null	nuoL	COG1009	3.475485282164478
287	4171	SF4169	AAN45590.2	null	lamB	-	3.4752463675137952
288	3581	SF3579	AAN45030.1	null	dppA	COG0747	3.474560953511563
289	2193	SF2193	AAN43719.2	null	yehR	-	3.4728183063026172
290	2889	SF2889	AAN44373.1	null	gcvP	-	3.4695267557461085
291	3301	SF3299	AAN44763.1	null	fis	COG2901	3.469310980022035
292	1659	SF1659	AAN43241.1	null	ydgR	COG3104	3.462229307307225
293	2788	SF2788	AAN44276.2	null	-	COG0277	3.4616526022075718
294	360	SF0360	AAN42018.1	null	yajK	COG0301	3.4580673969311784
295	353	SF0353	AAN42011.1	null	nusB	COG0781	3.457778889139338
296	4006	SF4004	AAN45437.1	null	glpK	COG0554	3.456643625923446
297	3732	SF3730	AAN45176.1	null	pstB	COG1117	3.455346636038133
298	1309	SF1309	AAN42920.1	null	pspA	COG1842	3.4541847285652363
299	3271	SF3269	AAN44733.1	null	sspA	COG0625	3.4539212969937587
300	3636	SF3634	AAN45081.2	null	mtlD	COG0246	3.4504124515170442
301	4254	SF4252	AAN45670.1	null	nrdD	COG1328	3.447678533642804
302	2720	SF2720	AAN44212.2	null	alaS	COG0013	3.4425432992170126
303	4012	SF4010	AAN45443.1	null	hslV	COG0638	3.4412782964749993
304	626	SF0626	AAN42263.2	null	ybeJ	COG0834	3.4397015902237693
305	3043	SF3041	AAN44519.1	null	hybC	COG0374	3.4381730854953623
306	1625	SF1625	AAN43208.1	null	-	-	3.430407919326754
307	1803	SF1803	AAN43371.1	null	acpD	COG1182	3.4292605269341214
308	2631	SF2631	AAN44128.1	null	lepA	COG0481	3.4276760582249226
309	4385	SF4383	AAN45799.1	null	hpaE	COG1012	3.4251325743704664
310	3390	SF3388	AAN44851.1	null	yhfL	-	3.4239812463703285
311	3638	SF3636	AAN45083.1	null	yibL	-	3.4161024257918466
312	1518	SF1518	AAN43108.1	null	pheT	COG0072	3.415422200541273
313	3404	SF3402	AAN44864.1	null	trpS	COG0180	3.4144982949451013
314	622	SF0622	AAN42259.2	null	ybeZ	COG1702	3.4140544586228323
315	2116	SF2116	AAN43655.1	null	gmd	COG1089	3.413326902592926
316	564	SF0564	AAN42208.1	null	cydA	COG1271	3.41283573515444
317	843	SF0843	AAN42476.1	null	infA	COG0361	3.412552428246941
318	3731	SF3729	AAN45175.1	null	pstA	COG0581	3.4120428791608868
319	4281	SF4279	AAN45697.1	null	-	COG0545	3.410714845220081
320	2252	SF2252	AAN43771.1	null	fruA	COG1299	3.410162275305343
321	457	SF0457	AAN42111.1	null	cysS	COG0215	3.398729253634413
322	4311	SF4309	AAN45727.2	null	frdD	COG3080	3.3985417031304217
323	3295	SF3293	AAN44757.1	null	accB	COG0511	3.3980566054822945
324	50	SF0050	AAN41716.1	null	surA	COG0760	3.3919739005847056
325	2484	SF2484	AAN43989.2	null	-	COG2837	3.385092239937749
326	3083	SF3081	AAN44559.1	null	ribB	COG0108	3.3818037252951636
327	2479	SF2479	AAN43984.1	null	cysP	COG1613	3.3808954085984775
328	2359	SF2359	AAN43872.2	null	nuoG	COG1034	3.3781880833511715
329	1814	SF1814	AAN43380.1	null	ldhA	COG1052	3.37670338217591
330	3812	SF3810	AAN45250.1	null	glmU	COG1207	3.369498973783069
331	122	SF0122	AAN41785.2	null	hpt	COG0634	3.3573953558216614
332	532	SF0532	AAN42176.1	null	citF	COG3051	3.3566729955787444
333	3439	SF3437	AAN44898.1	null	yhgI	-	3.3536757240335637
334	747	SF0747	AAN42382.1	null	rhlE	COG0513	3.3515274957388987
335	3428	SF3426	AAN44887.2	null	yhgF	COG2183	3.350080528963631
336	2316	SF2316	AAN43831.1	null	nrdA	COG0209	3.344348871817568
337	151	SF0151	AAN41814.1	null	pfs	COG0775	3.3405954901236385
338	1088	SF1088	AAN42707.2	null	rne	COG1530	3.3370225160766265
339	2945	SF2945	AAN44426.1	null	yggV	COG0127	3.3314582671703357
340	571	SF0571	AAN42215.1	null	sucA	COG0567	3.3305704483125314
341	3756	SF3754	AAN45197.2	null	tnaA	COG3033	3.3296460867468918
342	4103	SF4101	AAN45526.1	null	fumB	COG1951	3.327188949687572
343	454	SF0454	AAN42108.2	null	purE	COG0041	3.3268440299925284
344	2352	SF2352	AAN43865.2	null	nuoN	COG1007	3.3263470610063326
345	2811	SF2811	AAN44299.1	null	sdaB	COG1760	3.3196562230869384
346	4409	SF4407	AAN45822.2	null	osmY	COG2823	3.315892478116254
347	4313	SF4311	AAN45729.2	null	frdB	COG0479	3.3150882665336936
348	1684	SF1684	AAN43263.1	null	sodB	COG0605	3.3147621828948584
349	1528	SF1528	AAN43118.1	null	ppsA	COG0574	3.3126705556834417
350	1984	SF1984	AAN43531.2	null	fliG	COG1536	3.3111808150630395
351	2415	SF2415	AAN43926.1	null	-	COG3539	3.30841862005838
352	3341	SF3339	AAN44802.1	null	rpsN	COG0199	3.3048949640155083
353	3275	SF3273	AAN44737.2	null	yhcB	COG3105	3.3012606694073603
354	1462	SF1462	AAN43059.1	null	gdhA	COG0334	3.2961816491242906
355	3605	SF3603	AAN45053.1	null	glyQ	COG0752	3.2944010663256535
356	3421	SF3419	AAN44880.2	null	yrfI	COG1281	3.2934888456720075
357	345	SF0345	AAN42003.1	null	secD	COG0342	3.292416785899354
358	1734	SF1734	AAN43309.2	null	gadB	COG0076	3.2892279500575965
359	828	SF0828	AAN42461.1	null	ybjW	COG1151	3.2843148590753706
360	2600	SF2600	AAN44097.1	null	glnB	COG0347	3.279019232281419
361	2317	SF2317	AAN43832.2	null	nrdB	COG0208	3.278673867638515
362	770	SF0770	AAN42404.1	null	ybiT	COG0488	3.278616918080063
363	1228	SF1228	AAN42841.1	null	narH	COG1140	3.278521185180396
364	2670	SF2670	AAN44165.1	null	ffh	COG0541	3.275865398407312
365	3925	SF3923	AAN45358.1	null	pepQ	COG0006	3.2731808200166097
366	1409	SF1409	AAN43010.1	null	manZ	-	3.2679360544528318
367	3426	SF3424	AAN44885.2	null	ompR	COG0745	3.263567740428128
368	2795	SF2795	AAN44283.1	null	pyrG	COG0504	3.263399011983828
369	3848	SF3846	AAN45283.1	null	ilvD	COG0129	3.259900917498155
370	1441	SF1441	AAN43039.1	null	yeaF	-	3.2596447697882147
371	3778	SF3776	AAN45218.2	null	ibpA	COG0071	3.2588162894878643
372	3815	SF3813	AAN45253.1	null	atpG	COG0224	3.257057613806569
373	2761	SF2761	AAN44250.1	null	yclC	COG0043	3.2568333109379752
374	24	SF0024	AAN41690.1	null	slpA	COG1047	3.253102250974379
375	25	SF0025	AAN41691.1	null	slpA	COG1047	3.253102250974379
376	2362	SF2362	AAN43875.1	null	nuoC	COG0649	3.2521133161311138
377	3215	SF3213	AAN44680.1	null	argG	COG0137	3.251938662727348
378	2505	SF2505	AAN44009.1	null	-	-	3.242086537193457
379	4279	SF4277	AAN45695.1	null	ytfE	COG2846	3.2420167952948002
380	2823	SF2823	AAN44310.1	null	-	-	3.2355492258842387
381	897	SF0897	AAN42527.2	null	pflA	COG1180	3.2351810273592214
382	1572	SF1572	AAN43160.1	null	uxaB	COG0246	3.233561023469433
383	1125	SF1125	AAN42743.1	null	potD	COG0687	3.2322919277443183
384	2628	SF2628	AAN44125.1	null	era	COG1159	3.2319434948157575
385	1419	SF1419	AAN43020.1	null	-	COG0251	3.229380956525092
386	760	SF0760	AAN42394.1	null	glnQ	COG1126	3.2287279430831517
387	101	SF0101	AAN41766.1	null	guaC	COG0516	3.2274354902287503
388	3071	SF3069	AAN44547.1	null	ygiN	COG1359	3.2274306356597506
389	3596	SF3594	AAN45045.2	null	gadA	COG0076	3.226726844617422
390	2739	SF2739	AAN44230.1	null	hycD	COG0650	3.226321020105391
391	3384	SF3382	AAN44845.1	null	ppiA	COG0652	3.2247430968578983
392	3730	SF3728	AAN45174.1	null	pstC	COG0573	3.2238395444254215
393	3733	SF3731	AAN45177.2	null	phoU	COG0704	3.2130551895487938
394	3881	SF3880	AAN45316.1	null	cyaY	COG1965	3.210572407830019
395	3242	SF3240	AAN44706.2	null	yhbN	COG1934	3.2087536296651056
396	3218	SF3216	AAN44682.1	null	mrsA	COG1109	3.2049400284096095
397	3231	SF3229	AAN44695.1	null	murA	COG0766	3.2028910309009637
398	2388	SF2388	AAN43901.1	null	purF	COG0034	3.202252766909885
399	847	SF0847	AAN42480.2	null	trxB	COG0492	3.1840173121840447
400	3392	SF3390	AAN44852.2	null	yhfN	COG2222	3.1811478466630985
401	4083	SF4081	AAN45508.1	null	aceA	COG2224	3.181110562117386
402	4331	SF4329	AAN45746.1	null	hflK	COG0330	3.178855270537698
403	1152	SF1152	AAN42769.1	null	ycfB	COG0482	3.174951683402378
404	3685	SF3683	AAN45130.1	null	yicC	COG1561	3.165476212993603
405	15	SF0015	AAN41681.2	null	dnaJ	COG0484	3.163929737740612
406	769	SF0769	AAN42403.1	null	ybiS	COG1376	3.1610613503771163
407	3442	SF3440	AAN44901.1	null	malP	COG0058	3.155436942951917
408	3065	SF3063	AAN44541.1	null	parC	COG0188	3.154384103069177
409	2573	SF2573	AAN44072.2	null	hscA	COG0443	3.152626806313722
410	1668	SF1668	AAN43250.1	null	slyB	COG3133	3.1518090098561466
411	3659	SF3657	AAN45104.1	null	kbl	COG0156	3.150550458274532
412	3234	SF3232	AAN44698.1	null	yrbC	COG2854	3.1494658042197856
413	2067	SF2067	AAN43608.1	null	yeeX	COG2926	3.1488602380790973
414	1096	SF1096	AAN42715.1	null	fabD	COG0331	3.148758000774758
415	1411	SF1411	AAN43012.1	null	manX	-	3.1464096147385274
416	3847	SF3845	AAN45282.1	null	ilvE	COG0115	3.146278404351914
417	2604	SF2604	AAN44101.2	null	purL	COG0046	3.1460925509367117
418	2697	SF2697	AAN44190.1	null	stpA	COG2916	3.1440033839843
419	925	SF0925	AAN42554.1	null	aspC	COG1448	3.1430363705155906
420	1291	SF1291	AAN42902.1	null	rnb	COG0557	3.1390183070606885
421	2563	SF2563	AAN44063.1	null	yfgB	COG0820	3.1374681280153323
422	2859	SF2859	AAN44345.1	null	-	-	3.1358158692749614
423	2395	SF2395	AAN43908.1	null	usg	COG0136	3.1279900696811596
424	2938	SF2938	AAN44419.1	null	gshB	COG0189	3.123625409117627
425	615	SF0615	AAN42253.1	null	nagB	COG0363	3.1224242511434204
426	2638	SF2638	AAN44134.1	null	srmB	COG0513	3.1206180825410668
427	3299	SF3297	AAN44761.1	null	prmA	COG2264	3.119631116504876
428	3254	SF3252	AAN44717.1	null	gltB	-	3.1119468453405617
429	3332	SF3330	AAN44793.1	null	rpsM	COG0099	3.1075007669565022
430	773	SF0773	AAN42407.1	null	ybiW	COG1882	3.1056592556842637
431	785	SF0785	AAN42418.1	null	yliG	COG0621	3.1049314446398895
432	407	SF0407	AAN42062.1	null	acrB	COG0841	3.101574792580851
433	3164	SF3162	AAN44632.1	null	yhaE	COG2084	3.0998075470747506
434	4376	SF4374	AAN45790.1	null	-	COG2368	3.0996330934011564
435	4265	SF4263	AAN45681.1	null	ytfQ	COG1879	3.0985535279028067
436	929	SF0929	AAN42558.1	null	pepN	COG0308	3.093702721848688
437	2241	SF2241	AAN43760.1	null	lysP	COG0833	3.082903034668035
438	2146	SF2146	AAN43680.2	null	yegQ	COG0826	3.0817967109758047
439	135	SF0135	AAN41798.2	null	pcnB	COG0617	3.081765592386643
440	67	SF0067	AAN41732.1	null	leuC	COG0065	3.0810334587721795
441	137	SF0137	AAN41800.2	null	dksA	COG1734	3.0801638290622284
442	158	SF0158	AAN41820.1	null	map	COG0024	3.069385305250396
443	93	SF0093	AAN41758.1	null	lpxC	COG0774	3.0623643407002907
444	4336	SF4334	AAN45751.1	null	vacB	COG0557	3.061160324716528
445	36	SF0036	AAN41702.1	null	caiA	COG1960	3.060458964511635
446	1230	SF1230	AAN42843.1	null	narI	COG2181	3.060453635204486
447	4260	SF4258	AAN45676.2	null	fbp	COG0158	3.059476601012376
448	649	SF0649	AAN42285.1	null	dacA	COG1686	3.0579846077751465
449	1097	SF1097	AAN42716.1	null	fabG	COG1028	3.0570853312147444
450	4631	CP0201	NP_858334.1	null	-	-	3.055788476731384
451	1723	SF1723	AAN43299.1	null	aroD	COG0710	3.0547925305471986
452	3463	SF3461	AAN44921.1	null	yhhW	COG1741	3.052985456656146
453	4087	SF4085	AAN45510.2	null	metH	COG1410	3.0511584574558235
454	1099	SF1099	AAN42718.1	null	fabF	COG0304	3.049418586124023
455	146	SF0146	AAN41809.1	null	hemL	COG0001	3.04936591973081
456	446	SF0446	AAN42100.2	null	gcl	COG0028	3.0479728734607967
457	3072	SF3070	AAN44548.2	null	parE	COG0187	3.0461997952562907
458	920	SF0920	AAN42549.1	null	mukB	COG3096	3.044022007658945
459	2081	SF2081	AAN43621.2	null	hisG	COG0040	3.040027656700808
460	2775	SF2775	AAN44264.1	null	cysD	COG0175	3.0389271843706633
461	4372	SF4370	AAN45786.2	null	yjiA	COG0523	3.0371519179448208
462	4259	SF4257	AAN45675.1	null	yjfG	COG0773	3.0362852329515793
463	167	SF0167	AAN41829.1	null	yaeT	COG0729	3.0351808128988975
464	1998	SF1998	AAN43545.2	null	-	-	3.0337755740327967
465	1864	SF1864	AAN43421.2	null	pykA	COG0469	3.0335254973149763
466	1020	SF1020	AAN42646.1	null	ycdO	COG2822	3.0319689152017824
467	4367	SF4365	AAN45781.1	null	-	COG0286	3.02745260402104
468	2899	SF2899	AAN44383.2	null	rpiA	COG0120	3.026468958262041
469	68	SF0068	AAN41733.1	null	leuB	COG0473	3.0242153927112745
470	170	SF0170	AAN41832.2	null	fabZ	COG0764	3.023711418151893
471	69	SF0069	AAN41734.1	null	leuA	COG0119	3.0225466216596257
472	3473	SF3471	AAN44930.1	null	ugpB	COG1653	3.0192774268809552
473	1599	SF1599	AAN43184.2	null	-	-	3.0159150971918374
474	142	SF0142	AAN41805.1	null	fhuA	COG1629	3.0158462748059462
475	621	SF0621	AAN42258.1	null	yleA	COG0621	3.015711562621402
476	2599	SF2599	AAN44096.1	null	hmpA	COG1018	3.015048686749857
477	39	SF0039	AAN41705.1	null	-	COG2025	3.0118566161971128
478	26	SF0026	AAN41692.2	null	lytB	COG0761	3.0117202904729083
479	3156	SF3154	AAN44625.1	null	tdcE	COG1882	3.009014555412357
480	3039	SF3037	AAN44515.1	null	hybG	COG0298	3.008050790968446
481	2520	SF2520	AAN44023.2	null	nlpB	COG3317	3.0056234281789345
482	3629	SF3627	AAN45074.1	null	yiaY	COG1454	3.0036511105721337
483	2731	SF2731	AAN44222.2	null	gutQ	-	3.0016177085283857
484	3765	SF3763	AAN45206.2	null	dnaN	COG0592	3.000753805173278
485	629	SF0629	AAN42266.1	null	gltL	COG1126	2.9945464822939942
486	2779	SF2779	AAN44268.1	null	cysI	COG0155	2.9945427810167726
487	650	SF0650	AAN42286.1	null	ybeD	COG2921	2.9930550393937554
488	4350	SF4348	AAN45765.1	null	sgaT	COG3037	2.9926175778139474
489	3769	SF3767	AAN45210.1	null	yidA	COG0561	2.9922596182513312
490	4351	SF4349	AAN45766.2	null	sgaB	COG3414	2.989593048394839
491	66	SF0066	AAN41731.1	null	leuD	COG0066	2.988424099157659
492	3528	SF3526	AAN44983.1	null	uspA	COG0589	2.983816072196657
493	2557	SF2557	AAN44057.2	null	-	COG1160	2.9832440916350627
494	3478	SF3476	AAN44935.2	null	livK	COG0683	2.9815581392073254
495	3139	SF3137	AAN44609.1	null	exuR	COG2186	2.979290601739069
496	4258	SF4256	AAN45674.1	null	yjgA	COG3028	2.979134421956889
497	2626	SF2626	AAN44123.2	null	pdxJ	COG0854	2.9742356504916034
498	2531	SF2531	AAN44033.1	null	-	-	2.969381216835701
499	1751	SF1751	AAN43323.1	null	fdnG	COG0243	2.9658171235165405
500	4035	SF4033	AAN45463.1	null	ppc	COG2352	2.963933226412332
501	2744	SF2744	AAN44235.1	null	hypB	COG0378	2.9638059107636683
502	2543	SF2543	AAN44044.1	null	purM	COG0150	2.96319364015783
503	2643	SF2643	AAN44139.2	null	yfiF	COG0566	2.9548558793932687
504	2560	SF2560	AAN44060.1	null	hisS	COG0124	2.9465963765019323
505	3329	SF3327	AAN44790.1	null	rpoA	COG0202	2.9456562789938436
506	2087	SF2087	AAN43627.1	null	hisF	COG0107	2.944998214486078
507	2931	SF2931	AAN44412.1	null	speA	COG1166	2.9439521182865485
508	2655	SF2655	AAN44151.2	null	clpB	COG0542	2.9434989485051517
509	3997	SF3995	AAN45429.1	null	sbp	COG1613	2.9415994707228785
510	3450	SF3448	AAN44908.1	null	glpD	COG0578	2.941354908031425
511	3896	SF3894	AAN45329.2	null	corA	COG0598	2.939580775827857
512	612	SF0612	AAN42250.1	null	ybfM	-	2.9394710461819273
513	121	SF0121	AAN41784.1	null	gcd	COG1520	2.9370919597147807
514	3931	SF3929	AAN45364.2	null	yihD	COG3084	2.937037473369606
515	4139	SF4137	AAN45560.1	null	gltP	COG1301	2.93700071914069
516	4354	SF4352	AAN45769.1	null	sgaU	COG3623	2.935870503416472
517	666	SF0666	AAN42301.1	null	-	-	2.9353525387448207
518	3388	SF3386	AAN44849.2	null	nirC	COG2116	2.9351952638772447
519	3460	SF3458	AAN44918.2	null	gntU	COG2610	2.9322950871501074
520	616	SF0616	AAN42254.1	null	nagA	COG1820	2.9314398094972387
521	3155	SF3153	AAN44624.2	null	yhaR	COG0251	2.9311773936540866
522	1276	SF1276	AAN42888.2	null	topA	COG0550	2.9310388911797904
523	2082	SF2082	AAN43622.2	null	hisD	COG0141	2.9306150945764977
524	732	SF0732	AAN42367.1	null	moaB	COG0521	2.928690567456954
525	2469	SF2469	AAN43976.1	null	cysK	COG0031	2.928332848361005
526	3010	SF3008	AAN44489.1	null	-	-	2.9281315722994794
527	2559	SF2559	AAN44059.1	null	-	COG2976	2.927027454832987
528	434	SF0434	AAN42089.1	null	ybbK	COG0330	2.9266483665428042
529	2360	SF2360	AAN43873.1	null	nuoF	COG1894	2.9248017967869706
530	3373	SF3371	AAN44834.1	null	yheS	COG0488	2.9247084742575717
531	3643	SF3641	AAN45088.1	null	-	-	2.924215512935624
532	3856	SF3854	AAN45291.2	null	trxA	COG0526	2.9236994199892994
533	4129	SF4127	AAN45551.1	null	yjcG	COG0591	2.9231811180413114
534	2891	SF2891	AAN44375.1	null	gcvT	COG0404	2.9229982208626852
535	4320	SF4318	AAN45735.1	null	psd	COG0688	2.9225757542816027
536	1319	SF1319	AAN42928.1	null	ycjQ	COG1063	2.9221773306594296
537	4422	SF4420	AAN45834.1	null	serB	COG0560	2.9203629608425192
538	437	SF0437	AAN42092.1	null	ybbN	COG3118	2.9203026320916554
539	752	SF0752	AAN42387.1	null	ybiJ	-	2.919761863662698
540	4126	SF4124	AAN45548.1	null	yjcD	COG2252	2.918334561800728
541	2392	SF2392	AAN43905.2	null	accD	COG0777	2.917979520600891
542	371	SF0371	AAN42029.1	null	cyoC	COG1845	2.91420877382947
543	192	SF0192	AAN41854.1	null	yafB	COG0656	2.9125081674997744
544	2689	SF2689	AAN44182.1	null	gabT	COG0160	2.9113122972591943
545	4119	SF4117	AAN45542.2	null	phnC	COG3638	2.9104431440438248
546	3652	SF3650	AAN45097.2	null	yibN	COG0607	2.9043961366017497
547	541	SF0541	AAN42185.1	null	modA	COG0725	2.903091903661829
548	3285	SF3283	AAN44747.1	null	tldD	COG0312	2.9025242483261313
549	2217	SF2217	AAN43740.1	null	bglX	COG1472	2.90189710715199
550	3070	SF3068	AAN44546.1	null	mdaB	COG2249	2.900014275078641
551	3480	SF3478	AAN44937.1	null	livJ	COG0683	2.899249949971263
552	378	SF0378	AAN42034.2	null	yajG	COG3056	2.895969195847789
553	2523	SF2523	AAN44026.1	null	bcp	COG1225	2.895870934382798
554	1623	SF1623	AAN43206.1	null	pntB	COG1282	2.8934651980877018
555	3067	SF3065	AAN44543.2	null	ygiW	COG3111	2.8932362168151773
556	3018	SF3016	AAN44497.2	null	glcG	COG3193	2.891061405578885
557	128	SF0128	AAN41791.2	null	panD	COG0853	2.884089647867932
558	2084	SF2084	AAN43624.2	null	hisB	-	2.883895262452988
559	1512	SF1512	AAN43102.1	null	thrS	COG0441	2.8836093778997705
560	346	SF0346	AAN42004.2	null	secF	COG0341	2.883155852080141
561	2898	SF2898	AAN44382.1	null	serA	COG0111	2.881467937140814
562	338	SF0338	AAN41996.1	null	brnQ	COG1114	2.8810059013228444
563	2959	SF2959	AAN44440.1	null	yggX	COG2924	2.88041906371792
564	4312	SF4310	AAN45728.1	null	frdC	COG3029	2.876544228430442
565	1963	SF1963	AAN43514.1	null	-	COG0834	2.8764124708004037
566	1862	SF1862	AEL29834.1	null	zwf	-	2.8751595299883306
567	733	SF0733	AAN42368.1	null	moaC	COG0315	2.8746705192550195
568	3095	SF3093	AAN44569.1	null	-	COG2870	2.8740027435835414
569	705	SF0705	AAN42340.1	null	-	-	2.873970624463096
570	2358	SF2358	AAN43871.1	null	nuoH	COG1005	2.8723611654924643
571	3972	SF3970	AAN45405.1	null	fdoG	COG0243	2.8717280749856653
572	3158	SF3156	AAN44627.1	null	tdcC	COG0814	2.8703210581381873
573	2032	SF2032	AAN43575.2	null	-	-	2.8669328988778022
574	3823	SF3821	AAN45261.1	null	gidA	COG0445	2.866093573715431
575	1396	SF1396	AAN42997.2	null	htpX	COG0501	2.865410765738702
576	2707	SF2707	AAN44200.2	null	proX	COG2113	2.864870831449737
577	761	SF0761	AAN42395.1	null	glnP	COG0765	2.8618811655597503
578	4349	SF4347	AAN45764.1	null	yjfR	COG2220	2.860528761599691
579	395	SF0395	AAN42051.2	null	glnK	COG0347	2.8592268917787993
580	330	SF0331	AAN41989.2	null	yaiD	COG2974	2.8591522645332796
581	2934	SF2934	AAN44415.2	null	galP	COG0477	2.8584025869201746
582	3684	SF3682	AAN45129.2	null	rph	COG0689	2.856087023540264
583	4028	SF4026	AAN45456.2	null	frwC	COG1299	2.8554990194538297
584	3133	SF3131	AAN44603.1	null	uxaA	COG2721	2.853284797410679
585	4201	SF4199	AAN45620.1	null	gntP	COG2610	2.851798877588122
586	218	SF0218	AAN41880.1	null	-	-	2.8514820455780976
587	4018	SF4016	AAN45449.2	null	metJ	COG3060	2.8506222400623575
588	1214	SF1214	AAN42827.1	null	prfA	COG0216	2.8492145102050537
589	2955	SF2955	AAN44436.2	null	yggN	-	2.846437653628339
590	3532	SF3530	AAN44986.2	null	yhiR	COG2961	2.8435546186287968
591	3893	SF3891	AAN45327.2	null	uvrD	COG0210	2.841975677349221
592	1414	SF1414	AAN43015.1	null	sdaA	COG1760	2.84039130843595
593	3350	SF3348	AAN44811.1	null	rpsS	COG0185	2.8347906620634142
594	1373	SF1373	AAN42976.1	null	-	-	2.8346145306044273
595	2884	SF2884	AAN44369.1	null	ygfZ	COG0354	2.8341191346708747
596	1229	SF1229	AAN42842.1	null	narJ	COG2180	2.8322879135445267
597	4271	SF4269	AAN45687.1	null	ytfL	COG1253	2.8321191962496544
598	2881	SF2881	AAN44366.1	null	fldB	COG0716	2.8286080648939973
599	3430	SF3428	AAN44889.2	null	feoB	COG0370	2.8276950858610976
600	4164	SF4162	AAN45584.1	null	lexA	COG1974	2.8259131037062253
601	842	SF0842	AAN42475.2	null	clpA	COG0542	2.825327422797571
602	4089	SF4087	AAN45512.1	null	pepE	COG3340	2.824769334438005
603	3053	SF3051	AAN44529.1	null	exbB	COG0811	2.8224669193005014
604	109	SF0109	AAN41773.1	null	aroP	COG1113	2.821595055015124
605	3867	SF3865	AAN45302.1	null	wecE	COG0399	2.8214498664692966
606	3909	SF3907	AAN45342.1	null	metE	COG0620	2.82115489129074
607	1662	SF1662	AAN43244.2	null	tyrS	COG0162	2.8201299728578135
608	1686	SF1686	AAN43265.1	null	purR	COG1609	2.8192234118675787
609	3797	SF3795	AAN45235.1	null	uhpT	COG2271	2.8192215631104602
610	3143	SF3141	AAN44612.2	null	yqjD	-	2.8185032843845805
611	1305	SF1305	AAN42916.2	null	aldH	COG1012	2.81788301786335
612	474	SF0474	AAN42127.1	null	ylcC	-	2.8177954955759605
613	2363	SF2363	AAN43876.1	null	nuoB	COG0377	2.817591200435623
614	3243	SF3241	AAN44707.1	null	yhbG	COG1137	2.817427450794375
615	3461	SF3459	AAN44919.2	null	gntK	COG3265	2.815644142935833
616	2112	SF2112	AAN43651.1	null	cpsB	COG0836	2.8147759388762483
617	3749	SF3747	AAN45191.1	null	yieF	COG0431	2.8146010030084505
618	3477	SF3475	AAN44934.1	null	livH	COG0559	2.8139465322091293
619	189	SF0189	AAN41851.1	null	yaeE	COG2011	2.809975358548032
620	2747	SF2747	AAN44238.2	null	hypE	COG0309	2.8096517886804024
621	4071	SF4069	AAN45498.1	null	hemE	COG0407	2.8078234608660475
622	1951	SF1951	AAN43502.2	null	ftn	COG1528	2.806389943075386
623	3826	SF3824	AAN45264.1	null	asnA	COG2502	2.806269116269989
624	4377	SF4375	AAN45791.1	null	-	-	2.805594246326946
625	3538	SF3536	AAN44992.1	null	arsC	COG1393	2.8025359776627417
626	2570	SF2570	AAN44069.1	null	pepB	COG0260	2.7996677395430165
627	619	SF0619	AAN42256.1	null	asnB	COG0367	2.7995230523392545
628	3621	SF3619	AAN45067.1	null	yiaK	COG2055	2.7988955747510276
629	2816	SF2816	AAN44304.1	null	fucI	COG2407	2.797030312847166
630	3937	SF3935	AAN45370.2	null	yihA	COG0218	2.7951087413041127
631	2111	SF2111	AAN43650.2	null	cpsG	COG1109	2.7948394399217715
632	644	SF0644	AAN42280.1	null	ybeB	COG0799	2.7924930438557936
633	2887	SF2887	AAN44371.2	null	bglA	COG2723	2.790302233780626
634	38	SF0038	AAN41704.2	null	fixA	COG2086	2.7902803854526574
635	3406	SF3404	AAN44866.1	null	rpe	COG0036	2.789108203007712
636	2578	SF2578	AAN44077.1	null	-	COG1959	2.788153204273573
637	2124	SF2124	AAN43661.1	null	-	COG3206	2.7854502291333376
638	1459	SF1459	AAN43056.2	null	selD	COG0709	2.7847124044390243
639	512	SF0512	AAN42160.1	null	cstA	COG1966	2.78232832442749
640	1121	SF1121	AAN42739.1	null	ycfV	COG1136	2.7818757885653707
641	3906	SF3904	AAN45339.2	null	yigL	COG0561	2.781421778683342
642	734	SF0734	AAN42369.2	null	moaD	COG1977	2.7801507485120722
643	3696	SF3694	AAN45141.2	null	yicE	COG2233	2.7801372520631866
644	624	SF0624	AAN42261.1	null	ybeX	COG1253	2.779688146499564
645	3280	SF3278	AAN44742.1	null	yhcN	-	2.7788614119186126
646	1004	SF1004	AAN42630.1	null	cbpA	COG2214	2.776934466719759
647	2085	SF2085	AAN43625.1	null	hisH	COG0118	2.7764861002434453
648	4102	SF4100	AAN45525.1	null	dcuB	COG2704	2.7762517445890103
649	2200	SF2200	AAN43725.1	null	-	-	2.7758686828710126
650	4337	SF4335	AAN45752.1	null	yjfH	COG0566	2.7736258035374055
651	3193	SF3191	AAN44658.1	null	yraP	COG2823	2.7733247314812957
652	2353	SF2353	AAN43866.1	null	nuoM	COG1008	2.7722289928295414
653	653	SF0653	AAN42289.1	null	lipA	COG0320	2.7715304668126866
654	3681	SF3679	AAN45126.1	null	dut	COG0756	2.7712471992123957
655	900	SF0900	AAN42530.2	null	ycaO	COG1944	2.7685034996682867
656	3447	SF3445	AAN44905.1	null	glpR	COG1349	2.7668138552395622
657	2452	SF2452	AAN43960.1	null	-	COG1299	2.7668095007920135
658	3579	SF3577	AAN45028.1	null	dppC	COG1173	2.7660424997477797
659	4247	SF4245	AAN45663.1	null	pyrB	COG0540	2.7611050584097345
660	3062	SF3060	AAN44538.2	null	-	COG1032	2.7595678911397803
661	3264	SF3262	AAN44726.2	null	yhcK	COG2186	2.7582571519692007
662	667	SF0667	AAN42302.1	null	-	-	2.75812124029382
663	2466	SF2466	AAN43973.1	null	lig	COG0272	2.7578762721225174
664	2509	SF2509	AAN44013.1	null	yffH	COG0494	2.7578502076357694
665	3888	SF3886	AAN45322.1	null	yifL	-	2.756422746822369
666	991	SF0991	AAN42619.2	null	cspG	COG1278	2.7549956627923624
667	2254	SF2254	AAN43773.1	null	fruB	COG1762	2.754368789369215
668	4148	SF4146	AAN45568.1	null	uvrA	COG0178	2.7535421406428546
669	4155	SF4154	AAN45575.1	null	dnaB	COG0305	2.7532396043375984
670	4231	SF4229	AAN45648.1	null	pepA	COG0260	2.751862513440279
671	2357	SF2357	AAN43870.1	null	nuoI	COG1143	2.75122960179438
672	2270	SF2270	AAN43789.1	null	rsuA	COG1187	2.7509773819601313
673	3046	SF3044	AAN44522.1	null	-	COG1740	2.749494917145156
674	3052	SF3050	AAN44528.1	null	exbD	COG0848	2.7480252208001468
675	545	SF0545	AAN42189.2	null	galE	COG1087	2.7477675823756473
676	853	SF0853	AAN42486.1	null	dmsA	COG0243	2.746398597158236
677	2086	SF2086	AAN43626.2	null	hisA	COG0106	2.745698308624979
678	3427	SF3425	AAN44886.1	null	greB	COG0782	2.7447529259770116
679	3209	SF3207	AAN44674.1	null	truB	COG0130	2.7446797994309304
680	2356	SF2356	AAN43869.1	null	nuoJ	COG0839	2.744052553895627
681	3849	SF3847	AAN45284.1	null	ilvA	COG1171	2.744013428467229
682	2894	SF2894	AAN44378.1	null	pepP	COG0006	2.743846465415346
683	3105	SF3103	AAN44579.1	null	ttdB	COG1838	2.742777308377351
684	2558	SF2558	AAN44058.1	null	-	COG1520	2.7390330028160648
685	2561	SF2561	AAN44061.1	null	gcpE	COG0821	2.7387175302457636
686	322	SF0322	AAN41981.1	null	proC	COG0345	2.7370690654232073
687	2837	SF2837	AAN44323.1	null	thyA	COG0207	2.736646954128172
688	361	SF0361	AAN42019.1	null	thiJ	COG0693	2.735460767269331
689	3017	SF3015	AAN44496.1	null	glcB	COG2225	2.7350581376151375
690	2714	SF2714	AAN44206.1	null	ygaG	COG1854	2.73413448545675
691	3037	SF3035	AAN44513.2	null	gsp	COG0754	2.7338138783683297
692	2752	SF2752	AAN44243.1	null	mutS	COG0249	2.7333696826369756
693	2800	SF2800	AAN44288.1	null	ygcX	COG1441	2.7331363694192765
694	248	SF0248	AAN41909.1	null	-	-	2.7326435299739242
695	4120	SF4118	AAN45543.1	null	phnD	COG3221	2.7326395743360594
696	1746	SF1746	AAN43318.2	null	sfcA	COG0281	2.732329073982195
697	2961	SF2961	AAN44442.1	null	nupG	COG0477	2.7318447581823615
698	2366	SF2366	AAN43879.1	null	-	COG0436	2.7297361587946383
699	4132	SF4130	AAN45553.2	null	nrfA	COG3303	2.729532459272026
700	950	SF0950	AAN42579.1	null	uup	COG0488	2.7293716619779422
701	3936	SF3934	AAN45369.1	null	polA	COG0749	2.72897025286797
702	2071	SF2071	AAN43611.1	null	yeeD	COG0425	2.7287332033292193
703	575	SF0575	AAN42219.1	null	sdhD	COG2142	2.7285708780915567
704	905	SF0905	AAN42535.2	null	ycaL	COG0501	2.725451197115064
705	3969	SF3967	AAN45402.1	null	fdhE	COG3058	2.7250294037194727
706	2361	SF2361	AAN43874.1	null	nuoE	COG1905	2.7249650870231283
707	1904	SF1904	AAN43459.1	null	-	-	2.7242978384762386
708	4048	SF4046	AAN45475.1	null	yijD	-	2.722122538865487
709	3229	SF3227	AAN44693.1	null	ispB	COG0142	2.721871836250601
710	3971	SF3969	AAN45404.1	null	fdoH	COG0437	2.7211045532050284
711	249	SF0249	AAN41910.1	null	hemB	COG0113	2.7187500420598965
712	557	SF0557	AAN42201.2	null	tolB	COG0823	2.7180091309582934
713	35	SF0035	AAN41701.1	null	caiB	COG1804	2.717526988574178
714	3954	SF3952	AAN45387.2	null	yihS	COG2942	2.714321511298977
715	3496	SF3494	AAN44953.1	null	nikA	COG0747	2.7136428483836843
716	3453	SF3451	AAN44911.1	null	glgP	COG0058	2.7127868475008614
717	293	SF0293	AAN41952.1	null	proA	COG0014	2.7127240395842547
718	3263	SF3261	AAN44725.1	null	nanA	COG0329	2.7125197186101513
719	3923	SF3921	AAN45356.1	null	fadA	COG0183	2.7118192204638256
720	4256	SF4254	AAN45672.1	null	cybC	-	2.709957654039396
721	4172	SF4170	AAN45591.2	null	malK	COG1130	2.7094204367631285
722	83	SF0083	AAN41748.1	null	murF	COG0770	2.7091747218115323
723	1307	SF1307	AAN42918.1	null	goaG	COG0160	2.7072476265821077
724	893	SF0893	AAN42523.1	null	ybhC	-	2.7069291846653685
725	818	SF0818	AAN42451.2	null	artP	COG1126	2.7061024518841386
726	3865	SF3863	AAN45300.1	null	rffH	COG1209	2.7058073104000777
727	460	SF0460	AAN42114.1	null	folD	COG0190	2.7048760676538146
728	1958	SF1958	AAN43509.1	null	yecF	-	2.702336767713222
729	2293	SF2293	AAN43812.2	null	eco	-	2.701637593271149
730	891	SF0891	AAN42521.2	null	ybhI	COG0471	2.698873816499678
731	4386	SF4384	AAN45800.2	null	hpaG	-	2.6965468692730514
732	547	SF0547	AAN42191.1	null	galK	COG0153	2.696442673210459
733	2129	SF2129	AAN43666.1	null	dcd	COG0717	2.6956982411066086
734	141	SF0141	AAN41804.2	null	mrcB	COG0744	2.6955422727805285
735	735	SF0735	AAN42370.1	null	moaE	COG0314	2.6952863284901545
736	4009	SF4007	AAN45440.1	null	menG	COG0684	2.6932760270071165
737	1750	SF1750	AAN43322.1	null	fdnH	COG0437	2.692238859373816
738	2405	SF2405	AAN43918.2	null	aroC	COG0082	2.6908823580220167
739	892	SF0892	AAN42522.2	null	ybhJ	COG1048	2.6908633288119668
740	339	SF0339	AAN41997.2	null	proY	COG1113	2.6904530590284965
741	2780	SF2780	AAN44269.1	null	cysJ	COG0369	2.689439625176428
742	814	SF0814	AAN42447.2	null	artJ	COG0834	2.6883134113138185
743	1236	SF1236	AAN42849.1	null	galU	COG1210	2.687566578224493
744	271	SF0271	AAN41931.2	null	yafH	COG1960	2.6860367884929413
745	253	SF0253	AAN41914.1	null	tauA	COG0715	2.68571110873887
746	131	SF0131	AAN41794.1	null	panB	COG0413	2.685506513453664
747	1224	SF1224	AAN42837.2	null	narL	COG2197	2.6842419172704086
748	1113	SF1113	AAN42731.2	null	ndh	COG1252	2.684129459677624
749	3646	SF3644	AAN45091.1	null	lldD	COG1304	2.6834194751953775
750	496	SF0496	AAN42146.1	null	fepA	COG1629	2.6824304954362024
751	2956	SF2956	AAN44437.1	null	yggL	COG3171	2.6810977921663954
752	1513	SF1513	AAN43103.1	null	infC	COG0290	2.68080484416948
753	3748	SF3746	AAN45190.2	null	yieG	COG2252	2.680741646747637
754	3098	SF3096	AAN44572.1	null	ygiM	COG3103	2.680327439955103
755	171	SF0171	AAN41833.1	null	lpxA	COG1043	2.6784232061863267
756	850	SF0850	AAN42483.1	null	lolA	COG2834	2.6773275955755125
757	550	SF0550	AAN42194.1	null	aroG	COG0722	2.6768095755115975
758	2282	SF2282	AAN43801.1	null	ccmD	COG3114	2.6757797938550545
759	3118	SF3116	AAN44589.1	null	ebgA	COG3250	2.6756566172678835
760	2774	SF2774	AAN44263.1	null	cysN	COG2895	2.6756556208386124
761	558	SF0558	AAN42202.1	null	tolA	COG3064	2.6737588592795296
762	4394	SF4392	AAN45807.1	null	dnaC	COG1484	2.6736082879394516
763	914	SF0914	AAN42543.1	null	kdsB	COG1212	2.673250614337709
764	509	SF0509	AAN42157.1	null	entB	COG1535	2.671638699732449
765	4175	SF4173	AAN45594.1	null	malG	COG0395	2.6686826655553353
766	3683	SF3681	AAN45128.2	null	pyrE	COG0461	2.6686170897238277
767	1618	SF1618	AAN43201.1	null	asr	-	2.666838077904349
768	350	SF0350	AAN42008.1	null	ybaD	COG1327	2.666498485348893
769	832	SF0832	AAN42465.2	null	aqpZ	COG0580	2.666291331452544
770	646	SF0646	AAN42282.1	null	mrdA	COG0768	2.664806846833588
771	3408	SF3406	AAN44868.1	null	damX	COG3266	2.6642641317905174
772	82	SF0082	AAN41747.1	null	murE	COG0769	2.6639757643149338
773	1501	SF1501	AAN43092.1	null	-	COG1823	2.663352959166436
774	4288	SF4286	AAN45704.1	null	-	COG0531	2.6614609495962944
775	1816	SF1816	AAN43382.1	null	ynbE	-	2.661345266052331
776	29	SF0029	AAN41695.2	null	carA	COG0505	2.659688664292373
777	130	SF0130	AAN41793.1	null	panC	COG0414	2.659206407069085
778	2579	SF2579	AAN44078.1	null	-	COG0565	2.6590386638229817
779	2740	SF2740	AAN44231.2	null	hycC	COG0651	2.658728896568187
780	4192	SF4190	AAN45611.1	null	iadA	-	2.65428476198856
781	4108	SF4106	AAN45531.2	null	adiA	COG1982	2.653683952244006
782	1008	SF1008	AAN42634.1	null	wrbA	COG0655	2.6525241363847942
783	3387	SF3385	AAN44848.1	null	nirD	COG2146	2.6491685736097814
784	4021	SF4019	AAN45452.1	null	metF	COG0685	2.6484270683977384
785	949	SF0949	AAN42578.1	null	ycbY	-	2.648188962358924
786	343	SF0343	AAN42001.1	null	tgt	COG0343	2.647993631427639
787	2274	SF2274	AAN43793.1	null	yejL	COG3082	2.6445571881725054
788	4039	SF4037	AAN45467.1	null	argH	COG0165	2.64392949796259
789	3248	SF3246	AAN44712.1	null	ptsO	COG1925	2.642960345361885
790	1747	SF1747	AAN43319.1	null	adhP	COG1064	2.642684664505053
791	4274	SF4272	AAN45690.1	null	cysQ	COG1218	2.642545566806583
792	1991	SF1991	AAN43538.1	null	fliN	COG1886	2.639535927776495
793	243	SF0243	AAN41904.1	null	-	-	2.6395135468438937
794	1577	SF1577	AAN43165.1	null	-	COG1359	2.6394664656461186
795	3044	SF3042	AAN44520.1	null	hybB	-	2.638778395742452
796	3820	SF3818	AAN45258.1	null	atpB	COG0356	2.6371167360681103
797	359	SF0359	AAN42017.1	null	xseB	COG1722	2.6366830866345867
798	58	SF0058	AAN41723.1	null	araB	COG1069	2.636004292691076
799	40	SF0040	AAN41706.1	null	fixC	COG0644	2.632083776316908
800	2715	SF2715	AAN44207.1	null	gshA	COG2918	2.631517817066468
801	2719	SF2719	AAN44211.1	null	csrA	COG1551	2.6312341444064766
802	2902	SF2902	AAN44385.2	null	sbm	COG1884	2.6298950549121796
803	4183	SF4181	AAN45602.1	null	lysC	COG0527	2.6296281115713214
804	453	SF0453	AAN42107.2	null	purK	COG0026	2.629143169587058
805	2879	SF2879	AAN44364.1	null	dsbC	COG1651	2.6286793650997167
806	3842	SF3840	AAN45278.1	null	yifE	COG3085	2.6281301371042582
807	2572	SF2572	AAN44071.1	null	fdx	COG0633	2.627590492689098
808	2421	SF2421	AAN43932.2	null	fadL	COG2067	2.625857822916197
809	85	SF0085	AAN41750.1	null	murD	COG0771	2.6244869022762543
810	1870	SF1870	AAN43427.1	null	ruvB	COG2255	2.6210403923855248
811	3466	SF3464	AAN44924.2	null	ggt	COG0405	2.6200779684555293
812	2827	SF2827	AAN44314.2	null	mltA	COG2821	2.616367601418061
813	3583	SF3581	AAN45032.2	null	yhjX	COG0477	2.6163612791558966
814	3131	SF3129	AAN44601.1	null	ygjU	COG3633	2.616195407301658
815	2243	SF2243	AAN43762.1	null	yeiH	COG2855	2.613760320477683
816	3045	SF3043	AAN44521.1	null	hybA	COG0437	2.613695752674804
817	2105	SF2105	AAN43644.2	null	galF	COG1210	2.612989700341015
818	1063	SF1063	AAN42685.1	null	yceI	COG2353	2.612202938975526
819	3287	SF3285	AAN44749.2	null	cafA	COG1530	2.611816190499751
820	3692	SF3690	AAN45137.1	null	spoT	COG0317	2.6114149337469197
821	1966	SF1966	AAN43516.1	null	fliC	COG1344	2.6111043295883185
822	1264	SF1264	AAN42877.1	null	trpB	COG0133	2.610697756943101
823	1911	SF1911	AAN43465.1	null	yecO	COG0500	2.6099763448221265
824	4373	SF4371	AAN45787.1	null	yjiX	COG2879	2.6090362939902536
825	88	SF0088	AAN41753.1	null	murC	COG0773	2.608419910498627
826	342	SF0342	AAN42000.1	null	queA	COG0809	2.6074039549392882
827	2385	SF2385	AAN43898.1	null	hisJ	COG0834	2.606646087384159
828	918	SF0918	AAN42547.1	null	mukF	COG3006	2.6065402870077814
829	3416	SF3414	AAN44875.2	null	mrcA	COG0744	2.604127990272568
830	174	SF0174	AAN41836.1	null	dnaE	COG0587	2.60346608438429
831	408	SF0408	AAN42063.2	null	acrA	COG0845	2.601493123235467
832	2298	SF2298	AAN43816.1	null	yojL	COG1477	2.6010698484391233
833	3855	SF3853	AAN45290.1	null	rhlB	COG0513	2.5998414896433464
834	3122	SF3120	AAN44592.1	null	ygjK	-	2.596046294508716
835	1679	SF1679	AAN43260.1	null	rnt	COG0847	2.595529247001808
836	617	SF0617	AAN42255.1	null	nagC	COG1940	2.59543296296151
837	3939	SF3937	AAN45372.2	null	hemN	COG0635	2.595424683221573
838	425	SF0425	AAN42080.1	null	ushA	COG0737	2.5950038157741933
839	1095	SF1095	AAN42714.1	null	fabH	COG0332	2.594089111044759
840	2653	SF2653	AAN44149.1	null	sfhB	COG0564	2.593257059148981
841	2115	SF2115	AAN43654.1	null	wcaG	COG0451	2.593248336502325
842	1749	SF1749	AAN43321.2	null	fdnI	COG2864	2.5931302844389927
843	1836	SF1836	AAN43398.2	null	fnr	COG0664	2.5893295845760895
844	1879	SF1879	AAN43434.1	null	-	-	2.5892255202256873
845	910	SF0910	AAN42539.1	null	msbA	COG1132	2.588973893252119
846	3793	SF3791	AAN45231.1	null	ilvN	COG0440	2.5870616458167692
847	3779	SF3777	AAN45219.2	null	ibpB	COG0071	2.5861030533439826
848	3107	SF3105	AAN44581.1	null	ygjD	COG0533	2.5850860363381134
849	1677	SF1677	AAN43258.1	null	nemA	COG1902	2.5844328764668565
850	1102	SF1102	AAN42721.1	null	tmk	COG0125	2.58430593237749
851	4	SF0004	AAN41671.1	null	thrC	COG0498	2.580345652537298
852	919	SF0919	AAN42548.2	null	mukE	COG3095	2.579396596621028
853	1443	SF1443	AAN43041.2	null	yeaD	COG0676	2.5793936064913097
854	117	SF0117	AAN41780.1	null	speD	COG1586	2.579093454574644
855	173	SF0173	AAN41835.1	null	rnhB	COG0164	2.5785424783217152
856	3648	SF3646	AAN45093.1	null	cysE	COG1045	2.578434445796057
857	972	SF0972	AAN42600.1	null	yccA	COG0670	2.5784198723111174
858	357	SF0357	AAN42015.1	null	dxs	COG1154	2.57836053291335
859	4229	SF4227	AAN45646.2	null	yjgQ	COG0795	2.5780039709200357
860	969	SF0970	AAN42597.1	null	-	COG1092	2.577941018803231
861	3380	SF3378	AAN44841.1	null	argD	COG0160	2.57705629772397
862	2301	SF2301	AAN43819.2	null	rcsB	COG2197	2.5764539001127322
863	1457	SF1457	AAN43054.2	null	sppA	COG0616	2.576215993087714
864	3320	SF3318	AAN44781.1	null	def	COG0242	2.5752934299061754
865	2281	SF2281	AAN43800.1	null	ccmE	COG2332	2.5752099389566
866	1802	SF1802	AAN43370.2	null	hrpA	COG1643	2.57458089192132
867	2724	SF2724	AAN44216.2	null	mltB	COG2951	2.571787165858003
868	4166	SF4164	AAN45586.2	null	plsB	COG2937	2.5704125766532884
869	2379	SF2379	AAN43892.1	null	folX	COG1539	2.56888459174125
870	3251	SF3249	AAN44714.2	null	yhbL	COG3155	2.568333671968526
871	1394	SF1394	AAN42995.3	null	yebJ	COG3109	2.567269970329246
872	792	SF0792	AAN42425.1	null	-	-	2.5671344411399875
873	3245	SF3243	AAN44709.1	null	yhbH	COG1544	2.5658030715410907
874	2088	SF2088	AAN43628.1	null	hisI	-	2.565167065358182
875	2575	SF2575	AAN44074.2	null	yfhF	COG0316	2.5650244809042335
876	3171	SF3169	AAN44638.1	null	agaW	-	2.564367193677192
877	3526	SF3524	AAN44981.1	null	pitA	COG0306	2.5643297261328546
878	3232	SF3230	AAN44696.1	null	yrbA	COG0271	2.563897752772206
879	4056	SF4054	AAN45483.1	null	secE	COG0690	2.5628084306555574
880	2492	SF2492	AAN43996.1	null	-	-	2.562747081149481
881	3146	SF3144	AAN44615.1	null	-	COG2259	2.562660445300758
882	4368	SF4366	AAN45782.1	null	-	COG0610	2.5605869806371917
883	2442	SF2442	AAN43953.1	null	-	-	2.5605607522125804
884	3449	SF3447	AAN44907.2	null	glpE	COG0607	2.559534103164784
885	3455	SF3453	AAN44913.2	null	glgC	COG0448	2.559504314508416
886	84	SF0084	AAN41749.1	null	mraY	COG0472	2.559435007371965
887	3079	SF3077	AAN44555.2	null	ygiB	-	2.5591486517237834
888	2745	SF2745	AAN44236.1	null	hypC	COG0298	2.5591190919280797
889	1555	SF1555	AAN43144.1	null	ydfH	COG1802	2.556963349743701
890	3938	SF3936	AAN45371.1	null	yihI	COG3078	2.5566482614716013
891	902	SF0902	AAN42532.1	null	serC	COG1932	2.55663509982649
892	1532	SF1532	AAN43122.1	null	ydiR	COG2025	2.5548490189311197
893	1477	SF1477	AAN43071.2	null	xthA	COG0708	2.5545717948752977
894	2778	SF2778	AAN44267.2	null	cysH	COG0175	2.5544796441652093
895	3792	SF3790	AAN45230.1	null	ilvB	COG0028	2.5536058242823905
896	2736	SF2736	AAN44227.2	null	hydN	COG1142	2.553517736106965
897	2322	SF2322	AAN43837.1	null	glpT	COG2271	2.5531882820068286
898	2445	SF2445	AAN43956.2	null	-	COG0436	2.552635197266695
899	4045	SF4043	AAN45472.1	null	oxyR	COG0583	2.552551936097642
900	382	SF0382	AAN42038.2	null	clpP	COG0740	2.5523204561709942
901	3270	SF3268	AAN44732.1	null	sspB	COG2969	2.5508296867967566
902	4388	SF4386	AAN45802.1	null	tsr	COG0840	2.548897175042342
903	3169	SF3167	AAN44636.1	null	agaZ	-	2.548002113687275
904	51	SF0051	AAN41717.1	null	imp	COG1452	2.5479033279592027
905	2967	SF2967	AAN44448.2	null	-	-	2.5477537299290245
906	482	SF0482	AAN42133.2	null	pheP	COG1113	2.5474619385003687
907	4321	SF4320	AAN45736.1	null	yjeQ	COG1162	2.544735111169638
908	2909	SF2909	AAN44391.1	null	yggB	COG0668	2.544595521803958
909	3545	SF3543	AAN44998.1	null	hdeB	-	2.544540680025949
910	528	SF0528	AAN42174.1	null	rnk	COG0782	2.5443689953175
911	808	SF0808	AAN42441.2	null	potF	COG0687	2.5441989661639623
912	729	SF0729	AAN42364.1	null	uvrB	COG0556	2.5423588794399943
913	3394	SF3392	AAN44854.1	null	yhfQ	COG0524	2.5409376878232797
914	3101	SF3099	AAN44575.2	null	ygiG	COG1539	2.540756932073453
915	2749	SF2749	AAN44240.1	null	ygbA	-	2.5407557365567155
916	3368	SF3366	AAN44829.1	null	slyX	COG2900	2.5406344376023116
917	2122	SF2122	AAN43660.2	null	wcaB	COG1045	2.53939621852131
918	3333	SF3331	AAN44794.1	null	rpmJ	COG0257	2.539347395981306
919	2167	SF2167	AAN43698.1	null	yohL	COG1937	2.53896020113386
920	1635	SF1635	AAN43218.1	null	fumA	COG1951	2.5388239418969256
921	3562	SF3560	AAN45013.1	null	dctA	COG1301	2.5387195263631988
922	3464	SF3462	AAN44922.2	null	yhhX	COG0673	2.537264177830503
923	2813	SF2813	AAN44301.2	null	fucO	COG1454	2.53710380386097
924	3080	SF3078	AAN44556.1	null	ygiC	COG0754	2.5369662687353016
925	1654	SF1654	AAN43236.1	null	-	COG1726	2.5363138126088987
926	2895	SF2895	AAN44379.2	null	ygfB	COG3079	2.5351894658612326
927	4322	SF4319	AAN45737.2	null	yjeR	COG1949	2.5351145378706255
928	3955	SF3953	AAN45388.1	null	yihT	COG3684	2.5346343732530077
929	2679	SF2679	AAN44174.1	null	smpB	COG0691	2.533663968962469
930	1007	SF1007	AAN42633.1	null	yccJ	-	2.5324738428490208
931	3913	SF3911	AAN45346.1	null	ubiE	COG2226	2.531679118575878
932	974	SF0974	AAN42602.1	null	hyaB	COG0374	2.531551964578319
933	802	SF0802	AAN42435.2	null	grxA	COG0695	2.5315311163537197
934	1661	SF1661	AAN43243.1	null	pdxY	COG2240	2.530593845826926
935	2999	SF2997	AAN44478.1	null	yeeT	-	2.530294260413755
936	3864	SF3862	AAN45299.1	null	rffG	COG1088	2.530102106101535
937	2936	SF2936	AAN44417.2	null	endA	COG2356	2.529571415462692
938	4306	SF4304	AAN45722.1	null	ecnA	-	2.5289000118467886
939	1281	SF1281	AAN42893.2	null	ribA	COG0807	2.5278750865048836
940	292	SF0292	AAN41951.2	null	proB	COG0263	2.5277978393056704
941	1972	SF1972	AAN43522.2	null	yedE	COG2391	2.52697436923826
942	3565	SF3563	AAN45015.2	null	yhjN	-	2.5262648652947046
943	3877	SF3875	AAN45312.1	null	hemX	COG2959	2.5256996898718502
944	426	SF0426	AAN42081.1	null	ybaK	COG2606	2.5256341162647176
945	1244	SF1244	AAN42857.2	null	oppA	COG0747	2.524894763631959
946	2253	SF2253	AAN43772.1	null	fruK	COG1105	2.524741232507298
947	610	SF0610	AAN42248.1	null	fur	COG0735	2.5241250051861885
948	2144	SF2144	AAN43678.1	null	baeR	COG0745	2.523549733673889
949	2178	SF2178	AAN43707.2	null	mrp	COG0489	2.522942863910096
950	1306	SF1306	AAN42917.1	null	ordL	COG0665	2.522527932509261
951	789	SF0789	AAN42422.1	null	-	COG1686	2.5224917683715775
952	4034	SF4032	AAN45462.2	null	yijP	COG2194	2.521358700747685
953	1395	SF1395	AAN42996.2	null	prc	COG0793	2.5198687817715433
954	1487	SF1487	AAN43079.1	null	osmE	-	2.5195441461746535
955	1127	SF1127	AAN42745.2	null	potB	COG1176	2.5195206839626367
956	2370	SF2370	AAN43883.1	null	-	COG3013	2.518445702741019
957	155	SF0155	AAN41817.1	null	yaeH	-	2.5183022744841974
958	2733	SF2733	AAN44224.1	null	-	COG0426	2.516807546927234
959	3695	SF3693	AAN45140.1	null	gltS	COG0786	2.5167359193702192
960	2860	SF2860	AAN44346.1	null	-	-	2.5165629239188165
961	3902	SF3900	AAN45335.2	null	recQ	COG0514	2.516428256416054
962	1013	SF1013	AAN42639.1	null	-	COG0251	2.5143855950067597
963	2467	SF2467	AAN43974.2	null	zipA	COG3115	2.5133397004835034
964	3077	SF3075	AAN44553.2	null	tolC	COG1538	2.513332235050367
965	3476	SF3474	AAN44933.1	null	livM	COG0559	2.512178521114682
966	578	SF0578	AAN42222.1	null	ybgD	COG3539	2.511316822794748
967	3876	SF3874	AAN45311.1	null	hemY	COG3071	2.5105300309244836
968	56	SF0056	AAN41722.1	null	araD	COG0235	2.5101296162759357
969	588	SF0588	AAN42230.1	null	ybgH	COG3104	2.5095928855473435
970	4384	SF4382	AAN45798.1	null	hpaD	COG3384	2.509528749532618
971	4407	SF4405	AAN45820.1	null	yjjG	COG1011	2.509125694845729
972	654	SF0654	AAN42290.1	null	ybeC	COG1826	2.508852722939415
973	3475	SF3473	AAN44932.1	null	livG	COG0411	2.5087488750011655
974	1213	SF1213	AAN42826.2	null	hemA	COG0373	2.50779863994646
975	3217	SF3215	AAN44681.1	null	secG	COG1314	2.507095945032204
976	3120	SF3118	AAN44591.1	null	ygjI	COG0531	2.5069574007444158
977	4275	SF4273	AAN45691.2	null	cpdB	COG0737	2.505979850927744
978	4020	SF4018	AAN45451.1	null	metL	-	2.5057578035429233
979	4355	SF4353	AAN45770.2	null	sgaE	COG0235	2.5052409751259206
980	3398	SF3396	AAN44858.1	null	yhfU	-	2.5050254404518033
981	2692	SF2692	AAN44185.2	null	ygaU	COG1652	2.5041996514304192
982	1220	SF1220	AAN42833.1	null	chaB	-	2.503510877953452
983	3151	SF3149	AAN44620.2	null	yhaL	-	2.499629862180317
984	3126	SF3124	AAN44596.1	null	ygjO	COG2813	2.499222495472336
985	4046	SF4044	AAN45473.2	null	udhA	COG1249	2.498935716178299
986	3240	SF3238	AAN44704.1	null	yrbI	COG1778	2.4974399406778756
987	2808	SF2808	AAN44296.1	null	ygdH	COG1611	2.496936556044309
988	277	SF0278	AAN41936.1	null	fhiA	COG1298	2.496565124654259
989	4277	SF4274	AAN45693.1	null	ytfG	COG0702	2.4955875564280485
990	2126	SF2126	AAN43663.1	null	wza	COG1596	2.492358144094104
991	2515	SF2515	AAN44018.1	null	-	-	2.491706173557813
992	3279	SF3277	AAN44741.1	null	argR	COG1438	2.4914953199939323
993	4284	SF4282	AAN45700.2	null	-	COG1028	2.490561769699539
994	3222	SF3220	AAN44686.1	null	yhbY	COG1534	2.4902380354702025
995	3817	SF3815	AAN45255.1	null	atpH	COG0712	2.490140762681271
996	630	SF0630	AAN42267.2	null	ybeK	COG1957	2.4869053562410603
997	2139	SF2139	AAN43674.1	null	-	COG0845	2.48511671894854
998	3201	SF3199	AAN44666.2	null	yhbU	COG0826	2.484383925467023
999	3794	SF3792	AAN45232.2	null	uhpA	COG2197	2.483814417773867
1000	3490	SF3488	AAN44947.1	null	yhhP	COG0425	2.4831622059480054
1001	1640	SF1640	AAN43222.1	null	uidA	COG3250	2.4831514648424453
1002	1494	SF1494	AAN43085.1	null	celF	COG1486	2.481888988197463
1003	777	SF0777	AAN42411.1	null	moeA	COG0303	2.481766663741429
1004	3682	SF3680	AAN45127.1	null	ttk	COG1309	2.4816449820046538
1005	1412	SF1412	AAN43013.1	null	yoaE	-	2.4815220751595626
1006	607	SF0607	AAN42245.1	null	ybfF	COG0596	2.4812898939879746
1007	2279	SF2279	AAN43798.1	null	dsbE	COG0526	2.480146934303309
1008	1044	SF1044	AAN42666.2	null	mdoG	COG3131	2.4795320129394027
1009	4038	SF4036	AAN45466.2	null	argB	COG0548	2.477714197463766
1010	3235	SF3233	AAN44699.2	null	vpsC	COG1463	2.477478581800995
1011	1913	SF1913	AAN43467.2	null	bisZ	COG0243	2.4759466355148327
1012	2480	SF2480	AAN43985.2	null	ucpA	COG1028	2.47590714628407
1013	1971	SF1971	AAN43521.2	null	yedD	-	2.4746961653660087
1014	118	SF0118	AAN41781.1	null	speE	COG0421	2.47375169656046
1015	370	SF0370	AAN42028.1	null	cyoD	COG3125	2.4716290510641876
1016	4144	SF4142	AAN45564.2	null	yjcR	COG1566	2.4711578009954582
1017	745	SF0745	AAN42380.1	null	-	COG0845	2.470260552561237
1018	4174	SF4172	AAN45593.2	null	malF	COG1175	2.469514483365299
1019	1825	SF1825	AAN43390.1	null	ydaO	COG0037	2.468727472061258
1020	3114	SF3112	AAN44586.1	null	yqjI	COG1695	2.4685752283700357
1021	2940	SF2940	AAN44421.1	null	yqgF	COG0816	2.4679590008064554
1022	1771	SF1771	AAN43342.1	null	-	-	2.4667848177664187
1023	597	SF0597	AAN42239.1	null	ybfA	-	2.4662704303400176
1024	3262	SF3260	AAN44724.1	null	nanT	COG0477	2.466007982476188
1025	3760	SF3758	AAN45201.1	null	thdF	COG0486	2.4658172518637884
1026	2838	SF2838	AAN44324.1	null	lgt	COG0682	2.465695149609216
1027	1636	SF1636	AAN43219.2	null	manA	COG1482	2.4653557148819725
1028	410	SF0410	AAN42065.1	null	aefA	COG3264	2.4641496967135614
1029	3774	SF3772	AAN45214.1	null	dgoT	COG0477	2.463663208354378
1030	3457	SF3455	AAN44915.1	null	glgB	COG0296	2.462754754355446
1031	3871	SF3869	AAN45306.1	null	wecG	COG1922	2.4620829432951896
1032	560	SF0560	AAN42204.1	null	tolQ	COG0811	2.4615053804917983
1033	2323	SF2323	AAN43838.2	null	glpA	COG0578	2.4612984290695312
1034	347	SF0347	AAN42005.1	null	yajD	-	2.460740382702609
1035	1174	SF1174	AAN42789.2	null	dsbB	COG1495	2.4604166262545903
1036	3747	SF3745	AAN45189.1	null	yieH	COG0637	2.4597144334553547
1037	3261	SF3259	AAN44723.2	null	yhcJ	COG3010	2.458986269551597
1038	52	SF0052	AAN41718.2	null	yabH	COG1076	2.4589728218630134
1039	3190	SF3188	AAN44655.2	null	yraM	COG3107	2.4588332640289567
1040	3863	SF3861	AAN45298.1	null	wecC	COG0677	2.4588072501393032
1041	3172	SF3170	AAN44639.2	null	agaE	-	2.458773796224933
1042	2989	SF2987	AAN44468.1	null	-	COG3311	2.4587565542667216
1043	888	SF0888	AAN42519.2	null	ybhE	COG2706	2.457553026884654
1044	1130	SF1130	AAN42748.1	null	ycfD	COG2850	2.4566822236672183
1045	971	SF0971	AAN42599.1	null	yccK	COG2920	2.455565136469384
1046	1375	SF1375	AAN42978.1	null	-	-	2.4550666196182784
1047	3914	SF3912	AAN45347.2	null	yigP	COG3165	2.454063132194351
1048	640	SF0640	AAN42276.1	null	rlpB	COG2980	2.453605995376393
1049	2273	SF2273	AAN43792.1	null	yejK	COG3081	2.4532179427095344
1050	411	SF0411	AAN42066.1	null	ybaM	-	2.4528773939677055
1051	2797	SF2797	AAN44285.1	null	relA	COG0317	2.4525968180617155
1052	4307	SF4305	AAN45723.1	null	ecnB	-	2.451905447777877
1053	2796	SF2796	AAN44284.1	null	mazG	COG1694	2.451157388638436
1054	3293	SF3291	AAN44755.1	null	yhdH	COG0604	2.450013668152663
1055	169	SF0169	AAN41831.1	null	lpxD	COG1044	2.4497101602868097
1056	1128	SF1128	AAN42746.1	null	potA	COG1130	2.448737983442376
1057	3393	SF3391	AAN44853.2	null	yhfP	COG1082	2.4485751122406203
1058	3853	SF3851	AAN45288.2	null	rep	COG0210	2.4478252103565485
1059	1107	SF1107	AAN42725.2	null	ycfF	COG0537	2.447693660740029
1060	41	SF0041	AAN41707.1	null	fixX	COG2440	2.4469886109349357
1061	2574	SF2574	AAN44073.1	null	yfhE	COG1076	2.445637915132143
1062	3170	SF3168	AAN44637.1	null	agaV	COG3444	2.4452012637585114
1063	1175	SF1175	AAN42790.2	null	nhaB	COG3067	2.444360752012716
1064	3693	SF3691	AAN45138.1	null	spoU	COG0566	2.4440756219238993
1065	1311	SF1311	AAN42922.1	null	pspC	COG1983	2.443984882107774
1066	79	SF0079	AAN41744.1	null	yabC	COG0275	2.4438446014603774
1067	623	SF0623	AAN42260.1	null	ybeY	COG0319	2.4434719810561547
1068	3952	SF3950	AAN45385.1	null	yihQ	COG1501	2.442787836464463
1069	3252	SF3250	AAN44715.1	null	arcB	COG0642	2.441683632491565
1070	2668	SF2668	AAN44163.2	null	yfjA	COG0806	2.4416577563504904
1071	3907	SF3905	AAN45340.1	null	yigM	COG0697	2.441431526475142
1072	1118	SF1118	AAN42736.2	null	mfd	COG1197	2.4407462740844856
1073	4430	SF4428	AAN45841.1	null	rob	COG2207	2.4406778626160195
1074	4068	SF4066	AAN45495.1	null	thiC	COG0422	2.440191833572315
1075	288	SF0288	AAN41947.1	null	crl	-	2.4371142091049003
1076	4017	SF4015	AAN45448.1	null	yiiX	-	2.437035535344575
1077	1129	SF1129	AAN42747.2	null	pepT	COG2195	2.4357249916067114
1078	2250	SF2250	AAN43769.1	null	yeiN	COG2313	2.4348939300867247
1079	2108	SF2108	AAN43647.1	null	wcaK	COG2327	2.4344846544378558
1080	4492	CP0060	NP_858193.2	null	-	-	2.433176774693361
1081	1490	SF1490	AAN43082.2	null	celC	COG1447	2.4328313845352407
1082	3654	SF3652	AAN45099.2	null	yibP	COG0739	2.432694509548004
1083	2406	SF2407	AAN43919.1	null	yfcB	COG2890	2.43265053109721
1084	3474	SF3472	AAN44931.2	null	livF	COG0410	2.4325390397071787
1085	2728	SF2728	AAN44219.1	null	srlD	COG1028	2.4293964778719417
1086	1270	SF1270	AAN42883.1	null	yciO	COG0009	2.4292530370596634
1087	219	SF0219	AAN41881.2	null	-	-	2.4290878824547075
1088	2957	SF2957	AAN44438.1	null	yggH	COG0220	2.4283862254621624
1089	1626	SF1626	AAN43209.1	null	-	COG0531	2.428270057796521
1090	2024	SF2024	AAN43567.1	null	-	-	2.4276153936869758
1091	2204	SF2204	AAN43728.2	null	-	-	2.4276153936869758
1092	2247	SF2247	AAN43766.1	null	yeiK	COG1957	2.4272649688365044
1093	3097	SF3095	AAN44571.1	null	ygiF	COG3025	2.425920487172282
1094	625	SF0625	AAN42262.1	null	lnt	COG0815	2.4245250494615656
1095	2826	SF2826	AAN44313.1	null	ygdL	COG1179	2.4242434467448746
1096	854	SF0854	AAN42487.1	null	dmsB	COG0437	2.423204627912025
1097	3560	SF3557	AAN45011.2	null	kdgK	COG0524	2.4224850055220255
1098	3213	SF3211	AAN44678.2	null	yhbC	COG0779	2.4224020338232704
1099	2657	SF2657	AAN44153.1	null	yfiA	COG1544	2.4214214362107462
1100	3918	SF3916	AAN45351.1	null	yigU	COG0805	2.4210127686303116
1101	4127	SF4125	AAN45549.1	null	yjcE	COG0025	2.419501507412789
1102	3199	SF3197	AAN44664.1	null	yhbS	COG3153	2.4167973190473697
1103	4392	SF4390	AAN45805.2	null	mdoB	COG1368	2.4162673964747254
1104	1646	SF1645	AAN43228.2	null	malX	COG1263	2.4158700981772885
1105	1823	SF1823	AAN43388.1	null	-	COG3203	2.4150776989850153
1106	825	SF0825	AAN42458.1	null	ybjU	COG2008	2.414783671673178
1107	4210	SF4208	AAN45628.1	null	fimA	COG3539	2.4139813918510677
1108	417	SF0417	AAN42072.1	null	recR	COG0353	2.412553905516795
1109	403	SF0403	AAN42059.2	null	ylaC	-	2.412462711950973
1110	4268	SF4266	AAN45684.1	null	ytfN	COG2911	2.409228701621454
1111	1600	SF1600	AAN43185.1	null	-	-	2.408711586619588
1112	3130	SF3128	AAN44600.1	null	ygjT	COG0861	2.4083128118454455
1113	3921	SF3919	AAN45354.1	null	yigC	COG0043	2.406215344813299
1114	2364	SF2364	AAN43877.1	null	nuoA	COG0838	2.4056741204474164
1115	422	SF0422	AAN42077.1	null	gsk	COG0524	2.404798843001445
1116	2218	SF2218	AAN43741.1	null	dld	COG0277	2.403867802502012
1117	3204	SF3202	AAN44669.1	null	mtr	COG0814	2.4034773493624377
1118	3739	SF3737	AAN45182.2	null	yieC	-	2.4031067482380513
1119	4257	SF4255	AAN45673.1	null	pmbA	COG0312	2.4024360642116607
1120	4237	SF4235	AAN45654.1	null	argI	COG0078	2.402315952822571
1121	797	SF0797	AAN42430.2	null	-	COG0561	2.4022958066738327
1122	3166	SF3164	AAN44633.1	null	yhaU	COG0477	2.402154488411896
1123	3482	SF3480	AAN44939.2	null	ftsX	COG2177	2.4017844909654773
1124	429	SF0429	AAN42084.1	null	ybaR	COG2217	2.4012957368051957
1125	731	SF0731	AAN42366.2	null	moaA	COG2896	2.4009765956423035
1126	3577	SF3575	AAN45026.1	null	dppF	COG1124	2.4002906241213062
1127	3741	SF3739	AAN45184.1	null	yieK	COG0363	2.3999862754837427
1128	2424	SF2424	AAN43935.1	null	vacJ	COG2853	2.3998138893424064
1129	2544	SF2544	AAN44045.1	null	purN	COG0299	2.399549523137849
1130	2907	SF2907	AAN44389.1	null	yggE	COG2968	2.396200006776468
1131	2507	SF2507	AAN44011.2	null	tktB	COG0021	2.395571920335578
1132	1969	SF1969	AAN43519.1	null	fliT	-	2.395339108166469
1133	3277	SF3275	AAN44739.1	null	degS	COG0265	2.394924489828909
1134	3471	SF3469	AAN44928.1	null	ugpE	COG0395	2.3948107234421174
1135	1556	SF1556	AAN43145.2	null	ydfG	COG0300	2.3947865179401577
1136	1663	SF1663	AAN43245.1	null	pdxH	COG0259	2.3946983592283524
1137	3978	SF3976	AAN45410.2	null	frvB	COG1299	2.3936559448372856
1138	3501	SF3499	AAN44958.1	null	yhhG	COG0864	2.3926069901727516
1139	4404	SF4402	AAN45817.1	null	yjjT	COG2813	2.392584322074466
1140	3578	SF3576	AAN45027.1	null	dppD	COG0444	2.3920151994646455
1141	232	SF0232	AAN41894.1	null	ddlA	COG1181	2.3918667056316822
1142	46	SF0046	AAN41712.1	null	apaH	COG0639	2.390157296166817
1143	472	SF0472	AAN42125.1	null	ylcA	COG0745	2.38999228362269
1144	2552	SF2552	AAN44052.1	null	-	-	2.3897469578105195
1145	2280	SF2280	AAN43799.1	null	ccmF	COG1138	2.389507033516367
1146	2652	SF2652	AAN44148.1	null	-	COG0457	2.3888393030565904
1147	3651	SF3649	AAN45096.1	null	grxC	COG0695	2.3880027111976436
1148	3498	SF3496	AAN44955.1	null	nikC	COG1173	2.387511398897375
1149	4329	SF4327	AAN45744.1	null	hfq	COG1923	2.386336876478009
1150	33	SF0033	AAN41699.1	null	caiD	COG1024	2.3857323023034174
1151	48	SF0048	AAN41714.1	null	ksgA	COG0030	2.3856511017772792
1152	2244	SF2244	AAN43763.1	null	nfo	COG0648	2.3853442395981204
1153	3397	SF3395	AAN44857.1	null	yhfT	-	2.3851887273915797
1154	4049	SF4047	AAN45476.1	null	trmA	COG2265	2.385177458578384
1155	821	SF0821	AAN42454.1	null	-	COG0393	2.384792789847553
1156	6	SF0006	AAN41673.1	null	yaaA	COG3022	2.3847260873186844
1157	190	SF0190	AAN41852.1	null	abc	COG1135	2.3843025538577005
1158	1822	SF1822	AAN43387.1	null	ydbK	-	2.3836364536937937
1159	1570	SF1570	AAN43158.1	null	-	-	2.3835717779551895
1160	1226	SF1226	AAN42839.2	null	narK	COG2223	2.3829333263152837
1161	2706	SF2706	AAN44199.1	null	proW	COG1174	2.3821641092639574
1162	2447	SF2447	AAN43957.2	null	-	COG3279	2.382000784001962
1163	534	SF0534	AAN42178.2	null	citD	COG3052	2.3812896532690893
1164	3290	SF3288	AAN44752.1	null	mreC	COG1792	2.3809681050372027
1165	3979	SF3977	AAN45411.1	null	frvA	COG1762	2.3805683236300346
1166	3116	SF3114	AAN44587.2	null	ygjG	COG0160	2.380540852511942
1167	3690	SF3688	AAN45135.2	null	gmk	COG0194	2.380421636979408
1168	2482	SF2481	AAN43987.1	null	yfeU	COG2103	2.3802737613323237
1169	1274	SF1274	AAN42886.1	null	sohB	COG0616	2.3799957362390822
1170	1432	SF1432	AAN43032.1	null	yeaO	COG3189	2.3797756248859936
1171	2764	SF2764	AAN44253.1	null	-	COG0568	2.379534585280793
1172	432	SF0432	AAN42087.1	null	ybbI	COG0789	2.378918735522398
1173	2746	SF2746	AAN44237.1	null	hypD	COG0409	2.378677121960587
1174	1458	SF1458	AAN43055.1	null	ydjA	COG0778	2.378506696705261
1175	3445	SF3443	AAN44903.1	null	rtcB	COG1690	2.378437347962182
1176	1533	SF1533	AAN43123.2	null	ydiQ	COG2086	2.377711958830291
1177	1648	SF1648	AAN43230.1	null	add	COG1816	2.37711976206535
1178	3970	SF3968	AAN45403.1	null	fdoI	COG2864	2.37649704384592
1179	3334	SF3332	AAN44795.1	null	prlA	COG0201	2.3762343091610605
1180	2672	SF2672	AAN44167.2	null	yfjD	COG1253	2.3758120115315053
1181	81	SF0081	AAN41746.1	null	ftsI	COG0768	2.374943505175957
1182	3837	SF3835	AAN45273.2	null	rbsK	COG0524	2.374829776985882
1183	3600	SF3598	AAN45049.1	null	-	-	2.373892445883856
1184	3993	SF3991	AAN45425.1	null	cpxR	COG0745	2.37301800615926
1185	2851	SF2851	AAN44337.2	null	araE	COG0477	2.3722886063274764
1186	2391	SF2391	AAN43904.1	null	folC	COG0285	2.3722142228721723
1187	1780	SF1780	AAN43349.1	null	tehB	COG0500	2.3721762701962863
1188	3956	SF3954	AAN45389.1	null	yihU	COG2084	2.3701326171156913
1189	1447	SF1447	AAN43045.1	null	-	COG1063	2.3699556541524744
1190	3630	SF3628	AAN45075.1	null	selB	COG3276	2.36965327285012
1191	4241	SF4239	AAN45657.2	null	yjgK	COG2731	2.3696152049900667
1192	3537	SF3535	AAN44991.2	null	arsB	COG1055	2.368808544091806
1193	2291	SF2291	AAN43810.1	null	napD	COG3062	2.368537649541933
1194	983	SF0983	AAN42611.1	null	-	COG3206	2.368518313530814
1195	3050	SF3048	AAN44526.2	null	yqhA	COG2862	2.3675818705356693
1196	903	SF0903	AAN42533.1	null	aroA	COG0128	2.366805008921517
1197	3992	SF3990	AAN45424.1	null	cpxA	COG0642	2.3663089088196845
1198	23	SF0023	AAN41689.1	null	lspA	COG0597	2.366085097274467
1199	45	SF0045	AAN41711.2	null	folA	COG0262	2.365632275699398
1200	3462	SF3460	AAN44920.2	null	gntR	COG1609	2.3650061250812455
1201	2726	SF2726	AAN44217.1	null	srlE	-	2.3648872754886496
1202	849	SF0849	AAN42482.1	null	ftsK	COG1674	2.364858930095027
1203	3694	SF3692	AAN45139.2	null	recG	COG1200	2.3630240548220556
1204	3628	SF3626	AAN45073.2	null	aldB	COG1012	2.362925645514132
1205	2009	SF2009	AAN43554.1	null	-	COG3203	2.3625204216423614
1206	3912	SF3910	AAN45345.2	null	yigN	COG1322	2.3621229891190394
1207	3563	SF3561	AAN45014.2	null	yhjK	-	2.3608277931919956
1208	2014	SF2014	AAN43559.1	null	yedU	COG0693	2.3603289212726746
1209	1945	SF1945	AAN43497.1	null	araH	COG1172	2.35926853692597
1210	3377	SF3375	AAN44838.1	null	yhfA	COG1765	2.358808985888755
1211	1263	SF1263	AAN42876.1	null	trpA	COG0159	2.3585566882224813
1212	4030	SF4028	AAN45458.1	null	pflD	COG1882	2.3583329852900077
1213	2321	SF2321	AAN43836.2	null	glpQ	COG0584	2.3578383742353615
1214	3582	SF3580	AAN45031.1	null	yhjW	COG2194	2.35647003145056
1215	1970	SF1970	AAN43520.1	null	amyA	COG0366	2.3561760101440683
1216	2113	SF2113	AAN43652.1	null	wcaI	COG0438	2.3559068840291246
1217	4114	SF4112	AAN45537.2	null	proP	COG0477	2.3558599986674436
1218	1861	SF1861	AAN43419.1	null	edd	COG0129	2.3548335303217036
1219	2449	SF2449	AAN43958.1	null	-	COG1080	2.3546566850971047
1220	3824	SF3822	AAN45262.1	null	mioC	COG0716	2.35438251537543
1221	2820	SF2820	AAN44307.1	null	ygdE	COG2933	2.3536514630017273
1222	1624	SF1624	AAN43207.2	null	pntA	COG3288	2.3535268876758275
1223	548	SF0548	AAN42192.1	null	galM	COG2017	2.353097705650784
1224	4198	SF4196	AAN45617.1	null	uxuR	COG2186	2.352690209719372
1225	1287	SF1287	AAN42899.1	null	osmB	-	2.3525947074222993
1226	998	SF0997	AAN42626.2	null	torC	COG3005	2.352469335091196
1227	510	SF0510	AAN42158.2	null	entA	COG1028	2.351743797786661
1228	2571	SF2571	AAN44070.1	null	yfhJ	COG2975	2.3516669285878304
1229	1212	SF1212	AAN42825.1	null	hemM	COG3017	2.350556229787731
1230	3458	SF3456	AAN44916.2	null	asd	COG0136	2.349857220784962
1231	538	SF0538	AAN42182.2	null	ybhA	COG0561	2.349805478063549
1232	396	SF0396	AAN42052.1	null	amtB	COG0004	2.348967539722473
1233	3552	SF3550	AAN45004.1	null	treF	COG1626	2.3483034707944546
1234	2319	SF2319	AAN43834.1	null	inaA	-	2.347840361709916
1235	459	SF0459	AAN42113.2	null	ybcJ	COG2501	2.3475501115254693
1236	2386	SF2386	AAN43899.1	null	argT	COG0834	2.347123298395103
1237	3202	SF3200	AAN44667.1	null	yhbV	COG0826	2.346642033726836
1238	826	SF0826	AAN42459.1	null	poxB	COG0028	2.3465597940454246
1239	1674	SF1674	AAN43255.1	null	-	COG0656	2.3460629723447766
1240	1531	SF1531	AAN43121.1	null	ydiS	COG0644	2.344899645881488
1241	4149	SF4147	AAN45569.1	null	yjbR	COG2315	2.3444724731504807
1242	2219	SF2219	AAN43742.1	null	pbpG	COG1686	2.3437703097170712
1243	1496	SF1496	AAN43087.2	null	katE	COG0753	2.343736871888442
1244	3385	SF3383	AAN44846.1	null	yhfC	COG0477	2.343543688977263
1245	2630	SF2630	AAN44127.1	null	lepB	COG0681	2.343476632460778
1246	3159	SF3157	AAN44628.1	null	tdcB	COG1171	2.343142611715897
1247	3189	SF3187	AAN44654.1	null	yraL	COG0313	2.3429406262065395
1248	2541	SF2541	AAN44042.2	null	uraA	COG2233	2.34287331975546
1249	3147	SF3145	AAN44616.2	null	yqjG	COG0435	2.3427203487516075
1250	4176	SF4174	AAN45595.1	null	xylE	COG0477	2.341528402920769
1251	2109	SF2109	AAN43648.1	null	wzxC	COG2244	2.3399782903470845
1252	3389	SF3387	AAN44850.1	null	cysG	-	2.3397195698995867
1253	2121	SF2121	AAN43659.1	null	wcaC	COG0438	2.3392490516759037
1254	3901	SF3899	AAN45334.1	null	pldA	COG2829	2.338899973016801
1255	289	SF0289	AAN41948.2	null	phoE	COG3203	2.3388415835685126
1256	4381	SF4379	AAN45795.1	null	hpaI	COG0469	2.3384234730789824
1257	1161	SF1161	AAN42777.1	null	minE	COG0851	2.337982933561093
1258	4424	SF4422	AAN45836.1	null	nadR	-	2.3377936849408814
1259	116	SF0116	AAN41779.1	null	yacL	COG3112	2.3369117055038795
1260	415	SF0415	AAN42070.1	null	dnaX	COG2812	2.3367050485268566
1261	1637	SF1637	AAN43220.1	null	ydgA	-	2.3364978253471844
1262	2513	SF2513	AAN44016.1	null	yffB	COG1393	2.3356115905177224
1263	2228	SF2228	AAN43750.1	null	cdd	COG0295	2.335572271062431
1264	1232	SF1232	AAN42845.1	null	purU	COG0788	2.3347091441707164
1265	2287	SF2287	AAN43806.2	null	napB	COG3043	2.3346220948629615
1266	3835	SF3833	AAN45272.1	null	rbsC	COG1172	2.3344380170200765
1267	3556	SF3554	AAN45007.1	null	yhjD	COG1295	2.3344072345268665
1268	1762	SF1762	AAN43333.1	null	-	-	2.3342330345398583
1269	63	SF0063	AAN41728.2	null	tbpA	COG1840	2.33367800132172
1270	1376	SF1376	AAN42979.2	null	-	-	2.333405997815906
1271	508	SF0508	AAN42156.1	null	entE	COG1021	2.3331380925686243
1272	3283	SF3281	AAN44745.1	null	yhcQ	COG1566	2.3325901081114617
1273	1488	SF1488	AAN43080.1	null	celA	COG1440	2.332093187935357
1274	1162	SF1162	AAN42778.1	null	minD	COG2894	2.3314252898188452
1275	4423	SF4421	AAN45835.2	null	sms	COG1066	2.330651965441487
1276	120	SF0119	AAN41783.2	null	yacK	COG2132	2.3304926578529224
1277	3649	SF3647	AAN45094.1	null	gpsA	COG0240	2.329308682399688
1278	2545	SF2545	AAN44046.2	null	ppk	COG0855	2.328622785497051
1279	3599	SF3597	AAN45048.1	null	-	-	2.3283126389482227
1280	423	SF0423	AAN42078.1	null	ybaL	COG0475	2.328308792856917
1281	659	SF0659	AAN42295.2	null	dcuC	COG3069	2.3282137654533823
1282	1859	SF1859	AAN43417.1	null	purT	COG0027	2.3276811475905164
1283	449	SF0449	AAN42103.1	null	ylbA	COG3257	2.32574623728902
1284	4078	SF4076	AAN45505.1	null	hydG	COG2204	2.325520418518953
1285	369	SF0369	AAN42027.2	null	cyoE	COG0109	2.3251151642168075
1286	3472	SF3470	AAN44929.1	null	ugpA	COG1175	2.3250936738794667
1287	1912	SF1912	AAN43466.1	null	yecP	COG0500	2.325088505098584
1288	3845	SF3843	AAN45280.1	null	ilvG	COG0028	2.3246634352151343
1289	2277	SF2277	AAN43796.2	null	narP	COG2197	2.32456349577299
1290	2852	SF2852	AAN44338.1	null	kduD	COG1028	2.324444121350635
1291	3809	SF3807	AAN45247.1	null	lpfA	COG3539	2.3244281627405132
1292	143	SF0143	AAN41806.2	null	fhuC	COG1120	2.323747997959345
1293	4154	SF4152	AAN45574.1	null	alr	COG0787	2.323517333459653
1294	1931	SF1931	AAN43484.1	null	cheY	COG0784	2.323372423022187
1295	1019	SF1019	AAN42645.1	null	-	COG0672	2.322782760934962
1296	401	SF0401	AAN42057.1	null	ybaA	-	2.3227754784289827
1297	2904	SF2904	AAN44387.2	null	ygfG	COG1024	2.3216738534706565
1298	4628	CP0198	NP_858331.2	null	ycdA	-	2.319974094040649
1299	2512	SF2512	AAN44015.1	null	acrD	COG0841	2.3195860195591473
1300	1209	SF1209	AAN42822.2	null	ychM	COG0659	2.319470869680069
1301	4094	SF4092	AAN45517.1	null	sorF	COG2893	2.317649520036558
1302	3880	SF3878	AAN45315.1	null	cyaA	COG3072	2.3175463801816862
1303	3030	SF3028	AAN44506.2	null	-	COG3054	2.3172429902066494
1304	2661	SF2661	AAN44157.1	null	aroF	COG0722	2.3165286488856984
1305	1857	SF1857	AAN43415.1	null	yebE	COG2979	2.316386562788882
1306	1266	SF1266	AAN42879.1	null	trpD	COG0547	2.3145250909909243
1307	3644	SF3642	AAN45089.2	null	lldP	COG1620	2.313259757226918
1308	3129	SF3127	AAN44599.1	null	ygjR	COG0673	2.3132163232435805
1309	1973	SF1973	AAN43523.1	null	yedF	COG0425	2.3124324281493966
1310	1267	SF1267	AAN42880.1	null	trpE	COG0147	2.31242535854624
1311	1948	SF1948	AAN43499.1	null	yecI	COG1528	2.3123818717213167
1312	3059	SF3057	AAN44535.2	null	yqhE	COG0656	2.3108096410623333
1313	75	SF0075	AAN41740.1	null	fruR	COG1609	2.309980965275171
1314	1082	SF1082	AAN42703.1	null	flgG	COG1749	2.309540132714191
1315	1873	SF1873	AAN43430.2	null	ruvC	COG0817	2.3093181470752566
1316	2258	SF2258	AAN43777.2	null	yeiP	COG0231	2.308936392519785
1317	3675	SF3673	AAN45120.1	null	kdtB	COG0669	2.308690650962007
1318	1755	SF1755	AAN43327.1	null	-	COG3203	2.3082881339608967
1319	2233	SF2233	AAN43754.1	null	mglC	COG1172	2.307966186788826
1320	2390	SF2390	AAN43903.2	null	dedD	COG3147	2.3074375464695254
1321	3557	SF3555	AAN45008.1	null	yhjE	COG0477	2.307372227939701
1322	2939	SF2939	AAN44420.1	null	yqgE	COG1678	2.3072896150267668
1323	2701	SF2701	AAN44194.1	null	nrdH	COG0695	2.3066294333543302
1324	2742	SF2742	AAN44233.1	null	hycA	-	2.3063018990618054
1325	880	SF0880	AAN42512.1	null	-	-	2.3058979140976503
1326	2238	SF2238	AAN43759.1	null	folE	COG0302	2.3052939327829782
1327	1796	SF1796	AAN43365.1	null	gapC	-	2.3050301912911557
1328	3492	SF3490	AAN44949.1	null	-	-	2.304554901920544
1329	1249	SF1249	AAN42862.2	null	-	COG3099	2.3041799633118614
1330	4629	CP0199	NP_858332.1	null	yceA	-	2.3041109879332513
1331	2944	SF2944	AAN44425.1	null	yggU	COG1872	2.3029802363449514
1332	1285	SF1285	AAN42897.1	null	pyrF	COG0284	2.30216163206879
1333	4252	SF4250	AAN45668.2	null	treB	COG1263	2.301403421638992
1334	4097	SF4095	AAN45520.1	null	yjbC	COG1187	2.29912646561375
1335	2278	SF2278	AAN43797.1	null	ccmH	COG0457	2.2989394388564337
1336	1994	SF1994	AAN43541.1	null	fliQ	COG1987	2.2988712013230557
1337	3655	SF3653	AAN45100.2	null	yibQ	COG2861	2.298771874977885
1338	3782	SF3780	AAN45222.2	null	glvB	COG1263	2.2987310743969416
1339	1423	SF1423	AAN43024.1	null	fadD	COG0318	2.29692339100123
1340	3323	SF3321	AAN44784.1	null	trkA	COG0569	2.2941751482818518
1341	3580	SF3578	AAN45029.1	null	dppB	COG0601	2.2933043712610095
1342	851	SF0851	AAN42484.1	null	ycaJ	COG2256	2.2931298222185994
1343	4140	SF4138	AAN45561.2	null	yjcO	COG0790	2.293010953952391
1344	202	SF0202	AAN41864.1	null	safA	-	2.292601956229832
1345	827	SF0827	AAN42460.2	null	-	COG1018	2.29247258696454
1346	2539	SF2539	AAN44040.1	null	-	COG1393	2.2922291453093653
1347	3612	SF3610	AAN45059.1	null	xylF	COG1879	2.2918671600311797
1348	775	SF0775	AAN42409.1	null	mipB	COG0176	2.290951389310084
1349	2083	SF2083	AAN43623.1	null	hisC	COG0079	2.290604182264622
1350	278	SF0277	AAN41937.2	null	mbhA	COG1360	2.290282288412707
1351	4393	SF4391	AAN45806.1	null	yjjA	-	2.290165699812387
1352	3420	SF3418	AAN44879.1	null	yrfH	COG1188	2.289890921378889
1353	1073	SF1073	AAN42695.1	null	yceH	COG3132	2.289862850961836
1354	2842	SF2842	AAN44328.1	null	-	COG0861	2.2896215144107033
1355	604	SF0604	AAN42242.1	null	potE	COG0531	2.289328582298816
1356	1101	SF1101	AAN42720.1	null	yceG	COG1559	2.2889729454023207
1357	28	SF0028	AAN41694.1	null	dapB	COG0289	2.288811145107604
1358	4095	SF4093	AAN45518.1	null	sorD	COG1028	2.2882167209989364
1359	3530	SF3528	AAN44984.2	null	yhiQ	COG0500	2.288197825340948
1360	1324	SF1324	AAN42931.1	null	ycjV	COG1130	2.287889234691615
1361	3288	SF3286	AAN44750.1	null	yhdE	COG0424	2.28610950212912
1362	1337	SF1337	AAN42943.1	null	ycjY	COG1073	2.2858656333680014
1363	2130	SF2130	AAN43667.1	null	udk	COG0572	2.2852658036951756
1364	4414	SF4412	AAN45827.1	null	yjjI	-	2.285235142766329
1365	4348	SF4346	AAN45763.2	null	yjfQ	COG1349	2.2850721800336724
1366	1003	SF1003	AAN42629.2	null	yccD	-	2.2848928607602104
1367	3854	SF3852	AAN45289.2	null	gppA	COG0248	2.2848638274942994
1368	191	SF0191	AAN41853.1	null	yaeD	COG0241	2.284654648181427
1369	725	SF0724	AAN42360.1	null	bioB	COG0502	2.2840735813448
1370	236	SF0236	AAN41898.2	null	sbmA	COG1133	2.283777168741843
1371	3366	SF3364	AAN44827.2	null	yheO	COG2964	2.283302326395048
1372	2768	SF2768	AAN44257.1	null	ygbO	COG0585	2.283284213653038
1373	2496	SF2496	AAN44000.1	null	-	-	2.2828372302781337
1374	2249	SF2249	AAN43768.1	null	yeiM	COG1972	2.28256297543639
1375	1660	SF1660	AAN43242.1	null	gst	COG0625	2.2825195455187797
1376	1382	SF1382	AAN42985.1	null	-	-	2.282127775201723
1377	710	SF0710	AAN42345.1	null	-	-	2.2819654953298834
1378	3982	SF3980	AAN45414.2	null	rhaA	-	2.2817606137255813
1379	2265	SF2265	AAN43784.1	null	yejB	COG0601	2.2815603796555606
1380	4037	SF4035	AAN45465.1	null	argC	COG0002	2.2810435642846563
1381	1549	SF1549	AAN43138.1	null	relB	COG3077	2.280329239663481
1382	2478	SF2478	AAN43983.1	null	cysU	COG0555	2.280256083978743
1383	2110	SF2110	AAN43649.1	null	wcaJ	COG2148	2.280119350525388
1384	2107	SF2107	AAN43646.2	null	wcaL	COG0438	2.2799708772041876
1385	3499	SF3497	AAN44956.1	null	nikD	COG0444	2.279777197953141
1386	4330	SF4328	AAN45745.1	null	hflX	COG2262	2.2787312337746886
1387	442	SF0442	AAN42096.1	null	ybbB	COG2603	2.2785422670714834
1388	2325	SF2325	AAN43840.2	null	glpC	COG0247	2.278069165915771
1389	2943	SF2943	AAN44424.1	null	yggT	COG0762	2.2780234449855135
1390	2286	SF2286	AAN43805.1	null	napC	COG3005	2.277306510389819
1391	1713	SF1713	AAN43289.1	null	ynhE	COG0719	2.2771053418987046
1392	1774	SF1774	AAN43345.1	null	-	COG1012	2.2765839189665216
1393	2506	SF2506	AAN44010.1	null	talA	COG0176	2.275778622798177
1394	1289	SF1289	AAN42901.1	null	-	-	2.2752056729317833
1395	2675	SF2675	AAN44170.1	null	recN	COG0497	2.275086007978195
1396	4431	SF4429	AAN45842.1	null	creA	COG3045	2.2750157542525127
1397	3981	SF3979	AAN45413.1	null	rhaD	COG0235	2.273945843835093
1398	1652	SF1652	AAN43234.1	null	-	COG2209	2.2738252647268196
1399	4371	SF4369	AAN45785.1	null	-	-	2.2737499058290807
1400	906	SF0906	AAN42536.1	null	cmk	COG0283	2.2727928371004094
1401	2802	SF2802	AAN44290.1	null	-	COG0477	2.2727465391274975
1402	3618	SF3616	AAN45064.2	null	avtA	COG0436	2.272404215282756
1403	2329	SF2329	AAN43843.2	null	-	-	2.2718281981901876
1404	823	SF0823	AAN42456.2	null	-	COG0451	2.2718082453194746
1405	1708	SF1708	AAN43285.1	null	ynhA	COG2166	2.2717091318773726
1406	2647	SF2647	AAN44143.2	null	pssA	COG1502	2.2716554136192384
1407	4272	SF4270	AAN45688.1	null	ytfJ	COG3054	2.2707190409729088
1408	2367	SF2367	AAN43880.1	null	-	COG1896	2.270340306851538
1409	123	SF0123	AAN41786.1	null	yadF	COG0288	2.26991249024056
1410	2832	SF2832	AAN44319.1	null	ptr	COG1025	2.2694877065829724
1411	3246	SF3244	AAN44710.2	null	ptsN	COG1762	2.2690633726320337
1412	481	SF0481	AAN42132.1	null	ybdE	COG3696	2.268766049286413
1413	1987	SF1987	AAN43534.1	null	fliJ	COG2882	2.2680831435003292
1414	2960	SF2960	AAN44441.1	null	mltC	COG0741	2.267885696101565
1415	1045	SF1045	AAN42667.2	null	mdoH	COG2943	2.2674275618493986
1416	3977	SF3975	AAN45409.2	null	frvX	COG1363	2.2674061107221717
1417	838	SF0838	AAN42471.2	null	-	COG0845	2.2672754722721353
1418	2801	SF2801	AAN44289.2	null	ygcY	COG1441	2.266670271994758
1419	1015	SF1015	AAN42641.2	null	-	COG2141	2.266256628329001
1420	559	SF0559	AAN42203.1	null	tolR	COG0848	2.2656812411831946
1421	4452	CP0016	NP_858149.2	null	-	-	2.2655207498601015
1422	4360	SF4358	AAN45774.2	null	-	COG2963	2.2651842313099633
1423	2454	SF2454	AAN43962.1	null	glk	COG0837	2.265061197812605
1424	1598	SF1598	AAN43183.1	null	-	-	2.264298312928402
1425	3399	SF3397	AAN44859.1	null	yhfV	COG1735	2.2633945218558913
1426	2216	SF2216	AAN43739.1	null	yehZ	COG1732	2.263085173953318
1427	2355	SF2355	AAN43868.1	null	nuoK	COG0713	2.2630219252511705
1428	2723	SF2723	AAN44215.2	null	ygaD	COG1546	2.2629899097958437
1429	3872	SF3870	AAN45307.1	null	yifK	COG1113	2.2624429134177872
1430	3400	SF3398	AAN44860.1	null	yhfW	COG1015	2.2622889835827187
1431	1120	SF1120	AAN42738.2	null	ycfU	COG0577	2.2618000067366855
1432	4106	SF4104	AAN45529.1	null	melA	COG1486	2.261112666241114
1433	4232	SF4230	AAN45649.2	null	holC	COG2927	2.261024865072591
1434	2521	SF2521	AAN44024.2	null	dapA	COG0329	2.261006178901164
1435	813	SF0813	AAN42446.1	null	ybjF	COG2265	2.2605311754307307
1436	397	SF0397	AAN42053.2	null	tesB	COG1946	2.2601959794570945
1437	2154	SF2154	AAN43687.1	null	gatC	-	2.260076908016954
1438	1300	SF1300	AAN42911.1	null	ymjA	-	2.2600450410167774
1439	2846	SF2846	AAN44332.1	null	aas	COG0318	2.2590138017217827
1440	750	SF0750	AAN42385.1	null	ybiB	COG0547	2.2587780280629297
1441	4654	CP0224	NP_858357.1	null	ccdA	-	2.2579804208408913
1442	2921	SF2921	AAN44402.2	null	-	COG1063	2.257342366094411
1443	1701	SF1701	AAN43278.1	null	ydhV	COG2414	2.2572284725334346
1444	2005	SF2005	AAN43551.1	null	dcm	COG0270	2.2566933795688193
1445	37	SF0037	AAN41703.1	null	caiT	COG1292	2.2565490732079545
1446	398	SF0398	AAN42054.1	null	ybaY	COG3126	2.2560850083500665
1447	2312	SF2312	AAN43828.1	null	ubiG	COG2227	2.2560388421661837
1448	3497	SF3495	AAN44954.1	null	nikB	COG0601	2.255870164715123
1449	1092	SF1092	AAN42711.1	null	yceD	COG1399	2.254975723980097
1450	1935	SF1935	AAN43488.2	null	tar	COG0840	2.2540902059301993
1451	4608	CP0178	NP_858311.1	null	-	-	2.254082158255038
1452	606	SF0606	AAN42244.2	null	seqA	COG3057	2.2534019715252342
1453	3196	SF3194	AAN44661.1	null	yhbO	COG0693	2.2531372837335533
1454	2721	SF2721	AAN44213.1	null	oraA	COG2137	2.252560800073619
1455	1892	SF1892	AAN43447.2	null	-	-	2.251784471285044
1456	44	SF0044	AAN41710.1	null	kefC	COG0475	2.2512024830527233
1457	1946	SF1946	AAN43498.2	null	araG	COG1129	2.250251228374898
1458	3698	SF3696	AAN45143.1	null	yicI	COG1501	2.2501081315514804
1459	2762	SF2762	AAN44251.1	null	padI	COG0163	2.2496627240872717
1460	3922	SF3920	AAN45355.2	null	ubiB	COG0543	2.2495239366043758
1461	3382	SF3380	AAN44843.1	null	fic	COG2184	2.249335747720548
1462	181	SF0181	AAN41843.1	null	yaeQ	-	2.24900577094448
1463	3822	SF3820	AAN45260.1	null	gidB	COG0357	2.2489456779602612
1464	1871	SF1871	AAN43428.1	null	ruvA	COG0632	2.248478065522747
1465	1301	SF1301	AAN42912.2	null	ycjJ	COG0531	2.2483815018790088
1466	274	SF0274	AAN41934.1	null	yafK	COG3034	2.247813032905439
1467	2605	SF2605	AAN44102.2	null	yfhD	-	2.2472301947176105
1468	2489	SF2489	AAN43994.1	null	hemF	COG0408	2.2465233101911095
1469	1398	SF1398	AAN42999.1	null	-	COG1414	2.246350334739202
1470	1960	SF1960	AAN43511.1	null	yecC	COG1126	2.2440902237742866
1471	776	SF0776	AAN42410.1	null	moeB	COG0476	2.2433807682414435
1472	2769	SF2769	AAN44258.1	null	ygbB	COG0245	2.243322232957371
1473	2853	SF2853	AAN44339.1	null	kduI	-	2.2421054607211306
1474	514	SF0514	AAN42162.1	null	ybdH	COG0371	2.241304842226219
1475	2727	SF2727	AAN44218.1	null	srlB	-	2.2410133233125706
1476	1552	SF1552	AAN43141.1	null	-	COG0477	2.24054406303542
1477	4291	SF4289	AAN45707.1	null	yjdC	COG1309	2.2403997193732836
1478	1446	SF1446	AAN43044.2	null	-	COG3139	2.239512330280589
1479	1486	SF1486	AAN43078.1	null	nadE	COG0171	2.238838097727406
1480	723	SF0723	AAN42358.2	null	ybhB	COG1881	2.238833125014264
1481	1997	SF1997	AAN43544.2	null	dsrB	-	2.2383830608707127
1482	3244	SF3242	AAN44708.1	null	rpoN	COG1508	2.238087228835159
1483	1718	SF1718	AAN43294.1	null	-	COG0628	2.237828639542702
1484	724	SF0725	AAN42359.1	null	bioA	COG0161	2.237637311190421
1485	1090	SF1090	AAN42709.1	null	yceC	COG0564	2.237602944803279
1486	3042	SF3040	AAN44518.1	null	hybD	COG0680	2.237398082276257
1487	2592	SF2592	AAN44090.1	null	yphC	COG1063	2.237287435500204
1488	2585	SF2585	AAN44084.1	null	hcaA1	COG2146	2.2363952924387975
1489	3405	SF3403	AAN44865.1	null	gph	COG0546	2.2362919318479997
1490	759	SF0759	AAN42393.1	null	ybiO	-	2.2362168543689154
1491	815	SF0815	AAN42448.1	null	artM	COG0765	2.2362008926026884
1492	1456	SF1456	AAN43053.1	null	ansA	COG0252	2.236018727605344
1493	4178	SF4176	AAN45597.1	null	yjbH	-	2.235955800093199
1494	217	SF0217	AAN41879.1	null	-	-	2.2358974008881414
1495	1797	SF1797	AAN43366.1	null	aldA	COG1012	2.2355518572575686
1496	975	SF0975	AAN42603.1	null	hyaC	COG1969	2.235360977612649
1497	2686	SF2686	AAN44180.1	null	-	-	2.2348038531674836
1498	2271	SF2271	AAN43790.1	null	yejH	COG1061	2.234679405567862
1499	1126	SF1126	AAN42744.1	null	potC	COG1177	2.234617898897751
1500	743	SF0743	AAN42378.1	null	ybhS	COG0842	2.2343727966364897
1501	687	SF0687	AAN42322.1	null	-	-	2.2343677348082114
1502	2502	SF2502	AAN44006.1	null	-	-	2.2337787655364276
1503	4255	SF4253	AAN45671.1	null	nrdG	COG0602	2.233142561515148
1504	1359	SF1359	AAN42963.1	null	-	-	2.232714208078702
1505	1318	SF1318	AAN42927.1	null	ycjP	COG0395	2.2324984951216162
1506	3117	SF3115	AAN44588.2	null	ebgR	COG1609	2.2318115760024253
1507	1417	SF1417	AAN43018.1	null	-	COG3140	2.2307347768336974
1508	1564	SF1564	AAN43153.2	null	marR	COG1846	2.23032541335927
1509	1068	SF1068	AAN42690.1	null	pyrC	COG0418	2.2302247251488314
1510	420	SF0420	AAN42075.1	null	hemH	COG0276	2.22951226849919
1511	1837	SF1837	AAN43399.2	null	ydaA	COG0589	2.2289439531213704
1512	973	SF0973	AAN42601.2	null	hyaA	COG1740	2.228849343695585
1513	899	SF0899	AAN42529.2	null	focA	COG2116	2.2287608341704006
1514	4158	SF4156	AAN45578.2	null	yjbN	COG0042	2.2287223965870715
1515	2821	SF2821	AAN44308.1	null	ygdD	COG2363	2.228190419617828
1516	3825	SF3823	AAN45263.1	null	asnC	COG1522	2.22809706486293
1517	2401	SF2401	AAN43914.1	null	-	-	2.2275480580667804
1518	963	SF0963	AAN42591.1	null	yccF	COG3304	2.2275348087109013
1519	3197	SF3195	AAN44662.1	null	yhbP	-	2.227295540506392
1520	627	SF0627	AAN42264.1	null	gltJ	COG0765	2.22710257987495
1521	2596	SF2596	AAN44093.1	null	yphG	-	2.227018462910695
1522	1117	SF1117	AAN42735.2	null	ycfS	COG1376	2.2262774661831806
1523	172	SF0172	AAN41834.2	null	lpxB	COG0763	2.2262022155752654
1524	3489	SF3487	AAN44946.1	null	zntA	COG2217	2.226162489908753
1525	2141	SF2141	AAN43675.1	null	yegO	COG0841	2.2260386654821507
1526	1906	SF1906	AAN43461.1	null	-	-	2.2259975315398615
1527	3505	SF3503	AAN44962.1	null	yhiI	COG0845	2.22551555213916
1528	1450	SF1450	AAN43047.1	null	-	COG0191	2.223318275141794
1529	3429	SF3427	AAN44888.1	null	feoA	COG1918	2.223241224423935
1530	1593	SF1593	AAN43179.1	null	-	-	2.223082838020899
1531	1257	SF1257	AAN42870.1	null	yciB	COG2917	2.2229428472449966
1532	1990	SF1990	AAN43537.2	null	fliM	COG1868	2.222934882758876
1533	252	SF0252	AAN41913.1	null	tauB	COG1116	2.2219151197319005
1534	1479	SF1479	AAN43072.2	null	-	COG3138	2.221678528691795
1535	2340	SF2340	AAN43854.1	null	menC	COG1441	2.22166384600863
1536	3200	SF3198	AAN44665.2	null	yhbT	COG3154	2.2209902582203025
1537	2948	SF2948	AAN44429.1	null	-	-	2.2196594190775216
1538	1302	SF1302	AAN42913.2	null	-	COG0174	2.218254971032181
1539	4230	SF4228	AAN45647.2	null	yjgP	COG0795	2.2178567530138964
1540	611	SF0611	AAN42249.2	null	ybfN	-	2.2176885696647757
1541	3239	SF3237	AAN44703.2	null	yrbH	COG0794	2.2169139625740977
1542	3318	SF3316	AAN44779.2	null	smg	COG2922	2.216865106839694
1543	2537	SF2537	AAN44038.1	null	perM	COG0628	2.215789321470601
1544	1936	SF1936	AAN43489.1	null	cheW	COG0835	2.2155164889573613
1545	1080	SF1080	AAN42702.1	null	flgE	COG1749	2.214190893838616
1546	177	SF0177	AAN41839.1	null	yaeR	COG0346	2.2140895811285155
1547	1986	SF1986	AAN43533.1	null	fliI	COG1157	2.2137918216151595
1548	3740	SF3738	AAN45183.2	null	yieL	COG2382	2.212764332568362
1549	1866	SF1866	AAN43423.1	null	yebA	COG0739	2.2123199824561532
1550	3889	SF3887	AAN45323.1	null	dapF	COG0253	2.212148908010999
1551	985	SF0985	AAN42613.2	null	yccZ	COG1596	2.211480191735217
1552	555	SF0555	AAN42199.1	null	ybgF	COG1729	2.21045608277368
1553	719	SF0719	AAN42354.1	null	-	-	2.210141453709655
1554	1883	SF1883	AAN43438.1	null	-	-	2.210141453709655
1555	551	SF0551	AAN42195.1	null	-	-	2.210091395107848
1556	3036	SF3034	AAN44512.1	null	pitB	COG0306	2.2098049684097707
1557	2	SF0002	AAN41669.2	null	thrA	-	2.2086396410637286
1558	1246	SF1246	AAN42859.1	null	oppC	COG1173	2.2086145148972305
1559	2125	SF2125	AAN43662.1	null	wzb	COG0394	2.2080511780564307
1560	1083	SF1083	AAN42704.2	null	flgH	COG2063	2.207896410112579
1561	1069	SF1069	AAN42691.2	null	yceB	-	2.2078910466648383
1562	2384	SF2384	AAN43897.1	null	hisQ	COG0765	2.207403879603392
1563	3100	SF3098	AAN44574.2	null	bacA	COG1968	2.2062910520743464
1564	1489	SF1489	AAN43081.1	null	celB	COG1455	2.2054546267163815
1565	1079	SF1079	AAN42701.1	null	flgB	COG1815	2.204091692247229
1566	822	SF0822	AAN42455.1	null	-	COG3023	2.2040138238285913
1567	387	SF0387	AAN42043.1	null	ybaV	COG1555	2.2037252991704253
1568	2828	SF2828	AAN44315.1	null	-	COG0860	2.203713308236513
1569	3662	SF3660	AAN45107.1	null	rfaF	COG0859	2.2035955523758823
1570	1591	SF1591	AAN43177.1	null	rspA	COG1441	2.203303952360688
1571	3051	SF3049	AAN44527.1	null	yghA	COG1028	2.2030861326990854
1572	3027	SF3025	AAN44503.1	null	-	COG0156	2.202906000507299
1573	2997	SF2995	AAN44476.2	null	-	-	2.202813892335569
1574	4421	SF4419	AAN45833.1	null	smp	-	2.20226322804442
1575	444	SF0444	AAN42098.1	null	ybbT	COG3194	2.2018485256888036
1576	587	SF0587	AAN42229.1	null	ybgI	COG0327	2.2017404399419775
1577	1265	SF1265	AAN42878.1	null	trpC	-	2.20104691392496
1578	3561	SF3559	AAN45012.1	null	yhjJ	COG0612	2.2008424345733704
1579	298	SF0298	AAN41957.1	null	yfdT	-	2.2006946985909805
1580	3167	SF3165	AAN44634.2	null	yhaG	COG2721	2.2006938162773957
1581	4019	SF4017	AAN45450.2	null	metB	COG0626	2.1996317135708807
1582	4319	SF4317	AAN45734.1	null	yjeP	COG3264	2.1994846744899594
1583	4090	SF4088	AAN45513.1	null	sorE	COG1063	2.1987330227353916
1584	2538	SF2538	AAN44039.1	null	-	COG0501	2.19843905477674
1585	2510	SF2510	AAN44014.1	null	yffG	COG0493	2.1984270842418634
1586	10	SF0010	AAN41676.2	null	mog	COG0521	2.1981584635108473
1587	3306	SF3304	AAN44768.1	null	yhdW	COG0834	2.197831463339388
1588	1297	SF1297	AAN42908.1	null	sapC	COG1173	2.1975027275288053
1589	2748	SF2748	AAN44239.2	null	fhlA	COG3604	2.1970559233222557
1590	2937	SF2937	AAN44418.2	null	yggJ	COG1385	2.1962580440456394
1591	1795	SF1795	AAN43364.1	null	-	COG0057	2.19623747069347
1592	2102	SF2102	AAN43641.1	null	rfbA	COG1209	2.196099374593791
1593	3785	SF3783	AAN45224.1	null	yidK	COG0591	2.19593819990284
1594	389	SF0389	AAN42045.1	null	ybaX	COG0603	2.1952448508096234
1595	1644	SF1644	AAN43226.1	null	-	COG1028	2.1952358504252074
1596	3038	SF3036	AAN44514.1	null	-	COG0625	2.1946738997339024
1597	1602	SF1602	AAN43187.2	null	-	-	2.193810057752218
1598	2236	SF2236	AAN43757.2	null	galS	COG1609	2.1936141345333042
1599	2159	SF2159	AAN43692.1	null	-	COG1830	2.1931533667362055
1600	3516	SF3514	AAN44972.1	null	-	COG3203	2.192684300888697
1601	2892	SF2892	AAN44376.1	null	visC	COG0654	2.1916388232516497
1602	1650	SF1650	AAN43232.1	null	-	-	2.1906741417276057
1603	4280	SF4278	AAN45696.1	null	cycA	COG1113	2.190547494914633
1604	3483	SF3481	AAN44940.2	null	ftsE	COG2884	2.190310373912035
1605	1111	SF1111	AAN42729.1	null	ycfO	COG1472	2.190174117406465
1606	608	SF0608	AAN42246.2	null	ybfE	-	2.189928811637329
1607	2383	SF2383	AAN43896.1	null	hisM	COG0765	2.18830384024257
1608	913	SF0913	AAN42542.1	null	ycaR	COG2835	2.1882235015247193
1609	3764	SF3762	AAN45205.1	null	dnaA	COG0593	2.18796342547802
1610	4134	SF4132	AAN45555.1	null	nrfC	COG0437	2.1876448693492154
1611	3917	SF3915	AAN45350.1	null	-	COG1826	2.187341204604886
1612	4301	SF4299	AAN45717.2	null	yjeJ	-	2.1873383287091372
1613	1114	SF1114	AAN42732.2	null	ycfJ	COG3134	2.187005130059432
1614	4269	SF4267	AAN45685.1	null	ytfM	COG0729	2.1862717550323905
1615	1016	SF1016	AAN42642.1	null	ycdC	COG1309	2.1861288298576604
1616	1735	SF1735	AAN43310.2	null	xasA	COG0531	2.185542741501634
1617	2703	SF2703	AAN44196.2	null	nrdE	COG0209	2.184544384423833
1618	86	SF0086	AAN41751.2	null	ftsW	COG0772	2.183849438014614
1619	2534	SF2534	AAN44036.2	null	-	-	2.1838094220923177
1620	124	SF0124	AAN41787.1	null	yadG	COG1131	2.1820245775545026
1621	3522	SF3520	AAN44977.2	null	yhdW	COG0834	2.17903376417782
1622	2275	SF2275	AAN43794.1	null	yejM	COG3083	2.178650296730677
1623	2758	SF2758	AAN44247.2	null	-	COG1425	2.1785057474175873
1624	4227	SF4225	AAN45644.2	null	yjgB	COG1064	2.1781180697412075
1625	3321	SF3319	AAN44782.1	null	fmt	COG0223	2.1773987241916437
1626	2711	SF2711	AAN44204.1	null	emrR	COG1846	2.1767285299220007
1627	3163	SF3161	AAN44631.1	null	yhaD	COG1929	2.176458888032947
1628	573	SF0573	AAN42217.1	null	sdhB	COG0479	2.1760275086668814
1629	2374	SF2374	AAN43887.2	null	yfcC	COG1288	2.1757974201096006
1630	4248	SF4246	AAN45664.2	null	pyrI	COG1781	2.175780873331992
1631	3940	SF3938	AAN45373.2	null	glnG	COG2204	2.175771442703598
1632	1786	SF1786	AAN43355.1	null	ydcG	COG3131	2.1756988818107277
1633	4165	SF4163	AAN45585.1	null	dgkA	COG0818	2.1753399627768673
1634	816	SF0816	AAN42449.1	null	artQ	COG0765	2.175315203182755
1635	3148	SF3146	AAN44617.2	null	yhaH	COG3152	2.175043446829702
1636	1284	SF1284	AAN42896.1	null	yciM	COG2956	2.174763970322147
1637	2426	SF2426	AAN43937.1	null	-	-	2.1746002805690723
1638	1178	SF1178	AAN42793.2	null	dadA	COG0665	2.173906702590247
1639	3441	SF3439	AAN44900.1	null	malQ	COG1640	2.173437889885952
1640	2601	SF2601	AAN44098.2	null	yfhA	COG2204	2.17270932395058
1641	334	SF0334	AAN41992.1	null	sbcC	COG0419	2.171668345129949
1642	4015	SF4013	AAN45446.2	null	priA	COG1198	2.171341974855471
1643	4135	SF4133	AAN45556.1	null	nrfD	COG3301	2.170773504810092
1644	1657	SF1657	AAN43239.1	null	ydgQ	COG1347	2.1703225787531673
1645	2485	SF2485	AAN43990.1	null	-	-	2.170045786589951
1646	1006	SF1006	AAN42632.2	null	agp	-	2.169619834906552
1647	3632	SF3630	AAN45077.1	null	yibF	COG0625	2.1690638881474267
1648	2803	SF2803	AAN44291.1	null	-	COG0716	2.1687346947309982
1649	886	SF0886	AAN42518.2	null	-	-	2.168037510991415
1650	4096	SF4094	AAN45519.2	null	sorC	COG2390	2.1679171442051355
1651	327	SF0327	AAN41986.1	null	yaiE	COG3123	2.1675644620753305
1652	1460	SF1460	AAN43057.2	null	topB	COG0550	2.167302475271371
1653	2476	SF2476	AAN43982.2	null	cysM	COG0031	2.1668657602917167
1654	986	SF0986	AAN42614.1	null	ymcA	-	2.1668479597527077
1655	1149	SF1149	AAN42766.1	null	phoP	COG0745	2.1653924261173154
1656	4412	SF4410	AAN45825.2	null	yjjV	COG0084	2.164910252446288
1657	2660	SF2660	AAN44156.1	null	tyrA	COG0287	2.1638594985626254
1658	3297	SF3295	AAN44759.1	null	yhdT	-	2.163714279697429
1659	772	SF0772	AAN42406.1	null	-	COG0561	2.1636231461835767
1660	928	SF0928	AAN42557.2	null	pncB	COG1488	2.1630721274665783
1661	2700	SF2700	AAN44193.1	null	ygaM	-	2.1630508468372813
1662	2196	SF2196	AAN43722.1	null	yehS	-	2.1627768562201597
1663	744	SF0744	AAN42379.1	null	ybhF	COG1131	2.1625398225274868
1664	1956	SF1956	AAN43507.2	null	uvrC	COG0322	2.1623782453435356
1665	3174	SF3172	AAN44641.2	null	agaA	-	2.1615321508989895
1666	2488	SF2488	AAN43993.1	null	amiA	COG0860	2.161131995703569
1667	2143	SF2143	AAN43677.1	null	baeS	COG0642	2.160981406635339
1668	3119	SF3117	AAN44590.1	null	ebgC	COG2731	2.1604268486909897
1669	3916	SF3914	AAN45349.1	null	-	COG1826	2.158883640234309
1670	2465	SF2465	AAN43972.1	null	yfeH	COG0385	2.15840814277505
1671	1743	SF1743	AAN43315.1	null	osmC	COG1764	2.157435207136827
1672	3980	SF3978	AAN45412.1	null	yiiL	COG3254	2.156918536905987
1673	4250	SF4248	AAN45666.2	null	mgtA	COG0474	2.1568838947389515
1674	2516	SF2516	AAN44019.2	null	ypfH	COG0400	2.156634158258675
1675	1323	SF1323	AAN42930.1	null	ycjU	COG0637	2.1563096995546
1676	1521	SF1521	AAN43111.1	null	btuE	COG0386	2.156018516924675
1677	1085	SF1085	AAN42706.2	null	flgJ	COG1705	2.155741520640284
1678	430	SF0430	AAN42085.1	null	ybaS	COG2066	2.155390653220177
1679	2924	SF2924	AAN44405.1	null	-	-	2.1546258726894894
1680	3401	SF3399	AAN44861.1	null	yhfX	COG3457	2.1543751132375353
1681	2283	SF2283	AAN43802.2	null	ccmC	COG0755	2.1538416814182035
1682	110	SF0110	AAN41774.2	null	pdhR	COG2186	2.1537919555506857
1683	55	SF0055	AAN41721.1	null	polB	COG0417	2.1527569955387427
1684	3787	SF3785	AAN45225.1	null	yidI	-	2.1525559738325293
1685	4177	SF4175	AAN45596.1	null	yjbA	COG3223	2.152000298524281
1686	774	SF0774	AAN42408.1	null	ybiY	COG1180	2.1514773464872525
1687	2848	SF2848	AAN44334.1	null	lysA	COG0019	2.151350751249291
1688	455	SF0455	AAN42109.1	null	ybbF	COG2908	2.1511641003962305
1689	2883	SF2883	AAN44368.1	null	ygfY	COG2938	2.15084382451438
1690	2483	SF2483	AAN43988.1	null	-	COG1263	2.1507616077852707
1691	2623	SF2623	AAN44120.2	null	-	-	2.1505501049004496
1692	393	SF0393	AAN42049.1	null	mdlA	COG1132	2.150023287898868
1693	1424	SF1424	AAN43025.2	null	rnd	COG0349	2.1495236624995213
1694	2946	SF2946	AAN44427.1	null	yggW	COG0635	2.149107314965173
1695	1024	SF1024	AAN42650.1	null	-	COG2963	2.1490350414934887
1696	1166	SF1166	AAN42782.1	null	-	COG2963	2.1490350414934887
1697	807	SF0807	AAN42440.2	null	ybjN	-	2.148373962384825
1698	520	SF0519	AAN42166.1	null	-	COG2963	2.148340926554393
1699	1590	SF1590	AAN43176.1	null	-	COG2963	2.148340926554393
1700	2008	SF2008	AAN43553.1	null	-	COG2963	2.148340926554393
1701	3517	SF3515	AAN44973.1	null	-	COG2963	2.148340926554393
1702	4219	SF4217	AAN45637.1	null	-	COG2963	2.148340926554393
1703	3899	SF3897	AAN45332.1	null	rarD	COG2962	2.1480173759064303
1704	2953	SF2953	AAN44434.2	null	yggM	-	2.1478837776565034
1705	3771	SF3769	AAN45212.1	null	yidW	-	2.1473243456663984
1706	3870	SF3868	AAN45305.1	null	wecF	-	2.147086597108786
1707	3253	SF3251	AAN44716.2	null	yhcC	COG1242	2.1463821394429345
1708	1421	SF1421	AAN43022.1	null	yeaZ	COG1214	2.145972907198118
1709	1317	SF1317	AAN42926.1	null	ycjO	COG1175	2.1457389151882142
1710	3096	SF3094	AAN44570.2	null	glnE	COG1391	2.1454759026718015
1711	186	SF0186	AAN41848.1	null	yaeB	COG1720	2.1451170497751386
1712	2856	SF2856	AAN44342.1	null	-	COG2963	2.1447230517108182
1713	3007	SF3005	AAN44486.1	null	-	COG2963	2.1447230517108182
1714	4341	SF4339	AAN45756.2	null	yjfC	COG0754	2.144542851057225
1715	1634	SF1634	AAN43217.1	null	fumC	COG0114	2.1444450990908908
1716	3286	SF3284	AAN44748.2	null	yhdP	COG3164	2.1444057326454584
1717	780	SF0780	AAN42414.2	null	-	COG0747	2.1438838581711703
1718	470	SF0470	AAN42123.1	null	nfrB	-	2.1438678242601488
1719	3298	SF3296	AAN44760.2	null	panF	COG0591	2.143770743407191
1720	989	SF0989	AAN42617.2	null	ymcD	-	2.1426534381472266
1721	3587	SF3585	AAN45036.2	null	bisC	COG0243	2.1426016761456577
1722	2127	SF2127	AAN43664.2	null	yegH	-	2.142523511796417
1723	3468	SF3466	AAN44926.1	null	ugpQ	COG0584	2.142361734007704
1724	946	SF0946	AAN42575.2	null	pyrD	COG0167	2.141944632109628
1725	87	SF0087	AAN41752.1	null	murG	COG0707	2.1415510852275372
1726	2844	SF2844	AAN44330.1	null	-	COG0667	2.1412942933703083
1727	2441	SF2441	AAN43952.1	null	-	COG1804	2.1411785596538966
1728	3425	SF3423	AAN44884.1	null	envZ	COG0642	2.140145868377386
1729	3016	SF3014	AAN44495.1	null	yghK	COG1620	2.1401164554527012
1730	1153	SF1153	AAN42770.1	null	-	COG0494	2.140093410066015
1731	3099	SF3097	AAN44573.1	null	cca	COG0617	2.1400395806122274
1732	341	SF0341	AAN41999.1	null	yajB	COG3124	2.139229854266739
1733	4124	SF4122	AAN45546.1	null	soxS	COG2207	2.138821758411189
1734	43	SF0043	AAN41709.1	null	yabF	COG2249	2.13854278460331
1735	3850	SF3849	AAN45285.2	null	ilvY	COG0583	2.138189164982768
1736	4170	SF4168	AAN45589.2	null	malM	-	2.1373548083841736
1737	2295	SF2295	AAN43813.1	null	yojI	COG1132	2.1370211768570995
1738	2831	SF2831	AAN44318.2	null	recB	COG1074	2.1365255914120764
1739	1869	SF1869	AAN43426.1	null	yebI	COG1108	2.1363395959066502
1740	741	SF0741	AAN42376.1	null	ybhQ	-	2.1359491112909166
1741	598	SF0598	AAN42240.2	null	kdpA	COG2060	2.135515848103972
1742	354	SF0354	AAN42012.1	null	thiL	COG0611	2.135234149119205
1743	1328	SF1328	AAN42934.1	null	ycjF	-	2.13383656159828
1744	4181	SF4179	AAN45600.1	null	yjbE	-	2.133608292012656
1745	2928	SF2928	AAN44409.2	null	-	-	2.133538737826381
1746	809	SF0809	AAN42442.1	null	potG	COG1130	2.1335169348220546
1747	2807	SF2807	AAN44295.1	null	yqcD	-	2.1331760106894313
1748	1658	SF1658	AAN43240.1	null	nth	COG0177	2.131260601149491
1749	1712	SF1712	AAN43288.1	null	ynhD	COG0396	2.1300174416697226
1750	1955	SF1955	AAN43506.1	null	pgsA	COG0558	2.129888809333134
1751	952	SF0952	AAN42581.2	null	pqiB	COG3008	2.1294915679711792
1752	1939	SF1939	AAN43492.1	null	motA	COG1291	2.128663145883282
1753	2629	SF2629	AAN44126.1	null	rnc	COG0571	2.128605365107153
1754	2413	SF2413	AAN43925.1	null	-	-	2.128148486315357
1755	2220	SF2220	AAN43743.2	null	yohC	-	2.1277698816484594
1756	4315	SF4313	AAN45731.1	null	yjeA	COG2269	2.1276548029037285
1757	526	SF0526	AAN42172.1	null	ybdQ	COG0589	2.127556114747049
1758	4073	SF4071	AAN45500.1	null	yjaG	COG3068	2.1269821218435863
1759	2829	SF2829	AAN44316.2	null	argA	COG0548	2.126645647157277
1760	27	SF0027	AAN41693.1	null	yaaF	COG1957	2.1263470948579846
1761	2594	SF2594	AAN44092.1	null	yphE	COG1129	2.1254584731897967
1762	3891	SF3889	AAN45325.1	null	xerC	COG0582	2.1253441407709928
1763	1104	SF1104	AAN42723.2	null	ycfH	COG0084	2.1249306074295933
1764	3879	SF3877	AAN45314.2	null	hemC	COG0181	2.124465140276086
1765	2942	SF2941	AAN44423.1	null	yggS	COG0325	2.124163862340176
1766	3986	SF3984	AAN45418.1	null	-	COG0697	2.1239066343194475
1767	1143	SF1143	AAN42760.2	null	-	-	2.1238766507844504
1768	3910	SF3908	AAN45343.1	null	-	COG0412	2.1237584603678368
1769	53	SF0053	AAN41719.1	null	yabO	COG0564	2.123530452502486
1770	3073	SF3071	AAN44549.1	null	yqiA	COG3150	2.1228073875314886
1771	125	SF0125	AAN41788.1	null	yadH	COG0842	2.1228014531609913
1772	2054	SF2054	AAN43596.1	null	-	COG0217	2.122443912331261
1773	1067	SF1067	AAN42689.2	null	dinI	-	2.1221177305684065
1774	2225	SF2225	AAN43747.2	null	yohI	COG0042	2.1220376392582834
1775	3861	SF3859	AAN45296.2	null	wzzE	-	2.121524961200654
1776	2425	SF2425	AAN43936.1	null	yfdC	COG2116	2.121506466037529
1777	2407	SF2406	AAN43920.1	null	-	COG2840	2.121181413431939
1778	2375	SF2375	AAN43888.1	null	-	COG0494	2.1211738711306416
1779	498	SF0498	AAN42148.1	null	entF	COG1020	2.1205549549679286
1780	751	SF0751	AAN42386.1	null	ybiC	COG2055	2.120389342316137
1781	1070	SF1070	AAN42692.1	null	grxB	COG2999	2.1199488508222486
1782	483	SF0483	AAN42134.2	null	ybdG	COG0668	2.119315916087419
1783	179	SF0179	AAN41841.1	null	yaeO	-	2.1192350246282614
1784	2393	SF2393	AAN43906.1	null	dedA	COG0586	2.1187653752220115
1785	1893	SF1893	AAN43448.1	null	-	-	2.11786247636834
1786	1062	SF1062	AAN42684.2	null	yceA	COG1054	2.117823293281134
1787	3512	SF3510	AAN44968.1	null	-	-	2.1171088554533464
1788	3637	SF3635	AAN45082.1	null	mtlR	-	2.1163901394622617
1789	2487	SF2487	AAN43992.2	null	-	COG0456	2.1157035320657043
1790	2935	SF2935	AAN44416.1	null	sprT	COG3091	2.1148961629242953
1791	1885	SF1885	AAN43440.2	null	-	-	2.114857834106647
1792	883	SF0883	AAN42515.1	null	-	-	2.1147695700298645
1793	1361	SF1361	AAN42965.2	null	-	-	2.114376939628108
1794	746	SF0746	AAN42381.1	null	ybiH	-	2.113984456387571
1795	2683	SF2683	AAN44178.1	null	-	COG2963	2.1139586833340465
1796	4032	SF4030	AAN45460.1	null	frwD	COG1445	2.113646652368511
1797	3589	SF3587	AAN45038.2	null	yiaE	COG1052	2.113238401183929
1798	287	SF0287	AAN41946.1	null	yafA	COG1073	2.1131274563236975
1799	4091	SF4089	AAN45514.1	null	sorM	-	2.1128277598612875
1800	4088	SF4086	AAN45511.1	null	yjbB	COG1283	2.1125241650238906
1801	2847	SF2847	AAN44333.1	null	galR	COG1609	2.111307803251039
1802	3178	SF3176	AAN44645.2	null	agaD	-	2.1112399224477953
1803	721	SF0721	AAN42356.1	null	-	-	2.1107674052672274
1804	1881	SF1881	AAN43436.1	null	-	-	2.1107674052672274
1805	2611	SF2611	AAN44108.1	null	-	-	2.1107674052672274
1806	3153	SF3151	AAN44622.1	null	yhaO	COG0814	2.1107102608754436
1807	2593	SF2593	AAN44091.1	null	yphD	COG1172	2.1101008165892328
1808	1954	SF1954	AAN43505.1	null	yecA	COG3318	2.10989096957844
1809	1557	SF1557	AAN43146.2	null	dcp	COG0339	2.109568322958993
1810	2569	SF2569	AAN44068.2	null	sseB	-	2.109204990539942
1811	1673	SF1673	AAN43254.2	null	sodC	COG2032	2.1087674329087167
1812	3838	SF3836	AAN45274.2	null	rbsR	COG1609	2.1086469312388907
1813	2845	SF2845	AAN44331.1	null	ygeD	COG0477	2.1077878338791605
1814	13	SF0013	AAN41679.1	null	yaaI	-	2.1075487124221755
1815	106	SF0106	AAN41770.2	null	nadC	COG0157	2.107199806835425
1816	3247	SF3245	AAN44711.1	null	yhbJ	COG1660	2.1070450875286904
1817	3479	SF3477	AAN44936.1	null	yhhK	-	2.106606599326633
1818	2878	SF2878	AAN44363.1	null	recJ	COG0608	2.1064352276870117
1819	1151	SF1151	AAN42768.2	null	ycfC	COG2915	2.1054693906583086
1820	3144	SF3142	AAN44613.1	null	yqjE	-	2.1050314421022276
1821	2551	SF2551	AAN44051.1	null	-	-	2.1049138605128928
1822	2741	SF2741	AAN44232.1	null	hycB	COG1142	2.104504179359102
1823	4112	SF4110	AAN45535.1	null	basR	COG0745	2.104202366996854
1824	3928	SF3926	AAN45361.1	null	hemG	COG0716	2.104059954801759
1825	4296	SF4294	AAN45712.2	null	-	COG3030	2.103787586044289
1826	1061	SF1061	AAN42683.2	null	htrB	COG1560	2.1032053516853666
1827	4327	SF4325	AAN45742.2	null	mutL	COG0323	2.101939828269642
1828	3674	SF3672	AAN45119.1	null	kdtA	COG1519	2.100698913101854
1829	1683	SF1683	AAN43262.2	null	ydhO	COG0791	2.0999524650773864
1830	3064	SF3062	AAN44540.1	null	plsC	COG0204	2.0998437169337762
1831	4110	SF4108	AAN45533.1	null	yjdE	COG0531	2.0993385678302023
1832	3357	SF3355	AAN44818.1	null	bfr	COG2193	2.0993313240462017
1833	1014	SF1014	AAN42640.1	null	-	COG1335	2.0991416186546514
1834	4375	SF4373	AAN45789.1	null	hpaC	COG1853	2.098988345006041
1835	1203	SF1203	AAN42816.2	null	-	COG2376	2.098931470038656
1836	980	SF0980	AAN42608.2	null	appC	COG1271	2.0985027378098486
1837	358	SF0358	AAN42016.1	null	ispA	COG0142	2.0976358068839764
1838	1169	SF1169	AAN42785.1	null	-	COG0179	2.0967950220411775
1839	1202	SF1202	AAN42815.2	null	-	COG2376	2.0963567973807877
1840	2981	SF2979	AAN44460.1	null	-	COG2963	2.096177131394201
1841	4669	CP0243	NP_858376.1	null	traD	-	2.0949989083840266
1842	739	SF0739	AAN42374.1	null	ybhO	COG1502	2.094753176125585
1843	4156	SF4153	AAN45576.2	null	qor	COG0604	2.093926899663889
1844	1348	SF1348	AAN42952.1	null	-	-	2.0935793127340014
1845	91	SF0091	AAN41756.1	null	ftsA	COG0849	2.0928788322127443
1846	2418	SF2418	AAN43929.1	null	-	COG2062	2.092608408267947
1847	279	SF0279	AAN41938.1	null	dinP	COG0389	2.0924910482484
1848	4521	CP0088	NP_858221.1	null	-	-	2.092186867078517
1849	967	SF0967	AAN42595.1	null	-	COG1832	2.091885393270822
1850	2259	SF2259	AAN43778.2	null	yeiQ	COG0246	2.0917997406315076
1851	2514	SF2514	AAN44017.1	null	dapE	COG0624	2.0915637865983743
1852	546	SF0546	AAN42190.1	null	galT	COG1085	2.0905153158087537
1853	2343	SF2343	AAN43857.2	null	menD	COG1165	2.090165338921181
1854	1610	SF1610	AAN43194.1	null	-	COG0437	2.0895024062018965
1855	301	SF0301	AAN41960.1	null	-	COG2963	2.089347380942246
1856	2064	SF2064	AAN43605.1	null	-	COG2963	2.089347380942246
1857	2211	SF2211	AAN43734.1	null	-	COG2963	2.089347380942246
1858	2781	SF2781	AAN44270.2	null	ygcM	COG0720	2.089303680429696
1859	584	SF0584	AAN42227.1	null	ybgL	COG1540	2.0889311187909976
1860	2031	SF2031	AAN43574.1	null	-	-	2.0883814079635474
1861	2420	SF2420	AAN43931.1	null	-	COG0183	2.088156499380594
1862	2334	SF2334	AAN43848.1	null	ybfG	COG0451	2.0880998587331376
1863	924	SF0924	AAN42553.1	null	ycbL	COG0491	2.087783163494201
1864	1288	SF1288	AAN42900.1	null	-	COG1349	2.087587530973587
1865	2843	SF2843	AAN44329.1	null	-	-	2.0875412632517985
1866	477	SF0477	AAN42129.1	null	-	COG2963	2.087385922937163
1867	1056	SF1056	AAN42678.1	null	-	COG2963	2.087385922937163
1868	3708	SF3706	AAN45152.1	null	-	COG2963	2.087385922937163
1869	4613	CP0183	NP_858316.1	null	-	-	2.087385922937163
1870	227	SF0227	AAN41889.1	null	-	COG2963	2.0855201029231445
1871	1050	SF1050	AAN42672.1	null	-	COG2963	2.0855201029231445
1872	1186	SF1186	AAN42801.1	null	mltE	COG0741	2.084615021786824
1873	320	SF0320	AAN41979.1	null	-	COG2963	2.084230330719791
1874	4513	CP0080	NP_858213.1	null	-	-	2.084230330719791
1875	1717	SF1717	AAN43293.1	null	ydiJ	-	2.083917455827921
1876	4300	SF4298	AAN45716.2	null	yjeI	-	2.0836972718907876
1877	1371	SF1371	AAN42974.1	null	-	COG2963	2.0835658209947416
1878	717	SF0717	AAN42352.1	null	-	-	2.0835580778019502
1879	503	SF0503	AAN42152.1	null	fepG	COG0609	2.0834773311825274
1880	230	SF0230	AAN41892.1	null	phoA	COG1785	2.0821672989429163
1881	965	SF0965	AAN42593.1	null	mgsA	COG1803	2.08100859687769
1882	3417	SF3415	AAN44876.1	null	yrfE	COG0494	2.0808318924739466
1883	647	SF0647	AAN42283.1	null	mrdB	COG0772	2.080420768774029
1884	696	SF0696	AAN42331.1	null	-	COG2963	2.080402236610609
1885	1846	SF1846	AAN43407.1	null	-	COG2963	2.080402236610609
1886	4601	CP0171	NP_858304.1	null	-	-	2.080402236610609
1887	3074	SF3072	AAN44550.1	null	icc	COG1409	2.0802227972950615
1888	2735	SF2735	AAN44226.2	null	hypF	COG0068	2.0796522178352386
1889	874	SF0874	AAN42506.1	null	-	-	2.0795739221604617
1890	3625	SF3623	AAN45070.1	null	-	COG1593	2.0795515454719724
1891	216	SF0216	AAN41878.2	null	-	-	2.0793258216769623
1892	2002	SF2002	AAN43548.1	null	yedI	COG2354	2.079160105630458
1893	197	SF0197	AAN41859.2	null	dniR	COG0741	2.0787322035343414
1894	2450	SF2450	AAN43959.1	null	-	COG1363	2.0785494693461017
1895	4474	CP0040	NP_858173.1	null	-	-	2.078457530056964
1896	4499	CP0066	NP_858199.1	null	-	-	2.078457530056964
1897	2920	SF2920	AAN44401.1	null	yggF	COG1494	2.078231331371641
1898	2799	SF2799	AAN44287.1	null	barA	-	2.0779591391600487
1899	709	SF0709	AAN42344.1	null	-	-	2.077490750616122
1900	1261	SF1261	AAN42874.2	null	yciF	COG3685	2.077412145256394
1901	3260	SF3258	AAN44722.2	null	yhcI	COG1940	2.076857368204254
1902	2328	SF2328	AAN43842.1	null	-	COG1058	2.0766766465797817
1903	3721	SF3719	AAN45165.2	null	iutA	COG1629	2.076569634145513
1904	60	SF0060	AAN41725.1	null	yabI	COG0586	2.0757198853495695
1905	1280	SF1280	AAN42892.1	null	acnA	COG1048	2.0746818179496387
1906	4193	SF4191	AAN45612.1	null	yjiE	COG0583	2.074141899781508
1907	2318	SF2318	AAN43833.1	null	yfaE	COG0633	2.073831475488094
1908	3595	SF3593	AAN45044.2	null	yhjA	COG1858	2.0736255077656365
1909	1526	SF1526	AAN43116.1	null	aroH	COG0722	2.073496666754806
1910	4426	SF4424	AAN45838.2	null	slt	COG0741	2.0733422915252615
1911	1967	SF1967	AAN43517.1	null	fliD	COG1345	2.072990263050904
1912	4406	SF4404	AAN45819.1	null	rimI	COG0456	2.0724751323788753
1913	2169	SF2169	AAN43699.1	null	yohN	-	2.071192051394721
1914	4013	SF4011	AAN45444.1	null	ftsN	COG3087	2.070995650635411
1915	4072	SF4070	AAN45499.1	null	nfi	COG1515	2.0708786088520763
1916	806	SF0806	AAN42439.1	null	rimK	COG0189	2.0707110280477035
1917	4133	SF4131	AAN45554.2	null	nrfB	-	2.070314221539841
1918	1066	SF1066	AAN42688.1	null	solA	COG0665	2.070071536229987
1919	4304	SF4302	AAN45720.1	null	yjeK	COG1509	2.070026220058099
1920	3219	SF3217	AAN44683.2	null	folP	COG0294	2.070025380860859
1921	2562	SF2562	AAN44062.1	null	yfgA	COG1426	2.0697440743727884
1922	3780	SF3778	AAN45220.2	null	yidE	COG2985	2.069726725067152
1923	2704	SF2704	AAN44197.1	null	nrdF	COG0208	2.0696851964243783
1924	4647	CP0217	NP_858350.1	null	-	-	2.0696188900610686
1925	2698	SF2698	AAN44191.1	null	-	-	2.0689898534625177
1926	1653	SF1653	AAN43235.1	null	-	COG2878	2.068908214062759
1927	3125	SF3123	AAN44595.2	null	ygjN	-	2.0685368047762798
1928	2433	SF2433	AAN43944.1	null	dsdA	COG3048	2.0684224496044687
1929	2305	SF2305	AAN43823.2	null	-	-	2.067413165056523
1930	3828	SF3826	AAN45266.1	null	yieN	COG0714	2.0669386076159806
1931	265	SF0265	AAN41925.1	null	-	COG3501	2.066804958450874
1932	250	SF0250	AAN41911.1	null	tauD	COG2175	2.0667776653194108
1933	1029	SF1029	AAN42653.1	null	ycdY	COG3381	2.0665195043516693
1934	3168	SF3166	AAN44635.1	null	agaR	COG1349	2.0662752157171713
1935	1308	SF1308	AAN42919.1	null	pspF	COG1221	2.065516326206255
1936	2518	SF2518	AAN44021.1	null	-	COG2321	2.065306573273121
1937	1122	SF1122	AAN42740.1	null	ycfW	COG0577	2.064751695396383
1938	3066	SF3064	AAN44542.1	null	-	COG3449	2.0644027429274354
1939	1855	SF1855	AAN43413.2	null	-	COG0847	2.0642410420927266
1940	662	SF0662	AAN42297.2	null	-	COG1425	2.0640684660406383
1941	4659	CP0231	NP_858364.1	null	-	-	2.063532940310739
1942	4253	SF4251	AAN45669.2	null	treC	COG0366	2.063468149400815
1943	2586	SF2586	AAN44085.1	null	hcaA2	-	2.0634587604432935
1944	1615	SF1615	AAN43199.1	null	mlc	COG1940	2.062902765900138
1945	3892	SF3890	AAN45326.1	null	yigB	COG1011	2.0627566539817628
1946	3687	SF3685	AAN45132.1	null	yicG	COG2860	2.062747561819344
1947	4616	CP0186	NP_858319.1	null	-	-	2.062375189719775
1948	392	SF0392	AAN42048.2	null	ybaO	COG1522	2.061129751864974
1949	1910	SF1910	AAN43464.2	null	yecN	-	2.0606170154865264
1950	3719	SF3717	AAN45163.1	null	iucC	-	2.060112560701336
1951	3558	SF3556	AAN45009.2	null	yhjG	COG2982	2.0598349301363057
1952	251	SF0251	AAN41912.1	null	tauC	COG0600	2.0595954840070916
1953	3705	SF3703	AAN45149.1	null	-	COG2963	2.059483727701131
1954	1182	SF1182	AAN42797.1	null	-	COG1619	2.0586682137037986
1955	1690	SF1690	AAN43269.1	null	ribE	COG0307	2.05749775147436
1956	4092	SF4090	AAN45515.2	null	sorA	-	2.0569800250142793
1957	1075	SF1075	AAN42697.2	null	mviN	COG0728	2.056842154664949
1958	3448	SF3446	AAN44906.2	null	glpG	COG0705	2.056676599452425
1959	3491	SF3489	AAN44948.1	null	yhhQ	COG1738	2.0565127884465793
1960	935	SF0935	AAN42564.2	null	ycbO	COG0715	2.0562595318899257
1961	692	SF0692	AAN42327.2	null	-	-	2.0552562951496154
1962	3486	SF3484	AAN44943.2	null	yhhL	-	2.0546971005847876
1963	1921	SF1921	AAN43475.1	null	-	COG2963	2.054375332498411
1964	1772	SF1772	AAN43343.1	null	-	-	2.0543150745350127
1965	4002	SF4000	AAN45433.1	null	yiiS	COG3691	2.0540244795478095
1966	1497	SF1497	AAN43088.2	null	-	-	2.0539443946074756
1967	3149	SF3147	AAN44618.1	null	yhaJ	COG0583	2.0539297244537327
1968	955	SF0955	AAN42584.1	null	-	COG1067	2.053794612911128
1969	2659	SF2659	AAN44155.1	null	pheA	COG0077	2.0531884959364635
1970	993	SF0993	AAN42621.1	null	yccL	-	2.052894753643182
1971	1273	SF1273	AAN42885.1	null	yciK	COG1028	2.0527682592682233
1972	4191	SF4189	AAN45610.1	null	yjiG	COG0700	2.0525282660343036
1973	2175	SF2175	AAN43704.1	null	yehD	COG3539	2.0521082519852136
1974	3717	SF3715	AAN45161.2	null	iucA	-	2.0516992497748388
1975	388	SF0388	AAN42044.1	null	ybaW	COG0824	2.0514195429149082
1976	237	SF0237	AAN41899.1	null	yaiH	COG1680	2.051111611143308
1977	2387	SF2387	AAN43900.1	null	ubiX	COG0163	2.0510426250867932
1978	4069	SF4067	AAN45496.1	null	yjaE	COG3160	2.0510325661657687
1979	542	SF0542	AAN42186.2	null	-	-	2.0509715971869475
1980	1077	SF1077	AAN42699.1	null	flgM	COG2747	2.0506598634729376
1981	3300	SF3298	AAN44762.2	null	yhdG	COG0042	2.0506020915490653
1982	1177	SF1177	AAN42792.1	null	ycgB	COG2719	2.0502188199568576
1983	2402	SF2402	AAN43915.1	null	-	COG3101	2.0495095344935965
1984	450	SF0450	AAN42104.2	null	ylbB	COG0624	2.049316361017607
1985	2444	SF2444	AAN43955.1	null	ddg	COG1560	2.0487257109610737
1986	163	SF0163	AAN41825.1	null	yaeM	COG0743	2.048160073338783
1987	758	SF0758	AAN42392.1	null	ybiN	COG3129	2.047166779095517
1988	2588	SF2588	AAN44087.1	null	hcaB	COG1028	2.047072260212427
1989	1275	SF1275	AAN42887.1	null	yciN	-	2.046826841044883
1990	2456	SF2456	AAN43964.1	null	-	-	2.0466827772350906
1991	394	SF0394	AAN42050.2	null	mdlB	COG1132	2.0465929074826694
1992	841	SF0841	AAN42474.1	null	yljA	COG2127	2.046504766853824
1993	3504	SF3502	AAN44961.1	null	yhiH	-	2.046357350237829
1994	3152	SF3150	AAN44621.2	null	yhaM	COG3681	2.0459909147895385
1995	1627	SF1627	AAN43210.1	null	ydgB	COG1028	2.045537124254088
1996	793	SF0793	AAN42426.1	null	deoR	COG1349	2.0454951482238095
1997	2527	SF2527	AAN44029.1	null	hyfD	COG1009	2.0451615399987233
1998	738	SF0738	AAN42373.1	null	ybhN	COG0392	2.0451490520988225
1999	4235	SF4233	AAN45652.1	null	-	-	2.0450060481630645
[truncated: 2,436 more rows]
