# Supplementary material for: Bioinformatic Assessment of Factors Affecting the Correlation between Protein Abundance and Elongation Efficiency in Prokaryotes
Source: Int J Mol Sci. 2022 Oct 9;23(19):11996. doi: 10.3390/ijms231911996 (PMC9570070; doi:10.3390/ijms231911996)
Supplement: Supplementary file 1 [file ijms-23-11996-s001.zip › EloE/output_folder/Shigella_flexneri_2a_str._301_198214/shigella flexneri 2a str. 301_genes_and_flanks.txt]

>2	N operona: 2	first	SF0002	gene_poz=(601-3063)	thrA	aspartokinase I, homoserine dehydrogenase I	null	/position=-264 - 3398 (336 - 2798)	/lenght=3663 (2463)	/codons=1221 (821)	/complement=false	GC-compoz=53.308972797401545%	/LCI1=0.9910569105691057	/LCI2=0.2530487804878048	p_i1=0.15699204106216672	p_i2=0.19712813042932179	/Tai=0.43746334130801495	/Tei=0.2774153173863896	/EEI=2.2086396410637286
ttcgggggaaaaacgtgtatttttagtcattctgtttacctctttctcagggcgtttagtctccaggatttccggggcggttcaaaaaactcttcgttgattactgtggacttactgttggcattaccgaccctgagaccggagaaataagaaccgcttagatcatcgtggctgttctcggggtatcaagttacacatgggcagaggctacccaaggtctactattatcgcctgaaagcgctgatggaacagtgctatcagggacagcttttcattctgactgcaacgggcaatatgtctctgtgtggattaaaaaaagagtgtctgatagcagcttctgaactggttacctgccgtgagtaaattaaaattttattgacttaggtcactaaatactttaaccaatataggcatagcgcacagacagataaaaattacagagtacacaacatccatgaaacgcattagcaccaccattaccaccaccatcaccattaccacaggtaacggtgcgggctgacgcgtacaggaaacacagaaaaaagcccgcacctgacagtgcgggcttttttttcgaccaaaggtaacgaggtaacaaccatgcgagtgttgaagttcggcggtacatcagtggcaaatgcagaacgttttctgcgtgttgccgatattctggaaagcaatgccaggcaggggcaggtggccaccgtcctctctgcccccgccaaaatcaccaaccacctggtggcgatgattgaaaaaaccattagcggccaggatgctttacccaatatcagcgatgccgaacgtatttttgccgaacttttgacgggactcgccgccgcccagccggggttcccgctggcgcaattgaaaactttcgtcgatcaggaatttgcccaaataaaacatgtcctgcatggcattagtttgttggggcagtgcccggatagcatcaacgctgcgctgatttgccgtggcgagaaaatgtcgatcgccattatggccggcgtgttagaagcgcgtggtcacaacgttaccgttatcgatccggtcgaaaaactgctggcagtggggcattacctcgaatctaccgtcgatattgctgagtccacccgccgtattgcggcaagccgcattccggctgatcacatggtgttgatggcaggtttcaccgccggtaatgaaaaaggcgaactggtggtgcttggacgtaacggttccgactactccgcggcggtgctggctgcctgtttacgcgccgattgttgcgagatttggacggacgttgacggggtctatacctgcgacccgcgtcaggtgcccgatgcgaggttgttgaagtcgatgtcctaccaggaagcgatggagctttcctacttcggcgctaaagttcttcacccccgcaccattacccccatcgcccagttccagatcccttgcctgattaaaaataccggaaatcctcaagcaccaggtacgctcattggtgccagccgtgatgaagacgaattaccggtcaagggcatttccaatctgaataacatggcaatgttcagcgtttccggcccggggatgaaagggatggttggcatggcggcgcgcgtctttgctgcaatgtcacgcgcccgtatttccgtggtgctgattacgcaatcatcttccgaatacagtatcagtttctgcgttccacaaagcgactgtgtgcgagctgaacgggcaatgcaggaagagttctacctggaactgaaagaaggcttactggagccgctggcggtgacggaacggctggccattatctcggtggtaggtgatggtatgcgcaccttgcgtgggatctcggcgaaattctttgccgcgctggcccgcgccaatatcaacattgtcgccattgctcagggatcttctgaacgctcaatctctgtcgtggtaaataacgatgatgcgaccactggcgtgcgcgttactcatcagatgctgttcaataccgatcaggttatcgaagtgtttgtgattggcgtcggtggcgttggcggtgcgctgctggagcaactgaagcgtcagcaaagctggctgaagaataaacatatcgacttacgtgtctgcggcgttgccaactcgaaggctctgctcactagtgtgcatggccttaatctggaaaactggcaggaagaacttgcacaagccaaagagccgtttaatctcgggcgcttaattcgcctcgtgaaagaatatcatctgctgaacccggtcattgttgactgcacctccagccaggcagtggcggatcaatatgccgacttcctgcgcgaaggtttccacgttgtcacgccgaacaaaaaggccaacacctcgtcgatggattactatcatcagttgcgttatgcggcggaaaaatcgcggcgtaaattcctctatgacaccaacgttggggctggattaccggttattgagaacctgcaaaatctgctcaatgcaggtgatgaattggtgaagttctccggcattctttcaggttcgctttcttatatcttcggcaagttagacgaaggcatgagtttctccgaggcgaccacgctggcgcgggaaatgggttataccgaaccggacccgcgagatgatctttctggtatggatgtggcgcgtaaactattgattctcgctcgtgaaacgggacgtgaactggagctggcggatattgaaattgaacctgtgctgcccgcagagtttaacgccgagggtgatgttgccgcttttatggcgaatctgtcacagctcgacgatctctttgccgcgcgcgtggcgaaggcccgtgatgaaggaaaagttttgcgctatgttggcaatattgatgaagatggtgtctgccgcgtgaagattgccgaagtggatgggaatgatccgctgttcaaagtgaaaaatggcgaaaacgccctggccttttatagccactattatcagccgctgccgttggtgctgcgcggatatggtgcgggcaatgacgttaccgctgccggtgtctttgccgatctgctacgtaccctctcatggaagttaggagtctgacatggttaaagtttatgccccggcttccagtgccaatatgagcgtcgggtttgatgtgctcggggcggcggtggcacccgttgatggtgcattgctcggagatgtagtcacggttgaggcggcagagacattcagtctcaacaacctcggacgctttgccgataagctgccgtcagaaccacgggaaaatatcgtttatcagtgctgggagcgtttttgccaggagcttggcaagcaaattccagtggcgatgactctggaaaagaatatgccgatcggttcgggcttaggctccagcgcctgttcggtggtcgcggcgctgatggcgatgaatgaacactgcggcaagccgcttaatgacactcgtttgctggctttgatgggcgagctggaaggacgtatctccggcagcattcattacgacaacgtggcaccgtgttttcttggtggtatgcagttgatgatcgaagaaaacgacatcatcagccagcaagtgccagggtttgatgagtggctgtgggtgctggcgtatccgggaattaaagtctcgacggcagaagcccgggctattttaccggcgcagtatcgccgccaggattg
>3	N operona: 2	middle	SF0003	gene_poz=(601-1533)	thrB	homoserine kinase	Code: E; COG: COG0083	/position=2200 - 4332 (2800 - 3732)	/lenght=2133 (933)	/codons=711 (311)	/complement=false	GC-compoz=56.27009646302251%	/LCI1=1.2193548387096773	/LCI2=0.4343010752688176	p_i1=0.31838023457327613	p_i2=0.5588940149830158	/Tai=0.4997596994431724	/Tei=0.6030046134847142	/EEI=1.9716879519583843
tgctcaatgcaggtgatgaattggtgaagttctccggcattctttcaggttcgctttcttatatcttcggcaagttagacgaaggcatgagtttctccgaggcgaccacgctggcgcgggaaatgggttataccgaaccggacccgcgagatgatctttctggtatggatgtggcgcgtaaactattgattctcgctcgtgaaacgggacgtgaactggagctggcggatattgaaattgaacctgtgctgcccgcagagtttaacgccgagggtgatgttgccgcttttatggcgaatctgtcacagctcgacgatctctttgccgcgcgcgtggcgaaggcccgtgatgaaggaaaagttttgcgctatgttggcaatattgatgaagatggtgtctgccgcgtgaagattgccgaagtggatgggaatgatccgctgttcaaagtgaaaaatggcgaaaacgccctggccttttatagccactattatcagccgctgccgttggtgctgcgcggatatggtgcgggcaatgacgttaccgctgccggtgtctttgccgatctgctacgtaccctctcatggaagttaggagtctgacatggttaaagtttatgccccggcttccagtgccaatatgagcgtcgggtttgatgtgctcggggcggcggtggcacccgttgatggtgcattgctcggagatgtagtcacggttgaggcggcagagacattcagtctcaacaacctcggacgctttgccgataagctgccgtcagaaccacgggaaaatatcgtttatcagtgctgggagcgtttttgccaggagcttggcaagcaaattccagtggcgatgactctggaaaagaatatgccgatcggttcgggcttaggctccagcgcctgttcggtggtcgcggcgctgatggcgatgaatgaacactgcggcaagccgcttaatgacactcgtttgctggctttgatgggcgagctggaaggacgtatctccggcagcattcattacgacaacgtggcaccgtgttttcttggtggtatgcagttgatgatcgaagaaaacgacatcatcagccagcaagtgccagggtttgatgagtggctgtgggtgctggcgtatccgggaattaaagtctcgacggcagaagcccgggctattttaccggcgcagtatcgccgccaggattgcattgcgcacgggcgacatctggctggcttcattcacgcctgctattcccgtcagcctgagcttgccgcgaagctgatgaaagatgttatcgctgaaccctaccgtgaacggttactgcctggcttccggcaggcgcggcaggcggtcgcggaaatcggcgcggtagcgagcggtatctccggctccggcccgaccttgttcgctctatgtgacaagccggataccgcccagcgcgttgccgactggttgggtaagaactacctgcaaaatcaggaaggttttgttcatatttgccggctggatacggcgggcgcacgagtactggaaaactaaatgaaactctacaatctgaaagatcacaacgagcaggtcagctttgcgcaagccgtaacccaggggttgggcaaaaatcaggggctgttttttccgcacgacctgccggaattcagcctgactgaaattgatgagatgctgaagctggattttgtcacccgcaatgcgaagatcctctcggcgtttattggtgatgaaatcccacaggaaatcctggaagagcgcgtgcgcgcggcgtttgccttcccggctccggtcgccaatgttgaaagcgatgtcggttgtctggaattgttccacgggccaacgctggcatttaaagatttcggcggtcgctttatggcacaaatgctgacccatattgcggatgataagccagtgaccattctgaccgcgacctccggtgataccggagctgcagtggctcatgctttctacggtttgccgaatgtgaaagtggttatcctctatccacgaggcaaaatcagtccactgcaagaaaaactgttctgtacgttgggcggcaatatcgaaactgttgccatcgacggcgatttcgatgcctgtcaggcgctggtgaagcaggcgtttgatgatgaa
>4	N operona: 2	last	SF0004	gene_poz=(601-1887)	thrC	threonine synthase	Code: E; COG: COG0498	/position=3133 - 5619 (3733 - 5019)	/lenght=2487 (1287)	/codons=829 (429)	/complement=false	GC-compoz=52.991452991452995%	/LCI1=1.2079439252336448	/LCI2=0.3367601246105919	p_i1=0.309506190146244	p_i2=0.36536089573778374	/Tai=0.37314188992446734	/Tei=0.42882480616400537	/EEI=2.580345652537298
gaacactgcggcaagccgcttaatgacactcgtttgctggctttgatgggcgagctggaaggacgtatctccggcagcattcattacgacaacgtggcaccgtgttttcttggtggtatgcagttgatgatcgaagaaaacgacatcatcagccagcaagtgccagggtttgatgagtggctgtgggtgctggcgtatccgggaattaaagtctcgacggcagaagcccgggctattttaccggcgcagtatcgccgccaggattgcattgcgcacgggcgacatctggctggcttcattcacgcctgctattcccgtcagcctgagcttgccgcgaagctgatgaaagatgttatcgctgaaccctaccgtgaacggttactgcctggcttccggcaggcgcggcaggcggtcgcggaaatcggcgcggtagcgagcggtatctccggctccggcccgaccttgttcgctctatgtgacaagccggataccgcccagcgcgttgccgactggttgggtaagaactacctgcaaaatcaggaaggttttgttcatatttgccggctggatacggcgggcgcacgagtactggaaaactaaatgaaactctacaatctgaaagatcacaacgagcaggtcagctttgcgcaagccgtaacccaggggttgggcaaaaatcaggggctgttttttccgcacgacctgccggaattcagcctgactgaaattgatgagatgctgaagctggattttgtcacccgcaatgcgaagatcctctcggcgtttattggtgatgaaatcccacaggaaatcctggaagagcgcgtgcgcgcggcgtttgccttcccggctccggtcgccaatgttgaaagcgatgtcggttgtctggaattgttccacgggccaacgctggcatttaaagatttcggcggtcgctttatggcacaaatgctgacccatattgcggatgataagccagtgaccattctgaccgcgacctccggtgataccggagctgcagtggctcatgctttctacggtttgccgaatgtgaaagtggttatcctctatccacgaggcaaaatcagtccactgcaagaaaaactgttctgtacgttgggcggcaatatcgaaactgttgccatcgacggcgatttcgatgcctgtcaggcgctggtgaagcaggcgtttgatgatgaagaactgaaagtggcgctggggttaaactcggctaactcgattaacatcagccgtttgctggcgcagatttgctactactttgaagctgttgcgcagctgccgcaggaggcgcgcaaccagctggttgtctcggtgccaagcggaaacttcggcgatttgacggcgggtctgctggcgaagtcattcggtctgccggtgaaacgttttattgctgcgaccaacgtgaacgataccgtgccacgtttcctgcacgacggtcagtggtcacccaaagcgactcaggcgacgttatccaacgcgatggacgtgagtcagccgaacaactggccgcgtgtggaagagttgttccgccgcaaaatctggcaactgaaagagctgggttatgcagccgtggatgatgaaaccacgcaacagacaatgcgtgagttaaaagaactgggctacacctcggagccgcacgctgccgtagcgtatcgtgcgctgcgtgaccagttgaatccaggcgaatatggcttgttcctcggcaccgcgcatccggcgaaatttaaagagagcgtggaagcgattctcggtgaaacgttggatctgccaaaagagctggcagaacgtgctgatttacccttgctttcacataatctgcccgccgatttttctgcgttgcgtaaattgatgatgaatcatcagtaaaatctattcattatctcaatcaggccgggtttgcttttatgcagcccggcttttttatgaagaaattatggagaaaaacgacagggaaaaaggagaaattatcaataaatgcggtaacttagagattaggattgcggagaataacaaccgtcgttctcatcgcgtaatctccggatatcgacccataacgggcaatgataaaaggagtaacctgtgaaaaagatgcaatctatcgtactcgcactttccctggttctggtcgctcccatggcagcacaggctgcggaaattacgttagtcccgtcagtaaaattacagataggcgatcgtgataatcgtggctattactgggatggaggtcactggcgcgaccacggctggtggaaacaacattatgaatggcgaggcaatcgctggcacccacacggaccgccgccaccgccgcgccaccataagaaagctcctcatgatcatcacggcggtcatggtccaggcaaacatcaccgctaaatgacaaatgccgggtaacaatccggcattcagcgcctgatgcgacgctggcgcgtcttatcaggcctacgttaattctgcaatatattg
>5	N operona: 3	first-last	SF0005	gene_poz=(601-888)	-	conserved hypothetical protein	null	/position=4642 - 6129 (5242 - 5529)	/lenght=1488 (288)	/codons=496 (96)	/complement=false	GC-compoz=54.861111111111114%	/LCI1=1.0736842105263158	/LCI2=0.2329824561403509	p_i1=0.21055764430485108	p_i2=0.16092896492410602	/Tai=0.5331663095333652	/Tei=0.24483606843169542	/EEI=1.846073201541495
agtcagccgaacaactggccgcgtgtggaagagttgttccgccgcaaaatctggcaactgaaagagctgggttatgcagccgtggatgatgaaaccacgcaacagacaatgcgtgagttaaaagaactgggctacacctcggagccgcacgctgccgtagcgtatcgtgcgctgcgtgaccagttgaatccaggcgaatatggcttgttcctcggcaccgcgcatccggcgaaatttaaagagagcgtggaagcgattctcggtgaaacgttggatctgccaaaagagctggcagaacgtgctgatttacccttgctttcacataatctgcccgccgatttttctgcgttgcgtaaattgatgatgaatcatcagtaaaatctattcattatctcaatcaggccgggtttgcttttatgcagcccggcttttttatgaagaaattatggagaaaaacgacagggaaaaaggagaaattatcaataaatgcggtaacttagagattaggattgcggagaataacaaccgtcgttctcatcgcgtaatctccggatatcgacccataacgggcaatgataaaaggagtaacctgtgaaaaagatgcaatctatcgtactcgcactttccctggttctggtcgctcccatggcagcacaggctgcggaaattacgttagtcccgtcagtaaaattacagataggcgatcgtgataatcgtggctattactgggatggaggtcactggcgcgaccacggctggtggaaacaacattatgaatggcgaggcaatcgctggcacccacacggaccgccgccaccgccgcgccaccataagaaagctcctcatgatcatcacggcggtcatggtccaggcaaacatcaccgctaaatgacaaatgccgggtaacaatccggcattcagcgcctgatgcgacgctggcgcgtcttatcaggcctacgttaattctgcaatatattgaatctgcatgcttttgtaggccggataaggcgttcacgccgcatccggcattgactacaaacttaacgctgctcgtagcgtttaaacaccagttcgccattgctggaggaatcttcatcaaagaagtaaccttcgctattaaaaccagtcagttgctctggtttggtcagccgattttcaataatgaaacgactcatcagaccgcgtgctttcttagcgtagaagctgatgatcttaaatttgccgttcttctcatcgaggaacaccggcttgataatctcggcattcaatttcttcggcttcaccgatttaaaatactcatctgacgccagattaatcaccacattatcgccttgtgctgcgagcgcctcgttcagcttgttggtgatgatatctccccagaattgatacagatctttccctcgggcattctcaagacggatccccatttccagacgataaggctgcattaaatcgagcgggcgcagtacgccatacaagccggaaagc
>6	N operona: 4	first-last	SF0006	gene_poz=(601-1377)	yaaA	conserved hypothetical protein	Code: S; COG: COG3022	/position=5082 - 7058 (5682 - 6458)	/lenght=1977 (777)	/codons=659 (259)	/complement=true	GC-compoz=49.549549549549546%	/LCI1=1.1395348837209303	/LCI2=0.32105943152454774	p_i1=0.257617673714073	p_i2=0.3328097467928241	/Tai=0.40547677847865754	/Tei=0.3995287721135417	/EEI=2.3847260873186844
attggcatttttatcgacaccctggtcatctgtacggcaagcgccatgctgatattactggcgggtaacggcacaacctacatgccgctggaaggtattcagcttatccagaaggcgatgcgggtgctaatgggttcctagggtgctgaatttgttaccctcgtggttattctgtttgccttcagctccatcgttgccaactacatttatgccgaaaacaatctcttctttttacgcctgaacaaccctaaagcgatctggtgtttgcggatctgcaccttcgcaacggtcatcggcggcaccttgctaagccttccgctgatgtggcaactggcagatatcataatggcctgcatggctattaccaatttgaccgccattttactgctctcgcctgtggttcataccattgccagtgattatctacgccagcgtaaactcggcgtgcgcccggtgtttgatccgttgcgttatccggatatcggtcgccagctttctccggacgcgtgggatgatgtttcgcaggagtaatcacaactatcgatcaactcattctctttttttgctaaagtcggcataaatttcctgcaaggactggatatgctgattcttatttcacctgcgaaaacgcttgattaccaaagcccgttgaccaccacgcgctatacgctgccggagctgttagacaattcccagcagttgatccatgaagcgcggaaactgacgcctccgcagattagcacgctgatgcgcatcagcgacaaactggcgggtatcaacgccgctcgctttcatgactggcagccagatttcacgccggcgaatgcccgccaggcgattctggcgtttaaaggtgatgtctacaccggcttgcaggccgaaaccttcagcgaagacgatttcgattttgcccaacagcatttgcgaatgctttccggcttgtatggcgtactgcgcccgctcgatttaatgcagccttatcgtctggaaatggggatccgtcttgagaatgcccgagggaaagatctgtatcaattctggggagatatcatcaccaacaagctgaacgaggcgctcgcagcacaaggcgataatgtggtgattaatctggcgtcagatgagtattttaaatcggtgaagccgaagaaattgaatgccgagattatcaagccggtgttcctcgatgagaagaacggcaaatttaagatcatcagcttctacgctaagaaagcacgcggtctgatgagtcgtttcattattgaaaatcggctgaccaaaccagagcaactgactggttttaatagcgaaggttacttctttgatgaagattcctccagcaatggcgaactggtgtttaaacgctacgagcagcgttaagtttgtagtcaatgccggatgcggcgtgaacgccttatccggcctacaaaagcatgcagattcaatatattgcagaattaacgtaggcctgataagacgcgccagcgtcgcatcaggcgctgaatgccggattgttacccggcatttgtcatttagcggtgatgtttgcctggaccatgaccgccgtgatgatcatgaggagctttcttatggtggcgcggcggtggcggcggtccgtgtgggtgccagcgattgcctcgccattcataatgttgtttccaccagccgtggtcgcgccagtgacctccatcccagtaatagccacgattatcacgatcgcctatctgtaattttactgacgggactaacgtaatttccgcagcctgtgctgccatgggagcgaccagaaccagggaaagtgcgagtacgatagattgcatctttttcacaggttactccttttatcattgcccgttatgggtcgatatccggagattacgcgatgagaacgacggttgttattctccgcaatcctaatctctaagttaccgcatttattgataatttctcctttttccctgtcgtttttctccataattt
>8	N operona: 6	first	SF0008	gene_poz=(601-885)	-	hypothetical protein	null	/position=7474 - 8958 (8074 - 8358)	/lenght=1485 (285)	/codons=495 (95)	/complement=false	GC-compoz=50.175438596491226%	/LCI1=0.9042553191489362	/LCI2=0.10390070921985814	p_i1=0.1088785295707993	p_i2=0.014310946699486309	/Tai=0.783330446866985	/Tei=0.11287985202953768	/EEI=1.2498054124076363
tgaactccgctgaaaattatgccgtaggcgatgagcaaaaagacggcgaacagaacgcccatccagcgcatccccagcccgcgcgccatataccatgccggtccgccacgaaactgcccattgacgtcacgttctttataaagttgtgcaagggaacattcggcaaacgaggtcgccatgccgataaacgcagcaacccacatccaaaagacggcacctggtccaccggcggtaattgccagcgcaacgccggccaggttgccgctacccacgcgcgccgcaagactggtacacaatgactgaaatgaggttaaaccgcctggctgtggatgaatgctatttttaagacttttgccaaactggcggatgtagcgaaactgcacaaatccggtgcgaaaagtgaaccaacaacctgcgccgaagagcaggtaaatcattaccgatccccaaaggacgctgttaataaaggagaaaaaatctggcatgcatatccctcttattgccggtcgcgatgactttcctgtgtaaacgttaccaattgtttaagaagtatatacgctacgaggtacttgataacttctgcgtagcatacatgaggttttgtataaaaatggtgggcgatatcaacgcagtgtcagaaatccgaaacagtctcgcctggcgataaccgtcttgtcggcggttgcgctgacgttgcgtcgtgatatcatcagggcagaccggttacatccccctaacaagctgtttaaagagaaatactatcatgacggacaaattgacctcccttcgtcagtacaccaccgtagtggccgacactggggacatcgcggcaatgaagctgtatcaaccgcaggatgccacaaccaacccttctctcattcttaacgcagcgcagattccggaataccgtaagttgattgatgatgctgtcgcctgggcgaaacagcagagcaacgatcgcgcgcagcagatcgtggacgcgaccgacaaactggcagtaaatattggtctggaaatcctgaaactggttccgggccgtatctcaactgaagttgatgcgcgtctttcctatgacactgaagcgtcaattgcgaaagcaaaacgcctgatcaaactctacaacgatgcaggtattagcaacgatcgtattctgatcaaactggcttctacctggcagggtatccgtgctgcagaacagctggaaaaagaaggtatcaactgtaacctgaccctgctgttctccttcgctcaggctcgtgcttgtgcggaggcgggcgtgttcctgatctcgccgtttgttggccgtattcttgactggtacaaagcgaataccgataagaaagagtacgctccggcagaagatccgggcgtggtttctgtatctgaaatctaccagtactacaaagagcacggttatgaaaccgtggttatgggcgcaagcttccgtaacatcggcgaaattctggaactggcaggctgtgaccg
>9	N operona: 6	last	SF0009	gene_poz=(601-1554)	talB	transaldolase B	Code: G; COG: COG0176	/position=7637 - 9790 (8237 - 9190)	/lenght=2154 (954)	/codons=718 (318)	/complement=false	GC-compoz=51.78197064989518%	/LCI1=1.0115667718191377	/LCI2=0.1832807570977917	p_i1=0.16963680237228923	p_i2=0.08456998633899251	/Tai=0.2190546433762352	/Tei=0.17611298770509326	/EEI=4.510803369613446
caaacgaggtcgccatgccgataaacgcagcaacccacatccaaaagacggcacctggtccaccggcggtaattgccagcgcaacgccggccaggttgccgctacccacgcgcgccgcaagactggtacacaatgactgaaatgaggttaaaccgcctggctgtggatgaatgctatttttaagacttttgccaaactggcggatgtagcgaaactgcacaaatccggtgcgaaaagtgaaccaacaacctgcgccgaagagcaggtaaatcattaccgatccccaaaggacgctgttaataaaggagaaaaaatctggcatgcatatccctcttattgccggtcgcgatgactttcctgtgtaaacgttaccaattgtttaagaagtatatacgctacgaggtacttgataacttctgcgtagcatacatgaggttttgtataaaaatggtgggcgatatcaacgcagtgtcagaaatccgaaacagtctcgcctggcgataaccgtcttgtcggcggttgcgctgacgttgcgtcgtgatatcatcagggcagaccggttacatccccctaacaagctgtttaaagagaaatactatcatgacggacaaattgacctcccttcgtcagtacaccaccgtagtggccgacactggggacatcgcggcaatgaagctgtatcaaccgcaggatgccacaaccaacccttctctcattcttaacgcagcgcagattccggaataccgtaagttgattgatgatgctgtcgcctgggcgaaacagcagagcaacgatcgcgcgcagcagatcgtggacgcgaccgacaaactggcagtaaatattggtctggaaatcctgaaactggttccgggccgtatctcaactgaagttgatgcgcgtctttcctatgacactgaagcgtcaattgcgaaagcaaaacgcctgatcaaactctacaacgatgcaggtattagcaacgatcgtattctgatcaaactggcttctacctggcagggtatccgtgctgcagaacagctggaaaaagaaggtatcaactgtaacctgaccctgctgttctccttcgctcaggctcgtgcttgtgcggaggcgggcgtgttcctgatctcgccgtttgttggccgtattcttgactggtacaaagcgaataccgataagaaagagtacgctccggcagaagatccgggcgtggtttctgtatctgaaatctaccagtactacaaagagcacggttatgaaaccgtggttatgggcgcaagcttccgtaacatcggcgaaattctggaactggcaggctgtgaccgtctgaccatcgcaccggcactgctgaaagagctggcggagagcgaaggggctatcgaacgtaaactgtcttacaccggcgaagtgaaagcgcgtccggcgcgtatcactgagtccgagttcctgtggcagcacaaccaggatccaatggcagtagataaactggcggaaggtatccgtaagtttgctattgaccaggaaaaactggaaaaaatgatcggcgatctgctgtaatcattcttagcgtgaccgggaagtcggtcacgctacctcttctgaagcctgtctgtcactcccttcgcagtgtatcattctgtttaacgagattgtttaaacggaaaaatcttgatgaatactttacgtattggcttagtttccatctctgatcgcgcatccagcggcgtttatcaggataaaggcattccagcgctggaagaatggctgacatcggcgctaaccacgccgtttgaactggaaacccgcttaatccccgatgagcaggcgatcatcgagcaaacgttgtgtgagctggtggatgaaatgagttgccatctggtgctcaccacgggcggaactggcccggcgcgtcgtgacgtaacgcccgatgcgacgctggcagtagcggaccgcgagatgcctggctttggtgaacagatgcgccagatcagcctgcattttgtaccaactgcgatcctttcgcgtcaggtgggcgtgattcgcaaacaggcgctgatccttaacttacccggtcagccgaagtctattaaagagacgctggaaggtgtgaaggacgctgagggtaacgttgtggtgcatggtatttttgccagcgta
>10	N operona: 7	first-last	SF0010	gene_poz=(601-1188)	mog	molybdopterin biosynthesis protein	Code: H; COG: COG0521	/position=8705 - 10492 (9305 - 9892)	/lenght=1788 (588)	/codons=596 (196)	/complement=false	GC-compoz=54.08163265306123%	/LCI1=1.1538461538461537	/LCI2=0.28854700854700854	p_i1=0.2682563699254632	p_i2=0.2662305113534137	/Tai=0.45110656894801	/Tei=0.3396074602180723	/EEI=2.1981584635108473
ctgctgttctccttcgctcaggctcgtgcttgtgcggaggcgggcgtgttcctgatctcgccgtttgttggccgtattcttgactggtacaaagcgaataccgataagaaagagtacgctccggcagaagatccgggcgtggtttctgtatctgaaatctaccagtactacaaagagcacggttatgaaaccgtggttatgggcgcaagcttccgtaacatcggcgaaattctggaactggcaggctgtgaccgtctgaccatcgcaccggcactgctgaaagagctggcggagagcgaaggggctatcgaacgtaaactgtcttacaccggcgaagtgaaagcgcgtccggcgcgtatcactgagtccgagttcctgtggcagcacaaccaggatccaatggcagtagataaactggcggaaggtatccgtaagtttgctattgaccaggaaaaactggaaaaaatgatcggcgatctgctgtaatcattcttagcgtgaccgggaagtcggtcacgctacctcttctgaagcctgtctgtcactcccttcgcagtgtatcattctgtttaacgagattgtttaaacggaaaaatcttgatgaatactttacgtattggcttagtttccatctctgatcgcgcatccagcggcgtttatcaggataaaggcattccagcgctggaagaatggctgacatcggcgctaaccacgccgtttgaactggaaacccgcttaatccccgatgagcaggcgatcatcgagcaaacgttgtgtgagctggtggatgaaatgagttgccatctggtgctcaccacgggcggaactggcccggcgcgtcgtgacgtaacgcccgatgcgacgctggcagtagcggaccgcgagatgcctggctttggtgaacagatgcgccagatcagcctgcattttgtaccaactgcgatcctttcgcgtcaggtgggcgtgattcgcaaacaggcgctgatccttaacttacccggtcagccgaagtctattaaagagacgctggaaggtgtgaaggacgctgagggtaacgttgtggtgcatggtatttttgccagcgtaccgtactgcattcagttgctggaagggccatacgttgaaacggcaccagaagtggttgctgcattcagaccgaagagtgcaagacgcgacgttagcgaataaaaaaatccccccgagcggggggatctcaagacaattagtgggattcaccaatcggcagaacggtgcgaccaaactgctcgttcagcacttcacccatcgccagatagattgcgctggcaccgcagatcagaccaatccagccggcaaagtggatgatcgcggcattaccggcaatgttaccgatcgccagcagggcaaacagcacggtcaggctaaagaaaacgaattgcaggacgcgcgcgcctttcagagtgccgaagaacataaacagcgtaaatacgccccacagacccaggtagacaccaaggaactgtgcatttggcgcatcggtcagacccagtttcggcatcagcagaatcgcaaccagcgtcagccagaaagaaccgtaagaggtgaatgcggttaaaccgaaagtgttgccttttttgtactccagcagaccagcaaaaatttgcgcgatgccgccgtagaaaatgcccatggcaagaataataccgtccagagcgaaataacccacgttgtgcaggttaagcagaatggtggtcatgccgaagcccatcaggcccagcggtgccggattagccaacttagtgttgccca
>11	N operona: 8	first-last	SF0011	gene_poz=(601-1167)	yaaH	conserved hypothetical protein	Code: R; COG: COG1584	/position=9327 - 11093 (9927 - 10493)	/lenght=1767 (567)	/codons=589 (189)	/complement=true	GC-compoz=53.26278659611992%	/LCI1=0.8971631205673759	/LCI2=0.14734042553191487	p_i1=0.10535734361885468	p_i2=0.044320239248844345	/Tai=0.22092113311682976	/Tei=0.13988821532395992	/EEI=4.3559910386864535
tgtatcgggccattttgctcgatgtttcaaagcgattgaagctgaaagccgacaaagagatgtctacgtttgaaattgagcaacagttactggaacaatttctgcgtaatacctggaagaaaatggacgaggaacataagcaggagtttctgcacgcggtcgatgccagggtgaatgagctggaagagctgctgccgctgctgatgaaagacaaattattggcaaaaggtgtgtcgcatttgctttccagccaactgacccgcattttacgcacccacgcagcaatgagcgtacttgggcatggtttgctgcgcggcgcggggctgggaggccctgtgggcgcagcattaaatggggttaaagcggtcagcggcagcacctatcgcgtgacgattccagccgtactgcaaatcgcctgcctgcgccggatggttagcgccactcaggtctgataccggaaaccggggaaaattttcattttcccctcaaaagatcgtagacactgccccactggctgattattatgccgcgccctgaaaacactacagttattcagggaaattatttcaccattcattcgatgatgatttttgaggaattatgggcaacactaagttggctaatccggcaccgctgggcctgatgggcttcggcatgaccaccattctgcttaacctgcacaacgtgggttatttcgctctggacggtattattcttgccatgggcattttctacggcggcatcgcgcaaatttttgctggtctgctggagtacaaaaaaggcaacactttcggtttaaccgcattcacctcttacggttctttctggctgacgctggttgcgattctgctgatgccgaaactgggtctgaccgatgcgccaaatgcacagttccttggtgtctacctgggtctgtggggcgtatttacgctgtttatgttcttcggcactctgaaaggcgcgcgcgtcctgcaattcgttttctttagcctgaccgtgctgtttgccctgctggcgatcggtaacattgccggtaatgccgcgatcatccactttgccggctggattggtctgatctgcggtgccagcgcaatctatctggcgatgggtgaagtgctgaacgagcagtttggtcgcaccgttctgccgattggtgaatcccactaattgtcttgagatccccccgctcggggggatttttttattcgctaacgtcgcgtcttgcactcttcggtctgaatgcagcaaccacttctggtgccgtttcaacgtatggcccttccagcaactgaatgcagtacggtacgctggcaaaaataccatgcaccacaacgttaccctcagcgtccttcacaccttccagcgtctctttaatagacttcggctgaccgggtaagttaaggatcagcgcctgtttgcgaatcacgcccacctgacgcgaaaggatcgcagttggtacaaaatgcaggctgatctggcgcatctgttcaccaaagccaggcatctcgcggtccgctactgccagcgtcgcatcgggcgttacgtcacgacgcgccgggccagttccgcccgtggtgagcaccagatggcaactcatttcatccaccagctcacacaacgtttgctcgatgatcgcctgctcatcggggattaagcgggtttccagttcaaacggcgtggttagcgccgatgtcagccattcttccagcgctggaatgcctttatcctgataaacgccgctggatgcgcgatcagagatggaaacta
>12	N operona: 9	first	SF0012	gene_poz=(601-1314)	-	putative oxidoreductase	null	/position=10042 - 11955 (10642 - 11355)	/lenght=1914 (714)	/codons=638 (238)	/complement=true	GC-compoz=50.56022408963585%	/LCI1=1.1898734177215189	/LCI2=0.239943741209564	p_i1=0.2955649601546774	p_i2=0.17319740517208299	/Tai=0.5201124900616882	/Tei=0.2558776646548747	/EEI=1.837777697340272
caagacgtaaaattgacagcaattttattcatataaagaatgaatcgcagccaaggcgttcatcaaaaaattgtaataaaaagaaaagattacgtgcctgaatcttctctttatcagcagtaaactagtgggtattcatccccctacctcttcccactaagagaatccttatgaaatccgtttttacgatttccgccagcctggcgattagcctgatgctgtgctgcacggcgcaggcaaacgaccataaactcctcggcgtcattgcaatgccgcgtaacgaaaccaacgatctggcgctgaaacttcctgtttgtcgcattgtgaaacgcatacaactctctgccgaccatggcgatttacagttaagtggtgcatcggtttatttcaaagccgcccgtagcgccagtcagagcctgaatattccttcagaaataaaagaagggcaaaccactgactggatcaacattaacagcgataacgacaataaacgctgcgtctcaaaaatcaccttttccggtcatacggtgaactcatcggatatggccacgctgaaaattatcggcgacgactaacgccagaatatagaagccacaaaaaatgaatgttaattacctgaatgattcagatctggattttcttcagcattgtagtgaggaacagttggcaaatttcgcccgattgctcacccataatgaaaaaggcaaaactcgcctctccagcatactgatgcgcaacgaactgtttaaatcgatggaagggcatcccgagcaacatcgccgcaactggcagctgattgccggagaattacagcattttggtggcgatagtatcgccaacaaactgcgcggacacggtaaattgtatcgggccattttgctcgatgtttcaaagcgattgaagctgaaagccgacaaagagatgtctacgtttgaaattgagcaacagttactggaacaatttctgcgtaatacctggaagaaaatggacgaggaacataagcaggagtttctgcacgcggtcgatgccagggtgaatgagctggaagagctgctgccgctgctgatgaaagacaaattattggcaaaaggtgtgtcgcatttgctttccagccaactgacccgcattttacgcacccacgcagcaatgagcgtacttgggcatggtttgctgcgcggcgcggggctgggaggccctgtgggcgcagcattaaatggggttaaagcggtcagcggcagcacctatcgcgtgacgattccagccgtactgcaaatcgcctgcctgcgccggatggttagcgccactcaggtctgataccggaaaccggggaaaattttcattttcccctcaaaagatcgtagacactgccccactggctgattattatgccgcgccctgaaaacactacagttattcagggaaattatttcaccattcattcgatgatgatttttgaggaattatgggcaacactaagttggctaatccggcaccgctgggcctgatgggcttcggcatgaccaccattctgcttaacctgcacaacgtgggttatttcgctctggacggtattattcttgccatgggcattttctacggcggcatcgcgcaaatttttgctggtctgctggagtacaaaaaaggcaacactttcggtttaaccgcattcacctcttacggttctttctggctgacgctggttgcgattctgctgatgccgaaactgggtctgaccgatgcgccaaatgcacagttccttggtgtctacctgggtctgtggggcgtatttacgctgtttatgttcttcggcactctgaaaggcgcgcgcgtcctgcaattcgttttctttagcctgaccgtgctgtttgccctgctggcgatcggtaacattgccggtaatgccgcgatcatcca
>13	N operona: 9	last	SF0013	gene_poz=(601-1005)	yaaI	conserved hypothetical protein	null	/position=10781 - 12385 (11381 - 11785)	/lenght=1605 (405)	/codons=535 (135)	/complement=true	GC-compoz=48.39506172839506%	/LCI1=1.0472636815920398	/LCI2=0.1805970149253732	p_i1=0.19269544720963813	p_i2=0.08109449957554936	/Tai=0.45552138610477705	/Tei=0.17298504961799444	/EEI=2.1075487124221755
cggccaatcaggcgtttaatcgcaaacagggtgttttgcgggttcgtcactgcctgacgtttagccggctgaccaaccagagtttcaccatcctgggtataggcaatgatagaaggcgtggtgcgatcgccttcggcgttctccagcacgcgaggaatggtgccatccataatcgctacacaagagttggtagtacccaggtcgataccaattattttacccatctaaacgtctccactatatattcggtcatcatgtggttgtgagtctgtaataggggcgaaacgtctggtttcaactgcccaatttcatttttttgcagactcactcactgcggttgactactaaatggggtcgtaacccacgtcatcaagggggagatgcaaaaattttttgtgcttttgcgcagaaatttcgcgatatggcaggacaagacgtaaaattgacagcaattttattcatataaagaatgaatcgcagccaaggcgttcatcaaaaaattgtaataaaaagaaaagattacgtgcctgaatcttctctttatcagcagtaaactagtgggtattcatccccctacctcttcccactaagagaatccttatgaaatccgtttttacgatttccgccagcctggcgattagcctgatgctgtgctgcacggcgcaggcaaacgaccataaactcctcggcgtcattgcaatgccgcgtaacgaaaccaacgatctggcgctgaaacttcctgtttgtcgcattgtgaaacgcatacaactctctgccgaccatggcgatttacagttaagtggtgcatcggtttatttcaaagccgcccgtagcgccagtcagagcctgaatattccttcagaaataaaagaagggcaaaccactgactggatcaacattaacagcgataacgacaataaacgctgcgtctcaaaaatcaccttttccggtcatacggtgaactcatcggatatggccacgctgaaaattatcggcgacgactaacgccagaatatagaagccacaaaaaatgaatgttaattacctgaatgattcagatctggattttcttcagcattgtagtgaggaacagttggcaaatttcgcccgattgctcacccataatgaaaaaggcaaaactcgcctctccagcatactgatgcgcaacgaactgtttaaatcgatggaagggcatcccgagcaacatcgccgcaactggcagctgattgccggagaattacagcattttggtggcgatagtatcgccaacaaactgcgcggacacggtaaattgtatcgggccattttgctcgatgtttcaaagcgattgaagctgaaagccgacaaagagatgtctacgtttgaaattgagcaacagttactggaacaatttctgcgtaatacctggaagaaaatggacgaggaacataagcaggagtttctgcacgcggtcgatgccagggtgaatgagctggaagagctgctgccgctgctgatgaaagacaaattattggcaaaaggtgtgtcgcatttgctttccagccaactgacccgcattttacgcacccacgcagcaatgagcgtacttgggcatggtttgctgcg
>14	N operona: 10	first-last	SF0014	gene_poz=(601-2517)	dnaK	chaperone Hsp70; autoregulated heat shock	Code: O; COG: COG0443	/position=11562 - 14678 (12162 - 14078)	/lenght=3117 (1917)	/codons=1039 (639)	/complement=false	GC-compoz=51.173708920187785%	/LCI1=1.0851619644723094	/LCI2=0.25276907001044935	p_i1=0.2185121532512212	p_i2=0.19660685448070145	/Tai=0.15672895732681197	/Tei=0.2769461690326313	/EEI=6.5063017359322775
gctttgaaataaaccgatgcaccacttaactgtaaatcgccatggtcggcagagagttgtatgcgtttcacaatgcgacaaacaggaagtttcagcgccagatcgttggtttcgttacgcggcattgcaatgacgccgaggagtttatggtcgtttgcctgcgccgtgcagcacagcatcaggctaatcgccaggctggcggaaatcgtaaaaacggatttcataaggattctcttagtgggaagaggtagggggatgaatacccactagtttactgctgataaagagaagattcaggcacgtaatcttttctttttattacaattttttgatgaacgccttggctgcgattcattctttatatgaataaaattgctgtcaattttacgtcttgtcctgccatatcgcgaaatttctgcgcaaaagcacaaaaaatttttgcatctcccccttgatgacgtgggttacgaccccatttagtagtcaaccgcagtgagtgagtctgcaaaaaaatgaaattgggcagttgaaaccagacgtttcgcccctattacagactcacaaccacatgatgaccgaatatatagtggagacgtttagatgggtaaaataattggtatcgacctgggtactaccaactcttgtgtagcgattatggatggcaccattcctcgcgtgctggagaacgccgaaggcgatcgcaccacgccttctatcattgcctatacccaggatggtgaaactctggttggtcagccggctaaacgtcaggcagtgacgaacccgcaaaacaccctgtttgcgattaaacgcctgattggccgccgcttccaggacgaagaagtacagcgtgatgtttccatcatgccgttcaaaattattgctgctgataacggcgacgcatgggtcgaagttaaaggccagaaaatggcaccgccgcagatttctgctgaagtgctgaaaaaaatgaagaaaaccgctgaagattacctgggtgaaccggtaactgaagctgttatcaccgtaccggcatactttaacgatgctcagcgtcaggcaaccaaagacgcaggccgtatcgctggtctggaagtaaaacgtatcatcaacgaaccgaccgcagctgcgctggcttacggtctggacaaaggcactggcaaccgtactatcgcggtttatgacctggggggtggtactttcgatatttctattatcgaaatcgacgaagttgacggcgaaaaaaccttcgaagttctggcaaccaacggtgatacccacctgggtggtgaagacttcgacagccgtctgatcaactatctggttgaagaattcaagaaagatcagggcattgacctgcgcaacgatccgctggcaatgcagcgcctgaaagaagcggcagaaaaagcgaaaatcgaactgtcttccgctcagcagaccgacgttaacctgccatacatcactgcagacgcgaccggtccgaaacacatgaacatcaaagtgactcgtgcgaaactggaaagcctggttgaagatctggtaaaccgttccattgagccgctgaaagttgcactgcaggatgctggcctgtccgtatctgatatcgacgacgttatcctcgttggtggtcagactcgtatgccaatggttcagaagaaagttgctgagttctttggtaaagagccgcgtaaagacgttaacccggacgaagctgtagcaatcggtgctgctgttcagggtggtgttctgactggtgacgtaaaagacgtactgctgctggacgttaccccgctgtctctgggtatcgaaaccatgggcggtgtgatgacgacgctgatcgcgaaaaacaccactatcccgaccaagcacagccaggtgttctctaccgctgaagacaaccagtctgcggtaaccatccatgtgctgcagggtgaacgtaaacgtgcggctgataacaaatctctgggtcagttcaacctagatggtatcaacccggcaccgcgcggcatgccgcagatcgaagttaccttcgatatcgatgctgacggtatcctgcacgtttccgcgaaagataaaaacagcggtaaagagcagaagatcaccatcaaggcttcttctggtctgaacgaagatgaaatccagaaaatggtacgcgacgcagaagctaacgccgaagctgaccgtaagtttgaagagctggtacagactcgcaaccagggcgaccatctgctgcacagcacccgtaagcaggttgaagaagcaggcgacaaactgccggctgacgacaaaactgctatcgagtctgcgctgactgcactggaaactgctctgaaaggtgaagacaaagccgctatcgaagcgaaaatgcaggaactggcacaggtttcccagaaactgatggaaatcgcccagcagcaacatgcccagcagcagactgccggtgctgatgcttctgcaaacaacgcgaaagatgacgatgttgtcgacgctgaatttgaagaagtcaaagacaaaaaataatcgccctataaacgggtaattatactgacacgggcgaaggggaatttcctctccgcccgtgcattcatctaggggcaatttaaaaaagatggctaagcaagattattacgagattttaggcgtttccaaaacagcggaagagcgtgaaatcagaaaggcctacaaacgcctggccatgaaataccacccggaccgtaaccagggtgacaaagaggccgaggcgaaatttaaagagatcaaggaagcttatgaagttctgaccgactcgcaaaaacgtgcggcatacgatcagtatggtcatgctgcgtttgagcaaggaggcatgggcggcggtggttttggcggcggcgcagacttcagcgatatttttggtgacgttttcggcgatatttttggcggcggacgtggtcgtcaacgtgcggcgcgcggtgctgatttacgctataacatggagctcaccctcgaagaagctgtacgtggcgtgaccaaagagatccgcattccgactctggaagagtgtgacgtttgccacggtagcggtgcaaaaccaggtacacagccgcagacctgtccgacctgtcatggttctggtcaggtgca
>15	N operona: 11	first-last	SF0015	gene_poz=(601-1731)	dnaJ	chaperone with DnaK; heat shock protein	Code: O; COG: COG0484	/position=13567 - 15897 (14167 - 15297)	/lenght=2331 (1131)	/codons=777 (377)	/complement=false	GC-compoz=55.0839964633068%	/LCI1=1.0593971631205674	/LCI2=0.2406028368794327	p_i1=0.20081863484733686	p_i2=0.1743756963721159	/Tai=0.3096684403813839	/Tei=0.2569381267349043	/EEI=3.163929737740612
tgccgcagatcgaagttaccttcgatatcgatgctgacggtatcctgcacgtttccgcgaaagataaaaacagcggtaaagagcagaagatcaccatcaaggcttcttctggtctgaacgaagatgaaatccagaaaatggtacgcgacgcagaagctaacgccgaagctgaccgtaagtttgaagagctggtacagactcgcaaccagggcgaccatctgctgcacagcacccgtaagcaggttgaagaagcaggcgacaaactgccggctgacgacaaaactgctatcgagtctgcgctgactgcactggaaactgctctgaaaggtgaagacaaagccgctatcgaagcgaaaatgcaggaactggcacaggtttcccagaaactgatggaaatcgcccagcagcaacatgcccagcagcagactgccggtgctgatgcttctgcaaacaacgcgaaagatgacgatgttgtcgacgctgaatttgaagaagtcaaagacaaaaaataatcgccctataaacgggtaattatactgacacgggcgaaggggaatttcctctccgcccgtgcattcatctaggggcaatttaaaaaagatggctaagcaagattattacgagattttaggcgtttccaaaacagcggaagagcgtgaaatcagaaaggcctacaaacgcctggccatgaaataccacccggaccgtaaccagggtgacaaagaggccgaggcgaaatttaaagagatcaaggaagcttatgaagttctgaccgactcgcaaaaacgtgcggcatacgatcagtatggtcatgctgcgtttgagcaaggaggcatgggcggcggtggttttggcggcggcgcagacttcagcgatatttttggtgacgttttcggcgatatttttggcggcggacgtggtcgtcaacgtgcggcgcgcggtgctgatttacgctataacatggagctcaccctcgaagaagctgtacgtggcgtgaccaaagagatccgcattccgactctggaagagtgtgacgtttgccacggtagcggtgcaaaaccaggtacacagccgcagacctgtccgacctgtcatggttctggtcaggtgcagatgcgccagggattcttcgctgtacagcagacctgtccacactgtcagggccgcggtacgctgatcaaagatccgtgcaacaaatgtcatggtcatggtcgtgttgagcgcagcaaaacgctgtccgttaaaatcccggcaggggtggacactggagaccgcatccgtcttgcgggcgaaggtgaagcgggcgagcatggcgcaccggcaggcgatctgtacgttcaggttcaggttaaacagcacccgattttcgagcgtgaaggcaacaacctgtattgcgaagtcccgatcaacttcgctatggcggcgctgggtggcgaaatcgaagtaccgacccttgatggtcgcgtcaaactgaaagtgcctggcgaaacccagaccggtaagctattccgtatgcgcggtaaaggcgtcaagtctgtccgcggtggcgcacagggtgatttgctgtgccgcgttgtcgtcgaaacacaaataggcctggacgaaaaggacaaacagctgctgcacgagctgcacgaaagctacggtggcccaaccggcgagcacaacagcccgcgctcaaagagcttctttgatggtgtgaagaagttttttgacgacctgacccgctaacctccccaaaagcctgcccgtgggcaggcctgggtaaaaatagggtgcgttgaagatatgcgagcacctgtaaagtggcggggatcactccccgccgttgctcttactcggattcgtaagccgtgaaaacagcaacctccgtctggccagttcggatgtgaacctcacagaggtcttttctcgttaccagcgccgccactacggcggtgatacagatgacgatcagggcgacaatcatcgccttatgctgcttcattgctctcttctccttgaccttacggtcagtaagaggcactctacatgtgttcagcatataggaggcctcgggttgatggtaaaatatcactcggggcttttctctatctgccgttcagctaatgcctgagacagacagcctcaagcacccgccgctattatatcgctctctttaacccattttgttttatcgattctaatcctgaagacgcctcgcatttttgtggcgtaattttttaatgatttaattatttaactttaatttatctcttcatcgcaattattgacgacaagctggattatttttgaaatattggcctaacaagcatcgccgactgacaacaa
>16	N operona: 12	first-last	SF0016	gene_poz=(601-1767)	nhaA	Na+/H+ antiporter	Code: P; COG: COG3004	/position=15540 - 17906 (16140 - 17306)	/lenght=2367 (1167)	/codons=789 (389)	/complement=false	GC-compoz=51.24250214224507%	/LCI1=0.9072164948453608	/LCI2=0.20498281786941586	p_i1=0.11036766982446682	p_i2=0.11525500050765951	/Tai=0.4670478069354253	/Tei=0.2037295004568936	/EEI=2.020781419134276
ttatgctgcttcattgctctcttctccttgaccttacggtcagtaagaggcactctacatgtgttcagcatataggaggcctcgggttgatggtaaaatatcactcggggcttttctctatctgccgttcagctaatgcctgagacagacagcctcaagcacccgccgctattatatcgctctctttaacccattttgttttatcgattctaatcctgaagacgcctcgcatttttgtggcgtaattttttaatgatttaattatttaactttaatttatctcttcatcgcaattattgacgacaagctggattatttttgaaatattggcctaacaagcatcgccgactgacaacaaattaattattacttttcctaattaatccctcaggaatcctcaccttaagctatgattatctgggcttagggtcactcgtgagcgcttacagccgtcaaaaacgcatctcaccgctgatggcgcaaattcttcaatggctcgtaaaaaaacgaattattcctacactataatctgattttaacgatgattcgtgcggggtaaaatagtaaaaacgatctattcacctgaaagagaaataaaaagtgaaacatctgcatcgattctttagcagtgatgcctcgggaggcattattcttatcattgccgctatcctggcgatgattatggccaacagcggcgcaaccagtggatggtatcacgactttctggagacgccggttcagctccgggttggttcactcgaaatcaacaaaaacatgctgttatggataaatgatgcgctgatggcggtatttttcctgttagtcggtctggaagttaaacgtgaactgatgcaaggatcgctagccagcttacgccaggccgcatttccagttatcgccgctattggtgggatgattgtgccggcattactctatctggcttttaactatgccgatccgattacccgcgaagggtgggcgatcccggcggctactgacattgcttttgcacttggtgtactggcgctgttgggaagtcgtgttccgttagtgctgaagatctttttgatggctctggctattatcgacgatcttggggccatcattatcatcgcattgttctacactaatgacttatcgatggcctcccttggcgtcgcggctgtagcaattgcggtactcgcggtattgaatctgtgtggtgtacgccgcacgggcgtctatattcttgttggcgtggtgttgtggactgcggtgttgaaatcgggggttcacgcaactctggcgggggtaattgtcggcttctttattcctttgaaagagaagcatgggcgttctccagcgaagcgactggagcatgtgttgcacccgtgggtggcgtatctgattttgccgctgtttgcatttgctaatgctggcgtttcactgcaaggcgtcacgctggatggcttgacctccattctgccattggggatcatcgctggcttgctgattggcaaaccgctggggattagtctgttctgctggttggcgctgcgtttgaaactggcgcatctgcctgagggaacgacttatcagcaaattatggtggtggggatcctgtgcggtatcggttttactatgtctatctttattgccagcctggcctttggtagcgtagatccagaactgattaactgggcgaaactcggtatcctggtcggttctatctcttcggcggtaattggatacagctggttacgcgttcgtttgcgtccatcagtttgacaggacggtttaccggggagccataaacggctcccttttcattgttatcagggagagaaatgagcatgtctcatatcaattacaaccacttgtattacttctggcatgtctataaagaaggttccgtggttggcgcagcggaggcgctttatttaactccacaaaccattaccggacagattcgagcgctggaagagcgcctgcaaggcaaattatttaaacgcaagggacgtggtctcgaacccagcgagctgggagaactggtctatcgctatgccgataaaatgttcaccttaagccaggaaatgctggatattgtgaactatcgcaaagaatccaatttattgtttgacgttggcgtggctgatgcactttccaaacgcctggtcagtagcgtacttaacgccgcagtggtagaaggcgagcccattcatcttcgctgcttcgaatccacccacgaaatgctgctggagcaattaagtcagcataaactggatatgatcatttctgactgtccgatagactctacgcagcaggaaggcctgttctccgtgagaattggcgaatgtggcgtgagtttctggtgtacaaatccaccac
>17	N operona: 13	first-last	SF0017	gene_poz=(601-1500)	nhaR	transcriptional activator of nhaA	Code: K; COG: COG0583	/position=16772 - 18871 (17372 - 18271)	/lenght=2100 (900)	/codons=700 (300)	/complement=false	GC-compoz=47.44444444444444%	/LCI1=1.169453734671126	/LCI2=0.2662207357859532	p_i1=0.2800000199632161	p_i2=0.2221362808268629	/Tai=0.5215390859852347	/Tei=0.2999226527441766	/EEI=1.8497925410553633
tggcgtggtgttgtggactgcggtgttgaaatcgggggttcacgcaactctggcgggggtaattgtcggcttctttattcctttgaaagagaagcatgggcgttctccagcgaagcgactggagcatgtgttgcacccgtgggtggcgtatctgattttgccgctgtttgcatttgctaatgctggcgtttcactgcaaggcgtcacgctggatggcttgacctccattctgccattggggatcatcgctggcttgctgattggcaaaccgctggggattagtctgttctgctggttggcgctgcgtttgaaactggcgcatctgcctgagggaacgacttatcagcaaattatggtggtggggatcctgtgcggtatcggttttactatgtctatctttattgccagcctggcctttggtagcgtagatccagaactgattaactgggcgaaactcggtatcctggtcggttctatctcttcggcggtaattggatacagctggttacgcgttcgtttgcgtccatcagtttgacaggacggtttaccggggagccataaacggctcccttttcattgttatcagggagagaaatgagcatgtctcatatcaattacaaccacttgtattacttctggcatgtctataaagaaggttccgtggttggcgcagcggaggcgctttatttaactccacaaaccattaccggacagattcgagcgctggaagagcgcctgcaaggcaaattatttaaacgcaagggacgtggtctcgaacccagcgagctgggagaactggtctatcgctatgccgataaaatgttcaccttaagccaggaaatgctggatattgtgaactatcgcaaagaatccaatttattgtttgacgttggcgtggctgatgcactttccaaacgcctggtcagtagcgtacttaacgccgcagtggtagaaggcgagcccattcatcttcgctgcttcgaatccacccacgaaatgctgctggagcaattaagtcagcataaactggatatgatcatttctgactgtccgatagactctacgcagcaggaaggcctgttctccgtgagaattggcgaatgtggcgtgagtttctggtgtacaaatccaccaccagaaaaaccgttcccggcttgtctggaagaacggcgacttttgattcctgggcgacgttcaatgttagggcgcaaattgcttaactggtttaactcccagggattaaacgtagaaatcctcggcgagtttgatgatgccgctttgatgaaagcttttggtgcgatgcacaatgcaatcttcgttgccccaacgctttatgcatatgacttttatgccgataaaactgtcgtagaaattggtcgcgtcgagaatgtgatggaagagtaccatgctatttttgctgagcggatgattcagcacccggcggtacagcgaatctgcaatacggattattctgcgctttttagtccagcggtgcgttaatcggcagctcccccaaagttaaggtgggggagatagattagttgtacattaccacgattttgactcggctcattatttgcccgcttgagacattgtttccatatgtacgcgggcgaataaatagaggaatctgattacttccttcatggggatgctgaaaagagtagtaattgcttttaccatactggatttcattcgtaccatcattggagagttgaaagcctatttgacccgcaccgtcctcactgttttctaactcattttttaatatgctggttcctgactcctgtatcgtcactggttcaaagtaatattcaacgtcactgggttcaaaaactaattcaccttgctcgccctggatgcagtcaaatcttatatgatgaaactgataattttcggtaatgactccaacttactgatagtgttttatgttcagataatgcccgatgaccttgtcatgcagctccaccgattttgagaacgacagtgacttccgtaccagccttgccagatgttgtctcagattcagattatgtcgctcaatgcgctgagtgtaacgcttgctgataacgtgcagctttcccttcaggcgtgattcat
>18	N operona: 14	first	SF0018	gene_poz=(601-996)	insB	IS1 ORF2	Code: L; COG: COG1662	/position=18084 - 19679 (18684 - 19079)	/lenght=1596 (396)	/codons=532 (132)	/complement=true	GC-compoz=52.02020202020202%	/LCI1=0.9414758269720102	/LCI2=0.10076335877862595	p_i1=0.12839570866633593	p_i2=0.01289788696166964	/Tai=0.6012533465046428	/Tei=0.11160809826550269	/EEI=1.6645129635144196
cggttgccagatagtcaaaagagacatgccgttgtactatctgaactcttcgtggcttaagaatcgtagaaccatcggctgatacattctgaacaagaatatctactcaatctccagactcccccacaaagaatatggatattgtgatacacattgaggtattaaacttaagaccactctatttttgaattaaattcctatatactttaaccattcataaatatctcctcattagaccttgtaggtaatgctgccaacttactgatttagtgtatgatggtgattttaaggtgcttgcgtggcttccatttccatcagatgtccttcctgctccgctactgaaggcgtggtgcgtaacggcaaaagcactgccggacatcagcgctatctctgctctcattgccgtaaaacatggcaactacagttcacttacaccgcctctcagcccggtacgcaccagaaaatcattgatatggccatgaatggcgtcggatgtcgcgccagtgcacgcattatgggcgttggcctcaacacggttttacgtcacttaaaaaactcaggccgcagtcggtaacctcgcgcatacaaccgggcagtgatgtgattgtctgcgctgaaatggacgaacattggggctacgtcggtgctaaatcacgtcagcgctggctgttttacgcgtatgacaggatacggaggacggttgtggcgcacgtcttcggtgaacgcactctggccacactggagcgttttctgagcctgctgtcggcctttgaggtcgtggtatggatgacggatggctggccgctgtatgaatcacgcctgaagggaaagctgcacgttatcagcaagcgttacactcagcgcattgagcgacataatctgaatctgagacaacatctggcaaggctggtacggaagtcactgtcgttctcaaaatcggtggagctgcatgacaaggtcatcgggcattatctgaacataaaacactatcagtaagttggagtcattaccgaaaattatcagtttcatcatataagatttgactgcatccagggcgagcaaggtgaattagtttttgaacccagtgacgttgaatattactttgaaccagtgacgatacaggagtcaggaaccagcatattaaaaaatgagttagaaaacagtgaggacggtgcgggtcaaataggctttcaactctccaatgatggtacgaatgaaatccagtatggtaaaagcaattactactcttttcagcatccccatgaaggaagtaatcagattcctctatttattcgcccgcgtacatatggaaacaatgtctcaagcgggcaaataatgagccgagtcaaaatcgtggtaatgtacaactaatctatctcccccaccttaactttgggggagctgccgattaacgcaccgctggactaaaaagcgcagaataatccgtattgcagattcgctgtaccgccgggtgctgaatcatccgctcagcaaaaatagcatggtactcttccatcacattctcgacgcgaccaatttctacgacagttttatcggcataaaagtcatatgcataaagcgttggggcaacgaaga
>19	N operona: 14	last	SF0019	gene_poz=(601-876)	insA	IS1 ORF1	Code: L; COG: COG3677	/position=18506 - 19981 (19106 - 19381)	/lenght=1476 (276)	/codons=492 (92)	/complement=true	GC-compoz=52.89855072463768%	/LCI1=1.054945054945055	/LCI2=0.3095238095238096	p_i1=0.1978219178225917	p_i2=0.30898786593870514	/Tai=0.6054026285818876	/Tei=0.37808907934483466	/EEI=1.6017459352410255
gtaagataatcgcaagccgtcgctctatgatgcgtcctttcatcaagaaaggagacgcagctatcgaagctggcgacaaagctgctgcacagaaagcatttaacgaaatgcaaccgatcgtggaccgtcaggctgctaaaggtctgatccacaaaaacaaagctgcacgtcataaggctaacctgactgcacagatcaacaaactggcttaatcgccaatttgctgaagctttgtgaaaaagcccgcgcaagcgggtttttttatgcctgctgcttttgtgatgcgtgagagaacacactgccggttgccagatagtcaaaagagacatgccgttgtactatctgaactcttcgtggcttaagaatcgtagaaccatcggctgatacattctgaacaagaatatctactcaatctccagactcccccacaaagaatatggatattgtgatacacattgaggtattaaacttaagaccactctatttttgaattaaattcctatatactttaaccattcataaatatctcctcattagaccttgtaggtaatgctgccaacttactgatttagtgtatgatggtgattttaaggtgcttgcgtggcttccatttccatcagatgtccttcctgctccgctactgaaggcgtggtgcgtaacggcaaaagcactgccggacatcagcgctatctctgctctcattgccgtaaaacatggcaactacagttcacttacaccgcctctcagcccggtacgcaccagaaaatcattgatatggccatgaatggcgtcggatgtcgcgccagtgcacgcattatgggcgttggcctcaacacggttttacgtcacttaaaaaactcaggccgcagtcggtaacctcgcgcatacaaccgggcagtgatgtgattgtctgcgctgaaatggacgaacattggggctacgtcggtgctaaatcacgtcagcgctggctgttttacgcgtatgacaggatacggaggacggttgtggcgcacgtcttcggtgaacgcactctggccacactggagcgttttctgagcctgctgtcggcctttgaggtcgtggtatggatgacggatggctggccgctgtatgaatcacgcctgaagggaaagctgcacgttatcagcaagcgttacactcagcgcattgagcgacataatctgaatctgagacaacatctggcaaggctggtacggaagtcactgtcgttctcaaaatcggtggagctgcatgacaaggtcatcgggcattatctgaacataaaacactatcagtaagttggagtcattaccgaaaattatcagtttcatcatataagatttgactgcatccagggcgagcaaggtgaattagtttttgaacccagtgacgttgaatattactttgaaccagtgacgatacaggagtcaggaaccagcatattaaaaaatgagttagaaaacagtgaggacggtg
>20	N operona: 15	first-last	SF0020	gene_poz=(601-786)	rpsT	30S ribosomal subunit protein S20	Code: J; COG: COG0268	/position=19170 - 20555 (19770 - 19955)	/lenght=1386 (186)	/codons=462 (62)	/complement=true	GC-compoz=47.31182795698925%	/LCI1=1.1420765027322404	/LCI2=0.4852459016393444	p_i1=0.25949752225335554	p_i2=0.6465860647934978	/Tai=0.17931089463002253	/Tei=0.681927458314148	/EEI=5.386030280051942
gtagcaaacagttccagtggttgaggttcaaaaagcatcaccatcaccggtaagttgcgcttgcgcccttcttcctgcaagccctgtaacagcgcgcgatgaccgcgatgcacgccgtcgaaattaccaatagtcagcacacacccttcttgcggggcctggctgagattatgtatgccgcgtatcagcttcatgtctggctcaaaacagtgaaaatcgtccgagtataccttgtacagcggtcaaggttaaccggcgattgagtaccgaaatcagaaagaagtggcttttcattgccatggagcaaatcacgggaagaaactgaccgcctgctgcaatttttatcgcggaaaagctgtattcacaccccgcaagctggtagaatcctgcgccatcactacgtaacgagtgccggcacattaacggcgcttatttgcacaaatccattgacaaaagaaggctaaaagggcatattcctcggcctttgaattgtccatatagaacacatttgggagttggaccttggctaatatcaaatcagctaagaagcgcgccattcagtctgaaaaggctcgtaagataatcgcaagccgtcgctctatgatgcgtcctttcatcaagaaaggagacgcagctatcgaagctggcgacaaagctgctgcacagaaagcatttaacgaaatgcaaccgatcgtggaccgtcaggctgctaaaggtctgatccacaaaaacaaagctgcacgtcataaggctaacctgactgcacagatcaacaaactggcttaatcgccaatttgctgaagctttgtgaaaaagcccgcgcaagcgggtttttttatgcctgctgcttttgtgatgcgtgagagaacacactgccggttgccagatagtcaaaagagacatgccgttgtactatctgaactcttcgtggcttaagaatcgtagaaccatcggctgatacattctgaacaagaatatctactcaatctccagactcccccacaaagaatatggatattgtgatacacattgaggtattaaacttaagaccactctatttttgaattaaattcctatatactttaaccattcataaatatctcctcattagaccttgtaggtaatgctgccaacttactgatttagtgtatgatggtgattttaaggtgcttgcgtggcttccatttccatcagatgtccttcctgctccgctactgaaggcgtggtgcgtaacggcaaaagcactgccggacatcagcgctatctctgctctcattgccgtaaaacatggcaactacagttcacttacaccgcctctcagcccggtacgcaccagaaaatcattgatatggccatgaatggcgtcggatgtcgcgccagtgcacg
>21	N operona: 16	first-last	SF0021	gene_poz=(601-1542)	ribF	putative regulator	Code: H; COG: COG0196	/position=19762 - 21903 (20362 - 21303)	/lenght=2142 (942)	/codons=714 (314)	/complement=false	GC-compoz=52.9723991507431%	/LCI1=1.1767838125665602	/LCI2=0.3864749733759319	p_i1=0.2855625539904991	p_i2=0.4670388561121118	/Tai=0.4930977099175528	/Tei=0.5203349705009006	/EEI=1.9884949425940455
attggcgattaagccagtttgttgatctgtgcagtcaggttagccttatgacgtgcagctttgtttttgtggatcagacctttagcagcctgacggtccacgatcggttgcatttcgttaaatgctttctgtgcagcagctttgtcgccagcttcgatagctgcgtctcctttcttgatgaaaggacgcatcatagagcgacggcttgcgattatcttacgagccttttcagactgaatggcgcgcttcttagctgatttgatattagccaaggtccaactcccaaatgtgttctatatggacaattcaaaggccgaggaatatgcccttttagccttcttttgtcaatggatttgtgcaaataagcgccgttaatgtgccggcactcgttacgtagtgatggcgcaggattctaccagcttgcggggtgtgaatacagcttttccgcgataaaaattgcagcaggcggtcagtttcttcccgtgatttgctccatggcaatgaaaagccacttctttctgatttcggtactcaatcgccggttaaccttgaccgctgtacaaggtatactcggacgattttcactgttttgagccagacatgaagctgatacgcggcatacataatctcagccaggccccgcaagaagggtgtgtgctgactattggtaatttcgacggcgtgcatcgcggtcatcgcgcgctgttacagggcttgcaggaagaagggcgcaagcgcaacttaccggtgatggtgatgctttttgaacctcaaccactggaactgtttgctaccgataaagccccggcaagactgacccggctgcgggaaaaactgcgttaccttgcagagtgtggcgttgattacgtgctgtgcgtgcgtttcgacaggcgttttgcggcgttaaccgcgcaaaatttcatcagcgatcttttggtgaagcatttgcgcgtaaaatttcttgccgtaggtgatgatttccgctttggcgctggtcgtgaaggcgatttcttgttattacagaaagctggcatggaatacggcttcgatatcaccagtacgcaaactttttgcgaaggtggtgtgcgtatcagcagcaccgccgtgcgtcaggcgctggctgatgacaatctggctctggcagaaagtttactggggcacccgtttgccatctccgggcgtgtagtccacggtgatgaattagggcgcactataggtttcccgacggcgaatgtaccgctacgccgtcaggtttccccggtgaaaggggtttatgcggtagaagtgctgggcctcggtgaaaagccgttacccggcgtggcaaacatcggaacacgcccaacggttgccggtattcgccagcagctggaagtgcatttgttagatgttgcaatggacctttacggtcgccatatacaagtagtgctgcgtaaaaaaatacgcaatgagcagcgatttgcgtcgctggacgaactgaaagcgcagattgcgcgtgatgaattaaccgcccgcgaattttttgggctaacaaaaccggcttaagcctgttatgtaatcaaaccgaaacacggaaccgagaatctgatgagtgactataaatcaaccctgaatttgccggaaacagggttcccgatgcgtggcgatctcgccaagcgcgaaccgggaatgctggcgcgttggactgatgatgatctgtacggcatcatccgtgcggctaaaaaaggcaaaaaaaccttcattctgcatgatggccctccttatgcgaatggcagcattcatattggtcactcggttaacaagattctgaaagacattatcgtgaagtccaaagggctttccggttatgactcgccgtatgtgcctggctgggactgccacggtctgccgatcgagctgaaagtagagcaagaatacggtaagccgggtgagaaattcaccgccgccgagttccgcgccaagtgccgcgaatacgcggcgacccaggttgacggtcaacgcaaagactttatccgtctgggcgtgctgggcgactggtcgcacccgtatctgactatggacttcaaaactgaagccaacatcatccgcgcgctgggcaaaatcatcggcaatggtcacctgcacaaaggcgcgaagccggtgcac
>22	N operona: 17	first	SF0022	gene_poz=(601-3417)	ileS	isoleucine tRNA synthetase	Code: J; COG: COG0060	/position=20746 - 24762 (21346 - 24162)	/lenght=4017 (2817)	/codons=1339 (939)	/complement=false	GC-compoz=55.6975505857295%	/LCI1=1.099857853589197	/LCI2=0.3545486851457003	p_i1=0.22885833218967688	p_i2=0.402152378692973	/Tai=0.2693838333753427	/Tei=0.4619371408236757	/EEI=3.703270850879495
tttggcgctggtcgtgaaggcgatttcttgttattacagaaagctggcatggaatacggcttcgatatcaccagtacgcaaactttttgcgaaggtggtgtgcgtatcagcagcaccgccgtgcgtcaggcgctggctgatgacaatctggctctggcagaaagtttactggggcacccgtttgccatctccgggcgtgtagtccacggtgatgaattagggcgcactataggtttcccgacggcgaatgtaccgctacgccgtcaggtttccccggtgaaaggggtttatgcggtagaagtgctgggcctcggtgaaaagccgttacccggcgtggcaaacatcggaacacgcccaacggttgccggtattcgccagcagctggaagtgcatttgttagatgttgcaatggacctttacggtcgccatatacaagtagtgctgcgtaaaaaaatacgcaatgagcagcgatttgcgtcgctggacgaactgaaagcgcagattgcgcgtgatgaattaaccgcccgcgaattttttgggctaacaaaaccggcttaagcctgttatgtaatcaaaccgaaacacggaaccgagaatctgatgagtgactataaatcaaccctgaatttgccggaaacagggttcccgatgcgtggcgatctcgccaagcgcgaaccgggaatgctggcgcgttggactgatgatgatctgtacggcatcatccgtgcggctaaaaaaggcaaaaaaaccttcattctgcatgatggccctccttatgcgaatggcagcattcatattggtcactcggttaacaagattctgaaagacattatcgtgaagtccaaagggctttccggttatgactcgccgtatgtgcctggctgggactgccacggtctgccgatcgagctgaaagtagagcaagaatacggtaagccgggtgagaaattcaccgccgccgagttccgcgccaagtgccgcgaatacgcggcgacccaggttgacggtcaacgcaaagactttatccgtctgggcgtgctgggcgactggtcgcacccgtatctgactatggacttcaaaactgaagccaacatcatccgcgcgctgggcaaaatcatcggcaatggtcacctgcacaaaggcgcgaagccggtgcactggtgcgtagactgccgttctgcactggcagaagcggaagttgagtattacgacaaaacttctccgtccattgacgtcgctttccaggcggtcgatcaggatgcgctgaaagcgaaatttggcgtaagcaacgttaacggcccaatctcgctggtgatctggaccactacgccgtggactctgcctgcgaaccgcgcaatctctattgcacctgatttcgactatgcgctggtgcagatcgacggtcaggccgtgattctggcgaaagatctggttgaaagcgtaatgcagcgtatcggcgtgaccgattacaccattctcggcacggtaaaaggtgcagagcttgagctgctgcgctttacccatccgtttatgggcttcgacgttccggcaatcctcggcgatcacgttaccctggatgccggtaccggtgccgttcacaccgcgcctggccacggcccggacgactatgtgatcggtcagaaatacggcctggaaaccgctaacccggttggcccggacggcacttatctgccgggcacttatccgacgctggatggcgtgaacgtcttcaaagcgaacgacatcgtcgttgcgctgctgcaggaaaaaggcgcgctgctgcacgttgagaaaatgcagcacagctatccgtgctgctggcgtcacaaaacgccgatcatcttccgcgcgacaccgcagtggttcgtcagcatggatcagaaaggtctgcgtgcgcagtcactgaaagagatcaaaggcgtgcagtggctcccggactggggccaggcgcgtatcgagtcgatggttgctaaccgtcctgactggtgtatctcccgtcagcgcacctggggcgtaccgatgtcactgttcgtgcacaaagacacggaagagctgcatccgcgtaccctcgaactgatggaagaagtggctaaacgcgttgaagttgacggcatccaggcgtggtgggatctcgatgcgaaagagatcctcggcgacgaagctgaccagtatgtgaaagtgccggatactctcgacgtatggtttgactccggatctacccactcttctgttgttgacgtgcgtccggaatttgccggtcacgcagcggacatgtatctggaaggttctgaccagcaccgtggttggttcatgtcttccctaatgatctccaccgcgatgaaaggcaaagcgccgtatcgtcaggtactgacccacggctttaccgtggatggtcagggtcgcaagatgtctaaatccatcggcaacaccgtttcgccgcaggatgtgatgaacaaactgggcgcggatattctgcgtctgtgggtggcatcaaccgactacaccggtgaaatggccgtttctgacgagatcctgaaacgtgctgccgatagctatcgtcgtatccgtaacaccgcgcgcttcctgctggcaaacctgaatggttttgatccagcaaaagatatggtgaaaccggaagagatggtggtactggatcgctgggccgtaggttgtgcgaaagcggcacaggaagacatcctcaaggcgtacgaagcatacgatttccacgaagtggtacagcgtctgatgcgcttctgctccgttgagatgggttccttctacctcgacatcatcaaagaccgtcagtacaccgccaaagcggatagcgtggcgcgtcgtagctgccagactgcgctgtatcacatcgctgaagcgctggtgcgctggatggcaccaatcctctccttcaccgctgatgaagtgtggggctatctgccgggcgaacgtgaaaaatacgtcttcaccggtgagtggtacgaaggcctgtttggtctggcagacagtgaagcaatgaacgatgcgttctgggacgagctgttgaaagtgcgtggcgaagtgaacaaagtcattgagcaagcgcgtgccgacaagaaagtgggtggctcgctggaagcggcagtaaccttgtatgcagaaccggaactggcggcgaaactgaccgcgctgggcgatgaattacgatttgtcctgttgacctccggcgctaccgttgcagactataacgacgcacctgctgatgctcagcagagcgaagtactcaaagggctgaaagtcgcgttgagtaaagccgaaggtgagaagtgcccacgctgctggcactacacccaggatgtcggcaaggtggcggaacacgcagaaatctgcggccgctgtgtcagcaacgtcgccggtgacggtgaaaaacgtaagtttgcctgatgagtcaatcgatctgttcaacagggctacgctggctgtggctggtggtagtcgtgctgattatcgatctgggcagcaaatacctgatcctccagaactttgctctgggggatacggtcccgctgttcccgtcgcttaatctgcattatgcgcgtaactatggcgcggcgtttagtttccttgccgatagcggcggctggcagcgttggttctttgccggtattgcgattggtattagcgtgctcctggcagtgatgatgtatcgctcgaaggccacgcagaagctaaacaatatcgcttacgcgctgattattggcggcgcgctgggcaacctgttcgaccgcctgtggcacggcttcgttgtcgatatgatcgacttctacgtcggcgactggcacttcgccaccttcaaccttgccgatactgccatttgtgtcggtgcggcactgatcgtgctggaagggtttttaccttccaaagcgaaaaaacaataataaatcctgccggatgcgcgttttcaacaatgctgatagcgcggtctaccccggcacaaaaaccacgcgggttggccaacaggatctgcatgttacgcctccagtg
>23	N operona: 17	last	SF0023	gene_poz=(601-1095)	lspA	prolipoprotein signal peptidase (SPase II)	Code: N; COG: COG0597	/position=23562 - 25256 (24162 - 24656)	/lenght=1695 (495)	/codons=565 (165)	/complement=false	GC-compoz=53.73737373737374%	/LCI1=1.1219512195121952	/LCI2=0.38475609756097545	p_i1=0.24473178068964666	p_i2=0.46360224570631137	/Tai=0.4100871114930949	/Tei=0.5172420211356802	/EEI=2.366085097274467
agcggatagcgtggcgcgtcgtagctgccagactgcgctgtatcacatcgctgaagcgctggtgcgctggatggcaccaatcctctccttcaccgctgatgaagtgtggggctatctgccgggcgaacgtgaaaaatacgtcttcaccggtgagtggtacgaaggcctgtttggtctggcagacagtgaagcaatgaacgatgcgttctgggacgagctgttgaaagtgcgtggcgaagtgaacaaagtcattgagcaagcgcgtgccgacaagaaagtgggtggctcgctggaagcggcagtaaccttgtatgcagaaccggaactggcggcgaaactgaccgcgctgggcgatgaattacgatttgtcctgttgacctccggcgctaccgttgcagactataacgacgcacctgctgatgctcagcagagcgaagtactcaaagggctgaaagtcgcgttgagtaaagccgaaggtgagaagtgcccacgctgctggcactacacccaggatgtcggcaaggtggcggaacacgcagaaatctgcggccgctgtgtcagcaacgtcgccggtgacggtgaaaaacgtaagtttgcctgatgagtcaatcgatctgttcaacagggctacgctggctgtggctggtggtagtcgtgctgattatcgatctgggcagcaaatacctgatcctccagaactttgctctgggggatacggtcccgctgttcccgtcgcttaatctgcattatgcgcgtaactatggcgcggcgtttagtttccttgccgatagcggcggctggcagcgttggttctttgccggtattgcgattggtattagcgtgctcctggcagtgatgatgtatcgctcgaaggccacgcagaagctaaacaatatcgcttacgcgctgattattggcggcgcgctgggcaacctgttcgaccgcctgtggcacggcttcgttgtcgatatgatcgacttctacgtcggcgactggcacttcgccaccttcaaccttgccgatactgccatttgtgtcggtgcggcactgatcgtgctggaagggtttttaccttccaaagcgaaaaaacaataataaatcctgccggatgcgcgttttcaacaatgctgatagcgcggtctaccccggcacaaaaaccacgcgggttggccaacaggatctgcatgttacgcctccagtgccggatcgatttccagcacttcaatatcaaaatgaacggtctgcccggccagcggatggttgaaatcaacggtaatggagtcgccgttaatttcgcggatcacaccaggcatctcactgccatccattgcggtaaaaagcatgattgcgccaatttctggctcgcctgcatccataaattcacggcgggagaagtactgaatcaggtccggtgacggcacgccaaacgccgcatctggctccagcgagaaggtggttttgtcgcccactttcagccccagcaggtgttgctccagcccttcagaaagagaagcatcgcccaggcggaacagcgccggtttaccgttgttgcgagtagactcggcggtggtgccatcgtcgagttttagcgtgaagtgcaccaggacggcgctattgctctgtacagattcagacatgcaggtttgctcttatttgcatccggcaaaaatcctcaaaaataagagcaaacctgca
>24	N operona: 18	first-last	SF0024	gene_poz=(601-1050)	slpA	probable FKBX-type 16kD peptidyl-prolyl cis-trans	Code: O; COG: COG1047	/position=24149 - 25798 (24749 - 25198)	/lenght=1650 (450)	/codons=550 (150)	/complement=true	GC-compoz=54.888888888888886%	/LCI1=1.0201342281879195	/LCI2=0.2062639821029083	p_i1=0.17505231505239635	p_i2=0.1172033090360527	/Tai=0.30077004923818956	/Tei=0.20548297813244742	/EEI=3.253102250974379
gcgccgtaaatggccagcgcgttttcaacaatgctgatagcgcggtctaccccggcacaaaaaccacgcgggttggccaacaggatctgcatgttacgcctccagtgccggatcgatttccagcacttcaatatcaaaatgaacggtctgcccggccagcggatggttgaaatcaacggtaatggagtcgccgttaatttcgcggatcacaccaggcatctcactgccatccattgcggtaaaaagcatgattgcgccaatttctggctcgcctgcatccataaattcacggcgggagaagtactgaatcaggtccggtgacggcacgccaaacgccgcatctggctccagcgagaaggtggttttgtcgcccactttcagccccagcaggtgttgctccagcccttcagaaagagaagcatcgcccaggcggaacagcgccggtttaccgttgttgcgagtagactcggcggtggtgccatcgtcgagttttagcgtgaagtgcaccaggacggcgctattgctctgtacagattcagacatgcaggtttgctcttatttttgaggatttttgccggatgcaaataagagcaaacctgcatgtctgaatctgtacagagcaatagcgccgtcctggtgcacttcacgctaaaactcgacgatggcaccaccgccgagtctactcgcaacaacggtaaaccggcgctgttccgcctgggcgatgcttctctttctgaagggctggagcaacacctgctggggctgaaagtgggcgacaaaaccaccttctcgctggagccagatgcggcgtttggcgtgccgtcaccggacctgattcagtacttctcccgccgtgaatttatggatgcaggcgagccagaaattggcgcaatcatgctttttaccgcaatggatggcagtgagatgcctggtgtgatccgcgaaattaacggcgactccattaccgttgatttcaaccatccgctggccgggcagaccgttcattttgatattgaagtgctggaaatcgatccggcactggaggcgtaacatgcagatcctgttggccaacccgcgtggtttttgtgccggggtagaccgcgctatcagcattgttgaaaacgcgcatccggcaggatttattattgttttttcgctttggaaggtaaaaacccttccagcacgatcagtgccgcaccgacacaaatggcagtatcggcaaggttgaaggtggcgaagtgccagtcgccgacgtagaagtcgatcatatcgacaacgaagccgtgccacaggcggtcgaacaggttgcccagcgcgccgccaataatcagcgcgtaagcgatattgtttagcttctgcgtggccttcgagcgatacatcatcactgccaggagcacgctaataccaatcgcaataccggcaaagaaccaacgctgccagccgccgctatcggcaaggaaactaaacgccgcgccatagttacgcgcataatgcagattaagcgacgggaacagcgggaccgtatcccccagagcaaagttctggaggatcaggtatttgctgcccagatcgataatcagcacgactaccaccagccacagccagcgtagccctgttgaacagatcgattgactcatcaggcaaacttac
>25	N operona: 19	first	SF0025	gene_poz=(601-1050)	slpA	probable FKBX-type 16kD peptidyl-prolyl cis-trans	Code: O; COG: COG1047	/position=24656 - 26305 (25256 - 25705)	/lenght=1650 (450)	/codons=550 (150)	/complement=false	GC-compoz=54.888888888888886%	/LCI1=1.0201342281879195	/LCI2=0.2062639821029083	p_i1=0.17505231505239635	p_i2=0.1172033090360527	/Tai=0.30077004923818956	/Tei=0.20548297813244742	/EEI=3.253102250974379
ataaatcctgccggatgcgcgttttcaacaatgctgatagcgcggtctaccccggcacaaaaaccacgcgggttggccaacaggatctgcatgttacgcctccagtgccggatcgatttccagcacttcaatatcaaaatgaacggtctgcccggccagcggatggttgaaatcaacggtaatggagtcgccgttaatttcgcggatcacaccaggcatctcactgccatccattgcggtaaaaagcatgattgcgccaatttctggctcgcctgcatccataaattcacggcgggagaagtactgaatcaggtccggtgacggcacgccaaacgccgcatctggctccagcgagaaggtggttttgtcgcccactttcagccccagcaggtgttgctccagcccttcagaaagagaagcatcgcccaggcggaacagcgccggtttaccgttgttgcgagtagactcggcggtggtgccatcgtcgagttttagcgtgaagtgcaccaggacggcgctattgctctgtacagattcagacatgcaggtttgctcttatttgcatccggcaaaaatcctcaaaaataagagcaaacctgcatgtctgaatctgtacagagcaatagcgccgtcctggtgcacttcacgctaaaactcgacgatggcaccaccgccgagtctactcgcaacaacggtaaaccggcgctgttccgcctgggcgatgcttctctttctgaagggctggagcaacacctgctggggctgaaagtgggcgacaaaaccaccttctcgctggagccagatgcggcgtttggcgtgccgtcaccggacctgattcagtacttctcccgccgtgaatttatggatgcaggcgagccagaaattggcgcaatcatgctttttaccgcaatggatggcagtgagatgcctggtgtgatccgcgaaattaacggcgactccattaccgttgatttcaaccatccgctggccgggcagaccgttcattttgatattgaagtgctggaaatcgatccggcactggaggcgtaacatgcagatcctgttggccaacccgcgtggtttttgtgccggggtagaccgcgctatcagcattgttgaaaacgcgctggccatttacggcgcaccgatatatgtccgtcacgaagtggtgcataaccgctacgtggtcgatagcttgcgcgagcgtggggctatctttattgagcagattagcgaagtgccggacggcgcgatcctgattttctccgcacacggtgtttctcaggcggttcgtaacgaagcgaaaagccgcgatttgacggtgtttgatgccacctgtccgctggtgaccaaagtgcatatggaagttgcccgcgccagtcgccgtggcgaagaatctattctcatcggccacgccgggcacccggaagtggaagggacgatggggcagtacagcaaccccgaagggggaatgtatctagtcgaatcgccagacgatgtgtggaaactgacggtcaaaaacgaagagaagctctcctttatgacccaaaccacgctgtcggtggatgacacgtctgatgtgatcgacgcgctgcgtaaacgcttcccgaaaattgtcggtccgcgcaaagatgacatctgctacgccac
>26	N operona: 19	last	SF0026	gene_poz=(601-1551)	lytB	LytB protein	Code: IM; COG: COG0761	/position=25107 - 27257 (25707 - 26657)	/lenght=2151 (951)	/codons=717 (317)	/complement=false	GC-compoz=55.099894847528915%	/LCI1=0.9936708860759493	/LCI2=0.21466244725738395	p_i1=0.15857801806431618	p_i2=0.13032772623363867	/Tai=0.32801358352480764	/Tei=0.21729495361027482	/EEI=3.0117202904729083
ttgttgcgagtagactcggcggtggtgccatcgtcgagttttagcgtgaagtgcaccaggacggcgctattgctctgtacagattcagacatgcaggtttgctcttatttgcatccggcaaaaatcctcaaaaataagagcaaacctgcatgtctgaatctgtacagagcaatagcgccgtcctggtgcacttcacgctaaaactcgacgatggcaccaccgccgagtctactcgcaacaacggtaaaccggcgctgttccgcctgggcgatgcttctctttctgaagggctggagcaacacctgctggggctgaaagtgggcgacaaaaccaccttctcgctggagccagatgcggcgtttggcgtgccgtcaccggacctgattcagtacttctcccgccgtgaatttatggatgcaggcgagccagaaattggcgcaatcatgctttttaccgcaatggatggcagtgagatgcctggtgtgatccgcgaaattaacggcgactccattaccgttgatttcaaccatccgctggccgggcagaccgttcattttgatattgaagtgctggaaatcgatccggcactggaggcgtaacatgcagatcctgttggccaacccgcgtggtttttgtgccggggtagaccgcgctatcagcattgttgaaaacgcgctggccatttacggcgcaccgatatatgtccgtcacgaagtggtgcataaccgctacgtggtcgatagcttgcgcgagcgtggggctatctttattgagcagattagcgaagtgccggacggcgcgatcctgattttctccgcacacggtgtttctcaggcggttcgtaacgaagcgaaaagccgcgatttgacggtgtttgatgccacctgtccgctggtgaccaaagtgcatatggaagttgcccgcgccagtcgccgtggcgaagaatctattctcatcggccacgccgggcacccggaagtggaagggacgatggggcagtacagcaaccccgaagggggaatgtatctagtcgaatcgccagacgatgtgtggaaactgacggtcaaaaacgaagagaagctctcctttatgacccaaaccacgctgtcggtggatgacacgtctgatgtgatcgacgcgctgcgtaaacgcttcccgaaaattgtcggtccgcgcaaagatgacatctgctacgccacgactaaccgtcaggaagcggtacgcgccctggcagaacaggcggaagttgtgttggtggtcggttcgaaaaactcctccaactccaaccgtctggcggagctggcccagcgtatgggcaaacacgcgtttttgattgacgatgcgaaagatatccaggaagagtgggtgaaagaggttaaatgcgtcggcgtgactgcgggcgcatcggctccggatattctggtgcagaatgtggtggcacgtttgcagcagttgggtggtggtgaagccattccgctggaaggccgtgaagaaaatattgttttcgaagtgccgaaagagctgcgtgtcgatattcgtgaagtcgattaagtcattagcagcctaagttatgcgaaaatgccggtcttgttaccggcattttttatgaagaaaacatgcgtttacctatcttcctcgatactgaccccggcattgacgatgccgtcgccattgccgccgcgatttttgcccccgaactcgacctgcaactgatgaccaccgtcgcgggtaatgtctcggttgagaaaactacccgcaatgccctgcaactgctgcatttctggaatgcggagattccgctcgcccagggagccgctgtgccgctggtacgcgcaccgcgtgatgcagcatctgtgcacggcgaatcgggaatggctggctacgactttgttgagcacaaccgaaagccactcgggataccggcgtttctggcgattcgggatgccctgatgcgtgcaccagagcccgttaccctggtggccatcggcccgttaaccaatattgcgctgttacttttacaatgcccggaatgtaaaccgtatattcgtcgtctggtgatcatgggcggttctgctggtcgcggcaactgtacaccaaatgccgagtttaatatcgctgccgatccagaagcggctgcctgtgtcttccgta
>27	N operona: 20	first-last	SF0027	gene_poz=(601-1515)	yaaF	conserved hypothetical protein	Code: F; COG: COG1957	/position=26123 - 28237 (26723 - 27637)	/lenght=2115 (915)	/codons=705 (305)	/complement=false	GC-compoz=55.73770491803278%	/LCI1=1.0339912280701755	/LCI2=0.29967105263157895	p_i1=0.18397196478883804	p_i2=0.28878810368904057	/Tai=0.46102530936566716	/Tei=0.35990929332013655	/EEI=2.1263470948579846
gggaatgtatctagtcgaatcgccagacgatgtgtggaaactgacggtcaaaaacgaagagaagctctcctttatgacccaaaccacgctgtcggtggatgacacgtctgatgtgatcgacgcgctgcgtaaacgcttcccgaaaattgtcggtccgcgcaaagatgacatctgctacgccacgactaaccgtcaggaagcggtacgcgccctggcagaacaggcggaagttgtgttggtggtcggttcgaaaaactcctccaactccaaccgtctggcggagctggcccagcgtatgggcaaacacgcgtttttgattgacgatgcgaaagatatccaggaagagtgggtgaaagaggttaaatgcgtcggcgtgactgcgggcgcatcggctccggatattctggtgcagaatgtggtggcacgtttgcagcagttgggtggtggtgaagccattccgctggaaggccgtgaagaaaatattgttttcgaagtgccgaaagagctgcgtgtcgatattcgtgaagtcgattaagtcattagcagcctaagttatgcgaaaatgccggtcttgttaccggcattttttatgaagaaaacatgcgtttacctatcttcctcgatactgaccccggcattgacgatgccgtcgccattgccgccgcgatttttgcccccgaactcgacctgcaactgatgaccaccgtcgcgggtaatgtctcggttgagaaaactacccgcaatgccctgcaactgctgcatttctggaatgcggagattccgctcgcccagggagccgctgtgccgctggtacgcgcaccgcgtgatgcagcatctgtgcacggcgaatcgggaatggctggctacgactttgttgagcacaaccgaaagccactcgggataccggcgtttctggcgattcgggatgccctgatgcgtgcaccagagcccgttaccctggtggccatcggcccgttaaccaatattgcgctgttacttttacaatgcccggaatgtaaaccgtatattcgtcgtctggtgatcatgggcggttctgctggtcgcggcaactgtacaccaaatgccgagtttaatatcgctgccgatccagaagcggctgcctgtgtcttccgtagcggcatcgaaattgtcatgtgcggtctggatgtcaccaatcaggcaatattaacccctgactatctcgctactttaccggagttgaatcgcaccggaaaaatgctccacgccctgtttagccactaccgtagcggcagtatgcaaagcggtctgcgaatgcacgatctctgcgccatcgcctggctggtgcgcccggacttattcaccctcaagccgtgttttgtcgcggtagaaactcaaggcgaatttacctcaggcacgacggtggttgatatcgacggttgcctgggcaaaccagccaatgtacaggtggcattggatctgaatgtaaaaggcttccaacagtgggtggctgaggtgctggctctggtgccgtaacctgtcacatgttatcggcatgcagtcattcatcgactcatgcctttcactgatatccctccctgtttatcattaatttctaattatcagcgtttttggctggcggcgtagcgatgcgctggttactctgaaaacggtctatgcaaattaacaaaagagaatagctatgcatgatgcaaacatccgcgttgccatcgcgggagccggggggcgtatgggccgccagttgattcaggcggcactggcattagaaggcgtgcagctgggcgcggcgctggagcgcgaaggatcttctttactgggcagcgacgccggtgagctggctggtgcagggaaaacaggcgttaccgtgcaaagcagtcttgatgcgataaaagatgattttgatgtgtttatcgattttacccgtccggaaggtacgctgaaccatctcgctttttgtcggcagcatggcaaagggatggtgatcggcactacggggtttgacgaagccggtaaacaggcaattcgtgacgccgccgccgatattgcgattgtctttgccgccaattttagcgttggcgttaacgtcatgcttaagctgctggagaaagcagccaa
>28	N operona: 21	first-last	SF0028	gene_poz=(601-1422)	dapB	dihydrodipicolinate reductase	Code: E; COG: COG0289	/position=27204 - 29225 (27804 - 28625)	/lenght=2022 (822)	/codons=674 (274)	/complement=false	GC-compoz=53.04136253041363%	/LCI1=1.0647130647130647	/LCI2=0.3358974358974359	p_i1=0.20442075023799985	p_i2=0.36357195917688306	/Tai=0.4139428399975668	/Tei=0.4272147632591948	/EEI=2.288811145107604
atgccgagtttaatatcgctgccgatccagaagcggctgcctgtgtcttccgtagcggcatcgaaattgtcatgtgcggtctggatgtcaccaatcaggcaatattaacccctgactatctcgctactttaccggagttgaatcgcaccggaaaaatgctccacgccctgtttagccactaccgtagcggcagtatgcaaagcggtctgcgaatgcacgatctctgcgccatcgcctggctggtgcgcccggacttattcaccctcaagccgtgttttgtcgcggtagaaactcaaggcgaatttacctcaggcacgacggtggttgatatcgacggttgcctgggcaaaccagccaatgtacaggtggcattggatctgaatgtaaaaggcttccaacagtgggtggctgaggtgctggctctggtgccgtaacctgtcacatgttatcggcatgcagtcattcatcgactcatgcctttcactgatatccctccctgtttatcattaatttctaattatcagcgtttttggctggcggcgtagcgatgcgctggttactctgaaaacggtctatgcaaattaacaaaagagaatagctatgcatgatgcaaacatccgcgttgccatcgcgggagccggggggcgtatgggccgccagttgattcaggcggcactggcattagaaggcgtgcagctgggcgcggcgctggagcgcgaaggatcttctttactgggcagcgacgccggtgagctggctggtgcagggaaaacaggcgttaccgtgcaaagcagtcttgatgcgataaaagatgattttgatgtgtttatcgattttacccgtccggaaggtacgctgaaccatctcgctttttgtcggcagcatggcaaagggatggtgatcggcactacggggtttgacgaagccggtaaacaggcaattcgtgacgccgccgccgatattgcgattgtctttgccgccaattttagcgttggcgttaacgtcatgcttaagctgctggagaaagcagccaaagtgatgggtgactacaccgatatcgaaattattgaagcacatcatagacataaagttgatgcgccgtcaggcaccgcactggcaatgggagaggcgatcgcccacgcccttgataaagatctgaaagattgcgcggtctacagtcgtgaaggccataccggtgaacgtgtgccaggtaccattggttttgctaccgtgcgtgcaggtgacatcgttggcgaacataccgcgatgtttgccgatattggcgagcgtctggagatcacccataaggcgtccagccgcatgacatttgctaacggtgcggtaagatcggctttgtggttgagtggtaaggaaagtggtctttttgatatgcgagatgtgcttgatctcaataatttgtaaccacaaaatgtttattatgatgcaaaagtaacacatttaatttattaattataaagggctttaatttttagcccttttatttttggtgttatgcttttaaattttctataactgccaaaaattacatgtttcgtcttctatttttgttgttttaatgtaaattttgaccatttggtccactttttcctgctcgtttttatttcatgcaatcttcttgctgcgcaagcgttttccagaacaggttagatgatgtttttgtcgcttaatgcctgtaaaacatgcatgagccacaaaataatataaaaaatcctgccattaagttgacttttagcgcccatatctccagaatgccgccgtttgccagaaattcgtcggtaagcagatttgcattgatttacgtcatcactgtgaattaatatgcaaataaagtgagtgagtattctctggagggtgttttgattaagtcagcgctattggttctggaagacggaacccagtttcacggtcgggccataggggcaacaggttcggcggttggggaagtcgttttcaatacttcaatgaccggttatcaagaaatcctcactgatccttcctatt
>29	N operona: 22	first	SF0029	gene_poz=(601-1749)	carA	carbamoyl-phosphate synthetase, glutamine (small)	Code: EF; COG: COG0505	/position=28481 - 30829 (29081 - 30229)	/lenght=2349 (1149)	/codons=783 (383)	/complement=false	GC-compoz=53.43777197563099%	/LCI1=1.0602094240837696	/LCI2=0.25471204188481683	p_i1=0.20136735274170017	p_i2=0.20023669547260384	/Tai=0.37027672184333765	/Tei=0.2802130259253435	/EEI=2.659688664292373
tattggcgagcgtctggagatcacccataaggcgtccagccgcatgacatttgctaacggtgcggtaagatcggctttgtggttgagtggtaaggaaagtggtctttttgatatgcgagatgtgcttgatctcaataatttgtaaccacaaaatgtttattatgatgcaaaagtaacacatttaatttattaattataaagggctttaatttttagcccttttatttttggtgttatgcttttaaattttctataactgccaaaaattacatgtttcgtcttctatttttgttgttttaatgtaaattttgaccatttggtccactttttcctgctcgtttttatttcatgcaatcttcttgctgcgcaagcgttttccagaacaggttagatgatgtttttgtcgcttaatgcctgtaaaacatgcatgagccacaaaataatataaaaaatcctgccattaagttgacttttagcgcccatatctccagaatgccgccgtttgccagaaattcgtcggtaagcagatttgcattgatttacgtcatcactgtgaattaatatgcaaataaagtgagtgagtattctctggagggtgttttgattaagtcagcgctattggttctggaagacggaacccagtttcacggtcgggccataggggcaacaggttcggcggttggggaagtcgttttcaatacttcaatgaccggttatcaagaaatcctcactgatccttcctattctcgtcaaatcgttactcttacttatccccatattggcaatgtcggcactaatgacgccgatgaagaatcttctcaggtacatgcacaaggtctggtgattcgcgacctgccgctgattgccagcaacttccgtaataccgaagacctctcttcttacctgaagcgccataacatcgtggcgattgccgatatcgatacccgtaagctgacgcgtttactgcgcgagaaaggcgcacagaatggctgcattatcgcaggcgataacccggatgcggcgctggcgttagaaaaagcccgcgcgttcccaggtctgaacggcatggatctggcaaaagaagtgaccaccgcagaagcctatagctggacacaagggagctggacgttgaccggcggcctgccagaagcgaaaaaagaagacgagctgccgttccacgtcgtggcttatgattttggtgccaagcgcaacatcctgcggatgctggtggatagaggctgtcgcctgaccatcgttccggcgcaaacttctgcggaagatgtgctgaaaatgaatccagacggcatcttcctctccaacggtcctggcgacccggccccgtgcgattacgccattaccgccatccagaagttcctcgaaaccgatattccggtattcggcatctgtctcggtcatcagctgctggcgctggcgagcggtgcgaagactgtcaaaatgaaatttggtcaccacggcggcaaccatccggttaaagatgtggagaaaaacgtggtgatgatcaccgcccagaaccacggttttgcggtggatgaagcaacattacctgcaaacctgcgtgtcacgcataaatccctgttcgacggtacgttacagggcattcatcgcatcgataagccggcgttcagcttccagggtcaccctgaagccagccctggtccacacgacgccgcgccgttgttcgaccactttatcaagttaattgagcagtaccgtaaaaccgctaagtaatcaggagtaaaagagccatgccaaaacgtacagatataaaaagtatcctgattctgggtgcgggcccgattgttatcggtcaggcgtgtgagtttgactactctggcgcgcaagcatgtaaagccctgcgcgaagagggttaccgcgtcattctggtgaactccaacccggcgaccatcatgaccgacccggaaatggccgatgcgacctacatcgagccgattcactgggaagtggtacgcaagattattgaaaaagagcgcccggacgcggtgctgccaaccatgggcggtcagacggcgctgaactgcgcgctggagctggaacgtcagggcgtgttggaagagttcggtgtcaccatgattggtgccactgccgatgcgattgataaagcagaagaccgccgtcgtttcgacgtagcgatgaagaaaattggtctggaaaccgcgcgttccggtatcgcacacacgatggaagaagcgctggctgttgccgctgacgtgggcttcccgtgcattattcgcccatcctttaccatgggcggtagcggcggcggtatcgcttataaccgtgaagagtttgaagaaatttgcgcccgcg
>30	N operona: 22	last	SF0030	gene_poz=(601-3822)	carB	carbamoyl-phosphate synthase large subunit	Code: EF; COG: COG0458	/position=29647 - 34068 (30247 - 33468)	/lenght=4422 (3222)	/codons=1474 (1074)	/complement=false	GC-compoz=55.710738671632534%	/LCI1=1.0907114010562287	/LCI2=0.22497670083876986	p_i1=0.22239823536610454	p_i2=0.14724121276760613	/Tai=0.23457095723676818	/Tei=0.2325170914908455	/EEI=4.294291477866763
gctgccgttccacgtcgtggcttatgattttggtgccaagcgcaacatcctgcggatgctggtggatagaggctgtcgcctgaccatcgttccggcgcaaacttctgcggaagatgtgctgaaaatgaatccagacggcatcttcctctccaacggtcctggcgacccggccccgtgcgattacgccattaccgccatccagaagttcctcgaaaccgatattccggtattcggcatctgtctcggtcatcagctgctggcgctggcgagcggtgcgaagactgtcaaaatgaaatttggtcaccacggcggcaaccatccggttaaagatgtggagaaaaacgtggtgatgatcaccgcccagaaccacggttttgcggtggatgaagcaacattacctgcaaacctgcgtgtcacgcataaatccctgttcgacggtacgttacagggcattcatcgcatcgataagccggcgttcagcttccagggtcaccctgaagccagccctggtccacacgacgccgcgccgttgttcgaccactttatcaagttaattgagcagtaccgtaaaaccgctaagtaatcaggagtaaaagagccatgccaaaacgtacagatataaaaagtatcctgattctgggtgcgggcccgattgttatcggtcaggcgtgtgagtttgactactctggcgcgcaagcatgtaaagccctgcgcgaagagggttaccgcgtcattctggtgaactccaacccggcgaccatcatgaccgacccggaaatggccgatgcgacctacatcgagccgattcactgggaagtggtacgcaagattattgaaaaagagcgcccggacgcggtgctgccaaccatgggcggtcagacggcgctgaactgcgcgctggagctggaacgtcagggcgtgttggaagagttcggtgtcaccatgattggtgccactgccgatgcgattgataaagcagaagaccgccgtcgtttcgacgtagcgatgaagaaaattggtctggaaaccgcgcgttccggtatcgcacacacgatggaagaagcgctggctgttgccgctgacgtgggcttcccgtgcattattcgcccatcctttaccatgggcggtagcggcggcggtatcgcttataaccgtgaagagtttgaagaaatttgcgcccgcggtctggatctctctccgaccaaagagttgctgattgatgagtcgctgatcggctggaaagagtacgagatggaagtggtgcgtgataaaaacgacaactgcatcatcgtctgctctatcgaaaactttgatgcgatgggcatccacaccggtgactccatcactgtcgcgccagcccaaacgctgaccgacaaagaatatcaaatcatgcgtaacgcctcgatggcggtgctgcgtgaaatcggcgttgaaaccggtggttccaatgtccagtttgcggtgaacccgaaaaacggtcgcctgattgttatcgaaatgaacccacgcgtgtcccgttcttcggcgctggcgtcgaaagcgaccggtttcccgattgctaaagtggcggcgaaactggcggtgggttacaccctagacgaactgatgaacgacatcactggcggacgtactccggcctccttcgagccgtccatcgactatgtggttactaaaattcctcgcttcaacttcgaaaaattcgccggtgctaacgaccgtctgaccactcagatgaaatcggttggcgaagtgatggcgattggtcgcacgcagcaggaatccctgcaaaaagcgctgcgcggcctggaagtgggcgcaactggcttcgacccgaaagtgagcctggatgacccggaagcgttaaccaaaatccgtcgcgaactgaaagacgcaggcgcagagcgtatctggtacatcgccgatgctttccgcgcgggcctgtctgtggacggcgtcttcaacctgactaacattgaccgctggttcctggtacagattgaagaactggtgcgtctggaagagaaagtggcggaagtgggcatcactggcctgaacgctgaattcctgcgccagctgaaacgcaaaggctttgccgatgcgcgcttggcaaaactggcgggcgtacgcgaagcggaaatccgtaagctgcgtgaccaatatgacctgcacccggtctacaagcgcgtggatacctgtgcggcagagtttgccaccgacaccgcttacatgtactccacttatgaagaagagtgcgaagcgaatccgtctaccgaccgtgaaaaaatcatggtgcttggcggcggtccaaaccgtatcggtcagggtatcgaattcgactactgctgcgtacacgcctcgctggcgctgcgtgaagacggttacgaaaccattatggttaactgtaacccggaaaccgtctctaccgactacgacacttccgatcgcctctacttcgagccggtaactctggaagatgtgctggaaatcgtgcgtattgagaagccgaaaggcgttatcgttcagtacggcggtcagaccccgctgaaactggcgcgtgcactggaagccgctggcgtaccggttatcggcaccagcccggatgctatcgaccgtgcggaagaccgtgaacgcttccagcatgcggttgaccgtctgaaactgaaacaaccggcgaacgccaccgttactgctattgaaatggcagttgagaaggcaaaagagattggctacccgctggtggtgcgtccgtcttacgttctcggcggtcgggcgatggaaatcgtctatgacgaagctgacctgcgtcgctacttccagacggcggttagcgtgtctaacgatgcgccagtgttgctggatcatttccttgatgacgcagtagaagttgacgtggatgccatctgcgacggcgaaatggtgctgattggcggcatcatggagcacatcgagcaggcgggtgtgcactccggtgactccgcatgttcgctgccagcgtacaccttaagtcaggaaattcaggatgtgatgcgccagcaggtgcagaaactggccttcgaattgcaggtgcgcggtctgatgaacgtgcagtttgcggtgaaaaacaacgaagtttacctgattgaagtaaacccgcgtgcggcgcgtactgttccgttcgtctccaaagccaccggcgtaccgctggcaaaagtggcggcgcgtgtgatggctggcaaatcgctggctgagcagggcgtaaccaaagaagttattccgccgtactactcggtgaaagaagtggtgctgccgttcaataaattcccaggcgttgacccgctgttagggccagaaatgcgctctaccggggaagtcatgggcgtgggccgcaccttcgctgaagcgttcgccaaagcgcagctgggcagcaactccaccatgaagaaacacggtcgtgcgctgctttccgtgcgcgaaggcgataaagaacgcgtggtggacctggcggcaaaactgctgaaacagggcttcgagctggatgcgacccacggcacggcgattgtgctgggcgaagcgggtatcaatccgcgtctggtaaacaaggtgcatgaaggccgtccgcacattcaggaccgtatcaagaatggcgaatatacctacatcatcaacaccacctcaggccgtcgtgcgattgaagactcccgcgtgatccgtcgcagtgcgctgcaatataaagtgcattatgacaccaccctgaacggtggtttcgctaccgcgatggcgctgaatgccgatgcgactgaaaaagtaatttcggtgcaggaaatgcacgcacagatcaaataatagcgtgtcgtggcggatatttttcatccgctaatttgatcgaataactaatacggttctctgatgaggaccgtttttttttgcccattaagtaaatcttttggggaatcgatatttttgatgacataagcaggatttagctcacacttatcgacggtgaagttgcatactatcgatatatccacaattttaatatggccttgtttaattgcttcaaaacgagtcatagctagacttttaatttgtgaaactggagttcgtatgtgtgaaggatatgttgaaaaaccactctacttgttaatcgccgaatggatgatggctgaaaatcggtgggtgatagcaagagagatctctattcatttcgatattgaacacagcaaggcggttaataccctgacttatattctgtcggaagtcacagaaataagctgcgaagttaagatgatccctaataagctggaagggcggggatgccagtgtcagcgactggttaaagtggtcgatatcgatgagcaaatttacgcgcgcctgcgcaataacagtcgggaaaaattagtcggcgtaagaaagacaccgcgtattcctgccgttccgctcacg
>31	N operona: 23	first-last	SF0031	gene_poz=(601-1101)	caiF	transcriptional regulator of cai operon	null	/position=33025 - 34725 (33625 - 34125)	/lenght=1701 (501)	/codons=567 (167)	/complement=false	GC-compoz=43.31337325349301%	/LCI1=1.0943775100401607	/LCI2=0.1578313253012048	p_i1=0.22497945016490625	p_i2=0.054634364697913496	/Tai=0.7196688583257125	/Tei=0.14917092822812217	/EEI=1.3653894153095474
gcgttcgccaaagcgcagctgggcagcaactccaccatgaagaaacacggtcgtgcgctgctttccgtgcgcgaaggcgataaagaacgcgtggtggacctggcggcaaaactgctgaaacagggcttcgagctggatgcgacccacggcacggcgattgtgctgggcgaagcgggtatcaatccgcgtctggtaaacaaggtgcatgaaggccgtccgcacattcaggaccgtatcaagaatggcgaatatacctacatcatcaacaccacctcaggccgtcgtgcgattgaagactcccgcgtgatccgtcgcagtgcgctgcaatataaagtgcattatgacaccaccctgaacggtggtttcgctaccgcgatggcgctgaatgccgatgcgactgaaaaagtaatttcggtgcaggaaatgcacgcacagatcaaataatagcgtgtcgtggcggatatttttcatccgctaatttgatcgaataactaatacggttctctgatgaggaccgtttttttttgcccattaagtaaatcttttggggaatcgatatttttgatgacataagcaggatttagctcacacttatcgacggtgaagttgcatactatcgatatatccacaattttaatatggccttgtttaattgcttcaaaacgagtcatagctagacttttaatttgtgaaactggagttcgtatgtgtgaaggatatgttgaaaaaccactctacttgttaatcgccgaatggatgatggctgaaaatcggtgggtgatagcaagagagatctctattcatttcgatattgaacacagcaaggcggttaataccctgacttatattctgtcggaagtcacagaaataagctgcgaagttaagatgatccctaataagctggaagggcggggatgccagtgtcagcgactggttaaagtggtcgatatcgatgagcaaatttacgcgcgcctgcgcaataacagtcgggaaaaattagtcggcgtaagaaagacaccgcgtattcctgccgttccgctcacggaacttaaccgcgagcagaagtggcagatgatgttgtcaaagagtatgcgtcgttaattttatctcgttgataccgggcgtcctgcttgccagatacgatgttgtagcatcttatccagcaaccaggtcgcatccggcaagatcaccgtttaggcgtcacatccgtcgtcccctgcaaacgggggcgattttcctccatttgcctcagtggctgcgtttcatgtaacgatgcatgacagcgcccgacaagatcctgatactctttggtattcaaccgtttccagtgtaactcgtcgtcactaacactgcgtacagcgcgggctggcgtacccatcaacaactggcgtttctcgccactaaagcctgctttgacaaagctcattgcggcaacaatgctctcttcgccaatgaccgcgccatccataattacgctgttcatcccgaccaatgcatcgcgaccaatcacacaaccatgcaggatcgctccatgcccgatatggccgttttccccaacgatggtgtcagtgtcgcagtagccatgcataatgcagccatcctgaatattggctcccgcttgcacgatcaaccgcccgtagtcaccacgcagtgaggcgagtgggccgatgtagacaccggctcccacaatcacatcgccaa
>32	N operona: 24	first	SF0032	gene_poz=(601-1212)	caiE	carnitine operon protein CaiE	Code: R; COG: COG0663	/position=33611 - 35422 (34211 - 34822)	/lenght=1812 (612)	/codons=604 (204)	/complement=true	GC-compoz=54.41176470588235%	/LCI1=0.9983579638752053	/LCI2=0.23596059113300497	p_i1=0.16144071846861202	p_i2=0.16613742789474625	/Tai=0.6022995353671385	/Tei=0.24952368510527162	/EEI=1.5802564268002788
gaaattcttttccgcgggctgggatttaaaagcggcagcagaaggcgaagcaccggatgctgactttggcccgggtggttttgcgggattaaccgaaattttcaatctcgacaaaccagttatcgcagctgtgaacggctacgcctttggcggcggtttcgaactggcgctggcggcagattttattgtttgtgccgataacgccagcttcgccctgccggaagccaaactgggcatcgttcctgacagcggcggtgtgctgcgtctgccgaagatcctgccgcctaccatcgtcaatgaaatggtgatgaccggcagacgaatgggcgcagaagaggcgctgcgttgggggatagtcaaccgcgtggttagccaggcggaactgatggataacgcccgcgaactggctcagcagctggttaacagcgccccgctggcgattgcggcgctgaaagagatctaccgcaccaccagcgaaatgccggtagaagaagcgtatcgctatattcgcagcggcgtgttgaaacactatccatcggttctgcattcggaagatgccattgaagggccgctggcgtttgccgagaagcgcgatccggtgtggaaaggacgttaacaaccgtgagctattacgcctttgaggggttaattccggtggttcacccgacggcgtttgtccatcccagtgccgtcttgattggcgatgtgattgtgggagccggtgtctacatcggcccactcgcctcactgcgtggtgactacgggcggttgatcgtgcaagcgggagccaatattcaggatggctgcattatgcatggctactgcgacactgacaccatcgttggggaaaacggccatatcgggcatggagcgatcctgcatggttgtgtgattggtcgcgatgcattggtcgggatgaacagcgtaattatggatggcgcggtcattggcgaagagagcattgttgccgcaatgagctttgtcaaagcaggctttagtggcgagaaacgccagttgttgatgggtacgccagcccgcgctgtacgcagtgttagtgacgacgagttacactggaaacggttgaataccaaagagtatcaggatcttgtcgggcgctgtcatgcatcgttacatgaaacgcagccactgaggcaaatggaggaaaatcgcccccgtttgcaggggacgacggatgtgacgcctaaacggtgatcttgccggatgcgacctggttgctggataagatgctacaacatcgtatctggcaagcaggacgcccggtatcaacgagataaaattaacgacgcatactctttgacaacatcatctgccacttctgctcgcggttaagttccgtgagcggaacggcaggaatacgcggtgtctttcttacgccgactaatttttcccgactgttattgcgcaggcgcgcgtaaatttgctcatcgatatcgaccactttaaccagtcgctgacactggcatccccgcccttccagcttattagggatcatcttaacttcgcagcttatttctgtgacttccgacagaatataagtcagggtattaaccgccttgctgtgttcaatatcgaaatgaatagagatctctcttgctatcacccaccgattttcagccatcatccattcggcgattaacaagtagagtggtttttcaacatatccttcacacatacgaactccagtttcacaaattaaaagtctagctatgactcgttttgaagcaattaaacaaggccatattaaaattgtggatatatcgatagtatgcaacttcaccgtcgataagtgtg
>33	N operona: 24	middle	SF0033	gene_poz=(601-1494)	caiD	carnitine racemase	Code: I; COG: COG1024	/position=34207 - 36300 (34807 - 35700)	/lenght=2094 (894)	/codons=698 (298)	/complement=true	GC-compoz=52.46085011185683%	/LCI1=1.372615039281706	/LCI2=0.3628507295173964	p_i1=0.44014065897153715	p_i2=0.4192083689619638	/Tai=0.4059912583449367	/Tei=0.4772875320657674	/EEI=2.3857323023034174
tatgggatgacggaaaccattgtgggcattatcggcgatcgccctagcgataaacgacgctggccgtcgattggtcgggcggggttttgctacgaagcggagatccgcgacgatcacaatcgcccgctcccggcaggtgagatcggtgaaatctgtattaaaggcgtaccagggaaaaccatcttcaaagagtattttctcaacccgaaagccactgcgaaagtgctggaagccgacggctggctacataccggcgataccggataccgcgacgaagaaggctttttttatttcgtcgatcgccgctgcaatatgatcaaacgcggtggcgagaatgtctcctgcgtggagctggaaaatatcatcgccacccatccgaaaattcaggacatcgtggttgtgggtattaaagattcgattcgcgatgaagccatcaaagcatttgtggtgctgaatgaaggtgaaacattgagcgaagaggaattttttcgcttctgcgaacaaaatatggcgaaatttaaagtgccctcttatctggagatcagaaaagatctgccacgtaattgctcggggaaaataattagaaagaatctgaaataaatgaaacgtcagggaactaccctgccagctaataatcacgccctaaaacaatatgcattttttgcagggatgttgtcgtccctaaaaaagcaaaaatggagaaaaggaatgagtgaatcattacatctgacccgcaatggatcaattctggaaattacccttgatcgcccaaaagcgaatgctattgatgcaaaaaccagctttgaaatgggcgaagtatttctaaatttccgtgacgatccgcaattacgtgtcgccattattaccggtgccggagagaaattcttttccgcgggctgggatttaaaagcggcagcagaaggcgaagcaccggatgctgactttggcccgggtggttttgcgggattaaccgaaattttcaatctcgacaaaccagttatcgcagctgtgaacggctacgcctttggcggcggtttcgaactggcgctggcggcagattttattgtttgtgccgataacgccagcttcgccctgccggaagccaaactgggcatcgttcctgacagcggcggtgtgctgcgtctgccgaagatcctgccgcctaccatcgtcaatgaaatggtgatgaccggcagacgaatgggcgcagaagaggcgctgcgttgggggatagtcaaccgcgtggttagccaggcggaactgatggataacgcccgcgaactggctcagcagctggttaacagcgccccgctggcgattgcggcgctgaaagagatctaccgcaccaccagcgaaatgccggtagaagaagcgtatcgctatattcgcagcggcgtgttgaaacactatccatcggttctgcattcggaagatgccattgaagggccgctggcgtttgccgagaagcgcgatccggtgtggaaaggacgttaacaaccgtgagctattacgcctttgaggggttaattccggtggttcacccgacggcgtttgtccatcccagtgccgtcttgattggcgatgtgattgtgggagccggtgtctacatcggcccactcgcctcactgcgtggtgactacgggcggttgatcgtgcaagcgggagccaatattcaggatggctgcattatgcatggctactgcgacactgacaccatcgttggggaaaacggccatatcgggcatggagcgatcctgcatggttgtgtgattggtcgcgatgcattggtcgggatgaacagcgtaattatggatggcgcggtcattggcgaagagagcattgttgccgcaatgagctttgtcaaagcaggctttagtggcgagaaacgccagttgttgatgggtacgccagcccgcgctgtacgcagtgttagtgacgacgagttacactggaaacggttgaataccaaagagtatcaggatcttgtcgggcgctgtcatgcatcgttacatgaaacgcagccactgaggcaaatggaggaaaatcgcccccgtttgcaggggacgacggatgtgacgcctaaacggtgatctt
>34	N operona: 24	last	SF0034	gene_poz=(601-2169)	caiC	probable crotonobetaine/carnitine-CoA ligase	Code: IQ; COG: COG0318	/position=35101 - 37869 (35701 - 37269)	/lenght=2769 (1569)	/codons=923 (523)	/complement=true	GC-compoz=50.73295092415552%	/LCI1=1.2139208173690932	/LCI2=0.289080459770115	p_i1=0.3141479543211371	p_i2=0.2673048909901653	/Tai=0.4830952847605197	/Tei=0.3405744018911488	/EEI=2.027008732730014
gcaaaggtaaagatccctactacgccggttgcggtctgtataaatgtgccgacggctacatcgtgatggaactggtgggcattacccaaattgaagagtgctttaaagatattggcctcgcacatctactcggtacgccggaaatcccggaaggcactcagcttatccaccgtatcgaatgcccttacggcccactggtagaagaaaaactcgatgcctggctggcggcacataccatcgcagaagttaaagaacgctttgccgaactgaatatcgcctgtgccaaagtactgaccgtaccggaactggaaagcaatccacagtatgttgcccgtgaatcaatcactcagtggcaaacgatggatggtcgcacctgcaaagggccgaacatcatgccgaaattcaaaaataaccccggacaaatctggcgcggaatgccctcacatggcatggacacggctgccattttgaaaaatatcggctacagcgaaaacgacattcaggagttggtcagcaaaggtctggccaaagttgaggactaaacgcgtggcgtcagtcggcttgcctgactagcgcccgcccaataacaaacgaacaaaaatggatagaggtgcaatggatatcattggcggacaacatctacgtcaaatgtgggacgatctggcggacgtttacggtcataaaacggcgctgatttgtgaatccagcggcggagtcgttaaccggtatagttatcttgagttaaatcaggagattaaccgcacggcaaacctgttttatacgctggggattcgcaaaggcaacaaggttgcactacatctcgacaactgcccggaatttatcttttgctggttcgggctggcaaaaattggcgcgattatggtgccgattaacgcccgcctgttacgcgaggaaagcgagtggatcttgcaaaatagccaggcgtgcctgctggtgaccagtgcgcaattttatcctatgtatcaacagattcagcaggaagatgccactcaattgcggcacatttgcctgacagatgtggcacttcccgctgatgatggagtgagttcatttactcaactgaaaaatcaacaacctgccaccttgtgctatgcaccgccgctatcgactgacgatacggcggaaattctcttcacctccggcaccacctcccgaccgaaaggtgtggtgattacccattacaacctgcgcttcgctggatattactccgcctggcagtgtgcactgcgtgacgatgacgtctacatgacggtaatgcctgcgtttcatatcgattgccagtgtactgcggcgatggcggcgttttctgccggggccacctttgtgctggtcgagaaatacagcgcccgcgccttctggggacaggcgcagaagtaccgcgccaccattaccgaatgtattccgatgatgatccgtacgttgatggtgcagccgccttcagcgaacgatcggcaacaccgcctgcgggaagtgatgttttatctcaacttgtcggagcaggaaaaagacgcattttgtgaacgcttcggcgttcgcttgctgacgtcttatgggatgacggaaaccattgtgggcattatcggcgatcgccctagcgataaacgacgctggccgtcgattggtcgggcggggttttgctacgaagcggagatccgcgacgatcacaatcgcccgctcccggcaggtgagatcggtgaaatctgtattaaaggcgtaccagggaaaaccatcttcaaagagtattttctcaacccgaaagccactgcgaaagtgctggaagccgacggctggctacataccggcgataccggataccgcgacgaagaaggctttttttatttcgtcgatcgccgctgcaatatgatcaaacgcggtggcgagaatgtctcctgcgtggagctggaaaatatcatcgccacccatccgaaaattcaggacatcgtggttgtgggtattaaagattcgattcgcgatgaagccatcaaagcatttgtggtgctgaatgaaggtgaaacattgagcgaagaggaattttttcgcttctgcgaacaaaatatggcgaaatttaaagtgccctcttatctggagatcagaaaagatctgccacgtaattgctcggggaaaataattagaaagaatctgaaataaatgaaacgtcagggaactaccctgccagctaataatcacgccctaaaacaatatgcattttttgcagggatgttgtcgtccctaaaaaagcaaaaatggagaaaaggaatgagtgaatcattacatctgacccgcaatggatcaattctggaaattacccttgatcgcccaaaagcgaatgctattgatgcaaaaaccagctttgaaatgggcgaagtatttctaaatttccgtgacgatccgcaattacgtgtcgccattattaccggtgccggagagaaattcttttccgcgggctgggatttaaaagcggcagcagaaggcgaagcaccggatgctgactttggcccgggtggttttgcgggattaaccgaaattttcaatctcgacaaaccagttatcgcagctgtgaacggctacgcctttggcggcggtttcgaactggcgctggcggcagattttattgtttgtgccgataacgccagcttcgccctgccggaagccaaactgggcatcgttcctgacagcggcggtgtgctgcgtctgccgaagatcctgccgcctaccatcgtcaatgaaatggtgatgaccggcagacga
>35	N operona: 25	first-last	SF0035	gene_poz=(601-1818)	caiB	l-carnitine dehydratase	Code: C; COG: COG1804	/position=36728 - 39145 (37328 - 38545)	/lenght=2418 (1218)	/codons=806 (406)	/complement=true	GC-compoz=52.463054187192114%	/LCI1=1.0716049382716049	/LCI2=0.22279835390946492	p_i1=0.20912888915019837	p_i2=0.14359938140695613	/Tai=0.3553041530116962	/Tei=0.22923944326626053	/EEI=2.717526988574178
tcgggaaggtaacggctttaaccgcgtcaaagaagagttcgaccatgaacgtttcctggtagccctgaccaactacggtacggcgatgtgcgcctttgaagatgcggcgcgctacgccaaccagcgcgtgcagtttggcgaggctattggtcgtttccagttgattcaggaaaaattcgcccacatggcgatcaaattaaactccatgaaaaacatgctgtatgaagcagcgtggaaagcagacaacggcaccatcacctctggcgatgcagcgatgtgcaaatacttctgcgccaatgcggcatttgaagtggtggatagcgcaatgcaggtgctgggcggtgtcgggattgcgggcaaccaccgcatcagccgcttctggcgtgacctgcgtgtagaccgcgtttccggaggatctgacgaaatgcagatcctgacgctgggtcgtgcggtgctgaagcaataccgctaagtccgtgcgctgcctgatgcgacgctgacgcgtcttatcaggcctacgggagcacgaatgtaagccggataaggcgtttacgccgcatccggcagtcatgcgctacataaatttttcaggagctaataatggatcatctacccatgccgaaattcggaccgctggccggattgcgcgttgtcttctccggtatcgaaatcgccggaccgtttgccggacaaatgttcgcagaatggggcgcggaagttatttggatcgagaacgtcgcctgggccgacaccattcgcgttcaaccgaactacccgcagctctcccgccgcaatttgcacgcgctgtcgttaaatattttcaaagatgaaggccgcgaagcgtttctgaaattaatggaaaccaccgatatcttcatcgaagccagtaaaggtccggcctttgcccgtcgtggcattaccgatgaagtactgtggcagcacaacccgaaactggttatcgctcacctgtccggttttggtcagtacggcaccgaggagtacaccaatcttccggcctataacaccatcgcccaggccttcagtggttacctgattcagaacggtgatgttgaccagccaatgcctgccttcccgtataccgccgattacttttctggcctgaccgccaccacggcggcgctggcagcactgcataaagtgcgtgaaaccggtaaaggcgaaagtatcgacatcgccatgtatgaagtgatgctgcgtatgggccagtacttcatgatggattacttcaacggcggcgaaatgtgcccgcgcatgagcaaaggtaaagatccctactacgccggttgcggtctgtataaatgtgccgacggctacatcgtgatggaactggtgggcattacccaaattgaagagtgctttaaagatattggcctcgcacatctactcggtacgccggaaatcccggaaggcactcagcttatccaccgtatcgaatgcccttacggcccactggtagaagaaaaactcgatgcctggctggcggcacataccatcgcagaagttaaagaacgctttgccgaactgaatatcgcctgtgccaaagtactgaccgtaccggaactggaaagcaatccacagtatgttgcccgtgaatcaatcactcagtggcaaacgatggatggtcgcacctgcaaagggccgaacatcatgccgaaattcaaaaataaccccggacaaatctggcgcggaatgccctcacatggcatggacacggctgccattttgaaaaatatcggctacagcgaaaacgacattcaggagttggtcagcaaaggtctggccaaagttgaggactaaacgcgtggcgtcagtcggcttgcctgactagcgcccgcccaataacaaacgaacaaaaatggatagaggtgcaatggatatcattggcggacaacatctacgtcaaatgtgggacgatctggcggacgtttacggtcataaaacggcgctgatttgtgaatccagcggcggagtcgttaaccggtatagttatcttgagttaaatcaggagattaaccgcacggcaaacctgttttatacgctggggattcgcaaaggcaacaaggttgcactacatctcgacaactgcccggaatttatcttttgctggttcgggctggcaaaaattggcgcgattatggtgccgattaacgcccgcctgttacgcgaggaaagcgagtggatcttgcaaaatagccaggcgtgcctgctggtgaccagtgcgcaattttatcctatgtatcaacagattcagcaggaagatgccactcaattgcggcacatttgcctgacagatgtggcacttcccgctgatgatggagtgagttcatttactcaactgaaaaatcaacaacctgccaccttgtgctatgcaccgccgctatcgactgacgatacggc
>36	N operona: 26	first	SF0036	gene_poz=(601-1743)	caiA	probable carnitine operon oxidoreductase	Code: I; COG: COG1960	/position=38074 - 40416 (38674 - 39816)	/lenght=2343 (1143)	/codons=781 (381)	/complement=true	GC-compoz=53.89326334208224%	/LCI1=1.0894736842105264	/LCI2=0.29578947368421055	p_i1=0.22152928430520383	p_i2=0.2808825283591778	/Tai=0.3143273958271447	/Tei=0.35279427552326004	/EEI=3.060458964511635
tggaccgtgttctactgggcatggtgggtgatttacgccatccagatgagtatcttcctcgcccgcatctcccgtggtcgtactgtgcgtgaactgtgcttcggcatggtgatggggctgacagcatccacctggatcctgtggaccgtgctcggtagtaacactctgctgttgatggataaaaacatcatcaacattccaaatctgatcgaacagtacggtgtggcgcgcgccatcatcgaaacctgggccgctctgccactcagcaccgccaccatgtggggcttcttcatcctctgctttattgccaccgttacgctggttaacgcctgctcttataccctggcgatgtctacttgccgcgaagtacgcgatggtgaagaaccaccgctgctggtgcgtatcggttggtcaattctggttggcattatcggtattgttctgctggcgctcggcggcctgaaaccgattcaaaccgccattatcgccggaggatgcccgctgttcttcgtcaacattatggtgacgctctcctttattaaagacgcgaaacagaactggaaagattaattaacccccaaaatatcaagaggttgaaagatggattttaatttaaatgatgagcaggaactgtttgtcgccggtatccgcgaactgatggccagcgaaaactgggaggcctattttgccgagtgcgaccgtgacagcgtctacccggaacgttttgtcaaagcactggcggatatgggtatcgacagtctgctgatccctgaagagcacggtggtctggacgcggggtttgttactctcgccgccgtgtggatggagctgggacgtctgggggcaccaacctatgtactgtaccagctgccgggcgggttcaataccttcctgcgcgaaggcacacaagagcagatcgacaagattatggctttccgcggcaccggtaagcagatgtggaactcagcgattaccgaaccgggcgcgggctccgacgtgggtagcctgaaaacgacttatacccgtagaaatggtaagatttatcttaatggtagtaagtgttttattaccagtagcgcctacaccccgtacatcgtggtgatggcgcgcgacggggcttctccggacaaacctgtctacaccgaatggtttgttgatatgagcaaaccgggcatcaaagtgaccaaacttgagaagctcggtctgcgtatggatagctgctgtgaaatcacctttgacgatgtggaactggacgagaaagacatgttcggtcgggaaggtaacggctttaaccgcgtcaaagaagagttcgaccatgaacgtttcctggtagccctgaccaactacggtacggcgatgtgcgcctttgaagatgcggcgcgctacgccaaccagcgcgtgcagtttggcgaggctattggtcgtttccagttgattcaggaaaaattcgcccacatggcgatcaaattaaactccatgaaaaacatgctgtatgaagcagcgtggaaagcagacaacggcaccatcacctctggcgatgcagcgatgtgcaaatacttctgcgccaatgcggcatttgaagtggtggatagcgcaatgcaggtgctgggcggtgtcgggattgcgggcaaccaccgcatcagccgcttctggcgtgacctgcgtgtagaccgcgtttccggaggatctgacgaaatgcagatcctgacgctgggtcgtgcggtgctgaagcaataccgctaagtccgtgcgctgcctgatgcgacgctgacgcgtcttatcaggcctacgggagcacgaatgtaagccggataaggcgtttacgccgcatccggcagtcatgcgctacataaatttttcaggagctaataatggatcatctacccatgccgaaattcggaccgctggccggattgcgcgttgtcttctccggtatcgaaatcgccggaccgtttgccggacaaatgttcgcagaatggggcgcggaagttatttggatcgagaacgtcgcctgggccgacaccattcgcgttcaaccgaactacccgcagctctcccgccgcaatttgcacgcgctgtcgttaaatattttcaaagatgaaggccgcgaagcgtttctgaaattaatggaaaccaccgatatcttcatcgaagccagtaaaggtccggcctttgcccgtcgtggcattaccgatgaagtactgtggcagcacaacccgaaactggttatcgctcacctgtccggttttggtcagtacggcaccgaggagtacaccaatcttccggcctataacaccatcgcccaggccttcagtggttacctgattcagaacggtgatgttg
>37	N operona: 26	last	SF0037	gene_poz=(601-2115)	caiT	probable carnitine transporter	Code: M; COG: COG1292	/position=39247 - 41961 (39847 - 41361)	/lenght=2715 (1515)	/codons=905 (505)	/complement=true	GC-compoz=52.21122112211221%	/LCI1=1.0615079365079365	/LCI2=0.1553571428571429	p_i1=0.20224581762320723	p_i2=0.05209333590830726	/Tai=0.42389853629533486	/Tei=0.14688400231747653	/EEI=2.2565490732079545
tccgggccgcgcgatagcacatctttacgccctttggcgttggtcagggctttaccgcccacacttaaggctgtcacctgcgcctctgctgcctgttgctttagctggcaagccgcttcaatagcgttgagatcgtattggcttattttggcatcggctttgctgaagtctaatgaaccatcagcattattgaccgcaatatcctgttcatcaggcacgcacttatagcaagtaataatcttcattgcatctccagaaatcatgaaggaaacgtcgttcatatcggtggtgttaattacagatatcacgccctttaatttggaaataaaactttaatcaccaatattgaaagtcagatgctatttttttacccacaaaagaatataacaaactgattaataaccaaaattaacgaaaaacgccctctgttcactcgaaacaaaaatgtgataccaatcacagaatacagcttattgaatacccattatgagttagccattaacgcgtccacgaggttaataataattatattaaatgttaacaaaaataaaacaaacgggaacgcaaaataaatattcgttttcacagtggaattaactcatgaagaatgaaaagagaaaaacgggaatagaaccgaaggttttctttccgccattaataatcgtcggcatactttgttggcttacagtcagagatctggatgcggcgaatgtcgttattaatgctgtattcagttacgtcaccaatgtatggggatgggcatttgaatggtatatggtggtgatgcttttcggttggttctggctggtgtttggcccgtatgccaaaaagcgtttaggtaacgaaccgccagaatttagcaccgccagttggatctttatgatgttcgcctcctgtacgtctgctgccgtactgttctggggatcgattgagatctactactacatctccaccccgccgtttggcttagaaccgaactcgacaggagcgaaagagttggggctggcttacagcttgttccactggggacctctgccgtgggccacttacagcttcctttcagtcgccttcgcttacttcttctttgtccgcaaaatggaagtgattcgccccagctcgacactggtgccgctggcaggtgaaaaacacgccaaagggttgttcggtaccatcgtcgacaacttctatctcgtcgccttgatcttcgcgatgggtaccagtctgggccttgccacgccgctggtgaccgagtgtatgcaatggttgtttggcattccgcataccctgcaactggacgctatcatcattacctgctggattatcctcaacgccatttgcgtcgcttgcggtctgcaaaaaggggtacgtatcgccagtgacgtgcgtagttacctgagcttcctgatgctgggttgggtgttcatcgtcagcggtgccagcttcatcatgaactacttcaccgattcggtggggatgttgctgatgtatctgccgcgcatgttgttctataccgatcccatcgctaaaggcggcttcccgcagggctggaccgtgttctactgggcatggtgggtgatttacgccatccagatgagtatcttcctcgcccgcatctcccgtggtcgtactgtgcgtgaactgtgcttcggcatggtgatggggctgacagcatccacctggatcctgtggaccgtgctcggtagtaacactctgctgttgatggataaaaacatcatcaacattccaaatctgatcgaacagtacggtgtggcgcgcgccatcatcgaaacctgggccgctctgccactcagcaccgccaccatgtggggcttcttcatcctctgctttattgccaccgttacgctggttaacgcctgctcttataccctggcgatgtctacttgccgcgaagtacgcgatggtgaagaaccaccgctgctggtgcgtatcggttggtcaattctggttggcattatcggtattgttctgctggcgctcggcggcctgaaaccgattcaaaccgccattatcgccggaggatgcccgctgttcttcgtcaacattatggtgacgctctcctttattaaagacgcgaaacagaactggaaagattaattaacccccaaaatatcaagaggttgaaagatggattttaatttaaatgatgagcaggaactgtttgtcgccggtatccgcgaactgatggccagcgaaaactgggaggcctattttgccgagtgcgaccgtgacagcgtctacccggaacgttttgtcaaagcactggcggatatgggtatcgacagtctgctgatccctgaagagcacggtggtctggacgcggggtttgttactctcgccgccgtgtggatggagctgggacgtctgggggcaccaacctatgtactgtaccagctgccgggcgggttcaataccttcctgcgcgaaggcacacaagagcagatcgacaagattatggctttccgcggcaccggtaagcagatgtggaactcagcgattaccgaaccgggcgcgggctccgacgtgggtagcctgaaaacgacttatacccgtagaaatggtaagatttatcttaatggtagtaagtgttttattaccagtagcgcctacaccccgtacatcgtggtgatggcgcgcgacggggcttctccggacaaacctgtctacaccgaatggtttgttgatatgagcaaaccg
>38	N operona: 27	first	SF0038	gene_poz=(601-1407)	fixA	probable flavoprotein subunit	Code: C; COG: COG2086	/position=41081 - 43087 (41681 - 42487)	/lenght=2007 (807)	/codons=669 (269)	/complement=false	GC-compoz=52.168525402726154%	/LCI1=1.2002487562189055	/LCI2=0.3916666666666667	p_i1=0.3035517557011893	p_i2=0.47737038833585	/Tai=0.35331862778629514	/Tei=0.529633349502265	/EEI=2.7902803854526574
ataaagatccaactggcggtgctaaattctggcggttcgttacctaaacgctttttggcatacgggccaaacaccagccagaaccaaccgaaaagcatcaccaccatataccattcaaatgcccatccccatacattggtgacgtaactgaatacagcattaataacgacattcgccgcatccagatctctgactgtaagccaacaaagtatgccgacgattattaatggcggaaagaaaaccttcggttctattcccgtttttctcttttcattcttcatgagttaattccactgtgaaaacgaatatttattttgcgttcccgtttgttttatttttgttaacatttaatataattattattaacctcgtggacgcgttaatggctaactcataatgggtattcaataagctgtattctgtgattggtatcacatttttgtttcgagtgaacagagggcgtttttcgttaattttggttattaatcagtttgttatattcttttgtgggtaaaaaaatagcatctgactttcaatattggtgattaaagttttatttccaaattaaagggcgtgatatctgtaattaacaccaccgatatgaacgacgtttccttcatgatttctggagatgcaatgaagattattacttgctataagtgcgtgcctgatgaacaggatattgcggtcaataatgctgatggttcattagacttcagcaaagccgatgccaaaataagccaatacgatctcaacgctattgaagcggcttgccagctaaagcaacaggcagcagaggcgcaggtgacagccttaagtgtgggcggtaaagccctgaccaacgccaaagggcgtaaagatgtgctatcgcgcggcccggatgaactgattgtggtgattgatgaccagttcgagcaggcactgccgcaacaaacggcgagcgcactggctgcagccgcccagaaagcaggctttgatctgatcctctgtggcgatggttcttccgacctttatgcccagcaggttggtctgctggtgggcgaaatcctcaatattccggcagttaacggcgtcagcaaaattatctccctgacggcagataccctcaccgttgagcgcgaactggaagatgaaaccgaaaccttaagcattccgctgcctgcggttgttgctgtttccactgatatcaactccccacaaattccttcgatgaaagccattctcggcgcggcgaaaaagccagtccaggtatggtcggcggcggatattggttttaacgccgtggacgcctggtctgaacaacaggttgccgcgccgaaacagcgcgagcgtcagcgcatcgtgattgaaggcgacggcgaagaacagatcgccgcatttgctgaaaatcttcgcaaagtcatttaattacaggggatgctatgaacacgttttctcaagtctgggtattcagcgataccccctctcgtctgccggaactgatgaacggtgcgcaggctttagctaatcaaatcaatgcctttgtcctcaatgatgccgacggcgcacaggcaatccagctcggcgctaatcatgtctggaaattaaacggcaaaccggacgatcggatgatcgaagattacgccggtgtcatggctgacactattcgccagcacggcgctgacggtctggtgctgttgccaaacacccgtcgcggcaaattactggcggcaaaactgggttatcgccttaaagcggcggtgtctaacgatgccagcaccgtcagcgtacaggacggtaaagcaacagtgaaacacatggtttacggcggtctggcgattggcgaagaacgcattgccacgccgtatgcggtactgaccatcagcagcggcacgttcgatgcggctcagccagacgcgtcacgcactggcgaaacgcacaccgtggagtggcaggctccggctgtggcgattacccgcacggcaacccaggcgcgccagagcaacagcgtcgatctcgacaaagccc
>39	N operona: 27	last	SF0039	gene_poz=(601-1392)	-	putative flavoprotein	Code: C; COG: COG2025	/position=41902 - 43893 (42502 - 43293)	/lenght=1992 (792)	/codons=664 (264)	/complement=false	GC-compoz=57.07070707070707%	/LCI1=1.149556400506971	/LCI2=0.31089987325728774	p_i1=0.26505394133995636	p_i2=0.3118215268037966	/Tai=0.3288073702599968	/Tei=0.380639374123417	/EEI=3.0118566161971128
gggcggtaaagccctgaccaacgccaaagggcgtaaagatgtgctatcgcgcggcccggatgaactgattgtggtgattgatgaccagttcgagcaggcactgccgcaacaaacggcgagcgcactggctgcagccgcccagaaagcaggctttgatctgatcctctgtggcgatggttcttccgacctttatgcccagcaggttggtctgctggtgggcgaaatcctcaatattccggcagttaacggcgtcagcaaaattatctccctgacggcagataccctcaccgttgagcgcgaactggaagatgaaaccgaaaccttaagcattccgctgcctgcggttgttgctgtttccactgatatcaactccccacaaattccttcgatgaaagccattctcggcgcggcgaaaaagccagtccaggtatggtcggcggcggatattggttttaacgccgtggacgcctggtctgaacaacaggttgccgcgccgaaacagcgcgagcgtcagcgcatcgtgattgaaggcgacggcgaagaacagatcgccgcatttgctgaaaatcttcgcaaagtcatttaattacaggggatgctatgaacacgttttctcaagtctgggtattcagcgataccccctctcgtctgccggaactgatgaacggtgcgcaggctttagctaatcaaatcaatgcctttgtcctcaatgatgccgacggcgcacaggcaatccagctcggcgctaatcatgtctggaaattaaacggcaaaccggacgatcggatgatcgaagattacgccggtgtcatggctgacactattcgccagcacggcgctgacggtctggtgctgttgccaaacacccgtcgcggcaaattactggcggcaaaactgggttatcgccttaaagcggcggtgtctaacgatgccagcaccgtcagcgtacaggacggtaaagcaacagtgaaacacatggtttacggcggtctggcgattggcgaagaacgcattgccacgccgtatgcggtactgaccatcagcagcggcacgttcgatgcggctcagccagacgcgtcacgcactggcgaaacgcacaccgtggagtggcaggctccggctgtggcgattacccgcacggcaacccaggcgcgccagagcaacagcgtcgatctcgacaaagcccgtctggtggtcagcgtcggtcgcggcattggcagcaaagagaacattgcgctggcagaacagctttgcaaggcgataggtgcggagttggcctgttctcgtccggtggcagaaaacgaaaaatggatggagcacgaacgctatgtcggtatctccaacctgatgctgaaacctgaactgtacctggcggtggggatctccgggtagatccagcacatggttggcgctaacgcgtcgcaaaccattttcgccatcaataaagataaaaatgcgccgatcttccagtacgcggattacggcattgttggcgatgccgtgaagatccttccggcactgaccgcagctttagcgcgttgatccactctggcagggctgcattacggctctgccgctgacagggagctcttatgtccgaagatatctttgacgccatcatcgtcggtgcagggcttgccggttcggttgccgcactggtgctcgcccgcgaaggggcgcaagtgttagttatcgagcgtggcaattccgcaggtgccaagaacgttactggcgggcgtctctatgcccacagtctggaacacattattccaggtttcgccgattccgcccccgtagaacgcctgatcacccatgaaaaactcgcgtttatgacggaaaagtcagcgatgactatggactactgcaacggtgacgaaacctcgccatcccagcgttcttactccgttttgcgcagtaaatttgatgcctggttgatggagcaggccgaagaagcgggcgcgcagttaattaccgggatccgcgtcgataacc
>40	N operona: 28	first	SF0040	gene_poz=(601-1887)	fixC	flavoprotein	Code: C; COG: COG0644	/position=42894 - 45380 (43494 - 44780)	/lenght=2487 (1287)	/codons=829 (429)	/complement=false	GC-compoz=55.16705516705517%	/LCI1=1.1580996884735202	/LCI2=0.2946261682242991	p_i1=0.2714427860214861	p_i2=0.27852000115601155	/Tai=0.36446730964796564	/Tei=0.3506680010404104	/EEI=2.632083776316908
ggcgattggcgaagaacgcattgccacgccgtatgcggtactgaccatcagcagcggcacgttcgatgcggctcagccagacgcgtcacgcactggcgaaacgcacaccgtggagtggcaggctccggctgtggcgattacccgcacggcaacccaggcgcgccagagcaacagcgtcgatctcgacaaagcccgtctggtggtcagcgtcggtcgcggcattggcagcaaagagaacattgcgctggcagaacagctttgcaaggcgataggtgcggagttggcctgttctcgtccggtggcagaaaacgaaaaatggatggagcacgaacgctatgtcggtatctccaacctgatgctgaaacctgaactgtacctggcggtggggatctccgggtagatccagcacatggttggcgctaacgcgtcgcaaaccattttcgccatcaataaagataaaaatgcgccgatcttccagtacgcggattacggcattgttggcgatgccgtgaagatccttccggcactgaccgcagctttagcgcgttgatccactctggcagggctgcattacggctctgccgctgacagggagctcttatgtccgaagatatctttgacgccatcatcgtcggtgcagggcttgccggttcggttgccgcactggtgctcgcccgcgaaggggcgcaagtgttagttatcgagcgtggcaattccgcaggtgccaagaacgttactggcgggcgtctctatgcccacagtctggaacacattattccaggtttcgccgattccgcccccgtagaacgcctgatcacccatgaaaaactcgcgtttatgacggaaaagtcagcgatgactatggactactgcaacggtgacgaaacctcgccatcccagcgttcttactccgttttgcgcagtaaatttgatgcctggttgatggagcaggccgaagaagcgggcgcgcagttaattaccgggatccgcgtcgataacctcgtacagcgcgatggcaaagtcgtcggtgtagaagccgatggtgatgtgattgaagcgaaaacggtgctccttgctgatggggtgaactccatccttgccgaaaagttggggatggcaaaacgcgttaaaccgacggatgtggcggttggcgtgaaggaactgatcgagttaccgaagtcggtaatcgaagaccgttttcagttgcagggtaatcagggcgcggcttgtctgtttgcgggatcacccaccgatggcctgatgggcggcggcttcctttataccaatgaaaataccctgtcgctggggctggtttgtggtctgcatcatctgcatgacgcgaaaaaatcggtgccgcaaatgctggaagatttcaaacagcatccggccgttgcaccgctgatcgcgggcggcaagctggtggaatattccgctcacgtagtgccggaagcaggcatcaacatgctgccggagctggtcggtgacggcgtattgattgccggtgatgccgccggaatgtgtatgaacctcggttttaccattcgcggtatggatctggcgattgccgccggggaagctgcagcaaaaaccgtgctttcagcgatgaaaagcgacgatttcagtaagcaaaaactcgcggaatatcgtcagcatctggagagtggcccgctgcgcgatatgcgcatgtaccagaaactaccggcgttccttgataacccacgcatgtttagcggcaacccggaactggcggtgggcgtggcgcgtgacctgttcaccattgacggcagtgcgccggaactgatgcgcaagaaaatcctccgccacggcaagaaagtgggcttcatcaatctgatcaaggatggcatgaaaggagtgaccgttttatgacttctcccgtcaatgtggacgtcaaactgggcgtcaataaattcaatgtcgatgaagagcatccgcacattgttgtgaaggccgatgctgataaacaggtgctggagctgctggtgaaagcgtgccccgcaggtctgtacaagaagcaggatgacggcagtgtgcgcttcgattacgccggatgtctggagtgcggcacctgtcgcattctggggctggggtcggcgctggaacagtgggaatacccgcgcggcacctttggtgtggagttccgttacggctgatgttggtttgatacgtaacgccgtactgactctcattgcaaaaaaacaggaataacccatgcaaccgtccagaaactttgacgatctcaaattctcctctattcaccgccgcattttgctgtggggaagcggtggtccgtttctggatggttatgtactggtaatgattggcgtggcgctggagcaactgactccggcgctgaaactggacgctgactggattggcttgctgggcgcgggaacgctcgccgggctgttcgttggcacatcgctgtttggctatatctccgataaagtcggacggcgcaaaatgttc
>41	N operona: 28	last	SF0041	gene_poz=(601-888)	fixX	putative ferredoxin	Code: C; COG: COG2440	/position=44177 - 45664 (44777 - 45064)	/lenght=1488 (288)	/codons=496 (96)	/complement=false	GC-compoz=56.59722222222222%	/LCI1=1.080701754385965	/LCI2=0.14350877192982453	p_i1=0.21540760442191312	p_i2=0.040854373702211136	/Tai=0.39756537268901354	/Tei=0.13676893633199003	/EEI=2.4469886109349357
caatgaaaataccctgtcgctggggctggtttgtggtctgcatcatctgcatgacgcgaaaaaatcggtgccgcaaatgctggaagatttcaaacagcatccggccgttgcaccgctgatcgcgggcggcaagctggtggaatattccgctcacgtagtgccggaagcaggcatcaacatgctgccggagctggtcggtgacggcgtattgattgccggtgatgccgccggaatgtgtatgaacctcggttttaccattcgcggtatggatctggcgattgccgccggggaagctgcagcaaaaaccgtgctttcagcgatgaaaagcgacgatttcagtaagcaaaaactcgcggaatatcgtcagcatctggagagtggcccgctgcgcgatatgcgcatgtaccagaaactaccggcgttccttgataacccacgcatgtttagcggcaacccggaactggcggtgggcgtggcgcgtgacctgttcaccattgacggcagtgcgccggaactgatgcgcaagaaaatcctccgccacggcaagaaagtgggcttcatcaatctgatcaaggatggcatgaaaggagtgaccgttttatgacttctcccgtcaatgtggacgtcaaactgggcgtcaataaattcaatgtcgatgaagagcatccgcacattgttgtgaaggccgatgctgataaacaggtgctggagctgctggtgaaagcgtgccccgcaggtctgtacaagaagcaggatgacggcagtgtgcgcttcgattacgccggatgtctggagtgcggcacctgtcgcattctggggctggggtcggcgctggaacagtgggaatacccgcgcggcacctttggtgtggagttccgttacggctgatgttggtttgatacgtaacgccgtactgactctcattgcaaaaaaacaggaataacccatgcaaccgtccagaaactttgacgatctcaaattctcctctattcaccgccgcattttgctgtggggaagcggtggtccgtttctggatggttatgtactggtaatgattggcgtggcgctggagcaactgactccggcgctgaaactggacgctgactggattggcttgctgggcgcgggaacgctcgccgggctgttcgttggcacatcgctgtttggctatatctccgataaagtcggacggcgcaaaatgttcctcattgatatcatcgccatcggcgtgatatcggtggcgacgatgtgtgtttcatcccccgtcgaactgttggtgatgcgggtactcatcggcattgtcatcggtgcagattatcccatcgccacttcgatgatcaccgagttctccagtacccgtcagcgggcgttttccatcagctttattgccgcgatgtggtatgtcggcgcgacctgcgccgatctggtcggctactggctttatgatgtggaaggtggttggcgctggatgctgggtagcgcggcgat
>42	N operona: 29	first-last	SF0042	gene_poz=(601-1995)	yaaU	putative transport protein	Code: GEPR; COG: COG0477	/position=44523 - 47117 (45123 - 46517)	/lenght=2595 (1395)	/codons=865 (465)	/complement=false	GC-compoz=52.25806451612903%	/LCI1=0.9719827586206896	/LCI2=0.26372126436781623	p_i1=0.1456521020952024	p_i2=0.21732513816445653	/Tai=0.5549639432712112	/Tei=0.29559262434801087	/EEI=1.7646200226392101
aaactcgcggaatatcgtcagcatctggagagtggcccgctgcgcgatatgcgcatgtaccagaaactaccggcgttccttgataacccacgcatgtttagcggcaacccggaactggcggtgggcgtggcgcgtgacctgttcaccattgacggcagtgcgccggaactgatgcgcaagaaaatcctccgccacggcaagaaagtgggcttcatcaatctgatcaaggatggcatgaaaggagtgaccgttttatgacttctcccgtcaatgtggacgtcaaactgggcgtcaataaattcaatgtcgatgaagagcatccgcacattgttgtgaaggccgatgctgataaacaggtgctggagctgctggtgaaagcgtgccccgcaggtctgtacaagaagcaggatgacggcagtgtgcgcttcgattacgccggatgtctggagtgcggcacctgtcgcattctggggctggggtcggcgctggaacagtgggaatacccgcgcggcacctttggtgtggagttccgttacggctgatgttggtttgatacgtaacgccgtactgactctcattgcaaaaaaacaggaataacccatgcaaccgtccagaaactttgacgatctcaaattctcctctattcaccgccgcattttgctgtggggaagcggtggtccgtttctggatggttatgtactggtaatgattggcgtggcgctggagcaactgactccggcgctgaaactggacgctgactggattggcttgctgggcgcgggaacgctcgccgggctgttcgttggcacatcgctgtttggctatatctccgataaagtcggacggcgcaaaatgttcctcattgatatcatcgccatcggcgtgatatcggtggcgacgatgtgtgtttcatcccccgtcgaactgttggtgatgcgggtactcatcggcattgtcatcggtgcagattatcccatcgccacttcgatgatcaccgagttctccagtacccgtcagcgggcgttttccatcagctttattgccgcgatgtggtatgtcggcgcgacctgcgccgatctggtcggctactggctttatgatgtggaaggtggttggcgctggatgctgggtagcgcggcgatcccttgtttgttgattttgattggtcgattcgaactgccagaatctccccgctggttattacgcaaagggcgagtaaaagagtgcgaagagatgatgataaaactgtttggcgaaccggtggctttcgatgaagagcagccgcagcaaacccgttttcgcgatctgtttaatcgccgccattttccttttgttctgtttgttgccgccatctggacctgccaggtgatcccaatgttcgccatttacacctttggcccgcaaatcgttggttcgttgggattgggggttggcaaaaacgcggcactagggaatgtggtgattagcctgttctttatgctcggctgtattccgccgatgctgtggctaaacactgccggacggcgtccattgttgattggcagctttgccatgatgacgctggcgttggcggttttggggctaatcccggatatggggatctggctggtagtgatggcctttgcggtgtatgcctttttctctggcgggccgggtaatttgcagtggctctatcctaatgaactcttcccgacggatatccgcgcctctgccgtgggcgtgattatgtccttaagtcgtattggcaccattgtttcgacctgggcactgccgatatttatcaataattacggtatcagtaacacgatgctaatgggggcgggtatctcgctgtttggcttgttgatttccgtagcgtttgccccggagactcgaggaatgtcactggcgcagaccagcaatatgacgatccgcgggcagagaatgggattatttgttcagatttctctcttttctgaatcaatattattgactataagccgcgtgaatatatgactacactttgtgggaaaacaaaggcgtaaacacgcgggctaataactatgatcctcatcatttatgcgcatccgtatccgcatcattcccatgcgaataaacggatgcttgaacaggcaaggacgctggaaggcgtcgaaattcgctctctttatcaactctatcctgacttcaatatcgatattgccgccgagcaggaggcgctctctcgcgccgatctgatcgtctggcagcacccgatgcagtggtacagcattcctccgcttcttaaactttggatcgataaagttttgtcgcacggctgggcttacggtcacggcggcacggcgctgcatggcaaacatttgctgtgggcggtgacgaccggcggcggggaaagccattttgaaattggtgcgcatccgggctttgatgtgctgtcgcagccgctacaggcgacggcaatctactgcgggctgaactggctgccaccgtttgccatgcactgcacctttatttgtgacgacgaaaccctcgaagggcaggcgcgccactataagcaacgtctgctggaatggcaggaggcccatcatggatagtcatacgctggttcaggcgctg
>43	N operona: 30	first	SF0043	gene_poz=(601-1131)	yabF	putative NAD(P)H oxidoreductase	Code: R; COG: COG2249	/position=45965 - 47695 (46565 - 47095)	/lenght=1731 (531)	/codons=577 (177)	/complement=false	GC-compoz=55.367231638418076%	/LCI1=1.1723484848484849	/LCI2=0.3278409090909091	p_i1=0.28219328443544583	p_i2=0.34686264120411486	/Tai=0.46111989733127784	/Tei=0.41217637708370336	/EEI=2.13854278460331
ggcactagggaatgtggtgattagcctgttctttatgctcggctgtattccgccgatgctgtggctaaacactgccggacggcgtccattgttgattggcagctttgccatgatgacgctggcgttggcggttttggggctaatcccggatatggggatctggctggtagtgatggcctttgcggtgtatgcctttttctctggcgggccgggtaatttgcagtggctctatcctaatgaactcttcccgacggatatccgcgcctctgccgtgggcgtgattatgtccttaagtcgtattggcaccattgtttcgacctgggcactgccgatatttatcaataattacggtatcagtaacacgatgctaatgggggcgggtatctcgctgtttggcttgttgatttccgtagcgtttgccccggagactcgaggaatgtcactggcgcagaccagcaatatgacgatccgcgggcagagaatgggattatttgttcagatttctctcttttctgaatcaatattattgactataagccgcgtgaatatatgactacactttgtgggaaaacaaaggcgtaaacacgcgggctaataactatgatcctcatcatttatgcgcatccgtatccgcatcattcccatgcgaataaacggatgcttgaacaggcaaggacgctggaaggcgtcgaaattcgctctctttatcaactctatcctgacttcaatatcgatattgccgccgagcaggaggcgctctctcgcgccgatctgatcgtctggcagcacccgatgcagtggtacagcattcctccgcttcttaaactttggatcgataaagttttgtcgcacggctgggcttacggtcacggcggcacggcgctgcatggcaaacatttgctgtgggcggtgacgaccggcggcggggaaagccattttgaaattggtgcgcatccgggctttgatgtgctgtcgcagccgctacaggcgacggcaatctactgcgggctgaactggctgccaccgtttgccatgcactgcacctttatttgtgacgacgaaaccctcgaagggcaggcgcgccactataagcaacgtctgctggaatggcaggaggcccatcatggatagtcatacgctggttcaggcgctgatctacctcggatcggcggcgctgattgtacccattgcggtacgtcttggtctgggatcggtacttggctacctgatcgccggctgcattattggcccgtgggggctgcgactggtgaccgatgccgaatctattctgcactttgccgagattggggtggtgctgatgctgtttattatcggcctcgaactcgatccacaaaggctgtggaagctgcgtgcggcagtgttcggcggtggcgcattgcagatggtgatttgcggtggcctgctggggctgttctgtatgttacttgggctgcgctggcaggtcgcggaattgatcggtatgacgctggcgctctcatcaacggcgattgccatgcaggcgatgaatgaacgcaatctgatggtgacgcaaatgggccgcagtgcctttgcagtgctgctgttccaggatatcgcggcaatcccgctggtggcgatgatcccgctactggcggcgagcagtgcctcgacgacgatgggcgcatttgctctctcggcgttaaaagtggcgggtgcgctggtactggtggtattgctggggcgctatgttac
>44	N operona: 30	last	SF0044	gene_poz=(601-2463)	kefC	K+ efflux antiporter	Code: P; COG: COG0475	/position=46488 - 49550 (47088 - 48950)	/lenght=3063 (1863)	/codons=1021 (621)	/complement=false	GC-compoz=55.28717122920022%	/LCI1=0.9349462365591398	/LCI2=0.16091397849462366	p_i1=0.12484753471623922	p_i2=0.05789348366753307	/Tai=0.4253943770433282	/Tei=0.15210413530077976	/EEI=2.2512024830527233
ttattgactataagccgcgtgaatatatgactacactttgtgggaaaacaaaggcgtaaacacgcgggctaataactatgatcctcatcatttatgcgcatccgtatccgcatcattcccatgcgaataaacggatgcttgaacaggcaaggacgctggaaggcgtcgaaattcgctctctttatcaactctatcctgacttcaatatcgatattgccgccgagcaggaggcgctctctcgcgccgatctgatcgtctggcagcacccgatgcagtggtacagcattcctccgcttcttaaactttggatcgataaagttttgtcgcacggctgggcttacggtcacggcggcacggcgctgcatggcaaacatttgctgtgggcggtgacgaccggcggcggggaaagccattttgaaattggtgcgcatccgggctttgatgtgctgtcgcagccgctacaggcgacggcaatctactgcgggctgaactggctgccaccgtttgccatgcactgcacctttatttgtgacgacgaaaccctcgaagggcaggcgcgccactataagcaacgtctgctggaatggcaggaggcccatcatggatagtcatacgctggttcaggcgctgatctacctcggatcggcggcgctgattgtacccattgcggtacgtcttggtctgggatcggtacttggctacctgatcgccggctgcattattggcccgtgggggctgcgactggtgaccgatgccgaatctattctgcactttgccgagattggggtggtgctgatgctgtttattatcggcctcgaactcgatccacaaaggctgtggaagctgcgtgcggcagtgttcggcggtggcgcattgcagatggtgatttgcggtggcctgctggggctgttctgtatgttacttgggctgcgctggcaggtcgcggaattgatcggtatgacgctggcgctctcatcaacggcgattgccatgcaggcgatgaatgaacgcaatctgatggtgacgcaaatgggccgcagtgcctttgcagtgctgctgttccaggatatcgcggcaatcccgctggtggcgatgatcccgctactggcggcgagcagtgcctcgacgacgatgggcgcatttgctctctcggcgttaaaagtggcgggtgcgctggtactggtggtattgctggggcgctatgttacgcgtccggcgctgcgttttgttgcccgctctggcttgcgggaagtgtttagtgccgtggcgttattccttgtgtttggctttggtttgctgctggaagaggtcggcttgtcgatggcgatgggcgcgtttctggcgggcgtactgctggcaagctcggaataccgtcatgcgttggaaagcgatatcgaaccgtttaaaggtttgctgttggggctgtttttcatcggtgttggcatgtcgatagactttggcacgctgattgaaaacccattgcgcattgtcattttgctgctcggtttcctcatcatcaaaatcgccatgctgtggctgattgcccgaccgttgcaggtgccaaataaacagcgtcgctggtttgcggtgttgttagggcagggcagtgagtttgcctttgtggtatttggtgcggcgcagatggcgaatgtgctggagccggagtgggcgaaatcgctgaccctggcggtggcgctgtcgatggcagcaacgccgattctgctggtgatcctcaatcgccttgagcaatcttctacggaggaggcgcgtgaagccgatgagatcgatgaagaacagccgcgcgtgattatcgccggattcggtcgttttggacagattaccggacgtttactgctctccagcggggtgaaaatggtggtgctcgatcacgatccggaccatatcgaaacgctgcgtaaatttggtatgaaagtgttttatggcgatgccacgcggatggatttactggaatctgccggagcggcgaaagcggaagtgctgattaacgctattgacgatccgcaaaccaacctgcaactgacggagatggtgaaagaacatttcccgcatttgcagattattgcccgcgcccgcgatgtcgatcactacattcgtttgcgtcaggcaggcgttgaaaagccggagcgtgaaacctttgaaggtgcgctgaaaaccgggcgtctggcgctggaaagtttaggtctggggccgtatgaagcgcgagaacgtgccgatgtgttccgccgctttaatattcagatggtggaagagatggcaatggttgagaatgacaccaaagcccgcgcggcggtctataaacgcaccagcgcgatgttaagtgagatcatcaccgaggaccgcgaacatctgtcattaattcaacgacatggctggcagggaacagaagaaggtaaacataccggcaacatggcggatgaaccggaaacgaaaccctcatcttaataaagagtgacgtaaatcacactttacagctaactgtttgtttttgtttcattgtaatgcggcgagtccagggggagagcgtggactcgccagcagaatataaaattttcctcaacatcatcctcgcaccagtcgacgacggtttacgctttacgtatagtggcgacaatttttttatcgggaaatctcaatgatcagtctgattgcggcgttagcggtagatcgcgttatcggcatggaaaacgccatgccgtggaacctgcctgccgatctcgcctggtttaaacgcaacaccttaaataaacccgtgattatgggccgccatacttgggaatcaatcggtcgtccgttgccaggacgcaaaaatattatcctcagcagtcaaccgggtacggacgatcgcgtaacgtgggtgaaatcggtggatgaagccattgcggcgtgtggtgacgtaccagaaatcatggtgattggcggcggtcgcgtttatgagcagttcctgccaaaagcgcaaaaactgtatctgacgcatatcgacgcagaagtggaaggcgacacccatttcccggattacgagccggatgactgggaatcggtatt
>45	N operona: 31	first-last	SF0045	gene_poz=(601-1080)	folA	dihydrofolate reductase type I	Code: H; COG: COG0262	/position=48541 - 50220 (49141 - 49620)	/lenght=1680 (480)	/codons=560 (160)	/complement=false	GC-compoz=52.916666666666664%	/LCI1=1.1069182389937107	/LCI2=0.2775681341719078	p_i1=0.23389061564883598	p_i2=0.24431710111662375	/Tai=0.4151128829673009	/Tei=0.3198853910049614	/EEI=2.365632275699398
aagaacatttcccgcatttgcagattattgcccgcgcccgcgatgtcgatcactacattcgtttgcgtcaggcaggcgttgaaaagccggagcgtgaaacctttgaaggtgcgctgaaaaccgggcgtctggcgctggaaagtttaggtctggggccgtatgaagcgcgagaacgtgccgatgtgttccgccgctttaatattcagatggtggaagagatggcaatggttgagaatgacaccaaagcccgcgcggcggtctataaacgcaccagcgcgatgttaagtgagatcatcaccgaggaccgcgaacatctgtcattaattcaacgacatggctggcagggaacagaagaaggtaaacataccggcaacatggcggatgaaccggaaacgaaaccctcatcttaataaagagtgacgtaaatcacactttacagctaactgtttgtttttgtttcattgtaatgcggcgagtccagggggagagcgtggactcgccagcagaatataaaattttcctcaacatcatcctcgcaccagtcgacgacggtttacgctttacgtatagtggcgacaatttttttatcgggaaatctcaatgatcagtctgattgcggcgttagcggtagatcgcgttatcggcatggaaaacgccatgccgtggaacctgcctgccgatctcgcctggtttaaacgcaacaccttaaataaacccgtgattatgggccgccatacttgggaatcaatcggtcgtccgttgccaggacgcaaaaatattatcctcagcagtcaaccgggtacggacgatcgcgtaacgtgggtgaaatcggtggatgaagccattgcggcgtgtggtgacgtaccagaaatcatggtgattggcggcggtcgcgtttatgagcagttcctgccaaaagcgcaaaaactgtatctgacgcatatcgacgcagaagtggaaggcgacacccatttcccggattacgagccggatgactgggaatcggtattcagcgaattccacgacgccgatgcgcagaactctcacagctattgctttgagattctggagcggcggtaagtttgtatagaatttacggctagtgccggatgcgacgccggtcgcgtcttatccggccttcctgtatcaggctgtgtttaagacgccgccgcttcgcccaaatccttatgccggttcgacggctggacaaaatactgtttatcttcccagcgcaggcaggttaatgacccaccccagcagcagccggtatccagcgcgtaaataccttccggcgtacctttgccttccagcgatgcccagtgaccaaaggcgatgctgtattcttcagcgacagggccaggaatcgcaaaccacggtttcagtggggcaggggcttcttccggcgattctttgctgtacatatccagttgaccgttcgggaagcaaaaacgcatacgggtaaaggcgttggtgataaaacgcagtcttcccagcccccgcaattccggtgaccagttatttggcatatcgccgtacatagcgtcaagaaagaagggataggagtcactcgacagcaccgcttctacatcgcgcgcgcactctttggcggtctgcagatcccactgcggcgtgatccctgcgtgggccatcaccagctttttctcttcgtcgatttgcagc
>46	N operona: 32	first	SF0046	gene_poz=(601-1443)	apaH	diadenosine tetraphosphatase	Code: T; COG: COG0639	/position=49098 - 51140 (49698 - 50540)	/lenght=2043 (843)	/codons=681 (281)	/complement=true	GC-compoz=55.99051008303677%	/LCI1=1.0226190476190475	/LCI2=0.21321428571428566	p_i1=0.17663731297791677	p_i2=0.12802188521579255	/Tai=0.4109438307954682	/Tei=0.2152196966942133	/EEI=2.390157296166817
ggttaaagatattcgcgtgttgagccgcatcaccaccgaagcctttaaccagcgtcgtaaaaccattcgtaacagcctcggcaacctgtttagcgtcgaggtgttaaccggaatggggatcgacccggcgatgcgagcggaaaatatctctgtcgcgcaatattgccagatggcgaactatctggcggagaacgcgcctttgcaggagagttaacgatgatcaattcgccccgagtgtgtattcaggttcaaagcgtctacattgaggcacaatcttcacctgataatgaacgttacgtttttgcttataccgtaaccatacgcaatctggggcgagcgccagtgcagttgttggggcgttactggctgatcaccaatggcaatggccgtgaaaccgaagtccagggcgaaggagtggttggcgtccagccacttatcgcgcctggcgaagagtaccagtacaccagcggtgcaatcattgaaaccccgctgggcaccatgcagggtcactacgaaatgatcgatgaaaatggcgtccctttcagcatcgacattcccgtattccgactcgccgttcccacactcattcattaaaagaatatggcgacataccttattggcgacgttcatggttgttacgatgaactgatcgcattgctgcataaagtagaatttacccccgggaaagataccctctggctgacgggcgatctggtcgcgcgcggcccgggttcgctggatgttctgcgctatgtgaaatccttaggcgacagcgtacgtctggtgctgggcaatcacgatctgcatctgctggcggtatttgccgggatcagccgcaataaaccgaaagatcgcctgacaccgctgctggaagcgccggatgccgacgagctgcttaactggctgcgtcgccagcctctgctgcaaatcgacgaagagaaaaagctggtgatggcccacgcagggatcacgccgcagtgggatctgcagaccgccaaagagtgcgcgcgcgatgtagaagcggtgctgtcgagtgactcctatcccttctttcttgacgctatgtacggcgatatgccaaataactggtcaccggaattgcgggggctgggaagactgcgttttatcaccaacgcctttacccgtatgcgtttttgcttcccgaacggtcaactggatatgtacagcaaagaatcgccggaagaagcccctgccccactgaaaccgtggtttgcgattcctggccctgtcgctgaagaatacagcatcgcctttggtcactgggcatcgctggaaggcaaaggtacgccggaaggtatttacgcgctggataccggctgctgctggggtgggtcattaacctgcctgcgctgggaagataaacagtattttgtccagccgtcgaaccggcataaggatttgggcgaagcggcggcgtcttaaacacagcctgatacaggaaggccggataagacgcgaccggcgtcgcatccggcactagccgtaaattctatacaaacttaccgccgctccagaatctcaaagcaatagctgtgagagttctgcgcatcggcgtcgtggaattcgctgaataccgattcccagtcatccggctcgtaatccgggaaatgggtgtcgccttccacttctgcgtcgatatgcgtcagatacagtttttgcgcttttggcaggaactgctcataaacgcgaccgccgccaatcaccatgatttctggtacgtcaccacacgccgcaatggcttcatccaccgatttcacccacgttacgcgatcgtccgtacccggttgactgctgaggataatatttttgcgtcctggcaacggacgaccgattgattcccaagtatggcggcccataatcacgggtttatttaaggtgttgcgtttaaaccaggcgagatcggcaggcaggttccacggcatggcgttttccatgccgataacgcgatctaccgctaacgccgcaatcagactgatcattgagatttcccgataaaaaaattgtcgccactatacgtaaagc
>47	N operona: 32	middle	SF0047	gene_poz=(601-978)	apaG	conserved hypothetical protein	Code: P; COG: COG2967	/position=49947 - 51524 (50547 - 50924)	/lenght=1578 (378)	/codons=526 (126)	/complement=true	GC-compoz=51.85185185185185%	/LCI1=1.2293333333333334	/LCI2=0.25920000000000004	p_i1=0.32618005093608077	p_i2=0.20869801320187148	/Tai=0.5443904517524403	/Tei=0.28782821188168434	/EEI=1.8303018691137858
gcaaacgcatccattcttaggcccgaaactgacgatttatcagcaggatgcgatgacctttaactttggcgaactggccgagaaaatgggtcagccgctgcgtgttttcggcaacctgccttataacatctccacgccgttgatgttccatctgtttagctatactgatgccattgccgacatgcactttatgttgcaaaaagaggtggtgaatcgtctggttgcaggaccgaacagcaaagcgtatggtcgattaagcgtcatggcgcaatactattgcaacgtgatcccggtactggaagttccgccgtcagcctttacaccaccacccaaagtggattccgccgtcgtgcgcctggtccctcatgcaacgatgcctcacccggttaaagatattcgcgtgttgagccgcatcaccaccgaagcctttaaccagcgtcgtaaaaccattcgtaacagcctcggcaacctgtttagcgtcgaggtgttaaccggaatggggatcgacccggcgatgcgagcggaaaatatctctgtcgcgcaatattgccagatggcgaactatctggcggagaacgcgcctttgcaggagagttaacgatgatcaattcgccccgagtgtgtattcaggttcaaagcgtctacattgaggcacaatcttcacctgataatgaacgttacgtttttgcttataccgtaaccatacgcaatctggggcgagcgccagtgcagttgttggggcgttactggctgatcaccaatggcaatggccgtgaaaccgaagtccagggcgaaggagtggttggcgtccagccacttatcgcgcctggcgaagagtaccagtacaccagcggtgcaatcattgaaaccccgctgggcaccatgcagggtcactacgaaatgatcgatgaaaatggcgtccctttcagcatcgacattcccgtattccgactcgccgttcccacactcattcattaaaagaatatggcgacataccttattggcgacgttcatggttgttacgatgaactgatcgcattgctgcataaagtagaatttacccccgggaaagataccctctggctgacgggcgatctggtcgcgcgcggcccgggttcgctggatgttctgcgctatgtgaaatccttaggcgacagcgtacgtctggtgctgggcaatcacgatctgcatctgctggcggtatttgccgggatcagccgcaataaaccgaaagatcgcctgacaccgctgctggaagcgccggatgccgacgagctgcttaactggctgcgtcgccagcctctgctgcaaatcgacgaagagaaaaagctggtgatggcccacgcagggatcacgccgcagtgggatctgcagaccgccaaagagtgcgcgcgcgatgtagaagcggtgctgtcgagtgactcctatcccttctttcttgacgctatgtacggcgatatgccaaataactggtcaccggaattgcgggggctgggaagactgcgttttatcaccaacgcctttacccgtatgcgtttttgcttcccgaacggtcaactggatatgtacagcaaagaa
>48	N operona: 32	middle	SF0048	gene_poz=(601-1422)	ksgA	S-adenosylmethionine-6-N,N-adenosyl (rRNA)	Code: J; COG: COG0030	/position=50327 - 52348 (50927 - 51748)	/lenght=2022 (822)	/codons=674 (274)	/complement=true	GC-compoz=53.406326034063255%	/LCI1=1.0647130647130647	/LCI2=0.315018315018315	p_i1=0.20442075023799985	p_i2=0.3203168809496297	/Tai=0.40835599818383733	/Tei=0.3882851928546667	/EEI=2.3856511017772792
aagcattccgtttaccggtcataccgagtttttcgaagagcgttcgcaggcgaaaaaagtggtgatgatgctggcgaccgaagaacttcgcgtggcgctggcaacgacgcatttaccgctgcgcgatatcgcagatgctatcacccctgcacttttgcacgaagtgattgctattttgcatcacgatttgcgtacaaaatttggtattgccgaaccgcgcattctggtctgcgggctgaatccgcacgcgggcgaaggcggtcatatgggtacggaagagatagacaccattattccggtgctcgacgagctgcgggcgcaggggatgaaactcaacgggccgctgcctgccgataccctgtttcagccgaaatatctcgataacgccgacgccgtgctggcgatgtaccacgatcagggtcttcccgtgctaaaataccagggcttcgggcgcggtgtgaacattacgctgggcctgccctttattcgcacatcagtggaccacggcaccgcgcttgaactggcgggacgtggcgaagccgatgtcggcagttttattacggcgcttaatctcgccatcaaaatgattgttaacacccaatgaataatcgagtccaccagggccacttagcccgtaaacgcttcgggcaaaactttctcaacgatcagttcgtgatcgacagcattgtttctgccattaacccgcaaaagggccaggcaatggtcgaaatcggccccggtctggcggcattgaccgagccggtcggcgaacgtctggaccagctgacggtcatcgaacttgaccgcgatctggcggcacgtctgcaaacgcatccattcttaggcccgaaactgacgatttatcagcaggatgcgatgacctttaactttggcgaactggccgagaaaatgggtcagccgctgcgtgttttcggcaacctgccttataacatctccacgccgttgatgttccatctgtttagctatactgatgccattgccgacatgcactttatgttgcaaaaagaggtggtgaatcgtctggttgcaggaccgaacagcaaagcgtatggtcgattaagcgtcatggcgcaatactattgcaacgtgatcccggtactggaagttccgccgtcagcctttacaccaccacccaaagtggattccgccgtcgtgcgcctggtccctcatgcaacgatgcctcacccggttaaagatattcgcgtgttgagccgcatcaccaccgaagcctttaaccagcgtcgtaaaaccattcgtaacagcctcggcaacctgtttagcgtcgaggtgttaaccggaatggggatcgacccggcgatgcgagcggaaaatatctctgtcgcgcaatattgccagatggcgaactatctggcggagaacgcgcctttgcaggagagttaacgatgatcaattcgccccgagtgtgtattcaggttcaaagcgtctacattgaggcacaatcttcacctgataatgaacgttacgtttttgcttataccgtaaccatacgcaatctggggcgagcgccagtgcagttgttggggcgttactggctgatcaccaatggcaatggccgtgaaaccgaagtccagggcgaaggagtggttggcgtccagccacttatcgcgcctggcgaagagtaccagtacaccagcggtgcaatcattgaaaccccgctgggcaccatgcagggtcactacgaaatgatcgatgaaaatggcgtccctttcagcatcgacattcccgtattccgactcgccgttcccacactcattcattaaaagaatatggcgacataccttattggcgacgttcatggttgttacgatgaactgatcgcattgctgcataaagtagaatttacccccgggaaagataccctctggctgacgggcgatctggtcgcgcgcggcccgggttcgctggatgttctgcgctatgtgaaatccttaggcgacagcgtacgtctggtgctgggcaatcacgatctgcatctgctgg
>49	N operona: 32	middle	SF0049	gene_poz=(601-1590)	pdxA	pyridoxal phosphate biosynthetic protein PdxA	Code: H; COG: COG1995	/position=51145 - 53334 (51745 - 52734)	/lenght=2190 (990)	/codons=730 (330)	/complement=true	GC-compoz=56.262626262626256%	/LCI1=1.1053698074974672	/LCI2=0.3165146909827762	p_i1=0.2327836436927482	p_i2=0.32340826738359674	/Tai=0.4997189626664113	/Tei=0.3910674406452371	/EEI=1.9763367090544677
ccagatggggtggggccgtattcaggagttgccggggatcttcgcccaggcattaagcaccgcgaagaaaggcgacattgttggcccgattcgttccggcgttggcttccatattctgaaagttaacgacctgcgcggcgaaagcaaaaatatctcggtgaccgaagttcatgctcgccatattctgctgaaaccgtcgccgatcatgactgacgaacaggcccgcgtgaaactggagcaaattgctgctgatatcaagagtggtaaaacgacttttgctgccgcagcgaaagagttctcgcaggatccaggttctgctaaccagggcggtgatctcggctgggctacaccagatattttcgatccagccttccgtgacgccctgacccgcctgaacaaaggtcaaatgagtgcaccggttcactcttcattcggctggcatttaatcgaactgctggatacccgtaatgtcgataaaaccgacgctgcgcagaaagatcgtgcataccgcatgctgatgaaccgtaagttctcggaagaagcagcaagctggatgcaggaacaacgtgccagcgcctacgttaaaatcctgagcaactaatggttaaaacccaacgtgttgtgatcactcccggcgagcccgccgggattggcccggacttagttgtccagcttgcacagcgtgagtggccggtcgaactggttgtttgtgccgatgccactctccttaccgaccgggcagcgatgctcggtttgccgctcaccctccgcccttattcccccaactcccctgcacaaccgcaaactacgggcacattaacgctacttcctgtcgcgctacgtgaatctgtcactgcggggcagttagcgattgaaaatgggcattacgtggtggagacgctggcgcgagcgtgtgatggctgtctgaacggtgaatttgctgcgctgatcacaggccccgtgcataaaggcgtcattaacgacgcaagcattccgtttaccggtcataccgagtttttcgaagagcgttcgcaggcgaaaaaagtggtgatgatgctggcgaccgaagaacttcgcgtggcgctggcaacgacgcatttaccgctgcgcgatatcgcagatgctatcacccctgcacttttgcacgaagtgattgctattttgcatcacgatttgcgtacaaaatttggtattgccgaaccgcgcattctggtctgcgggctgaatccgcacgcgggcgaaggcggtcatatgggtacggaagagatagacaccattattccggtgctcgacgagctgcgggcgcaggggatgaaactcaacgggccgctgcctgccgataccctgtttcagccgaaatatctcgataacgccgacgccgtgctggcgatgtaccacgatcagggtcttcccgtgctaaaataccagggcttcgggcgcggtgtgaacattacgctgggcctgccctttattcgcacatcagtggaccacggcaccgcgcttgaactggcgggacgtggcgaagccgatgtcggcagttttattacggcgcttaatctcgccatcaaaatgattgttaacacccaatgaataatcgagtccaccagggccacttagcccgtaaacgcttcgggcaaaactttctcaacgatcagttcgtgatcgacagcattgtttctgccattaacccgcaaaagggccaggcaatggtcgaaatcggccccggtctggcggcattgaccgagccggtcggcgaacgtctggaccagctgacggtcatcgaacttgaccgcgatctggcggcacgtctgcaaacgcatccattcttaggcccgaaactgacgatttatcagcaggatgcgatgacctttaactttggcgaactggccgagaaaatgggtcagccgctgcgtgttttcggcaacctgccttataacatctccacgccgttgatgttccatctgtttagctatactgatgccattgccgacatgcactttatgttgcaaaaagaggtggtgaatcgtctggttgcaggaccgaacagcaaagcgtatggtcgattaagcgtcatggcgcaatactattgcaacgtgatcccggtactggaagttccgccgtcagcctttacaccaccacccaaagtggattccgccgtcgtgcgcctggtccctcatgcaacgatgcctc
>50	N operona: 32	last	SF0050	gene_poz=(601-1887)	surA	survival protein	Code: O; COG: COG0760	/position=52134 - 54620 (52734 - 54020)	/lenght=2487 (1287)	/codons=829 (429)	/complement=true	GC-compoz=53.84615384615385%	/LCI1=1.2180685358255452	/LCI2=0.31261682242990646	p_i1=0.3173773890447816	p_i2=0.31536068702470893	/Tai=0.2881726016589126	/Tei=0.383824618322238	/EEI=3.3919739005847056
cgggctcactggtgtgggcaggcgacacctactggcgtatctccgagcgttggggattgcgtggcgggattcagtacgatacacgtctggataacgtagcgaccagtaactccagcattgaataccgtcgggatgaagaccgtctggtacagctgaattaccattacgccagcccggaatatattcaggctacgctgcctaagtactattccactgctgagcaatataagaatggtatttcgcaggtaggtgctgtcgccagcaggccaattgccgatcgttggtccattgttggggcctactactacgacaccaatgcgaacaagcaagccgactctatgttaggtgtgcaatacagctcctgctgctatgcaattcgcgtcggttacgagcggaagctgaacggttgggataacgataaacaacatgcggtatatgacaacgcaatcggctttaacatcgaacttcgcggcctgagctccaactacggtctgggtacgcaagagatgctgcgttcgaacattctgccgtatcaaaacactttgtgatttgttgatttaccacgtaatccgcagtgcggttaattgaaatggaaaaagtatgaagaactggaaaacgctgcttctcggtatcgccatgatcgcgaataccagtttcgctgccccccaggtagtcgataaagtcgcagccgtcgtcaataacggcgtcgtgctggaaagcgacgttgatggattaatgcagtcggtaaaactgaacgctgcgcaggcaaggcagcagcttcctgatgacgcgacgctgcgccaccaaatcatggaacgtttgatcatggatcaaatcatcctgcagatggggcagaaaatgggagtgaaaatctccgatgagcagctggatcaggcgattgctaacatcgcgaaacagaacaacatgacgctggatcagatgcgcagccgtctggcttacgatggtctgaactacaacacttatcgtaaccagatccgcaaagagatgattatctctgaagtgcgtaacaacgaggtgcgtcgtcgcatcaccatcctgccacaggaagtcgaatccctggcgcagcaggtgggtaaccaaaacgacgccagcactgagctgaacctgagccacatcctgatcccgctgccggaaaacccgacctctgatcaggtgaacgaagcggaaagccaggcgcgcgccattgtcgatcaggcgcgtaacggcgctgatttcggtaagctggcgattgctcattctgccgaccagcaggcgctgaacggcggccagatggggtggggccgtattcaggagttgccggggatcttcgcccaggcattaagcaccgcgaagaaaggcgacattgttggcccgattcgttccggcgttggcttccatattctgaaagttaacgacctgcgcggcgaaagcaaaaatatctcggtgaccgaagttcatgctcgccatattctgctgaaaccgtcgccgatcatgactgacgaacaggcccgcgtgaaactggagcaaattgctgctgatatcaagagtggtaaaacgacttttgctgccgcagcgaaagagttctcgcaggatccaggttctgctaaccagggcggtgatctcggctgggctacaccagatattttcgatccagccttccgtgacgccctgacccgcctgaacaaaggtcaaatgagtgcaccggttcactcttcattcggctggcatttaatcgaactgctggatacccgtaatgtcgataaaaccgacgctgcgcagaaagatcgtgcataccgcatgctgatgaaccgtaagttctcggaagaagcagcaagctggatgcaggaacaacgtgccagcgcctacgttaaaatcctgagcaactaatggttaaaacccaacgtgttgtgatcactcccggcgagcccgccgggattggcccggacttagttgtccagcttgcacagcgtgagtggccggtcgaactggttgtttgtgccgatgccactctccttaccgaccgggcagcgatgctcggtttgccgctcaccctccgcccttattcccccaactcccctgcacaaccgcaaactacgggcacattaacgctacttcctgtcgcgctacgtgaatctgtcactgcggggcagttagcgattgaaaatgggcattacgtggtggagacgctggcgcgagcgtgtgatggctgtctgaacggtgaatttgctgcgctgatcacaggccccgtgcataaaggcgtcattaacgacgcaagcattccgtttaccggtcataccgagtttttcgaagagcgttcgcaggcgaaaaaagtggtgatgatgctggcgaccgaagaacttcgcgtggcgctggcaacgacgcatttaccgctgcgcgatatcgcagatgctatcacccctgcacttttgcacgaagtgattgctattttgcatcacgatttgcgtacaaaatttggtattgccgaac
>51	N operona: 33	first-last	SF0051	gene_poz=(601-2955)	imp	organic solvent tolerance protein	Code: M; COG: COG1452	/position=53473 - 57027 (54073 - 56427)	/lenght=3555 (2355)	/codons=1185 (785)	/complement=true	GC-compoz=51.38004246284501%	/LCI1=1.032312925170068	/LCI2=0.17232142857142857	p_i1=0.18288128482460853	p_i2=0.07084274688294041	/Tai=0.3830408801666307	/Tei=0.16375847219464637	/EEI=2.5479033279592027
gcatcttttcgcgcagcgggtaattatctgattttcccacccggaacgcgttttgcgccgcagtacgggaagcgccatgaaggttcattcggtccatcaactggctggcgatatgaatatcagcctccgtgacgcgacctttggatttggttaaatgccccatcacttcaaaagtggtggcaaaaaacagcgcctgacgctcacgctggttggcgaaccacgccattttacggctacgggctttatcaaacatatggccaattaacaggcctaacactacgccccaaaagccgccgcccatcagtaaggccacggccacgccaatgatttttccccaatactgcatatattccccaaatcgacacacggatatcagggctatctcccacaatataaaggtgcttttaccgttttccggctgcggtcaattgtgggacatcgcctataatttgcattatcatacctgtcattcaatgccgtgcctaacaccactgacgctattcggacaggattaacactagcgtagagatgacgagtacgttagtctctgaccgtttgtcacgcgcaacgttaccgatgatggaacaataaaatcaacgtatgaaaaaacgtatccccactctcctggccaccatgattgccaccgccctttatagtcaacagggactggcagccgacctcgcctcacagtgcatgttgggcgtgccaagctatgaccgtcctctggtacagggcgataccaatgacttacccgtgactatcaatgctgaccacgcgaaaggggactacccggatgacgccgtgtttactggcagcgtggatatcatgcagggtaacagccgtctgcaggccgacgaagtgcagctccatcaaaaagaggcaccaggacaaccggagccggtacgtaccgttgatgcgctcggtaatgtccattacgacgataaccaggtgatcctcaaagggccgaaaggctgggcgaatctgaacaccaaagataccaacgtctgggaaggtgattaccagatggtgggtcgccagggtcgcggtaaagcggacctgatgaaacaacgtggcgaaaaccgctataccattctggataacggtagctttacctcctgtctgccgggttctgacacctggagcgtggtaggtagcgaaattattcatgaccgcgaagaacaagttgctgagatctggaacgcccgctttaaggtgggtccggtaccgatcttttatagcccctatttgcagttgccggtgggtgacaaacgtcgctctggtttcttgatcccgaacgccaagtacaccaccaccaactactttgagttctacctgccatattactggaacatcgcgccaaatatggatgccaccatcacgccgcattatatgcatcgtcgtggcaacatcatgtgggagaacgaattccgctacctctcccaggcgggcgctggcttgatggaactggactatctgccttcagataaagtctatgaagatgaacacccgaacgatgacagttcacgtcgttggttattctactggaaccactccggggtcatggatcaggtgtggcgtttcaacgtcgactacaccaaggtcagcgatcctagctacttcaatgatttcgataacaagtacggttccagtactgacggctacgcaacgcaaaaattcagcgttggctatgcggtgcaaaacttcaatgccaccgtttcaaccaagcagttccaggttttcagcgaacagaacaccagtagctactcggcagagccgcagttagacgttaattactaccagaatgatgttggtccgtttgatacgcgtatttacggccaggcagtgcactttgttaacaccagagacgacatgcctgaagcaacccgtgttcacctggaaccgaccatcaatttgccgctctctaataactggggcagcatcaataccgaagcgaagtttctggcaacccattatcagcaaaccaatcttgactggtataactccagaaacacgaccaagctggacgaatccgttaaccgcgtaatgccgcaattcaaagttgacggcaaaatggtctttgaacgcgatatggaaatgctggctccgggttatacccaaacgctggaaccgcgcgcgcagtatttgtacgtgccgtatcgcgatcagagcgacatctataactacgactcgtctctgctgcaatctgactactctggcctgttccgggaccggacttacggcggtcttgaccgtattgcctccgctaaccaagtgacgaccggtgtcacatctcgcatatatgatgatgctgccgttgaacgttttaatatttccgttggtcaaatctactatttcacggagtctcgcactggcgatgacaacataacatgggagaatgacgacaaaacgggctcactggtgtgggcaggcgacacctactggcgtatctccgagcgttggggattgcgtggcgggattcagtacgatacacgtctggataacgtagcgaccagtaactccagcattgaataccgtcgggatgaagaccgtctggtacagctgaattaccattacgccagcccggaatatattcaggctacgctgcctaagtactattccactgctgagcaatataagaatggtatttcgcaggtaggtgctgtcgccagcaggccaattgccgatcgttggtccattgttggggcctactactacgacaccaatgcgaacaagcaagccgactctatgttaggtgtgcaatacagctcctgctgctatgcaattcgcgtcggttacgagcggaagctgaacggttgggataacgataaacaacatgcggtatatgacaacgcaatcggctttaacatcgaacttcgcggcctgagctccaactacggtctgggtacgcaagagatgctgcgttcgaacattctgccgtatcaaaacactttgtgatttgttgatttaccacgtaatccgcagtgcggttaattgaaatggaaaaagtatgaagaactggaaaacgctgcttctcggtatcgccatgatcgcgaataccagtttcgctgccccccaggtagtcgataaagtcgcagccgtcgtcaataacggcgtcgtgctggaaagcgacgttgatggattaatgcagtcggtaaaactgaacgctgcgcaggcaaggcagcagcttcctgatgacgcgacgctgcgccaccaaatcatggaacgtttgatcatggatcaaatcatcctgcagatggggcagaaaatgggagtgaaaatctccgatgagcagctggatcaggcgattgctaacatcgcgaaacagaacaacatgacgctggatcagatgcgcagccgtctggcttacgatggtctgaactacaacacttatcgtaaccagatccgcaaagagatgattatctctgaagtgcgtaacaacgaggtgcgtcgtcgcatcaccatcctgccacaggaagtcgaatccctggcgcagcaggtgggtaaccaaaacgacgccagcactgagctgaacctgagccacatcctgatcccgct
>52	N operona: 34	first-last	SF0052	gene_poz=(601-1416)	yabH	putative DNA-binding protein	Code: O; COG: COG1076	/position=56082 - 58097 (56682 - 57497)	/lenght=2016 (816)	/codons=672 (272)	/complement=false	GC-compoz=52.94117647058824%	/LCI1=1.09840098400984	/LCI2=0.3143911439114392	p_i1=0.22782483774360796	p_i2=0.3190218965528816	/Tai=0.390976782595398	/Tei=0.38711970689759345	/EEI=2.4589728218630134
ggttatcgtcgtaatggacattaccgagcgcatcaacggtacgtaccggctccggttgtcctggtgcctctttttgatggagctgcacttcgtcggcctgcagacggctgttaccctgcatgatatccacgctgccagtaaacacggcgtcatccgggtagtcccctttcgcgtggtcagcattgatagtcacgggtaagtcattggtatcgccctgtaccagaggacggtcatagcttggcacgcccaacatgcactgtgaggcgaggtcggctgccagtccctgttgactataaagggcggtggcaatcatggtggccaggagagtggggatacgttttttcatacgttgattttattgttccatcatcggtaacgttgcgcgtgacaaacggtcagagactaacgtactcgtcatctctacgctagtgttaatcctgtccgaatagcgtcagtggtgttaggcacggcattgaatgacaggtatgataatgcaaattataggcgatgtcccacaattgaccgcagccggaaaacggtaaaagcacctttatattgtgggagatagccctgatatccgtgtgtcgatttggggaatatatgcagtattggggaaaaatcattggcgtggccgtggccttactgatgggcggcggcttttggggcgtagtgttaggcctgttaattggccatatgtttgataaagcccgtagccgtaaaatggcgtggttcgccaaccagcgtgagcgtcaggcgctgttttttgccaccacttttgaagtgatggggcatttaaccaaatccaaaggtcgcgtcacggaggctgatattcatatcgccagccagttgatggaccgaatgaaccttcatggcgcttcccgtactgcggcgcaaaacgcgttccgggtgggaaaatcagataattacccgctgcgcgaaaagatgcgccagtttcgcagtgtctgctttggtcgttttgacttaattcgtatgtttctggagatccagattcaggcggcgtttgctgatggttcactgcacccgaatgaacgggcggtgctgtatgtcattgctgaagaattagggatctcccgcgcccagtttgaccagtttttgcgcatgatgcagggcggtgcacagtttggcggcggttatcagcagcaatctggcggtggtaactggcagcaagcgcagcgtggcccgacgctggaagatgcctgtaatgtgctgggcgtgaagccgacggatgatgcgaccaccatcaaacgtgcctaccgtaagctgatgagtgaacaccatcccgataagctggtggcgaaaggtttgccgcctgagatgatggagatggcgaagcagaaagcgcaggaaattcagcaggcatatgagctgataaagcagcagaaagggtttaaataagttttaaactgtaggcctgataagacgcggcccgcgtcgcatcaggcaatcggcgcacaattgccggatgcggcgtgaacgccttatccgcctaccgaactgcgccagcgtgacgattaaaaatccgctggcgctttaaacgtcatactattgccatacgccggatgggtaatcgtcaacatctctgcatgtagcaacaaacgcggtgccatcggctctcgcttctggtgatgcataaaaacgatcgccgagaatcggatgccccagcgccagcatatgcacacgcaattgatgcgaacgcccggtaatcggttttaacaccactcttgccgtgttatccgccgcatactccaccacttcatattccgtctgcgcaggtttacccgtttcgtaacagactttctgtttcgggcggtttggccagtcgcaaatcagcggcagatccaccagaccttctgcgggggatggatgcccccagacgcgggccacatactgctttttcggctcgcgctcgcggaactggcgttttaactcccgctccgcggctttggtcagcgccactacaatcacgccgctggtagccatatccagacgatgcac
>53	N operona: 35	first	SF0053	gene_poz=(601-1287)	yabO	conserved hypothetical protein	Code: J; COG: COG0564	/position=57045 - 58931 (57645 - 58331)	/lenght=1887 (687)	/codons=629 (229)	/complement=true	GC-compoz=54.87627365356623%	/LCI1=1.1301169590643274	/LCI2=0.3542397660818713	p_i1=0.25068941035807785	p_i2=0.4015159139039427	/Tai=0.466001715217144	/Tei=0.4613643225135484	/EEI=2.123530452502486
gtcggaagatggcatcaccatcacctttgatcgtgaagtggcgctggcgcgtgaagatgcacagtttattacctgggagcatccgctgatccgcaacggtctggatctgatcctttctggcgataccggtagcagcacgatttcactgttaaaaaacaaagcgttgccggtaggtacgctgttggtggaactgatttatgtggttgaagcccaggctccgaagcagttgcagctcaaccgcttcctgccaccgacgccggtacgtatgctgctggataaaaacggcaacaacctggcggcgcaggtagagtttgaaacctttaaccgccagcttaacgcggttaaccgtcacaccggcagcaaactggttaacgccgtgcagcaggatgttcacgctatccttcaactgggtgaagcgcagatcgagaaatctgcccgtgcattgattgatgcagcgcgtaacgaagccgacgaaaaactgtctgccgagctgtctcgtctggaagctctgcgtgcagtgaacccgaacattcgtgacgacgaactgaccgccattgagagcaaccgtcagcaggtaatggaaagcctggatcaggcaggttggcgtctggatgccctgcgtttgatcgttgtaacgcatcagtaacggagccgaaaatggggatggaaaactacaatccaccgcaggaaccctggttggttatcctgtatcaggatgaccatattatggtggtcaacaagccgagcggtttgttgtcagtgccgggtcgtctggaagagcacaaagacagcgtgatgacgcgcattcagcgtgattatccgcaggcagaatcggtgcatcgtctggatatggctaccagcggcgtgattgtagtggcgctgaccaaagccgcggagcgggagttaaaacgccagttccgcgagcgcgagccgaaaaagcagtatgtggcccgcgtctgggggcatccatcccccgcagaaggtctggtggatctgccgctgatttgcgactggccaaaccgcccgaaacagaaagtctgttacgaaacgggtaaacctgcgcagacggaatatgaagtggtggagtatgcggcggataacacggcaagagtggtgttaaaaccgattaccgggcgttcgcatcaattgcgtgtgcatatgctggcgctggggcatccgattctcggcgatcgtttttatgcatcaccagaagcgagagccgatggcaccgcgtttgttgctacatgcagagatgttgacgattacccatccggcgtatggcaatagtatgacgtttaaagcgccagcggatttttaatcgtcacgctggcgcagttcggtaggcggataaggcgttcacgccgcatccggcaattgtgcgccgattgcctgatgcgacgcgggccgcgtcttatcaggcctacagtttaaaacttatttaaaccctttctgctgctttatcagctcatatgcctgctgaatttcctgcgctttctgcttcgccatctccatcatctcaggcggcaaacctttcgccaccagcttatcgggatggtgttcactcatcagcttacggtaggcacgtttgatggtggtcgcatcatccgtcggcttcacgcccagcacattacaggcatcttccagcgtcgggccacgctgcgcttgctgccagttaccaccgccagattgctgctgataaccgccgccaaactgtgcaccgccctgcatcatgcgcaaaaactggtcaaactgggcgcgggagatccctaattcttcagcaatgacatacagcaccgcccgttcattcgggtgcagtgaaccatcagcaaacgccgcctgaatctggatctccagaaacatacgaattaagtcaaaacgaccaaagca
>54	N operona: 35	last	SF0054	gene_poz=(601-3507)	hepA	probable ATP-dependent RNA helicase	Code: KL; COG: COG0553	/position=57686 - 61792 (58286 - 61192)	/lenght=4107 (2907)	/codons=1369 (969)	/complement=true	GC-compoz=54.90196078431373%	/LCI1=1.2300275482093663	/LCI2=0.3477617079889809	p_i1=0.32672397376362555	p_i2=0.38814486108895885	/Tai=0.27495727770884765	/Tei=0.44933037498006295	/EEI=3.560997257939281
cgactggacgccgctggcccagcagtttcagcaggagctgtacctgcgtatcttccgcaacgagccatatcaggagtacgtccgccaaaccatcgacaaactgatggcgggtgaactggatgcgcggctggtttaccgtaaacgccttcgccgtccgctgagcgaatatcagcgtaatgttccgcctcatgtacgcgccgctcgccttgccgatgaagaaaatcaaaagcgcggtcgccccttgcaatatcagaatcgcggcaccattaagtacgtatggaccaccaacggcccggagccgctggactaccaacgttcaccactggattacgaacactatctgacccgccagctacaacccgtggcggagggaatactcccttttattgaggataattttgctacacttatgaccgggcaacttgggctattttgagcaaaaaaaagagttcgccagataccattttgatgcgtgacgaatgctttgccatccagtaccatagcgccctttccattcctggacctgaataacaccactacctcataagcacggtagcgggtggttattgcctgcaattaaagatatagagccgaacacatatgccttttacacttggtcaacgctggatcagcgatacagaaagcgaattgggacttggaaccgttgtcgcggtggatgcgcgaactgtcactttacttttcccatctactggtgaaaaccgtctgtacgcacgcagtgattcccccgtgacccgcgtgatgttcaaccctggtgataccattaccagccatgacggctggcagatgcaagtcgaagaagtaaaagaagaaaatggcttgctgacctatatcggtactcgcctggatactgaagagtccggcgtagccctgcgtgaagttttccttgatagcaaactggtgttcagcaaaccgcaggaccgtctgtttgccgggcagattgaccgtatggaccgctttgcgctgcgttatcgcgcgcgtaagtattccagcgaacagttccgtatgccgtacagcggcctgcgcggtcagcgtaccagcctgatcccgcatcagctcaacatcgctcatgatgttggtcgccgccacgcgccgcgcgtcctgctggctgacgaagtgggtttagggaaaaccattgaagccgggatgatcctgcatcagcaactgctctctggcgctgctgaacgtgtgctgattatcgtcccggaaaccttacagcatcagtggctggtagaaatgctgcgccgtttcaacctgcgctttgctctgtttgatgatgagcgttatgccgaagctcagcacgatgcttacaacccgtttgacaccgaacagctggtgatttgctcgctggattttgcccgtcgtagcaaacagcgcttggaacatctctgtgaagccgaatgggacctgctggtggtcgatgaagcgcatcacctggtgtggagcgaagatgcgccaagccgtgaatatcaggccattgaacaactggcagagcacgtgccgggcgttctgctgctgaccgcgaccccggaacagctggggatggaaagccacttcgcccgtctgcgtctgctggacccgaaccgtttccacgattttgcgcagttcgttgaagagcagaaaaattatcgtccggttgcggacgccgttgccatgctgctggcaggtaacaaactgagcaatgacgaactgaacatgctcggcgagatgatcggcgagcaggatatcgagccgctgttgcaggcagcaaacagcgacagcgaagatgcccagagcgcccgtcaggagctggtttcgatgctgatggatcgccacggcaccagccgcgtgctgttccgtaacacgcgtaacggtgtgaaaggattcccgaaacgcgagctgcacaccattaagctgccgctaccgacgcagtatcagacggctattaaagtctccggcattatgggcgcacgtaaaagtgcggaagatcgtgctcgcgatatgctctacccggagcgtatttatcaggaatttgaaggtgataacgccacctggtggaacttcgatccgcgcgttgagtggctgatgggctacctgaccagccatcgctctcagaaagtgctggtgatctgcgccaaagctgccactgcgctgcaactggagcaggtactgcgcgaacgtgaaggtattcgcgctgcggtgttccacgaaggtatgtcgattatcgaacgtgaccgcgctgccgcctggtttgccgaagaagacaccggcgcacaggtactgctgtgctcagaaatcggttctgaaggacgtaactttcagttcgccagtcacatggtgatgtttgacctgccattcaacccggatctactggagcagcgtattggtcgtctggatcgtatcggccaggcgcacgatattcagatccatgtgccttatctggagaaaaccgctcagtcggtgctggtgcgctggtatcacgaaggtctggatgcatttgagcacacctgcccgaccggacgcactatttacgatagcgtatacaacgatctgattaactatctggcttcaccggatcaaaccgaaggctttgacgatctgatcaaaagctgccgcgagcaacatgaagcgctgaaagcacagctggaacagggtcgtgaccgcctgctggaaatccactccaacggtggcgaaaaagcccaggcactggcagaaagcattgaagagcaggatgacgataccaacctgatcgccttcgccatgaacctgttcgatattatcggtatcaatcaggacgatcgcggcgacaacatgatcgtgctgacgccgtccgatcatatgctggtgccggacttccctggcctgtcggaagatggcatcaccatcacctttgatcgtgaagtggcgctggcgcgtgaagatgcacagtttattacctgggagcatccgctgatccgcaacggtctggatctgatcctttctggcgataccggtagcagcacgatttcactgttaaaaaacaaagcgttgccggtaggtacgctgttggtggaactgatttatgtggttgaagcccaggctccgaagcagttgcagctcaaccgcttcctgccaccgacgccggtacgtatgctgctggataaaaacggcaacaacctggcggcgcaggtagagtttgaaacctttaaccgccagcttaacgcggttaaccgtcacaccggcagcaaactggttaacgccgtgcagcaggatgttcacgctatccttcaactgggtgaagcgcagatcgagaaatctgcccgtgcattgattgatgcagcgcgtaacgaagccgacgaaaaactgtctgccgagctgtctcgtctggaagctctgcgtgcagtgaacccgaacattcgtgacgacgaactgaccgccattgagagcaaccgtcagcaggtaatggaaagcctggatcaggcaggttggcgtctggatgccctgcgtttgatcgttgtaacgcatcagtaacggagccgaaaatggggatggaaaactacaatccaccgcaggaaccctggttggttatcctgtatcaggatgaccatattatggtggtcaacaagccgagcggtttgttgtcagtgccgggtcgtctggaagagcacaaagacagcgtgatgacgcgcattcagcgtgattatccgcaggcagaatcggtgcatcgtctggatatggctaccagcggcgtgattgtagtggcgctgaccaaagccgcggagcgggagttaaaacgccagttccgcgagcgcgagccgaaaaagcagtatgtggcccgcgtctgggggcatccatcccccgcagaaggtctggtggatctgccgctgatttgcgactggccaaaccgcccgaaacagaaagtctgttacgaaacgggtaaacctgcgcagacggaatatgaagtggtggagtatgcggcggataacacggcaagagtggtgttaaaaccgattaccgggcgttcgcatcaattgcgtgtgcatatgctggcgctggggcatccgattctcggcgatcgtttttatgcatcaccagaagcgagagccgatggcaccgcgtttgttgctacat
>55	N operona: 36	first-last	SF0055	gene_poz=(601-2952)	polB	DNA polymerase II	Code: L; COG: COG0417	/position=60757 - 64308 (61357 - 63708)	/lenght=3552 (2352)	/codons=1184 (784)	/complement=true	GC-compoz=55.18707482993197%	/LCI1=1.1481481481481481	/LCI2=0.34601958280119244	p_i1=0.2640051210728081	p_i2=0.3845421616956011	/Tai=0.46262089326129013	/Tei=0.44608794552604103	/EEI=2.1527569955387427
cgtggttagcatcgaaaccggtgaagtggttgaaggtacgaaaaagccctcctccgacacgccaactcaccggctgctctatcaggcattcccctccattggcggcattgtgcatacgcactcgcgccacgccaccatctgggcgcaggcgggtcagtcgattccagcaaccggcaccacccacgccgactatttctacggcaccattccctgcacccgcaaaatgaccgacgcagaaatcaacggcgaatatgagtgggaaaccggtaacgtcatcgtagaaacctttgaaaaacagggtatcgatgcagcgcaaatgcccggcgttctggtccattcccacggcccgtttgcatggggcaaaaatgccgaagatgcggtgcataacgccatcgtgctggaagaggtcgcttatatggggatattctgccgtcagttagcgccgcagttaccggatatgcagcaaacgctgctggataaacactatctgcgtaagcatggcgcgaaggcatattacgggcagtaatgactgtataaaaccacagccaatcaaacgaaaccaggctatactcaagcctggttttttgatggattttcagcgtggcgcaggcaggttttatcttaacccgacactggcgggacaccccgcaagggacagaagtctccttctggctggcgacggacaacgggccgttgcaggttacgcttgcaccgcaagagtccgtggcgtttattcacgccgatcaggttccccgcgctcagcatattttgcagggtgaacaaggctttcgtctgacaccgctggcgttaaaggattttcaccgccagccggtgtatggcctttactgtcgcgcccatcgccaattgatgaattacgaaaagcgtctgcgtgaaggtggcgttaccgtctacgaggccgatgtgcgcccgccagaacgctatctgatggagcggtttatcacctcaccggtgtgggtcgagggtgatatgcacaatggcactatcgttaatgcccgtctgaaaccgcatcccgactatcgtccgccgctcaagtgggtttctatagatattgaaaccacccgccacggtgagctgtactgcatcggcctggaaggctgcgggcagcgcatcgtttatatgctggggccggagaatggcgacgcctcctcgcttgatttcgaactggaatacgtcgccagccgcccgctgctgctggaaaaactcaacgcctggtttgcaaaccacgatcccgatgtgatcatcggctggaacgtggtgcagttcgatctgcgaatgctgcaaaaacatgccgagcgttaccgtcttccgctgcgtcttgggcgcgataatagcgagctggagtggcgcgagcacggctttaaaaacggcgtcttttttgcccaggctaaaggtcggctaattatcgacggtatcgaggcgctgaaatccgcgttctggaatttctcttcattctcgctggaaactgtcgctcaggagctattaggcgaaggaaaatctatcgataacccgtgggatcgaatggacgaaattgaccgccgtttcgccgaagataaacctgcgctggcaacttataacctgaaagattgcgagctggtgacgcagatcttccacaaaactgaaatcatgccatttttactcgaacgagcaacggtgaacggcctgccggtggatcggcacggcggttcggtggcagcgtttggtcatctctattttccgcgaatgcatcgcgctggttatgtcgcgcctaatctcggcgaagtgccgccgcacgccagccctggcggctacgtgatggattcacggccagggctttatgattcagtgctggtgctggactataaaagcctgtacccgtcgatcatccgcacctttctgattgatcccgtcgggctggttgaaggcatggcgcaacctgatccagagcacagtaccgaaggttttctcgatgcctggttctcacgggagaaacattgcctgccggagattgtgactaacatctggcacgggcgcgataaagccaaacgtcagggtaataagccgctttcgcaggcgctgaagatcattatgaatgccttttatggcgtgctcggcaccaccgcctgccgcttcttcgatccgcgcctggcatcgtcgatcaccatgcgtggtcatcagatcatgcggcagaccaaagcattgattgaagcgcagggctacgacattatctacggagataccgactcgacttttgtctggctaaaaggtgcacattcggaagaagaggcggcgaaaatcggtcgtgcactggtgcagcacgttaacgcctggtgggcggaaacgctgcaaaaacaacggctgaccagcgcattagaactggagtatgaaactcatttctgccgttttcttatgccaaccattcgcggagctgataccggcagtaaaaagcgctacgccgggctgattcaggagggcgacaagcagcggatggtgtttaaagggctggaaaccgtgcgcaccgactggacgccgctggcccagcagtttcagcaggagctgtacctgcgtatcttccgcaacgagccatatcaggagtacgtccgccaaaccatcgacaaactgatggcgggtgaactggatgcgcggctggtttaccgtaaacgccttcgccgtccgctgagcgaatatcagcgtaatgttccgcctcatgtacgcgccgctcgccttgccgatgaagaaaatcaaaagcgcggtcgccccttgcaatatcagaatcgcggcaccattaagtacgtatggaccaccaacggcccggagccgctggactaccaacgttcaccactggattacgaacactatctgacccgccagctacaacccgtggcggagggaatactcccttttattgaggataattttgctacacttatgaccgggcaacttgggctattttgagcaaaaaaaagagttcgccagataccattttgatgcgtgacgaatgctttgccatccagtaccatagcgccctttccattcctggacctgaataacaccactacctcataagcacggtagcgggtggttattgcctgcaattaaagatatagagccgaacacatatgccttttacacttggtcaacgctggatcagcgatacagaaagcgaattgggacttggaaccgttgtcgcggtggatgcgcgaactgtcactttacttttcccatctactggtgaaaaccgtctgtacgcacgcagtgattcccccgtgacccgcgtgatgttcaaccctggtgataccattaccagccatgacggctggcagatgcaagtcgaagaagtaaaagaagaaaatggcttgctgacctatatcggtactcgcctggatactgaagagtccggcgtagccctgcgtgaagttttccttgatagcaaactggtgttcagcaaaccgcaggaccgtctgtttgccgggcagattgaccgtatggaccgctttgcgctgcgttatcgcgcgcgtaagtattccagcgaacagttccgtatgccgtacagcg
>56	N operona: 37	first-last	SF0056	gene_poz=(601-1296)	araD	L-ribulose-5-phosphate 4-epimerase	Code: G; COG: COG0235	/position=63183 - 65078 (63783 - 64478)	/lenght=1896 (696)	/codons=632 (232)	/complement=true	GC-compoz=55.172413793103445%	/LCI1=1.1443001443001444	/LCI2=0.3444444444444445	p_i1=0.2611456243128362	p_i2=0.3812827403876694	/Tai=0.4012884160828664	/Tei=0.4431544663489025	/EEI=2.5101296162759357
ttcagcatctcggtattggtggtaaggacgatcctgcccgactgatcttcaatacccaaaccggtccagcgattgtcgccagcctgattgatctcggcgatcgttaccgtctgctggttaactgtatcgacacggtgaaaacaccgcactccctgccgaaactgccggtggcgaatgcactgtggaaagcgcaaccggatctgccaactgcttccgaagcgtggatcctcgctggtggcgcgcaccataccgtcttcagccatgcgctgaacctcaacgatatgcgccagttcgccgagatgcacgacattgaaatcacggtgattgataacgacacccgcctgccagcgtttaaagacgcactgcgctggaacgaagtgtattacggatttcgtcgctaagtagccacatcaggtatgtaacgcctgatgcgacgctgacgcgtcttatctggcctacacgctgcgattttgtaggccggataagcaaagcgcatccggcattcaacgcctgatgcgacgctggcgcgtcttatcaggcctacgcgctgcgattttgtagaccggataagcgaagcgcatccggcacgaaggagtcaacatgttaaaagatctcaaacgccaggtattagaagccaacctggcgctgccaaaacacaacctggtcacgctcacatggggcaacgtcagcgccgttgatcgcgagcgcggcgtctttgtgatcaaaccttccggcgtcgattacagcgtcatgaccgctgacgatatggtcgtggttagcatcgaaaccggtgaagtggttgaaggtacgaaaaagccctcctccgacacgccaactcaccggctgctctatcaggcattcccctccattggcggcattgtgcatacgcactcgcgccacgccaccatctgggcgcaggcgggtcagtcgattccagcaaccggcaccacccacgccgactatttctacggcaccattccctgcacccgcaaaatgaccgacgcagaaatcaacggcgaatatgagtgggaaaccggtaacgtcatcgtagaaacctttgaaaaacagggtatcgatgcagcgcaaatgcccggcgttctggtccattcccacggcccgtttgcatggggcaaaaatgccgaagatgcggtgcataacgccatcgtgctggaagaggtcgcttatatggggatattctgccgtcagttagcgccgcagttaccggatatgcagcaaacgctgctggataaacactatctgcgtaagcatggcgcgaaggcatattacgggcagtaatgactgtataaaaccacagccaatcaaacgaaaccaggctatactcaagcctggttttttgatggattttcagcgtggcgcaggcaggttttatcttaacccgacactggcgggacaccccgcaagggacagaagtctccttctggctggcgacggacaacgggccgttgcaggttacgcttgcaccgcaagagtccgtggcgtttattcacgccgatcaggttccccgcgctcagcatattttgcagggtgaacaaggctttcgtctgacaccgctggcgttaaaggattttcaccgccagccggtgtatggcctttactgtcgcgcccatcgccaattgatgaattacgaaaagcgtctgcgtgaaggtggcgttaccgtctacgaggccgatgtgcgcccgccagaacgctatctgatggagcggtttatcacctcaccggtgtgggtcgagggtgatatgcacaatggcactatcgttaatgcccgtctgaaaccgcatcccgactatcgtccgccgctcaagtgggtttctatagatattgaaaccacccgccacggtgagctgtactgcatcggcctggaaggctgcgggcagc
>58	N operona: 38	last	SF0058	gene_poz=(601-2301)	araB	L-ribulokinase	Code: C; COG: COG1069	/position=65590 - 68490 (66190 - 67890)	/lenght=2901 (1701)	/codons=967 (567)	/complement=true	GC-compoz=58.08348030570253%	/LCI1=1.1277974087161367	/LCI2=0.38657243816254416	p_i1=0.24899232862694717	p_i2=0.46723348785953683	/Tai=0.3737940544440665	/Tei=0.5205101390735831	/EEI=2.636004292691076
cctccggatgacaaccgtagtgatgaatctctcctggcgggaacagcaaaatatcacccggtcggcagacaaattctcgtccctgatttttcaccaccccctgaccgcgaatggtgagattgagaatataacctttcattcccagcggtcggtcgataaaaaaatcgagataaccgttggcctcaatcggcgttaaacccgccaccagatgggcattaaacgagtatcccggcagcaggggatcattttgcgcttcagccatacttttcatactcccgccattcagagaagaaaccaattgtccatattgcatcagacattgccgtcactgcgtcttttactggctcttctcgctaacccaaccggtaaccccgcttattaaaagcattctgtaacaaagcaggaccaaagccatgacaaaaacgcgtaacaaaagtgtctataatcacggcagaaaagtccacattgattatttgcacggcgtcacactttgctatgccatagcatttttatccataagattagcggatcctacctgacgctttttatcgcaactctctactgtttctccatacccgtttttttggatggagtgaaacgatggcgattgcaattggcctcgattttggcagtgattctgtgcgagctttggcggtggactgcgccagcggtgaagagatcgccaccagcgtagagtggtatccccgttggcaaaaagggcaattttgtgatgccccgaataaccagttccgtcatcatccgcgtgactacattgagtcaatggaagcggcactgaaaaccgtgcttgcagagcttagcgtcgaacagcgcgcagctgtggtcgggattggcgttgacagtaccggctcgacgcccgcaccgattgatgccgacggtaacgtgctggcgctgcgcccggagtttgccgaaaacccgaacgcgatgttcgtattgtggaaagaccacactgcggttgaagaagcggaagagattacccgtttgtgccacgcgccgggcaacgttgactactcccgctatattggcggtatttattccagcgaatggttctgggcaaaaatcctgcatgtgactcgccaggacagcgccgtggcgcaatctgccgcatcgtggattgagctgtgcgactgggtgccagctctgctttccggtaccacccgcccgcaggatattcgtcgcggacgttgcagcgccgggcataaatctctgtggcacgaaagctggggcggcttgccgccagccagtttctttgatgagctggacccgatcctcaatcgccatttgccttccccgctgttcactgacacctggactgccgatattccggtgggcaccttatgcccggaatgggcgcagcgtctcggcctgcctgaaagcgtggtgatttccggcggcgcgtttgactgccatatgggcgcagttggcgcaggcgcacagcctaacgcactggtaaaagttatcggtacttccacctgcgacattctgattgccgacaaacagagcgttggcgagcgggcagttaaaggtatttgcggtcaggttgatggcagcgtggtgcctggatttatcggtctggaagcaggccaatcggcgtttggtgatatctacgcctggtttggtcgcgtactcggctggccgctggaacagcttgccgcccagcatccggaactgaaagcgcaaatcaacgccagccagaaacaactgcttccggcgctgaccgaagcatgggccaaaaatccgtctctggatcacctgccggtggtgctcgactggtttaacggtcgtcgcacgccaaacgctaaccaacgcctgaaaggggtgattaccgatcttaacctcgctaccgacactccgctgctgttcggcggtttgattgctgccaccgcctttggcgcacgcgcaatcatggagtgctttaccgatcaggggatcgccgtcaataacgtgatggcgctgggcggcatcgcgcggaaaaaccaggtcattatgcaggcctgctgcgacgtgctgaatcgcccgctgcaaattgttgcctctgaccagtgctgtgcgctcggtgcggcgatttttgctgccgtcgccgcgaaagtgcacgcagacatcccatcagcccagcaaaaaatggccagtgcggtagagaaaaccctgcaaccgcgcagcgaacaggcacaacgctttgaacagctttatcgccgctatcagcaatgggcgatgagcgccgaacaacactatcttccaacttccgccccggcacaggctgcccaggccgttgcgactctataaggacacgataatggcgatttttgataattatgaagtgtggtttgtcattggcagccagcatctgtatggcccggaaaccctgcgtcaggtcacccaacatgccgagcacgttgttaatgcgctgaatacggaagcgaaactgccctacaaactggtgttgaaaccgctgggcaccacgccggatgaaatcaccgctatttgccgcgacgcgaattacgacgatcgttgcgctggtctggtggtgtggctgcacaccttctccccggccaaaatgtggatcaacggcctgaccatgctcaacaaaccgttgctgcaattccacacccagttcaacgcggcgctgccgtgggacagtatcgatatggactttatgaacctgaaccagactgcacatggcggtcgcgagttcggcttcattggcgcgcgtatgcgtcagcaacatgccgtcgttaccggtcactggcaggataaacaagcccatgagcgtatcggctcctggatgcgtcaggcggtctctaaacaggatacccgtcatctgaaagtctgccgatttggcgataacatgcgtgaagtggcggtcaccgatggcgataaagttgc
>59	N operona: 39	first-last	SF0059	gene_poz=(601-1479)	araC	transcriptional regulator for ara operon	Code: K; COG: COG2207	/position=67629 - 69707 (68229 - 69107)	/lenght=2079 (879)	/codons=693 (293)	/complement=false	GC-compoz=52.67349260523322%	/LCI1=1.0787671232876712	/LCI2=0.21826484018264836	p_i1=0.21406628157377405	p_i2=0.13613859408164314	/Tai=0.53814190566125	/Tei=0.22252473467347883	/EEI=1.8011929619665117
tactgtcaacgccaatcccgaccacagctgcgcgctgttcgacgctaagctctgcaagcacggttttcagtgccgcttccattgactcaatgtagtcacgcggatgatgacggaactggttattcggggcatcacaaaattgccctttttgccaacggggataccactctacgctggtggcgatctcttcaccgctggcgcagtccaccgccaaagctcgcacagaatcactgccaaaatcgaggccaattgcaatcgccatcgtttcactccatccaaaaaaacgggtatggagaaacagtagagagttgcgataaaaagcgtcaggtaggatccgctaatcttatggataaaaatgctatggcatagcaaagtgtgacgccgtgcaaataatcaatgtggacttttctgccgtgattatagacacttttgttacgcgtttttgtcatggctttggtcctgctttgttacagaatgcttttaataagcggggttaccggttgggttagcgagaagagccagtaaaagacgcagtgacggcaatgtctgatgcaatatggacaattggtttcttctctgaatggcgggagtatgaaaagtatggctgaagcgcaaaatgatcccctgctgccgggatactcgtttaatgcccatctggtggcgggtttaacgccgattgaggccaacggttatctcgatttttttatcgaccgaccgctgggaatgaaaggttatattctcaatctcaccattcgcggtcagggggtggtgaaaaatcagggacgagaatttgtctgccgaccgggtgatattttgctgttcccgccaggagagattcatcactacggttgtcatccggaggctcgcgaatggtatcaccagtgggtttactttcgtccgcgcgcctactggcatgaatggcttaactggccgtcaatatttgccaatacgggtttctttcgcccggatgaagcgcaccagccgtatttcagcgacctgtttgggcaaatcattaacgccgggcaaggggaagggcgctattcggagctgctggcgatgaatctgcttgagcaattgttactgcggcgcatggaagcgattaacgagtcgctccatccaccgatggataatcgtgtacgcgaggcttgtcagtacatcagcgatcacctggcagacagcaattttgatatcgccagcgtcgcacagcatgtttgcttgtcgccgtcgcgtctgtcacatcttttccgccagcagttagggattagcgtcttaagctggcgcgaggaccaacgtatcagccaggcgaagctgcttttgagcaccacccggatgcctatcgccaccgtcggtcgcaatgttggttttgacgatcaactctatttctcgcgggtatttaaaaaatgcaccggggccagcccgagcgagttccgtgccggttgtgaagaaaaagtgaatgatgtagccgtcaagttgtcataattggtaacgaatcagacaattgacggcttgacggagtagcatagggtttgcagaatccctgcttcgtccatttgacaggcacattatgcaagcattgctggaacactttattacccaatctaccgtgtattcattgatggcggtggtgttggtggcctttctggagtcgctggcgctggtcggtttgattctacccggtacggtgctgatggcggggctgggagcgctgattggcagcggcgagttaagtttctggcacgcttggctggcagggattgtcggttgtctgctgggcgactggatctccttctggctgggctggcgttttaaaaagccgttgcatcgctggtcatttctgaagaaaaacaaagcattactcgataaaactgaacatgcgttgcatcaacacagcatgttcaccattctggtcggtcgctttgttggcccgacgcgtccgctggtgccaatggtggcgggaatgctggatctgccggtggcaaaattcattacgccgaatattatcggctgcctgctgtggccaccgttttacttcctgcctgggattctggcgggcgcggcgatcgatattccagccggaat
>60	N operona: 40	first-last	SF0060	gene_poz=(601-1365)	yabI	conserved hypothetical protein	Code: S; COG: COG0586	/position=68593 - 70557 (69193 - 69957)	/lenght=1965 (765)	/codons=655 (255)	/complement=false	GC-compoz=54.509803921568626%	/LCI1=0.9278215223097113	/LCI2=0.26981627296587934	p_i1=0.1210357106837276	p_i2=0.22910654695880145	/Tai=0.4566663776709779	/Tei=0.3061958922629213	/EEI=2.0757198853495695
cggatgaagcgcaccagccgtatttcagcgacctgtttgggcaaatcattaacgccgggcaaggggaagggcgctattcggagctgctggcgatgaatctgcttgagcaattgttactgcggcgcatggaagcgattaacgagtcgctccatccaccgatggataatcgtgtacgcgaggcttgtcagtacatcagcgatcacctggcagacagcaattttgatatcgccagcgtcgcacagcatgtttgcttgtcgccgtcgcgtctgtcacatcttttccgccagcagttagggattagcgtcttaagctggcgcgaggaccaacgtatcagccaggcgaagctgcttttgagcaccacccggatgcctatcgccaccgtcggtcgcaatgttggttttgacgatcaactctatttctcgcgggtatttaaaaaatgcaccggggccagcccgagcgagttccgtgccggttgtgaagaaaaagtgaatgatgtagccgtcaagttgtcataattggtaacgaatcagacaattgacggcttgacggagtagcatagggtttgcagaatccctgcttcgtccatttgacaggcacattatgcaagcattgctggaacactttattacccaatctaccgtgtattcattgatggcggtggtgttggtggcctttctggagtcgctggcgctggtcggtttgattctacccggtacggtgctgatggcggggctgggagcgctgattggcagcggcgagttaagtttctggcacgcttggctggcagggattgtcggttgtctgctgggcgactggatctccttctggctgggctggcgttttaaaaagccgttgcatcgctggtcatttctgaagaaaaacaaagcattactcgataaaactgaacatgcgttgcatcaacacagcatgttcaccattctggtcggtcgctttgttggcccgacgcgtccgctggtgccaatggtggcgggaatgctggatctgccggtggcaaaattcattacgccgaatattatcggctgcctgctgtggccaccgttttacttcctgcctgggattctggcgggcgcggcgatcgatattccagccggaatgcagagcggcgagtttaaatggttgctgctggcgacggcggtatttttgtgggttggtggctggctgtgctggcggttatggcgcagcggtaaagcaaccgatcgtttaagtcattatttgtcgcgcggccgtttgttgtggctgacgccgttgatttctgccatcggcgtggtggcgctggtggtgttaattcgccacccgttgatgccggtgtatatcgatattttgcgtaaagtggttggggtttaggggattgtcttgtgcgggttgtcttatgcgaccctgaccgcgtcttatcaggcctacaaaacgcactggccgtacgtcggatcaagtgtccacgccggatctgacagtgcatactaaccctgaatcccccatattgccgaagcactccccttaccgctcaacacttcttcagtcttaccctgccaggcgatgcgcccgtcggcgaccaccaccgagcgtgtggcgatccgcgccgcatcttccacactgtgcgacaccatcaatagcgtcattttttgctgctggcagctcgtgctcaccagcgtcagcatctcctgacgtaacgccggatcgagcgcagagaacggttcatcgagcaataaaatcggctgttcgcgcaccagacaacgcgctaacgccacgcgctgtcgctgaccgccggaaagctcgcccggtaaccgcgccattaaattatcaatccccatctgacgggcaatcgcgtgcattttctcctgctgtgccgcgttcagtttcaaccccggatttagccccagcccgatgttctgcgcgaccgtcagatggctgaacaggttgttctcctgaaacagcatcgacaccgga
>61	N operona: 41	first	SF0061	gene_poz=(601-1299)	yabJ	putative ATP-binding component of a transport	Code: G; COG: COG1130	/position=69471 - 71369 (70071 - 70769)	/lenght=1899 (699)	/codons=633 (233)	/complement=true	GC-compoz=57.224606580829764%	/LCI1=1.1149425287356323	/LCI2=0.2767241379310345	p_i1=0.23965647673208568	p_i2=0.2426496660501049	/Tai=0.511084463248543	/Tei=0.3183846994450944	/EEI=1.9040532104423311
ggacctcgttgcgtattgcgctggcggcaggtgtattgtgcgtagtgctgaccatgatgctgctatggagcagtcgcgaactgcgggcgcggcagaaaatgctggcgggtcaggcgctggagatgagcggcatgttgatcctcgccatgccggggattgtgctggctaccggcttctttttactgctcaacaacactatcggcctgccacaatctgctgacggcattgtgattttcaccaatgcgttaatggcgatcccttatgcgctgaaagtactggaaaacccgatgcgcgatatcaccgcccgctacagtatgttgtgtcagtcgctgggcattgaaggctggtcgcgcttaaaagtggtcgagctgcgcgccctgaaacgtccactggcgcaggcgctggcttttgcctgcgtgctgtcgattggtgattttggcgtagtggcgttgttcggtaacgatgatttccgtaccctgccgttttatctctaccagcaaattggctcctatcgcagccaggacggcgcggtcaccgcgttaattctgctactactctgttttctgctgtttaccgtgattgaaaaactaccggggcgaaatgttaaaactgactgatatcacctggctttatcaccatttgccgatgcgttttagcttaacggtagaacgcggcgagcaggtggcaatcctcgggccaagcggcgcgggtaaaagtaccctgctgaatttgattgccggttttctgacgccagccagcggttcgctgactatcgatggtgttgatcacaccacgacgccgccgtcacgccgtccggtgtcgatgctgtttcaggagaacaacctgttcagccatctgacggtcgcgcagaacatcgggctggggctaaatccggggttgaaactgaacgcggcacagcaggagaaaatgcacgcgattgcccgtcagatggggattgataatttaatggcgcggttaccgggcgagctttccggcggtcagcgacagcgcgtggcgttagcgcgttgtctggtgcgcgaacagccgattttattgctcgatgaaccgttctctgcgctcgatccggcgttacgtcaggagatgctgacgctggtgagcacgagctgccagcagcaaaaaatgacgctattgatggtgtcgcacagtgtggaagatgcggcgcggatcgccacacgctcggtggtggtcgccgacgggcgcatcgcctggcagggtaagactgaagaagtgttgagcggtaaggggagtgcttcggcaatatgggggattcagggttagtatgcactgtcagatccggcgtggacacttgatccgacgtacggccagtgcgttttgtaggcctgataagacgcggtcagggtcgcataagacaacccgcacaagacaatcccctaaaccccaaccactttacgcaaaatatcgatatacaccggcatcaacgggtggcgaattaacaccaccagcgccaccacgccgatggcagaaatcaacggcgtcagccacaacaaacggccgcgcgacaaataatgacttaaacgatcggttgctttaccgctgcgccataaccgccagcacagccagccaccaacccacaaaaataccgccgtcgccagcagcaaccatttaaactcgccgctctgcattccggctggaatatcgatcgccgcgcccgccagaatcccaggcaggaagtaaaacggtggccacagcaggcagccgataatattcggcgtaatgaattttgccaccggcagatccagcattcccgccaccattggcaccagcggacgcgtcgggccaacaaagcgaccgaccagaatggtgaacatgctgtgttgatgcaacgcatgttcagttttatcgagtaatgctttgttt
>62	N operona: 41	middle	SF0062	gene_poz=(601-2211)	yabK	putative transport system permease protein	Code: H; COG: COG1178	/position=70153 - 72963 (70753 - 72363)	/lenght=2811 (1611)	/codons=937 (537)	/complement=true	GC-compoz=58.5350713842334%	/LCI1=1.109452736318408	/LCI2=0.4096393034825871	p_i1=0.23570650505220428	p_i2=0.512512251810862	/Tai=0.5046070718536226	/Tei=0.5612610266297758	/EEI=1.9900679229689582
tgattacggctatttcgccttcgtctatgacaagaacaaactgaaaaacccgccgcaaagcctgaaagaattggttgagagcgatcagaactggcgggtgatttatcaggatccgcgtaccagcacgccggggctgggtctgctgttgtggatgcaaaaagtctatggcgatgacgccccacaagcctggcaaaaactggcgaagaaaaccgtcacggtcaccaaaggctggagcgaagcctacggcctgtttttaaaaggtgaaagcgatctggtactgagttacaccacctctccggcttatcacattctcgaagagaaaaaagataactacgccgccgcgaactttagcgaaggtcactatctgcaggtggaagtcgccgcccgcaccgctgccagcaagcagccggagctggcgcaaaaattcctccagtttatggtttctccggcttttcagaatgcgatcccaaccggtaactggatgtatccggtggcaaatgtcacgctgcctgccgggtttgaacaattgaccaaaccggccaccacgctggagttcacaccagctgaagtggcggcacaacgtcaggcatggattagcgaatggcaacgcgccgtcagccgttaattcccggctggttaattccaggtgtaagcgccgccacgctggtggtagcggttgcgctcgcggcgtttctcgccctgtggtggaacgcgccgcagggtaactgggtggcagtctggcaggacagctacctgtggcatgtggtgcgcttctccttctggcaggcgtttctctcggcgctactctctgtcgtacccgcgatattcctcgcccgcgccctctatcgcaggcgctttccgggtcggctggcgctgttgcgtctgtgcgcaatgaccttgatcctcccggtgctagttgctgttttcggcattcttagcgtctatggtcgtcagggctggctggcatcgctctgccaatcgctcggtctggagtggaccttttcgccctacggcctgcaaggcattttgctggcgcacgtattttttaatctgccgatggcgagccgcttattactccaggcactggaaaacattcccggcgaacaacgtcagcttgccgcccagcttgggatgcgcggctggcattttttccgcttcgtcgaatggccgtggctacggcgacaaatcccgccggttgccgcgcttatctttatgctctgtttcgccagcttcgccaccgtgctatcgctgggcggcggtccgcaggcaaccactatcgagctggctatttatcaggcgctgagttacgactacgatcctgcccgcgcggcgatgctggcgctgctccagatggtgtgttgccttgggctggtgctgttgagtcagcgactaagtaaggccattgcgcccggcaccacgctgctgcaaggctggcgcgatccggacgatcgtctgcatagccgcatttgcgacacggtgttaatagtgctggcgctgctgctgttgctgccaccgttgctggcggtgatcgtcgatggggtaaatcgccagttgccggaagtgctggcacaaccggtgctgtggcaggcgctgtggacctcgttgcgtattgcgctggcggcaggtgtattgtgcgtagtgctgaccatgatgctgctatggagcagtcgcgaactgcgggcgcggcagaaaatgctggcgggtcaggcgctggagatgagcggcatgttgatcctcgccatgccggggattgtgctggctaccggcttctttttactgctcaacaacactatcggcctgccacaatctgctgacggcattgtgattttcaccaatgcgttaatggcgatcccttatgcgctgaaagtactggaaaacccgatgcgcgatatcaccgcccgctacagtatgttgtgtcagtcgctgggcattgaaggctggtcgcgcttaaaagtggtcgagctgcgcgccctgaaacgtccactggcgcaggcgctggcttttgcctgcgtgctgtcgattggtgattttggcgtagtggcgttgttcggtaacgatgatttccgtaccctgccgttttatctctaccagcaaattggctcctatcgcagccaggacggcgcggtcaccgcgttaattctgctactactctgttttctgctgtttaccgtgattgaaaaactaccggggcgaaatgttaaaactgactgatatcacctggctttatcaccatttgccgatgcgttttagcttaacggtagaacgcggcgagcaggtggcaatcctcgggccaagcggcgcgggtaaaagtaccctgctgaatttgattgccggttttctgacgccagccagcggttcgctgactatcgatggtgttgatcacaccacgacgccgccgtcacgccgtccggtgtcgatgctgtttcaggagaacaacctgttcagccatctgacggtcgcgcagaacatcgggctggggctaaatccggggttgaaactgaacgcggcacagcaggagaaaatgcacgcgattgcccgtcagatggggattgataatttaatggcgcggttaccgggcgagctttccggcggtcagcgacagcgcgtggcgttagcgcgttgtctggtgcgcgaacagccgattttattgctcgatgaaccgttctctgcgctcgatccggcgttacgtcaggagatgctgacgctggtgagcacgagctgccagcagcaaaaaatgacgctattgatggtgtcgcacagtgtggaagatgcggcgcggatcgccacacgctcggtggtggtcgccgacgg
>63	N operona: 41	last	SF0063	gene_poz=(601-1584)	tbpA	thiamin-binding periplasmic protein	Code: H; COG: COG1840	/position=71739 - 73922 (72339 - 73322)	/lenght=2184 (984)	/codons=728 (328)	/complement=true	GC-compoz=52.743902439024396%	/LCI1=1.1233435270132517	/LCI2=0.3051987767584098	p_i1=0.24574425445696552	p_i2=0.30009995941198137	/Tai=0.4201603429404857	/Tei=0.37008996347078327	/EEI=2.33367800132172
ccttttatcaggatcacagtgagcatcgggtgattgccgggatcatgcagcagattctggcaagtcaccaggtcacgctggaaatcaaagagatcagctacgatcagtggcatgaaggagagatcgagagcgatatctggcttaatagcgccaactttacgctgccgctggatttttcgctgttcgcgcacttgtgcgaggtgccgctgctccaacactgtattccgatcgactggcaagccgacgccgcccgctggcgcaatggcgaaatgaacctggcgaactggtgccagcaactggtcgccagtaaagcaatggtgccgcttatccaccactggctgatcattcagggacaacgcagtatgcgcggcctgcgtatgaataccctcggctggttcgattttaaatcagcgtggtttgcgccaccggatccatgattgctggtagataacaaaatcactacactaacgccgttctcaacggggtgccacgcaaacgcgtgcgctgagaaaatacccgtcgaacctgatccggataacgccggcgaagggatttgaggctccttctcaagtcctttgccactcttttttgaggtgcaaagtgttaaaaaaatgtcttcccctgctgttgctgtgcacagcgcccgttttcgctaaacccgttctgactgtttatacctacgattccttcgccgccgactgggggcctggtccaaagatcaaaaaagcttttgaagccaactgtaactgcgaactgaaactggtggcgctggaagatggcgtttcgcttctcaaccgtctacggatggaaggcaaaaatagtaaagccgatgtggtgctggggctggataacaatctgttagacgccgccagtaaaaccggactatttgccaaaagcggtgtggcagcggatgccgttaacgttcccggcggctggaataatgacactttcgtcccgtttgattacggctatttcgccttcgtctatgacaagaacaaactgaaaaacccgccgcaaagcctgaaagaattggttgagagcgatcagaactggcgggtgatttatcaggatccgcgtaccagcacgccggggctgggtctgctgttgtggatgcaaaaagtctatggcgatgacgccccacaagcctggcaaaaactggcgaagaaaaccgtcacggtcaccaaaggctggagcgaagcctacggcctgtttttaaaaggtgaaagcgatctggtactgagttacaccacctctccggcttatcacattctcgaagagaaaaaagataactacgccgccgcgaactttagcgaaggtcactatctgcaggtggaagtcgccgcccgcaccgctgccagcaagcagccggagctggcgcaaaaattcctccagtttatggtttctccggcttttcagaatgcgatcccaaccggtaactggatgtatccggtggcaaatgtcacgctgcctgccgggtttgaacaattgaccaaaccggccaccacgctggagttcacaccagctgaagtggcggcacaacgtcaggcatggattagcgaatggcaacgcgccgtcagccgttaattcccggctggttaattccaggtgtaagcgccgccacgctggtggtagcggttgcgctcgcggcgtttctcgccctgtggtggaacgcgccgcagggtaactgggtggcagtctggcaggacagctacctgtggcatgtggtgcgcttctccttctggcaggcgtttctctcggcgctactctctgtcgtacccgcgatattcctcgcccgcgccctctatcgcaggcgctttccgggtcggctggcgctgttgcgtctgtgcgcaatgaccttgatcctcccggtgctagttgctgttttcggcattcttagcgtctatggtcgtcagggctggctggcatcgctctgccaatcgctcggtctggagtggaccttttcgccctacggcctgcaaggcattttgctggcgcacgtattttttaatctgccgatggcgagccgcttattactccaggcactggaaaacattcccggcgaacaacgtcagcttgccgcccagcttgggatgcgcggctggcattttttccgcttcgtcgaatggccgtggctacggcgacaaatcccgccggttgccgcgcttatctttatgctctgtttcg
>64	N operona: 42	first-last	SF0064	gene_poz=(601-2256)	yabN	putative transport protein	Code: EP; COG: COG0747	/position=72886 - 75741 (73486 - 75141)	/lenght=2856 (1656)	/codons=952 (552)	/complement=true	GC-compoz=55.193236714975846%	/LCI1=1.1518451300665458	/LCI2=0.3433756805807623	p_i1=0.26676113951179936	p_i2=0.37907015973718317	/Tai=0.49349004623072107	/Tei=0.4411631437634649	/EEI=1.9914912502127875
attgccaatagccatcaaacagcaaaatataatcagttttcgccgatcgccctgactgtcagaacgttttgccaaccagaggcttacgccgatcccagcaatagcattcaccgtataaaagagtccgatccagaaaggttgcgcgccaacctcacgactcagaaataagctcaatgtaggagcctgtagcgccccggccacccccatcataaaagcgaccagcataaatgccgcgtaaacaccgttcatacggcgagccatcgtcattatccagatcatacgttccctttttagcgcggcgagaataaaaaaaaccagcaggtataatctgctggcgggtgattttacaccaatactcagtcacacatgatgcaggcaagtcaactttcagaattgcggtcatcccactgcatcagtccttcaagcatggttaatcgttgtgggacgcttaaccaacgcaaccagcacaacttcgctgtcgcggtaaaatagtgctgataaaactgacgcatggggcacctccttgcttcatcgttaggaattattgacttaatatagggaaaataaaattgctgtcttttgcgcaggagttccccttttatgccatctgctcgtctgcaacaacagttcatccgcctgtggcaatgctgcgagggtaaatcgcaggacacaacgctcaacgaactggcagcgttattgagctgctcgcgtcgtcatatgcgtaccctgctcaacaccatgcaggatcgcggctggctgacgtgggaagcggaagtcgggcgcggtaaacgctcgcgtctgacattcctctataccgggctggcgcttcagcaacagcgggcggaagacctgctggagcaggatcgtatcgaccaactagtgcagttggttggcgacaaagcgactgtgcggcaaatgctggtttctcatctgggccgcagcttccgccaggggcggcacatcctgcgcgtgctctactatcgtccgttgcgtaatctgctacctggcagcgcattgcgccgttccgaaacccatattgcccggcaaatcttcagttcgctaacgcgcataaatgaggaaaatggggaactggaagcagacatcgcccaccactggcagcaaatatcaccgcttcactggcgtttctttttgcgtccaggagtccattttcatcatggtcgtgaactggaaatggacgacgtgatcgcctctttaaaacgaatcaatacgctgccgctctattcgcatattacggacattgtgtcgccgacgccctggacgctggatatccatctcacgcagccggaccgctggttgccgttactgctggggcaagttccggcgatgatcctgccgtgcgaatgggaaaccctcagtaactttgccagccatcctattggcaccggtccgtatgcggtgattcgcaacagcaccaatcaactgaaaattcaggcattcgatgacttcttcggttaccgggcattaatcgacgaagttaacgtctgggttctgccggaaattgccgacgagccagccggtggtctgatgctaaaaggtccacagggcgagaaaaaagagattgaaagccgcctggaggaaggttgctactatttactgttcgacagccgcacccatcgcggggcgaatcagcaagtcagggactgggtaagctatgtgctttctccaactaatctggtctatttcgctgaggaacagtaccagcaactgtggttcccggcttatggactgctcccccgttggcaccatgcccgcaccataaagagcgaaaaaccggctggcctggaaagcctcaccctgaccttttatcaggatcacagtgagcatcgggtgattgccgggatcatgcagcagattctggcaagtcaccaggtcacgctggaaatcaaagagatcagctacgatcagtggcatgaaggagagatcgagagcgatatctggcttaatagcgccaactttacgctgccgctggatttttcgctgttcgcgcacttgtgcgaggtgccgctgctccaacactgtattccgatcgactggcaagccgacgccgcccgctggcgcaatggcgaaatgaacctggcgaactggtgccagcaactggtcgccagtaaagcaatggtgccgcttatccaccactggctgatcattcagggacaacgcagtatgcgcggcctgcgtatgaataccctcggctggttcgattttaaatcagcgtggtttgcgccaccggatccatgattgctggtagataacaaaatcactacactaacgccgttctcaacggggtgccacgcaaacgcgtgcgctgagaaaatacccgtcgaacctgatccggataacgccggcgaagggatttgaggctccttctcaagtcctttgccactcttttttgaggtgcaaagtgttaaaaaaatgtcttcccctgctgttgctgtgcacagcgcccgttttcgctaaacccgttctgactgtttatacctacgattccttcgccgccgactgggggcctggtccaaagatcaaaaaagcttttgaagccaactgtaactgcgaactgaaactggtggcgctggaagatggcgtttcgcttctcaaccgtctacggatggaaggcaaaaatagtaaagccgatgtggtgctggggctggataacaatctgttagacgccgccagtaaaaccggactatttgccaaaagcggtgtggcagcggatgccgttaacgttcccggcggctggaataatgacactttcgtcccgtttgattacggctatttcgccttcgtctatgacaagaacaaactgaaaaacccgccgcaaagcctgaaagaattggttga
>65	N operona: 43	first-last	SF0065	gene_poz=(601-1779)	yabM	putative transport protein	Code: GEPR; COG: COG0477	/position=74863 - 77241 (75463 - 76641)	/lenght=2379 (1179)	/codons=793 (393)	/complement=false	GC-compoz=48.091603053435115%	/LCI1=0.9081632653061225	/LCI2=0.1613945578231293	p_i1=0.11084613713125678	p_i2=0.058410856138130726	/Tai=0.5793070941614669	/Tei=0.15256977052431767	/EEI=1.6552855844969454
tagttggtcgatacgatcctgctccagcaggtcttccgcccgctgttgctgaagcgccagcccggtatagaggaatgtcagacgcgagcgtttaccgcgcccgacttccgcttcccacgtcagccagccgcgatcctgcatggtgttgagcagggtacgcatatgacgacgcgagcagctcaataacgctgccagttcgttgagcgttgtgtcctgcgatttaccctcgcagcattgccacaggcggatgaactgttgttgcagacgagcagatggcataaaaggggaactcctgcgcaaaagacagcaattttattttccctatattaagtcaataattcctaacgatgaagcaaggaggtgccccatgcgtcagttttatcagcactattttaccgcgacagcgaagttgtgctggttgcgttggttaagcgtcccacaacgattaaccatgcttgaaggactgatgcagtgggatgaccgcaattctgaaagttgacttgcctgcatcatgtgtgactgagtattggtgtaaaatcacccgccagcagattatacctgctggttttttttattctcgccgcgctaaaaagggaacgtatgatctggataatgacgatggctcgccgtatgaacggtgtttacgcggcatttatgctggtcgcttttatgatgggggtggccggggcgctacaggctcctacattgagcttatttctgagtcgtgaggttggcgcgcaacctttctggatcggactcttttatacggtgaatgctattgctgggatcggcgtaagcctctggttggcaaaacgttctgacagtcagggcgatcggcgaaaactgattatattttgctgtttgatggctattggcaatgcgctactgtttgcatttaatcgtcattatctgacgcttatcacctgtggtgtgcttctggcatctctggccaatacggcaatgccacagttatttgctctggcgcgggaatacgcggataactcggcgcgagaagtggtgatgtttagctcggtgatgcgtgcgcagctttctctggcatgggtaatcggtccaccgctggcctttatgctggcgttgaattacggctttacagtgatgttttcgattgccgccgggatattcacactcagtctggtattgattgcatttatgcttctgtctgtggcgcgggtagaactgccgtcggaaaatgctttatcaatgcaaggtgactggcaggatagtaacgtacggatgttatttgtcgcctcgacgttaatgtggacctgcaacactatgtacattattgatatgccattgtggatcagtagcgatttaggattgccagacaaactggcgggtttcctgatggggacggcagctggactggaaataccagcaatgattctggctggctactatgtcaaacgttatggtaagcggcgaatgatggtcattgcagtggtggcaggagtgctgttttacactggattgattttctttcatagccgtatggcgttgatgacgctgcaactttttaacgctgtatttatcggcattgttgcgggtattgggatgctatggtttcaggatttaatgcctggaagagcgggggcagctaccaccttatttaccaacactatctctaccggggtaattctggctggtgttattcagggagcaattgcacaaagttgggggcactttgctgtctactgggtaattgcgattatttctgttgtcgcattatttttaaccgcaaaggttaaagacgtttgatgacgtggacgatagcggaaagcccggtcatttgaccgggcaaggggtctaattcataaacgcaggttgttttgcttcataagacgcaatagcgtcgtcgtgctgcagggtcaggccgatgctgtccagaccattcatcatgcagtggcggcggaaggcatcgatggtaaagcgataggttttctctcccgctttcacctcttgcgcttccagatccacgtcgaaatggatccccggattggctttcaccagcgcaaacagttcgtccacttctgcatcgcttaatttcaccggcagcagctggttgttaaagctattgccgtagaagatgtcagcaaaactcggcgcaatcaccactttaaaaccgtagtcggtcaatgcccagggcgcgtgctcacgcgaggagccacagccgaagttttctcgtgccagcaaaatggaagcgccctgatactgcgggaagttcagcacgaagtccgggtttggctgttggcctttttcatcgagaaaacgccagtcgttaaacagatgcgcgccaaaacccgtacgggtcactttctgcaaaaactgtttcgggatgattgcatcggtatcgacatt
>66	N operona: 44	first	SF0066	gene_poz=(601-1206)	leuD	isopropylmalate isomerase subunit	Code: E; COG: COG0066	/position=76090 - 77895 (76690 - 77295)	/lenght=1806 (606)	/codons=602 (202)	/complement=true	GC-compoz=52.14521452145215%	/LCI1=1.0912106135986732	/LCI2=0.17197346600331667	p_i1=0.22274907017345322	p_i2=0.07042730737669066	/Tai=0.3225436605248561	/Tei=0.16338457663902162	/EEI=2.988424099157659
caactttcgataccgttgtcactctgcaagcagaagaaatttcaccgcaggtcacctggggcaccaatcccggccaggtgatttctgtgaacgacaatattcccgatccggcttcgtttgccgatccggttgaacgtgcgtcggcagaaaaagcgctggcctatatggggctgaaaccgggtattccgctgaccgaagtggctatcgacaaagtgtttatcggttcctgtaccaactctcgcattgaagatttacgcgcggcagcggagatcgccaaagggcgaaaagtcgcgccaggcgtgcaggcactggtggttcccggctctggcccggtaaaagcccaggcggaagcggaaggtctggataaaatatttattgaagccggttttgaatggcgcttgcctggctgctcaatgtgtctggcgatgaacaacgaccgtctgaatccgggcgaacgttgtgcatccaccagcaaccgtaactttgaaggccgccaggggcgcggcgggcgcacgcatctggtcagcccggcaatggctgccgctgctgctgtgaccggacatttcgccgacattcgcaacattaaataaggagcacaccatggcagagaaatttatcaaacacacaggcctggtggttccgctggatgccgccaatgtcgataccgatgcaatcatcccgaaacagtttttgcagaaagtgacccgtacgggttttggcgcgcatctgtttaacgactggcgttttctcgatgaaaaaggccaacagccaaacccggacttcgtgctgaacttcccgcagtatcagggcgcttccattttgctggcacgagaaaacttcggctgtggctcctcgcgtgagcacgcgccctgggcattgaccgactacggttttaaagtggtgattgcgccgagttttgctgacatcttctacggcaatagctttaacaaccagctgctgccggtgaaattaagcgatgcagaagtggacgaactgtttgcgctggtgaaagccaatccggggatccatttcgacgtggatctggaagcgcaagaggtgaaagcgggagagaaaacctatcgctttaccatcgatgccttccgccgccactgcatgatgaatggtctggacagcatcggcctgaccctgcagcacgacgacgctattgcgtcttatgaagcaaaacaacctgcgtttatgaattagaccccttgcccggtcaaatgaccgggctttccgctatcgtccacgtcatcaaacgtctttaacctttgcggttaaaaataatgcgacaacagaaataatcgcaattacccagtagacagcaaagtgcccccaactttgtgcaattgctccctgaataacaccagccagaattaccccggtagagatagtgttggtaaataaggtggtagctgcccccgctcttccaggcattaaatcctgaaaccatagcatcccaatacccgcaacaatgccgataaatacagcgttaaaaagttgcagcgtcatcaacgccatacggctatgaaagaaaatcaatccagtgtaaaacagcactcctgccaccactgcaatgaccatcattcgccgcttaccataacgtttgacatagtagccagccagaatcattgctggtatttccagtccagctgccgtccccatcaggaaacccgccagtttgtctggcaatcctaaatcgctactgatccacaatggcatatcaataatgtacatagtgttgcaggtccacattaacgtcgaggcgacaaataacatccgtacgttactatcctgccagtcacc
>67	N operona: 44	middle	SF0067	gene_poz=(601-2001)	leuC	3-isopropylmalate isomerase (dehydratase)	Code: E; COG: COG0065	/position=76706 - 79306 (77306 - 78706)	/lenght=2601 (1401)	/codons=867 (467)	/complement=true	GC-compoz=55.317630264097076%	/LCI1=1.042203147353362	/LCI2=0.31587982832618033	p_i1=0.1893490029026639	p_i2=0.32209641679398293	/Tai=0.3168113093750649	/Tei=0.38988677511458464	/EEI=3.0810334587721795
ggtgtatcaccgttttgagatcgagcgtattgcccgcatcgcgtttgaatctgctcgtaaacgtcgccacaaagtcacctcaatcgacaaagctaacgtgctgcaatcctctattttatggcgtgaaatcgtcaacgagatcgccacggaatacccggatgtcgaactggcgcatatgtacatcgacaacgccaccatgcagctgattaaagatccatcacagtttgacgttctgctgtgctccaacctgtttggcgacattctgtctgacgagtgcgcaatgatcactggctcgatgggcatgttgccttccgccagcctgaacgagcaaggttttggactgtatgaaccggcgggcggctcggcaccagatatcgcaggcaaaaacatcgccaacccgattgcacaaatcctgtcgctggcactgctgctgcgttacagcctggatgccgatgatgcggcttccgccattgaacgcgccattaaccgtgcattagaagaaggcattcgcaccggggatttagcccgtggcgctgccgccgttagtaccgatgaaatgggcgatatcattgcccgctatgtggcagaaggggtgtaatcatggctaaaacgttatacgaaaaattattcgacgctcacgtagtgtacgaagccgaaaacgaaaccccgctgttatatatcgaccgccacctggtgcatgaagtgacctcaccgcaggcgttcgatggtctgcgcgcccacggtcgcccggtacgtcagccgggcaaaaccttcgccactatggatcacaacgtctctacccagaccaaagacattaatgcctgtggtgaaatggcgcgcatccagatgcaggagctgattaaaaactgcaaagaatttggcgtcgagctgtatgacctgaatcacccgtatcaggggatcgtccacgtaatggggccggaacagggcgtcaccttgccggggatgaccattgtctgcggcgactcgcataccgccacccacggcgcgtttggcgcactggcctttggtatcggcacttccgaagttgaacacgtactggcaacacaaaccctgaaacagggccgtgcgaagaccatgaaaattgaagtccagggcaaagccgcgccgggcattaccgcaaaagatatcgtgctggcaattatcggtaaaactggcagcgcaggcggcaccgggcatgtggtggagttttgcggcgaagcaattcgtgatttaagcatggaaggtcgtatgaccctgtgcaatatggcgatcgaaatgggcgcaaaagccgctctggttgctcctgacgaaaccacctttaactatgtcaaaggccgtctgcatgcgccgaaaggcaaagatttcgacgacgccgttgcctactggaaaaccctgcaaaccgacgaaggcgcaactttcgataccgttgtcactctgcaagcagaagaaatttcaccgcaggtcacctggggcaccaatcccggccaggtgatttctgtgaacgacaatattcccgatccggcttcgtttgccgatccggttgaacgtgcgtcggcagaaaaagcgctggcctatatggggctgaaaccgggtattccgctgaccgaagtggctatcgacaaagtgtttatcggttcctgtaccaactctcgcattgaagatttacgcgcggcagcggagatcgccaaagggcgaaaagtcgcgccaggcgtgcaggcactggtggttcccggctctggcccggtaaaagcccaggcggaagcggaaggtctggataaaatatttattgaagccggttttgaatggcgcttgcctggctgctcaatgtgtctggcgatgaacaacgaccgtctgaatccgggcgaacgttgtgcatccaccagcaaccgtaactttgaaggccgccaggggcgcggcgggcgcacgcatctggtcagcccggcaatggctgccgctgctgctgtgaccggacatttcgccgacattcgcaacattaaataaggagcacaccatggcagagaaatttatcaaacacacaggcctggtggttccgctggatgccgccaatgtcgataccgatgcaatcatcccgaaacagtttttgcagaaagtgacccgtacgggttttggcgcgcatctgtttaacgactggcgttttctcgatgaaaaaggccaacagccaaacccggacttcgtgctgaacttcccgcagtatcagggcgcttccattttgctggcacgagaaaacttcggctgtggctcctcgcgtgagcacgcgccctgggcattgaccgactacggttttaaagtggtgattgcgccgagttttgctgacatcttctacggcaatagctttaacaaccagctgctgccggtgaaattaagcgatgcagaagtggacgaactgtttgcgctggtgaaagccaatccggggatccatttcgacgtggatctggaagcgcaagaggtgaaagcgggagagaaaacctatcgctttaccatcgatgccttccgccgccactgcatgatgaatggtctggacagcatcggcctgaccctgcagcacgacgacgctattgcgtcttatgaagcaaaacaacc
>68	N operona: 44	middle	SF0068	gene_poz=(601-1695)	leuB	3-isopropylmalate dehydrogenase	Code: E; COG: COG0473	/position=78109 - 80403 (78709 - 79803)	/lenght=2295 (1095)	/codons=765 (365)	/complement=true	GC-compoz=55.25114155251142%	/LCI1=1.1712454212454213	/LCI2=0.30641025641025643	p_i1=0.28135698772720574	p_i2=0.30258653271740255	/Tai=0.3208108815000546	/Tei=0.3723278794456623	/EEI=3.0242153927112745
aatccagctgaatctgacctctcgttcggggcgtgcggcggtgaaacatcgcatggatgagatggggtataaagaaagtgaatataatttagacaatttgtacgatgctttcctgaagctggcggacaaaaaaggtcaggtgtttgattacgatctggaggcgctggccttcatcggtaagcagcaagaagagccggagcatttccgtctggattacttcagcgtgcagtctggctctaacgatatcgccaccgccgccgtcaaactggcctgtggcgaagaagtcaaagcagaagccgccaacggtaacggtccggtcgatgccgtctatcaggcaattaaccgcatcactgactataacgtcgaactggtgaaatacagcctgaccgccaaaggtcacggtaaagatgcgctgggtcaggtggatattgtcaccaactacaacggtcgccgcttccacggcgtcggcctggccaccgatattgtcgagtcctccgccaaagccatggtgcacgtactgaacaatatctggcgtgccgcagaagtcgaaaaagagttgcaacgcaaaactcaacacaacgaaaacaacaaggaaaccgtgtgatgtcgaagaattaccatattgccgtattgccgggagacggtattggtccggaagtgatgacccaggcgctgaaagtgctgaatgccgtgcgcaaccgctttgcgatgcgcatcaccaccagccattacgatgtaggcggcgcagccattgataaccacgggcaaccactgccgcctgcgacggttgaaggttgtgagcaagccgatgccgtgctgtttggctcggtaggcggcccgaagtgggaacatttaccaccagaccagcaaccagaacgcggcgcgctgctgccgctgcgtaagcacttcaaattattcagcaacctgcgcccggcaaaactgtatcaggggctggaagcattctgtccgctgcgtgcagacattgccgctaacggcttcgacatccagtgcgtgcgcgaactgaccggcggcatctatttcggtcagccaaaaggccgcgaaggtagcggacaatatgaaaaagcgtttgataccgaggtgtatcaccgttttgagatcgagcgtattgcccgcatcgcgtttgaatctgctcgtaaacgtcgccacaaagtcacctcaatcgacaaagctaacgtgctgcaatcctctattttatggcgtgaaatcgtcaacgagatcgccacggaatacccggatgtcgaactggcgcatatgtacatcgacaacgccaccatgcagctgattaaagatccatcacagtttgacgttctgctgtgctccaacctgtttggcgacattctgtctgacgagtgcgcaatgatcactggctcgatgggcatgttgccttccgccagcctgaacgagcaaggttttggactgtatgaaccggcgggcggctcggcaccagatatcgcaggcaaaaacatcgccaacccgattgcacaaatcctgtcgctggcactgctgctgcgttacagcctggatgccgatgatgcggcttccgccattgaacgcgccattaaccgtgcattagaagaaggcattcgcaccggggatttagcccgtggcgctgccgccgttagtaccgatgaaatgggcgatatcattgcccgctatgtggcagaaggggtgtaatcatggctaaaacgttatacgaaaaattattcgacgctcacgtagtgtacgaagccgaaaacgaaaccccgctgttatatatcgaccgccacctggtgcatgaagtgacctcaccgcaggcgttcgatggtctgcgcgcccacggtcgcccggtacgtcagccgggcaaaaccttcgccactatggatcacaacgtctctacccagaccaaagacattaatgcctgtggtgaaatggcgcgcatccagatgcaggagctgattaaaaactgcaaagaatttggcgtcgagctgtatgacctgaatcacccgtatcaggggatcgtccacgtaatggggccggaacagggcgtcaccttgccggggatgaccattgtctgcggcgactcgcataccgccacccacggcgcgtttggcgcactggcctttggtatcggcacttccgaagttgaacacgtactggcaacacaaaccctgaaacagggccgtgcgaagaccatgaaaattgaagtccagggcaaagccgcgccgggcattaccgcaaaagatatcgtgctggcaattatcggtaaaactggcagcgcaggcggcaccgggcatg
>69	N operona: 44	last	SF0069	gene_poz=(601-2172)	leuA	2-isopropylmalate synthase	Code: E; COG: COG0119	/position=79200 - 81971 (79800 - 81371)	/lenght=2772 (1572)	/codons=924 (524)	/complement=true	GC-compoz=52.735368956743%	/LCI1=1.0095602294455066	/LCI2=0.24888463989802437	p_i1=0.16837966135356056	p_i2=0.18941328645456712	/Tai=0.3242545138426249	/Tei=0.27047195780911043	/EEI=3.0225466216596257
cgaatactcaatcatctacaaaatggattaaatgtgcttatttaataattaatttatatatttaatgcattaattcttaacattaattgttcaataatattcaccaaatcaatatcaaaaaaaatcgcaaaacatataattcaatacaaatcatcaggataggttttgcaacgcgtgcattttgtcccctttttcctcgttgattagatgcaaaaatttatgctgaaatatgtcaaccgatgaaaagcgtcggtagttaagcagaaattaatatcgcttactttaaccaccgtagcacaattagctaattttacggatgcagaactcacgctggcgggacgtttttattgcgtcagggttgacatccgtttttgtatccagtaactctaaaagcatatcgcattcatctggagctgatttaatgactcacatcgttcgctttatcggtctactactactaaacgcatcttctttgcgcggtagacgagtgagcggcatccagcattaagccagcacgcagtcaaacaaaaaacccgcgccattgcgcgggtttttttatgcccgaagcgaggcgctctaaaagagacaaggacccaaaccatgagccagcaagtcattattttcgataccacattgcgcgacggtgaacaggcgttacaggcaagcttgagtgtgaaagaaaaactgcaaattgcgctggcccttgagcgtatgggtgttgacgtgatggaagtcggtttccccgtctcttcgccgggcgattttgaatcggtgcaaaccatcgcccgccaggttaaaaacagccgcgtatgtgcgttagctcgctgcgtggaaaaagatatcgacgtggcggccgaatccctgaaagtcgccgaagccttccgtattcatacctttattgctacctccccaatgcacatcgccaccaagctgcgcagcaccctagacgaggtgatcgaacgcgctatctatatggtgaaacgcgcccgtaattacaccgatgatgttgaattttcttgcgaagatgccgggcgtacacccattgccgatctggcgcgagtggtcgaagcggcgattaatgccggtgccaccaccatcaacattccggacaccgtgggctacaccatgccgtttgagttcgccggaatcatcagcggcctgtatgaacgcgtacctaacatcgacaaagccattatttccgtacatacccacgacgatttaggcctggcggtcggcaactcactggcggcggtacatgccggtgcacgccaggtggaaggtgcaatgaacgggatcggcgagcgtgccggtaactgttcgctggaagaagtcatcatggcgattaaagttcgtaaggatattctcaacgtccacaccgccattaatcaccaagagatatggcgcaccagccagttagttagccagatttgtaatatgccgatcccggcaaacaaagccattgttggcagcggcgcattcgctcactcctccggtatccaccaggatggcgtgctgaaaaaccgcgaaaactacgaaatcatgacaccagaatctattggtctgaaccaaatccagctgaatctgacctctcgttcggggcgtgcggcggtgaaacatcgcatggatgagatggggtataaagaaagtgaatataatttagacaatttgtacgatgctttcctgaagctggcggacaaaaaaggtcaggtgtttgattacgatctggaggcgctggccttcatcggtaagcagcaagaagagccggagcatttccgtctggattacttcagcgtgcagtctggctctaacgatatcgccaccgccgccgtcaaactggcctgtggcgaagaagtcaaagcagaagccgccaacggtaacggtccggtcgatgccgtctatcaggcaattaaccgcatcactgactataacgtcgaactggtgaaatacagcctgaccgccaaaggtcacggtaaagatgcgctgggtcaggtggatattgtcaccaactacaacggtcgccgcttccacggcgtcggcctggccaccgatattgtcgagtcctccgccaaagccatggtgcacgtactgaacaatatctggcgtgccgcagaagtcgaaaaagagttgcaacgcaaaactcaacacaacgaaaacaacaaggaaaccgtgtgatgtcgaagaattaccatattgccgtattgccgggagacggtattggtccggaagtgatgacccaggcgctgaaagtgctgaatgccgtgcgcaaccgctttgcgatgcgcatcaccaccagccattacgatgtaggcggcgcagccattgataaccacgggcaaccactgccgcctgcgacggttgaaggttgtgagcaagccgatgccgtgctgtttggctcggtaggcggcccgaagtgggaacatttaccaccagaccagcaaccagaacgcggcgcgctgctgccgctgcgtaagcacttcaaattattcagcaacctgcgcccggcaaaactgtatcaggggctggaagcattctgtccgctgcgtgcagacattgccgctaacggcttcgacatccagtgcgtgcgcgaactgaccggcggcatctatttcggtcagccaaaaggccgcgaaggtagcggacaatatgaaaaagcgtttgataccgaggtgtatcaccgttttgagatcgagcgtattgcccgcatcgcgtttgaatctgctcgtaaacgtcgccacaaagtcacctcaatcgacaaagctaacgtgctgcaat
>71	N operona: 46	first-last	SF0071	gene_poz=(601-1722)	leuO	probable transcriptional activator for leuABCD	Code: K; COG: COG0583	/position=81432 - 83753 (82032 - 83153)	/lenght=2322 (1122)	/codons=774 (374)	/complement=false	GC-compoz=43.76114081996435%	/LCI1=1.1143878462913315	/LCI2=0.1357462019660411	p_i1=0.2392563496411854	p_i2=0.034327410148117445	/Tai=0.575687841810774	/Tei=0.1308946691333057	/EEI=1.6456942698294732
ggcgcgggttttttgtttgactgcgtgctggcttaatgctggatgccgctcactcgtctaccgcgcaaagaagatgcgtttagtagtagtagaccgataaagcgaacgatgtgagtcattaaatcagctccagatgaatgcgatatgcttttagagttactggatacaaaaacggatgtcaaccctgacgcaataaaaacgtcccgccagcgtgagttctgcatccgtaaaattagctaattgtgctacggtggttaaagtaagcgatattaatttctgcttaactaccgacgcttttcatcggttgacatatttcagcataaatttttgcatctaatcaacgaggaaaaaggggacaaaatgcacgcgttgcaaaacctatcctgatgatttgtattgaattatatgttttgcgattttttttgatattgatttggtgaatattattgaacaattaatgttaagaattaatgcattaaatatataaattaattattaaataagcacatttaatccattttgtagatgattgagtattcgcggtagttatgattagattgttttcgcaacaaaacattatggattattatgctgtggtaaatgactcattccacggcaatggattctgtttttatcagaacccgtatctttatgttttccgaattttactcattttgctttttcttattttatatgcatgataaatcatattcttcaggattatttctctgcattccaataagggaaagggagttaagtgtgacagtggagttaagtatgccagaggtacaaacagatcattcagagacggcggagttaagcaagccacagctacgcatggtcgatctcaacttattaaccgttttcgatgccgtgatgcaggagcaaaacattacccgtgccgctcatgttctgggtatgtcgcaacctgcggtcagtaacgctgttgcacgcctgaaggtgatgtttaatgacgagctttttgttcgttatggccgtggtattcaaccgactgctcgcgcatttcaactttttggttcagttcgccaggcattgcaactagtacaaaatgaattgcctggttcaggttttgaacccgcgagcagtgaacgtgtatttcatctttgtgtttgcagcccgttagacagcattctgacctcgcagatttataatcacattgagcagattgcgccaaatatacatgttatgttcaagtcttcattaaatcagaacactgaacatcagctgcgttatcaggaaacggagtttgtgattagttatgaagacttccatcgtcctgaatttaccagcgtgccattatttaaagatgaaatggtgctggtagccagcaaaaatcatccaacaattaaaggcccgttactgaaacatgatgtttataacgaacaacatgcggcggtttcgctcgatcgtttcgcgtcatttagtcaaccttggtatgacacggtagataagcaagccagtatcgcgtatcagggcatggcaatgatgagcgtacttagcgtggtgtcgcaaacgcatttggtcgctattgcgccgcgttggctggctgaagagttcgctgaatccttagaattacaggtattaccgctgccgttaaaacaaaacagcagaacctgttatctctcttggcatgaagctgccgggcgcgataaaggccatcagtggatggaagaacaattagtctcaatttgcaaacgctaactgaatgcagaataggccagacatgaatgtctggtttattctgcattttttattgaatgtagaattttattctgaatgtgtggactctctattttaggattaattaaaaaaatagagaaattgctgtaagttgtgggattcagccgatttattatcaatttaatccttcgtaatggaggattttatcgtttcttttcacctttcctcctgtttattcttattaccctgcgtttatgtctctggctgccaattgcttaagcaagatcggacggttaatgtgttttacacattttttccgtcaaacagtgaggcaggccatggagatgttgtctggagccgagatggtcgtccgatcgcttatcgatcagggcgttaaacaagtattcggttatcccggaggcgcagtccttgatatttacgatgcattgcataccgtgggtggtattgatcatgtattagttcgtcatgagcaggcggcggtgcatatggccgatggcctggcgcgtgcgaccggggaagtcggcgtcgtgctggtaacgtcgggtccaggggcgaccaatgcgattaccggcatcgccaccgcttatatggattccattc
>72	N operona: 47	first	SF0072	gene_poz=(601-2409)	ilvI	acetolactate synthase III, large subunit	Code: EH; COG: COG0028	/position=82787 - 85795 (83387 - 85195)	/lenght=3009 (1809)	/codons=1003 (603)	/complement=false	GC-compoz=52.459922609176346%	/LCI1=1.0166112956810631	/LCI2=0.20060908084163903	p_i1=0.17281613430621093	p_i2=0.10871458098672805	/Tai=0.5055906079705008	/Tei=0.19784312288805525	/EEI=1.906997187580595
tcatccaacaattaaaggcccgttactgaaacatgatgtttataacgaacaacatgcggcggtttcgctcgatcgtttcgcgtcatttagtcaaccttggtatgacacggtagataagcaagccagtatcgcgtatcagggcatggcaatgatgagcgtacttagcgtggtgtcgcaaacgcatttggtcgctattgcgccgcgttggctggctgaagagttcgctgaatccttagaattacaggtattaccgctgccgttaaaacaaaacagcagaacctgttatctctcttggcatgaagctgccgggcgcgataaaggccatcagtggatggaagaacaattagtctcaatttgcaaacgctaactgaatgcagaataggccagacatgaatgtctggtttattctgcattttttattgaatgtagaattttattctgaatgtgtggactctctattttaggattaattaaaaaaatagagaaattgctgtaagttgtgggattcagccgatttattatcaatttaatccttcgtaatggaggattttatcgtttcttttcacctttcctcctgtttattcttattaccctgcgtttatgtctctggctgccaattgcttaagcaagatcggacggttaatgtgttttacacattttttccgtcaaacagtgaggcaggccatggagatgttgtctggagccgagatggtcgtccgatcgcttatcgatcagggcgttaaacaagtattcggttatcccggaggcgcagtccttgatatttacgatgcattgcataccgtgggtggtattgatcatgtattagttcgtcatgagcaggcggcggtgcatatggccgatggcctggcgcgtgcgaccggggaagtcggcgtcgtgctggtaacgtcgggtccaggggcgaccaatgcgattaccggcatcgccaccgcttatatggattccattccattagttgtcctttccgggcaggtagcgacctcgttgataggttacgatgcctttcaggagtgcgacatggtggggatttcgcgaccggtggttaaacacagttttctggttaagcaaacggaagacattccgcaggtgctgaaaaaggctttctggctggcggcaagtggtcgcccaggaccagtggtcgttgatttaccgaaagatattcttaatccggcgaacaaattaccctatgtctgccctgagtcggtcagtatgcgttcttacaatcccactactaccggacataaagggcaaattaagcgtgctctgcaaacgctggtagcggcaaaaaaaccggttgtctacgtaggcggtggggcaatcatggcgggctgccatcagcagttgaaagaaacggtggaggcgttgaatctgcccgttgtttcctcattgatgggaatgggggcgtttccggcaacgcatcgtcaggcactgggcatgctgggaatgcacggtacctacgaagccaatatgacgatgcataacgcggatgtgattttcgccgtcggggtacgatttgatgaccgaacgacgaacaatctggcaaagtactgcccaaatgccactgttctgcatatcgatattgatcctacttccatttctaaaaccgtgactgcggatatcccgattgtgggggatgctcgccaggtcctcgaacaaatgcttgaactcctgtcgcaagaatccgcccatcaaccgctggatgagatccgcgactggtggcagcagattgaacagtggcgcgctcttcagtgcctgaaatatgacactcacagtgaaaagattaaaccgcaggcggtgatcgagactctttggcggttgactaatggggacgcttacgtgacgtccgatgtcgggcagcaccagatgtttgctgcgctttattatccattcgacaaaccgcgtcgctggatcaattccggcggtctcggcacgatgggttttggtttacctgcggcactgggcgtcaaaatggcgttgccagaagaaaccgtggtttgcgtcactggcgacggcagtattcagatgaacatccaggaactgtctaccgcgttgcaatacgagttgcccgtactggtggtgaatctcaataaccgctatctggggatggtgaaacagtggcaggacatgatctattccggccgtcattcacaatcttatatgcaatcactacccgatttcgtccgtctggcggaagcctatggtcacgtcgggatccagatctctcatccgcatgagctggaaagcaaacttagcgaggcgctggaacaggtgcgcaataatcgcctggtgtttgttgatgttaccgtcgatggcagtgagcacgtctacccgatgcagattcgcgggggcggaatggatgaaatgtggttaagcaaaacggagagaacctgattatgcgccggatattatcagtcttactcgaaaatgaatcaggcgcgttatcccgcgtgattggccttttttcccagcgaggctacaacattgaaagcctgaccgttgcgccaaccgacgatccgacattatcgcgtatgaccatccagaccgtgggcgatgaaaaagtacttgagcagatcgaaaagcaattacacaagctggtcgatgtcttgcgcgtgagtgagttggggcagggcgcgcatgttgagcgggaaatcatgctggtgaaaattcaggccagcggttacgggcgtgacgaagtgaaacgtaatacggaaatattccgtgggcaaattatcgatgtcaccccctcgctttataccgttcaattagcaggcaccagcgataagcttgatgcatttttagcatcgattcgcgatgtggcgaaaattgtggaagttgctcgctctggtgtggtcggactttcgcgcggcgataaaataatgcgttgagaatgatctcagtgcgcaatttgcagcccaacatgtcacgttgggctttttttgcgaaatcagtgggaacctggaataaaagcagttgccgcagttaattttctgc
>73	N operona: 47	middle	SF0073	gene_poz=(601-1092)	ilvH	acetolactate synthase III, small subunit	Code: E; COG: COG0440	/position=84598 - 86289 (85198 - 85689)	/lenght=1692 (492)	/codons=564 (164)	/complement=false	GC-compoz=50.20325203252033%	/LCI1=0.9734151329243353	/LCI2=0.22004089979550095	p_i1=0.14648925148546485	p_i2=0.13904210057574742	/Tai=0.5592053661588423	/Tei=0.22513789051817268	/EEI=1.7447116818434947
ggtgatcgagactctttggcggttgactaatggggacgcttacgtgacgtccgatgtcgggcagcaccagatgtttgctgcgctttattatccattcgacaaaccgcgtcgctggatcaattccggcggtctcggcacgatgggttttggtttacctgcggcactgggcgtcaaaatggcgttgccagaagaaaccgtggtttgcgtcactggcgacggcagtattcagatgaacatccaggaactgtctaccgcgttgcaatacgagttgcccgtactggtggtgaatctcaataaccgctatctggggatggtgaaacagtggcaggacatgatctattccggccgtcattcacaatcttatatgcaatcactacccgatttcgtccgtctggcggaagcctatggtcacgtcgggatccagatctctcatccgcatgagctggaaagcaaacttagcgaggcgctggaacaggtgcgcaataatcgcctggtgtttgttgatgttaccgtcgatggcagtgagcacgtctacccgatgcagattcgcgggggcggaatggatgaaatgtggttaagcaaaacggagagaacctgattatgcgccggatattatcagtcttactcgaaaatgaatcaggcgcgttatcccgcgtgattggccttttttcccagcgaggctacaacattgaaagcctgaccgttgcgccaaccgacgatccgacattatcgcgtatgaccatccagaccgtgggcgatgaaaaagtacttgagcagatcgaaaagcaattacacaagctggtcgatgtcttgcgcgtgagtgagttggggcagggcgcgcatgttgagcgggaaatcatgctggtgaaaattcaggccagcggttacgggcgtgacgaagtgaaacgtaatacggaaatattccgtgggcaaattatcgatgtcaccccctcgctttataccgttcaattagcaggcaccagcgataagcttgatgcatttttagcatcgattcgcgatgtggcgaaaattgtggaagttgctcgctctggtgtggtcggactttcgcgcggcgataaaataatgcgttgagaatgatctcagtgcgcaatttgcagcccaacatgtcacgttgggctttttttgcgaaatcagtgggaacctggaataaaagcagttgccgcagttaattttctgcgcttagatgttaatgaatttaacccataccagtacaatggctatggtttttacattttacgcaaggggcaattgtgaaactggatgaaatcgctcggctggcgggagtgtcgcggaccactgcaagctatgttattaacggcaaagcgaagcaataccgtgtgagcgacaaaaccgttgaaaaagtcatggctgtggtgcgtgagcacaattaccacccgaacgccgtggcagctgggcttcgtgctggacgcacacgttctattggtcttgtgatccccgatctggagaacaccagctatacccgcatcgctaactatcttgaacgccaggcgcggcaacggggttatcaactgctgattgcctgctcagaagatcagccagacaacgaaatgcgctgcattgagcaccttttacagcgtcaggttgatgccattattgtttcgacgtcgttgccacctgagcatcctttttatcaacgctgggctaacgacc
>75	N operona: 48	first-last	SF0075	gene_poz=(601-1605)	fruR	transcriptional repressor of fru operon and	Code: K; COG: COG1609	/position=85269 - 87473 (85869 - 86873)	/lenght=2205 (1005)	/codons=735 (335)	/complement=false	GC-compoz=54.92537313432836%	/LCI1=1.1157684630738522	/LCI2=0.21477045908183637	p_i1=0.24025269820817569	p_i2=0.13050040735205945	/Tai=0.42885821267952956	/Tei=0.21745036661685352	/EEI=2.309980965275171
ccagcgaggctacaacattgaaagcctgaccgttgcgccaaccgacgatccgacattatcgcgtatgaccatccagaccgtgggcgatgaaaaagtacttgagcagatcgaaaagcaattacacaagctggtcgatgtcttgcgcgtgagtgagttggggcagggcgcgcatgttgagcgggaaatcatgctggtgaaaattcaggccagcggttacgggcgtgacgaagtgaaacgtaatacggaaatattccgtgggcaaattatcgatgtcaccccctcgctttataccgttcaattagcaggcaccagcgataagcttgatgcatttttagcatcgattcgcgatgtggcgaaaattgtggaagttgctcgctctggtgtggtcggactttcgcgcggcgataaaataatgcgttgagaatgatctcagtgcgcaatttgcagcccaacatgtcacgttgggctttttttgcgaaatcagtgggaacctggaataaaagcagttgccgcagttaattttctgcgcttagatgttaatgaatttaacccataccagtacaatggctatggtttttacattttacgcaaggggcaattgtgaaactggatgaaatcgctcggctggcgggagtgtcgcggaccactgcaagctatgttattaacggcaaagcgaagcaataccgtgtgagcgacaaaaccgttgaaaaagtcatggctgtggtgcgtgagcacaattaccacccgaacgccgtggcagctgggcttcgtgctggacgcacacgttctattggtcttgtgatccccgatctggagaacaccagctatacccgcatcgctaactatcttgaacgccaggcgcggcaacggggttatcaactgctgattgcctgctcagaagatcagccagacaacgaaatgcgctgcattgagcaccttttacagcgtcaggttgatgccattattgtttcgacgtcgttgccacctgagcatcctttttatcaacgctgggctaacgacccgttcccgattgtcgcgctggaccgcgccctcgatcgtgaacatttcaccagcgtggttggtgccgatcaggatgatgccgaaatgctggcggaagagttacgtaagtttcccgccgagacggtgctttatcttggcgcgctgccggagctttctgtcagcttcctgcgtgaacaaggtttccgtactgcttggaaagatgatccgcgcgaagtgcatttcctgtatgccaacagctatgagcgggaggcggctgcccagttattcgaaaaatggctggaaacgcatccgatgccgcaggcgctgttcacaacgtcgtttgcgttgttgcaaggagtgatggatgtcacgctgcgtcgcgacggcaaactgccttctgacctggcaattgccacctttggcgataacgaactgctcgacttcttacagtgtccggtgctggcagtggctcaacgtcaccgcgatgtcgcagagcgtgtgctggagattgtcctggcaagcctggacgaaccgcgtaagccaaaacctggtttaacgcgcattaaacgtaatctctatcgccgcggcgtgctcagccgtagctaatccgcgaacaaaaatacgcgccaggtgaatttccctctggcgcgtagagtacgggactggacatcaaggtaatgctgccaacttactgatttagtgtatgatggtgattttaaggtgcttgcgtggcttccatttccatcagatgtccttcctgctccgctactgaaggcgtggtgcgtaacggcaaaagcactgccggacatcagcgctatctctgctctcattgccgtaaaacatggcaactacagttcacttacaccgcctctcagcccggtacgcaccagaaaatcattgatatggccatgaatggcgtcggatgtcgcgccagtgcacgcattatgggcgttggcctcaacacggttttacgtcacttaaaaaactcaggccgcagtcggtaacctcgcgcatacaaccgggcagtgatgtgattgtctgcgctgaaatggacgaacattggggctacgtcggtgctaaatcacgtcagcgctggctgttttacgcgtatgacaggatacggaggacggttgtggcgcacgtcttcggtgaacgcactctggccacactggagcgtcttctgagcctgctgtcggcctttgaggt
>76	N operona: 49	first	SF0076	gene_poz=(601-876)	insA	IS1 ORF1	Code: L; COG: COG3677	/position=86396 - 87871 (86996 - 87271)	/lenght=1476 (276)	/codons=492 (92)	/complement=false	GC-compoz=52.89855072463768%	/LCI1=1.054945054945055	/LCI2=0.3095238095238096	p_i1=0.1978219178225917	p_i2=0.30898786593870514	/Tai=0.6054026285818876	/Tei=0.37808907934483466	/EEI=1.6017459352410255
gtttcccgccgagacggtgctttatcttggcgcgctgccggagctttctgtcagcttcctgcgtgaacaaggtttccgtactgcttggaaagatgatccgcgcgaagtgcatttcctgtatgccaacagctatgagcgggaggcggctgcccagttattcgaaaaatggctggaaacgcatccgatgccgcaggcgctgttcacaacgtcgtttgcgttgttgcaaggagtgatggatgtcacgctgcgtcgcgacggcaaactgccttctgacctggcaattgccacctttggcgataacgaactgctcgacttcttacagtgtccggtgctggcagtggctcaacgtcaccgcgatgtcgcagagcgtgtgctggagattgtcctggcaagcctggacgaaccgcgtaagccaaaacctggtttaacgcgcattaaacgtaatctctatcgccgcggcgtgctcagccgtagctaatccgcgaacaaaaatacgcgccaggtgaatttccctctggcgcgtagagtacgggactggacatcaaggtaatgctgccaacttactgatttagtgtatgatggtgattttaaggtgcttgcgtggcttccatttccatcagatgtccttcctgctccgctactgaaggcgtggtgcgtaacggcaaaagcactgccggacatcagcgctatctctgctctcattgccgtaaaacatggcaactacagttcacttacaccgcctctcagcccggtacgcaccagaaaatcattgatatggccatgaatggcgtcggatgtcgcgccagtgcacgcattatgggcgttggcctcaacacggttttacgtcacttaaaaaactcaggccgcagtcggtaacctcgcgcatacaaccgggcagtgatgtgattgtctgcgctgaaatggacgaacattggggctacgtcggtgctaaatcacgtcagcgctggctgttttacgcgtatgacaggatacggaggacggttgtggcgcacgtcttcggtgaacgcactctggccacactggagcgtcttctgagcctgctgtcggcctttgaggtcgtggtatggatgacggatggctggccgctgtatgaatcacgcctgaagggaaagctgcacgttatcagcaagcgttacactcagcgcattgagcgacataatctgaatctgagacaacatctggcaaggctggtacggaagtcactgtcgttctcaaaatcggtggagctgcatgacaaggtcatcgggcattatctgaacataaaacactatcagtaagttggagtcattaccggacatcaatatccttaaagtaaataagactattcctgactattattgataaatggttttaaacccgcccgttaattaactcaccagctgaaattcacaataattaagtgatatcgacagcgcgtttttgcattattttgttacatgcggcgatgaattgccg
>77	N operona: 49	last	SF0077	gene_poz=(601-996)	insB	IS1 ORF2	Code: L; COG: COG1662	/position=86698 - 88293 (87298 - 87693)	/lenght=1596 (396)	/codons=532 (132)	/complement=false	GC-compoz=52.27272727272727%	/LCI1=0.910941475826972	/LCI2=0.09567430025445293	p_i1=0.11225670726439892	p_i2=0.01080296230533898	/Tai=0.6055813514429507	/Tei=0.10972266607480509	/EEI=1.6533045796132106
aactgctcgacttcttacagtgtccggtgctggcagtggctcaacgtcaccgcgatgtcgcagagcgtgtgctggagattgtcctggcaagcctggacgaaccgcgtaagccaaaacctggtttaacgcgcattaaacgtaatctctatcgccgcggcgtgctcagccgtagctaatccgcgaacaaaaatacgcgccaggtgaatttccctctggcgcgtagagtacgggactggacatcaaggtaatgctgccaacttactgatttagtgtatgatggtgattttaaggtgcttgcgtggcttccatttccatcagatgtccttcctgctccgctactgaaggcgtggtgcgtaacggcaaaagcactgccggacatcagcgctatctctgctctcattgccgtaaaacatggcaactacagttcacttacaccgcctctcagcccggtacgcaccagaaaatcattgatatggccatgaatggcgtcggatgtcgcgccagtgcacgcattatgggcgttggcctcaacacggttttacgtcacttaaaaaactcaggccgcagtcggtaacctcgcgcatacaaccgggcagtgatgtgattgtctgcgctgaaatggacgaacattggggctacgtcggtgctaaatcacgtcagcgctggctgttttacgcgtatgacaggatacggaggacggttgtggcgcacgtcttcggtgaacgcactctggccacactggagcgtcttctgagcctgctgtcggcctttgaggtcgtggtatggatgacggatggctggccgctgtatgaatcacgcctgaagggaaagctgcacgttatcagcaagcgttacactcagcgcattgagcgacataatctgaatctgagacaacatctggcaaggctggtacggaagtcactgtcgttctcaaaatcggtggagctgcatgacaaggtcatcgggcattatctgaacataaaacactatcagtaagttggagtcattaccggacatcaatatccttaaagtaaataagactattcctgactattattgataaatggttttaaacccgcccgttaattaactcaccagctgaaattcacaataattaagtgatatcgacagcgcgtttttgcattattttgttacatgcggcgatgaattgccgatttaacaaacacttttctttgcttttgcgcaaacccgctggcatcaagcgccacacagacgtaacaaggactgttaaccggggaagatatgtcctaaaatgccgctcgcgtcgcaaactgacactttatatttgctgtggaaaatagtgagtcattttaaaacagtgatgacgatgagggattttttcttacagctattcataacgttaatttgcttcgcacgttggacgtaaaataaacaacgctgatattagccgtaaacatcgggttttttacctcggtatgccttgtgactggcttgacaagcttttcctccgctccgtaaactcctttcagtgggaaattgtggggcaaagtgggaataaggggtgaggctggcatgttccggggagcaacgttagtcaatctcgacagcaaaggg
>78	N operona: 50	first	SF0078	gene_poz=(601-1059)	yabB	conserved hypothetical protein	Code: S; COG: COG2001	/position=87652 - 89310 (88252 - 88710)	/lenght=1659 (459)	/codons=553 (153)	/complement=false	GC-compoz=52.069716775599126%	/LCI1=0.956140350877193	/LCI2=0.20635964912280708	p_i1=0.1365527128038501	p_i2=0.11734937575959485	/Tai=0.6144225093062325	/Tei=0.2056144381836354	/EEI=1.5898944110277369
aaggtcatcgggcattatctgaacataaaacactatcagtaagttggagtcattaccggacatcaatatccttaaagtaaataagactattcctgactattattgataaatggttttaaacccgcccgttaattaactcaccagctgaaattcacaataattaagtgatatcgacagcgcgtttttgcattattttgttacatgcggcgatgaattgccgatttaacaaacacttttctttgcttttgcgcaaacccgctggcatcaagcgccacacagacgtaacaaggactgttaaccggggaagatatgtcctaaaatgccgctcgcgtcgcaaactgacactttatatttgctgtggaaaatagtgagtcattttaaaacagtgatgacgatgagggattttttcttacagctattcataacgttaatttgcttcgcacgttggacgtaaaataaacaacgctgatattagccgtaaacatcgggttttttacctcggtatgccttgtgactggcttgacaagcttttcctccgctccgtaaactcctttcagtgggaaattgtggggcaaagtgggaataaggggtgaggctggcatgttccggggagcaacgttagtcaatctcgacagcaaagggcgcttatcagtgcctacccgttatcgggaacagctgcttgagaacgctgccggtcaaatggtttgcaccattgacattcatcacccgtgcctgctgctttaccccctgcctgaatgggaaattatcgagcaaaaattatcgcgtctgttgagcatgaacccggttgagcgccgtgtgcagcgcctactgttaggtcatgccagcgaatgtcagatggatggcgcaggtcgattgttaatcgcgccagtactgcggcaacatgccgggctgacaaaagaagtgatgctggttggacagttcaacaagtttgagctgtgggatgaaacaacctggcatcaacaggtcaaggaagatatcgacgcagagcagttggctaccggagacttatcggagcgactgcaggacttgtctctataaaatgatggaaaactataaacatactacggtgctgctggatgaagccgttaatggcctcaatatccgtcctgatggcatctacattgatgggacttttggtcgcggtggtcactcacgtctgatcctctcgcagcttggcgaagaggggcgtttgctggcgatcgatcgcgacccgcaggctatcgccgttgcgaagactattgatgatccgcgcttctccatcatccacggacctttctccgcgctgggcgaatacgttgccgagcgcgatcttattggcaagatcgacggcattctcctcgatcttggcgtctcttcaccgcaacttgatgatgctgaacgcggcttttcctttatgcgcgatggtccgctggacatgcgtatggacccaacccgtgggcagtcagccgctgaatggctacaaaccgcagaagaagccgatatcgcctgggtattgaaaacctatggtgaagagcattttgccaaacgcattgcccgcgccattgtcgagcgtaaccgcgaacagccgatgacccgcaccaaagaactggcggaagtcgtggctgctgcaacgccggtgaaagataagtttaaacatcc
>79	N operona: 50	middle	SF0079	gene_poz=(601-1542)	yabC	putative apolipoprotein	Code: M; COG: COG0275	/position=88112 - 90253 (88712 - 89653)	/lenght=2142 (942)	/codons=714 (314)	/complement=false	GC-compoz=55.20169851380042%	/LCI1=1.0244941427050054	/LCI2=0.28125665601703953	p_i1=0.1778376044735866	p_i2=0.2516345236023532	/Tai=0.4058497855254904	/Tei=0.32647107124211794	/EEI=2.4438446014603774
caacgctgatattagccgtaaacatcgggttttttacctcggtatgccttgtgactggcttgacaagcttttcctccgctccgtaaactcctttcagtgggaaattgtggggcaaagtgggaataaggggtgaggctggcatgttccggggagcaacgttagtcaatctcgacagcaaagggcgcttatcagtgcctacccgttatcgggaacagctgcttgagaacgctgccggtcaaatggtttgcaccattgacattcatcacccgtgcctgctgctttaccccctgcctgaatgggaaattatcgagcaaaaattatcgcgtctgttgagcatgaacccggttgagcgccgtgtgcagcgcctactgttaggtcatgccagcgaatgtcagatggatggcgcaggtcgattgttaatcgcgccagtactgcggcaacatgccgggctgacaaaagaagtgatgctggttggacagttcaacaagtttgagctgtgggatgaaacaacctggcatcaacaggtcaaggaagatatcgacgcagagcagttggctaccggagacttatcggagcgactgcaggacttgtctctataaaatgatggaaaactataaacatactacggtgctgctggatgaagccgttaatggcctcaatatccgtcctgatggcatctacattgatgggacttttggtcgcggtggtcactcacgtctgatcctctcgcagcttggcgaagaggggcgtttgctggcgatcgatcgcgacccgcaggctatcgccgttgcgaagactattgatgatccgcgcttctccatcatccacggacctttctccgcgctgggcgaatacgttgccgagcgcgatcttattggcaagatcgacggcattctcctcgatcttggcgtctcttcaccgcaacttgatgatgctgaacgcggcttttcctttatgcgcgatggtccgctggacatgcgtatggacccaacccgtgggcagtcagccgctgaatggctacaaaccgcagaagaagccgatatcgcctgggtattgaaaacctatggtgaagagcattttgccaaacgcattgcccgcgccattgtcgagcgtaaccgcgaacagccgatgacccgcaccaaagaactggcggaagtcgtggctgctgcaacgccggtgaaagataagtttaaacatcccgcgacccgtaccttccaggcggtgcgcatttgggtaaacagtgaactggaggagatagagcaggcgctaaaaagctcgctcaacgtgctggccccgggtgggcggctttcgatcatcagcttccactcgctggaagaccgtattgtgaaacgttttatgcgtgaaaacagccgcggtccgcaagttccggcagggttaccgatgactgaagagcagctcaaaaaactgggtggccgtcagctgcgagcactaggcaagttaatgccgggcgaagaagaggtggctgagaaccctcgtgcccgtagttcagttctgcgtattgcagagaggacgaacgcatgatcagcagagtgacagaagctctaagcaaagttaaaggatcgatgggaagccacgagcgccatgcattgcctggtgttatcggtgacgatcttttgcgatttgggaagctgccactctgcctgttcatttgcattattttgacggcggtgaccgtggtaaccacggcgcaccatacccgtttactgaccgctcagcgcgaacaactggtgctggagcgagatgctttagacattgaatggcgcaacctgatccttgaagagaatgcgctcggcgaccatagccgggtggaaaggatcgccacggaaaagctgcaaatgcagcatgttgatccgtcacaagaaaatatcgtagtgcaaaaataaggataaacgcgacgcatgaaagcagcggcgaaaacgcagaaaccaaaacgtcaggaagaacatgccaactttatcagttggcgttttgcgttgttatgcggctgtattctcctggcgctggcttttctgctcggacgagtagcgtggttacaagttatctccccggatatgctggtgaaagagggcgacatgcgttctcttcgcgttcagcaagtttccacctcccgcggcatgatta
>80	N operona: 50	middle	SF0080	gene_poz=(601-966)	ftsL	cell division protein; in growth of wall at	Code: D; COG: COG3116	/position=89050 - 90615 (89650 - 90015)	/lenght=1566 (366)	/codons=522 (122)	/complement=false	GC-compoz=50.54644808743169%	/LCI1=0.8980716253443526	/LCI2=0.2088154269972452	p_i1=0.10580481782938006	p_i2=0.1211263897759822	/Tai=0.5704563282239323	/Tei=0.20901375079838397	/EEI=1.7203514915786158
acgcggcttttcctttatgcgcgatggtccgctggacatgcgtatggacccaacccgtgggcagtcagccgctgaatggctacaaaccgcagaagaagccgatatcgcctgggtattgaaaacctatggtgaagagcattttgccaaacgcattgcccgcgccattgtcgagcgtaaccgcgaacagccgatgacccgcaccaaagaactggcggaagtcgtggctgctgcaacgccggtgaaagataagtttaaacatcccgcgacccgtaccttccaggcggtgcgcatttgggtaaacagtgaactggaggagatagagcaggcgctaaaaagctcgctcaacgtgctggccccgggtgggcggctttcgatcatcagcttccactcgctggaagaccgtattgtgaaacgttttatgcgtgaaaacagccgcggtccgcaagttccggcagggttaccgatgactgaagagcagctcaaaaaactgggtggccgtcagctgcgagcactaggcaagttaatgccgggcgaagaagaggtggctgagaaccctcgtgcccgtagttcagttctgcgtattgcagagaggacgaacgcatgatcagcagagtgacagaagctctaagcaaagttaaaggatcgatgggaagccacgagcgccatgcattgcctggtgttatcggtgacgatcttttgcgatttgggaagctgccactctgcctgttcatttgcattattttgacggcggtgaccgtggtaaccacggcgcaccatacccgtttactgaccgctcagcgcgaacaactggtgctggagcgagatgctttagacattgaatggcgcaacctgatccttgaagagaatgcgctcggcgaccatagccgggtggaaaggatcgccacggaaaagctgcaaatgcagcatgttgatccgtcacaagaaaatatcgtagtgcaaaaataaggataaacgcgacgcatgaaagcagcggcgaaaacgcagaaaccaaaacgtcaggaagaacatgccaactttatcagttggcgttttgcgttgttatgcggctgtattctcctggcgctggcttttctgctcggacgagtagcgtggttacaagttatctccccggatatgctggtgaaagagggcgacatgcgttctcttcgcgttcagcaagtttccacctcccgcggcatgattactgaccgttctggtcgcccgttagcggtgagcgtgccggtaaaagcgatttgggctgacccgaaagaagtgcatgacgctggcggtatcagcgtcggtgaccgctggaaggcgctggctaacgcgctcaatattccgctggatcagctttctgcccgcattaacgccaacccgaaagggcgctttatttatctggcgcgtcaggtaaactctgacatggcggactacatcaaaaaactgaaactgccggggattcatctgcgtgaagagtctcgccgttactatccgtccggcgaagtgactgctcacctcatcggctttactaacgtcgatagtcaagggattgagggcgttgagaagagt
>81	N operona: 50	middle	SF0081	gene_poz=(601-2367)	ftsI	penicillin-binding protein 3; peptidoglycan	Code: M; COG: COG0768	/position=89431 - 92397 (90031 - 91797)	/lenght=2967 (1767)	/codons=989 (589)	/complement=false	GC-compoz=53.82003395585738%	/LCI1=1.1060090702947847	/LCI2=0.3626984126984129	p_i1=0.23324042728801214	p_i2=0.4188963758385825	/Tai=0.40760555628057565	/Tei=0.4770067382547243	/EEI=2.374943505175957
cttccactcgctggaagaccgtattgtgaaacgttttatgcgtgaaaacagccgcggtccgcaagttccggcagggttaccgatgactgaagagcagctcaaaaaactgggtggccgtcagctgcgagcactaggcaagttaatgccgggcgaagaagaggtggctgagaaccctcgtgcccgtagttcagttctgcgtattgcagagaggacgaacgcatgatcagcagagtgacagaagctctaagcaaagttaaaggatcgatgggaagccacgagcgccatgcattgcctggtgttatcggtgacgatcttttgcgatttgggaagctgccactctgcctgttcatttgcattattttgacggcggtgaccgtggtaaccacggcgcaccatacccgtttactgaccgctcagcgcgaacaactggtgctggagcgagatgctttagacattgaatggcgcaacctgatccttgaagagaatgcgctcggcgaccatagccgggtggaaaggatcgccacggaaaagctgcaaatgcagcatgttgatccgtcacaagaaaatatcgtagtgcaaaaataaggataaacgcgacgcatgaaagcagcggcgaaaacgcagaaaccaaaacgtcaggaagaacatgccaactttatcagttggcgttttgcgttgttatgcggctgtattctcctggcgctggcttttctgctcggacgagtagcgtggttacaagttatctccccggatatgctggtgaaagagggcgacatgcgttctcttcgcgttcagcaagtttccacctcccgcggcatgattactgaccgttctggtcgcccgttagcggtgagcgtgccggtaaaagcgatttgggctgacccgaaagaagtgcatgacgctggcggtatcagcgtcggtgaccgctggaaggcgctggctaacgcgctcaatattccgctggatcagctttctgcccgcattaacgccaacccgaaagggcgctttatttatctggcgcgtcaggtaaactctgacatggcggactacatcaaaaaactgaaactgccggggattcatctgcgtgaagagtctcgccgttactatccgtccggcgaagtgactgctcacctcatcggctttactaacgtcgatagtcaagggattgagggcgttgagaagagtttcgataaatggcttaccgggcagccgggtgagcgcattgtgcgtaaagaccgctatggtcgcgtaattgaagatatttcttctactgacagccaggcagcgcacaacctggcgctgagtattgatgaacgcctgcaggcgctggtttatcgcgaactgaacaacgcggtggcctttaacaaggctgaatctggtagcgccgtgctggtggatgtcaacacaggtgaagtgctggcgatggctaacagcccgtcatacaaccctaacaatctgagcggcacgccgaaagaggcgatgcgtaaccgtaccatcaccgacgtgtttgaaccgggctcaacggttaaaccgatggtggtgatgaccgcgttgcaacgtggcgtggtgcgggaaaactcggtactcaataccattccttatcgaattaacggccacgaaatcaaagacgtggcacgctacagcgaattaaccctgaccggggtattacagaagtcgagtaacgtcggtgtttccaagctggcgttaacgatgccgtcctcagcgttagtagatacttactcacgttttggactgggaaaagcgaccaatttggggttggtcggagaacgcagtggcttatatcctcaaaaacaacggtggtctgacatagagagggccaccttctctttcggctacgggctaatggtaacaccgttacagttagcgcgagtctacgcaactatcggcagctacggcatttatcgcccactgtcgattaccaaagttgaccccccggttcccggtgaacgtgtcttcccggaatccattgttcgcaccgtggtgcatatgatggaaagcgtggcgctaccaggcggcggcggcgtgaaggcggcgattaaaggctatcgtatcgccattaaaaccggtaccgcgaaaaaggtcgggccggacggtcgctacatcaataaatatattgcttataccgcaggcgttgcgcctgcgagtcagccgcgcttcgcgctggttgttgttatcaacgatccgcaggcgggtaaatactacggcggcgccgtttccgcgccggtctttggtgccatcatgggcggcgtattgcgtaccatgaacatcgagccggatgcgctgacaacgggcgataaaaatgaatttgtgattaatcaaggcgaggggacaggtggcagatcgtaatttgcgcgaccttcttgctccgtgggtgccagacgcaccttcgcgagcactgcgagagatgacactcgacagccgtgtggctgcggcgggcgatctctttgtagctgtagtaggtcatcaggcggacgggcgtcgatatatcccgcaggcgatagcgcaaggtgtggctgccattattgcagaggcgaaagatgaggcgaccgacggtgaaatccgtgaaatgcacggcgtaccggtcatctatctcagccagctcaacgagcgtttatctgcactggcgggccgcttttaccatgaaccctctgacaatttacgtctcgtaggcgtaacgggcaccaacggcaaaaccacgacgacccagcttctggcgcagtggagccaactgcttggcgaaaccagcgcggtaatgggcaccgttggtaacggtctgctggggaaagtgatcccgacagaaaatactaccggttcggcagttgatgttcagcatgagctggcggggctggtggatcagggcgcgactttttgcgcaatggaagtttcctcccacgggctggtacagcaccgtgtggcggcattgaaatttccggcgtcggtctttac
>82	N operona: 50	middle	SF0082	gene_poz=(601-2088)	murE	meso-diaminopimelate-adding enzyme	Code: M; COG: COG0769	/position=91184 - 93871 (91784 - 93271)	/lenght=2688 (1488)	/codons=896 (496)	/complement=false	GC-compoz=56.78763440860215%	/LCI1=1.068013468013468	/LCI2=0.2641750841750842	p_i1=0.20667008114947102	p_i2=0.21819652369152231	/Tai=0.3647003846898527	/Tei=0.2963768713223701	/EEI=2.6639757643149338
tgggaaaagcgaccaatttggggttggtcggagaacgcagtggcttatatcctcaaaaacaacggtggtctgacatagagagggccaccttctctttcggctacgggctaatggtaacaccgttacagttagcgcgagtctacgcaactatcggcagctacggcatttatcgcccactgtcgattaccaaagttgaccccccggttcccggtgaacgtgtcttcccggaatccattgttcgcaccgtggtgcatatgatggaaagcgtggcgctaccaggcggcggcggcgtgaaggcggcgattaaaggctatcgtatcgccattaaaaccggtaccgcgaaaaaggtcgggccggacggtcgctacatcaataaatatattgcttataccgcaggcgttgcgcctgcgagtcagccgcgcttcgcgctggttgttgttatcaacgatccgcaggcgggtaaatactacggcggcgccgtttccgcgccggtctttggtgccatcatgggcggcgtattgcgtaccatgaacatcgagccggatgcgctgacaacgggcgataaaaatgaatttgtgattaatcaaggcgaggggacaggtggcagatcgtaatttgcgcgaccttcttgctccgtgggtgccagacgcaccttcgcgagcactgcgagagatgacactcgacagccgtgtggctgcggcgggcgatctctttgtagctgtagtaggtcatcaggcggacgggcgtcgatatatcccgcaggcgatagcgcaaggtgtggctgccattattgcagaggcgaaagatgaggcgaccgacggtgaaatccgtgaaatgcacggcgtaccggtcatctatctcagccagctcaacgagcgtttatctgcactggcgggccgcttttaccatgaaccctctgacaatttacgtctcgtaggcgtaacgggcaccaacggcaaaaccacgacgacccagcttctggcgcagtggagccaactgcttggcgaaaccagcgcggtaatgggcaccgttggtaacggtctgctggggaaagtgatcccgacagaaaatactaccggttcggcagttgatgttcagcatgagctggcggggctggtggatcagggcgcgactttttgcgcaatggaagtttcctcccacgggctggtacagcaccgtgtggcggcattgaaatttccggcgtcggtctttaccaacttaagccgcgatcaccttgattatcatggtgatatggaacactacgaagctgcgaaatggctgctttattctgaacatcattgcggtcaggcgattattaacgccgacgatgaagtgggccgccgctggctggcaaaactgccggacgcggttgcggtatcaatggaagatcatatcaatccgaactgtcacggacgctggttgaaagcgaccgaagtgaactatcacgacagcggcgcgaccattcgctttagttcaagctggggcgatggcgaaattgaaagccatctgatgggcgcttttaacgtcagcaacctgttgctcgcgctggcaacactgctggcgctgggctatccactggctgatctgctgaaaaccgccgcgcgtctgcaaccggtttgcggacgtatggaagtgttcactgcgccaggcaaaccgacggtggtggtggattacgcgcatacgccggatgcactggaaaaagccttacaggcggcgcgcctgcactgtgcgggcaagctgtggtgcgtctttggctgtggtggcgatcgcgataaaggtaagcgtccactgatgggcgcaattgccgaagagtttgctgacgtggcggtggtgacggacgataacccgcgtaccgaagaaccgcgtgccatcatcaacgatattctggcgggaatgttagatgccggacatgccaaagtgatggaaggccgtgctgaagcggtgacttgcgccgttatgcaggctaaagagaatgatgtggtactggtcgcgggcaaaggccatgaggattaccagattgttggcaatcagcgtctggactactccgatcgcgtcacggtggcgcgtctgctgggggggattgcatgattagcgtaacccttagccaacttaccgatattctcaacggtgaactgcaaggtgcagatatcacccttgatgctgtaaccactgatacccgaaaactgacgccgggctgcctgtttgttgccctgaaaggtgaacgttttgatgcccacgattttgccgaccaggcgaaagctggcggcgcaggcgcactactggttagccgtccgctggacatcgacctgccgcagttaatcgtcaaggatacgcgtctggcgtttggtgaactggctgcatgggttcgccagcaagttccggcgctcgtggttgctctgacggggtcctccggcaaaacctccgttaaagagatgacggcggcgattttaagccagtgcggcaacacgctttatacggcaggcaatctcaacaacgacatcggtgtaccgatgacgctgttgcgcttaacgccggaatacgattacgcagttattgaacttggcgcgaaccatcagggcgagattgcctggactgtgagtctgactcgcccggaagcggcgctggtcaacaacctggcagcggcgcatctggaaggttttggctcgcttgcgggtgtcgcgaaagcga
>83	N operona: 50	middle	SF0083	gene_poz=(601-1959)	murF	D-alanine:D-alanine-adding enzyme	Code: M; COG: COG0770	/position=92668 - 95226 (93268 - 94626)	/lenght=2559 (1359)	/codons=853 (453)	/complement=false	GC-compoz=54.81972038263429%	/LCI1=1.0907079646017699	/LCI2=0.26253687315634233	p_i1=0.2223958210185568	p_i2=0.21505556804983844	/Tai=0.3568032521914453	/Tei=0.2935500112448546	/EEI=2.7091747218115323
cgatggcgaaattgaaagccatctgatgggcgcttttaacgtcagcaacctgttgctcgcgctggcaacactgctggcgctgggctatccactggctgatctgctgaaaaccgccgcgcgtctgcaaccggtttgcggacgtatggaagtgttcactgcgccaggcaaaccgacggtggtggtggattacgcgcatacgccggatgcactggaaaaagccttacaggcggcgcgcctgcactgtgcgggcaagctgtggtgcgtctttggctgtggtggcgatcgcgataaaggtaagcgtccactgatgggcgcaattgccgaagagtttgctgacgtggcggtggtgacggacgataacccgcgtaccgaagaaccgcgtgccatcatcaacgatattctggcgggaatgttagatgccggacatgccaaagtgatggaaggccgtgctgaagcggtgacttgcgccgttatgcaggctaaagagaatgatgtggtactggtcgcgggcaaaggccatgaggattaccagattgttggcaatcagcgtctggactactccgatcgcgtcacggtggcgcgtctgctgggggggattgcatgattagcgtaacccttagccaacttaccgatattctcaacggtgaactgcaaggtgcagatatcacccttgatgctgtaaccactgatacccgaaaactgacgccgggctgcctgtttgttgccctgaaaggtgaacgttttgatgcccacgattttgccgaccaggcgaaagctggcggcgcaggcgcactactggttagccgtccgctggacatcgacctgccgcagttaatcgtcaaggatacgcgtctggcgtttggtgaactggctgcatgggttcgccagcaagttccggcgctcgtggttgctctgacggggtcctccggcaaaacctccgttaaagagatgacggcggcgattttaagccagtgcggcaacacgctttatacggcaggcaatctcaacaacgacatcggtgtaccgatgacgctgttgcgcttaacgccggaatacgattacgcagttattgaacttggcgcgaaccatcagggcgagattgcctggactgtgagtctgactcgcccggaagcggcgctggtcaacaacctggcagcggcgcatctggaaggttttggctcgcttgcgggtgtcgcgaaagcgaaaggtgaaatctttagcggcctgccggaaaacggtatcgccattatgaacgccgacaacaacgactggctgaactggcagagcgtaattggctcacgcaaagtgtggcgtttctcacccaatgccgccaacagcgatttcaccgccaccaatatccatgtgacctcgcacggtatggaatttaccctacaaaccccaaccggtagcgtcgatgttctgctgccgttgccggggcgtcacaatattgcgaatgcgctggcagccgctgcgctctccatgtccgtgggcgcaacgcttgatgctatcaaagcggggctggcaaatctgaaagctgttcctggccgtctgttccccatccaactggcagaaaaccagttgctgctcgacgactcctacaacgccaatgtcggttcaatgaccgcagctgttcaggtactggctgaaatgccgggctaccgcgtgctggtggtgggcgatatggcggaactgggcgctgaaagcgaagcctgccatgtacaggtgggtgaggcggcaaaagctgctggtattgaccgcgtgttaagcatgggtaaacaaagccatgctatcagcaccgccagcggcgttggcgaacattttgctgataaaactgcgttaattacgcgtcttaaatcactgattgctgagcaacaggtaattacgattttagttaagggttcacgtagtgctgccatggaagaggtagtacgcgctttacaggagaatgggacatgttagtttggctggccgaacatttggtcaaatattattccggctttaacgtcttttcctatctgacgtttcgcgccatcgtcagcctgctgaccgcgctgttcatctcattgtggatgggcccgcgcatgattgctcatttgcaaaaactttcctttggtcaggtagtgcgtaacgacggtcctgaatcacacttcagcaagcgcggtacgccgaccatgggcgggattatgatcctgacagcgattgtgatctccgtgctgctgtgggcttacccgtccaatccgtacgtctggtgcgtgttggtggtgctggtaggttacggtgttattggctttgttgatgattatcgcaaagtggtgcgtaaagacaccaaagggttgatcgctcgttggaaatatttctggatgtcggtcattgcgctgggtgttgctttcgctttgtaccttgccggcaaagacacgcccgcaacgcagctggtggtcccattctttaaagatgtgatgccgcaactggggctgttctacattctgctggcttacttcgtcattgtgggtactggcaacgcggtaaacctgaccgatggtcttgacggtctggcaatta
>84	N operona: 50	middle	SF0084	gene_poz=(601-1683)	mraY	phospho-N-acetylmuramoyl-	Code: M; COG: COG0472	/position=94020 - 96302 (94620 - 95702)	/lenght=2283 (1083)	/codons=761 (361)	/complement=false	GC-compoz=52.81625115420129%	/LCI1=0.950925925925926	/LCI2=0.21166666666666675	p_i1=0.13362261930919395	p_i2=0.12557711673670155	/Tai=0.37862261305100037	/Tei=0.2130194050630314	/EEI=2.559435007371965
caatatccatgtgacctcgcacggtatggaatttaccctacaaaccccaaccggtagcgtcgatgttctgctgccgttgccggggcgtcacaatattgcgaatgcgctggcagccgctgcgctctccatgtccgtgggcgcaacgcttgatgctatcaaagcggggctggcaaatctgaaagctgttcctggccgtctgttccccatccaactggcagaaaaccagttgctgctcgacgactcctacaacgccaatgtcggttcaatgaccgcagctgttcaggtactggctgaaatgccgggctaccgcgtgctggtggtgggcgatatggcggaactgggcgctgaaagcgaagcctgccatgtacaggtgggtgaggcggcaaaagctgctggtattgaccgcgtgttaagcatgggtaaacaaagccatgctatcagcaccgccagcggcgttggcgaacattttgctgataaaactgcgttaattacgcgtcttaaatcactgattgctgagcaacaggtaattacgattttagttaagggttcacgtagtgctgccatggaagaggtagtacgcgctttacaggagaatgggacatgttagtttggctggccgaacatttggtcaaatattattccggctttaacgtcttttcctatctgacgtttcgcgccatcgtcagcctgctgaccgcgctgttcatctcattgtggatgggcccgcgcatgattgctcatttgcaaaaactttcctttggtcaggtagtgcgtaacgacggtcctgaatcacacttcagcaagcgcggtacgccgaccatgggcgggattatgatcctgacagcgattgtgatctccgtgctgctgtgggcttacccgtccaatccgtacgtctggtgcgtgttggtggtgctggtaggttacggtgttattggctttgttgatgattatcgcaaagtggtgcgtaaagacaccaaagggttgatcgctcgttggaaatatttctggatgtcggtcattgcgctgggtgttgctttcgctttgtaccttgccggcaaagacacgcccgcaacgcagctggtggtcccattctttaaagatgtgatgccgcaactggggctgttctacattctgctggcttacttcgtcattgtgggtactggcaacgcggtaaacctgaccgatggtcttgacggtctggcaattatgccgaccgtatttgtcgccggtggttttgcgctggtggcgtgggcgaccggcaacatgaactttgccagctatttacacataccgtatctgcgacacgccggggaactggttattgtctgtaccgcgatagtcggggcaggactgggcttcctgtggtttaacacctatccggcgcaggtctttatgggcgatgtcggttcgctggcgttaggtggtgcgttaggcattatcgccgtactgctacgtcaggaattcctgctggtgattatggggggcgtgttcgtggtagaaacgctttctgtcatcctgcaggtcggctcctttaaactgcgcggacaacgtattttccgcatggcaccgattcatcaccactatgaactgaaaggctggccggaaccgcgcgtcattgtgcgtttctggattatttcgctgatgctggtcctgattggtctggcaacgctgaaggtacgttaatcatggctgattaccagggtaaaaatgttgtcattatcggcctgggcctcaccgggctttcctgcgtggactttttcctcgctcgcggtgtgacgccgcgcgttatggatacgcgtatgacaccgcctggcctggataaattacccgaagccgtagaacgccacacgggcagtctgaatgatgaatggctgatggcggcagatctgattgtcgccagtcccggtattgcactggcgcatccatccttaagcgctgccgctgatgccggaatcgaaatcgttggcgatatcgagctgttttgtcgcgaagcacaagcaccgattgtggcgattaccggttctaacggcaaaagcacggtcaccacgctagtgggtgaaatggcgaaagcggcgggggttaacgttggtgtgggtggcaatattggcctgcctgcgttgatgctactggatgatgagtgtgaactgtacgtgctggaactgtcgagcttccagctggaaaccacctccagcttacaggcggtagcagcgaccattctgaacgtgactgaagatcatatggatcgctacccgtttggtttacaacagtatcgtgcagcaaaac
>85	N operona: 50	middle	SF0085	gene_poz=(601-1917)	murD	UDP-N-acetylmuramoylalanine-D-glutamate ligase	Code: M; COG: COG0771	/position=95105 - 97621 (95705 - 97021)	/lenght=2517 (1317)	/codons=839 (439)	/complement=false	GC-compoz=55.277145026575546%	/LCI1=1.2146118721461188	/LCI2=0.3557838660578389	p_i1=0.3146855539496523	p_i2=0.4046960307004424	/Tai=0.3696215649785513	/Tei=0.4642264276303982	/EEI=2.6244869022762543
cccattctttaaagatgtgatgccgcaactggggctgttctacattctgctggcttacttcgtcattgtgggtactggcaacgcggtaaacctgaccgatggtcttgacggtctggcaattatgccgaccgtatttgtcgccggtggttttgcgctggtggcgtgggcgaccggcaacatgaactttgccagctatttacacataccgtatctgcgacacgccggggaactggttattgtctgtaccgcgatagtcggggcaggactgggcttcctgtggtttaacacctatccggcgcaggtctttatgggcgatgtcggttcgctggcgttaggtggtgcgttaggcattatcgccgtactgctacgtcaggaattcctgctggtgattatggggggcgtgttcgtggtagaaacgctttctgtcatcctgcaggtcggctcctttaaactgcgcggacaacgtattttccgcatggcaccgattcatcaccactatgaactgaaaggctggccggaaccgcgcgtcattgtgcgtttctggattatttcgctgatgctggtcctgattggtctggcaacgctgaaggtacgttaatcatggctgattaccagggtaaaaatgttgtcattatcggcctgggcctcaccgggctttcctgcgtggactttttcctcgctcgcggtgtgacgccgcgcgttatggatacgcgtatgacaccgcctggcctggataaattacccgaagccgtagaacgccacacgggcagtctgaatgatgaatggctgatggcggcagatctgattgtcgccagtcccggtattgcactggcgcatccatccttaagcgctgccgctgatgccggaatcgaaatcgttggcgatatcgagctgttttgtcgcgaagcacaagcaccgattgtggcgattaccggttctaacggcaaaagcacggtcaccacgctagtgggtgaaatggcgaaagcggcgggggttaacgttggtgtgggtggcaatattggcctgcctgcgttgatgctactggatgatgagtgtgaactgtacgtgctggaactgtcgagcttccagctggaaaccacctccagcttacaggcggtagcagcgaccattctgaacgtgactgaagatcatatggatcgctacccgtttggtttacaacagtatcgtgcagcaaaactgcgcatttacgaaaacgcgaaagtttgcgtggttaatgctgatgatgccttaacaatgccgattcgcggtgcggatgaacgctgcgtcagctttggcgtcaacatgggtgactatcacctgaatcatcagcagggcgaaacctggctgcgggttaaaggcgagaaagtgctgaatgtgaaagagatgaaactttccgggcagcataactacaccaatgcgctggtggcgctggcgctggcagatgccgcagggttaccgcgcgccagcagcctgaaagcgttaaccaccttcaccggtctgccgcatcgctttgaagtggtgctggagcataacggtgtgcgctggattaacgattcaaaagcgaccaacgtcggcagtacggaagcggcgctgaatggcctgcacgtagacggcacgctgcatttgttgctgggcggcgatggtaaatcggcggactttagcccactggtgcgttacctgaatggcgataacgtacgtctgtattgtttcggtcgtgacggcgcgcagctggcggcgctacgcccggaagtggcagaacaaaccgaaactatggaacaggctatgcgcttgctggctccgcgtgttcagccgggcgatatggttctgctctccccggcctgtgccagccttgatcagttcaagaactttgaacaacgaggcaatgagtttgcccgtctggcgaaggagttaggttgatgcgtttatctctccctcgcctgaaaatgccgcgcctgccaggattcagtatcctggtctggatctccacggcgctaaagggctgggtgatgggctcgcgggaaaaagataccgacagcctgatcatgtacgatcgcaccttactgtggctgaccttcggcctcgcggcgattggctttatcatggtgacctcggcgtcaatgcccatagggcaacgcttaaccaacgatccgttcttcttcgcgaagcgtgatggtgtctatctgattttggcgtttattctggcgatcattacgctgcgtctgccgatggagttctggcaacgctacagtgccacgatgctgctcggatctatcatcctgctgatgatcgtgctggtagtgggtagcgctgttaaaggggcatcgcgttggatcgatctcggtttgctgcgtatccagcctgcggagctgacaaaactgtcgctgttttgctatatcgccaactatctggtgcgtaaaggcgacgaagtacgtaataacctgcgcggcttcctgaaaccgatgggcgtgattctggtgttggcagtgttactgctggcacagccagaccttggtacgg
>86	N operona: 50	middle	SF0086	gene_poz=(601-1845)	ftsW	membrane protein	Code: D; COG: COG0772	/position=96421 - 98865 (97021 - 98265)	/lenght=2445 (1245)	/codons=815 (415)	/complement=false	GC-compoz=52.53012048192771%	/LCI1=0.9975845410628019	/LCI2=0.24090177133655394	p_i1=0.16096667471962633	p_i2=0.1749110383909123	/Tai=0.44380060726917686	/Tei=0.2574199345518211	/EEI=2.183849438014614
cctgaatcatcagcagggcgaaacctggctgcgggttaaaggcgagaaagtgctgaatgtgaaagagatgaaactttccgggcagcataactacaccaatgcgctggtggcgctggcgctggcagatgccgcagggttaccgcgcgccagcagcctgaaagcgttaaccaccttcaccggtctgccgcatcgctttgaagtggtgctggagcataacggtgtgcgctggattaacgattcaaaagcgaccaacgtcggcagtacggaagcggcgctgaatggcctgcacgtagacggcacgctgcatttgttgctgggcggcgatggtaaatcggcggactttagcccactggtgcgttacctgaatggcgataacgtacgtctgtattgtttcggtcgtgacggcgcgcagctggcggcgctacgcccggaagtggcagaacaaaccgaaactatggaacaggctatgcgcttgctggctccgcgtgttcagccgggcgatatggttctgctctccccggcctgtgccagccttgatcagttcaagaactttgaacaacgaggcaatgagtttgcccgtctggcgaaggagttaggttgatgcgtttatctctccctcgcctgaaaatgccgcgcctgccaggattcagtatcctggtctggatctccacggcgctaaagggctgggtgatgggctcgcgggaaaaagataccgacagcctgatcatgtacgatcgcaccttactgtggctgaccttcggcctcgcggcgattggctttatcatggtgacctcggcgtcaatgcccatagggcaacgcttaaccaacgatccgttcttcttcgcgaagcgtgatggtgtctatctgattttggcgtttattctggcgatcattacgctgcgtctgccgatggagttctggcaacgctacagtgccacgatgctgctcggatctatcatcctgctgatgatcgtgctggtagtgggtagcgctgttaaaggggcatcgcgttggatcgatctcggtttgctgcgtatccagcctgcggagctgacaaaactgtcgctgttttgctatatcgccaactatctggtgcgtaaaggcgacgaagtacgtaataacctgcgcggcttcctgaaaccgatgggcgtgattctggtgttggcagtgttactgctggcacagccagaccttggtacggtggtggtgttgtttgtgactacgctggcgatgttgttcctggcgggagcgaaattgtggcagttcattgccattatcggtatgggcatttcagcggttgtgttgctgatcctcgccgaaccgtaccgtatccgccgtgttaccgcattctggaacccgtgggaagatccctttggcagcggctatcagttaacgcaatcgctgatggcgtttggtcgcggcgaactttgggggcaaggtttaggtaattcggtacaaaaactggagtatctgccggaagcgcacactgactttattttcgccattatcggcgaagaattaggttatgtcggtgtggtactagcacttttaatggtattcttcgtcgcttttcgtgcgatgtcgattggccgcaaagcattagaaattgaccaccgtttttccggttttctcgcctgttctattggcatctggtttagcttccaggcgctggttaacgtaggcgcggcggcggggatgttaccgaccaaaggtctgacattgccgctaatcagttacggtggttcgagcttactgattatgtcgacagccatcatgatgctgttgcgtattgattatgaaacgcgtctggagaaagcgcaggcgtttgtacgaggttcacgatgagtggtcaaggaaagcgattaatggtgatggcaggcggaaccggtggacatgtattcccgggactggcggttgcgcactatctaatggctcagggttggcaagttcgctggctggggactgccgaccgtatggaagcggacttagtgccaaaacatggcatcgaaattgatttcattcgtatctctggtttgcgtggaaaaggtataaaagcactgatagctgcgccgctgcgtatcttcaacgcctggcgtcaggcgcgggcgattatgaaagcgtacaaacctgacgtggtactcggtatgggcggctatgtatcaggtccaggtggtctggccgcgtggtcgttaggcattccggttgtacttcatgaacaaaacggtattgcgggcttaaccaataaatggctggcgaagattgctaccaaagtgatgcaggcgtttccaggcgctttccctaatgcggaagtggtgggtaacccggtgcgtaccgatgtgctggcgctgccgttgccgcagcaacgtttggctggacgtgaaggtccggttcgtgtgttggtagtgggtggttcccagggcgcacgcattcttaaccagacaatgc
>87	N operona: 50	last	SF0087	gene_poz=(601-1668)	murG	UDP-N-acetylglucosamine:N-acetylmuramyl-	Code: M; COG: COG0707	/position=97662 - 99929 (98262 - 99329)	/lenght=2268 (1068)	/codons=756 (356)	/complement=false	GC-compoz=55.71161048689138%	/LCI1=1.0741784037558686	/LCI2=0.3538967136150233	p_i1=0.21089778567389728	p_i2=0.4008089886144374	/Tai=0.45595326893540283	/Tei=0.4607280897529937	/EEI=2.1415510852275372
ggcgggagcgaaattgtggcagttcattgccattatcggtatgggcatttcagcggttgtgttgctgatcctcgccgaaccgtaccgtatccgccgtgttaccgcattctggaacccgtgggaagatccctttggcagcggctatcagttaacgcaatcgctgatggcgtttggtcgcggcgaactttgggggcaaggtttaggtaattcggtacaaaaactggagtatctgccggaagcgcacactgactttattttcgccattatcggcgaagaattaggttatgtcggtgtggtactagcacttttaatggtattcttcgtcgcttttcgtgcgatgtcgattggccgcaaagcattagaaattgaccaccgtttttccggttttctcgcctgttctattggcatctggtttagcttccaggcgctggttaacgtaggcgcggcggcggggatgttaccgaccaaaggtctgacattgccgctaatcagttacggtggttcgagcttactgattatgtcgacagccatcatgatgctgttgcgtattgattatgaaacgcgtctggagaaagcgcaggcgtttgtacgaggttcacgatgagtggtcaaggaaagcgattaatggtgatggcaggcggaaccggtggacatgtattcccgggactggcggttgcgcactatctaatggctcagggttggcaagttcgctggctggggactgccgaccgtatggaagcggacttagtgccaaaacatggcatcgaaattgatttcattcgtatctctggtttgcgtggaaaaggtataaaagcactgatagctgcgccgctgcgtatcttcaacgcctggcgtcaggcgcgggcgattatgaaagcgtacaaacctgacgtggtactcggtatgggcggctatgtatcaggtccaggtggtctggccgcgtggtcgttaggcattccggttgtacttcatgaacaaaacggtattgcgggcttaaccaataaatggctggcgaagattgctaccaaagtgatgcaggcgtttccaggcgctttccctaatgcggaagtggtgggtaacccggtgcgtaccgatgtgctggcgctgccgttgccgcagcaacgtttggctggacgtgaaggtccggttcgtgtgttggtagtgggtggttcccagggcgcacgcattcttaaccagacaatgccgcaggttgctgcgaaactgggtgattcagtcactatctggcatcagagcggcaaaggttcgcaacaatccgttgaacaggcgtatgccgaagcggggcaaccgcagcataaagtgactgaatttattgatgatatggcggcggcgtatgcgtgggcggatgtcgtcgtttgccgctccggtgctttaactgtgagtgaaatcgccgcggcaggactaccggcgttgtttgtgccgtttcaacataaagaccgccagcaatactggaatgcgctaccgctggaaaaagcgggcgcagccaaaattatcgagcagccacagcttagcgtggatgctgtcgccaacaccctggccgggtggtcgcgagaaaccttattaaccatggcagaacgcgcccgcgctgcatccattccggatgccaccgagcgagtggcaaatgaagtgagccgggctgcccgggcgtaattgtagcgatgccttttgcatcgtatgaatttaagaagttaatggcgtaaagaatgaatacacaacaattggcaaaactgcgttccatcgtgcccgaaatgcgtcgcgttcggcacatacattttgtcggcattggtggtgccggtatgggcggtattgccgaagttctggccaatgaaggttatcagatcagtggttccgatttagcgccaaatccggtcacgcagcagttactgaatctgggtgcgacgatttatttcaaccatcgcccggaaaacgtacgtgatgccagcgtggtcgttgtttccagcgccatttctgccgacaacccggaaattgtcgcagctcatgaagcgcgtattccggtgatccgtcgtgccgaaatgctggctgagttaatgcgttttcgtcatggcatcgccattgcaggaacgcacggcaaaacgacaactaccgcgatggtttccagcatctacgcagaagcggggctcgacccaaccttcgttaacggcgggctggtaaaagcggcgggggttcatgcgcgtttggggcatggtcggtacctgattgccgaagcagatgagagtgatgcatcgttcc
>88	N operona: 51	first	SF0088	gene_poz=(601-2076)	murC	L-alanine adding enzyme,	Code: M; COG: COG0773	/position=98783 - 101458 (99383 - 100858)	/lenght=2676 (1476)	/codons=892 (492)	/complement=false	GC-compoz=54.40379403794038%	/LCI1=1.1846571622539035	/LCI2=0.2787508486082824	p_i1=0.29156871162288134	p_i2=0.2466581291099985	/Tai=0.36718096491432856	/Tei=0.32199231619899865	/EEI=2.608419910498627
acgtttggctggacgtgaaggtccggttcgtgtgttggtagtgggtggttcccagggcgcacgcattcttaaccagacaatgccgcaggttgctgcgaaactgggtgattcagtcactatctggcatcagagcggcaaaggttcgcaacaatccgttgaacaggcgtatgccgaagcggggcaaccgcagcataaagtgactgaatttattgatgatatggcggcggcgtatgcgtgggcggatgtcgtcgtttgccgctccggtgctttaactgtgagtgaaatcgccgcggcaggactaccggcgttgtttgtgccgtttcaacataaagaccgccagcaatactggaatgcgctaccgctggaaaaagcgggcgcagccaaaattatcgagcagccacagcttagcgtggatgctgtcgccaacaccctggccgggtggtcgcgagaaaccttattaaccatggcagaacgcgcccgcgctgcatccattccggatgccaccgagcgagtggcaaatgaagtgagccgggctgcccgggcgtaattgtagcgatgccttttgcatcgtatgaatttaagaagttaatggcgtaaagaatgaatacacaacaattggcaaaactgcgttccatcgtgcccgaaatgcgtcgcgttcggcacatacattttgtcggcattggtggtgccggtatgggcggtattgccgaagttctggccaatgaaggttatcagatcagtggttccgatttagcgccaaatccggtcacgcagcagttactgaatctgggtgcgacgatttatttcaaccatcgcccggaaaacgtacgtgatgccagcgtggtcgttgtttccagcgccatttctgccgacaacccggaaattgtcgcagctcatgaagcgcgtattccggtgatccgtcgtgccgaaatgctggctgagttaatgcgttttcgtcatggcatcgccattgcaggaacgcacggcaaaacgacaactaccgcgatggtttccagcatctacgcagaagcggggctcgacccaaccttcgttaacggcgggctggtaaaagcggcgggggttcatgcgcgtttggggcatggtcggtacctgattgccgaagcagatgagagtgatgcatcgttcctgcatctgcaaccgatggtggcgattgtcaccaatatcgaagccgaccacatggatacctaccagggcgactttgagaatttaaaacagacctttattaattttctgcacaacctgcctttttacggtcgtgcggtgatgtgtgttgatgatccggtgatccgcgaattgttaccgcgtgtgggacgtcagaccacaacttacggcttcagcgaagatgccgacgtgcgtgtagaagattatcagcagattggcccgcaggggcactttacgctgctgcgtcaggacaaagagccgatgtgcgtcaccctgaatgcgccaggccgtcataacgcgctgaacgccgcagctgcggttgcggttgctacggaagagggaattgacgacgaggctattttgcgtgcgctggagagcttccaggggactggtcgccgttttgatttcctcggtgaattcccgctggagccagtgaatggtaaaagcggtacggcaatgctggtcgatgactacggccaccacccgacggaagttgacgccaccattaaagcggcgcgcgcaggctggccggataaaaacctggtaatgctgtttcagccgcaccgttttacccgtacgcgcgacctgtatgatgatttcgccaatgtgctgacgcaggttgataccctgttgatgctggaagtgtatccggctggcgaagcgccaattccgggagcggacagccgttcgctgtgtcgcacaattcgtggacgtgggaaaattgatcccattctggtgccggaccctgcgcaggtagccgagatgctggcaccggtattaaccggtaacgacctgattctcgttcagggggctggtaatatcggaaaaattgcccgttctttagctgaaatcaaactgaagccgcaaactccggaggaagaacaacatgactgataaaatcgcggtcctgttgggcgggacttccgctgagcgggaagtttctctgaattctggcgcagcggtgttagccgggctgcgtgaaggcggtattgatgcgtatcctgtcgacccgaaagaagtcgacgtgacgcaactgaagtcgatgggttttcagaaagtgtttatcgcgctacacggtcgcggcggtgaagatggtacgctgcagggcatgctcgagctgatgggcttgccttataccggcagcggagtgatggcatctgcgctttcaatagataaactacgcagcaaacttctgtggcaaggtgccggtttaccggtcgcgccgtgggtagcgttaacccgcgcagagtttgaaaaaggcctgagcgataagcagttagcagaaatttctgctctgggtttgccggttatcgttaagccgagccgcgaaggttccagtgtgggaatgtcaaaagtagtagcagaaaatgctctacaagatgcattaagattggcatttcagcacgatgaagaagtattgattgaaaaatggctaagtgggccggagttcacggttgcgatactcggtgaagaaattttaccgtcaatacgtat
>89	N operona: 51	middle	SF0089	gene_poz=(601-1521)	ddlB	D-alanine-D-alanine ligase B	Code: M; COG: COG1181	/position=100251 - 102371 (100851 - 101771)	/lenght=2121 (921)	/codons=707 (307)	/complement=false	GC-compoz=51.465798045602604%	/LCI1=1.0217864923747277	/LCI2=0.2832244008714599	p_i1=0.1761055371333984	p_i2=0.25555743957429794	/Tai=0.5098134014681805	/Tei=0.33000169561686815	/EEI=1.88363568311254
gccgtcataacgcgctgaacgccgcagctgcggttgcggttgctacggaagagggaattgacgacgaggctattttgcgtgcgctggagagcttccaggggactggtcgccgttttgatttcctcggtgaattcccgctggagccagtgaatggtaaaagcggtacggcaatgctggtcgatgactacggccaccacccgacggaagttgacgccaccattaaagcggcgcgcgcaggctggccggataaaaacctggtaatgctgtttcagccgcaccgttttacccgtacgcgcgacctgtatgatgatttcgccaatgtgctgacgcaggttgataccctgttgatgctggaagtgtatccggctggcgaagcgccaattccgggagcggacagccgttcgctgtgtcgcacaattcgtggacgtgggaaaattgatcccattctggtgccggaccctgcgcaggtagccgagatgctggcaccggtattaaccggtaacgacctgattctcgttcagggggctggtaatatcggaaaaattgcccgttctttagctgaaatcaaactgaagccgcaaactccggaggaagaacaacatgactgataaaatcgcggtcctgttgggcgggacttccgctgagcgggaagtttctctgaattctggcgcagcggtgttagccgggctgcgtgaaggcggtattgatgcgtatcctgtcgacccgaaagaagtcgacgtgacgcaactgaagtcgatgggttttcagaaagtgtttatcgcgctacacggtcgcggcggtgaagatggtacgctgcagggcatgctcgagctgatgggcttgccttataccggcagcggagtgatggcatctgcgctttcaatagataaactacgcagcaaacttctgtggcaaggtgccggtttaccggtcgcgccgtgggtagcgttaacccgcgcagagtttgaaaaaggcctgagcgataagcagttagcagaaatttctgctctgggtttgccggttatcgttaagccgagccgcgaaggttccagtgtgggaatgtcaaaagtagtagcagaaaatgctctacaagatgcattaagattggcatttcagcacgatgaagaagtattgattgaaaaatggctaagtgggccggagttcacggttgcgatactcggtgaagaaattttaccgtcaatacgtattcaaccgtccggaaccttctatgattatgaggcgaagtatctctctgatgagacacagtatttctgccccgcaggtctggaagcgtcacaagaggccaatttgcaggcattagtgctgaaagcatggacgacgttaggttgcaaaggatggggacgtattgacgttatgctggacagtgatggacagttttatctgctggaagccaatacctcaccgggtatgaccagccacagcctggtgccgatggcggcacgtcaggcaggtatgagcttctcgcagttggtagtacgaattctggaactggcggactaatatgtcgcaggctgctctgaacacgcgaaacagcgaagaagaggtttcttctcgccgcaataatggaacgcgtctggcggggatccttttcctgctgaccgttttaacgacagtgttggtgagcggctgggtcgtgttgagctggatggaagatgcgcaacgcctgccgctctcaaagctggtgttgaccggtgaacgccattacacgcgtaatgacgatatccggcagtcgatcctggcattgggtgagccgggtacctttatgacccaggatgtcaacatcatccagacgcaaatagaacaacgcctgccgtggattaagcaggtgagcgtcagaaagcagtggcctgatgaattgaagattcatctggttgaatatgtgccgattgcgcggtggaatgatcaacacatggtagacgcggaaggaaacaccttcagcgtgccgccagatcgcaccagcaagcaggtgcttccaatgctgtatggcccggaaggcagcgctaatgaagtgttgcagggctatcgcgaaatggggcagatgctggcaaaggacagatttactctgaaggaagcggcgatgaccgcgcggcgttcctggca
>90	N operona: 51	middle	SF0090	gene_poz=(601-1431)	ftsQ	cell division protein	Code: M; COG: COG1589	/position=101173 - 103203 (101773 - 102603)	/lenght=2031 (831)	/codons=677 (277)	/complement=false	GC-compoz=53.309265944645%	/LCI1=1.066425120772947	/LCI2=0.26823671497584545	p_i1=0.2055863439861148	p_i2=0.2260374438426975	/Tai=0.48632080479882694	/Tei=0.30343369945842774	/EEI=2.028037938139266
gtttaccggtcgcgccgtgggtagcgttaacccgcgcagagtttgaaaaaggcctgagcgataagcagttagcagaaatttctgctctgggtttgccggttatcgttaagccgagccgcgaaggttccagtgtgggaatgtcaaaagtagtagcagaaaatgctctacaagatgcattaagattggcatttcagcacgatgaagaagtattgattgaaaaatggctaagtgggccggagttcacggttgcgatactcggtgaagaaattttaccgtcaatacgtattcaaccgtccggaaccttctatgattatgaggcgaagtatctctctgatgagacacagtatttctgccccgcaggtctggaagcgtcacaagaggccaatttgcaggcattagtgctgaaagcatggacgacgttaggttgcaaaggatggggacgtattgacgttatgctggacagtgatggacagttttatctgctggaagccaatacctcaccgggtatgaccagccacagcctggtgccgatggcggcacgtcaggcaggtatgagcttctcgcagttggtagtacgaattctggaactggcggactaatatgtcgcaggctgctctgaacacgcgaaacagcgaagaagaggtttcttctcgccgcaataatggaacgcgtctggcggggatccttttcctgctgaccgttttaacgacagtgttggtgagcggctgggtcgtgttgagctggatggaagatgcgcaacgcctgccgctctcaaagctggtgttgaccggtgaacgccattacacgcgtaatgacgatatccggcagtcgatcctggcattgggtgagccgggtacctttatgacccaggatgtcaacatcatccagacgcaaatagaacaacgcctgccgtggattaagcaggtgagcgtcagaaagcagtggcctgatgaattgaagattcatctggttgaatatgtgccgattgcgcggtggaatgatcaacacatggtagacgcggaaggaaacaccttcagcgtgccgccagatcgcaccagcaagcaggtgcttccaatgctgtatggcccggaaggcagcgctaatgaagtgttgcagggctatcgcgaaatggggcagatgctggcaaaggacagatttactctgaaggaagcggcgatgaccgcgcggcgttcctggcagttgacgctgaataacgatattaagctcaatcttggccggggcgatacgatgaaacgtttggttcgctttgtagaactttatccggttttacagcagcaggcgcaaaccgatggcaaacggattagctacgttgatttgcgttatgactctggagcggcagtaggctgggcgcccttgccgccagaggaatctactcagcaacaaaatcaggcacaggcagaacaacaatgatcaaggcgacggacagaaaactggtagtaggactggaaattggtaccgcgaaggttgccgctttagtaggggaagttctgcccgacggtatggtcaatatcattggcgtgggcagctgcccgtcacgtggtatggataaaggcggggtgaacgacctcgaatccgtggtcaagtgcgtacaacgcgccattgaccaggcagaattgatggcagattgtcagatctcttcggtatatctggcgctttctggtaagcacatcagctgccagaatgaaattggtatggtgcctatttctgaagaagaagtgacgcaagaagatgtggaaaacgtcgtccataccgcgaaatcggtgcgtgtgcgcgatgagcatcgtgtgctgcatgtgatcccgcaagagtatgcgattgactatcaggaagggatcaagaatccggtaggactttcgggtgtgcggatgcaggcaaaagtgcacctgatcacatgtcacaacgatatggcgaaaaacatcgtcaaagcggttgaacgttgtgggctgaaagttgaccaactgatatttgccggactggcatcaagttattcggtattgacggaagatgaac
>91	N operona: 51	last	SF0091	gene_poz=(601-1863)	ftsA	ATP-binding cell division protein	Code: D; COG: COG0849	/position=102000 - 104462 (102600 - 103862)	/lenght=2463 (1263)	/codons=821 (421)	/complement=false	GC-compoz=52.01900237529691%	/LCI1=1.103968253968254	/LCI2=0.22793650793650796	p_i1=0.23178327764414086	p_i2=0.15224702688603634	/Tai=0.4595126063251222	/Tei=0.23702232419743272	/EEI=2.0928788322127443
gtcgatcctggcattgggtgagccgggtacctttatgacccaggatgtcaacatcatccagacgcaaatagaacaacgcctgccgtggattaagcaggtgagcgtcagaaagcagtggcctgatgaattgaagattcatctggttgaatatgtgccgattgcgcggtggaatgatcaacacatggtagacgcggaaggaaacaccttcagcgtgccgccagatcgcaccagcaagcaggtgcttccaatgctgtatggcccggaaggcagcgctaatgaagtgttgcagggctatcgcgaaatggggcagatgctggcaaaggacagatttactctgaaggaagcggcgatgaccgcgcggcgttcctggcagttgacgctgaataacgatattaagctcaatcttggccggggcgatacgatgaaacgtttggttcgctttgtagaactttatccggttttacagcagcaggcgcaaaccgatggcaaacggattagctacgttgatttgcgttatgactctggagcggcagtaggctgggcgcccttgccgccagaggaatctactcagcaacaaaatcaggcacaggcagaacaacaatgatcaaggcgacggacagaaaactggtagtaggactggaaattggtaccgcgaaggttgccgctttagtaggggaagttctgcccgacggtatggtcaatatcattggcgtgggcagctgcccgtcacgtggtatggataaaggcggggtgaacgacctcgaatccgtggtcaagtgcgtacaacgcgccattgaccaggcagaattgatggcagattgtcagatctcttcggtatatctggcgctttctggtaagcacatcagctgccagaatgaaattggtatggtgcctatttctgaagaagaagtgacgcaagaagatgtggaaaacgtcgtccataccgcgaaatcggtgcgtgtgcgcgatgagcatcgtgtgctgcatgtgatcccgcaagagtatgcgattgactatcaggaagggatcaagaatccggtaggactttcgggtgtgcggatgcaggcaaaagtgcacctgatcacatgtcacaacgatatggcgaaaaacatcgtcaaagcggttgaacgttgtgggctgaaagttgaccaactgatatttgccggactggcatcaagttattcggtattgacggaagatgaacgtgaactgggtgtctgcgtcgtcgatatcggtggtggtacaatggatatcgccgtttataccggtggggcattgcgccacacaaaggtaattccttatgctggcaatgtcgtgaccagtgatatcgcttacgcctttggcacgccgccaagcgacgccgaagcgattaaagttcgccacggttgtgcgctgggttccatcgttggaaaagatgagagcgtggaagtgccgagcgtaggcggtcgtccgccgcggagtctgcaacgtcagaccctggcagaggtgatcgagccgcgctataccgagttgctcaacctggtcaacgaagagatattgcagttgcaggaaaagcttcgccaacaaggggttaaacatcacctggcggcaggcattgtattaaccggtggcgcagcgcagatcgaaggtcttgcagcctgtgctcagcgcgtgtttcatacgcaagtgcgtatcggcgcgccgctgaacattaccggtttaacggattatgctcaggagccgtattattcgacggcggtgggattgcttcactatgggaaagagtcacatcttaacggtgaagctgaagtagaaaaacgtgttacagcatcagttggctcgtggatcaagcgactcaatagttggctgcgaaaagagttttaatttttatgaggccgacgatgattacggactcaggcgacaggcacaaatcggagagaaactatgtttgaaccaatggaacttaccaatgacgcggtgattaaagtcatcggcgtcggcggcggcggcggtaatgctgttgaacacatggtgcgcgagcgtattgaaggtgttgaattcttcgcggtaaataccgatgcacaagcgctgcgtaaaacagcggttggacagacgattcaaatcggtagcggtatcaccaaaggactgggcgctggcgctaatccagaagttggccgcaatgcggctgatgaggatcgcgatgcattgcgtgcggcgctggaaggtgcagacatggtctttattgctgcgggtatgggtggtggtaccggtacaggtgcagcaccagtcgtcgctgaagtggcaaaagatttgggtatcctgaccgttgctgtcgtcactaagcctttcaactttgaaggcaagaagcgtatggcattcgccgagcaggggatcactgaactgtccaagcatgtggactctctgatcactatcccgaacgacaaactgctgaaagttctgggccgcggtatctccctgctggat
>92	N operona: 52	first-last	SF0092	gene_poz=(601-1752)	ftsZ	tubulin-like GTP-binding protein and GTPase	Code: D; COG: COG0206	/position=103323 - 105674 (103923 - 105074)	/lenght=2352 (1152)	/codons=784 (384)	/complement=false	GC-compoz=54.166666666666664%	/LCI1=1.009573542210618	/LCI2=0.19912967798085301	p_i1=0.16838798795026363	p_i2=0.10654173429217746	/Tai=0.2398563645592467	/Tei=0.19588756086295972	/EEI=4.034174995966792
gatatcgcttacgcctttggcacgccgccaagcgacgccgaagcgattaaagttcgccacggttgtgcgctgggttccatcgttggaaaagatgagagcgtggaagtgccgagcgtaggcggtcgtccgccgcggagtctgcaacgtcagaccctggcagaggtgatcgagccgcgctataccgagttgctcaacctggtcaacgaagagatattgcagttgcaggaaaagcttcgccaacaaggggttaaacatcacctggcggcaggcattgtattaaccggtggcgcagcgcagatcgaaggtcttgcagcctgtgctcagcgcgtgtttcatacgcaagtgcgtatcggcgcgccgctgaacattaccggtttaacggattatgctcaggagccgtattattcgacggcggtgggattgcttcactatgggaaagagtcacatcttaacggtgaagctgaagtagaaaaacgtgttacagcatcagttggctcgtggatcaagcgactcaatagttggctgcgaaaagagttttaatttttatgaggccgacgatgattacggactcaggcgacaggcacaaatcggagagaaactatgtttgaaccaatggaacttaccaatgacgcggtgattaaagtcatcggcgtcggcggcggcggcggtaatgctgttgaacacatggtgcgcgagcgtattgaaggtgttgaattcttcgcggtaaataccgatgcacaagcgctgcgtaaaacagcggttggacagacgattcaaatcggtagcggtatcaccaaaggactgggcgctggcgctaatccagaagttggccgcaatgcggctgatgaggatcgcgatgcattgcgtgcggcgctggaaggtgcagacatggtctttattgctgcgggtatgggtggtggtaccggtacaggtgcagcaccagtcgtcgctgaagtggcaaaagatttgggtatcctgaccgttgctgtcgtcactaagcctttcaactttgaaggcaagaagcgtatggcattcgccgagcaggggatcactgaactgtccaagcatgtggactctctgatcactatcccgaacgacaaactgctgaaagttctgggccgcggtatctccctgctggatgcgtttggcgcagcgaacgatgtactgaaaggcgctgtgcaaggtatcgccgaactgattactcgtccgggtttgatgaacgtggactttgcagacgtacgcaccgtaatgtctgaaatgggctacgcaatgatgggttctggcgtggcgagcggtgaaaaccgtgcggaagaagctgctgaaatggctatctcttctccgctgctggaagatatcgacctgtctggcgcgcgcggcgtgctggttaacatcacggcgggcttcgacctgggtctggttgaggtcgaaacggtaggtaacaccatccgtgcatttgcttccggcaacgcgactgtggttatcggtacttctcttgacccggatatgaatgacgagctgcgcgtaaccgttgttgcgacagggatcggcatggacaaacgtcctgaaatcactctggtgaccaataagcaggttcagcagccagtgatggatcgctaccagcagcatgggatggctccgctgacccaggagcagaagccggtcgctaaagtagtgaatgacaatgcgccgcaaactgcgaaagagccggattatctggatatcccagcattcgtacgtaagcaagctgattaagaattgactggaatttgggtttcgaggctctttgtggtaaactggcccgccgaatgtatagtacacttcggttggataggtaatttggcgagataatacgatgatcaaacaaaggacacttaaacgtatcgttcaggcgacgggtgtcggtttacataccggcaagaaagtcaccctgacgttacgccctgcgccggccaacaccggggtcatctatcgtcgcaccgacttgaatccaccggtagatttcccggccgatgccaaatctgtgcgtgataccatgctctgtacgtgtctggtcaacgagcatgatgtacggatttcaaccgtagagcacctcaatgctgctctcgcgggcctgggcatcgataacattgttatcgaagttaacgcgccggaaatcccgatcatggacggcagcgccgctccgtttgtatacctgctgcttgacgccggtatcgacgagttgaactgcgccaaaaaatttgttcgcatcaaagagactgttcgtgtcgaagatggcgataagtgggctgaatttaagccgtacaatggtttttcgctggatttcaccatcgattttaaccatccggctattga
>93	N operona: 53	first-last	SF0093	gene_poz=(601-1518)	lpxC	UDP-3-O-acyl N-acetylglucosamine deacetylase	Code: M; COG: COG0774	/position=104575 - 106692 (105175 - 106092)	/lenght=2118 (918)	/codons=706 (306)	/complement=false	GC-compoz=51.19825708061002%	/LCI1=1.1879781420765028	/LCI2=0.25475409836065577	p_i1=0.29411143321514566	p_i2=0.20031549222945125	/Tai=0.3180100009797506	/Tei=0.28028394300650616	/EEI=3.0623643407002907
ctgaaatgggctacgcaatgatgggttctggcgtggcgagcggtgaaaaccgtgcggaagaagctgctgaaatggctatctcttctccgctgctggaagatatcgacctgtctggcgcgcgcggcgtgctggttaacatcacggcgggcttcgacctgggtctggttgaggtcgaaacggtaggtaacaccatccgtgcatttgcttccggcaacgcgactgtggttatcggtacttctcttgacccggatatgaatgacgagctgcgcgtaaccgttgttgcgacagggatcggcatggacaaacgtcctgaaatcactctggtgaccaataagcaggttcagcagccagtgatggatcgctaccagcagcatgggatggctccgctgacccaggagcagaagccggtcgctaaagtagtgaatgacaatgcgccgcaaactgcgaaagagccggattatctggatatcccagcattcgtacgtaagcaagctgattaagaattgactggaatttgggtttcgaggctctttgtggtaaactggcccgccgaatgtatagtacacttcggttggataggtaatttggcgagataatacgatgatcaaacaaaggacacttaaacgtatcgttcaggcgacgggtgtcggtttacataccggcaagaaagtcaccctgacgttacgccctgcgccggccaacaccggggtcatctatcgtcgcaccgacttgaatccaccggtagatttcccggccgatgccaaatctgtgcgtgataccatgctctgtacgtgtctggtcaacgagcatgatgtacggatttcaaccgtagagcacctcaatgctgctctcgcgggcctgggcatcgataacattgttatcgaagttaacgcgccggaaatcccgatcatggacggcagcgccgctccgtttgtatacctgctgcttgacgccggtatcgacgagttgaactgcgccaaaaaatttgttcgcatcaaagagactgttcgtgtcgaagatggcgataagtgggctgaatttaagccgtacaatggtttttcgctggatttcaccatcgattttaaccatccggctattgattccagcaaccagcgctatgcgatgaacttctccgctgatgcgtttatgcgccagatcagccgtgcgcgtacgttcggtttcatgcgtgatatcgaatatctgcagtcccgtggtttgtgcctgggcggcagcttcgattgtgccatcgttgttgacgattatcgcgtactgaacgaagacggcctgcgttttgaagacgaatttgtgcgtcacaaaatgctcgatgcgatcggtgacttgttcatgtgtggtcacaatattattggtgcatttaccgcttataaatccggtcatgcactgaataacaaactgctgcaggctgtcctggcgaaacaggaagcctgggaatatgtgaccttccaggacgacgcagaactgccgttggccttcaaagcgccttcagctgtactggcataacgacatttatactgtcgtataaaattcgactggcaaatctggcactctctccggccaggtgaaccagtcgtttttttttgaattttataagagctataaaaaacggtgcgaacgctgttttcttaagcacttttacgcacaacttatcttcattcgtgctgtggacttcaggctttaatgataagatttgtgcgctaaatacgtttgaattcgatcgggatggcaataacgtgagtggaatactgacgcgctggcgacagtttggtaaacgctacttctggccgcatctcttattagggatggtcgcggcgagtttaggtttgcctgcgctcagcaacgccgccgaaccaaacgcgcccgcaaaagcgacaacccgcaaccacgagccttcagccaaagttaactttggtcaattggccttgctggaagcgaacacgcgccgcccgaattcgaactattccgttgattactggcatcaacatgctattcgtacggtaatccgtcatctttctttcgcaatggcaccgcaaacactgcccgttgctgaagaatctttgcctcttcaggcgcaacatcttgcattactggatacgctcagcg
>94	N operona: 54	first-last	SF0094	gene_poz=(601-1188)	yacA	conserved hypothetical protein	null	/position=105648 - 107435 (106248 - 106835)	/lenght=1788 (588)	/codons=596 (196)	/complement=false	GC-compoz=52.38095238095239%	/LCI1=1.0598290598290598	/LCI2=0.24051282051282058	p_i1=0.2011103241805137	p_i2=0.17421460485128384	/Tai=0.587963606446559	/Tei=0.25679314436615547	/EEI=1.6641961021507095
catcgattttaaccatccggctattgattccagcaaccagcgctatgcgatgaacttctccgctgatgcgtttatgcgccagatcagccgtgcgcgtacgttcggtttcatgcgtgatatcgaatatctgcagtcccgtggtttgtgcctgggcggcagcttcgattgtgccatcgttgttgacgattatcgcgtactgaacgaagacggcctgcgttttgaagacgaatttgtgcgtcacaaaatgctcgatgcgatcggtgacttgttcatgtgtggtcacaatattattggtgcatttaccgcttataaatccggtcatgcactgaataacaaactgctgcaggctgtcctggcgaaacaggaagcctgggaatatgtgaccttccaggacgacgcagaactgccgttggccttcaaagcgccttcagctgtactggcataacgacatttatactgtcgtataaaattcgactggcaaatctggcactctctccggccaggtgaaccagtcgtttttttttgaattttataagagctataaaaaacggtgcgaacgctgttttcttaagcacttttacgcacaacttatcttcattcgtgctgtggacttcaggctttaatgataagatttgtgcgctaaatacgtttgaattcgatcgggatggcaataacgtgagtggaatactgacgcgctggcgacagtttggtaaacgctacttctggccgcatctcttattagggatggtcgcggcgagtttaggtttgcctgcgctcagcaacgccgccgaaccaaacgcgcccgcaaaagcgacaacccgcaaccacgagccttcagccaaagttaactttggtcaattggccttgctggaagcgaacacgcgccgcccgaattcgaactattccgttgattactggcatcaacatgctattcgtacggtaatccgtcatctttctttcgcaatggcaccgcaaacactgcccgttgctgaagaatctttgcctcttcaggcgcaacatcttgcattactggatacgctcagcgcgctgctgacccaggaaggcacgccgtctgaaaagggttatcgcattgattatgcgcattttaccccacaagcaaaattcagcacgcccgtctggataagccaggcgcaaggcatccgtgctggccctcaacgcctcacctaacaacaataaacctttacttcattttattaactccgtaacgcggggcgtttgagattttattatgctaatcaaattgttaactaaagttttcggtagtcgtaacgatcgcaccctgcgccggatgcgcaaagtggtcaacatcatcaatgccatggaaccggagatggaaaaactctccgatgaagaactgaaagggaaaaccgcagagtttcgtgcgcgtctggaaaaaggcgaagtgctggaaaatctgatcccggaagctttcgccgtggtgcgtgaggcaagtaagcgcgtctttggtatgcgtcacttcgacgttcagttactcggcggtatggttcttaacgaacgctgcatcgccgaaatgcgtaccggtgaaggtaaaaccctgaccgcaacgctgcctgcttacctgaacgcactaaccggtaaaggcgtgcacgtagttaccgtcaacgactacctggcgcaacgtgacgccgaaaacaaccgtccgctgtttgaattccttggcctgactgttggtatcaacctgccgggcatgccagcaccggcaaagcgcgaagcttacgcagctgacatcacttacggtacgaacaa
>95	N operona: 55	first-last	SF0095	gene_poz=(601-3306)	secA	preprotein translocase; secretion protein	Code: N; COG: COG0653	/position=106297 - 110202 (106897 - 109602)	/lenght=3906 (2706)	/codons=1302 (902)	/complement=false	GC-compoz=52.25424981522543%	/LCI1=1.072142064372919	/LCI2=0.21572327044025175	p_i1=0.20949760507933368	p_i2=0.132027864517895	/Tai=0.2518320327872166	/Tei=0.21882507806610552	/EEI=3.952502117922386
ttgaattcgatcgggatggcaataacgtgagtggaatactgacgcgctggcgacagtttggtaaacgctacttctggccgcatctcttattagggatggtcgcggcgagtttaggtttgcctgcgctcagcaacgccgccgaaccaaacgcgcccgcaaaagcgacaacccgcaaccacgagccttcagccaaagttaactttggtcaattggccttgctggaagcgaacacgcgccgcccgaattcgaactattccgttgattactggcatcaacatgctattcgtacggtaatccgtcatctttctttcgcaatggcaccgcaaacactgcccgttgctgaagaatctttgcctcttcaggcgcaacatcttgcattactggatacgctcagcgcgctgctgacccaggaaggcacgccgtctgaaaagggttatcgcattgattatgcgcattttaccccacaagcaaaattcagcacgcccgtctggataagccaggcgcaaggcatccgtgctggccctcaacgcctcacctaacaacaataaacctttacttcattttattaactccgtaacgcggggcgtttgagattttattatgctaatcaaattgttaactaaagttttcggtagtcgtaacgatcgcaccctgcgccggatgcgcaaagtggtcaacatcatcaatgccatggaaccggagatggaaaaactctccgatgaagaactgaaagggaaaaccgcagagtttcgtgcgcgtctggaaaaaggcgaagtgctggaaaatctgatcccggaagctttcgccgtggtgcgtgaggcaagtaagcgcgtctttggtatgcgtcacttcgacgttcagttactcggcggtatggttcttaacgaacgctgcatcgccgaaatgcgtaccggtgaaggtaaaaccctgaccgcaacgctgcctgcttacctgaacgcactaaccggtaaaggcgtgcacgtagttaccgtcaacgactacctggcgcaacgtgacgccgaaaacaaccgtccgctgtttgaattccttggcctgactgttggtatcaacctgccgggcatgccagcaccggcaaagcgcgaagcttacgcagctgacatcacttacggtacgaacaacgaatacggctttgactacctgcgcgacaacatggcgttcagccctgaagaacgtgtacagcgtaaactgcactatgcgctggtggacgaagtggactccatcctgatcgatgaagcgcgtacaccgctgatcatttccggcccggcagaagacagctcggaaatgtataaacgcgtgaataaaattattccgcacctgatccgtcaggaaaaagaagactccgaaaccttccagggcgaaggccacttctcggtggacgaaaaatctcgccaggtgaacctgaccgaacgtggtctggtgctgattgaagaactgctggtgaaagagggcatcatggatgaaggggagtctctgtactctccggccaacatcatgctgatgcaccacgtaacggcggcgctgcgcgctcatgcgctgtttacccgtgacgtcgactacatcgttaaagatggtgaagttatcatcgttgacgaacacaccggtcgtaccatgcagggccgacgctggtccgatggtctgcaccaggctgtggaagcgaaagaaggtgtgcagatccagaacgaaaaccaaacgctggcttcgatcaccttccagaactacttccgtctgtatgaaaaactggcggggatgaccggtactgctgataccgaagctttcgaatttagctccatctacaaactggataccgtcgttgttccgaccaaccgtccaatgattcgtaaagatctgccggacctggtctacatgactgaagcggaaaaaattcaggcgatcattgaagatatcaaagaacgtactgcgaaaggccagccggtgctggtgggtactatctccatcgaaaaatcggagctggtgtcaaacgaactgaccaaagccggtattaagcacaatgtcctgaacgccaaattccacgccaacgaagcggcgattgttgctcaggcaggttatccggctgcggtgactatcgcgaccaacatggcgggtcgtggtacagatattgtgctcggaggtagctggcaggcagaagttgccgcgctggaaaatccgaccgcagagcaaattgaaaaaattaaagccgactggcaggtacgtcacgatgcggtactggaagcaggtggcctgcatatcatcggtaccgagcgtcacgaatcccgtcgtatcgataaccagttgcgcggtcgttctggtcgtcagggggatgctggttcttcccgtttctacctgtcgatggaagatgcgctgatgcgtatttttgcttccgaccgagtatccggcatgatgcgtaaactgggtatgaagccaggcgaagccattgaacacccgtgggtgactaaagcgattgccaacgcccagcgtaaagttgaaagtcgtaacttcgacattcgtaagcaactgctggaatatgatgacgtggctaacgatcagcgtcgcgccatttactcccagcgtaacgaactgctggatgtcagcgatgtgagcgaaaccatcaacagcattcgtgaagatgtgttcaaagccaccattgatgcctacattccgccacagtcgctggaagaaatgtgggatattccggggctgcaggaacgtctgaagaacgatttcgacctcgatttaccaattaccgagtggctggataaagaaccagaactgcatgaagagacgctgcgtgagcgcattctggcgcagtccatcgaagtgtatcagcgtaaagaagaagtggttggtgctgagatgatgcgtcacttcgagaaaggcgtcatgctgcaaacgcttgactccctgtggaaagagcacctggcagcgatggactatctgcgtcagggtatccacctgcgtggctatgcacagaaagatccgaagcaggaatacaaacgtgaatcgttctccatgtttgcagcgatgctggagtcgttgaaatatgaagttatcagtacgctgagcaaagttcaggtacgtatgcctgaagaggttgaggagctggaacaacagcgtcgtatggaagccgagcgtttagcacaaatgcagcagcttagccatcaggatgacgactctgcagccgcagctgcactggcggcgcaaaccggtgaacgcaaagtaggacgtaacgatccttgcccgtgcggttctggtaaaaaatacaagcagtgccatggtcgcctgcaataaaagctaacagttgaagtaaaaggcgcaggattctgcgccttttttataggtttaagacaatgaaaaagctgcaaattgcggtaggtattattcgcaacgagaacaatgaaatctttataacacgtcgcgcagcagatgcgcacatggcgaataaactggagtttcccggcggtaaaattgaaatgggcgaaacgccggaacaggcggtggtgcgtgaacttcaggaagaggtcgggattaccccacaacatttttcgctatttgaaaaactggaatatgaattcccggacaggcatataactctgtggttctggctggtcgaaagttgggaaggggtgccgtggggtaaagaagggcaacccggtgagtggatgtcgctggtcggtcttaatgccgatgattttccgccagccaatgaaccggtaattgcgaagcttaagcgtctgtaggtcggataaggcgttcacgccgcatccgacatttgcacaagatgcctgatgcgacgctgtccgcgtcttatcaggcctacgtgaggcatcagacaaatgtcactgctttggctcttcgctccagtcatcgctttcggaaagatcgccactg
>96	N operona: 56	first-last	SF0096	gene_poz=(601-990)	mutT	7,8-dihydro-8-oxoguanine-triphosphatase	Code: LR; COG: COG0494	/position=109062 - 110651 (109662 - 110051)	/lenght=1590 (390)	/codons=530 (130)	/complement=false	GC-compoz=49.23076923076923%	/LCI1=0.917312661498708	/LCI2=0.19896640826873388	p_i1=0.11552830339436967	p_i2=0.10630317180941504	/Tai=0.4911547100934796	/Tei=0.19567285462847353	/EEI=2.0290862196964006
gtggctggataaagaaccagaactgcatgaagagacgctgcgtgagcgcattctggcgcagtccatcgaagtgtatcagcgtaaagaagaagtggttggtgctgagatgatgcgtcacttcgagaaaggcgtcatgctgcaaacgcttgactccctgtggaaagagcacctggcagcgatggactatctgcgtcagggtatccacctgcgtggctatgcacagaaagatccgaagcaggaatacaaacgtgaatcgttctccatgtttgcagcgatgctggagtcgttgaaatatgaagttatcagtacgctgagcaaagttcaggtacgtatgcctgaagaggttgaggagctggaacaacagcgtcgtatggaagccgagcgtttagcacaaatgcagcagcttagccatcaggatgacgactctgcagccgcagctgcactggcggcgcaaaccggtgaacgcaaagtaggacgtaacgatccttgcccgtgcggttctggtaaaaaatacaagcagtgccatggtcgcctgcaataaaagctaacagttgaagtaaaaggcgcaggattctgcgccttttttataggtttaagacaatgaaaaagctgcaaattgcggtaggtattattcgcaacgagaacaatgaaatctttataacacgtcgcgcagcagatgcgcacatggcgaataaactggagtttcccggcggtaaaattgaaatgggcgaaacgccggaacaggcggtggtgcgtgaacttcaggaagaggtcgggattaccccacaacatttttcgctatttgaaaaactggaatatgaattcccggacaggcatataactctgtggttctggctggtcgaaagttgggaaggggtgccgtggggtaaagaagggcaacccggtgagtggatgtcgctggtcggtcttaatgccgatgattttccgccagccaatgaaccggtaattgcgaagcttaagcgtctgtaggtcggataaggcgttcacgccgcatccgacatttgcacaagatgcctgatgcgacgctgtccgcgtcttatcaggcctacgtgaggcatcagacaaatgtcactgctttggctcttcgctccagtcatcgctttcggaaagatcgccactgctggggattcgtttttcttcagcagcccattctccgaggtcgatcagctgacaacgtttggagcaaaatggccgaaacgggctgatttcaccccacaccaccgttttcccgcaggttgggcaattcaccgtaatagtttctgacatttttactccttagcaacaggccagttcgaaatccagacgttccggtacctgtccgttttcagtgtccagcggcataaaacgaatggcaaaacggctcttatgtccggaaatttgcggataaagctgtgaatcgagcgacagattcaggcgcagcaagtcggcatcgccaccgttatcctgataaaaaccattcaggctggtttgtttacggaagggggccgactggcgaattaaatccagcaccatggtaagtgcctgggtgagcgggttcaggctggcaatccaggtttctacctggctgtc
>97	N operona: 57	first	SF0097	gene_poz=(601-735)	-	conserved hypothetical protein	null	/position=109466 - 110800 (110066 - 110200)	/lenght=1335 (135)	/codons=445 (45)	/complement=true	GC-compoz=54.81481481481482%	/LCI1=1.356060606060606	/LCI2=0.4757575757575758	p_i1=0.42694923704475657	p_i2=0.6311539704647312	/Tai=0.6752532345378561	/Tei=0.6680385734182581	/EEI=1.4730834762899572
tattaatttccgcgccgcgtatcgggcaatttctgcgtgaagatcgtttgattgctctggtgcgtcagcgactgagcatcccaggcggctgttgcagctttgatttacctacattgcacatttggctgcatctaccccaggcgcagcgcgacagccaggtagaaacctggattgccagcctgaacccgctcacccaggcacttaccatggtgctggatttaattcgccagtcggcccccttccgtaaacaaaccagcctgaatggtttttatcaggataacggtggcgatgccgacttgctgcgcctgaatctgtcgctcgattcacagctttatccgcaaatttccggacataagagccgttttgccattcgttttatgccgctggacactgaaaacggacaggtaccggaacgtctggatttcgaactggcctgttgctaaggagtaaaaatgtcagaaactattacggtgaattgcccaacctgcgggaaaacggtggtgtggggtgaaatcagcccgtttcggccattttgctccaaacgttgtcagctgatcgacctcggagaatgggctgctgaagaaaaacgaatccccagcagtggcgatctttccgaaagcgatgactggagcgaagagccaaagcagtgacatttgtctgatgcctcacgtaggcctgataagacgcggacagcgtcgcatcaggcatcttgtgcaaatgtcggatgcggcgtgaacgccttatccgacctacagacgcttaagcttcgcaattaccggttcattggctggcggaaaatcatcggcattaagaccgaccagcgacatccactcaccgggttgcccttctttaccccacggcaccccttcccaactttcgaccagccagaaccacagagttatatgcctgtccgggaattcatattccagtttttcaaatagcgaaaaatgttgtggggtaatcccgacctcttcctgaagttcacgcaccaccgcctgttccggcgtttcgcccatttcaattttaccgccgggaaactccagtttattcgccatgtgcgcatctgctgcgcgacgtgttataaagatttcattgttctcgttgcgaataatacctaccgcaatttgcagctttttcattgtcttaaacctataaaaaaggcgcagaatcctgcgccttttacttcaactgttagcttttattgcaggcgaccatggcactgcttgtattttttaccagaaccgcacgggcaaggatcgttacgtcctactttgcgttcaccggtttgcgccgccagtgcagctgcggctgcagagtcgtcatcctgatggctaa
>98	N operona: 57	middle	SF0098	gene_poz=(601-798)	yacG	conserved hypothetical protein	Code: S; COG: COG3024	/position=109551 - 110948 (110151 - 110348)	/lenght=1398 (198)	/codons=466 (66)	/complement=true	GC-compoz=52.02020202020202%	/LCI1=1.1384615384615384	/LCI2=0.1435897435897436	p_i1=0.2568250714661795	p_i2=0.04092594523877002	/Tai=0.5855081603326995	/Tei=0.13683335071489303	/EEI=1.680271547419748
gatgttttcgagcgcggcgaagtccgcactgagctgttgaaagaacttaaccggcagcaacgtaaactccagacctggattggcgtgcctggcgtggaccagagccgtattgaagcattaattcagcagttaaaagcggcggtgagcgtattaatttccgcgccgcgtatcgggcaatttctgcgtgaagatcgtttgattgctctggtgcgtcagcgactgagcatcccaggcggctgttgcagctttgatttacctacattgcacatttggctgcatctaccccaggcgcagcgcgacagccaggtagaaacctggattgccagcctgaacccgctcacccaggcacttaccatggtgctggatttaattcgccagtcggcccccttccgtaaacaaaccagcctgaatggtttttatcaggataacggtggcgatgccgacttgctgcgcctgaatctgtcgctcgattcacagctttatccgcaaatttccggacataagagccgttttgccattcgttttatgccgctggacactgaaaacggacaggtaccggaacgtctggatttcgaactggcctgttgctaaggagtaaaaatgtcagaaactattacggtgaattgcccaacctgcgggaaaacggtggtgtggggtgaaatcagcccgtttcggccattttgctccaaacgttgtcagctgatcgacctcggagaatgggctgctgaagaaaaacgaatccccagcagtggcgatctttccgaaagcgatgactggagcgaagagccaaagcagtgacatttgtctgatgcctcacgtaggcctgataagacgcggacagcgtcgcatcaggcatcttgtgcaaatgtcggatgcggcgtgaacgccttatccgacctacagacgcttaagcttcgcaattaccggttcattggctggcggaaaatcatcggcattaagaccgaccagcgacatccactcaccgggttgcccttctttaccccacggcaccccttcccaactttcgaccagccagaaccacagagttatatgcctgtccgggaattcatattccagtttttcaaatagcgaaaaatgttgtggggtaatcccgacctcttcctgaagttcacgcaccaccgcctgttccggcgtttcgcccatttcaattttaccgccgggaaactccagtttattcgccatgtgcgcatctgctgcgcgacgtgttataaagatttcattgttctcgttgcgaataatacctaccgcaatttgcagctttttcattgtcttaaacctataaaaaaggcgcagaatcctgcgccttttacttcaactgttagcttttattgcaggcgaccatggcactgcttgtattttttaccagaaccgcacggg
>99	N operona: 57	middle	SF0099	gene_poz=(601-1344)	yacF	conserved hypothetical protein	null	/position=109758 - 111701 (110358 - 111101)	/lenght=1944 (744)	/codons=648 (248)	/complement=true	GC-compoz=51.20967741935484%	/LCI1=1.163292847503374	/LCI2=0.28218623481781385	p_i1=0.2753475795656566	p_i2=0.25348612809492094	/Tai=0.4759750704095492	/Tei=0.32813751528542884	/EEI=2.0363719531660585
aacgggaggcattggcagtggtaagagtaccgttgccaatgcgtttgctgatctcggaattaacgtcattgatgccgatattattgcgcgtcaggtggttgaaccaggtgcacctgcgctacatgccattgctgatcactttggcgaaaacatgattgctgctgatggaacattgcagcgccgggccttgcgcgagcggatcttcgccaacccggaagagaaaaactggcttaacgacctgctgcatccgctgattcagcaagagacgcaacaccagatccagcaagcaacttccccctatgtactgtgggttgtgccattgctggtagaaaactcactgtataaaaaagcgaatcgagtgctggtggtggatgtcagcccagaaacgcaacttaagcgcaccatgcagcgcgatgatgtaactcgcgaacatgtcgaacaaatccttgctgctcaggcaacgcgcgaagcccgccttgccgtggcagatgacgtcattgataataacggcgcaccggatgctatcgcatcggatgttgcccgcctgcacgcacactatttgcagcttgcgtcgcagtttgtctcacaggaaaaaccgtaatgcagacccaggtcctttttgaacatccactaaatgaaaaaatgcgtacatggctgcgcattgagtttttgattcagcaactcaccgttaatttacccatcgttgaccacgctggcgcgctgcatttcttccgtaatgtcagtgaattactggatgttttcgagcgcggcgaagtccgcactgagctgttgaaagaacttaaccggcagcaacgtaaactccagacctggattggcgtgcctggcgtggaccagagccgtattgaagcattaattcagcagttaaaagcggcggtgagcgtattaatttccgcgccgcgtatcgggcaatttctgcgtgaagatcgtttgattgctctggtgcgtcagcgactgagcatcccaggcggctgttgcagctttgatttacctacattgcacatttggctgcatctaccccaggcgcagcgcgacagccaggtagaaacctggattgccagcctgaacccgctcacccaggcacttaccatggtgctggatttaattcgccagtcggcccccttccgtaaacaaaccagcctgaatggtttttatcaggataacggtggcgatgccgacttgctgcgcctgaatctgtcgctcgattcacagctttatccgcaaatttccggacataagagccgttttgccattcgttttatgccgctggacactgaaaacggacaggtaccggaacgtctggatttcgaactggcctgttgctaaggagtaaaaatgtcagaaactattacggtgaattgcccaacctgcgggaaaacggtggtgtggggtgaaatcagcccgtttcggccattttgctccaaacgttgtcagctgatcgacctcggagaatgggctgctgaagaaaaacgaatccccagcagtggcgatctttccgaaagcgatgactggagcgaagagccaaagcagtgacatttgtctgatgcctcacgtaggcctgataagacgcggacagcgtcgcatcaggcatcttgtgcaaatgtcggatgcggcgtgaacgccttatccgacctacagacgcttaagcttcgcaattaccggttcattggctggcggaaaatcatcggcattaagaccgaccagcgacatccactcaccgggttgcccttctttaccccacggcaccccttcccaactttcgaccagccagaaccacagagttatatgcctgtccgggaattcatattccagtttttcaaatagcgaaaaatgttgtggggtaatcccgacctcttcctgaagttcacgcaccaccgcctgttccggcgtttcgcccatttcaattttaccgccgggaaactccag
>100	N operona: 57	last	SF0100	gene_poz=(601-1221)	yacE	putative DNA repair protein	Code: H; COG: COG0237	/position=110501 - 112321 (111101 - 111721)	/lenght=1821 (621)	/codons=607 (207)	/complement=true	GC-compoz=52.33494363929147%	/LCI1=1.1003236245954693	/LCI2=0.3106796116504854	p_i1=0.22918910338788237	p_i2=0.31136777814060845	/Tai=0.48662069304756334	/Tei=0.3802310003265476	/EEI=1.9953687256528554
cgaagtttaatgccgggttcaggtcgagaatctgtttagttttttcgaaatccgcatcagacgtgccggtagaaaccatcacatgtttcagcacatcagcggaagaattgttgataaacgcttgccactcttcgacagaaaagtgtttatgcacagcagtcagaatatcaaaagaagccagcgcagaggccatagaaaatgtgcctacggtgtccatatttgcggcgataatcggcacgccggaccagctctgacctgaatgtttgaaggtgaattgacgttccagttcaacatcggaacggcttttaagagtggagcgtttagggcggatgagaacgtctttaaaacctaacttcagatcttcttcaatacgcatgtgcggattcctggggttaatggctataagggtaagagcgcaactccagtgacgctatcatacgcactaatcaatgcggcgcaagactgcgaaattgtctttttttacgctacaatcccataaatttacctggtaaatagtgagcgaacgtttcatcaatttcactttcgcgcgctcatttttaacgttttgataatcatgatgaattcccgggaatataaattatggggtatatagttgccttaacgggaggcattggcagtggtaagagtaccgttgccaatgcgtttgctgatctcggaattaacgtcattgatgccgatattattgcgcgtcaggtggttgaaccaggtgcacctgcgctacatgccattgctgatcactttggcgaaaacatgattgctgctgatggaacattgcagcgccgggccttgcgcgagcggatcttcgccaacccggaagagaaaaactggcttaacgacctgctgcatccgctgattcagcaagagacgcaacaccagatccagcaagcaacttccccctatgtactgtgggttgtgccattgctggtagaaaactcactgtataaaaaagcgaatcgagtgctggtggtggatgtcagcccagaaacgcaacttaagcgcaccatgcagcgcgatgatgtaactcgcgaacatgtcgaacaaatccttgctgctcaggcaacgcgcgaagcccgccttgccgtggcagatgacgtcattgataataacggcgcaccggatgctatcgcatcggatgttgcccgcctgcacgcacactatttgcagcttgcgtcgcagtttgtctcacaggaaaaaccgtaatgcagacccaggtcctttttgaacatccactaaatgaaaaaatgcgtacatggctgcgcattgagtttttgattcagcaactcaccgttaatttacccatcgttgaccacgctggcgcgctgcatttcttccgtaatgtcagtgaattactggatgttttcgagcgcggcgaagtccgcactgagctgttgaaagaacttaaccggcagcaacgtaaactccagacctggattggcgtgcctggcgtggaccagagccgtattgaagcattaattcagcagttaaaagcggcggtgagcgtattaatttccgcgccgcgtatcgggcaatttctgcgtgaagatcgtttgattgctctggtgcgtcagcgactgagcatcccaggcggctgttgcagctttgatttacctacattgcacatttggctgcatctaccccaggcgcagcgcgacagccaggtagaaacctggattgccagcctgaacccgctcacccaggcacttaccatggtgctggatttaattcgccagtcggcccccttccgtaaacaaaccagcctgaatggtttttatcaggataacggtggcgatgccgacttgc
>101	N operona: 58	first-last	SF0101	gene_poz=(601-1644)	guaC	GMP reductase	Code: F; COG: COG0516	/position=111346 - 113589 (111946 - 112989)	/lenght=2244 (1044)	/codons=748 (348)	/complement=false	GC-compoz=51.724137931034484%	/LCI1=1.0720461095100864	/LCI2=0.21671469740634006	p_i1=0.2094317171041063	p_i2=0.13362514384186255	/Tai=0.299592367361279	/Tei=0.2202626294576763	/EEI=3.2274354902287503
gattcgcttttttatacagtgagttttctaccagcaatggcacaacccacagtacatagggggaagttgcttgctggatctggtgttgcgtctcttgctgaatcagcggatgcagcaggtcgttaagccagtttttctcttccgggttggcgaagatccgctcgcgcaaggcccggcgctgcaatgttccatcagcagcaatcatgttttcgccaaagtgatcagcaatggcatgtagcgcaggtgcacctggttcaaccacctgacgcgcaataatatcggcatcaatgacgttaattccgagatcagcaaacgcattggcaacggtactcttaccactgccaatgcctcccgttaaggcaactatataccccataatttatattcccgggaattcatcatgattatcaaaacgttaaaaatgagcgcgcgaaagtgaaattgatgaaacgttcgctcactatttaccaggtaaatttatgggattgtagcgtaaaaaaagacaatttcgcagtcttgcgccgcattgattagtgcgtatgatagcgtcactggagttgcgctcttacccttatagccattaaccccaggaatccgcacatgcgtattgaagaagatctgaagttaggttttaaagacgttctcatccgccctaaacgctccactcttaaaagccgttccgatgttgaactggaacgtcaattcaccttcaaacattcaggtcagagctggtccggcgtgccgattatcgccgcaaatatggacaccgtaggcacattttctatggcctctgcgctggcttcttttgatattctgactgctgtgcataaacacttttctgtcgaagagtggcaagcgtttatcaacaattcttccgctgatgtgctgaaacatgtgatggtttctaccggcacgtctgatgcggatttcgaaaaaactaaacagattctcgacctgaacccggcattaaacttcgtttgtattgatgtggcgaatggttattccgaacacttcgtgcagttcgttgcgaaagcgcgtgaagcgtggccgaccaaaaccatttgtgctggcaacgtagtgactggtgaaatgtgtgaggagcttatcctctccggtgctgatatcgttaaagttggcattggcccaggttctgtttgtacaactcgcgtcaaaacaggcgtcggttatccgcagctttctgcggtaatcgaatgtgccgatgcggcgcacggtctgggcggaatgatcgtcagcgacggtggctgtaccacgccgggcgatgtggcgaaagcctttggcggcggtgccgatttcgtcatgcttggcggcatgctggcgggccacgaagagagcggcggtcgcatcgttgaggagaacggcgagaaatttatgctgttctacggcatgagctccgagtctgcgatgaaacgtcacgttggcggcgttgcggaataccgcgcagcagaaggtaaaaccgttaagctgccgctgcgaggccaggttgaaaataccgcgcgtgatattttgggcggcctgcgttcagcttgtacatacgttggggcttcacgcctgaaagagctgaccaagcgcaccacgtttattcgtgtgctggaacaagaaaaccgcatcttcaacaacctgtaatctcccaacgctggcgtggagcaacacgccagcgttatcccatcccactcatcgcatcgcctaaatggaaaattggcagatacattgccaccaccagcgtaccgataattcctcccgttatgatcagcaacgccggttccagtaaggctgcgaggttatccgccagcgccattgtgttatcccgatgatgatgggcgaggttgtctaacatgaggtccagcgagccggatgcctctcctgttctcactaattgcaaacagagcgggctaaactcaccggcattttttagcgccagccagatgggatgaccgttactgatatcgtgctggatttgtgtcagaagttgcacccagtacgggcagcgcattgtttctctgacgctctctacgccctgtaaaaaagtaatgcctgcactttgtgtcagcgccagaatcgtaaagatctgcgtgagtttttgtcccctcatcagtgaacccataatcgggatgcgtaacagcaatttctgccgcgcgataagccaggtcgggcggcgcatcagcaacttattggctatcgccagcagaaagccgaacaacaccagcagccagccccattcgccac
>102	N operona: 59	first	SF0102	gene_poz=(601-708)	-	conserved hypothetical protein	null	/position=112309 - 113616 (112909 - 113016)	/lenght=1308 (108)	/codons=436 (36)	/complement=true	GC-compoz=51.85185185185185%	/LCI1=1.019047619047619	/LCI2=0.10285714285714284	p_i1=0.1743612098140731	p_i2=0.013830448391878204	/Tai=0.4970217670701598	/Tei=0.1124474035526904	/EEI=1.9556146710745834
aggggatcatgacgctggcagactttagtggcgaatggggctggctgctggtgttgttcggctttctgctggcgatagccaataagttgctgatgcgccgcccgacctggcttatcgcgcggcagaaattgctgttacgcatcccgattatgggttcactgatgaggggacaaaaactcacgcagatctttacgattctggcgctgacacaaagtgcaggcattacttttttacagggcgtagagagcgtcagagaaacaatgcgctgcccgtactgggtgcaacttctgacacaaatccagcacgatatcagtaacggtcatcccatctggctggcgctaaaaaatgccggtgagtttagcccgctctgtttgcaattagtgagaacaggagaggcatccggctcgctggacctcatgttagacaacctcgcccatcatcatcgggataacacaatggcgctggcggataacctcgcagccttactggaaccggcgttgctgatcataacgggaggaattatcggtacgctggtggtggcaatgtatctgccaattttccatttaggcgatgcgatgagtgggatgggataacgctggcgtgttgctccacgccagcgttgggagattacaggttgttgaagatgcggttttcttgttccagcacacgaataaacgtggtgcgcttggtcagctctttcaggcgtgaagccccaacgtatgtacaagctgaacgcaggccgcccaaaatatcacgcgcggtattttcaacctggcctcgcagcggcagcttaacggttttaccttctgctgcgcggtattccgcaacgccgccaacgtgacgtttcatcgcagactcggagctcatgccgtagaacagcataaatttctcgccgttctcctcaacgatgcgaccgccgctctcttcgtggcccgccagcatgccgccaagcatgacgaaatcggcaccgccgccaaaggctttcgccacatcgcccggcgtggtacagccaccgtcgctgacgatcattccgcccagaccgtgcgccgcatcggcacattcgattaccgcagaaagctgcggataaccgacgcctgttttgacgcgagttgtacaaacagaacctgggccaatgccaactttaacgatatcagcaccggagaggataagctcctcacacatttcaccagtcactacgttgccagcacaaatggttttggtcggccacgcttcacgcgctttcgcaacgaactgcacgaagtgttcggaataaccattcgccacatcaatacaaacgaagtttaatgc
>103	N operona: 59	middle	SF0103	gene_poz=(601-1803)	hofC	putative integral membrane protein	Code: N; COG: COG1459	/position=112424 - 114826 (113024 - 114226)	/lenght=2403 (1203)	/codons=801 (401)	/complement=true	GC-compoz=52.53532834580216%	/LCI1=1.065	/LCI2=0.20725000000000002	p_i1=0.20461591491319947	p_i2=0.11871264856358742	/Tai=0.603493312085098	/Tei=0.20684138370722868	/EEI=1.605392930575588
gtggtattaaggttgttacagcaggtgagccaggcactggatgttaacacgctgggaatgcagccgttacaactggcggactttgctcatgccttgcaacaaccacagggactggtgctggtaactggccctacaggcagtggcaaaacggtcacctggtgttgtccacgctacacaccaattccaccactgaaacgctggtacgtttacagcaaatgggggtcgcccgctggatgctatcatcggcgcttacgctggtaatagcccagcgtctggtacgtaaactttgcccacattgtcgccgacagcaaggggagcccatccatattccagacactgtatggccgtcgccgctgccccactggcaggcacccggttgtgtacattgctaccacggtttttatggtcgtaccgccttgtttgaagtcctgcccattacaccagccatacgccagcttatttccgctaatactgaagttgaatcgctggaaacgcacgcccgacaggcgggtatgcgtacgctttttgaaaacggctgcctggccgtggagcaaggcttaaccacctttgaagagttaatccgcgtactggggatgccgcatggcaagtaagcaactctggcgctggcatggcataaccggcgacggcaatgcgcaagatgggatgctatgggcagagagccgtactttactgcttatggcactacagcaacagatggttaccccactaagcctgaagcgaatcgccatcaattctgcgcagtggcgaggagataaaagcgcggaagtcattcatcaactggcgacgctacttaaagccgggttaacgctttctgaagggctggctctgctggcggaacagcatcccagtaagcaatggcaagcgttgctgcaatcgctggcgcacgatctcgaacagggcattgctttttccaatgccttattaccctggtcagaggcatttccgccgctctatcaggcgatgatccgcacgggtgaactgaccggtaagctggatgaatgctgctttgaactggcgcgtcagcaaaaatcccagcgtcagttgaccgacaaagtgaaatcagcgttgcgttatcccatcatcattttagcgatggcaatcatggtggttgtggcaatgctgcattttgttctgccggagtttgccgctatctataagaccttcaacaccccactaccggcactaacgcaggggatcatgacgctggcagactttagtggcgaatggggctggctgctggtgttgttcggctttctgctggcgatagccaataagttgctgatgcgccgcccgacctggcttatcgcgcggcagaaattgctgttacgcatcccgattatgggttcactgatgaggggacaaaaactcacgcagatctttacgattctggcgctgacacaaagtgcaggcattacttttttacagggcgtagagagcgtcagagaaacaatgcgctgcccgtactgggtgcaacttctgacacaaatccagcacgatatcagtaacggtcatcccatctggctggcgctaaaaaatgccggtgagtttagcccgctctgtttgcaattagtgagaacaggagaggcatccggctcgctggacctcatgttagacaacctcgcccatcatcatcgggataacacaatggcgctggcggataacctcgcagccttactggaaccggcgttgctgatcataacgggaggaattatcggtacgctggtggtggcaatgtatctgccaattttccatttaggcgatgcgatgagtgggatgggataacgctggcgtgttgctccacgccagcgttgggagattacaggttgttgaagatgcggttttcttgttccagcacacgaataaacgtggtgcgcttggtcagctctttcaggcgtgaagccccaacgtatgtacaagctgaacgcaggccgcccaaaatatcacgcgcggtattttcaacctggcctcgcagcggcagcttaacggttttaccttctgctgcgcggtattccgcaacgccgccaacgtgacgtttcatcgcagactcggagctcatgccgtagaacagcataaatttctcgccgttctcctcaacgatgcgaccgccgctctcttcgtggcccgccagcatgccgccaagcatgacgaaatcggcaccgccgccaaaggctttcgccacatcgcccggcgtggtacagccaccgtcgctgacgatcattccgcccagaccgtgcgccgcatcggcacattcgattaccgcagaaagctgcggataaccgacgcctgttttgacgcgagttgtacaaacagaacctgggccaatgccaactttaacgatatcagcaccggagaggataagctcctcacacatttcaccagtca
>105	N operona: 59	last	SF0105	gene_poz=(601-1041)	ppdD	prelipin peptidase dependent protein	Code: N; COG: COG2165	/position=114773 - 116413 (115373 - 115813)	/lenght=1641 (441)	/codons=547 (147)	/complement=true	GC-compoz=53.06122448979592%	/LCI1=1.1643835616438356	/LCI2=0.24908675799086757	p_i1=0.27616968008591897	p_i2=0.18978545529367355	/Tai=0.5304865918782606	/Tei=0.2708069097643062	/EEI=1.8130083134693513
cggtactttgcggcggcggagcgaatcaccgtctggggctttctgatgccttcctgatcaaagaaaaccatattattgcctccggctcagtgcgccaggcggtcgaaaaagcgtcctggctgcatccggatgcgccagtagaagtcgaagtagagaatctggaagaacttgatgaggccctgaaagccggagccgatatcatcatgctggataacttcgaaacagaacagatgcgcgaagccgtcaaacgcaccaacggcaaggcgctactggaagtgtctggcaacgtcactgacaaaacactgcgcgaatttgccgaaacgggcgtggactttatctccgtcggtgcgctaactaaacacgtacaagcactcgacctttcaatgcgttttcgctaattgctgacagatttatccgctccatcgcgggcggataatctccccttccccaactttcttcgtaacgcctcgcaaatttcttgtctttcgctgcaacgaaataaaaaacctcggaatctgctttcccgtttcgttttttgcccctcgcctgtgctgatggcgtttgccaaagtagcaccaaccaaatcaaggagcgaaacagatggacaagcaacgcggttttacacttatcgaactgatggtggttattggcatcattgccattttaagctccattggtattcccgcttatcaaaactacctgcgcaaagccgcactcaccgacatgctacaaacctttgtgccttaccgtaccgccgtagagttgtgcgcgctggaacatggtggattagatacctgcgacggtggcagcaatggcattccctcgcctaccaccacccgctatgtttcagccatgagtgtggcaaagggcgtggtgtcgctgaccgggcaagaaagtctcaatgggctaagcgtcgtcatgacgccaggttgggataacgcaaacggcgtcaccggctgggcgcgcaactgcaatattcaaagtgacagcgcattgcagcaagcctgcgaagatgtcttccgctttgatgacgccaactaaggagcggcaatgaatattccacagctcacggccctgtgcctgcgttatcagggagtcttgctggatgccagcgaagaagtggttcatgttgcggtggtcgatgccccctcacatgagttgctggacgcattgcatttcgctaccaccaaacgtattgagatcacctgctggacgcgccaacaaatggaaggtcacgccagtcgcacacaacagacattacccgtagctgttcaggagaagcatcagcccaaagcagagttgctgactcgaacgttacaatctgcgctggaacaacgcgcgtctgatattcatatcgaaccagcggacaatgcctaccgcatccgcttgcgtatcgacggcgtattgcatcctttaccggatgtttcaccggatgccggagtcgcattaacagccagattaaaagtgctgggaaacctggatattgcggaacatcgcctgccgcaggacgggcaattcactgtcgaactggcaggaaacaccgtctcatttcgtattgcgaccttaccatgtcggggtggtgaaaaggtggtattaaggttgttacagcaggtgagccaggcactggatgttaacacgctg
>106	N operona: 60	first-last	SF0106	gene_poz=(601-1494)	nadC	quinolinate phosphoribosyltransferase	Code: H; COG: COG0157	/position=115416 - 117509 (116016 - 116909)	/lenght=2094 (894)	/codons=698 (298)	/complement=true	GC-compoz=53.355704697986575%	/LCI1=0.9730639730639731	/LCI2=0.19427609427609427	p_i1=0.14628379727465976	p_i2=0.09955625580389617	/Tai=0.45699303961888843	/Tei=0.18960063022350654	/EEI=2.107199806835425
ccaatcaaatgcaggaccgggatcggttttccgatccggcgcaatatcacaatggcccgtcatgttattagcgatatcgggatagcgatctatcagtgcccgcgtaaccgccgcaagctgttgatactgcgcatcggtatacgccagagtatcggtgccttcaagctcaatcccaatagaaaaatcattgcagcgttcacgcccctgatactgagagactcccgcatgccaggcacgtttatcgaaaggaacatactggactatttcaccatcacggcgaatcaaacagtgagcggagacgcgcaaatgggcgatctcagcaaagaaaggatgtgcctgcggatcaatagttccagtgaataatgcgtcgatccacggaccgccaaactcgcctggcggcaggctaatattgtgcaccaccagcagggtgggtgtttcgtcatccaggcggcaatcgtaatgtggtgagggaacgcggcgcgcgccaaccagccacccctgttctaacaacatgcaggatctccttatatgtggtgctaatacccggttcagagtagcatgtttctaccttatgattcgttagctatctggagttttaacatgccgcctcgccgctacaaccctgacacccgacgtgacgagctgctggaacgcattaatctcgatatccccggcgcggtggcccaggcgctgcgggaagatttaggcggaacagtcgatgccaacaatgacattacggcaaaacttttaccggaaaattctcgctctcatgccacggtgatcacccgcgagaatggcgtattttgtggcaaacgctgggttgaagaggtgtttattcaactggcaggcgacgatgtcaccataatctggcatgtggatgacggcgatgtcatcaacgccaatcaacccttgttcgaacttgaaggcccatcccgcgtgctgttaacgggcgaacgcactgcgcttaattttgtgcaaaccctttcaggagttgccagtaaggtacgccactatgtcgaattactggaaggcaccaacacgcagttgttggatacgcgcaaaaccttacctggcctgcgttcagctctgaaatacgcggtactttgcggcggcggagcgaatcaccgtctggggctttctgatgccttcctgatcaaagaaaaccatattattgcctccggctcagtgcgccaggcggtcgaaaaagcgtcctggctgcatccggatgcgccagtagaagtcgaagtagagaatctggaagaacttgatgaggccctgaaagccggagccgatatcatcatgctggataacttcgaaacagaacagatgcgcgaagccgtcaaacgcaccaacggcaaggcgctactggaagtgtctggcaacgtcactgacaaaacactgcgcgaatttgccgaaacgggcgtggactttatctccgtcggtgcgctaactaaacacgtacaagcactcgacctttcaatgcgttttcgctaattgctgacagatttatccgctccatcgcgggcggataatctccccttccccaactttcttcgtaacgcctcgcaaatttcttgtctttcgctgcaacgaaataaaaaacctcggaatctgctttcccgtttcgttttttgcccctcgcctgtgctgatggcgtttgccaaagtagcaccaaccaaatcaaggagcgaaacagatggacaagcaacgcggttttacacttatcgaactgatggtggttattggcatcattgccattttaagctccattggtattcccgcttatcaaaactacctgcgcaaagccgcactcaccgacatgctacaaacctttgtgccttaccgtaccgccgtagagttgtgcgcgctggaacatggtggattagatacctgcgacggtggcagcaatggcattccctcgcctaccaccacccgctatgtttcagccatgagtgtggcaaagggcgtggtgtcgctgaccgggcaagaaagtctcaatgggctaagcgtcgtcatgacgccaggttgggataacgcaaacggcgtcaccggctgggcgcgcaactgcaatattcaaagtgacagcgcattgca
>107	N operona: 61	first	SF0107	gene_poz=(601-1152)	ampD	AmpD protein	Code: M; COG: COG3023	/position=116397 - 118148 (116997 - 117548)	/lenght=1752 (552)	/codons=584 (184)	/complement=false	GC-compoz=53.80434782608695%	/LCI1=1.0619307832422586	/LCI2=0.25828779599271406	p_i1=0.20253221475577346	p_i2=0.20696972881818856	/Tai=0.5585782415388714	/Tei=0.2862727559363697	/EEI=1.7649528876009528
gccgccgcaaagtaccgcgtatttcagagctgaacgcaggccaggtaaggttttgcgcgtatccaacaactgcgtgttggtgccttccagtaattcgacatagtggcgtaccttactggcaactcctgaaagggtttgcacaaaattaagcgcagtgcgttcgcccgttaacagcacgcgggatgggccttcaagttcgaacaagggttgattggcgttgatgacatcgccgtcatccacatgccagattatggtgacatcgtcgcctgccagttgaataaacacctcttcaacccagcgtttgccacaaaatacgccattctcgcgggtgatcaccgtggcatgagagcgagaattttccggtaaaagttttgccgtaatgtcattgttggcatcgactgttccgcctaaatcttcccgcagcgcctgggccaccgcgccggggatatcgagattaatgcgttccagcagctcgtcacgtcgggtgtcagggttgtagcggcgaggcggcatgttaaaactccagatagctaacgaatcataaggtagaaacatgctactctgaaccgggtattagcaccacatataaggagatcctgcatgttgttagaacaggggtggctggttggcgcgcgccgcgttccctcaccacattacgattgccgcctggatgacgaaacacccaccctgctggtggtgcacaatattagcctgccgccaggcgagtttggcggtccgtggatcgacgcattattcactggaactattgatccgcaggcacatcctttctttgctgagatcgcccatttgcgcgtctccgctcactgtttgattcgccgtgatggtgaaatagtccagtatgttcctttcgataaacgtgcctggcatgcgggagtctctcagtatcaggggcgtgaacgctgcaatgatttttctattgggattgagcttgaaggcaccgatactctggcgtataccgatgcgcagtatcaacagcttgcggcggttacgcgggcactgatagatcgctatcccgatatcgctaataacatgacgggccattgtgatattgcgccggatcggaaaaccgatcccggtcctgcatttgattgggcacggtttcgtgcgctggtcagcaaggagacaacatgacgctatttacaaccttactggtgttaattttcgagcgcctgtttaagttgggcgagcactggcagcttgatcatcgtcttgaagcgttctttcggcgggtgaaacatttttctctcgggcgcacgttaggcatgaccattattgcgatgggtgtgacttttttactgttacgcgcattgcagggagtattgttcaacgttcccacgctgctggtgtggctgctgattggtttgctgtgtattggcgcaggtaaagttcgtcttcattatcatgcttatctgacagctgcttcacgtaatgatagccatgcccgtgccacgatggctggcgaactcaccatgattcacggcgtcccggcaggctgcgacgaacgtgagtatttgcgtgagctgcaaaatgcattgctgtggattaactttcgtttttatcttgcaccgctgttctggctgattgtggggggaacctggggacccgttacgctgatggggtatgcgttcttgcgtgcatggcaatactggctggcgcgataccagacgccgcatcatcgtttacagtccggcattgatgcagtgcttcatgtactggattgggtgccggttc
>108	N operona: 61	last	SF0108	gene_poz=(601-1455)	ampE	AmpE protein	null	/position=116945 - 118999 (117545 - 118399)	/lenght=2055 (855)	/codons=685 (285)	/complement=false	GC-compoz=52.16374269005848%	/LCI1=0.9413145539906104	/LCI2=0.17089201877934274	p_i1=0.12830744626087065	p_i2=0.06914428002883703	/Tai=0.5114693448573606	/Tei=0.16222985202595336	/EEI=1.8791404274146393
gaaacatgctactctgaaccgggtattagcaccacatataaggagatcctgcatgttgttagaacaggggtggctggttggcgcgcgccgcgttccctcaccacattacgattgccgcctggatgacgaaacacccaccctgctggtggtgcacaatattagcctgccgccaggcgagtttggcggtccgtggatcgacgcattattcactggaactattgatccgcaggcacatcctttctttgctgagatcgcccatttgcgcgtctccgctcactgtttgattcgccgtgatggtgaaatagtccagtatgttcctttcgataaacgtgcctggcatgcgggagtctctcagtatcaggggcgtgaacgctgcaatgatttttctattgggattgagcttgaaggcaccgatactctggcgtataccgatgcgcagtatcaacagcttgcggcggttacgcgggcactgatagatcgctatcccgatatcgctaataacatgacgggccattgtgatattgcgccggatcggaaaaccgatcccggtcctgcatttgattgggcacggtttcgtgcgctggtcagcaaggagacaacatgacgctatttacaaccttactggtgttaattttcgagcgcctgtttaagttgggcgagcactggcagcttgatcatcgtcttgaagcgttctttcggcgggtgaaacatttttctctcgggcgcacgttaggcatgaccattattgcgatgggtgtgacttttttactgttacgcgcattgcagggagtattgttcaacgttcccacgctgctggtgtggctgctgattggtttgctgtgtattggcgcaggtaaagttcgtcttcattatcatgcttatctgacagctgcttcacgtaatgatagccatgcccgtgccacgatggctggcgaactcaccatgattcacggcgtcccggcaggctgcgacgaacgtgagtatttgcgtgagctgcaaaatgcattgctgtggattaactttcgtttttatcttgcaccgctgttctggctgattgtggggggaacctggggacccgttacgctgatggggtatgcgttcttgcgtgcatggcaatactggctggcgcgataccagacgccgcatcatcgtttacagtccggcattgatgcagtgcttcatgtactggattgggtgccggttcgtcttgcgggtgtggtatatgccttgatcggtcatggtgagaaagcgttaccggcctggtttgcttcgctgggtgatttccatacttcgcaatatcaggtattaacgcgtctggcgcagttctctctggcgcgtgaaccgcatgtcgataaggtggagacgccgaaggcagcggtttcaatggcgaagaaaacctcgttcgtggtcgtggtggtgattgcgctactgacgatttacggggcgttggtgtagagattattgccctcaccctgtacgggtgagggcgtagagagattaatgcgcttttacggctttggcggttttctctttaaacagatagccgatacctaacacgatcagccataccgggatcaggtataccgaaatcgccattcctggggtcatcagcataatcaccagtaccgccgccataaacagcaggcagatccagttacccagcggataaagcagagcagggaagcgagttaccacgccttgttcctgcttggcgcgacggaacttcatatgcgccagactgatcatcgcccagttgatcaccagtgcggataccaccagtgccattaacaggccaaatgcggattccggagcaagatagttaatcaatacgcacaatgctgtaaccagcgcagacaccagaatggtgttaaccggtacgccgcgtttatcgacagacgccagcgcttttggcgcgttcccctgttgtgccagaccaaacagcatacggctgttgcaatatacgcagctgttgtacacggagagcgccgcagtcagtaccacgatgttcagcgcattcgccacaaaggtatcgcctaactcgtggaagatcagcac
>109	N operona: 62	first-last	SF0109	gene_poz=(601-1974)	aroP	aromatic amino acid transport protein	Code: E; COG: COG1113	/position=117842 - 120415 (118442 - 119815)	/lenght=2574 (1374)	/codons=858 (458)	/complement=true	GC-compoz=52.69286754002911%	/LCI1=1.0532458059810357	/LCI2=0.25222465353756374	p_i1=0.19668304033477865	p_i2=0.1955935103073165	/Tai=0.34413481146209574	/Tei=0.27603415927658487	/EEI=2.821595055015124
ctccagttgctgctcaatcacatcggagagttttggttggcggattttgctgtaggccatgagttcctgtcttaagccacttgccgaagtcaattggtcttaccaatttcatgtctgtgacgctaaagtaacaaagtattcaccttatgtccatacaggttttgattgaaatcatgaaactgtgcacattttaacaacttgacatatataacgtttcaaagttgtaactatgcacaaatgtagactttacgtaggaaagggattttttaacgattattaaactataaaaatccgaattgaaccgattcacttaccaattttttgatttttaagtcaataaaaacgaatttaaattcactctgcatattgagaggggttgaggctgagctttacaaacggtttctttttaagcaactcatcttcaaccatgcataaagcgggtgcattcgctgccgcataccattattcttgatctgacggaagtctttttgtaacaattcaaacctccttgatgtaaacaaatcaatacaacaaacggaattgcaaacttacacacgcatcactgcgtagatcaaaaaaacaatcaccgcacgaggtttcatgatggaaggtcaacagcacggcgagcagctaaagcgcggccttaaaaaccgccatattcagcttatcgcgctgggtggcgcgatagggacagggctattcctaggtagcgcctccgtaatacagtccgcagggccagggattatcctgggttacgccattgctggttttatcgcctttctgatcatgcgtcagctgggtgaaatggtggtcgaagaacctgtcgcaggctcctttagccactttgcttataaatactggggcagttttgccggtttcgcctctggctggaactactgggtactgtacgttttagttgccatggcagagctgactgccgtgggtaaatacattcagttctggtatccggaaatcccaacctgggtttctgccgccgtattctttgtggtgattaacgccatcaacctgaccaacgttaaagtgtttggcgagatggagttctggtttgccattatcaaagttattgcggtagtagcgatgatcatcttcggcggctggctgctgttcagtggcaacggcggcccgcaggcgagcgttagcaacctgtgggatcaaggtggtttcctgccgcacggcttcaccggactggtgatgatgatggcgattatcatgttctcgttcggtggtctggaactggtggggatcaccgcagcagaagctgataacccggagcaaagtatcccgaaagcaactaaccaggttatctaccgcatcctgattttctatattggttcgttagccgttctgctctcactgatgccgtggacccgcgttaccgccgataccagtccgtttgtgctgatcttccacgagttaggcgatacctttgtggcgaatgcgctgaacatcgtggtactgactgcggcgctctccgtgtacaacagctgcgtatattgcaacagccgtatgctgtttggtctggcacaacaggggaacgcgccaaaagcgctggcgtctgtcgataaacgcggcgtaccggttaacaccattctggtgtctgcgctggttacagcattgtgcgtattgattaactatcttgctccggaatccgcatttggcctgttaatggcactggtggtatccgcactggtgatcaactgggcgatgatcagtctggcgcatatgaagttccgtcgcgccaagcaggaacaaggcgtggtaactcgcttccctgctctgctttatccgctgggtaactggatctgcctgctgtttatggcggcggtactggtgattatgctgatgaccccaggaatggcgatttcggtatacctgatcccggtatggctgatcgtgttaggtatcggctatctgtttaaagagaaaaccgccaaagccgtaaaagcgcattaatctctctacgccctcacccgtacagggtgagggcaataatctctacaccaacgccccgtaaatcgtcagtagcgcaatcaccaccacgaccacgaacgaggttttcttcgccattgaaaccgctgccttcggcgtctccaccttatcgacatgcggttcacgcgccagagagaactgcgccagacgcgttaatacctgatattgcgaagtatggaaatcacccagcgaagcaaaccaggccggtaacgctttctcaccatgaccgatcaaggcatataccacacccgcaagacgaaccggcacccaatccagtacatgaagcactgcatcaatgccggactgtaaacgatgatgcggcgtctggtatcgcgccagccagtattgccatgcacgcaagaacgcataccccatcagcgtaacgggtccccaggttccccccacaatcagccagaacagcggtgcaagataaaaacgaaagttaatccacagcaatgcattttgcagctcacgcaaatactcacgttcgtcgcagcctgccgggacgccgtgaatcatggtgagttcgccagccatcgtggcacgggcatggctatcattacg
>110	N operona: 63	first-last	SF0110	gene_poz=(601-1365)	pdhR	transcriptional regulator for pyruvate	Code: K; COG: COG2186	/position=119756 - 121720 (120356 - 121120)	/lenght=1965 (765)	/codons=655 (255)	/complement=false	GC-compoz=55.81699346405229%	/LCI1=1.1745406824146982	/LCI2=0.255249343832021	p_i1=0.28385726452466553	p_i2=0.20124409722489706	/Tai=0.46370113225644055	/Tei=0.28111968750240734	/EEI=2.1537919555506857
aatatggcggtttttaaggccgcgctttagctgctcgccgtgctgttgaccttccatcatgaaacctcgtgcggtgattgtttttttgatctacgcagtgatgcgtgtgtaagtttgcaattccgtttgttgtattgatttgtttacatcaaggaggtttgaattgttacaaaaagacttccgtcagatcaagaataatggtatgcggcagcgaatgcacccgctttatgcatggttgaagatgagttgcttaaaaagaaaccgtttgtaaagctcagcctcaacccctctcaatatgcagagtgaatttaaattcgtttttattgacttaaaaatcaaaaaattggtaagtgaatcggttcaattcggatttttatagtttaataatcgttaaaaaatccctttcctacgtaaagtctacatttgtgcatagttacaactttgaaacgttatatatgtcaagttgttaaaatgtgcacagtttcatgatttcaatcaaaacctgtatggacataaggtgaatactttgttactttagcgtcacagacatgaaattggtaagaccaattgacttcggcaagtggcttaagacaggaactcatggcctacagcaaaatccgccaaccaaaactctccgatgtgattgagcagcaactggagtttttgatcctcgaaggcactctccgcccgggcgaaaaactcccaccggaacgcgaactggcaaaacagttcgacgtctcccgtccctccttgcgtgaggcgattcaacgtctcgaagcgaagggcttgttgcttcgtcgccagggtggcggcacttttgtccagagcagcctatggcaaagcttcagcgatccgctggtggagctgctctccgaccatcctgaatcacagtatgacttgctcgaaacacgacacgccctggaaggtatcgccgcttattacgccgcgctgcgtagtaccgatgaagacaaggaacgcatccgtgaactccaccacgccatagagctggcgcagcagtctggcgatctggacgcggaatcaaacgccgtactccagtatcagattgccgtcaccgaagcggcccacaatgtggttctgcttcatctgctaaggtgtatggagccgatgttggcccagaatgtccgccagaacttcgaattgctctattcgcgtcgcgagatgctgccgctggtgagtagtcaccgcacccgcatatttgaagcgattatggtcggtaagccggaagaagcgcgcgaagcatcgcatcgccatctggcctttatcgaagaaattttgctcgacagaagccgtgaagagagccgccgtgagcgttctctgcgtcgtctggagcaacgaaagaattagtgatttttctggtaaaaattatccagaagatgttgtaaatcaagcgcatataaaagcgcggtaactaaacgtagaacctgtcttattgagctttctggcgagagttcaatgggacaggttccagaaaactcaacgttattagatagataaggaataacccatgtcagaacgtttcccaaatgacgtggatccgatcgaaactcgcgactggctccaggcgatcgaatcggtcatccgtgaagaaggtgttgagcgtgctcagtatctgatcgaccaactgcttgctgaagcccgcaaaggcggtgtaaacgtagccgcaggcacaggtatcagcaactacatcaacaccatccccgttgaagaacaaccggagtatccgggtaatctggaactggaacgccgtattcgttcagctatccgctggaacgccatcatgacggtgctgcgtgcgtcgaaaaaagacctcgaactgggcggccacatggcgtccttccagtcttccgcaaccatttatgatgtgtgctttaaccacttcttccgtgcacgcaacgagcaggatggcggcgacctggtttacttccagggccacatctccccggg
>111	N operona: 64	first	SF0111	gene_poz=(601-3264)	aceE	pyruvate dehydrogenase (decarboxylase component)	Code: C; COG: COG2609	/position=120681 - 124544 (121281 - 123944)	/lenght=3864 (2664)	/codons=1288 (888)	/complement=false	GC-compoz=53.228228228228225%	/LCI1=1.1059751972942502	/LCI2=0.19255918827508467	p_i1=0.23321621548433985	p_i2=0.09713858881567373	/Tai=0.20348472516107302	/Tei=0.18742472993410636	/EEI=4.952104754723939
gtatcgccgcttattacgccgcgctgcgtagtaccgatgaagacaaggaacgcatccgtgaactccaccacgccatagagctggcgcagcagtctggcgatctggacgcggaatcaaacgccgtactccagtatcagattgccgtcaccgaagcggcccacaatgtggttctgcttcatctgctaaggtgtatggagccgatgttggcccagaatgtccgccagaacttcgaattgctctattcgcgtcgcgagatgctgccgctggtgagtagtcaccgcacccgcatatttgaagcgattatggtcggtaagccggaagaagcgcgcgaagcatcgcatcgccatctggcctttatcgaagaaattttgctcgacagaagccgtgaagagagccgccgtgagcgttctctgcgtcgtctggagcaacgaaagaattagtgatttttctggtaaaaattatccagaagatgttgtaaatcaagcgcatataaaagcgcggtaactaaacgtagaacctgtcttattgagctttctggcgagagttcaatgggacaggttccagaaaactcaacgttattagatagataaggaataacccatgtcagaacgtttcccaaatgacgtggatccgatcgaaactcgcgactggctccaggcgatcgaatcggtcatccgtgaagaaggtgttgagcgtgctcagtatctgatcgaccaactgcttgctgaagcccgcaaaggcggtgtaaacgtagccgcaggcacaggtatcagcaactacatcaacaccatccccgttgaagaacaaccggagtatccgggtaatctggaactggaacgccgtattcgttcagctatccgctggaacgccatcatgacggtgctgcgtgcgtcgaaaaaagacctcgaactgggcggccacatggcgtccttccagtcttccgcaaccatttatgatgtgtgctttaaccacttcttccgtgcacgcaacgagcaggatggcggcgacctggtttacttccagggccacatctccccgggcgtttacgcccgtgctttcctggaaggtcgtctgactcaggagcagctggataacttccgtcaggaagttcacggcaatggcctctcttcctatccgcacccgaaactgatgccggaattctggcagttcccgaccgtatctatgggtctgggtccgattggtgctatttaccaggctaaattcctgaaatatctggaacaccgtggcctgaaagatacctctaaacagaccgtttacgcgttcctcggcgacggtgaaatggacgaaccggaatccaaaggtgcgatcaccatcgctacccgtgaaaaactggataacctggttttcgttatcaactgtaacctgcagcgtcttgacggcccggtcaccggtaacggcaagatcatcaacgaactggaaggcatcttcgaaggtgctggctggaacgtgatcaaagtgatgtggggtagccgttgggatgaactgctgcgtaaagataccagcggtaaactgatccagctgatgaacgaaaccgttgacggcgactaccagaccttcaaatcgaaagatggtgcgtacgttcgtgaacacttcttcggtaaatatcctgaaaccgcagcactggttgcagactggactgacgagcagatctgggcactgaaccgtggtggtcacgatccgaagaaaatctacgctgcattcaagaaagcgcaggaaaccaaaggcaaagcgacagtaatccttgctcataccattaaaggttacggcatgggcgacgcggctgaaggtaaaaacatcgcgcaccaggttaagaaaatgaacatggacggcgtgcgtcacatccgcgaccgtttcaatgtgccggtgtctgatgcagatatcgaaaaactgccgtacatcaccttcccggaaggttctgaagagcatacctatctgcacgctcagcgtcagaaactgcacggttatctgccaagccgtcagccgaacttcaccgagaagcttgagctgccgagcctgcaagacttcggcgcgctgctggaagagcagagcaaagagctctctaccactatcgctttcgttcgtgctctgaacgtgatgctgaagaacaagtcgatcaaagatcgtctggtaccgatcatcgccgacgaagcgcgtactttcggtatggaaggtctgttccgtcagattggtatttacagcccgaacggtcagcagtacaccccgcaggaccgcgagcaggttgcttactataaagaagacgagaaaggtcagattctgcaggaagggatcaacgagctgggcgcagggtgttcctggctggcagcggcgacctcttacagcacgaacaatctgccgatgatcccattctacatctattactcgatgttcggcttccagcgtatcggcgatctgtgctgggcggctggagaccagcaagcgcgtggcttcctgatcggcggtacttccggtcgtaccaccctgaacggtgaaggtctgcagcacgaagatggtcacagccacattcagtcgctgactatcccgaactgtatctcttacgacccggcttacgcttacgaagttgctgtcattatgcatgacggtctggagcgtatgtacggtgaaaaacaagagaacgtttactactacatcactacgctgaacgaaaactaccacatgccggcaatgccggaaggtgctgaggaaggtatccgtaaaggtatctacaaactcgaaaccattgaaggtagcaaaggtaaagttcagctgctgggctccggttccatcctgcgtcacgtccgtgaagcggcagagatcctggcgaaagattacggcgtaggttctgacgtttatagcgtgacctccttcaccgagctggcgcgtgatggtcaggattgtgaacgctggaacatgctgcatccgctggaaactccgcgcgttccgtatatcgctcaggtgatgaacgacgcgccggcagtggcatctaccgactatatgaaactgttcgctgagcaggtccgtacttacgtaccggctgacgactatcgcgtactgggtactgatggcttcggtcgttccgacagccgtgagaacctgcgtcaccacttcgaagttgatgcttcttatgtcgtggttgcggcgctgggcgaactggctaaacgtggcgaaatcgataagaaagtggttgctgacgcaatcgccaaattcaacatcgatgcagataaagttaacccgcgtctggcgtaagaggtaaaagaataatggctatcgaaatcaaagtaccggacatcggggctgatgaagttgaaatcaccgagatcctggtcaaagtgggcgacaaagttgaagccgaacagtcgctgatcaccgtagaaggcgacaaagcctctatggaagttccatctccgcaggcgggtatcgttaaagagatcaaagtctctgttggcgataaaacccagaccggcgcactgattatgattttcgattccgccgacggtgcagcagacgctgcacctgctcaggcagaagagaagaaagaagcagctccggcagcagcacccgcggctgcggcggcaaaagacgttaacgttccggatatcggcagcgacgaagttgaagtgaccgaaatcctggtgaaagttggcgataaagttgaagctgaacagtcgctgatcaccgtagaaggcgacaaggcttctatggaagttccggctccgtttgcaggtaccgtgaaagagatcaaagtgaacgtgggtgacaaagtgtctaccggctcgctgattatggtcttcgaagtcgcgggtgaagcaggcgcggcagctccggcggctaaacaggaagcgactc
>112	N operona: 64	last	SF0112	gene_poz=(601-2481)	aceF	pyruvate dehydrogenase	Code: C; COG: COG0508	/position=123359 - 126439 (123959 - 125839)	/lenght=3081 (1881)	/codons=1027 (627)	/complement=false	GC-compoz=54.49229133439659%	/LCI1=1.0905218317358893	/LCI2=0.27571884984025574	p_i1=0.222265064323888	p_i2=0.24066706310658514	/Tai=0.1845973176925409	/Tei=0.31660035679592663	/EEI=5.54604509363718
gaacgaaaactaccacatgccggcaatgccggaaggtgctgaggaaggtatccgtaaaggtatctacaaactcgaaaccattgaaggtagcaaaggtaaagttcagctgctgggctccggttccatcctgcgtcacgtccgtgaagcggcagagatcctggcgaaagattacggcgtaggttctgacgtttatagcgtgacctccttcaccgagctggcgcgtgatggtcaggattgtgaacgctggaacatgctgcatccgctggaaactccgcgcgttccgtatatcgctcaggtgatgaacgacgcgccggcagtggcatctaccgactatatgaaactgttcgctgagcaggtccgtacttacgtaccggctgacgactatcgcgtactgggtactgatggcttcggtcgttccgacagccgtgagaacctgcgtcaccacttcgaagttgatgcttcttatgtcgtggttgcggcgctgggcgaactggctaaacgtggcgaaatcgataagaaagtggttgctgacgcaatcgccaaattcaacatcgatgcagataaagttaacccgcgtctggcgtaagaggtaaaagaataatggctatcgaaatcaaagtaccggacatcggggctgatgaagttgaaatcaccgagatcctggtcaaagtgggcgacaaagttgaagccgaacagtcgctgatcaccgtagaaggcgacaaagcctctatggaagttccatctccgcaggcgggtatcgttaaagagatcaaagtctctgttggcgataaaacccagaccggcgcactgattatgattttcgattccgccgacggtgcagcagacgctgcacctgctcaggcagaagagaagaaagaagcagctccggcagcagcacccgcggctgcggcggcaaaagacgttaacgttccggatatcggcagcgacgaagttgaagtgaccgaaatcctggtgaaagttggcgataaagttgaagctgaacagtcgctgatcaccgtagaaggcgacaaggcttctatggaagttccggctccgtttgcaggtaccgtgaaagagatcaaagtgaacgtgggtgacaaagtgtctaccggctcgctgattatggtcttcgaagtcgcgggtgaagcaggcgcggcagctccggcggctaaacaggaagcgactccggcagcgacccctgcaccagcagctggcgtgaaagaagttaacgttccggatatcggcggtgacgaagttgaagtgaccgaagtgatggtgaaagtgggcgacaaagttgccgctgaacagtcactgattaccgtagaaggcgataaagcttctatggaagttccggctccgtttgcaggcgtcgtgaaggaactgaaagtcaacgttggcgataaagtgaaaactggttcgctgattatgatcttcgaagttgaaggcgcagcgcctgcggcagctcctgcgaaacaggaagcggcagcgccggctccggcagcaaaagctgaagctccggctgcgaaagcggaaggcaaatctgaatttgctgaaaacgactcttacgttcacgcgaccccgctgatccgccgtctggcacgcgagtttggcgttaacctggcgaaagtgaagggcactggccgtaaaggtcgtatcctgcgcgaagacgttcaggcttacgtgaaagaagctatcaaacgtgcagaagcagctccggcggcgactggcggtggtatccctggcatgctgccgtggccgaaggtggacttcagcaagtttggcgaaatcgaagaagtggaactgggccgtatccagaaaatttctggtgctaacctgagccgtaactgggtgatgatcccgcatgttacccacttcgacaaaaccgatatcaccgagctggaagcgttccgtaaacagcagaacgaagaagcggcgaaacgtaagctggatgtgaagatcaccccggttgtcttcatcatgaaagccgttgctgcagctcttgagcagatgcctcgcttcaatagttcgctgtcggaagacggtcagcgtctgaccctgaagaaatacatcaacatcggtgtggcggtggataccccgaacggtctggttgttccggtattcaaagacgtcaacaagaaaggcatcatcgagctgtctcgcgagctgatgactatttctaagaaagcgcgtgacggtaagctgactgcgggcgaaatgcagggcggttgcttcaccatctccagcatcggcggcctgggtactacccacttcgcgccgattgtgaacgcgccggaagtggctatcctcggcgtttccaagtccgcgatggagccggtgtggaatggtaaagagttcgtgccgcgtctgatgctgccgatttctctctccttcgaccaccgcgtgatcgacggtgctgatggtgcccgtttcattaccatcattaacaacacgctgtctgacattcgccgtctggtgatgtaagtaaaagagccggcccaacggccggcttttttctggtaatctcatgaatgtattgaggttattagcgaatagacaaatcggttgccgtttgttgtttaaaaattgttaacaattttgtaaaataccgacggatagaacgacccggtggtggttagggtattacttcacataccctatggatttctgggtgcagcaaggtagcaagcgccagaatccccaggagcttacataagtaagtgactggggtgagggcgtgaagctaacgccgctgcggcctgaaagacgacgggtatgaccgccggagataaatatatagaggtcatgatgagtactgaaatcaaaactcaggtcgtggtacttggggcaggccccgcaggttactccgctgccttccgttgcgctgatttaggtctggaaaccgtaatcgtagaacgttacaacacccttggcggtgtttgcctgaacgtcggctgtatcccttctaaagcactgctgcacgtagcaaaagttatcgaagaagccaaagcgctggctgaacacggtatcgtcttcggcgaaccgaaaaccgatattgacaagattcgtacctggaaagagaaa
>113	N operona: 65	first-last	SF0113	gene_poz=(601-2025)	lpdA	lipoamide dehydrogenase (NADH)	Code: C; COG: COG1249	/position=125564 - 128188 (126164 - 127588)	/lenght=2625 (1425)	/codons=875 (475)	/complement=false	GC-compoz=52.70175438596492%	/LCI1=1.0942334739803095	/LCI2=0.19690576652601957	p_i1=0.2248778308764115	p_i2=0.10331355188601751	/Tai=0.18846191050429645	/Tei=0.19298219669741576	/EEI=5.305309709174576
gcgggcgaaatgcagggcggttgcttcaccatctccagcatcggcggcctgggtactacccacttcgcgccgattgtgaacgcgccggaagtggctatcctcggcgtttccaagtccgcgatggagccggtgtggaatggtaaagagttcgtgccgcgtctgatgctgccgatttctctctccttcgaccaccgcgtgatcgacggtgctgatggtgcccgtttcattaccatcattaacaacacgctgtctgacattcgccgtctggtgatgtaagtaaaagagccggcccaacggccggcttttttctggtaatctcatgaatgtattgaggttattagcgaatagacaaatcggttgccgtttgttgtttaaaaattgttaacaattttgtaaaataccgacggatagaacgacccggtggtggttagggtattacttcacataccctatggatttctgggtgcagcaaggtagcaagcgccagaatccccaggagcttacataagtaagtgactggggtgagggcgtgaagctaacgccgctgcggcctgaaagacgacgggtatgaccgccggagataaatatatagaggtcatgatgagtactgaaatcaaaactcaggtcgtggtacttggggcaggccccgcaggttactccgctgccttccgttgcgctgatttaggtctggaaaccgtaatcgtagaacgttacaacacccttggcggtgtttgcctgaacgtcggctgtatcccttctaaagcactgctgcacgtagcaaaagttatcgaagaagccaaagcgctggctgaacacggtatcgtcttcggcgaaccgaaaaccgatattgacaagattcgtacctggaaagagaaagtgatcaatcagctgaccggtggtctggctggtatggcgaaaggccgcaaagtcaaagtggtcaacggtctgggtaaattcaccggggctaacaccctggaagttgaaggtgagaacggcaaaaccgtgatcaacttcgacaatgcgatcattgcagcgggttctcgcccgatccaactgccgtttattccgcatgaagatccgcgtatctgggactccactgacgcgctggaactgaaagaagtaccagaacgcctgctggtaatgggtggcggtatcatcggtctggaaatgggcaccgtttaccacgcgctgggttcacagattgacgtggttgaaatgttcgaccaggttatcccggcagctgacaaagacatcgttaaagtcttcaccaagcgtatcagcaagaaattcaacctgatgctggaaaccaaagttaccgccgttgaagcgaaagaagacggtatttatgtgacgatggaaggcaaaaaagcaccagctgaaccgcagcgttacgacgccgtgctggtagcgattggtcgtgtgccgaacggtaaaaacctcgacgcaggcaaagctggcgtggaagttgacgaccgtggtttcatccgcgttgacaaacagctgcgtaccaacgtaccgcacatctttgctatcggcgatatcgtcggtcagccgatgctggcacacaaaggtgttcacgaaggtcacgttgccgctgaagttatcgccggtaagaaacactacttcgatccgaaagttatcccgtccatcgcctataccgaaccagaagttgcatgggtaggtctgactgagaaagaagcgaaagagaaaggcatcagctatgaaaccgccaccttcccgtgggctgcttctggtcgtgctatcgcttctgactgcgcagacggtatgaccaagctgattttcgacaaagaatctcaccgtgtgatcggtggtgcgattgttggtaccaacggcggcgagctgctgggtgaaatcggcctggcaatcgaaatgggttgtgatgctgaagacatcgcactgaccatccacgcgcacccgactctgcacgagtctgtgggcctggcggcagaagtgttcgaaggtagcattaccgacctgccgaacccgaaagcgaagaagaagtaatttttcgtttgccggaacatccggcaattaaaaaagcggctaaccacgccgctttttttacgtctgcaatttacctttccagtcttcttgctccacgttcagagagacgttcgcgtactgctgaccgttgctcgttattcagcctgacagtatggttactgtcgtttagacgttgtgggcggctctcctgaactttctcccgaaaaacctgacgttgttcaggtgatgccgattgtatacgctggcgggcgttatcacgttgctgttggttcagtgggcgctgctgtactttttccttaaacacctggcgctgttcgggagttgcagactgaatacgctcacgcgctgcctctcttcgctgctggttctgcgggttagtctgcattttctcgcgaaccgcctggcgctgctcaggcgaggcggactgaatacgctggcgcgccgcctcccttcgctgctggatctgcgggttagtctgcattttctcgcggactgcctggcgctgctcaggagaggccgactgataacgctgacgagcggcgtccttttgctgctgggtcagtggttggcgacggctgaagtcgcggaagtcgtcatagc
>115	N operona: 67	first-last	SF0115	gene_poz=(601-3198)	acnB	aconitate hydrase B	Code: C; COG: COG1049	/position=129267 - 133064 (129867 - 132464)	/lenght=3798 (2598)	/codons=1266 (866)	/complement=false	GC-compoz=55.73518090839107%	/LCI1=1.1071290944123313	/LCI2=0.23811175337186916	p_i1=0.23404149911569638	p_i2=0.16993718784709877	/Tai=0.24766088881919995	/Tei=0.2529434690623889	/EEI=4.08314069329167
gacccattgatctatttgtgcagtgctgaatgcggatttgacgactgcgggtattacgggaggtgcggaaaccgttgcaggaagcgtaacagcggcagcgtcagacacagccagttgtgtcgattgcggttctacaggcgcttccactgtgcggctttttatatatagcccggcagaggcagcacaaagcccggcactgcaaattagcgccagcacatggggtttaaacggcaaagtcattttcataattcggatctcaaggaaatcgcaatggtcggcgaactgccacccgcaggtgctgtgaatccgagtataaagaggcggtagtttaaattttgactaatcttgggattcgttgagaaaggtgattatcaccatgcgaattaacgaagtttttacggagggaaacaatctctagaccatccttaacgattcagccacttttttatgttgcttttttgtaaacagattaacacgtcgtcaaaatcctgctattctgcccgttgcggtactgggcatttaccctacaaactgctgtctcacaggagcgtgaagagaatcgcctgccgcactatgacaatgagagcgaggagaaccgtcgtgctagaagaataccgtaagcacgtagctgagcgtgccgctgaggggattgcgcccaaacccctggatgcaaaccaaatggccgcgcttgtagagctgctgaaaaacccgcccgcgggcgaagaagaattcctgttagatctgttaaccaaccgtgttcccccaggcgtcgatgaagccgcctatgtaaaagcaggcttcctggctgctatcgctaaaggcgaagctaaatcccctctgctgactccggaaaaagctatcgaactgctgggcaccatgcagggtggttacaacattcatccgctgatcgacgcgctggatgatgccaaactggcacctattgctgccaaagcactttctcacacgctgctgatgttcgataacttctatgacgtagaagagaaagcgaaagcaggcaacgaatatgcgaagcaggtaatgcagtcctgggcggatgccgaatggttcctgaatcgcccggcgctggctgaaaaactgaccgttaccgtctttaaagtcactggcgaaaccaacaccgatgacctttctccggcaccggatgcgtggtcacgcccggatatcccactgcacgcgctggcgatgctgaaaaacgcccgtgaaggtattgagccagaccagccaggtgttgttggcccgatcaaacagattgaagctctgcaacagaaaggtttcccgctggcgtacgtcggtgacgttgtgggtacgggttcatcgcgtaaatccgccacgaactccgttctgtggtttatgggcgatgatattccacatgtgccgaacaaacgcggcggtggtttgtgcctcggcggtaaaattgcacccatcttctttaacacgatggaagacgcgggtgcactgccaatcgaagtcaacgtctctaacctgaacatgggcgacgtgattgacgtttacccgtacaaaggtgaagtgcgtaaccacgaaacaggcgaactgctggcgaccttcgaactgaaaaccgacgtgctgattgatgaagtgcgtgctggcggccgtattccgctgattatcgggcgtggcctgaccaccaaagcgcgtgaagcacttggtctgccgcacagtgatgtgttccgtcaggcgaaagatgtcgctgagagcgatcgcggcttctcgctggcgcagaaaatggtaggccgtgcctgtggcgtgaaaggcattcgtccgggcgcgtactgcgaaccgaaaatgacttctgtaggctctcaggacaccaccggcccgatgacccgtgatgaactgaaagacctggcgtgcctgggcttctcggctgacctggtgatgcagtctttctgccacaccgcggcgtatccgaagccagttgacgtgaacacgcaccacacgctgccggacttcattatgaaccgtggcggtgtgtcgctgcgtccgggtgacggcgtcattcactcctggctgaaccgtatgctgctgccggataccgtcggtaccggtggtgactcccatacccgtttcccgatcggtatctctttcccggcgggttctggtctggtggcgtttgctgccgcaactggcgtaatgccgctggatatgccggaatccgttctggtgcgcttcaaaggcaaaatgcagccgggcatcaccctgcgcgatctggtacacgccattccgctgtatgcgatcaaacaaggtctgctgaccgttgagaagaaaggcaagaaaaacatcttctctggtcgcattctggaaattgaaggtctgccggatctgaaagttgagcaggcctttgagctaaccgatgcgtccgccgagcgttctgccgctggttgtactatcaagctgaacaaagaaccgatcatcgaatacctgagctccaacatcgtcctgctgaagtggatgatcgcggaaggttacggcgatcgtcgtaccctggaacgccgtattcagggcatggaaaaatggctggcgaatcctgagctgctggaagccgatgcagatgcggaatacgcggcagtgatcgacatcgatctggcggagattaaagagccaatcatgtgtgctccgaacgatccggatgacgcacgtccgctgtctgcggtacagggcgagaagatcgacgaagtatttatcggttcttgcatgactaacatcggtcacttccgtgccgctggtaaactgctggatgcgcacaaaggtcagttgccgacccgcctgtgggtggcaccgccaacccgtatggacgccgcgcaactgacggaagaaggctactacagcgtcttcggtaagagcggggctcgtatcgagatcccgggctgttccctgtgtatgggtaaccaggcgcgtgtagcagacggtgcgacggtggtttccacctctacccgtaacttcccgaaccgtttgggtactggcgcgaatgtcttcctggcttctgcagaactggcggctgttgcggcgctgattggcaaactgccgacgccggaagagtaccagacctacgttgcgcaagtagataaaactgccgttgatacttatcgttatctgaacttcaaccagctttctcagtacaccgaaaaagccgatggggtgattttccagactgcggtgtaataagtaagcgcacgcgctgcgcataaacgacacaatgcccggtgaatgagattcccgggcattttttatttctaaactatcgccgttccgctgtttttctccggtaaggctgcgataattacatcaatggcgcgatgcgatttcggcgcattgccgggagcagaggaacacactatggattacgaatttctgcgcgatattaccggagtggtaaaggtgcgtatgtccatggggcatgaagtggtcgggcactggtttaatgaagaggtgaaagaaaacctggccttgcttgatgaagtggaacaagcagcgcacgcactgaaaggtagcgaacggtcctggcaacgggcagggcatgaatacaccctgtggatggacgctgaagaggtgatggttcgcgccaatcaactggaattcgctggcgatgaaatggaagaggggatgaactactacgacgaagaaagcctgtcgctatgcggcgttgaggattttctgcaggtcgtggcggcttaccgcaatttcgtgcagcagaagtaaataaatctggcggagcctgggagctccgccagagccgttaaacagctggcatattgcgcccgt
>116	N operona: 68	first-last	SF0116	gene_poz=(601-1011)	yacL	conserved hypothetical protein	Code: S; COG: COG3112	/position=131991 - 133601 (132591 - 133001)	/lenght=1611 (411)	/codons=537 (137)	/complement=false	GC-compoz=53.04136253041363%	/LCI1=0.9264705882352942	/LCI2=0.21274509803921582	p_i1=0.12032001947490734	p_i2=0.12727857953844413	/Tai=0.42042826470999156	/Tei=0.2145507215845997	/EEI=2.3369117055038795
tcttgcatgactaacatcggtcacttccgtgccgctggtaaactgctggatgcgcacaaaggtcagttgccgacccgcctgtgggtggcaccgccaacccgtatggacgccgcgcaactgacggaagaaggctactacagcgtcttcggtaagagcggggctcgtatcgagatcccgggctgttccctgtgtatgggtaaccaggcgcgtgtagcagacggtgcgacggtggtttccacctctacccgtaacttcccgaaccgtttgggtactggcgcgaatgtcttcctggcttctgcagaactggcggctgttgcggcgctgattggcaaactgccgacgccggaagagtaccagacctacgttgcgcaagtagataaaactgccgttgatacttatcgttatctgaacttcaaccagctttctcagtacaccgaaaaagccgatggggtgattttccagactgcggtgtaataagtaagcgcacgcgctgcgcataaacgacacaatgcccggtgaatgagattcccgggcattttttatttctaaactatcgccgttccgctgtttttctccggtaaggctgcgataattacatcaatggcgcgatgcgatttcggcgcattgccgggagcagaggaacacactatggattacgaatttctgcgcgatattaccggagtggtaaaggtgcgtatgtccatggggcatgaagtggtcgggcactggtttaatgaagaggtgaaagaaaacctggccttgcttgatgaagtggaacaagcagcgcacgcactgaaaggtagcgaacggtcctggcaacgggcagggcatgaatacaccctgtggatggacgctgaagaggtgatggttcgcgccaatcaactggaattcgctggcgatgaaatggaagaggggatgaactactacgacgaagaaagcctgtcgctatgcggcgttgaggattttctgcaggtcgtggcggcttaccgcaatttcgtgcagcagaagtaaataaatctggcggagcctgggagctccgccagagccgttaaacagctggcatattgcgcccgtaataaatctcgcgcatttctttccacagcgcagcggtaatttcctggcgctcgctgtcggttaaatcttccggtttggtgtggaacatgtagtgcttaaggtcgaactctttaagcaacatcttggtatggaagatattttcctgatagacgtttacatccaccatgtcatacagcgccttcatatcgtcagacataaagttctgaatcgaattaatctcatggtcgataaagtgcttcataccgttaatgtcgcgagtaaaaccgcgcacgcgataatcaatggttacgatatcggactcaagctggtggatcaggtaattcagcgccttcagcggagaaatcacgccgcaggtagagacttcaatatcggcgcggaaggtacataaaccgccttcaggatgactttccgggtaggtatgtacgcaaatatgacttttatcgagatgagcaaccaccgtttctggcagtgggccggggtgttctgttttgtcgatgagtttcgggtcaaccggttcttcactcaccagaatagtga
>117	N operona: 69	first	SF0117	gene_poz=(601-1395)	speD	S-adenosylmethionine decarboxylase	Code: E; COG: COG1586	/position=132439 - 134433 (133039 - 133833)	/lenght=1995 (795)	/codons=665 (265)	/complement=true	GC-compoz=45.911949685534594%	/LCI1=1.125	/LCI2=0.2136363636363636	p_i1=0.24695062939314852	p_i2=0.1286921344122249	/Tai=0.36642886457973284	/Tei=0.21582292097100242	/EEI=2.579093454574644
gtaacccgacataaaaacgttgagtcaatcacgatggtggaaatcgatgcgggtgtcgtgtcgttctgccgtcagtatctgcccaaccataacgccggtagctacgacgatccgcgctttcaactagtgatcgacgatggcgtcaatttcgttaatcaaaccagccagacctttgatgtcattatctccgactgcaccgatcctatcggtcccggcgaaagcctgttcacctcagcattttatgaaggctgcaaacgttgcctgaatcctggcggtatcttcgtcgcacaaaacggcgtctgctttttacagcaggaagaagccatcgacagccatcgcaaactcagccattacttcagcgacgttggcttttatcaggcggcgatcccgacctattacggcggtatcatgacttttgcatgggcgacagataacgacgccttacgccatctctcaaccgaaattattcaggcgcgttttctcgcttctggcctgaaatgccgttattacaatccggcaatccatacggcagcttttgccttacctcagtatctgcaagacgcactggcttcacagccgtcctaaggagaagataagaaattgaaaaaactgaaactgcatggctttaataatctgaccaaaagtctgagtttttgtatttacgatatctgctacgccaaaactgccgaagagcgcgacggttatattgcttatatcgatgaactctataatgccaaccgtctgaccgaaatcctgtcagaaacctgttccattatcggggccaatattcttaacatcgcccgccaggattacgaaccacagggtgccagcgtcactattctggtgagtgaagaaccggttgacccgaaactcatcgacaaaacagaacaccccggcccactgccagaaacggtggttgctcatctcgataaaagtcatatttgcgtacatacctacccggaaagtcatcctgaaggcggtttatgtaccttccgcgccgatattgaagtctctacctgcggcgtgatttctccgctgaaggcgctgaattacctgatccaccagcttgagtccgatatcgtaaccattgattatcgcgtgcgcggttttactcgcgacattaacggtatgaagcactttatcgaccatgagattaattcgattcagaactttatgtctgacgatatgaaggcgctgtatgacatggtggatgtaaacgtctatcaggaaaatatcttccataccaagatgttgcttaaagagttcgaccttaagcactacatgttccacaccaaaccggaagatttaaccgacagcgagcgccaggaaattaccgctgcgctgtggaaagaaatgcgcgagatttattacgggcgcaatatgccagctgtttaacggctctggcggagctcccaggctccgccagatttatttacttctgctgcacgaaattgcggtaagccgccacgacctgcagaaaatcctcaacgccgcatagcgacaggctttcttcgtcgtagtagttcatcccctcttccatttcatcgccagcgaattccagttgattggcgcgaaccatcacctcttcagcgtccatccacagggtgtattcatgccctgcccgttgccaggaccgttcgctacctttcagtgcgtgcgctgcttgttccacttcatcaagcaaggccaggttttctttcacctcttcattaaaccagtgcccgaccacttcatgccccatggacatacgcacctttaccactccggtaatatcgcgcagaaattcgtaatccatagtgtgttcctctgctcccggcaatgcgccgaaatcgcatcgcgccattgatgtaattatcgcagccttaccggagaaaaacagcggaacggcgatagtttagaaataaaaaatgcccgggaatctcattcaccgggcattgtgtcgtttatgcgcagcgcgtgcgcttacttattacaccgcagtctggaaaatcaccc
>118	N operona: 69	last	SF0118	gene_poz=(601-1467)	speE	spermidine synthase, putrescine	Code: E; COG: COG0421	/position=133249 - 135315 (133849 - 134715)	/lenght=2067 (867)	/codons=689 (289)	/complement=true	GC-compoz=50.98039215686274%	/LCI1=1.1400462962962963	/LCI2=0.2084490740740741	p_i1=0.25799558848632703	p_i2=0.12055959602373224	/Tai=0.39485361587035944	/Tei=0.20850363642135902	/EEI=2.47375169656046
aagcaggcgaaacaaaatcaaacgttgagcatagtccttccccttacgggaaggtcaagccgcagacacaatttaatcgacaataatggtcgtcgcctcgctcgcagtgtgctaacgtttatcttctttaagcccctggtagaagcaatgaagacgtttttcagaacagtgttattcggcagcctgatcgccgtttgcgcaaacagttacgcgctcagcgagtctgaagccgaagatatggccgatttaacggcagtttttgtctttctgaagaacgattgtggttaccagaacttatctaacgggcaaattcgtcgcgcactggtctttttcgcccagcaaaaccagtgggatctcagtaattacgacaccttcgacatgaaagctctcggtgaagacagctaccgcgatctcagcggcattggcattcccgtcgctaaaaaatgcaaagccctggcccgcgattccttaagcctgcttgcctacgtcaaataatccctgatacctttttgtagaaatattgaccgtgcatccgcggtcaatgttagctattatgttgcgccctttttttacgggtgttaacaaaggaggtatcaacccatggccgaaaaaaaacagtggcatgaaacgctacacgaccagtttgggcagtactttgcggtagataacgttctgtatcatgaaaagaccgatcaccaggatctgatcatttttgagaacgctgcatttggtcgcgtaatggcgctggatggcgtagtacaaaccaccgagcgcgacgagtttatctatcatgagatgatgacccatgttccgctactggcccacggtcacgcgaaacatgtgctgattatcggcggcggcgacggtgccatgctgcgtgaagtaacccgacataaaaacgttgagtcaatcacgatggtggaaatcgatgcgggtgtcgtgtcgttctgccgtcagtatctgcccaaccataacgccggtagctacgacgatccgcgctttcaactagtgatcgacgatggcgtcaatttcgttaatcaaaccagccagacctttgatgtcattatctccgactgcaccgatcctatcggtcccggcgaaagcctgttcacctcagcattttatgaaggctgcaaacgttgcctgaatcctggcggtatcttcgtcgcacaaaacggcgtctgctttttacagcaggaagaagccatcgacagccatcgcaaactcagccattacttcagcgacgttggcttttatcaggcggcgatcccgacctattacggcggtatcatgacttttgcatgggcgacagataacgacgccttacgccatctctcaaccgaaattattcaggcgcgttttctcgcttctggcctgaaatgccgttattacaatccggcaatccatacggcagcttttgccttacctcagtatctgcaagacgcactggcttcacagccgtcctaaggagaagataagaaattgaaaaaactgaaactgcatggctttaataatctgaccaaaagtctgagtttttgtatttacgatatctgctacgccaaaactgccgaagagcgcgacggttatattgcttatatcgatgaactctataatgccaaccgtctgaccgaaatcctgtcagaaacctgttccattatcggggccaatattcttaacatcgcccgccaggattacgaaccacagggtgccagcgtcactattctggtgagtgaagaaccggttgacccgaaactcatcgacaaaacagaacaccccggcccactgccagaaacggtggttgctcatctcgataaaagtcatatttgcgtacatacctacccggaaagtcatcctgaaggcggtttatgtaccttccgcgccgatattgaagtctctacctgcggcgtgatttctccgctgaaggcgctgaattacctgatccaccagcttgagtccgatatcgtaaccattgattatcgcgtgcgcggttttactcgcgacattaacggtatgaagcactttatcgaccatgagattaattcgattcagaactttatgtctgacgat
>119	N operona: 70	first-last	SF0120	gene_poz=(601-1119)	yacC	conserved hypothetical protein	null	/position=134221 - 135939 (134821 - 135339)	/lenght=1719 (519)	/codons=573 (173)	/complement=true	GC-compoz=47.591522157996145%	/LCI1=0.9186046511627907	/LCI2=0.21569767441860468	p_i1=0.11619796207278445	p_i2=0.1319867336453191	/Tai=0.592384788410816	/Tei=0.21878806028078718	/EEI=1.6289023828157108
cacatccagttgataatcaatctgcccgtcggcgctaaatttcttatcctgaacgatcaccggaacatcatcgataccccactgttttggcagcattaatttcaggatctcgtcatcttcaatcaccaccagaccagccagccccatcgccacctgtcgcccggtcttgccatgttgatgtggatggaaccagcaggtagcggcaggttgatcaacgttcaacgtcaccgagcgcttgccacctggcggaataattccctgtgggccgccgtcgacgtcacccggtacttccagcccgtgccagtgcaacgtcgtctcttccgccagttggttgtagatatcaaccgttaccgctttgccgcgctgtaatttcaccgccggccccagcagattgccgttatagccccaggtagttgcagttttctcgccaaaggtggactgacctgcgccaatagttaactgaatgcgattacgggcatcggtcgtgagcaaatcagggatcggtaacgttgggcgttccgccgcaaagactgcacggctccacagtggcaaggctgaagccacacccagtgcgacggaatatttcaagaaatcacgacgttgcatagttatttccttattcttaagcaggcgaaacaaaatcaaacgttgagcatagtccttccccttacgggaaggtcaagccgcagacacaatttaatcgacaataatggtcgtcgcctcgctcgcagtgtgctaacgtttatcttctttaagcccctggtagaagcaatgaagacgtttttcagaacagtgttattcggcagcctgatcgccgtttgcgcaaacagttacgcgctcagcgagtctgaagccgaagatatggccgatttaacggcagtttttgtctttctgaagaacgattgtggttaccagaacttatctaacgggcaaattcgtcgcgcactggtctttttcgcccagcaaaaccagtgggatctcagtaattacgacaccttcgacatgaaagctctcggtgaagacagctaccgcgatctcagcggcattggcattcccgtcgctaaaaaatgcaaagccctggcccgcgattccttaagcctgcttgcctacgtcaaataatccctgatacctttttgtagaaatattgaccgtgcatccgcggtcaatgttagctattatgttgcgccctttttttacgggtgttaacaaaggaggtatcaacccatggccgaaaaaaaacagtggcatgaaacgctacacgaccagtttgggcagtactttgcggtagataacgttctgtatcatgaaaagaccgatcaccaggatctgatcatttttgagaacgctgcatttggtcgcgtaatggcgctggatggcgtagtacaaaccaccgagcgcgacgagtttatctatcatgagatgatgacccatgttccgctactggcccacggtcacgcgaaacatgtgctgattatcggcggcggcgacggtgccatgctgcgtgaagtaacccgacataaaaacgttgagtcaatcacgatggtggaaatcgatgcgggtgtcgtgtcgttctgccgtcagtatctgcccaaccataacgccggtagctacgacgatccgcgctttcaactagtgatcgacgatggcgtcaatttcgttaatcaaaccagccagacctttgatgtcattatctccgactgcaccgatcctatcggtccc
>120	N operona: 71	first-last	SF0119	gene_poz=(601-2151)	yacK	conserved hypothetical protein	Code: Q; COG: COG2132	/position=134734 - 137484 (135334 - 136884)	/lenght=2751 (1551)	/codons=917 (517)	/complement=false	GC-compoz=54.41650548033527%	/LCI1=1.0148578811369509	/LCI2=0.21279069767441866	p_i1=0.17170799587419336	p_i2=0.1273507391519458	/Tai=0.4145171735501398	/Tei=0.21461566523675124	/EEI=2.3304926578529224
ttaacacccgtaaaaaaagggcgcaacataatagctaacattgaccgcggatgcacggtcaatatttctacaaaaaggtatcagggattatttgacgtaggcaagcaggcttaaggaatcgcgggccagggctttgcattttttagcgacgggaatgccaatgccgctgagatcgcggtagctgtcttcaccgagagctttcatgtcgaaggtgtcgtaattactgagatcccactggttttgctgggcgaaaaagaccagtgcgcgacgaatttgcccgttagataagttctggtaaccacaatcgttcttcagaaagacaaaaactgccgttaaatcggccatatcttcggcttcagactcgctgagcgcgtaactgtttgcgcaaacggcgatcaggctgccgaataacactgttctgaaaaacgtcttcattgcttctaccaggggcttaaagaagataaacgttagcacactgcgagcgaggcgacgaccattattgtcgattaaattgtgtctgcggcttgaccttcccgtaaggggaaggactatgctcaacgtttgattttgtttcgcctgcttaagaataaggaaataactatgcaacgtcgtgatttcttgaaatattccgtcgcactgggtgtggcttcagccttgccactgtggagccgtgcagtctttgcggcggaacgcccaacgttaccgatccctgatttgctcacgaccgatgcccgtaatcgcattcagttaactattggcgcaggtcagtccacctttggcgagaaaactgcaactacctggggctataacggcaatctgctggggccggcggtgaaattacagcgcggcaaagcggtaacggttgatatctacaaccaactggcggaagagacgacgttgcactggcacgggctggaagtaccgggtgacgtcgacggcggcccacagggaattattccgccaggtggcaagcgctcggtgacgttgaacgttgatcaacctgccgctacctgctggttccatccacatcaacatggcaagaccgggcgacaggtggcgatggggctggctggtctggtggtgattgaagatgacgagatcctgaaattaatgctgccaaaacagtggggtatcgatgatgttccggtgatcgttcaggataagaaatttagcgccgacgggcagattgattatcaactggatgtgatgaccgccgccgtgggctggtttggcgatacgctgctgaccaacggtgcaatctacccacaacacgctgccccgcgtggttggctgcgcctgcgtttgctcaatggctgtaatgcccgctcgctcaatttcgccaccagcgacaatcgaccgctgtatgtgattgccagcgacggtggtctgctacctgaaccggtgaaggtgagcgagctgacggtgctgatgggcgagcgttttgaagtgctggaggaggttaacgacaacaaaccctttgacctggtgacgctgccggtcagccagatggggatggcgattgcaccgtttgacaagccgcatccggtaatgcggattcagccgattgctattagtgcctccggtgctttgcctgacacattaagtagcctgcctgcgttaccttcgctggaagggctgacggtacgcaagctgcaactttctatggacccgatgctcgatatgatggggatgcagatgctaatggagaaatatggcgatcaggcgatggccggaatggatcacagccagatgatgggccatatggggcacggcaatatgaatcatatgaaccacggcgggaagttcgatttccaccatgccaataaaatcaacggtcaggcgtttgatatgaataagccgatgtttgcggcggcgaaagggcagtacgaacgttgggttatctctggcgtgggcgacatgatgctgcatccgttccatattcacggcacgcagttccgtatcttgtcagaaaatggcaaaccgccagcggctcatcgcgcgggctggaaagataccgttaaggtagaaggcaatgtcagtgaagtgctggtgaagtttaatcacaacgcaccgaaagaacatgcttatatggcgcactgccatctgctggagcatgaagatacggggatgatgttagggtttacggtataaaaagaccgtattcggaaatatgcccggatctctccgggcattatggttatttcacatcatccggcagggcataagccacaatatagtcgcccatcttcgtaccaaatgaaccgtgaccgcctgcggagatcaccacgtactgcttgccattcacttcataggtcatcggtgttgcctgaccacccgccggtaaacgaccctgccacagtttttcaccgttgctcatgttgtaagcgcgcaggtagttatctgccgtagcggcgataaacagcacgttacccgccgtggagattggcccgcccagcatcggcatacccatattgaacggcaccggaaccggcatcgggaacggcatactgtcctgcggcgtaccaatacgtttcttccacaccacttcattagttttcagatccagcgccgagatataaccccatgctggctgtttacatggcagaccaaatggtgagaggaacgggttgagcgtgacaccatacggtacaccgtactgtggctgaatgccggattccgtacccgtgcctttggcatctttcggctgctccatcgggttgccaggaccacgcgggagcagtttcgaaacaa
>121	N operona: 72	first-last	SF0121	gene_poz=(601-2931)	gcd	glucose dehydrogenase	Code: S; COG: COG1520	/position=136331 - 139861 (136931 - 139261)	/lenght=3531 (2331)	/codons=1177 (777)	/complement=true	GC-compoz=55.85585585585585%	/LCI1=1.072594501718213	/LCI2=0.2887886597938144	p_i1=0.20980838356033252	p_i2=0.26671709994400883	/Tai=0.3338098547870005	/Tei=0.340045389949608	/EEI=2.9370919597147807
tctcacgcactttcgacagtgtattccccgagtcgatgatatcttcaacaatcagcacgtccttgccacggatatcttcatccagatctttgaggattttcacatcacgggtggtggacatgccgctaccgtagctggaggcggtcataaagtcgacttcatgagatacctgaacttcacggcacaggtccgccataaacataaatgagccacgcagcagacccaccagcaccatatcgctgccgctgtctttgtaacgctcagtaatctgacgacccagttcggcgatacgcgctttaatctccgcttcggggatcattacttctacagtatgtttcatatctctaaccatatgatttaaaaacaaatcacttcgcacgggcaggttttggcaccgcaacaaagcgcaagacgcgcagtataccagtaaaactattcattcgcggaatctgttaataaagctcgaattgtgatgacggtcacacatgttaaaacctataattaattgctactaaaatattaatgaattgaaatggtgtctctttatggcaattaacaatacagcctcgcgacgattactcgtcacgctaacagccctttttgcagcgctggctgtatctactcattggcggaggctggctggtcgcgattggcggctcctggtactaccctatcgctggccttgtgatgctcggcgtcgcctggatgctgtggcgcagtaaacgcgccgcgctttggctatacgcagccctgctgctcggcaccatgatttggggcgtctgggaagttggtttcgacttctgggcgctgactccgcgcagcgatattctggtcttcttcggcatctggctgatcctgccgtttgtctggcgtcgcctggtcattcctgccagcggcgcagttgccgcactggtggtcgcactgctgattagcggtggtatcctgacctgggccggatttaacgatccgcaggagatcaacggcaccttaagcgccgatgccacacctgccgaagctatctcccccgttgccgatcaggactggcctgcgtatggccgcaatcaggaaggtcaacgcttttcaccactgaagcaaattcacgccgataacgtccacaagctgaaagaagcctgggtgttccgtactggcgatgtgaagcagccgaacgatccgggtgaaatcaccaatgaagtgacgccgattaaagtgggcgataccctttacctgtgtaccgctcaccagcgcctgtttgcgcttgatgccgccagcggcaaagagaaatggcattacgatcctgagctgaaaaccaacgagtctttccagcacgtaacctgccgtggcgtctcttatcatgaagccaaagcagaaacggcttcgccggaagtgatggcggattgcccgcgtcgtatcattcttccagtgaatgatggtcgcctgattgcgattaacgctgaaaacggcaaactgtgcgaaaccttcgccaataaaggcgtgctcaatctgcaaagcaatatgccagacaccaaaccgggtctgtatgagccgacttctccgccaattatcaccgataaaaccatcgtgatggccggttcagtcaccgataacttctcaacccgcgaaacgtctggcgtgatccgtggttttgatgtcaacaccggggagctgctgtgggcttttgatccgggcgcgaaagatccgaacgcaatcccgtcagacgaacacacctttacctttaactcaccaaactcgtgggcaccagcggcctatgacgcgaagctggatctggtctatctgccgatgggcgtgaccacgccggatatctggggcggtaaccgcacaccggaacaggaacgttatgccagctcgattctggcgctgaatgccactaccgggaaactggcgtggagctaccagaccgttcaccacgacctgtgggacatggatcttccggcacagccgacgctggcggacatcaccgttaatggtcagaaagtgccgattatttacgctccggcgaaaaccggtaacatttttgtgctcgatcgtcgtaatggcgaactggtggttccggccccggaaaaaccggttccccaaggtgctgccaaaggcgattacgttacccctactcaaccattctcggaactgagcttccgtccgacgaaagatttgagcggtgcggatatgtggggagccaccatgtttgaccaactggtgtgccgcgtaatgttccaccagatgcgctatgaaggcattttcacgccgccatctgaacagggtacgctggtcttcccgggtaacctggggatgttcgaatggggcgggatttccgttgatccaaatcgtgaagtggcaattgccaacccaatggcactgccgtttgtttcgaaactgctcccgcgtggtcctggcaacccgatggagcagccgaaagatgccaaaggcacgggtacggaatccggcattcagccacagtacggtgtaccgtatggtgtcacgctcaacccgttcctctcaccatttggtctgccatgtaaacagccagcatggggttatatctcggcgctggatctgaaaactaatgaagtggtgtggaagaaacgtattggtacgccgcaggacagtatgccgttcccgatgccggttccggtgccgttcaatatgggtatgccgatgctgggcgggccaatctccacggcgggtaacgtgctgtttatcgccgctacggcagataactacctgcgcgcttacaacatgagcaacggtgaaaaactgtggcagggtcgtttaccggcgggtggtcaggcaacaccgatgacctatgaagtgaatggcaagcagtacgtggtgatctccgcaggcggtcacggttcatttggtacgaagatgggcgactatattgtggcttatgccctgccggatgatgtgaaataaccataatgcccggagagatccgggcatatttccgaatacggtctttttataccgtaaaccctaacatcatccccgtatcttcatgctccagcagatggcagtgcgccatataagcatgttctttcggtgcgttgtgattaaacttcaccagcacttcactgacattgccttctaccttaacggtatctttccagcccgcgcgatgagccgctggcggtttgccattttctgacaagatacggaactgcgtgccgtgaatatggaacggatgcagcatcatgtcgcccacgccagagataacccaacgttcgtactgccctttcgccgccgcaaacatcggcttattcatatcaaacgcctgaccgttgattttattggcatggtggaaatcgaacttcccgccgtggttcatatgattcatattgccgtgccccatatggcccatcatctggctgtgatccattccggccatcgcctgatcgccatatttctccattagcatctgcatccccatcatatcgagcatcgggtccatagaaagttgcagcttgcgtaccgtcagcccttccagcgaaggtaacgcaggcaggctacttaatg
>122	N operona: 73	first-last	SF0122	gene_poz=(601-1149)	hpt	hypoxanthine phosphoribosyltransferase	Code: F; COG: COG0634	/position=138910 - 140658 (139510 - 140058)	/lenght=1749 (549)	/codons=583 (183)	/complement=false	GC-compoz=49.90892531876138%	/LCI1=0.9194139194139194	/LCI2=0.12765567765567765	p_i1=0.11661848419223103	p_i2=0.02822552970726154	/Tai=0.2951814003094228	/Tei=0.1254029767365354	/EEI=3.3573953558216614
cccaggtcaggataccaccgctaatcagcagtgcgaccaccagtgcggcaactgcgccgctggcaggaatgaccaggcgacgccagacaaacggcaggatcagccagatgccgaagaagaccagaatatcgctgcgcggagtcagcgcccagaagtcgaaaccaacttcccagacgccccaaatcatggtgccgagcagcagggctgcgtatagccaaagcgcggcgcgtttactgcgccacagcatccaggcgacgccgagcatcacaaggccagcgatagggtagtaccaggagccgccaatcgcgaccagccagcctccgccaatgagtagatacagccagcgctgcaaaaagggctgttagcgtgacgagtaatcgtcgcgaggctgtattgttaattgccataaagagacaccatttcaattcattaatattttagtagcaattaattataggttttaacatgtgtgaccgtcatcacaattcgagctttattaacagattccgcgaatgaatagttttactggtatactgcgcgtcttgcgctttgttgcggtgccaaaacctgcccgtgcgaagtgatttgtttttaaatcatatggttagagatatgaaacatactgtagaagtaatgatccccgaagcggagattaaagcgcgtatcgccgaactgggtcgtcagattactgagcgttacaaagacagcggcagcgatatggtgctggtgggtctgctgcgtggctcatttatgtttatggcggacctgtgccgtgaagttcaggtatctcatgaagtcgactttatgaccgcctccagctacggtagcggcatgtccaccacccgtgatgtgaaaatcctcaaagatctggatgaagatatccgtggcaaggacgtgctgattgttgaagatatcatcgactcggggaatacactgtcgaaagtgcgtgagatcttaagcctgcgcgaaccgaagtcgttggcgatttgtacgctgctggataaaccgtcccgtcgtgaagtgaacgtcccggttgaatttatcggtttctcgatcccggatgagtttgtggtgggttacggcattgattacgcacagcgttaccgtcatctgccgtatattggcaaagtgattctgctggacgagtaagtgtgaagttgccggatgtgttgcatccggcatggcatttttatttgtggttggcgtgtttcagcttgaggttggaaatcccgtgacggtaacgttgctcaagggtttcgcggttggtggcggtaacatccagatcacgcagcaagccgtcgtgaatgccgtaggcccagccgtgaatggtaactttctgcccgcgtttccacgctgattgcataatggtggagtggcccaggttatacacctgttccatgacgttcagttcacacaaggtatccagacggcgctcttgcggcatttcgccgagcaatgagctatgtttgaaccagatatcgcggatatgcagcagccagttgttgataagccccagttccgggttttcaacggcggcttgtacgccgccgcaaccgtagtggccacagataataatgtgttcaacttcgagtacatccactgcatactgaaccacggaaaggcagttcaggtcggtgtgaatgactaggttagcaacattacggtgaacaaagagttcgcccggctcaagaccggttaaacgttctgcaggaacgcgactgtcggaacatccaatccatagaaagcgcg
>123	N operona: 74	first-last	SF0123	gene_poz=(601-1263)	yadF	putative carbonic anhdrase	Code: P; COG: COG0288	/position=139499 - 141361 (140099 - 140761)	/lenght=1863 (663)	/codons=621 (221)	/complement=true	GC-compoz=50.829562594268474%	/LCI1=1.0696969696969696	/LCI2=0.321818181818182	p_i1=0.20782121461933303	p_i2=0.3343808668460133	/Tai=0.4288602300619672	/Tei=0.400942780161412	/EEI=2.26991249024056
ggtcggttcgtcgagaatcagtagtttaggttcatgcattaacgcacgggcaatcattaaacggcgcttcatcccgccagataacatacgcgcacgttcgttgcgttttccccataaatcgagctgcttaagatatttttcgctgcggatgtacgcctctttgcgctccacaccgtagtaccctgcctgattcaccacaatttgctgcacggtttcaaacgggttgaagttaaattcctgcggcaccagtcccaactgacgtttagcgttcacgacatctttctcgagatcgtaaccaaatacgctgacccgcccggaggttttatttaccagagagctgataataccgatagtggtcgatttcccggccccgttcggcccgagaagcgcataaaaatcacccgcttcgacctgcaaatctattccacgaagcgcctgaacgccgcctggatagttttttttaagctgttgaagttccagtgcaatggtcataaatttttacttaccttacgttcttacactttatctgtggtttaaatcgtcccggagttgccctatattagccaaacgtaattatttggttacaggtcgttaacctccatgaaagacatagatacactcatcagcaacaatgcactatggtcaaaaatgctggtggaagaggatcccgggttttttgagaaactggcacaagcgcaaaaaccgcgctttctatggattggatgttccgacagtcgcgttcctgcagaacgtttaaccggtcttgagccgggcgaactctttgttcaccgtaatgttgctaacctagtcattcacaccgacctgaactgcctttccgtggttcagtatgcagtggatgtactcgaagttgaacacattattatctgtggccactacggttgcggcggcgtacaagccgccgttgaaaacccggaactggggcttatcaacaactggctgctgcatatccgcgatatctggttcaaacatagctcattgctcggcgaaatgccgcaagagcgccgtctggataccttgtgtgaactgaacgtcatggaacaggtgtataacctgggccactccaccattatgcaatcagcgtggaaacgcgggcagaaagttaccattcacggctgggcctacggcattcacgacggcttgctgcgtgatctggatgttaccgccaccaaccgcgaaacccttgagcaacgttaccgtcacgggatttccaacctcaagctgaaacacgccaaccacaaataaaaatgccatgccggatgcaacacatccggcaacttcacacttactcgtccagcagaatcactttgccaatatacggcagatgacggtaacgctgtgcgtaatcaatgccgtaacccaccacaaactcatccgggatcgagaaaccgataaattcaaccgggacgttcacttcacgacgggacggtttatccagcagcgtacaaatcgccaacgacttcggttcgcgcaggcttaagatctcacgcactttcgacagtgtattccccgagtcgatgatatcttcaacaatcagcacgtccttgccacggatatcttcatccagatctttgaggattttcacatcacgggtggtggacatgccgctaccgtagctggaggcggtcataaagtcgacttcatgagatacctgaacttcacggcacaggtccgccataaacataaatgagccacgcagcagacccaccagcaccatatcgctgccgctgtctttgtaacgctcagtaatctgacgacccagttcggcgatacgcgctttaatctccgcttcggggatcattacttctacagtatgtttcatatctctaaccatatgatttaaaa
>124	N operona: 75	first	SF0124	gene_poz=(601-1527)	yadG	putative ATP-binding component of a transport	Code: Q; COG: COG1131	/position=140270 - 142396 (140870 - 141796)	/lenght=2127 (927)	/codons=709 (309)	/complement=false	GC-compoz=48.86731391585761%	/LCI1=0.9783549783549783	/LCI2=0.15367965367965375	p_i1=0.1493944555196429	p_i2=0.050408546488483974	/Tai=0.43394932500234334	/Tei=0.14536769183963558	/EEI=2.1820245775545026
cataatggtggagtggcccaggttatacacctgttccatgacgttcagttcacacaaggtatccagacggcgctcttgcggcatttcgccgagcaatgagctatgtttgaaccagatatcgcggatatgcagcagccagttgttgataagccccagttccgggttttcaacggcggcttgtacgccgccgcaaccgtagtggccacagataataatgtgttcaacttcgagtacatccactgcatactgaaccacggaaaggcagttcaggtcggtgtgaatgactaggttagcaacattacggtgaacaaagagttcgcccggctcaagaccggttaaacgttctgcaggaacgcgactgtcggaacatccaatccatagaaagcgcggtttttgcgcttgtgccagtttctcaaaaaacccgggatcctcttccaccagcatttttgaccatagtgcattgttgctgatgagtgtatctatgtctttcatggaggttaacgacctgtaaccaaataattacgtttggctaatatagggcaactccgggacgatttaaaccacagataaagtgtaagaacgtaaggtaagtaaaaatttatgaccattgcactggaacttcaacagcttaaaaaaaactatccaggcggcgttcaggcgcttcgtggaatagatttgcaggtcgaagcgggtgatttttatgcgcttctcgggccgaacggggccgggaaatcgaccactatcggtattatcagctctctggtaaataaaacctccgggcgggtcagcgtatttggttacgatctcgagaaagatgtcgtgaacgctaaacgtcagttgggactggtgccgcaggaatttaacttcaacccgtttgaaaccgtgcagcaaattgtggtgaatcaggcagggtactacggtgtggagcgcaaagaggcgtacatccgcagcgaaaaatatcttaagcagctcgatttatggggaaaacgcaacgaacgtgcgcgtatgttatctggcgggatgaagcgccgtttaatgattgcccgtgcgttaatgcatgaacctaaactactgattctcgacgaaccgaccgcaggcgtggatattgaacttcgccgctcaatgtggggctttttgaaggatttaaacgacaaaggcaccaccatcattcttaccacacactacctggaagaagcagaaatgctgtgccgcaatatcggcattattcaacatggtgagctggtggaaaatacctcgatgaaggcgctgctggcgaagctgaaatcggaaacctttattctcgatctcgcaccgaaaagtccgttaccgaagctcgatggctatcagtatcgactggtcgataccgcgacgctggaagttgaagtgctacgtgagcaggggatcaacagcgtatttacgcagttaagtgagcagggcattcaggtattaagtatgcgtaacaaagctaaccgtctggaagagctgtttgtttcactggttaatgaaaaacaaggagatcgcgcatgatgcatctttactgggtggcgctaaaaagcatctgggcgaaagagatccatcgctttatgcgtatctgggtgcagacgctggtgccgccagtcatcaccatgaccctttactttattatcttcggtaacctgataggttcgcgtattggcgatatgcatggcttcagctatatgcagttcatcgtaccggggctgatcatgatgtcggtgatcaccaacgcctacgctaacgtcgcgtcatcattttttggtgccaagttccagcgtaatattgaagagctgctggtagcgccggttccgactcacgtcattattgccggatatgtcggcggtggcgtggcgcgtggtctgtttgttggcattcttgtgacggcaatttcactgttttttgtgccgtttcaggtgcattcgtgggtattcgttgccttaaccctggtgctcacggcggtgctattctcccttgcgggtttgctgaacggcgtgtttgccaaaacgttcgatgacatcagcctggtgccaacctttgtgttaacgccactcacgtatttgggcggggtcttttactcactgactttgttgccgccgttctggcaagggctgt
>125	N operona: 75	last	SF0125	gene_poz=(601-1371)	yadH	conserved hypothetical protein	Code: R; COG: COG0842	/position=141193 - 143163 (141793 - 142563)	/lenght=1971 (771)	/codons=657 (257)	/complement=false	GC-compoz=50.97276264591439%	/LCI1=0.9453125	/LCI2=0.19257812500000004	p_i1=0.13050478025385123	p_i2=0.09716510058780517	/Tai=0.4534803533242698	/Tei=0.18744859052902466	/EEI=2.1228014531609913
ggagcgcaaagaggcgtacatccgcagcgaaaaatatcttaagcagctcgatttatggggaaaacgcaacgaacgtgcgcgtatgttatctggcgggatgaagcgccgtttaatgattgcccgtgcgttaatgcatgaacctaaactactgattctcgacgaaccgaccgcaggcgtggatattgaacttcgccgctcaatgtggggctttttgaaggatttaaacgacaaaggcaccaccatcattcttaccacacactacctggaagaagcagaaatgctgtgccgcaatatcggcattattcaacatggtgagctggtggaaaatacctcgatgaaggcgctgctggcgaagctgaaatcggaaacctttattctcgatctcgcaccgaaaagtccgttaccgaagctcgatggctatcagtatcgactggtcgataccgcgacgctggaagttgaagtgctacgtgagcaggggatcaacagcgtatttacgcagttaagtgagcagggcattcaggtattaagtatgcgtaacaaagctaaccgtctggaagagctgtttgtttcactggttaatgaaaaacaaggagatcgcgcatgatgcatctttactgggtggcgctaaaaagcatctgggcgaaagagatccatcgctttatgcgtatctgggtgcagacgctggtgccgccagtcatcaccatgaccctttactttattatcttcggtaacctgataggttcgcgtattggcgatatgcatggcttcagctatatgcagttcatcgtaccggggctgatcatgatgtcggtgatcaccaacgcctacgctaacgtcgcgtcatcattttttggtgccaagttccagcgtaatattgaagagctgctggtagcgccggttccgactcacgtcattattgccggatatgtcggcggtggcgtggcgcgtggtctgtttgttggcattcttgtgacggcaatttcactgttttttgtgccgtttcaggtgcattcgtgggtattcgttgccttaaccctggtgctcacggcggtgctattctcccttgcgggtttgctgaacggcgtgtttgccaaaacgttcgatgacatcagcctggtgccaacctttgtgttaacgccactcacgtatttgggcggggtcttttactcactgactttgttgccgccgttctggcaagggctgtcgcacctgaacccaatcgtttatatgatcagtggtttccgctacggcttcctcggtataaatgatgtgccgctggtcactacctttggcgtactggtggtctttattgtggcgttttatttgatctgttggtcgctgatccaacgtggacgtggtttgcgtagctaaggctatttcctctcctctggattcgggggagaggagttttgacggctatcaccctttatcaacaatggtcagggtaggctgattttcggctaaggaggaaggcgatgttaggttgggtaattacctgtcacgatgaccgggcgcaagagatactggatgcgctggagaaaaaacatggggcacttcttcagtgccgggccgtgaatttctggcgcggattaagctctaatatgctcagccgcatgatgtgcgatgctctgcatgaagcggactctggtgagggtgtcatcttcttaaccgatatagccggagcgccaccgtatcgcgtggcttcattattaagccacaaacactcccgttgcgaagtgatttctggtgtcacgttaccgttaattgaacagatgatggcttgccgtgaaaccatgaccagttcagagtttcgtgagtgtattgtcgaactgggtgggccggaggtgagtagtctttggcaccaacaacaaaaaaatccgcctttcgtcctcaaacataatttgtatgagtattaacccgcgattctgatggcgcttttgctacaataaaagcgttgtttcaccctcggtt
>126	N operona: 76	first-last	SF0126	gene_poz=(601-1041)	yadI	putative PTS enzyme II B component	Code: G; COG: COG2893	/position=142068 - 143708 (142668 - 143108)	/lenght=1641 (441)	/codons=547 (147)	/complement=false	GC-compoz=48.75283446712018%	/LCI1=1.0456621004566211	/LCI2=0.3123287671232878	p_i1=0.19163366844396007	p_i2=0.31476665552012123	/Tai=0.5925292654659615	/Tei=0.38328998996810915	/EEI=1.5996726073446526
tgaagagctgctggtagcgccggttccgactcacgtcattattgccggatatgtcggcggtggcgtggcgcgtggtctgtttgttggcattcttgtgacggcaatttcactgttttttgtgccgtttcaggtgcattcgtgggtattcgttgccttaaccctggtgctcacggcggtgctattctcccttgcgggtttgctgaacggcgtgtttgccaaaacgttcgatgacatcagcctggtgccaacctttgtgttaacgccactcacgtatttgggcggggtcttttactcactgactttgttgccgccgttctggcaagggctgtcgcacctgaacccaatcgtttatatgatcagtggtttccgctacggcttcctcggtataaatgatgtgccgctggtcactacctttggcgtactggtggtctttattgtggcgttttatttgatctgttggtcgctgatccaacgtggacgtggtttgcgtagctaaggctatttcctctcctctggattcgggggagaggagttttgacggctatcaccctttatcaacaatggtcagggtaggctgattttcggctaaggaggaaggcgatgttaggttgggtaattacctgtcacgatgaccgggcgcaagagatactggatgcgctggagaaaaaacatggggcacttcttcagtgccgggccgtgaatttctggcgcggattaagctctaatatgctcagccgcatgatgtgcgatgctctgcatgaagcggactctggtgagggtgtcatcttcttaaccgatatagccggagcgccaccgtatcgcgtggcttcattattaagccacaaacactcccgttgcgaagtgatttctggtgtcacgttaccgttaattgaacagatgatggcttgccgtgaaaccatgaccagttcagagtttcgtgagtgtattgtcgaactgggtgggccggaggtgagtagtctttggcaccaacaacaaaaaaatccgcctttcgtcctcaaacataatttgtatgagtattaacccgcgattctgatggcgcttttgctacaataaaagcgttgtttcaccctcggttattttttcatgtataaacaagctgttattctcctgctgatgctgtttaccgcaagtgtcagtgccgcgttacctgcccgttatatgcaaaccatcgaaaatgctgcggtctgggcgcaaattagtgacaagatggtgaccgtggggaatattcgggccggacaaatcattgccgtggagcccactgccgcaagttattacgcatttaattttggctttggtaaagggtttatcgataaagggcatctcgagccagttcagggacgacaaaaagttgaagacggtttgggtgacctcaacaagccgctgagtaatcagaacttaattacctggaaagatacgccggtctacaacgcgccgagtgtgggcagtgcgccatttggggtactggcggacaatttgcgctacccgattttgcataaactgaaagacaggttaaatcaaacctggtatcagatccgtattggcgatcgactggcctatatcagcgcgctggatgcccaacccgataatggcctgccggtgctaacttatcaccatattctg
>127	N operona: 77	first-last	SF0127	gene_poz=(601-1830)	yadE	conserved hypothetical protein	Code: G; COG: COG0726	/position=142572 - 145001 (143172 - 144401)	/lenght=2430 (1230)	/codons=810 (410)	/complement=false	GC-compoz=49.105691056910565%	/LCI1=1.0529747351263243	/LCI2=0.24074979625101878	p_i1=0.1965016136411501	p_i2=0.17463880429883596	/Tai=0.5719667189255397	/Tei=0.25717492386895235	/EEI=1.6838968294960353
cctctcctctggattcgggggagaggagttttgacggctatcaccctttatcaacaatggtcagggtaggctgattttcggctaaggaggaaggcgatgttaggttgggtaattacctgtcacgatgaccgggcgcaagagatactggatgcgctggagaaaaaacatggggcacttcttcagtgccgggccgtgaatttctggcgcggattaagctctaatatgctcagccgcatgatgtgcgatgctctgcatgaagcggactctggtgagggtgtcatcttcttaaccgatatagccggagcgccaccgtatcgcgtggcttcattattaagccacaaacactcccgttgcgaagtgatttctggtgtcacgttaccgttaattgaacagatgatggcttgccgtgaaaccatgaccagttcagagtttcgtgagtgtattgtcgaactgggtgggccggaggtgagtagtctttggcaccaacaacaaaaaaatccgcctttcgtcctcaaacataatttgtatgagtattaacccgcgattctgatggcgcttttgctacaataaaagcgttgtttcaccctcggttattttttcatgtataaacaagctgttattctcctgctgatgctgtttaccgcaagtgtcagtgccgcgttacctgcccgttatatgcaaaccatcgaaaatgctgcggtctgggcgcaaattagtgacaagatggtgaccgtggggaatattcgggccggacaaatcattgccgtggagcccactgccgcaagttattacgcatttaattttggctttggtaaagggtttatcgataaagggcatctcgagccagttcagggacgacaaaaagttgaagacggtttgggtgacctcaacaagccgctgagtaatcagaacttaattacctggaaagatacgccggtctacaacgcgccgagtgtgggcagtgcgccatttggggtactggcggacaatttgcgctacccgattttgcataaactgaaagacaggttaaatcaaacctggtatcagatccgtattggcgatcgactggcctatatcagcgcgctggatgcccaacccgataatggcctgccggtgctaacttatcaccatattctgcgcgacgaagaaaacacccgttttcgccatacttcgacgaccacctcggtacgcgctttcaataaccaaatggcctggctgcgcgacaggggatacgcgacactgagcatggctcagctggaaggttacgtgaagaatacgatcaatctccctgcgcgagcggtggtgattacctttgatgatggcctcaagtcggtgagccgctatgcgtatcctgtgttgaaacaatatggcatgaaggcgacggtgtttattgttacctcacgcatcaaacgtcacccgcagaagtggaacccaaaatcgctgcaatttatgagcgtttctgagcttaacgaaattcgcgatgtttttgatttccagtcacatacccattttttgcatcgggtagatggttatcgccgacccatattactgagccgtagtgagcacaatattctgtttgattttgcacgttcacgccgcgctctggcgcaatttaatccacatgtctggtatctttcgtatccgtttggcggctttaatgacaaagccgtgaaggcagcaaacgatgccggatttcacctggcggtgacaaccatgaaaggcaaagtaaaaccgggggataatccgttgttactaaaacgactttatatcttaagaacggattcgctggagaagatgtcgcggctggtgagtaaccagccgcagggataacaatcaagcaacctgtaccggaatcgctttcgcggtacgtttcatttcattgtcgccttcaaaataggcgacattgggtcgccaggtgcgagcttcttcatctggcatggtaacgaagctggcgatgatgacaatatcgccgacgctggcgcagtgggccgccgcaccgttaacagaaataattctcgaaccgcgttctgccgcgatggcataagtggagaaacgcttgccgttggtgacattccagatatcgatggcttcgttttcgagaataccggctgcgtcaagaaaatcctggtcaatggcgcaagaaccttcatagtgcaggtccgcatgagtcactttcacgcggtggagtttgccctgcagcatcgtgcgaatcataacttctacctttctaccctgtcgttaacgaagcaggcggtgcctgctttgaggaaattctcacgcagtattgcccgatttttgatgagtgtctactcatctgatggcatttgcgtcagcagtttgcgtaccgcgccgaagcgtgccatgtaacgcctgtaacgaattgatatttttatgaacgctgctcggtaaacaataaagaggtggctgacg
>128	N operona: 78	first-last	SF0128	gene_poz=(601-981)	panD	aspartate 1-decarboxylase	Code: H; COG: COG0853	/position=143805 - 145385 (144405 - 144785)	/lenght=1581 (381)	/codons=527 (127)	/complement=true	GC-compoz=52.75590551181102%	/LCI1=1.1349206349206349	/LCI2=0.5391534391534392	p_i1=0.254215748649856	p_i2=0.7259775408780698	/Tai=0.3517316991416107	/Tei=0.7533797867902627	/EEI=2.884089647867932
gccagcctccagatgccggtgcatggcagcaatagaataacgcatcatgcgaaaggccattttcttatccggcttgctttggtgttcaatcacaacatgcagataaccgggattgccctgcatttgcatggaatagagcacgtccgtgctgtgacctttcaggcactcttcaatgaaactccccgactctaaatgaagcgtgttgagatcacaaagttcgcgtaattccactggcaaatgtatctccagaaagtcgcgagccgtctccgcatgcattaaaaattgtttaaataccgcgtcatgcggtgtggtactcggtgcatccatcttccctgtcttccgtgtggccttgcgtgaaggcagtatccagtcaaggcgtgctatcgtcagccacctctttattgtttaccgagcagcgttcataaaaatatcaattcgttacaggcgttacatggcacgcttcggcgcggtacgcaaactgctgacgcaaatgccatcagatgagtagacactcatcaaaaatcgggcaatactgcgtgagaatttcctcaaagcaggcaccgcctgcttcgttaacgacagggtagaaaggtagaagttatgattcgcacgatgctgcagggcaaactccaccgcgtgaaagtgactcatgcggacctgcactatgaaggttcttgcgccattgaccaggattttcttgacgcagccggtattctcgaaaacgaagccatcgatatctggaatgtcaccaacggcaagcgtttctccacttatgccatcgcggcagaacgcggttcgagaattatttctgttaacggtgcggcggcccactgcgccagcgtcggcgatattgtcatcatcgccagcttcgttaccatgccagatgaagaagctcgcacctggcgacccaatgtcgcctattttgaaggcgacaatgaaatgaaacgtaccgcgaaagcgattccggtacaggttgcttgattgttatccctgcggctggttactcaccagccgcgacatcttctccagcgaatccgttcttaagatataaagtcgttttagtaacaacggattatcccccggttttactttgcctttcatggttgtcaccgccaggtgaaatccggcatcgtttgctgccttcacggctttgtcattaaagccgccaaacggatacgaaagataccagacatgtggattaaattgcgccagagcgcggcgtgaacgtgcaaaatcaaacagaatattgtgctcactacggctcagtaatatgggtcggcgataaccatctacccgatgcaaaaaatgggtatgtgactggaaatcaaaaacatcgcgaatttcgttaagctcagaaacgctcataaattgcagcgattttgggttccacttctgcgggtgacgtttgatgcgtgaggtaacaataaacaccgtcgccttcatgccatattgtttcaacacaggatacgcatagcggctcaccgacttgaggccatcatcaaaggtaatcaccaccgctcgcgcagggagattgatcgtattcttcacgtaaccttccagctgagccatgctcagtgtcgc
>129	N operona: 79	first-last	SF0129	gene_poz=(601-1503)	yadD	conserved hypothetical protein	null	/position=144459 - 146561 (145059 - 145961)	/lenght=2103 (903)	/codons=701 (301)	/complement=false	GC-compoz=48.6157253599114%	/LCI1=1.1866666666666668	/LCI2=0.2066666666666666	p_i1=0.2931066515103334	p_i2=0.11781868241147242	/Tai=0.5894907506980847	/Tei=0.20603681417032518	/EEI=1.6448767262886197
ttcaaaataggcgacattgggtcgccaggtgcgagcttcttcatctggcatggtaacgaagctggcgatgatgacaatatcgccgacgctggcgcagtgggccgccgcaccgttaacagaaataattctcgaaccgcgttctgccgcgatggcataagtggagaaacgcttgccgttggtgacattccagatatcgatggcttcgttttcgagaataccggctgcgtcaagaaaatcctggtcaatggcgcaagaaccttcatagtgcaggtccgcatgagtcactttcacgcggtggagtttgccctgcagcatcgtgcgaatcataacttctacctttctaccctgtcgttaacgaagcaggcggtgcctgctttgaggaaattctcacgcagtattgcccgatttttgatgagtgtctactcatctgatggcatttgcgtcagcagtttgcgtaccgcgccgaagcgtgccatgtaacgcctgtaacgaattgatatttttatgaacgctgctcggtaaacaataaagaggtggctgacgatagcacgccttgactggatactgccttcacgcaaggccacacggaagacagggaagatggatgcaccgagtaccacaccgcatgacgcggtatttaaacaatttttaatgcatgcggagacggctcgcgactttctggagatacatttgccagtggaattacgcgaactttgtgatctcaacacgcttcatttagagtcggggagtttcattgaagagtgcctgaaaggtcacagcacggacgtgctctattccatgcaaatgcagggcaatcccggttatctgcatgttgtgattgaacaccaaagcaagccggataagaaaatggcctttcgcatgatgcgttattctattgctgccatgcaccggcatctggaggctggccacgataagctgccgctggtggtgccgatactgttttatcagggcgaggccacaccttatccgctctcaatgtgctggtttgatatgttttactcgccggagctggcgcgacgcgtctataacagtcctttcccgctggtggatatcaccatcacaccggatgacgaaatcatgcaacatcggcggattgcgattctcgaactactgcaaaaacatattcgccagcgcgacttaatgttattgctggagcaactggtcacgctgattgacgaagggtacactagcggaagtcagttagttgccatgcaaaactatatgctgcaacgcggtcatactgaacaagcggatttgttttatggtgtgctgagagacagggaaacgggagggaagtctatgatgacgctggcgcagtggtttgaagagaaagggattgagaaggggattcagcagggaagacaggaggaaaggcaagaattcgccctgcgtcttctaagtaaaggaatgtctcgggaagacgttgcagagatggcaaatttacctcttgctgagattgataaggtaattaaccttatttaagttacctgtgttatgacagatgacgtggggtaaattaataactggcgccatcagccgtagcgccagttaagtattacgccagctcgaccattttgttgtcgatcaggcgagcatcgccaagccaggcggctaccagaattactgcccgtttgctggtttcagaaacttccagcaatgtgtcggcatcgcgaatctgaatatcatcggcgcggaagcctttttcattcagttcttgccccgcaatggtaataatttcatcgagatcccgttccccagcctgcaatttgtcagcaatcgaacttaaaactttgtacagaccaggcgcaattttgcgttgttccgccgtcagataaccgttacgggaacttagcgccagaccgtctttggcgcgcataattggcacaccgacaatctcaatatcgaagcccatatcggcaaccattttgcggatcaacgccagttgctgaaaatctttttcaccgaagcaggcgatgtccggctggaccaggttgaacagcttgctgacaatagtcgaaacgccgcgaaaatgtcccggacggctggcaccttccagcatggtcgaaaggccaggaacgtcaa
>130	N operona: 80	first	SF0130	gene_poz=(601-1452)	panC	pantothenate synthetase	Code: H; COG: COG0414	/position=145435 - 147486 (146035 - 146886)	/lenght=2052 (852)	/codons=684 (284)	/complement=true	GC-compoz=52.230046948356815%	/LCI1=1.0671378091872792	/LCI2=0.26266195524146047	p_i1=0.20607233390141214	p_i2=0.21529493820109155	/Tai=0.3692629458369286	/Tei=0.2937654443809824	/EEI=2.659206407069085
tgccgccgtacgtcgcggcgcaccaaactgcctgctattggctgacctgccgtttatggcgtatgccacgccggaacaagcctttgaaaacgccgcaacggttatgcgtgccggtgccaatatggtcaaaattgagggcggtgagtggctggtcgaaaccgtaaaaatgctgaccgaacgtgccgttcctgtatgtggtcacttaggtttaaccccacagtcagtgaatattttcggtggctacaaagtacaggggcgcggcaatgaagcgagcgatcgactactcagcgatgcattagccttagaagccgcgggggcacagctgctggtgctggaatgcgtgccggttgagctggcaaaacgtattaccgaagcactggcgatcccggttattggtattggtgcaggcaacgtcactgacgggcaaatcctcgtgatgcacgacgcctttggtattaccggcggtcacattcctaaattcgctaaaaatttcctcgccgaaacgggcgacatccgcgcggctgtgcggcagtatatggctgaagtggagtccggcgtttatccgggcgaagaacacagtttccattaaggagtcacgttgtgttaattatcgaaaccctgccgctgctgcgtcagcaaattcgccgcctgcgtatggaaggcaagcgcgtggcgctggtgcctactatgggtaatctgcacaatggccatatgaagctggtcgacgaagccaaagcccgcgccgatgtggtcgtcgtcagtattttcgttaacccgatgcagttcgaccgcccggaagatctggcacgttatccacggaccttgcaggaggactgcgagaagctaaacaaacgtaaagtggatttagttttcgccccttcggtaaaagagatctacccgaacggtactgaaacccacacttacgttgacgttcctggcctttcgaccatgctggaaggtgccagccgtccgggacattttcgcggcgtttcgactattgtcagcaagctgttcaacctggtccagccggacatcgcctgcttcggtgaaaaagattttcagcaactggcgttgatccgcaaaatggttgccgatatgggcttcgatattgagattgtcggtgtgccaattatgcgcgccaaagacggtctggcgctaagttcccgtaacggttatctgacggcggaacaacgcaaaattgcgcctggtctgtacaaagttttaagttcgattgctgacaaattgcaggctggggaacgggatctcgatgaaattattaccattgcggggcaagaactgaatgaaaaaggcttccgcgccgatgatattcagattcgcgatgccgacacattgctggaagtttctgaaaccagcaaacgggcagtaattctggtagccgcctggcttggcgatgctcgcctgatcgacaacaaaatggtcgagctggcgtaatacttaactggcgctacggctgatggcgccagttattaatttaccccacgtcatctgtcataacacaggtaacttaaataaggttaattaccttatcaatctcagcaagaggtaaatttgccatctctgcaacgtcttcccgagacattcctttacttagaagacgcagggcgaattcttgcctttcctcctgtcttccctgctgaatccccttctcaatccctttctcttcaaaccactgcgccagcgtcatcatagacttccctcccgtttccctgtctctcagcacaccataaaacaaatccgcttgttcagtatgaccgcgttgcagcatatagttttgcatggcaactaactgacttccgctagtgtacccttcgtcaatcagcgtgaccagttgctccagcaataacattaagtcgcgctggcgaatatgtttttgcagtagttcgagaatcgcaatccgccgatgttgcatgatttcgtcatccggtgtgatggtgatatccaccagcgggaaaggactgttatagacgcgtcgcgccagctccggcgagtaaaacatatcaaaccagcacattgagagcggataaggtgtgg
>131	N operona: 80	last	SF0131	gene_poz=(601-1395)	panB	3-methyl-2-oxobutanoate hydroxymethyltransferase	Code: H; COG: COG0413	/position=146298 - 148292 (146898 - 147692)	/lenght=1995 (795)	/codons=665 (265)	/complement=true	GC-compoz=53.83647798742138%	/LCI1=1.0795454545454546	/LCI2=0.2477272727272728	p_i1=0.21460552874597985	p_i2=0.1872867849266859	/Tai=0.3672667651570117	/Tei=0.26855810643401734	/EEI=2.685506513453664
cggcaatgagagcagagatagcgctgatgtccggcagtgcttttgccgttacgcaccacgccttcagtagcggagcaggaaggacatctgatggaaatggaagccacgcaagcaccttaaaatcaccatcatacactaaatcagtaagttggcagcattacccaacaaaggttggtactgaaaacgggcaactccttggtaatactctcacaggtaatgatgcagcaaaaggagtcggtgtactcatagaaggtttagcaactagtaaaaatcctctaatgacattgaaacctaatgattcaaattctgtttataaagattacgacccgagaggcaaagacgatacaacaggaggagtttacccggatcaagatacaggtataacataccctctccatttccaggccacgctacaacaggatggaactataccaatagaagctggtgagtttaaagccaccagtactttccaggtaacctacccttaataagtccaccgcaccgccatcatctggcggtgcggtaattgataaatcattgcccccaccaatgtgactgataaaatgccaggcaacacgacatcatttatcaggatacgttatgaaaccgaccaccattgcttcacttcagaaatataagcaggataaaaagcgtttcgcgaccatcaccgcttacgactacagcttcgcgaaactatttgctgatgaagggcttaacgtcatgctggtaggcgactcgctgggcatgaccgttcagggccacgattccactctgccagtaaccgttgctgatatcgcctaccacactgccgccgtacgtcgcggcgcaccaaactgcctgctattggctgacctgccgtttatggcgtatgccacgccggaacaagcctttgaaaacgccgcaacggttatgcgtgccggtgccaatatggtcaaaattgagggcggtgagtggctggtcgaaaccgtaaaaatgctgaccgaacgtgccgttcctgtatgtggtcacttaggtttaaccccacagtcagtgaatattttcggtggctacaaagtacaggggcgcggcaatgaagcgagcgatcgactactcagcgatgcattagccttagaagccgcgggggcacagctgctggtgctggaatgcgtgccggttgagctggcaaaacgtattaccgaagcactggcgatcccggttattggtattggtgcaggcaacgtcactgacgggcaaatcctcgtgatgcacgacgcctttggtattaccggcggtcacattcctaaattcgctaaaaatttcctcgccgaaacgggcgacatccgcgcggctgtgcggcagtatatggctgaagtggagtccggcgtttatccgggcgaagaacacagtttccattaaggagtcacgttgtgttaattatcgaaaccctgccgctgctgcgtcagcaaattcgccgcctgcgtatggaaggcaagcgcgtggcgctggtgcctactatgggtaatctgcacaatggccatatgaagctggtcgacgaagccaaagcccgcgccgatgtggtcgtcgtcagtattttcgttaacccgatgcagttcgaccgcccggaagatctggcacgttatccacggaccttgcaggaggactgcgagaagctaaacaaacgtaaagtggatttagttttcgccccttcggtaaaagagatctacccgaacggtactgaaacccacacttacgttgacgttcctggcctttcgaccatgctggaaggtgccagccgtccgggacattttcgcggcgtttcgactattgtcagcaagctgttcaacctggtccagccggacatcgcctgcttcggtgaaaaagattttcagcaactggcgttgatccgcaaaatggttgccgatatgggcttcgatattgagattgtcggtgtgccaattatgcgcgccaaagacggtctggcgctaagttcccgtaacggttatctgacggcggaac
>132	N operona: 81	first-last	SF0132	gene_poz=(601-1101)	-	conserved hypothetical protein	null	/position=147205 - 148905 (147805 - 148305)	/lenght=1701 (501)	/codons=567 (167)	/complement=true	GC-compoz=44.31137724550898%	/LCI1=1.1164658634538152	/LCI2=0.19156626506024094	p_i1=0.24075652746740855	p_i2=0.09575331482481861	/Tai=0.7758408517269089	/Tei=0.18617798334233676	/EEI=1.2119744703005046
catcgccggtaatgactccaacttactgatagtgttttatgttcagataatgcccgatgaccttgtcatgcagctccaccgattttgagaacgacagtgacttccgtaccagccttgccagatgttgtctcagattcagattatgtcgctcaatgcgctgagtgtaacgcttgctgataacgtgcagctttcccttcaggcgtgattcatacagcggccagccatccgtcatccataccacgacctcaaaggccgacagcaggctcagaagacgctccagtgtggccagagtgcgttcaccgaagacgtgcgccacaaccgtcctccgtatcctgtcatacgcgtaaaacagccagcgctgacgtgatttagcaccgacgtagccccaatgttcgtccatttcagcgcagacaatcacatcactgcccggttgtatgcgcgaggttaccgactgcggcctgagttttttaagtgacgtaaaaccgtgttgaggccaacgcccataatgcgtgcactggcgcgacatccgacgccattcatggccatatcaatgattttctggtgcgtaccgggctgagaggcggtgtaagtgaactgtagttgccatgttttacggcaatgagagcagagatagcgctgatgtccggcagtgcttttgccgttacgcaccacgccttcagtagcggagcaggaaggacatctgatggaaatggaagccacgcaagcaccttaaaatcaccatcatacactaaatcagtaagttggcagcattacccaacaaaggttggtactgaaaacgggcaactccttggtaatactctcacaggtaatgatgcagcaaaaggagtcggtgtactcatagaaggtttagcaactagtaaaaatcctctaatgacattgaaacctaatgattcaaattctgtttataaagattacgacccgagaggcaaagacgatacaacaggaggagtttacccggatcaagatacaggtataacataccctctccatttccaggccacgctacaacaggatggaactataccaatagaagctggtgagtttaaagccaccagtactttccaggtaacctacccttaataagtccaccgcaccgccatcatctggcggtgcggtaattgataaatcattgcccccaccaatgtgactgataaaatgccaggcaacacgacatcatttatcaggatacgttatgaaaccgaccaccattgcttcacttcagaaatataagcaggataaaaagcgtttcgcgaccatcaccgcttacgactacagcttcgcgaaactatttgctgatgaagggcttaacgtcatgctggtaggcgactcgctgggcatgaccgttcagggccacgattccactctgccagtaaccgttgctgatatcgcctaccacactgccgccgtacgtcgcggcgcaccaaactgcctgctattggctgacctgccgtttatggcgtatgccacgccggaacaagcctttgaaaacgccgcaacggttatgcgtgccggtgccaatatggtcaaaattgagggcggtgagtggctggtcgaaaccgtaaaaatgctgaccgaacgtgccgttcctgtatgtggtcacttaggtttaaccccacagtcagtgaatattttcggtggctacaaagtacaggggcgcggcaatgaagcgagcgatcgact
>133	N operona: 82	first-last	SF0133	gene_poz=(601-1104)	insB	IS1 ORF2	Code: L; COG: COG1662	/position=147780 - 149483 (148380 - 148883)	/lenght=1704 (504)	/codons=568 (168)	/complement=false	GC-compoz=52.77777777777778%	/LCI1=0.9880239520958084	/LCI2=0.11157684630738521	p_i1=0.1551613903725545	p_i2=0.0181740467932248	/Tai=0.6497631081198469	/Tei=0.11635664211390233	/EEI=1.53926055327851
agatgatggcggtgcggtggacttattaagggtaggttacctggaaagtactggtggctttaaactcaccagcttctattggtatagttccatcctgttgtagcgtggcctggaaatggagagggtatgttatacctgtatcttgatccgggtaaactcctcctgttgtatcgtctttgcctctcgggtcgtaatctttataaacagaatttgaatcattaggtttcaatgtcattagaggatttttactagttgctaaaccttctatgagtacaccgactccttttgctgcatcattacctgtgagagtattaccaaggagttgcccgttttcagtaccaacctttgttgggtaatgctgccaacttactgatttagtgtatgatggtgattttaaggtgcttgcgtggcttccatttccatcagatgtccttcctgctccgctactgaaggcgtggtgcgtaacggcaaaagcactgccggacatcagcgctatctctgctctcattgccgtaaaacatggcaactacagttcacttacaccgcctctcagcccggtacgcaccagaaaatcattgatatggccatgaatggcgtcggatgtcgcgccagtgcacgcattatgggcgttggcctcaacacggttttacgtcacttaaaaaactcaggccgcagtcggtaacctcgcgcatacaaccgggcagtgatgtgattgtctgcgctgaaatggacgaacattggggctacgtcggtgctaaatcacgtcagcgctggctgttttacgcgtatgacaggatacggaggacggttgtggcgcacgtcttcggtgaacgcactctggccacactggagcgtcttctgagcctgctgtcggcctttgaggtcgtggtatggatgacggatggctggccgctgtatgaatcacgcctgaagggaaagctgcacgttatcagcaagcgttacactcagcgcattgagcgacataatctgaatctgagacaacatctggcaaggctggtacggaagtcactgtcgttctcaaaatcggtggagctgcatgacaaggtcatcgggcattatctgaacataaaacactatcagtaagttggagtcattaccggcgatgggattgatatttatctgcgggaatttatattatgtttctgcaaaaatgtttaaactaaaatttttattaaggaaagagaggatgtatgattttcagaaaatatttatattcgtaatataaataaattaccatttgcttaatttgtcaaatgctcttgtatgtaagacttcacgcaacgtctccccatcaggaaacgccagctccggtgcaatctcaaacagcggccacagcataaatccacgattcttcatatcgtagtgcggaacggtcaggcgttcggtatttatcacttcattaccaaacagcatgatatcgagatccagcgtgcgtggtccccagcgttcagctttacgaacacgaccctgttgcagttctatgcgctgtgtatggttgagtaactcttccggggcgggcgaagtttcaagcgccacggcggcgttgaggtaatcgggttgatcttgcggccccagcggtggggtgcggtaaaacgaagaaacggcaagaatgcggctttcagggatatcgcctaatgctttcagggcagcattgacctgctccagcggagaggccagattgct
>134	N operona: 83	first	SF0134	gene_poz=(601-1080)	folK	7,	Code: H; COG: COG0801	/position=148431 - 150110 (149031 - 149510)	/lenght=1680 (480)	/codons=560 (160)	/complement=true	GC-compoz=52.083333333333336%	/LCI1=1.0020964360587001	/LCI2=0.26918238993710697	p_i1=0.16374130776717144	p_i2=0.22787360963102973	/Tai=0.5286913564215798	/Tei=0.3050862486679268	/EEI=1.8541932227299878
gttgtgtgaatatcatctgttccagccgctgttcccgaccattacccgctacttcacggaaaatggcgacagcccgatggagcggatcattgaacaggtgctgaagaataccgatacgcgtatccataacgatatgcgcgtgaacccggcgttcttgtttgccgccatgttctggtacccactgctggagacggcacagaagatcgcccaggaaagcggcctgacctatcacgacgctttcgcgctggcgatgaacgacgtgctggacgaagcctgccgttcactggcaatcccgaaacgtctgacgacgttaacccgcgatatctggcagttgcagttgcgtatgtcccgtcgtcagggtaaacgcgcatggaaactgctggagcatcctaagttccgtgcggcttatgacctgttggccttgcgagctgaagttgaacgtaatgctgaactgcagcgtctggtgaaatggtggggtgagttccaggtttccgcaccaccagatcaaaaagggatgcttaacgagctggatgaagaaccgtcaccgcgtcgtcgtactcgtcgtccacgcaaacgcgcaccgcgtcgtgagggtaccacatgacagtggcgtatattgccataggcagcaatctggcctctccgctggagcaggtcaatgctgccctgaaagcattaggcgatatccctgaaagccgcattcttgccgtttcttcgttttaccgcaccccaccgctggggccgcaagatcaacccgattacctcaacgccgccgtggcgcttgaaacttcgcccgccccggaagagttactcaaccatacacagcgcatagaactgcaacagggtcgtgttcgtaaagctgaacgctggggaccacgcacgctggatctcgatatcatgctgtttggtaatgaagtgataaataccgaacgcctgaccgttccgcactacgatatgaagaatcgtggatttatgctgtggccgctgtttgagattgcaccggagctggcgtttcctgatggggagacgttgcgtgaagtcttacatacaagagcatttgacaaattaagcaaatggtaatttatttatattacgaatataaatattttctgaaaatcatacatcctctctttccttaataaaaattttagtttaaacatttttgcagaaacataatataaattcccgcagataaatatcaatcccatcgccggtaatgactccaacttactgatagtgttttatgttcagataatgcccgatgaccttgtcatgcagctccaccgattttgagaacgacagtgacttccgtaccagccttgccagatgttgtctcagattcagattatgtcgctcaatgcgctgagtgtaacgcttgctgataacgtgcagctttcccttcaggcgtgattcatacagcggccagccatccgtcatccataccacgacctcaaaggccgacagcaggctcagaagacgctccagtgtggccagagtgcgttcaccgaagacgtgcgccacaaccgtcctccgtatcctgtcatacgcgtaaaacagccagcgctgacgtgatttagcaccgacgtagccccaatgttcgtccatttcagcgcagacaatcacatcactgcccggttgtatgcgcgaggttaccgactgcggcctgagttttttaagtga
>135	N operona: 83	last	SF0135	gene_poz=(601-1965)	pcnB	poly(A) polymerase I	Code: J; COG: COG0617	/position=148907 - 151471 (149507 - 150871)	/lenght=2565 (1365)	/codons=855 (455)	/complement=true	GC-compoz=55.75091575091575%	/LCI1=1.0888399412628487	/LCI2=0.2042584434654919	p_i1=0.22108484992638214	p_i2=0.11415987909248101	/Tai=0.3222697485734443	/Tei=0.2027438911832329	/EEI=3.081765592386643
agtgcgtatccgccagcagcatccggtcacgcaatttactgacctgctgcgaggcattattcacgccgacgaaaaactggcacgggaagattttatcattcatcgccgtgatgggttgttcgcctacaacctggctgttgtggttgatgatcatttccagggcgttacagaaatagtgcgtggggctgatctgattgaaccaacagtaaggcaaatcccgctgtaccagctttttggctggaaagtgccagattacattcatctgccgctggcgcttaatccacaaggcgctaaactttccaagcagaatcatgcgcctgcgttgccgaaaggcgatccacgcccggtactaatcgcggcacttcaatttctggggcagcaggcagaagcacactggcaggatttcagcgtcgagcaaatccttcagtcagccgtcaaaaactggatgctgaccgccgtgcccgagtcggcaattgtaaattcaacattctcaaatgcgtcatgctgagctatgattagccgctatttttttgtcctgaatgatgtttgacactaccgaggtgtactatttttacccgagtcgctaatttttgccgcaaggtgctaagccgcgaggaaagcgaggctgaacaggcagtcgcccgtccacaggtgacggtgatcccgcgtgagcagcatgctatttcccgcaaagatatcagtgaaaatgccctgaaggtaatgtacaggctcaacaaagcgggatacgaagcctggctggttggcggcggcgtgcgcgacctgttacttggcaaaaagccgaaagattttgacgtaaccactaacgccacgcctgagcaggtgcgcaaactgttccgtaactgccgcctggtgggtcgccgtttccgtctggctcatgtaatgtttggcccggagattatcgaagttgcgaccttccgtggacaccacgaaggtaacgtcagcgaccgcacgacctcccaacgcgggcaaaacggcatgttgctgcgcgacaacattttcggctccatcgaagaagacgcccagcgccgcgatttcactatcaacagcctgtattacagcgtagcggattttaccgtccgtgattacgttggtggtatgaaggatctgaaggacggcgttatccgtctgattggtaacccggaaacgcgctaccgtgaagatccggtacgtatgctgcgcgcggtacgttttgccgccaaattgggtatgcgcatcagcccggaaaccgcagaaccgatccctcgcctcgctaccctgctgaacgatatcccaccggcacgcctgtttgaagaatcgcttaaactgctacaagcgggctacggttacgaaacctataagctgttgtgtgaatatcatctgttccagccgctgttcccgaccattacccgctacttcacggaaaatggcgacagcccgatggagcggatcattgaacaggtgctgaagaataccgatacgcgtatccataacgatatgcgcgtgaacccggcgttcttgtttgccgccatgttctggtacccactgctggagacggcacagaagatcgcccaggaaagcggcctgacctatcacgacgctttcgcgctggcgatgaacgacgtgctggacgaagcctgccgttcactggcaatcccgaaacgtctgacgacgttaacccgcgatatctggcagttgcagttgcgtatgtcccgtcgtcagggtaaacgcgcatggaaactgctggagcatcctaagttccgtgcggcttatgacctgttggccttgcgagctgaagttgaacgtaatgctgaactgcagcgtctggtgaaatggtggggtgagttccaggtttccgcaccaccagatcaaaaagggatgcttaacgagctggatgaagaaccgtcaccgcgtcgtcgtactcgtcgtccacgcaaacgcgcaccgcgtcgtgagggtaccacatgacagtggcgtatattgccataggcagcaatctggcctctccgctggagcaggtcaatgctgccctgaaagcattaggcgatatccctgaaagccgcattcttgccgtttcttcgttttaccgcaccccaccgctggggccgcaagatcaacccgattacctcaacgccgccgtggcgcttgaaacttcgcccgccccggaagagttactcaaccatacacagcgcatagaactgcaacagggtcgtgttcgtaaagctgaacgctggggaccacgcacgctggatctcgatatcatgctgtttggtaatgaagtgataaataccgaacgcctgaccgttccgcactacgatatgaagaatcgtggatttatgctgtggccgctgtttgagattgcaccggagctggcgtttcctgatggggagacgttgcgtgaagtcttacatacaagagcatttgacaaattaagcaaatggtaatttatttatattacgaatataaatattttctgaaaatcatacatcctctctttccttaataaaaattttagtttaaacatttttgcagaaacataatataaattcccgcagataaatatcaatc
>136	N operona: 84	first	SF0136	gene_poz=(601-1527)	yadB	putative tRNA synthetase	Code: J; COG: COG0008	/position=150364 - 152490 (150964 - 151890)	/lenght=2127 (927)	/codons=709 (309)	/complement=true	GC-compoz=53.5059331175836%	/LCI1=1.145021645021645	/LCI2=0.32813852813852806	p_i1=0.2616810634163436	p_i2=0.3474797965232662	/Tai=0.5369773597615	/Tei=0.4127318168709396	/EEI=1.8306464561792524
aagtgttacgtttagataattgctatccggaaaagcatctgctatttatagcggcctcatttttcccccgaacatggggatcgatagtgcgtgttaaggagaagcaacatgcaagaagggcaaaaccgtaaaacatcgtccctgagtattctcgccatcgctggggtggaaccatatcaggagaagccgggcgaagagtatatgaatgaagcccagctggcgcacttccgtcgtattctggaagcatggcgtaatcaactcagggatgaagtcgatcgcaccgttacacatatgcaggatgaagcagccaacttcccggacccggtagaccgtgcagcccaggaagaagagttcagcctcgaactgcgtaaccgcgatcgcgagcgtaagctgatcaaaaagatcgagaagacgctgaaaaaagtggaagacgaagatttcggctactgcgaatcctgcggtgttgaaattggtattcgccgtctggaagcgcgcccgacagccgatctgtgcatcgactgcaaaacgctggctgaaattcgcgaaaaacagatggctggctaattacagccgttccatcacgtttaccacaggcgggaaatgctcccgccttattttttgttcaaagagatgacagacacacagtatattggccgcttcgccccctctccttccggcgagcttcattttggctctctgatcgccgcgctcggcagctatttgcaggctcgcgcccggcaaggtcgctggctggtacgcatagaagatatcgacccgcctcgtgaagttcccggtgccgcagaaactatcctgcgccagctggaacattacggtctgcactgggacggcgatgttctctggcaatcgcaacgtcacgacgcctatcgtgaagcactcgcctggttacatgaacaaggactaagttattactgcacctgtacgcgtgcgcgtattcaaagcattggcggtatttacgacggtcattgccgggtgttgcatcatggaccagacaacgccgcagtgcgtatccgccagcagcatccggtcacgcaatttactgacctgctgcgaggcattattcacgccgacgaaaaactggcacgggaagattttatcattcatcgccgtgatgggttgttcgcctacaacctggctgttgtggttgatgatcatttccagggcgttacagaaatagtgcgtggggctgatctgattgaaccaacagtaaggcaaatcccgctgtaccagctttttggctggaaagtgccagattacattcatctgccgctggcgcttaatccacaaggcgctaaactttccaagcagaatcatgcgcctgcgttgccgaaaggcgatccacgcccggtactaatcgcggcacttcaatttctggggcagcaggcagaagcacactggcaggatttcagcgtcgagcaaatccttcagtcagccgtcaaaaactggatgctgaccgccgtgcccgagtcggcaattgtaaattcaacattctcaaatgcgtcatgctgagctatgattagccgctatttttttgtcctgaatgatgtttgacactaccgaggtgtactatttttacccgagtcgctaatttttgccgcaaggtgctaagccgcgaggaaagcgaggctgaacaggcagtcgcccgtccacaggtgacggtgatcccgcgtgagcagcatgctatttcccgcaaagatatcagtgaaaatgccctgaaggtaatgtacaggctcaacaaagcgggatacgaagcctggctggttggcggcggcgtgcgcgacctgttacttggcaaaaagccgaaagattttgacgtaaccactaacgccacgcctgagcaggtgcgcaaactgttccgtaactgccgcctggtgggtcgccgtttccgtctggctcatgtaatgtttggcccggagattatcgaagttgcgaccttccgtggacaccacgaaggtaacgtcagcgaccgcacgacctcccaacgcgggcaaaacggcatgttgctgcgcgacaacattttcggctccatcgaagaagacgcccagcgccgcgatttcactatcaacagcctgtattacagcgtagcggattttaccgtccgtgattacg
>137	N operona: 84	last	SF0137	gene_poz=(601-1056)	dksA	dnaK suppressor protein	Code: T; COG: COG1734	/position=151327 - 152982 (151927 - 152382)	/lenght=1656 (456)	/codons=552 (152)	/complement=true	GC-compoz=52.63157894736842%	/LCI1=1.030905077262693	/LCI2=0.13554083885209717	p_i1=0.18196854776701502	p_i2=0.03416370664716617	/Tai=0.317251056291911	/Tei=0.13074733598244956	/EEI=3.0801638290622284
aatgaatcaatttcagaactgtcaggctatagctcgctgaaaagcgaagtaaaatacggctccgaacgcagccgtattgactttatgttgcaggcggattcgcgtccagactgctatattgaagtgaaatcggttacgttagcggagaacgaacagggatattttcccgatgcggtcactgaacgaggtcagaaacaccttcgggagttgatgagcgtagcggctgaaggccagcgtgcggttatttttttcgccgtgctgcattcagccattacacggttttcacccgcgcgccacatcgatgagaaatacgcgcaactattgtcagaagctcaacagaggggggtagaaattctggcttacaaagcggaaatttctgctgaaggcatggctcttaaaaaatcactgccggttacattgtagtaaagtaagtaactggttaatttacattctggtcgcgtgcgcaaatacgcttttcctcacacagttgtcaagtgttacgtttagataattgctatccggaaaagcatctgctatttatagcggcctcatttttcccccgaacatggggatcgatagtgcgtgttaaggagaagcaacatgcaagaagggcaaaaccgtaaaacatcgtccctgagtattctcgccatcgctggggtggaaccatatcaggagaagccgggcgaagagtatatgaatgaagcccagctggcgcacttccgtcgtattctggaagcatggcgtaatcaactcagggatgaagtcgatcgcaccgttacacatatgcaggatgaagcagccaacttcccggacccggtagaccgtgcagcccaggaagaagagttcagcctcgaactgcgtaaccgcgatcgcgagcgtaagctgatcaaaaagatcgagaagacgctgaaaaaagtggaagacgaagatttcggctactgcgaatcctgcggtgttgaaattggtattcgccgtctggaagcgcgcccgacagccgatctgtgcatcgactgcaaaacgctggctgaaattcgcgaaaaacagatggctggctaattacagccgttccatcacgtttaccacaggcgggaaatgctcccgccttattttttgttcaaagagatgacagacacacagtatattggccgcttcgccccctctccttccggcgagcttcattttggctctctgatcgccgcgctcggcagctatttgcaggctcgcgcccggcaaggtcgctggctggtacgcatagaagatatcgacccgcctcgtgaagttcccggtgccgcagaaactatcctgcgccagctggaacattacggtctgcactgggacggcgatgttctctggcaatcgcaacgtcacgacgcctatcgtgaagcactcgcctggttacatgaacaaggactaagttattactgcacctgtacgcgtgcgcgtattcaaagcattggcggtatttacgacggtcattgccgggtgttgcatcatggaccagacaacgccgcagtgcgtatccgccagcagcatccggtcacgcaatttactgacctgctgcgaggcattattcacgccgacgaaaaactggcacgggaagattttatcattcatcgccgtgatgggttgttcgcctacaacctggctgttgtggtt
>138	N operona: 85	first	SF0138	gene_poz=(601-1305)	sfsA	probable regulator for maltose metabolism	Code: G; COG: COG1489	/position=151960 - 153864 (152560 - 153264)	/lenght=1905 (705)	/codons=635 (235)	/complement=true	GC-compoz=49.07801418439716%	/LCI1=1.1182336182336183	/LCI2=0.23988603988604001	p_i1=0.24203522742651679	p_i2=0.17309438437970176	/Tai=0.6138464526322565	/Tei=0.2557849459417316	/EEI=1.605507004356968
aacattcttcgcgccacattgtagcatcgcggtaattcataaccgagtgcctcacatgtctgaaccgcaacgtctgttctttgctatcgacttacctgcagaaatccgcgaacagattatccattggcgcgccacacacttcccacctgaggcgggacgtccggtcgccgccgataatttgcacctgactctggcatttttaggcgaagtgagcgcagagaaagagaaggcgctttctcttttagccggacggattcgtcaacctggtttcacactcacgcttgatgacgccggacaatggctgcgttcgcgtgtggtgtggttagggatgcgtcagcctccacgcggcttaatccagctggcgaatatgctccgttcacaggctgcccgcagcggttgttttcaaagcaatcgtccgtttcatccacatattaccttattgcgcgacgccagcgaggcggtgacattcccgccgccgggttttaactggtcttatgcggtgacggagttcaccctttacgcctcctcgtttgcccgtggacgcacacgctacacgccgctaaaacgctgggcgctaacgcaataacaaggattgtcgcaatggaattttctccccctctacagcgcgcgacgctaattcagcgttacaaacgttttttagccgatgtgatcacacccgatggtcgcgaattaacgctacactgcccgaatacgggtgcgatgaccggttgtgcaacgcctggcgataccgtctggtattcgacttcagacaacaccaaacggaaatacccacacacctgggaattaactcaaagccagagcggcgcatttatttgcgtcaatacgctttgggctaacaggttgacgaaagaggctatccttaatgaatcaatttcagaactgtcaggctatagctcgctgaaaagcgaagtaaaatacggctccgaacgcagccgtattgactttatgttgcaggcggattcgcgtccagactgctatattgaagtgaaatcggttacgttagcggagaacgaacagggatattttcccgatgcggtcactgaacgaggtcagaaacaccttcgggagttgatgagcgtagcggctgaaggccagcgtgcggttatttttttcgccgtgctgcattcagccattacacggttttcacccgcgcgccacatcgatgagaaatacgcgcaactattgtcagaagctcaacagaggggggtagaaattctggcttacaaagcggaaatttctgctgaaggcatggctcttaaaaaatcactgccggttacattgtagtaaagtaagtaactggttaatttacattctggtcgcgtgcgcaaatacgcttttcctcacacagttgtcaagtgttacgtttagataattgctatccggaaaagcatctgctatttatagcggcctcatttttcccccgaacatggggatcgatagtgcgtgttaaggagaagcaacatgcaagaagggcaaaaccgtaaaacatcgtccctgagtattctcgccatcgctggggtggaaccatatcaggagaagccgggcgaagagtatatgaatgaagcccagctggcgcacttccgtcgtattctggaagcatggcgtaatcaactcagggatgaagtcgatcgcaccgttacacatatgcaggatgaagcagccaacttcccggacccggtagaccgtgcagcccaggaagaagagttcagcctcgaactgcgtaaccgcgatcgcgagcgtaagctgatcaaaaagatcgagaagacgctgaaaaaagtggaagacgaagatttcggctactgcgaatcctgcggtgttgaaattggtattcgccgtctggaagcgcgcccgacagccgatctgtgcatcgactgcaaaacgctg
>139	N operona: 85	last	SF0139	gene_poz=(601-1140)	yadP	conserved hypothetical protein	Code: J; COG: COG1514	/position=152679 - 154418 (153279 - 153818)	/lenght=1740 (540)	/codons=580 (180)	/complement=true	GC-compoz=55.925925925925924%	/LCI1=1.0875232774674115	/LCI2=0.3605214152700186	p_i1=0.22016256101493256	p_i2=0.41443314422619987	/Tai=0.5597535211922413	/Tei=0.4729898298035799	/EEI=1.7294077253916422
cgcccttctgagatgacgacgggcgcttccggcagcatttgctgcaagcggtcattgtccagcgtagccgacataatcagcagtttaaggtcatcacgcagaccttgttgcacatcgagtaacagcgccaacgccaaatccgcctgcaaactgcgctcatgaaactcatcaaggatcaccaatccaacaccgctcagttccgggtcacgctggatcatccgcgtcagcacgccttcggtaaccacttccaggcgggtattcagcccgacgcagttttgcgcacgcatccggtagccaacggtatcgcctggcttttcgttaagcagctccgccagccgttgcgcgacgttacgcgccgccagacgacgcggctccagcaggataattttcccgttaatgccgggatgcgccagcagttgcagcggcagccaggttgatttcccggccccggtcggcgcacttaataatacctgcggcgcacaatcgagagcggtaagtaattcaggtaagacggcagcaacgggcaacgacgacacaaaacgctccagagggttaacattcttcgcgccacattgtagcatcgcggtaattcataaccgagtgcctcacatgtctgaaccgcaacgtctgttctttgctatcgacttacctgcagaaatccgcgaacagattatccattggcgcgccacacacttcccacctgaggcgggacgtccggtcgccgccgataatttgcacctgactctggcatttttaggcgaagtgagcgcagagaaagagaaggcgctttctcttttagccggacggattcgtcaacctggtttcacactcacgcttgatgacgccggacaatggctgcgttcgcgtgtggtgtggttagggatgcgtcagcctccacgcggcttaatccagctggcgaatatgctccgttcacaggctgcccgcagcggttgttttcaaagcaatcgtccgtttcatccacatattaccttattgcgcgacgccagcgaggcggtgacattcccgccgccgggttttaactggtcttatgcggtgacggagttcaccctttacgcctcctcgtttgcccgtggacgcacacgctacacgccgctaaaacgctgggcgctaacgcaataacaaggattgtcgcaatggaattttctccccctctacagcgcgcgacgctaattcagcgttacaaacgttttttagccgatgtgatcacacccgatggtcgcgaattaacgctacactgcccgaatacgggtgcgatgaccggttgtgcaacgcctggcgataccgtctggtattcgacttcagacaacaccaaacggaaatacccacacacctgggaattaactcaaagccagagcggcgcatttatttgcgtcaatacgctttgggctaacaggttgacgaaagaggctatccttaatgaatcaatttcagaactgtcaggctatagctcgctgaaaagcgaagtaaaatacggctccgaacgcagccgtattgactttatgttgcaggcggattcgcgtccagactgctatattgaagtgaaatcggttacgttagcggagaacgaacagggatattttcccgatgcggtcactgaacgaggtcagaaacaccttcgggagttgatgagcgtagcggctgaaggccagcgtgcggttatttttttcgccgtgctgcattcagccattacacggttttcacccgcgcgccacatcgatg
>140	N operona: 86	first-last	SF0140	gene_poz=(601-3075)	hrpB	helicase	Code: L; COG: COG1643	/position=153238 - 156912 (153838 - 156312)	/lenght=3675 (2475)	/codons=1225 (825)	/complement=false	GC-compoz=56.888888888888886%	/LCI1=1.132686084142395	/LCI2=0.35788834951456333	p_i1=0.2525734261440659	p_i2=0.4090252803050305	/Tai=0.5425563062227075	/Tei=0.46812275227452743	/EEI=1.7869802778269914
gcgctgtagagggggagaaaattccattgcgacaatccttgttattgcgttagcgcccagcgttttagcggcgtgtagcgtgtgcgtccacgggcaaacgaggaggcgtaaagggtgaactccgtcaccgcataagaccagttaaaacccggcggcgggaatgtcaccgcctcgctggcgtcgcgcaataaggtaatatgtggatgaaacggacgattgctttgaaaacaaccgctgcgggcagcctgtgaacggagcatattcgccagctggattaagccgcgtggaggctgacgcatccctaaccacaccacacgcgaacgcagccattgtccggcgtcatcaagcgtgagtgtgaaaccaggttgacgaatccgtccggctaaaagagaaagcgccttctctttctctgcgctcacttcgcctaaaaatgccagagtcaggtgcaaattatcggcggcgaccggacgtcccgcctcaggtgggaagtgtgtggcgcgccaatggataatctgttcgcggatttctgcaggtaagtcgatagcaaagaacagacgttgcggttcagacatgtgaggcactcggttatgaattaccgcgatgctacaatgtggcgcgaagaatgttaaccctctggagcgttttgtgtcgtcgttgcccgttgctgccgtcttacctgaattacttaccgctctcgattgtgcgccgcaggtattattaagtgcgccgaccggggccgggaaatcaacctggctgccgctgcaactgctggcgcatcccggcattaacgggaaaattatcctgctggagccgcgtcgtctggcggcgcgtaacgtcgcgcaacggctggcggagctgcttaacgaaaagccaggcgataccgttggctaccggatgcgtgcgcaaaactgcgtcgggctgaatacccgcctggaagtggttaccgaaggcgtgctgacgcggatgatccagcgtgacccggaactgagcggtgttggattggtgatccttgatgagtttcatgagcgcagtttgcaggcggatttggcgttggcgctgttactcgatgtgcaacaaggtctgcgtgatgaccttaaactgctgattatgtcggctacgctggacaatgaccgcttgcagcaaatgctgccggaagcgcccgtcgtcatctcagaagggcgctcgtttccggttgaacgccgttatttaccgctgcccgcgcatcagcgttttgacgaagccgttgcggtagccaccgccgaaatggtgcgtcaggaaagtggatcattactgttatttttacctggcgtcggagaaattcagcgcgtgcaggaacaactggcttcgcgcatcggcagtgatgtggtgctctgcccgctgtatggcgtgttgtcactgaacgatcagcgaaaagcgatcctcccggcaccgcaagggatgcgcaaagtggtgctggcgaccaatattgctgaaaccagtttaaccatcgaaggtattcgtctggtggtggattgtgcccaggagcgtgtggcgcgctttgatccgcgcacggggcttacgcggttgattactcaacgcgttagtcaggcatccatgacgcagcgtgccgggcgcgccgggcgtctggagccgggtatcagcctgcatttaatcgccaaagaacaagcagaacgcgccgcggcgcaaagtgagccggagatcttacaaagcgatctttccggtttgctgatggaattactgcaatggggatgcagcgatccggcgcagatgagctggctggatcaaccgccaacggtgaatctactggccgcgaaacgcctgttacaaatgctgggggcgctggagggtgaacggcttagtgcgcaagggcaaaaaatggcagcgctgggtaacgatccgcgtttagcggcaatgctggttaacgcaaagagcgatgacgaagctgctaccgcggcaaaaattgccgccattctcgaagagccgccacggatgggcaatagtgacctgggcgtggcgttttcgcgcaatcaaccagcctggcagcaacgtagtcagcaactgttaaaacgcttaaacgtacgcggcggtgaggcagacagttcgcttatcgcgccgctacttgccggggcgtttgccgatcgcattgctcatcgccgtgggcaagatggacgctatcaactggcaaacagcatgggagcgatgctcgatgccgacgacgcgctaagccgccacgaatggttgatcgcaccgttattattgcagggcagcgcctcgccggatgcgcggattttactggcgctaccggtcgatattgatgaattagtacaacgctgtccgcagctggtgcagcaatctgacaccgtggaatgggatgacgcgcaaggtacgctgaaagcctggcgtcggctacaaatcggtcagttgacggtgaaagtgcagccgctggcgaaaccgtcagaagacgagttgcatcaggcgatgcttaatggcatccgtgataaaggtttaagcgtgctcaactggacggcggaagcggaacagctacgcttgcgtttgttatgcgccgcaaagtggttgccggaatatgactggccagcggttgatgatgaaagtttgttggcgacgctggaaacgtggctgctgccacatatgaccggcgtacattcactacgcggcctgaaatcactcgacatttatcaggcactacgcggattacttgattggggaatgcagcaacgtctggatagtgaattgcctgcgcattacactgtgccgacgggaagccggatcgccattcgttatcatgaagataacccgcccgcgctggcggtgagaatgcaggagatgtttggtgaggccactaatccgacgatcgcccaggggcgcgtgccgctggtgctgaagttgctttcccctgcccaaaggccgctgcaaatcacgcgtgatttgggggccttctggaaaggggcgtatcgtgaggtgcaaaaggagatgaaagggcgttatcccaaacacgtctggccggacgacccggcaaacacggcaccgacgcgacggacgaaaaagtattcgtaaggttggttttctccctctccctgtgggagagggccggggtgagggcatcagcgcgcacgttcaccctcaccctaaccctctccctcaagggagaggggaccgatcgagcgcaaattttgagagatatcttcttctgtcttgtaacagaagaacagaaaatcgggcttttgcgcctgaatattgcggagaaaaagcatggccgggaatgaccgcgagccaattggacgcaaagggaaaccgacgcgtccggtcaaacaaaaggtaagccgtcgtcgttacgaagatgacgatgattacgacgattatgatgactatgaggatgaagaaccgatgccgcgcaaaggtaagggcaaaggcaaagggcgtaagcctcgtggcaaacgcggctggctatggctactgctaaaactggctatcgtttttgccgtgctgatcgccatttacggcgtttatctcgatcaaaaaattcgtagccgtattgatggcaaggtctggcaactgcccgcggcagtttatggccgaatggtcaaccttgaaccagatatgaccatcagcaagaacgaaatggtgaagctgctggaggcaacacagtatcgtcag
>141	N operona: 87	first-last	SF0141	gene_poz=(601-3135)	mrcB	peptidoglycan synthetase; penicillin-binding	Code: M; COG: COG0744	/position=155908 - 159642 (156508 - 159042)	/lenght=3735 (2535)	/codons=1245 (845)	/complement=false	GC-compoz=54.990138067061146%	/LCI1=1.1631121642969984	/LCI2=0.3616508688783572	p_i1=0.27521145947721976	p_i2=0.4167496586454648	/Tai=0.3619350272128992	/Tei=0.47507469278091835	/EEI=2.6955422727805285
cgcggcctgaaatcactcgacatttatcaggcactacgcggattacttgattggggaatgcagcaacgtctggatagtgaattgcctgcgcattacactgtgccgacgggaagccggatcgccattcgttatcatgaagataacccgcccgcgctggcggtgagaatgcaggagatgtttggtgaggccactaatccgacgatcgcccaggggcgcgtgccgctggtgctgaagttgctttcccctgcccaaaggccgctgcaaatcacgcgtgatttgggggccttctggaaaggggcgtatcgtgaggtgcaaaaggagatgaaagggcgttatcccaaacacgtctggccggacgacccggcaaacacggcaccgacgcgacggacgaaaaagtattcgtaaggttggttttctccctctccctgtgggagagggccggggtgagggcatcagcgcgcacgttcaccctcaccctaaccctctccctcaagggagaggggaccgatcgagcgcaaattttgagagatatcttcttctgtcttgtaacagaagaacagaaaatcgggcttttgcgcctgaatattgcggagaaaaagcatggccgggaatgaccgcgagccaattggacgcaaagggaaaccgacgcgtccggtcaaacaaaaggtaagccgtcgtcgttacgaagatgacgatgattacgacgattatgatgactatgaggatgaagaaccgatgccgcgcaaaggtaagggcaaaggcaaagggcgtaagcctcgtggcaaacgcggctggctatggctactgctaaaactggctatcgtttttgccgtgctgatcgccatttacggcgtttatctcgatcaaaaaattcgtagccgtattgatggcaaggtctggcaactgcccgcggcagtttatggccgaatggtcaaccttgaaccagatatgaccatcagcaagaacgaaatggtgaagctgctggaggcaacacagtatcgtcaggtgtcgaaaatgacccgtcctggcgaatttaccgtgcaggccaacagcattgagatgatccgccgtccgtttgatttcccggacagtaaagaagggcaggtgcgtgcgcgtctgacctttgatggtgatcatctggcgaccatcgtcaatatggagaacaaccgtcagttcggtttcttccgtcttgatccgcgtctgatcaccatgatctcctcgccaaacggtgagcagcgtttgtttgtgccgcgcagtggtttccctgatttgctggtggatactttgctggcgacagaagaccgtcatttttacgagcatgatggaatcagtctctactccattgggcgtgcggtgctggcaaacctgaccgcaggtcgcacggtgcagggtgcgagtacgctgacgcaacagctggtgaaaaacctgttcctctccagcgagcgttcttactggcgtaaagcgaacgaagcttacatggcgctgatcatggacgcgcgttacagcaaagaccgtattcttgagctgtatatgaacgaggtgtatctcggtcagagcggcgacaacgaaatccgcggcttcccgctggcaagcttgtattactttggtcgcccggtagaagagctaagcctcgaccagcaggcgctgttagtcggtatggtgaaaggggcgtccatctacaacccgtggcgtaacccgaaactggcgctggagcgacgtaatctggtgctgcgtctgctgcaacagcaacagattattgatcaagaactctatgacatgttgagtgcccgtccgctgggggttcagccgcgtggtggggtgatctctcctcagccagcctttatgcagctggtgcgtcaggagttgcaggcaaaactgggcgataaggtaaaagatctctccggcgtgaagatcttcactacctttgactcggtggcccaggacgcggcagaaaaagccgccgtggaaggcattccggcactgaagaaacagcgtaagttgagcgatcttgaaactgcgattgtggtcgtcgaccgctttagtggtgaagttcgtgcgatggtcggaggttctgagccgcagtttgcgggctacaaccgtgcgatgcaggcgcgtcgttcgattggttcccttgcaaaaccagcgacttatctgacggctttaagccagccgaaaatctatcgcctgaacacgtggattgccgatgcgccaatcgcgctgcgtcagccgaatggccaggtctggtcaccgcagaacgatgaccgtcgttatagcgaaagcggcagagtgatgctggtggatgcgttgacacgttcgatgaacgtgccgacggtaaatctggggatggcgctggggctgcctgcggttacggagacctggatcaaactgggcgtaccgaaagatcagttgcatccggttccggcaatgctgctgggggcgttgaacttaacgccaatcgaagtggcgcaggcattccagaccatcgccagcggtggtaaccgtgcaccgctttctgcactgcgttcggtaatcgcggaagatggtaaggtgctgtatcagagcttcccgcaggcagaacgcgctgttccggcgcaggcggcgtatctgacactatggaccatgcagcaggtggtacaacgtggtacgggtcgtcagcttggggcgaaatacccgaacctgcatctggcagggaaaacagggactaccaacaataacgtagatacctggtttgcaggcattgacggcagcacggtgaccatcacctgggtaggccgtgataacaaccagccgaccaaactgtatggagccagcggggcaatgtcgatttatcagcgttatctggctaaccagacgccaacgccgctgaatcttgttccgccagaagatattgcagatatgggcgtggactacgacggcaactttgtttgcagcggtggcatgcgtgtcttgccggtctggaccagcgatccgcaatcgctgtgccagcagagcgagatgcagcagcagccgtcaggcaatccgtttgatcagtcttctcagccgcagcaacagccgcaacagcaacctgctcagcaagagcagaaagacagcgacggtgtagccggttggatcaaggatatgtttggtagtaattaacatctaagcgtgaaataccggatggcgagttgccatccggtaaaataacatcccatctaagatattaaccctttcttttcatctggttgtttattaacccttcaggaacgctcagattgcgtaccgcttgcgaacccgccagcgtttcgaatattatcttatctttataataatcattctcgtttacgttattattcactttacatcagagatataccaatggcgcgttccaaaactgctcagccaaaacactcactgcgtaaaatcgcagttgtagtagccacagcggttagcggcatgtctgtttatgcacaggcagcggttgaaccgaaagaagacactatcaccgttaccgctgcacctgcgccgcaagaaagcgcatgggggcctgctgcaactattgcggcgcggcagtcagctaccggcactaaaaccgatacgccgattcaaaaagtgccacagtctatttctgttgtgaccgccgaagagatggcgctgcatcagccgaagtcggtaaaagaagcgcttagctacacgccgggtgtctctgttggtacgcgtggcgcatccaacacctatgaccacctgatcattcgcggt
>142	N operona: 88	first-last	SF0142	gene_poz=(601-2844)	fhuA	outer membrane protein receptor for ferrichrome,	Code: P; COG: COG1629	/position=158662 - 162105 (159262 - 161505)	/lenght=3444 (2244)	/codons=1148 (748)	/complement=false	GC-compoz=51.29233511586453%	/LCI1=1.0834448906738063	/LCI2=0.22735385988398055	p_i1=0.21731497603391017	p_i2=0.15125645163724957	/Tai=0.3228507184988692	/Tei=0.23613080647352463	/EEI=3.0158462748059462
accatcacctgggtaggccgtgataacaaccagccgaccaaactgtatggagccagcggggcaatgtcgatttatcagcgttatctggctaaccagacgccaacgccgctgaatcttgttccgccagaagatattgcagatatgggcgtggactacgacggcaactttgtttgcagcggtggcatgcgtgtcttgccggtctggaccagcgatccgcaatcgctgtgccagcagagcgagatgcagcagcagccgtcaggcaatccgtttgatcagtcttctcagccgcagcaacagccgcaacagcaacctgctcagcaagagcagaaagacagcgacggtgtagccggttggatcaaggatatgtttggtagtaattaacatctaagcgtgaaataccggatggcgagttgccatccggtaaaataacatcccatctaagatattaaccctttcttttcatctggttgtttattaacccttcaggaacgctcagattgcgtaccgcttgcgaacccgccagcgtttcgaatattatcttatctttataataatcattctcgtttacgttattattcactttacatcagagatataccaatggcgcgttccaaaactgctcagccaaaacactcactgcgtaaaatcgcagttgtagtagccacagcggttagcggcatgtctgtttatgcacaggcagcggttgaaccgaaagaagacactatcaccgttaccgctgcacctgcgccgcaagaaagcgcatgggggcctgctgcaactattgcggcgcggcagtcagctaccggcactaaaaccgatacgccgattcaaaaagtgccacagtctatttctgttgtgaccgccgaagagatggcgctgcatcagccgaagtcggtaaaagaagcgcttagctacacgccgggtgtctctgttggtacgcgtggcgcatccaacacctatgaccacctgatcattcgcggttttgcggcagaaggccaaagccaaaataactatctgaatggcctgaagttgcagggcaacttctataacgatgcggtcattgacccgtatatgctggaacgcgctgaaattatgcgtggcccggtttccgtgctttacggtaaaagcagtcctggcggtctgttgaatatggtcagcaagcgtccgaccaccgaaccgctgaaagaagttcagtttaaagccggtactgacagcctgttccagactggttttgactttagcgatgcgttggatgatgacggtgtttactcttatcgcctgaccggtcttgcgcgttctgccaatgcccagcagaaagggtcagaagagcagcgttatgctattgcaccggcgttcacctggcgtccggatgataaaaccaatttcaccttcctttcttacttccagaacgagccggaaaccggttattacggctggttgccgaaagagggaaccgttgagccgctgccgaacggtaagcgtctgccgacagactttaatgaaggggcgaagaacaacacctattctcgtaatgagaagatggtcggctacagcttcgatcacgaatttaacgacacctttactgtgcgtcagaacctgcgctttgctgaaaacaaaacctcgcaaaacagcgtttatggttacggcgtctgctccgatccggcgaatgcttacagcaaacagtgtgcggcattagcgccagcggataaaggccattatctggcacgtaaatacgtcgttgatgatgagaagctgcaaaacttctccgttgatacccagttgcagagcaagtttgccactggcgatatcgaccacaccctgctgaccggtgtcgactttatgcgtatgcgtaatgacatcaacgcctggtttggttacgacgactctgtgccactgttcaatctgtacaatccggtgaatcccgatttcgacttcaatgccaaagatccggcaaactccggcccttaccgcattctgaataaacagaaacaaacgggcgtttatgttcaggatcaggcgcagtgggataaagtgctggtcaccctaggcggtcgttatgactgggcagatcaagaatctcttaaccgcgttgctgggacgaccgataaacgtgatgacaaacagtttacctggcgtggtggtgttaactacctgtttgataatggtgtaacaccttacttcagctatagcgaatcgtttgaaccttcttcgcaagttgggaaggatggtaatattttcgcaccgtctaaaggtaagcagtatgaagtcggcgtgaaatatgtaccggaagatcgtccgattgtagttactggtgccgtgtataatctcactaaaaccaacaacctgatggcggaccctgagggttccttcttctcggttgaaggtggcgagatccgcgcacgtggcgtagaaatcgaagcgaaagcggcgctgtcggcgagtgttaacgtagtcggttcttatacttacaccgatgcggaatacaccaccgatactacctataaaggcaatacgcctgcacaggtgccaaaacacatggcttcgctgtgggctgactataccttctttgacggtccgctttcaggtctgacgctgggcaccggtggtcgttatactggctccagctatggtgatccggctaactcctttaaagtgggaagttatacggtcgtggatgcgttagtgcgttatgatctggcgcgagtcggcatggcgggctccaacgtggcgctgcatgttaacaacctgttcgatcgtgaatacgtcgccagctgctttaacacttatggctgcttctggggcgcagaacgtcaggtcgttgcaaccgcaacctttcgtttctaatttctcttttggggcacggatttccgtgcccatttcacaagttggctgttatgcaggaatacacgaatcattccgataccacttttgcactgcgtaatatctcctttcgtgtgcccgggcgcacgcttttgcatccgctgtcgttaacctttcctgccgggaaagtgaccggtctgattggtcacaacggttctggtaaatccactctgctcaaaatgcttggtcgtcatcagcctccgtcagaaggggagattcttcttgatgcccagccgctggaaagctggagcagcaaagcgtttgcccgcaaagtggcttatttgccgcagcagcttcctccggcagaagggatgaccgtgcgtgaactggtggcgattggtcgttacccgtggcatggcgcgctggggcgctttggtgcggcagatcgcgaaaaggtcgaggaagctatctcgctggttggcttaaaaccgctggcgcatcggctggtcgatagtctctctggcggcgaacgtcagcgggcgtggatcgccatgctggtggcgcaggatagccgttgtctgttgctcgacgaaccgacttcagcgctggatatcgcccaccagg
>143	N operona: 89	first	SF0143	gene_poz=(601-1398)	fhuC	ATP-binding component of hydroxymate-dependent	Code: PH; COG: COG1120	/position=160956 - 162953 (161556 - 162353)	/lenght=1998 (798)	/codons=666 (266)	/complement=false	GC-compoz=56.14035087719298%	/LCI1=1.139622641509434	/LCI2=0.32691823899371075	p_i1=0.2576825112289995	p_i2=0.34494950838225724	/Tai=0.4135942044202509	/Tei=0.41045455754403154	/EEI=2.323747997959345
tccgattgtagttactggtgccgtgtataatctcactaaaaccaacaacctgatggcggaccctgagggttccttcttctcggttgaaggtggcgagatccgcgcacgtggcgtagaaatcgaagcgaaagcggcgctgtcggcgagtgttaacgtagtcggttcttatacttacaccgatgcggaatacaccaccgatactacctataaaggcaatacgcctgcacaggtgccaaaacacatggcttcgctgtgggctgactataccttctttgacggtccgctttcaggtctgacgctgggcaccggtggtcgttatactggctccagctatggtgatccggctaactcctttaaagtgggaagttatacggtcgtggatgcgttagtgcgttatgatctggcgcgagtcggcatggcgggctccaacgtggcgctgcatgttaacaacctgttcgatcgtgaatacgtcgccagctgctttaacacttatggctgcttctggggcgcagaacgtcaggtcgttgcaaccgcaacctttcgtttctaatttctcttttggggcacggatttccgtgcccatttcacaagttggctgttatgcaggaatacacgaatcattccgataccacttttgcactgcgtaatatctcctttcgtgtgcccgggcgcacgcttttgcatccgctgtcgttaacctttcctgccgggaaagtgaccggtctgattggtcacaacggttctggtaaatccactctgctcaaaatgcttggtcgtcatcagcctccgtcagaaggggagattcttcttgatgcccagccgctggaaagctggagcagcaaagcgtttgcccgcaaagtggcttatttgccgcagcagcttcctccggcagaagggatgaccgtgcgtgaactggtggcgattggtcgttacccgtggcatggcgcgctggggcgctttggtgcggcagatcgcgaaaaggtcgaggaagctatctcgctggttggcttaaaaccgctggcgcatcggctggtcgatagtctctctggcggcgaacgtcagcgggcgtggatcgccatgctggtggcgcaggatagccgttgtctgttgctcgacgaaccgacttcagcgctggatatcgcccaccaggttgatgtgctggcgctggtgcaccgtttaagtcaggaacgtggcctgacggtcattgccgtgttgcacgatatcaatatggcggcacgctactgtgattatctggtcgccctgcgcagtggtgaaatgattgctcagggaacgcctgcggaaattatgcgcggcgaaaccctcgaaatgatttatggcatcccgatgggtattttgccgcatccggcgggtgctgcacctgtgagttttgtttattgatgagcggcttacctcttatttcgcgccgtcgactgttaacggcgatggcgctttctccgttgttatggcagatgaataccgcccacgcggcggctattgaccccaatcgtattgtggcgctggagtggttgccggtggaattactgctggcgctcggcatcgtgccttacggcgtggcggataccatcaactatcgcctgtgggtcagcgaaccaccattgccggactcagtgattgacgtcggtttgcgtacagaacctaaccttgaactgctgaccgaaatgaaaccgtcgtttatggtctggtcggcaggatatggcccttcatcagaaatgctggcacgtattgcgccgggtcgcggatttaacttcagtgacggcaaacatccgttggcgatggcgcgtaaatcgctgacggaaatggcagatttacttaacctgcaaagcgcagcggaaacgcatttagcgcaatacgaagactttatccgcagcatgaaaccccgctttgtgaagcgtggtgcacgcccgttactgctgacgacgcttatcgatccgcgccatatgctggtcttcggtccaaacagcttgttccaggaaattc
>144	N operona: 89	middle	SF0144	gene_poz=(601-1491)	fhuD	ferrichrome-iron transport protein FhuD	Code: P; COG: COG0614	/position=161753 - 163843 (162353 - 163243)	/lenght=2091 (891)	/codons=697 (297)	/complement=false	GC-compoz=54.20875420875421%	/LCI1=1.106981981981982	/LCI2=0.277927927927928	p_i1=0.23393622510878118	p_i2=0.24502872569015963	/Tai=0.4761908964018012	/Tei=0.3205258531211437	/EEI=2.02339593112985
ggagattcttcttgatgcccagccgctggaaagctggagcagcaaagcgtttgcccgcaaagtggcttatttgccgcagcagcttcctccggcagaagggatgaccgtgcgtgaactggtggcgattggtcgttacccgtggcatggcgcgctggggcgctttggtgcggcagatcgcgaaaaggtcgaggaagctatctcgctggttggcttaaaaccgctggcgcatcggctggtcgatagtctctctggcggcgaacgtcagcgggcgtggatcgccatgctggtggcgcaggatagccgttgtctgttgctcgacgaaccgacttcagcgctggatatcgcccaccaggttgatgtgctggcgctggtgcaccgtttaagtcaggaacgtggcctgacggtcattgccgtgttgcacgatatcaatatggcggcacgctactgtgattatctggtcgccctgcgcagtggtgaaatgattgctcagggaacgcctgcggaaattatgcgcggcgaaaccctcgaaatgatttatggcatcccgatgggtattttgccgcatccggcgggtgctgcacctgtgagttttgtttattgatgagcggcttacctcttatttcgcgccgtcgactgttaacggcgatggcgctttctccgttgttatggcagatgaataccgcccacgcggcggctattgaccccaatcgtattgtggcgctggagtggttgccggtggaattactgctggcgctcggcatcgtgccttacggcgtggcggataccatcaactatcgcctgtgggtcagcgaaccaccattgccggactcagtgattgacgtcggtttgcgtacagaacctaaccttgaactgctgaccgaaatgaaaccgtcgtttatggtctggtcggcaggatatggcccttcatcagaaatgctggcacgtattgcgccgggtcgcggatttaacttcagtgacggcaaacatccgttggcgatggcgcgtaaatcgctgacggaaatggcagatttacttaacctgcaaagcgcagcggaaacgcatttagcgcaatacgaagactttatccgcagcatgaaaccccgctttgtgaagcgtggtgcacgcccgttactgctgacgacgcttatcgatccgcgccatatgctggtcttcggtccaaacagcttgttccaggaaattctcgatgagtacggcatcccaaatgcctggcaaggggaaaccaacttctggggcagtaccgccgtcagtatcgatcgtctggcagcgtataaagacgttgatgtgctctgttttgatcacgacaacagcaaagacatggatgcgctaatggcaaccccgctgtggcaggccatgccgtttgtccgtacagggcgctttcagcgcgtacccgcagtctggttttatggtgcaacgctttcggcaatgcactttgtgcgtgttctggataacgccatcggaggtaaagcgtgagtaaacgaattgcgcttttcccggcgttattgctggcgctgttagtgattgtcgctacggcgctcacctggatgaacttctcacaggcgctgccgcgcagtcagtgggcgcaggccgcctggtcgccggatattgacgtcatcgagcagatgatttttcactacagcttgttgccgcgtctggcgatttcgctgctggtgggcgcgggcctggggctggtgggcgtgctgtttcagcaagtactgcgtaacccgctggcggaaccgacgacgttgggcgttgcaacaggcgcgcaactggggattaccgtcaccacgctctgggcgatccctagcgcgatggcgagccagtttgctgcgctggcaggggcttgcgttgttggcttaattgtctttggcgtcgcgtgggggaaacggctgtcgccggtaacgctgattttcgcggggttggtagtgagcctttattgcggcgcaatcaatcagttactggttatcttccatcatgaccagttgcaaagcatgtttctgtggagcactggaacgctgacgcaaaccgactggggcggtgttgagcgtttatggccgcagttgctgggcggtg
>145	N operona: 89	last	SF0145	gene_poz=(601-2583)	fhuB	ferrichrome-iron transport protein FhuB	Code: PH; COG: COG0609	/position=162640 - 165822 (163240 - 165222)	/lenght=3183 (1983)	/codons=1061 (661)	/complement=false	GC-compoz=59.4553706505295%	/LCI1=1.0696969696969696	/LCI2=0.3572727272727272	p_i1=0.20782121461933303	p_i2=0.40775946885353037	/Tai=0.48764328812275043	/Tei=0.46698352196817733	/EEI=1.9927178171007465
accgtcgtttatggtctggtcggcaggatatggcccttcatcagaaatgctggcacgtattgcgccgggtcgcggatttaacttcagtgacggcaaacatccgttggcgatggcgcgtaaatcgctgacggaaatggcagatttacttaacctgcaaagcgcagcggaaacgcatttagcgcaatacgaagactttatccgcagcatgaaaccccgctttgtgaagcgtggtgcacgcccgttactgctgacgacgcttatcgatccgcgccatatgctggtcttcggtccaaacagcttgttccaggaaattctcgatgagtacggcatcccaaatgcctggcaaggggaaaccaacttctggggcagtaccgccgtcagtatcgatcgtctggcagcgtataaagacgttgatgtgctctgttttgatcacgacaacagcaaagacatggatgcgctaatggcaaccccgctgtggcaggccatgccgtttgtccgtacagggcgctttcagcgcgtacccgcagtctggttttatggtgcaacgctttcggcaatgcactttgtgcgtgttctggataacgccatcggaggtaaagcgtgagtaaacgaattgcgcttttcccggcgttattgctggcgctgttagtgattgtcgctacggcgctcacctggatgaacttctcacaggcgctgccgcgcagtcagtgggcgcaggccgcctggtcgccggatattgacgtcatcgagcagatgatttttcactacagcttgttgccgcgtctggcgatttcgctgctggtgggcgcgggcctggggctggtgggcgtgctgtttcagcaagtactgcgtaacccgctggcggaaccgacgacgttgggcgttgcaacaggcgcgcaactggggattaccgtcaccacgctctgggcgatccctagcgcgatggcgagccagtttgctgcgctggcaggggcttgcgttgttggcttaattgtctttggcgtcgcgtgggggaaacggctgtcgccggtaacgctgattttcgcggggttggtagtgagcctttattgcggcgcaatcaatcagttactggttatcttccatcatgaccagttgcaaagcatgtttctgtggagcactggaacgctgacgcaaaccgactggggcggtgttgagcgtttatggccgcagttgctgggcggtgtgatgctgacgttgctgctacttcgtccgttaaccctgatggggcttgatgatggcgtggcgcgcaatctcgggctggccttgtcgcttgcgcgtctggcggcgctgtcgctggcgattgtcatcagtgcgctgctggtgaacgctgtggggattatcggctttatcgggttgttcgcgccgctgctggcaaaaatgctgggggcgcggcgtctgctgccacgactgatgctggcgtcgttgattggtgcgctgatcctctggctttccgatcaaatcatcctctggctgactcgcgtgtggatggaagtgtccaccggttcggtcactgcgttgatcggtgcgccgctgctactgtggctgctgccgcgtttacgcagcattagcgcgccggatatgaaggttaacgatcgtgtcgcgactgaacgccaacatgtgctggcgtttgccctcgcgggcggcgtgctgttgttgatggctgtggtggtggcgctgtcgtttggtcgtgatgcgcacggctggacgtgggcgagcggggcgttgctcgaggatttaatgccctggcgctggccgcgaattatggcggcgctgtttgcgggcgtcatgctggcggtagcgggctgtattattcagcgactgaccggcaacccgatggcaagcccggaagtgctggggattagctccggcgcggcgtttggtgtggtgttaatgctgtttctggtaccgggtaatgcctttggctggttgttacccgcaggcagtctcggggcggcggtgacgctgttgatcattatgatcgccgccggacgcggtggattttccccacaccgcatgttactggcggggatggcgttaagtaccgcgttcaccatgcttttgatgatgttgcaggcaagtggtgacccgcgaatggcgcaagtgctgacctggatttccggttcgacctacaacgcgaccgatgctcaggtctggcgcaccggaattgtgatggtgattttgctggcgattactccgctgtgccgccgctggctgaccattttaccgctgggtggtgataccgcgcgggcggtagggatggcgctgacgccgacgcgaattgcgctgctgctgttagcggcttgcctgacggcgaccgcgacgatgactattggaccgttgagttttgttggtttaatggcaccgcatattgcgcggatgatgggctttcgacggacgatgccacacatcgtaatttcggcgctggtgggtggtttactgctggtgttcgctgactggtgtgggcggatggtgctgtttccattccagatcccggcggggctgctgtcgacctttatcggtgcgccatattttatctatttgctgagaaagcagagccgttaatagaatgcctcgcccggtgggcgaggcaaaattatcacaacttcgcgaacacccgacgtgcagcatcgatggtgttattgatatcttccatgctgtgcgccacagacataaagcctgcttcaaacgctgacggtgccaggtaaacaccttcatccagcatcatatggaagaaacgcttaaaacgctcgacgtcacaggccatcacatcctgatagcacgtcacggactcggcgtcggtaaagaagataccgaacataccaccgacgtggttaacgaccagcggaattcccgcttcttctgccgcttccagcagaccttctgccagacgtgttgtcagctcatccagcgtttcgtgaatgcccggctgcgcgacttcattcagacaggcgaaacccgctgccatcgcaatcgggttaccggaaagcgtacccgcctgatagaccggacctgtcggggccagcgcatccattacatcacgacgaccaccgaatgcgcctaccggcattccaccgccgatgatttttccgaggcaggttaaatctggcactacggcgaaataatcctgtgcgccagctagcgctacgcggaaaccggtcatca
>146	N operona: 90	first-last	SF0146	gene_poz=(601-1881)	hemL	glutamate-1-semialdehyde aminotransferase	Code: H; COG: COG0001	/position=164657 - 167137 (165257 - 166537)	/lenght=2481 (1281)	/codons=827 (427)	/complement=true	GC-compoz=55.73770491803278%	/LCI1=1.1439749608763694	/LCI2=0.3481220657276996	p_i1=0.260904408600168	p_i2=0.3888897555545112	/Tai=0.31923993711476545	/Tei=0.4500007799990601	/EEI=3.04936591973081
gccaccagcgaacaggacgttgatcttccagcgccccttcaatttccgggatccccgatccccctgcttcgggcgcgtatttgcgcaccaaaaagtagccgaacatcgccagcaccgccgaacagagaaaagcgacggttaacagtagcggataattatcagcagtatgtaccagcgcccccatacgttggttctgcaaccaggcgacacctttgtcaaaagcaaccgcagccagcccgacaagcgtgccgacgactgccgccataaacaaaatggctaacggggttttatcgcgctcaagaagttggcgaatcagttgtctgcgtcgcaggcgcgcggcctgcggtgtttctaaagagggagtatcagttttcatccaatgatcacttattggtcatacaaataagatgacggcattttactcgcacgttccatgaaaatcctttgcaaagcgtaatgtttcaaatgcacaaaacttttatactctaagaaatcaggattgcaccagtacaagcagcctgatgtttgacgagtatttaacttgttatgaataacatggaatagcagccattcactttttctacgaatcaggaaccctccatgagtaagtctgaaaatctttacagcgcagcgcgcgagctgatccctggcggtgtgaactcccctgttcgcgcctttactggcgtgggcggcactccactgtttatcgaaaaagcggacggcgcttatctgtacgatgttgatggcaaagcctatatcgattatgtcggttcctgggggccgatggtgctgggccataaccatccggcgatccgcaatgccgtgattgaagccgccgagcgtggtttaagctttggtgcaccgaccgaaatggaagtgaaaatggcgcaactggtgaccgaactggtcccgaccatggatatggtgcgcatggtgaactccggcaccgaggcgacgatgagcgccatccgcctggcccgtggttttaccggtcgcgacaaaatcattaaatttgaaggttgttaccacggtcacgctgactgcctgctggtgaaagccggttctggcgcactcacgttaggccagccaaactcgccgggcgttccggcagatttcgccaaacataccttaacctgtacttataacgatctggcctctgtacgcgccgcgtttgagcaatacccgcaagagattgcctgtattatcgtcgagccggtggcaggcaatatgaactgtgttccgccgctgccagagttcctgccaggtctgcgtgcgctgtgcgacgaatttggcgcgttgctgatcatcgatgaagtgatgaccggtttccgcgtagcgctagctggcgcacaggattatttcgccgtagtgccagatttaacctgcctcggaaaaatcatcggcggtggaatgccggtaggcgcattcggtggtcgtcgtgatgtaatggatgcgctggccccgacaggtccggtctatcaggcgggtacgctttccggtaacccgattgcgatggcagcgggtttcgcctgtctgaatgaagtcgcgcagccgggcattcacgaaacgctggatgagctgacaacacgtctggcagaaggtctgctggaagcggcagaagaagcgggaattccgctggtcgttaaccacgtcggtggtatgttcggtatcttctttaccgacgccgagtccgtgacgtgctatcaggatgtgatggcctgtgacgtcgagcgttttaagcgtttcttccatatgatgctggatgaaggtgtttacctggcaccgtcagcgtttgaagcaggctttatgtctgtggcgcacagcatggaagatatcaataacaccatcgatgctgcacgtcgggtgttcgcgaagttgtgataattttgcctcgcccaccgggcgaggcattctattaacggctctgctttctcagcaaatagataaaatatggcgcaccgataaaggtcgacagcagccccgccgggatctggaatggaaacagcaccatccgcccacaccagtcagcgaacaccagcagtaaaccacccaccagcgccgaaattacgatgtgtggcatcgtccgtcgaaagcccatcatccgcgcaatatgcggtgccattaaaccaacaaaactcaacggtccaatagtcatcgtcgcggtcgccgtcaggcaagccgctaacagcagcagcgcaattcgcgtcggcgtcagcgccatccctaccgcccgcgcggtatcaccacccagcggtaaaatggtcagccagcggcggcacagcggagtaatcgccagcaaaatcaccatcacaattccggtgcgccagacctgagcatcggtcgcgttgtaggtcgaaccggaaatccaggtcagcacttgcgccattcgcgggtcaccacttgcctgcaacatcatcaaaagcatggtgaacgcggtacttaacgccatccccgccagtaacatgcggtgtggggaaaatc
>147	N operona: 91	first-last	SF0147	gene_poz=(601-2022)	yadQ	putative channel transporter	Code: P; COG: COG0038	/position=166162 - 168783 (166762 - 168183)	/lenght=2622 (1422)	/codons=874 (474)	/complement=false	GC-compoz=53.867791842475384%	/LCI1=1.0408738548273433	/LCI2=0.27709654686398866	p_i1=0.18847409478946162	p_i2=0.2433850866151278	/Tai=0.4889164708649401	/Tei=0.319046577953615	/EEI=1.9572183153960807
ccaggcggatggcgctcatcgtcgcctcggtgccggagttcaccatgcgcaccatatccatggtcgggaccagttcggtcaccagttgcgccattttcacttccatttcggtcggtgcaccaaagcttaaaccacgctcggcggcttcaatcacggcattgcggatcgccggatggttatggcccagcaccatcggcccccaggaaccgacataatcgatataggctttgccatcaacatcgtacagataagcgccgtccgctttttcgataaacagtggagtgccgcccacgccagtaaaggcgcgaacaggggagttcacaccgccagggatcagctcgcgcgctgcgctgtaaagattttcagacttactcatggagggttcctgattcgtagaaaaagtgaatggctgctattccatgttattcataacaagttaaatactcgtcaaacatcaggctgcttgtactggtgcaatcctgatttcttagagtataaaagttttgtgcatttgaaacattacgctttgcaaaggattttcatggaacgtgcgagtaaaatgccgtcatcttatttgtatgaccaataagtgatcattggatgaaaactgatactccctctttagaaacaccgcaggccgcgcgcctgcgacgcagacaactgattcgccaacttcttgagcgcgataaaaccccgttagccattttgtttatggcggcagtcgtcggcacgcttgtcgggctggctgcggttgcttttgacaaaggtgtcgcctggttgcagaaccaacgtatgggggcgctggtacatactgctgataattatccgctactgttaaccgtcgcttttctctgttcggcggtgctggcgatgttcggctactttttggtgcgcaaatacgcgcccgaagcagggggatcggggatcccggaaattgaaggggcgctggaagatcaacgtcctgttcgctggtggcgtgtattgccggtgaaattctttggcgggctggggacactcggcggaggcatggggctagggcgcgaaggaccaaccgtgcagatcggcggcaatatcagtcgcatggtgcttgatattttccgcctgaaaggtgatgaagctcgccatacgctgctggcaaccggtgctgctgcggggctggctgcggcctttaacgcgccgctggcgggtattttgtttattatcgaagagatgcgtccgcagtttcgctatacgttaatttcgattaaagcggtatttattggcgtcattatgtcgaccattatgtaccggatttttaatcatgaagttgcgttgattgacgtcggtaaactttctgatgcgccgcttaatacgctgtggctttatctgatcctcggtattatttttggcattttcggccctatttttaataaatgggtgctggggatgcaggatttgctgcaccgtgtgcacggcggcaatattaccaaatgggtactgatggggggtgcgattggcggtctgtgtggattgctggggtttgtggcaccagcaacgtcgggcggcggttttaacctgattcctatcgctaccgcggggaatttcagcatgggaatgctggtgtttatcttcgtcgctcgggtcattaccaccttactctgcttctcttccggcgcgccgggcggtatttttgccccgatgctggcgctgggtactgtgctgggaaccgctttcggaatggttgccgttgagctgtttccgcaatatcacctggaggcggggacgtttgctattgccggaatgggggcattactggcggcatctattcgcgcgccgttaacggggatcattctggttctggagatgaccgataactaccagctcattttgccaatgattattaccggtcttggcgcaacactattagcgcaatttaccggcgggaaacctctatactcggcgattcttgcgcgcacgctggcaaaacaggaagctgagcaactggcgcgaagcaaggccgcatcagccagcgagaatacttgaacgaaataccagggtattagataatggcgattattattgggttagaatttgcccgattgccgatgtcgtttggagcaaaatatgagtgatgacgtagcactgccgctggagtttaccgacgcagcagccaacaaagttaaaagcctgatcgctgacgaagataacccgaatctgaaattacgcgtgtatatcaccggtggcggttgcagcggcttccagtatggtttcacctttgatgatcaggtgaacgaaggcgatatgaccatcgaaaaacagggcgttggcctggtggttgatccgatgagcctgcaatatctggtcggcggttccgttgactacaccgaaggactggaaggttctcgtttcatcgtgaccaacccgaacgcgaaaagcacctgcggttgcggttcttcctttagcatctaatctgttgttcatgtgccggataaactatccggcacatcttctctcttcaacgcccattctcatccagcgcaaacgtcggtagcttaagatgccaacgaatagccgccagccgaatcaatagcgtcacgaccatgcccatcatactggctgtttccagtggtacggaaaatgtgt
>148	N operona: 92	first-last	SF0148	gene_poz=(601-945)	yadR	conserved hypothetical protein	Code: S; COG: COG0316	/position=167665 - 169209 (168265 - 168609)	/lenght=1545 (345)	/codons=515 (115)	/complement=false	GC-compoz=51.59420289855072%	/LCI1=1.0146198830409356	/LCI2=0.14619883040935672	p_i1=0.17155783290826948	p_i2=0.0432707381896275	/Tai=0.2296087664951379	/Tei=0.13894366437066474	/EEI=4.097808650826123
tgtggattgctggggtttgtggcaccagcaacgtcgggcggcggttttaacctgattcctatcgctaccgcggggaatttcagcatgggaatgctggtgtttatcttcgtcgctcgggtcattaccaccttactctgcttctcttccggcgcgccgggcggtatttttgccccgatgctggcgctgggtactgtgctgggaaccgctttcggaatggttgccgttgagctgtttccgcaatatcacctggaggcggggacgtttgctattgccggaatgggggcattactggcggcatctattcgcgcgccgttaacggggatcattctggttctggagatgaccgataactaccagctcattttgccaatgattattaccggtcttggcgcaacactattagcgcaatttaccggcgggaaacctctatactcggcgattcttgcgcgcacgctggcaaaacaggaagctgagcaactggcgcgaagcaaggccgcatcagccagcgagaatacttgaacgaaataccagggtattagataatggcgattattattgggttagaatttgcccgattgccgatgtcgtttggagcaaaatatgagtgatgacgtagcactgccgctggagtttaccgacgcagcagccaacaaagttaaaagcctgatcgctgacgaagataacccgaatctgaaattacgcgtgtatatcaccggtggcggttgcagcggcttccagtatggtttcacctttgatgatcaggtgaacgaaggcgatatgaccatcgaaaaacagggcgttggcctggtggttgatccgatgagcctgcaatatctggtcggcggttccgttgactacaccgaaggactggaaggttctcgtttcatcgtgaccaacccgaacgcgaaaagcacctgcggttgcggttcttcctttagcatctaatctgttgttcatgtgccggataaactatccggcacatcttctctcttcaacgcccattctcatccagcgcaaacgtcggtagcttaagatgccaacgaatagccgccagccgaatcaatagcgtcacgaccatgcccatcatactggctgtttccagtggtacggaaaatgtgtaataagccgtagcgtggacaataccgccgataatacaggcagttgcgtagatttctgtacgtaaaatcatggggatttcgcggaccagtacatcacgaatgatcccgccgccaacgccagtaatgacgcccatacaaaccgcgattaacggaccggcttccgcattaaaggctttattcacgctaatgccgacaaacaccgccagaccaacggcgtccagcaccggcaacatccattttggtaagcgtcttggctggcgcaccagcacgatggtcagcatgctggtgaccatggcaacgaccagatcggtgggatctttcacccaaaataccgggccgtgatccagcgccatgtcgcgaattgttccgtcgcctactgcggtaaccacgcccagtaccagaacaccaaaagggtccatacgcaatt
>149	N operona: 93	first	SF0149	gene_poz=(601-1224)	yadS	conserved hypothetical protein	Code: S; COG: COG2860	/position=168056 - 169879 (168656 - 169279)	/lenght=1824 (624)	/codons=608 (208)	/complement=true	GC-compoz=53.044871794871796%	/LCI1=1.1014492753623188	/LCI2=0.30241545893719807	p_i1=0.22998920298619668	p_i2=0.2943969292855811	/Tai=0.48245543048605893	/Tei=0.364957236357023	/EEI=2.0086096531036213
atctggtgattgcctggcgtggaggtaatgccgagcggcaggttgaccagctggcttcgctgggaataaaagtgatgtgggtcgatgcgacaagcattgaacaaattgccaatgcgttacgtcaactggccccctggagtccgcaaccagacaaggccgaacaagccgcgcaatccctgctggatcagtacgtgcaattgaaagcgcaatatgctgataaacctaaaaaacgtgtttttctgcaattcggcattaatccgccatttaccagtggaaaagagtcgattcagaaccaggtactcgaagtttgtggcggagaaaacatctttaaagacagccgggttccctggccgcaagttagccgcgaacaggtgttagcacgctcgccacaggctattgtcattacaggcggaccggaccaaattcctaaaatcaaacaatactggggtgaacagctcaaaattcccgttattcctctcacgagtgactggtttgaacgtgcaagcccacgtattatcctcgcagcacaacagctctgtaatgcgctttcacaggtagattagtgcctgaccttttcaggtgctcagtggggattgaacaatgctcgtctattggctggatatagtcggcacagcggtatttgccatctacggcgttttgttagccggaaaattgcgtatggacccttttggtgttctggtactgggcgtggttaccgcagtaggcgacggaacaattcgcgacatggcgctggatcacggcccggtattttgggtgaaagatcccaccgatctggtcgttgccatggtcaccagcatgctgaccatcgtgctggtgcgccagccaagacgcttaccaaaatggatgttgccggtgctggacgccgttggtctggcggtgtttgtcggcattagcgtgaataaagcctttaatgcggaagccggtccgttaatcgcggtttgtatgggcgtcattactggcgttggcggcgggatcattcgtgatgtactggtccgcgaaatccccatgattttacgtacagaaatctacgcaactgcctgtattatcggcggtattgtccacgctacggcttattacacattttccgtaccactggaaacagccagtatgatgggcatggtcgtgacgctattgattcggctggcggctattcgttggcatcttaagctaccgacgtttgcgctggatgagaatgggcgttgaagagagaagatgtgccggatagtttatccggcacatgaacaacagattagatgctaaaggaagaaccgcaaccgcaggtgcttttcgcgttcgggttggtcacgatgaaacgagaaccttccagtccttcggtgtagtcaacggaaccgccgaccagatattgcaggctcatcggatcaaccaccaggccaacgccctgtttttcgatggtcatatcgccttcgttcacctgatcatcaaaggtgaaaccatactggaagccgctgcaaccgccaccggtgatatacacgcgtaatttcagattcgggttatcttcgtcagcgatcaggcttttaactttgttggctgctgcgtcggtaaactccagcggcagtgctacgtcatcactcatattttgctccaaacgacatcggcaatcgggcaaattctaacccaataataatcgccattatctaataccctggtatttcgttcaagtattctcgctggctgatgcggccttgcttcgcgccagttgctcagcttcctgttttgccagcgtgcgcgcaagaatcgccgagtatagaggtttcccgccggtaaattgcgctaatagtgttg
>150	N operona: 93	middle	SF0150	gene_poz=(601-1401)	yadT	conserved hypothetical protein	Code: P; COG: COG0614	/position=168717 - 170717 (169317 - 170117)	/lenght=2001 (801)	/codons=667 (267)	/complement=true	GC-compoz=52.68414481897628%	/LCI1=1.0714285714285714	/LCI2=0.237468671679198	p_i1=0.20900787599579296	p_i2=0.16879801328107955	/Tai=0.5439752742441466	/Tei=0.2519182119529716	/EEI=1.7959546417360674
gcgaaatctataccggccaactgaatggaaccgaggttgcgcttctgaaatcgggcatcggtaaagtcgctgcggcgctgggtgccactctgctgttggaacactgcaagccagatgtgattattaacaccggttctgccggtggcctggcaccaacgctgaaagtgggcgatatcgttgtctcggacgaagcgcgttatcacgacgcggatgtcacggcatttggttatgaatacggtcagttaccaggctgtccggcaggctttaaagctgacgataaactgatcgctgccgctgaggcctgcattgccgaactgaatcttaacgctgtacgtggcctgattgttagcggcgacgctttcatcaacggttctgttggtctggcgaaaatccgccacaacttcccacaggccattgctgtagagatggaagcgacggcaatcgcccatgtctgccacaatttcaacgtcccgtttgttgtcgtacgcgccatctccgacgtggccgatcaacagtctcatcttagcttcgatgagttcctggctgttgccgctaaacagtccagcctgatggttgagtcactggtgcagaaactggcacatggctaaatcactgttcagggcgctggtcgccctgtcttttctcgcgccactgtggctcaacgccgcgccgcgcgtcatcacgctttctcccgccaacactgaacttgcctttgccgccgggatcacgccggttggggtcagcagctattccgactatcctccacaagcgcaaaagattgagcaggtttccacctggcaggggatgaatctggaacgcattgtcgcgctgaaacccgatctggtgattgcctggcgtggaggtaatgccgagcggcaggttgaccagctggcttcgctgggaataaaagtgatgtgggtcgatgcgacaagcattgaacaaattgccaatgcgttacgtcaactggccccctggagtccgcaaccagacaaggccgaacaagccgcgcaatccctgctggatcagtacgtgcaattgaaagcgcaatatgctgataaacctaaaaaacgtgtttttctgcaattcggcattaatccgccatttaccagtggaaaagagtcgattcagaaccaggtactcgaagtttgtggcggagaaaacatctttaaagacagccgggttccctggccgcaagttagccgcgaacaggtgttagcacgctcgccacaggctattgtcattacaggcggaccggaccaaattcctaaaatcaaacaatactggggtgaacagctcaaaattcccgttattcctctcacgagtgactggtttgaacgtgcaagcccacgtattatcctcgcagcacaacagctctgtaatgcgctttcacaggtagattagtgcctgaccttttcaggtgctcagtggggattgaacaatgctcgtctattggctggatatagtcggcacagcggtatttgccatctacggcgttttgttagccggaaaattgcgtatggacccttttggtgttctggtactgggcgtggttaccgcagtaggcgacggaacaattcgcgacatggcgctggatcacggcccggtattttgggtgaaagatcccaccgatctggtcgttgccatggtcaccagcatgctgaccatcgtgctggtgcgccagccaagacgcttaccaaaatggatgttgccggtgctggacgccgttggtctggcggtgtttgtcggcattagcgtgaataaagcctttaatgcggaagccggtccgttaatcgcggtttgtatgggcgtcattactggcgttggcggcgggatcattcgtgatgtactggtccgcgaaatccccatgattttacgtacagaaatctacgcaactgcctgtattatcggcggtattgtccacgctacggcttattacacattttccgtaccactggaaacagccagtatgatgggcatggtcgtgacgctattgattcggct
>151	N operona: 93	last	SF0151	gene_poz=(601-1299)	pfs	conserved hypothetical protein	Code: F; COG: COG0775	/position=169510 - 171408 (170110 - 170808)	/lenght=1899 (699)	/codons=633 (233)	/complement=true	GC-compoz=52.93276108726752%	/LCI1=1.0718390804597702	/LCI2=0.23893678160919543	p_i1=0.2092895871376641	p_i2=0.1714026840992202	/Tai=0.2902336197507716	/Tei=0.2542624156892982	/EEI=3.3405954901236385
gcagctcgttaagcggttcttccccgtcccgtaaacgtagtgccgccacgctgcagcgatcgtcagtcagaggctggctttcggcatcttccgggtgcaaacgttggcgaaaccagtcatttatcgctgcttcgccaaaatgaccaaacggcggattgccgatatcgtgcatcaggcatgacatctcaacaatgctttcaaaggggccggtcagttcatccaggccgtatgcttccagcaatttaagctctttcagacggcttaaaatttctttggcgatgtagcgtcccacctgctggacttccatcgagtgggtaagacgcgtgcgcacggcggcattgcgctccagtggaaaaacctgggtcttttgttgcagacgacgaattgccggagagttgatgatacgcccgcgatcgctctcgaagatccgcaggatctcatgttcggttttaacgccctgcggtgaacggtaacgacgatgccagtttattttttttcggaaatcaatctgtgccatgtcctctcccgcgtgagaaatacgcttccccgtaagcgcatggtaaactatgccttcaaatcgggcttatcgcgagtaaatctatgaaaatcggcatcattggtgcaatggaagaagaagttacgctgctgcgtgacaaaatcgaaaaccgtcaaactatcagtctcggcggttgcgaaatctataccggccaactgaatggaaccgaggttgcgcttctgaaatcgggcatcggtaaagtcgctgcggcgctgggtgccactctgctgttggaacactgcaagccagatgtgattattaacaccggttctgccggtggcctggcaccaacgctgaaagtgggcgatatcgttgtctcggacgaagcgcgttatcacgacgcggatgtcacggcatttggttatgaatacggtcagttaccaggctgtccggcaggctttaaagctgacgataaactgatcgctgccgctgaggcctgcattgccgaactgaatcttaacgctgtacgtggcctgattgttagcggcgacgctttcatcaacggttctgttggtctggcgaaaatccgccacaacttcccacaggccattgctgtagagatggaagcgacggcaatcgcccatgtctgccacaatttcaacgtcccgtttgttgtcgtacgcgccatctccgacgtggccgatcaacagtctcatcttagcttcgatgagttcctggctgttgccgctaaacagtccagcctgatggttgagtcactggtgcagaaactggcacatggctaaatcactgttcagggcgctggtcgccctgtcttttctcgcgccactgtggctcaacgccgcgccgcgcgtcatcacgctttctcccgccaacactgaacttgcctttgccgccgggatcacgccggttggggtcagcagctattccgactatcctccacaagcgcaaaagattgagcaggtttccacctggcaggggatgaatctggaacgcattgtcgcgctgaaacccgatctggtgattgcctggcgtggaggtaatgccgagcggcaggttgaccagctggcttcgctgggaataaaagtgatgtgggtcgatgcgacaagcattgaacaaattgccaatgcgttacgtcaactggccccctggagtccgcaaccagacaaggccgaacaagccgcgcaatccctgctggatcagtacgtgcaattgaaagcgcaatatgctgataaacctaaaaaacgtgtttttctgcaattcggcattaatccgccatttaccagtggaaaagagtcgattcagaaccaggtactcgaagtttgtggcggagaaaacatctttaaagacagccgggttccctggccgcaagttagccgcgaaca
>152	N operona: 94	first-last	SF0152	gene_poz=(601-1986)	dgt	deoxyguanosine triphosphate triphosphohydrolase	Code: F; COG: COG0232	/position=170292 - 172877 (170892 - 172277)	/lenght=2586 (1386)	/codons=862 (462)	/complement=false	GC-compoz=48.05194805194805%	/LCI1=1.0932754880694142	/LCI2=0.20925524222704261	p_i1=0.22420238908405363	p_i2=0.12180837468175283	/Tai=0.5716159201716249	/Tei=0.20962753721357755	/EEI=1.7053121292397464
tctctacagcaatggcctgtgggaagttgtggcggattttcgccagaccaacagaaccgttgatgaaagcgtcgccgctaacaatcaggccacgtacagcgttaagattcagttcggcaatgcaggcctcagcggcagcgatcagtttatcgtcagctttaaagcctgccggacagcctggtaactgaccgtattcataaccaaatgccgtgacatccgcgtcgtgataacgcgcttcgtccgagacaacgatatcgcccactttcagcgttggtgccaggccaccggcagaaccggtgttaataatcacatctggcttgcagtgttccaacagcagagtggcacccagcgccgcagcgactttaccgatgcccgatttcagaagcgcaacctcggttccattcagttggccggtatagatttcgcaaccgccgagactgatagtttgacggttttcgattttgtcacgcagcagcgtaacttcttcttccattgcaccaatgatgccgattttcatagatttactcgcgataagcccgatttgaaggcatagtttaccatgcgcttacggggaagcgtatttctcacgcgggagaggacatggcacagattgatttccgaaaaaaaataaactggcatcgtcgttaccgttcaccgcagggcgttaaaaccgaacatgagatcctgcggatcttcgagagcgatcgcgggcgtatcatcaactctccggcaattcgtcgtctgcaacaaaagacccaggtttttccactggagcgcaatgccgccgtgcgcacgcgtcttacccactcgatggaagtccagcaggtgggacgctacatcgccaaagaaattttaagccgtctgaaagagcttaaattgctggaagcatacggcctggatgaactgaccggcccctttgaaagcattgttgagatgtcatgcctgatgcacgatatcggcaatccgccgtttggtcattttggcgaagcagcgataaatgactggtttcgccaacgtttgcacccggaagatgccgaaagccagcctctgactgacgatcgctgcagcgtggcggcactacgtttacgggacggggaagaaccgcttaacgagctgcggcgcaagattcgtcaggacttatgtcattttgaggggaatgcacaaggcattcgtctggtgcatacattgatgcggatgaatctcacttgggcacaggttggcggtattttaaaatatacccgtccggcgtggtggcgtggcgaaacgcctgagacacatcactatttaatgaaaaagccgggttattatctttctgaagaagcctatattgcccgcttgcgtaaagaacttaatttggcgctttacagtcgttttccattaacgtggattatggaagctgccgacgacatctcctattgtgtggcagaccttgaagatgcggtagagaaaagaatatttaccgttgagcagctttatcatcatttgcacgaagcgtggggccagcatgagaaaggttcgctcttttcgctggtggttgaaaatgcctgggaaaaatcacgctcaaatagtttaagccgcagtacggaagatcagttttttatgtatttacgggtaaacaccctaaataaactggtaccctacgcggcacaacgatttattgataatctgcctgcgattttcgccggaacgtttaatcatgcattattggaagatgccagcgaatgcagcgatcttcttaagctatataaaaatgtcgctgtaaaacatgtgtttagccatccggatgtcgagcagcttgaattgcagggctatcgggtcattagcggattattagagatttatcgtcctttattaagcctgtcgttatcagactttactgaactggtagaaaaagaacgggtgaaacgtttccctattgagtcgcgcttattccacaaactctcgacgcgccatcggctggcctatgtcgaggctgggtccaggtaaattaccgtcagattctcctgagtttccgctatgggaatattattaccgttgccgcctgctgcaggattatatcagcggtatgaccgacctctatgcgtgggatgaataccgacgtctgatggccgtagaacaataaccaggcttttgtaaagacgaacaataaatttttaccttttgcagaaactttagttcggaacttcgggctataaaacgaatctgaagaacacagcaattttgcgttatctgttaatcgagactgaaatacatgaaaaaaaacacattagcactgagtgcactggctctgagtttaggtttggcgttatctccgctctctgcaacggcggctgagacttcttcagcaacgacagcccagcagatgccaagccttgcaccgatgctcgaaaaggtgatgccttcagtggtcagcattaacgtagaaggtagcacaaccgttaatacgccgcgtatgccgcgtaatttccagcagttcttcggtgatgattctccgttctgccaggaaggttctccgttccagagctctccgttctgccaggggggccagggcggtaatggcggcggccagcaacagaaattcatggc
>153	N operona: 95	first-last	SF0153	gene_poz=(601-2025)	htrA	periplasmic serine protease Do, heat shock	Code: O; COG: COG0265	/position=171943 - 174567 (172543 - 173967)	/lenght=2625 (1425)	/codons=875 (475)	/complement=false	GC-compoz=53.964912280701746%	/LCI1=1.1357243319268635	/LCI2=0.23023909985935312	p_i1=0.2548072645418454	p_i2=0.1561860786901926	/Tai=0.25014217017595214	/Tei=0.24056747082117336	/EEI=3.829277917794418
gatttattgataatctgcctgcgattttcgccggaacgtttaatcatgcattattggaagatgccagcgaatgcagcgatcttcttaagctatataaaaatgtcgctgtaaaacatgtgtttagccatccggatgtcgagcagcttgaattgcagggctatcgggtcattagcggattattagagatttatcgtcctttattaagcctgtcgttatcagactttactgaactggtagaaaaagaacgggtgaaacgtttccctattgagtcgcgcttattccacaaactctcgacgcgccatcggctggcctatgtcgaggctgggtccaggtaaattaccgtcagattctcctgagtttccgctatgggaatattattaccgttgccgcctgctgcaggattatatcagcggtatgaccgacctctatgcgtgggatgaataccgacgtctgatggccgtagaacaataaccaggcttttgtaaagacgaacaataaatttttaccttttgcagaaactttagttcggaacttcgggctataaaacgaatctgaagaacacagcaattttgcgttatctgttaatcgagactgaaatacatgaaaaaaaacacattagcactgagtgcactggctctgagtttaggtttggcgttatctccgctctctgcaacggcggctgagacttcttcagcaacgacagcccagcagatgccaagccttgcaccgatgctcgaaaaggtgatgccttcagtggtcagcattaacgtagaaggtagcacaaccgttaatacgccgcgtatgccgcgtaatttccagcagttcttcggtgatgattctccgttctgccaggaaggttctccgttccagagctctccgttctgccaggggggccagggcggtaatggcggcggccagcaacagaaattcatggcgctgggttccggcgtcatcattgatgccgataaaggctatgtcgtcaccaacaaccacgttgttgataacgcgacggtgattaaagtccagctgagcgatggtcgtaagttcgacgcgaagatggttggcaaagatccgcgctctgatatcgcgctgatccaaatccagaacccgaaaaaactgaccgcaattaagatggcggattctgatgcactgcgcgtgggtgattacaccgtagcgattggtaacccgtttggtctgggcgagacggtaacttccgggattgtctctgcgctggggcgtagcggcctgaatgctgaaaactacgaaaacttcatccagaccgatgcagcgatcaaccgtggtaactccggtggtgcgctggttaacctgaacggcgaactgatcggtatcaacaccgcgatcctcgcaccggacggcggcaacatcggtatcggttttgctatcccgagtaacatggtgaaaaacctgacctcgcagatggtggaatacggccaggtgaaacgcggtgagctgggtattatggggactgagctgaattccgaactggcgaaagcgatgaaagttgacgcccagcgcggtgctttcgtaagccaggttctgcctaattcctccgctgcaaaagcgggcattaaagcgggtgatgtgatcacctcactgaacggtaagccgatcagcagctttgccgcactgcgtgctcaggtgggtactatgccggtgggcagcaaactgaccctgggcttactgcgcgacggtaagcaggttaacgtgaacctggaactgcagcagagcagccagaatcaggttgattccagctccatcttcaacggcattgaaggcgctgagatgagcaacaaaggcaaagatcagggcgtggtagtgaacaacgtgaagacgggcactccggctgcgcagatcggcctgaagaaaggtgatgtgattattggtgcgaaccagcaggcagtgaaaaacatcgctgaactgcgtaaagttctcgacagcaaaccgtctgtgctggcactgaacattcagcgcggcgacagcaccatctacctgttaatgcagtaatctccctcaaccccttcctgaatacgggaaggggttctccttacaatctgtgaacttcgccacaactccatacatcttcatcatcctttgggcatttgcacaatgccgtacgttacgtacttccttatgctaagccgtgcataacggaggacttatggctggctggcatcttgataccaaaatggcgcaggatatcgtggcacgtaccatgcgcatcatcgataccaatatcaacgtaatggatgcccgcgggcgaattatcggcagcggcgatcgtgagcgtattggtgaattgcacgaaggtgcattgctggtactttcacagggacgagtcgtcgatatcgatgacgcggtagcacgtcatctgcacggtgtgcggcaggggattaatctaccgttacggctggaaggtgaaattgtcggcgtaattggcctgacaggtgaaccagagaatctgcgtaaatatggcgaactggtctgcatgacggctgaaatgatgctggaacagtcgcggttgatgcacttgttggcgcaggatagccgtttgcgggaagaactggtgatgaacctgattcaggcagaggagaatactcccgcact
>155	N operona: 97	first-last	SF0155	gene_poz=(601-987)	yaeH	putative structural protein	null	/position=174767 - 176353 (175367 - 175753)	/lenght=1587 (387)	/codons=529 (129)	/complement=true	GC-compoz=44.18604651162791%	/LCI1=1.1354166666666667	/LCI2=0.2098958333333334	p_i1=0.2545807735712199	p_i2=0.12280467326576583	/Tai=0.39137323650995953	/Tei=0.21052420593918925	/EEI=2.5183022744841974
ataactgcttcattggcgcacgctctgaagtggttgaaggggtgattgtcgaagaaggttccgtcatctctatgggcgtatacattggtcagagcacccgtatttacgaccgtgaaaccggcgaaatccactacggtcgcgttccggcggggtctgtggttgtttcaggtaatctgccgtcaaaagatggcaaatacagcctctactgtgcggttatcgttaagaaagttgacgcgaaaactcgcggcaaagtcggcattaacgaactgctgcgtaccatcgattaagagtacatatacgggcagcatgatgctgcccgtatgctttctggctcagaataattcgtcctactcattcttcctcccccttttttaaatactttttcatcttgtttcggactgtcatgtaattcgcaaaacgaagataaatgtgctaatccatcccatggaatatcgccacaataaagcaggtaattttttgatttttacgccatgatagaagtctggaagaaaaaggctttctgcgatcacagtcgagccgggcgggccaagccaaatgctaaaataagcacaatttactgactcattttgaggtaacgctatgtacgacaatctgaaaagtctgggtattaccaatcctgaagaaattgatcgttacagcctccggcaggaagccaacaacgatattctgaaaatctatttccagaaagacaaaggcgagtttttcgccaagagcgttaagtttaaatatccgcgtcagcgtaaaacggtcgtcgctgatggtgtgggtcagggttataaagaagtccaggaaatcagcccgaatctacggtatatcattgatgagcttgatcaaatctgtcagcgtgaccgcagcgaagttgatcttaagcgtaagatcctcgacgacttacgtcacctggagtcagtcgtaaccaataagatcagcgagattgaagccgatctggaaaaactaacgcgtaaataatcccgaattgacggttaactcgggcattcccctctccccttcgggctgaggggaatgagccagcgccgcctcaaccttaacgcataatctaccgctcttcatccagttgtaacgccacatacagcagcaacctgtcatcaaaattgcccaaatcaagcccggtcagttccgatatacgattaagccgatactccagggtattacgatgaataaacaacgcctttgacgttgccagcggttgcacattgtggcgaaaccacgccgccagcgttcgtcgcagcaagccgttattgtccatcgctttcagccgcgccagcggtcgcgccagttcgttggcctgccagtcgccacgcaaactgtcgagtaacacaggtaacatcagatcctgataaaaatagcagcgactttctggcatccgctgtttacccaccaccatcgtcgttttcgccgtacgataggatcgggcaatactgccaggaccggtaaaatagttgcccagtgaaacgcgaaaacgcagctggccgtactctttcatgcgggtaatcagttgttcaactcgcttacgatgatcttctgcatcccagcgcccaaaagagttca
>156	N operona: 98	first	SF0156	gene_poz=(601-1425)	dapD	2,3,4,5-tetrahydropyridine-2-carboxylate	Code: E; COG: COG2171	/position=175467 - 177491 (176067 - 176891)	/lenght=2025 (825)	/codons=675 (275)	/complement=true	GC-compoz=52.848484848484844%	/LCI1=1.0304136253041363	/LCI2=0.20267639902676401	p_i1=0.18165039961960336	p_i2=0.1117844721097137	/Tai=0.24165169644357815	/Tei=0.20060602489874235	/EEI=4.032982427238197
caggctacgcgtggaggcaccgagatttttatctggagcccggaccgcccctatctgtttgccgccgtctgtgccgaattagaccgccgcaatttaagtgttcacgacgcacaaattttcaccactcgcgacggtatggcgatggatacctttatcgtgctggaacccgatggcagcccgctgtccgcagatcgccatgaggttattcggtttggtctggagcaggtgctgacgcaaagtagctggcagccaccgcagccccgtcgccaacccgccaaattacgccattttactgttgaaaccgaagtaacgtttttgccgacccataccgaccgcaaatcgttcctcgaactgatcgccctcgaccaacctggactgctggcgcgagtcgggaaaatttttgccgatctgggaatttcgcttcatggtgcccgaattacaaccattggcgagcgagtagaagatttattcataattgccaccgctgaccggcgtgcgcttaataacgagttgcagcaggaagtgcatcagcggttgacagaggccctcaatccaaacgataaagggtgatgtgtttactgatatgaaaagagtttaacaatgcagcagttacagaacattattgaaaccgcttttgaacgccgtgccgagatcacgccagccaatgcagacaccgttacccgcgaagcggtaaatcaggtgatcgccctgctggattccggcgcactgcgtgtagcggaaaaaattgacggtcagtgggtgacgcatcagtggttgaaaaaagcggtgctgctctctttccgtattaatgataatcaggtgatcgaaggggcagaaagccgctacttcgacaaagtgccgatgaaattcgccgactacgacgaagcacgtttccagaaagaaggcttccgcgttgtgccaccagcggcggtacgtcagggtgcgtttattgcccgtaacaccgtgctgatgccgtcttacgttaacatcggcgcatatgttgatgaaggcaccatggttgatacctgggcgaccgtcggttcttgtgcgcagattggtaaaaacgtccacctttccggtggcgtgggcatcggcggcgtgctggagccgctgcaggctaacccgaccattattgaagataactgcttcattggcgcacgctctgaagtggttgaaggggtgattgtcgaagaaggttccgtcatctctatgggcgtatacattggtcagagcacccgtatttacgaccgtgaaaccggcgaaatccactacggtcgcgttccggcggggtctgtggttgtttcaggtaatctgccgtcaaaagatggcaaatacagcctctactgtgcggttatcgttaagaaagttgacgcgaaaactcgcggcaaagtcggcattaacgaactgctgcgtaccatcgattaagagtacatatacgggcagcatgatgctgcccgtatgctttctggctcagaataattcgtcctactcattcttcctcccccttttttaaatactttttcatcttgtttcggactgtcatgtaattcgcaaaacgaagataaatgtgctaatccatcccatggaatatcgccacaataaagcaggtaattttttgatttttacgccatgatagaagtctggaagaaaaaggctttctgcgatcacagtcgagccgggcgggccaagccaaatgctaaaataagcacaatttactgactcattttgaggtaacgctatgtacgacaatctgaaaagtctgggtattaccaatcctgaagaaattgatcgttacagcctccggcaggaagccaacaacgatattctgaaaatctatttccagaaagacaaaggcgagtttttcgccaagagcgttaagtttaaatatccgcgtcagcgtaaaacggtcgtcgctgatggtgtgggtcagggttataaagaagtccaggaaatcagcccgaatctacggtatatcattgatgagcttgatcaaatctgtcagcgtgaccgcagcgaagttgatct
>157	N operona: 98	last	SF0157	gene_poz=(601-3273)	glnD	PII-uridylyltransferase	Code: O; COG: COG2844	/position=176322 - 180194 (176922 - 179594)	/lenght=3873 (2673)	/codons=1291 (891)	/complement=true	GC-compoz=53.42312008978676%	/LCI1=1.0662921348314607	/LCI2=0.2017977528089887	p_i1=0.20549571016158977	p_i2=0.11047496262218194	/Tai=0.5273205051335905	/Tei=0.19942746635996375	/EEI=1.8407663196336241
agctgctgaaagatggcgatatcgttaacattgatgtcaccgtaatcaaagatggtttccacggcgatacctcgaaaatgtttatcgtcggtaagccgaccatcatgggcgaacgcctgtgccgcatcacgcaagaaagcctgtacctggcgctacgcatggtaaaaccaggcattaatctgcgcgaaatcggtgcggcgattcagaaatttgtcgaagcagaaggcttctccgtcgttcgtgaatattgcggacacggtattggtcgcggcttccatgaagaaccgcaggtgctgcactatgactcccgtgaaaccaacgtcgtgctgaaaccggggatgacgttcaccattgagccaatggtcaacgcgggtaaaaaagagatccgcaccatgaaagatggctggacggtaaaaaccaaagatcgcagcttgtctgcacaatatgagcatactattgtggtgactgataacggctgcgaaattttgacgctacgcaaggatgacaccatcccggcgataatctcgcacgacgaataagatgaagccggcgaatgccggcttttttaatgcgataatttaatcttatgggtggcgcacaatgaatacccttccagaacagtacgcaaacaccgctctctccaccctgcccggtcaaccgcaaaatccatgcgcctggccccgtgatgaattaaccgtctgtgggataaaagcccatatcgatactttccagcgttggctgggtgatgcctttgacaatgggatctctgcagaacagttgattgaggcacgtaccgagttcatagaccagctcctgcaacgattatggattgaagcgggattcagccagattgccgacctggcattggttgccgtcggtggctacggtcgtggcgagctgcatccactttctgacatcgatttactgattttaagccgtaaaaagctcccggacgatcaggcgcaaaaagtgggcgagctgttaacgctgctctgggatgtaaagctggaagtcggtcatagtgtgcgcacgcttgaagagtgcatgttggaagggttatcggatttaaccgtcgccaccaatttaatcgaatcccgcttattaattggcgatgttgcgctcttcctcgaactgcaaaaacatatttttagcgaaggattctggccttccgacaagttctacgcagcgaaagttgaagaacagaaccagcgccatcagcgttaccatggcaccagctacaaccttgaaccagacatcaaaagtagccctggcggcttgcgcgatattcacactctgcaatgggtggcccgccgtcattttggcgcaacatcgctggatgaaatggtcgggtttggcttcttaacctcagcggagcgggcggaattaaacgaatgtctgcatatactgtggcgtattcgctttgccctgcatctggtcgtcagccgttacgataatcgtctgttattcgatcgccaacttagcgtcgctcagcgtctgaattacagtggtgaaggcaacgaaccggtcgagcggatgatgaaggattacttccgcgttacacgccgcgtcagtgaactcaaccagatgctgctgcaactgttcgatgaagccatcctcgcccttcccgccgacgaaaaaccacgtccactcgacgatgagtttcagctacgcggtacgctaatcgacctgcgtgatgaaacactatttatgcgccagccggaagccatcttgcgtatgttctacaccatggtgcgcaacagtgcgatcaccggcatttactccaccacgctgcgccagttacgccatgcccgtcgccatctgcaacaaccgctgtgtaatattccgcaagcacgaaaactgtttttgagcattctgcgtcaccccggagcggtgcggcgcggactattgccaatgcatcgccatagcgtgctcggcgcgtatatgccgcaatggtcgcatatcgtcgggcagatgcagtttgatctgttccacgcctacacggtggatgaacatactatccgcgtgatgctgaaactggagagttttgccagtgaagaaacgcgccagcgccatccgttgtgtgtggacgtctggccgcgcctgccgtcaactgagctgattttcatcgccgcgctgtttcacgatatcgccaaaggacgcggcggcgaccactccattctcggtgctcaggatgtagtgcattttgcagaactccacgggctgaactcacgcgaaacacagctggttgcctggctggttcgccagcacttgctgatgtcggtgacagcacaacgccgcgatattcaggaccctgaagtcatcaagcagtttgccgaagaagttcaaacggaaaatcgtctgcgctatctggtatgcctgacagtggctgacatttgcgccaccaacgaaacactgtggaatagctggaagcaaagtctgttgcgcgaactctattttgccaccgaaaagcagctacgacgcggaatgcaaaacacgccggatatgcgcgaacgggttcgccatcaccaactccaggcactggcactactgcgcatggataacatcgacgaagaggcgctgcaccaaatttggtcacgctgtcgtgctaactattttgtccgccatagcccaaatcaactggcctggcatgcccgccatttattacagcatgatttaagcaaaccgctggtattgcttagcccgcaggctacgcgtggaggcaccgagatttttatctggagcccggaccgcccctatctgtttgccgccgtctgtgccgaattagaccgccgcaatttaagtgttcacgacgcacaaattttcaccactcgcgacggtatggcgatggatacctttatcgtgctggaacccgatggcagcccgctgtccgcagatcgccatgaggttattcggtttggtctggagcaggtgctgacgcaaagtagctggcagccaccgcagccccgtcgccaacccgccaaattacgccattttactgttgaaaccgaagtaacgtttttgccgacccataccgaccgcaaatcgttcctcgaactgatcgccctcgaccaacctggactgctggcgcgagtcgggaaaatttttgccgatctgggaatttcgcttcatggtgcccgaattacaaccattggcgagcgagtagaagatttattcataattgccaccgctgaccggcgtgcgcttaataacgagttgcagcaggaagtgcatcagcggttgacagaggccctcaatccaaacgataaagggtgatgtgtttactgatatgaaaagagtttaacaatgcagcagttacagaacattattgaaaccgcttttgaacgccgtgccgagatcacgccagccaatgcagacaccgttacccgcgaagcggtaaatcaggtgatcgccctgctggattccggcgcactgcgtgtagcggaaaaaattgacggtcagtgggtgacgcatcagtggttgaaaaaagcggtgctgctctctttccgtattaatgataatcaggtgatcgaaggggcagaaagccgctacttcgacaaagtgccgatgaaattcgccgactacgacgaagcacgtttccagaaagaaggcttccgcgttgtgccaccagcggcggtacgtcagggtgcgtttattgcccgtaacaccgtgctgatgccgtcttacgttaacatcggcgcatatgttgatgaaggcaccatggttgatacctgggcgaccgtcggttcttgtgcgcagattggtaaaaacgtccacctttccggtggcgtgggcatcggcggcgtgctggagccgctgcaggctaacccgaccattattgaagataactgcttcattggcgcacgctctgaagtg
>158	N operona: 99	first-last	SF0158	gene_poz=(601-1395)	map	methionine aminopeptidase	Code: J; COG: COG0024	/position=179056 - 181050 (179656 - 180450)	/lenght=1995 (795)	/codons=665 (265)	/complement=true	GC-compoz=50.56603773584906%	/LCI1=1.0656565656565657	/LCI2=0.17727272727272728	p_i1=0.2050627717919115	p_i2=0.07689128643559749	/Tai=0.3240142653964965	/Tei=0.16920215779203773	/EEI=3.069385305250396
tcgcttgcagcgcgtttagtaccaacgaaaaggattttacctttgcgagaaacaatcttgttcagttcagccagagcttcgttgaacatcggtacagttttctcaaggttgatgatgtgaactttgttacgcgcaccgaagatgaacggcttcattttcgggttccagtaacgggtctggtgaccgaagtgaacaccagccttgagcatgtcgcgcatggaaacagttgccatgattaaaacctctatataaaagttggggttatgcctccacgtatcccatattaccgaccccaaagggcaccccggaatatgtgccgatacgtgtgtgttgttacacaaagtgagattgtcgcttccgtccagtctgtgtatacgaaatggatcggaagtccggcgcgctttataccacaaatacgtcgtggacaccaataattgttggcgctgtgtacagcatcagacgtcgaattttctattatagaaaaccttcagtggcacgtttggcgaaattcagaatgattctcaatttgcccgggtgtgataccattgacggcacttacatatatattgtcggtatcaccgacgctgatggacagaattaatggctatctcaatcaagaccccagaagatatcgaaaaaatgcgcgtcgctggccgactggctgccgaagtgctggagatgatcgaaccgtatgttaaaccgggcgtcagcaccggcgagctggatcgcatctgtaatgattacattgttaatgaacaacacgcggtttctgcctgcctcggctatcacggctatccgaaatccgtttgcatctctattaatgaagtggtgtgccacggtatcccggacgatgctaagctgctgaaagatggcgatatcgttaacattgatgtcaccgtaatcaaagatggtttccacggcgatacctcgaaaatgtttatcgtcggtaagccgaccatcatgggcgaacgcctgtgccgcatcacgcaagaaagcctgtacctggcgctacgcatggtaaaaccaggcattaatctgcgcgaaatcggtgcggcgattcagaaatttgtcgaagcagaaggcttctccgtcgttcgtgaatattgcggacacggtattggtcgcggcttccatgaagaaccgcaggtgctgcactatgactcccgtgaaaccaacgtcgtgctgaaaccggggatgacgttcaccattgagccaatggtcaacgcgggtaaaaaagagatccgcaccatgaaagatggctggacggtaaaaaccaaagatcgcagcttgtctgcacaatatgagcatactattgtggtgactgataacggctgcgaaattttgacgctacgcaaggatgacaccatcccggcgataatctcgcacgacgaataagatgaagccggcgaatgccggcttttttaatgcgataatttaatcttatgggtggcgcacaatgaatacccttccagaacagtacgcaaacaccgctctctccaccctgcccggtcaaccgcaaaatccatgcgcctggccccgtgatgaattaaccgtctgtgggataaaagcccatatcgatactttccagcgttggctgggtgatgcctttgacaatgggatctctgcagaacagttgattgaggcacgtaccgagttcatagaccagctcctgcaacgattatggattgaagcgggattcagccagattgccgacctggcattggttgccgtcggtggctacggtcgtggcgagctgcatccactttctgacatcgatttactgattttaagccgtaaaaagctcccggacgatcaggcgcaaaaagtgggcgagctgttaacgctgctctgggatgtaaagctggaagtcggtcatagtgtgcgcacgcttgaagagtgcatgttggaagggttatcggatttaaccgtcgccaccaatttaatcgaatcccgcttattaattggcgatgttgcgctcttcctcgaactgcaaaa
>159	N operona: 100	first-last	SF0159	gene_poz=(601-1326)	rpsB	30S ribosomal subunit protein S2	Code: J; COG: COG0052	/position=180218 - 182143 (180818 - 181543)	/lenght=1926 (726)	/codons=642 (242)	/complement=false	GC-compoz=51.10192837465565%	/LCI1=1.2461964038727524	/LCI2=0.19336099585062233	p_i1=0.33943515351503073	p_i2=0.09826414684192133	/Tai=0.15962532201926066	/Tei=0.18843773215772922	/EEI=6.363814791741504
[truncated: 10,610,995 more chars]
