# Supplementary material for: Bioinformatic Assessment of Factors Affecting the Correlation between Protein Abundance and Elongation Efficiency in Prokaryotes
Source: Int J Mol Sci. 2022 Oct 9;23(19):11996. doi: 10.3390/ijms231911996 (PMC9570070; doi:10.3390/ijms231911996)
Supplement: Supplementary file 1 [file ijms-23-11996-s001.zip › EloE/output_folder/Shigella_flexneri_2a_str._301_198214/shigella flexneri 2a str. 301_number_eei.txt]

number	single	first	middle	last	EEI1
2	0	1	0	0	2.2086396410637286
3	0	0	1	0	1.9716879519583843
4	0	0	0	1	2.580345652537298
5	1	0	0	0	1.846073201541495
6	1	0	0	0	2.3847260873186844
8	0	1	0	0	1.2498054124076363
9	0	0	0	1	4.510803369613446
10	1	0	0	0	2.1981584635108473
11	1	0	0	0	4.3559910386864535
12	0	1	0	0	1.837777697340272
13	0	0	0	1	2.1075487124221755
14	1	0	0	0	6.5063017359322775
15	1	0	0	0	3.163929737740612
16	1	0	0	0	2.020781419134276
17	1	0	0	0	1.8497925410553633
18	0	1	0	0	1.6645129635144196
19	0	0	0	1	1.6017459352410255
20	1	0	0	0	5.386030280051942
21	1	0	0	0	1.9884949425940455
22	0	1	0	0	3.703270850879495
23	0	0	0	1	2.366085097274467
24	1	0	0	0	3.253102250974379
25	0	1	0	0	3.253102250974379
26	0	0	0	1	3.0117202904729083
27	1	0	0	0	2.1263470948579846
28	1	0	0	0	2.288811145107604
29	0	1	0	0	2.659688664292373
30	0	0	0	1	4.294291477866763
31	1	0	0	0	1.3653894153095474
32	0	1	0	0	1.5802564268002788
33	0	0	1	0	2.3857323023034174
34	0	0	0	1	2.027008732730014
35	1	0	0	0	2.717526988574178
36	0	1	0	0	3.060458964511635
37	0	0	0	1	2.2565490732079545
38	0	1	0	0	2.7902803854526574
39	0	0	0	1	3.0118566161971128
40	0	1	0	0	2.632083776316908
41	0	0	0	1	2.4469886109349357
42	1	0	0	0	1.7646200226392101
43	0	1	0	0	2.13854278460331
44	0	0	0	1	2.2512024830527233
45	1	0	0	0	2.365632275699398
46	0	1	0	0	2.390157296166817
47	0	0	1	0	1.8303018691137858
48	0	0	1	0	2.3856511017772792
49	0	0	1	0	1.9763367090544677
50	0	0	0	1	3.3919739005847056
51	1	0	0	0	2.5479033279592027
52	1	0	0	0	2.4589728218630134
53	0	1	0	0	2.123530452502486
54	0	0	0	1	3.560997257939281
55	1	0	0	0	2.1527569955387427
56	1	0	0	0	2.5101296162759357
58	0	0	0	1	2.636004292691076
59	1	0	0	0	1.8011929619665117
60	1	0	0	0	2.0757198853495695
61	0	1	0	0	1.9040532104423311
62	0	0	1	0	1.9900679229689582
63	0	0	0	1	2.33367800132172
64	1	0	0	0	1.9914912502127875
65	1	0	0	0	1.6552855844969454
66	0	1	0	0	2.988424099157659
67	0	0	1	0	3.0810334587721795
68	0	0	1	0	3.0242153927112745
69	0	0	0	1	3.0225466216596257
71	1	0	0	0	1.6456942698294732
72	0	1	0	0	1.906997187580595
73	0	0	1	0	1.7447116818434947
75	1	0	0	0	2.309980965275171
76	0	1	0	0	1.6017459352410255
77	0	0	0	1	1.6533045796132106
78	0	1	0	0	1.5898944110277369
79	0	0	1	0	2.4438446014603774
80	0	0	1	0	1.7203514915786158
81	0	0	1	0	2.374943505175957
82	0	0	1	0	2.6639757643149338
83	0	0	1	0	2.7091747218115323
84	0	0	1	0	2.559435007371965
85	0	0	1	0	2.6244869022762543
86	0	0	1	0	2.183849438014614
87	0	0	0	1	2.1415510852275372
88	0	1	0	0	2.608419910498627
89	0	0	1	0	1.88363568311254
90	0	0	1	0	2.028037938139266
91	0	0	0	1	2.0928788322127443
92	1	0	0	0	4.034174995966792
93	1	0	0	0	3.0623643407002907
94	1	0	0	0	1.6641961021507095
95	1	0	0	0	3.952502117922386
96	1	0	0	0	2.0290862196964006
97	0	1	0	0	1.4730834762899572
98	0	0	1	0	1.680271547419748
99	0	0	1	0	2.0363719531660585
100	0	0	0	1	1.9953687256528554
101	1	0	0	0	3.2274354902287503
102	0	1	0	0	1.9556146710745834
103	0	0	1	0	1.605392930575588
105	0	0	0	1	1.8130083134693513
106	1	0	0	0	2.107199806835425
107	0	1	0	0	1.7649528876009528
108	0	0	0	1	1.8791404274146393
109	1	0	0	0	2.821595055015124
110	1	0	0	0	2.1537919555506857
111	0	1	0	0	4.952104754723939
112	0	0	0	1	5.54604509363718
113	1	0	0	0	5.305309709174576
115	1	0	0	0	4.08314069329167
116	1	0	0	0	2.3369117055038795
117	0	1	0	0	2.579093454574644
118	0	0	0	1	2.47375169656046
119	1	0	0	0	1.6289023828157108
120	1	0	0	0	2.3304926578529224
121	1	0	0	0	2.9370919597147807
122	1	0	0	0	3.3573953558216614
123	1	0	0	0	2.26991249024056
124	0	1	0	0	2.1820245775545026
125	0	0	0	1	2.1228014531609913
126	1	0	0	0	1.5996726073446526
127	1	0	0	0	1.6838968294960353
128	1	0	0	0	2.884089647867932
129	1	0	0	0	1.6448767262886197
130	0	1	0	0	2.659206407069085
131	0	0	0	1	2.685506513453664
132	1	0	0	0	1.2119744703005046
133	1	0	0	0	1.53926055327851
134	0	1	0	0	1.8541932227299878
135	0	0	0	1	3.081765592386643
136	0	1	0	0	1.8306464561792524
137	0	0	0	1	3.0801638290622284
138	0	1	0	0	1.605507004356968
139	0	0	0	1	1.7294077253916422
140	1	0	0	0	1.7869802778269914
141	1	0	0	0	2.6955422727805285
142	1	0	0	0	3.0158462748059462
143	0	1	0	0	2.323747997959345
144	0	0	1	0	2.02339593112985
145	0	0	0	1	1.9927178171007465
146	1	0	0	0	3.04936591973081
147	1	0	0	0	1.9572183153960807
148	1	0	0	0	4.097808650826123
149	0	1	0	0	2.0086096531036213
150	0	0	1	0	1.7959546417360674
151	0	0	0	1	3.3405954901236385
152	1	0	0	0	1.7053121292397464
153	1	0	0	0	3.829277917794418
155	1	0	0	0	2.5183022744841974
156	0	1	0	0	4.032982427238197
157	0	0	0	1	1.8407663196336241
158	1	0	0	0	3.069385305250396
159	1	0	0	0	6.363814791741504
160	1	0	0	0	7.493669616543442
161	1	0	0	0	3.5574466627091343
162	1	0	0	0	4.263504727069828
163	1	0	0	0	2.048160073338783
164	1	0	0	0	1.6083648207272259
165	0	1	0	0	1.6363514507050225
166	0	0	1	0	1.808136438053729
167	0	0	0	1	3.0351808128988975
168	0	1	0	0	5.144581134297155
169	0	0	0	1	2.4497101602868097
170	0	1	0	0	3.023711418151893
171	0	0	1	0	2.6784232061863267
172	0	0	1	0	2.2262022155752654
173	0	0	1	0	2.5785424783217152
174	0	0	1	0	2.60346608438429
175	0	0	0	1	4.198307243909796
176	0	1	0	0	1.9913256287590608
177	0	0	0	1	2.2140895811285155
178	1	0	0	0	1.7817980431794844
179	0	1	0	0	2.1192350246282614
180	0	0	0	1	1.6922808397412243
181	0	1	0	0	2.24900577094448
182	0	0	1	0	1.6775873132923664
183	0	0	0	1	1.923848472321048
184	1	0	0	0	1.745410269191576
185	1	0	0	0	4.427210041045389
186	0	1	0	0	2.1451170497751386
187	0	0	0	1	1.9709557384573002
188	0	1	0	0	3.9843607772854543
189	0	0	1	0	2.809975358548032
190	0	0	0	1	2.3843025538577005
191	1	0	0	0	2.284654648181427
192	1	0	0	0	2.9125081674997744
193	1	0	0	0	1.5802695367221646
194	1	0	0	0	1.4844134778710527
195	1	0	0	0	1.6221508975812287
196	1	0	0	0	1.7648315067519664
197	1	0	0	0	2.0787322035343414
198	1	0	0	0	1.2685856129495336
199	1	0	0	0	1.4584172195493836
200	1	0	0	0	1.8106544348222466
201	1	0	0	0	2.0070442819400705
202	1	0	0	0	2.292601956229832
203	0	1	0	0	1.8269505427007504
204	0	0	1	0	1.8824345131589748
205	0	0	0	1	1.9984425576860572
206	0	1	0	0	1.7713617201489553
207	0	0	0	1	1.5924825958113227
208	1	0	0	0	1.8085516029591178
209	0	1	0	0	1.4017167005621338
210	0	0	0	1	1.3612780704641525
211	0	1	0	0	1.9898385619674752
212	0	0	1	0	1.5150811447416765
213	0	0	1	0	1.3429665617223407
214	0	0	0	1	1.6555736504893375
215	0	1	0	0	1.9770435241670998
216	0	0	1	0	2.0793258216769623
217	0	0	1	0	2.2358974008881414
218	0	0	0	1	2.8514820455780976
219	0	1	0	0	2.4290878824547075
220	0	0	1	0	1.9550585149685982
221	0	0	1	0	2.000061103056736
222	0	0	1	0	1.6645397523339718
223	0	0	1	0	1.9848505712848443
224	0	0	1	0	1.8623354662315197
225	0	0	1	0	1.9320334950535856
226	0	0	0	1	1.693767788378694
227	1	0	0	0	2.0855201029231445
228	1	0	0	0	1.563098932421402
229	1	0	0	0	1.8305298909113839
230	0	1	0	0	2.0821672989429163
231	0	0	0	1	1.8705013194372742
232	1	0	0	0	2.3918667056316822
233	1	0	0	0	1.6774243674157867
234	1	0	0	0	1.633767793605151
235	0	1	0	0	1.8889668875668741
236	0	0	0	1	2.283777168741843
237	1	0	0	0	2.051111611143308
238	1	0	0	0	1.5494573850666524
240	0	0	0	1	1.4683896987302327
241	0	1	0	0	1.6033706218478256
242	0	0	0	1	1.647234572827027
243	0	1	0	0	2.6395135468438937
244	0	0	1	0	1.3636072854203516
245	0	0	0	1	1.3774433593947768
246	0	1	0	0	1.6017459352410255
247	0	0	0	1	1.6533045796132106
248	1	0	0	0	2.7326435299739242
249	1	0	0	0	2.7187500420598965
250	0	1	0	0	2.0667776653194108
251	0	0	1	0	2.0595954840070916
252	0	0	1	0	2.2219151197319005
253	0	0	0	1	2.68571110873887
254	0	1	0	0	1.5890392925417727
255	0	0	0	1	1.606564903003465
256	1	0	0	0	1.5015849684206397
258	0	1	0	0	1.7222910506857505
259	0	0	1	0	1.8563387836553404
260	0	0	0	1	1.7828994991046125
261	0	1	0	0	1.59435837549912
262	0	0	0	1	1.6533045796132106
263	0	1	0	0	1.4179628097766406
264	0	0	1	0	1.335198450263946
265	0	0	0	1	2.066804958450874
266	0	1	0	0	1.4808014828279765
267	0	0	1	0	1.7938215742555301
268	0	0	0	1	1.5633459662251072
269	1	0	0	0	1.973819815624853
270	1	0	0	0	1.8146413546088995
271	1	0	0	0	2.6860367884929413
272	1	0	0	0	3.5848202427513214
273	1	0	0	0	1.9423109797582758
274	1	0	0	0	2.247813032905439
276	1	0	0	0	1.3589621501921805
277	1	0	0	0	2.496565124654259
278	1	0	0	0	2.290282288412707
279	1	0	0	0	2.0924910482484
280	0	1	0	0	1.5524182530078767
281	0	0	1	0	1.7324428270402699
282	0	0	0	1	1.6075015239708015
283	1	0	0	0	1.653133666042084
284	1	0	0	0	1.9381849044770612
285	1	0	0	0	3.7509017618982567
286	1	0	0	0	3.651109712475985
287	1	0	0	0	2.1131274563236975
288	1	0	0	0	2.4371142091049003
289	1	0	0	0	2.3388415835685126
290	0	1	0	0	1.59435837549912
291	0	0	0	1	1.610165846745573
292	0	1	0	0	2.5277978393056704
293	0	0	0	1	2.7127240395842547
294	0	1	0	0	1.4343812308431343
295	0	0	1	0	1.589829496694526
296	0	0	0	1	1.5744233839237693
297	1	0	0	0	1.2767036649681924
298	0	1	0	0	2.2006946985909805
299	0	0	1	0	1.6679487881430088
300	0	0	0	1	1.5463971427557281
301	1	0	0	0	2.089347380942246
302	0	1	0	0	1.5836974937600554
303	0	0	0	1	1.613944265500306
304	1	0	0	0	1.45224538222395
305	0	1	0	0	1.439303884258346
306	0	0	1	0	1.5625706151909764
307	0	0	0	1	1.1216481900963289
308	1	0	0	0	1.285820985300329
309	1	0	0	0	1.1189166271501265
310	0	1	0	0	1.6164343403861285
311	0	0	0	1	1.6383220033379278
312	0	1	0	0	1.615650760476964
313	0	0	0	1	1.5728404398060398
314	1	0	0	0	1.3682344809072238
315	1	0	0	0	1.0853800619990666
316	1	0	0	0	1.2278027594745367
317	0	1	0	0	1.613944265500306
318	0	0	1	0	1.5105668732792608
319	0	0	0	1	1.579712039927216
320	1	0	0	0	2.084230330719791
321	1	0	0	0	1.7175630090580272
322	1	0	0	0	2.7370690654232073
323	1	0	0	0	1.8367439928178622
324	1	0	0	0	1.716549265885747
325	1	0	0	0	1.66264616828342
326	1	0	0	0	1.7425219458555998
327	1	0	0	0	2.1675644620753305
328	0	1	0	0	1.3330207062119934
329	0	0	0	1	1.491936408530598
330	1	0	0	0	2.8591522645332796
331	0	1	0	0	1.726968167371322
333	1	0	0	0	1.6602003551691982
334	0	1	0	0	2.171668345129949
335	0	0	0	1	2.0054852552621494
336	1	0	0	0	1.976261099389573
337	1	0	0	0	1.8629788774293592
338	1	0	0	0	2.8810059013228444
339	1	0	0	0	2.6904530590284965
340	1	0	0	0	1.8749787055721499
341	1	0	0	0	2.139229854266739
342	1	0	0	0	2.6074039549392882
343	0	1	0	0	2.647993631427639
344	0	0	1	0	4.703868658024586
345	0	0	1	0	3.292416785899354
346	0	0	0	1	2.883155852080141
347	1	0	0	0	2.460740382702609
348	1	0	0	0	3.892781157215514
349	1	0	0	0	1.368253624533292
350	0	1	0	0	2.666498485348893
351	0	0	0	1	1.857623583752227
352	0	1	0	0	4.973945570786984
353	0	0	0	1	3.457778889139338
354	0	1	0	0	2.135234149119205
355	0	0	0	1	1.8995080651162806
356	1	0	0	0	1.9072413478086359
357	0	1	0	0	2.57836053291335
358	0	0	1	0	2.0976358068839764
359	0	0	0	1	2.6366830866345867
360	1	0	0	0	3.4580673969311784
361	0	1	0	0	2.735460767269331
362	0	0	0	1	1.9038393418669866
363	1	0	0	0	3.590251867979661
364	1	0	0	0	1.414625756488543
365	1	0	0	0	1.5173674028759356
366	1	0	0	0	1.5097687225208958
367	1	0	0	0	1.51602949681207
368	1	0	0	0	1.672755441870332
369	0	1	0	0	2.3251151642168075
370	0	0	1	0	2.4716290510641876
371	0	0	1	0	2.91420877382947
374	0	0	0	1	1.6904839335627284
375	0	1	0	0	1.55610015848793
376	0	0	0	1	1.3919899337575505
377	1	0	0	0	1.8845366712494376
378	1	0	0	0	2.895969195847789
379	0	1	0	0	1.4412053847930746
380	0	0	0	1	1.419617158563303
381	1	0	0	0	7.375937830721279
382	1	0	0	0	2.5523204561709942
383	1	0	0	0	3.5108628013227734
384	1	0	0	0	3.4983863309066763
385	1	0	0	0	4.345747495922948
386	1	0	0	0	3.7807606977683736
387	1	0	0	0	2.2037252991704253
388	1	0	0	0	2.0514195429149082
389	1	0	0	0	2.1952448508096234
390	1	0	0	0	1.5345808077366836
391	1	0	0	0	1.7615056292867228
392	0	1	0	0	2.061129751864974
393	0	0	1	0	2.150023287898868
394	0	0	0	1	2.0465929074826694
395	0	1	0	0	2.8592268917787993
396	0	0	0	1	2.348967539722473
397	1	0	0	0	2.2601959794570945
398	1	0	0	0	2.2560850083500665
399	1	0	0	0	1.5847184974388406
400	1	0	0	0	1.5157319945379062
401	1	0	0	0	2.3227754784289827
402	1	0	0	0	1.6163681440858604
403	1	0	0	0	2.412462711950973
405	0	1	0	0	2.004210941341244
406	0	0	0	1	1.6840653823675238
407	0	1	0	0	3.101574792580851
408	0	0	0	1	2.601493123235467
409	1	0	0	0	1.6316194313163253
410	1	0	0	0	2.4641496967135614
411	0	1	0	0	2.4528773939677055
412	0	0	0	1	1.9134001176030129
413	1	0	0	0	1.9187193521185077
414	1	0	0	0	4.187854811465259
415	1	0	0	0	2.3367050485268566
416	0	1	0	0	5.436355701002207
417	0	0	0	1	2.412553905516795
418	1	0	0	0	4.648218906535847
419	1	0	0	0	5.816620675810026
420	1	0	0	0	2.22951226849919
421	1	0	0	0	1.834484644105191
422	1	0	0	0	2.404798843001445
423	1	0	0	0	2.328308792856917
424	1	0	0	0	1.7943159991626239
425	1	0	0	0	2.5950038157741933
426	1	0	0	0	2.5256341162647176
427	1	0	0	0	1.7181119884903062
428	1	0	0	0	1.705144699680998
429	1	0	0	0	2.4012957368051957
430	0	1	0	0	2.155390653220177
431	0	0	0	1	1.9475167631743273
432	1	0	0	0	2.378918735522398
433	0	1	0	0	1.5948108024945256
434	0	0	0	1	2.9266483665428042
435	0	1	0	0	1.7689145024513895
436	0	0	0	1	1.6690947844065143
437	0	1	0	0	2.9203026320916554
438	0	0	1	0	1.8499950415823507
440	0	1	0	0	1.8932053864239502
441	0	0	0	1	1.9417837815581025
442	1	0	0	0	2.2785422670714834
443	1	0	0	0	1.572830254750501
444	1	0	0	0	2.2018485256888036
445	1	0	0	0	1.6459523349367047
446	1	0	0	0	3.0479728734607967
447	0	1	0	0	1.6082836098832003
448	0	0	1	0	1.6047032768208414
449	0	0	1	0	2.32574623728902
450	0	0	0	1	2.049316361017607
451	0	1	0	0	1.5859488107094597
452	0	0	0	1	2.0223455390409852
453	0	1	0	0	2.629143169587058
454	0	0	0	1	3.3268440299925284
455	0	1	0	0	2.1511641003962305
456	0	0	0	1	4.9365617743354075
457	1	0	0	0	3.398729253634413
458	1	0	0	0	1.5174170160322464
459	0	1	0	0	2.3475501115254693
460	0	0	0	1	2.7048760676538146
461	1	0	0	0	1.5862852207060458
462	0	1	0	0	1.4429195907669286
463	0	0	0	1	1.317151532207619
464	0	1	0	0	1.6533045796132106
465	0	0	1	0	1.6017459352410255
466	0	0	0	1	1.4847970467885494
467	1	0	0	0	1.5836183222546458
468	0	1	0	0	2.0200439206768226
470	0	0	0	1	2.1438678242601488
471	0	1	0	0	1.8358234520868306
472	0	0	0	1	2.38999228362269
473	0	1	0	0	1.947374542111673
474	0	0	1	0	2.8177954955759605
476	1	0	0	0	1.579712039927216
477	1	0	0	0	2.087385922937163
479	1	0	0	0	1.3655722192208215
480	1	0	0	0	1.4013557840814534
481	1	0	0	0	2.268766049286413
482	1	0	0	0	2.5474619385003687
483	1	0	0	0	2.119315916087419
485	0	0	0	1	1.2578481064026166
486	1	0	0	0	1.7447931371131362
487	1	0	0	0	1.9176668066927136
488	1	0	0	0	1.9616715940713343
489	1	0	0	0	1.5573161986144068
490	1	0	0	0	1.6130695884928976
491	1	0	0	0	1.6385874664725724
492	1	0	0	0	1.9879870318582673
493	1	0	0	0	1.66081335976069
494	1	0	0	0	1.487280658810799
495	1	0	0	0	1.6762587548045569
496	1	0	0	0	2.6824304954362024
497	1	0	0	0	1.625660994823137
498	1	0	0	0	2.1205549549679286
499	0	1	0	0	1.6170186800147492
500	0	0	0	1	1.6219699974489632
502	0	1	0	0	1.9241623299280346
503	0	0	1	0	2.0834773311825274
504	0	0	0	1	1.7679102759998468
505	1	0	0	0	1.9504631573729247
506	1	0	0	0	1.978714406786394
508	0	0	1	0	2.3331380925686243
509	0	0	1	0	2.671638699732449
510	0	0	1	0	2.351743797786661
511	0	0	0	1	1.8452097540133665
512	1	0	0	0	2.78232832442749
513	1	0	0	0	1.8489475704470684
514	1	0	0	0	2.241304842226219
515	1	0	0	0	1.9712455502581814
517	0	0	1	0	1.4541392380735838
518	0	0	0	1	1.6555736504893375
520	1	0	0	0	2.148340926554393
521	1	0	0	0	1.4683896987302327
522	1	0	0	0	1.3684941631332546
523	1	0	0	0	1.7727706002887111
524	1	0	0	0	6.297674953586132
525	1	0	0	0	3.6082669460325705
526	1	0	0	0	2.127556114747049
527	1	0	0	0	1.8625689966968155
528	1	0	0	0	2.5443689953175
529	1	0	0	0	1.8609241286058722
532	0	0	1	0	3.3566729955787444
533	0	0	1	0	3.7213822543681463
534	0	0	1	0	2.3812896532690893
535	0	0	0	1	1.93095830244822
536	1	0	0	0	1.5367333460816623
537	1	0	0	0	1.2226468070090224
538	1	0	0	0	2.349805478063549
539	0	1	0	0	2.0167677899395846
540	0	0	1	0	1.7888305971377745
541	0	0	0	1	2.903091903661829
542	1	0	0	0	2.0509715971869475
543	1	0	0	0	1.9443304490741595
544	1	0	0	0	1.7952657965644636
545	0	1	0	0	2.7477675823756473
546	0	0	1	0	2.0905153158087537
547	0	0	1	0	2.696442673210459
548	0	0	0	1	2.353097705650784
549	1	0	0	0	4.380807903907725
550	1	0	0	0	2.6768095755115975
551	1	0	0	0	2.210091395107848
552	1	0	0	0	1.8077707440227617
553	0	1	0	0	1.9767651476986106
554	0	0	0	1	1.8323246389291883
555	0	1	0	0	2.21045608277368
556	0	0	1	0	5.278107399263732
557	0	0	0	1	2.7180091309582934
558	1	0	0	0	2.6737588592795296
559	0	1	0	0	2.2656812411831946
560	0	0	1	0	2.4615053804917983
561	0	0	0	1	1.8885942318539142
562	1	0	0	0	1.7876974258809673
563	0	1	0	0	3.6134775708801707
564	0	0	0	1	3.41283573515444
565	0	1	0	0	1.8233279245066385
566	0	0	0	1	2.005432846018204
567	1	0	0	0	1.8334039350826163
568	0	1	0	0	4.7015778907048995
569	0	0	0	1	4.505996965646522
570	0	1	0	0	4.538796662674487
571	0	0	1	0	3.3305704483125314
572	0	0	0	1	1.3496846838411767
573	0	1	0	0	2.1760275086668814
574	0	0	1	0	3.558170245337051
575	0	0	1	0	2.7285708780915567
576	0	0	0	1	1.98413604591021
577	1	0	0	0	3.476439377850901
578	1	0	0	0	2.511316822794748
579	0	1	0	0	1.8313766390592068
580	0	0	1	0	1.5553319067130427
582	1	0	0	0	1.730904624469646
583	0	1	0	0	1.7647160340721122
584	0	0	1	0	2.0889311187909976
586	0	0	1	0	1.8109200266212242
587	0	0	0	1	2.2017404399419775
588	1	0	0	0	2.5095928855473435
589	0	1	0	0	1.783026603361833
590	0	0	0	1	1.738598639649376
591	1	0	0	0	1.5085012934553597
592	1	0	0	0	1.0818039222703304
593	0	1	0	0	1.2096916004230471
594	0	0	0	1	1.7955281124402305
595	0	1	0	0	1.662728041546693
596	0	0	0	1	1.6017459352410255
597	1	0	0	0	2.4662704303400176
598	0	1	0	0	2.135515848103972
602	1	0	0	0	1.2698368335997239
604	0	0	0	1	2.289328582298816
605	0	1	0	0	3.9615683460753597
606	0	0	0	1	2.2534019715252342
607	1	0	0	0	2.4812898939879746
608	1	0	0	0	2.189928811637329
609	1	0	0	0	3.7344656642423577
610	1	0	0	0	2.5241250051861885
611	0	1	0	0	2.2176885696647757
612	0	0	0	1	2.9394710461819273
613	1	0	0	0	3.786231710878649
614	1	0	0	0	3.651350649160328
615	1	0	0	0	3.1224242511434204
616	0	1	0	0	2.9314398094972387
617	0	0	0	1	2.59543296296151
619	1	0	0	0	2.7995230523392545
620	1	0	0	0	1.951942288154807
621	1	0	0	0	3.015711562621402
622	0	1	0	0	3.4140544586228323
623	0	0	0	1	2.4434719810561547
624	0	1	0	0	2.779688146499564
625	0	0	0	1	2.4245250494615656
626	1	0	0	0	3.4397015902237693
627	0	1	0	0	2.22710257987495
628	0	0	1	0	2.034132222339191
629	0	0	0	1	2.9945464822939942
630	1	0	0	0	2.4869053562410603
632	0	1	0	0	1.6593830941631431
633	0	0	0	1	1.3739833047251302
634	1	0	0	0	1.5097984890205423
635	0	1	0	0	1.6142715700032704
636	0	0	0	1	1.3222776135189123
637	1	0	0	0	1.8151237670233706
638	1	0	0	0	1.9848085662393415
639	0	1	0	0	4.133164277985216
640	0	0	1	0	2.453605995376393
641	0	0	1	0	1.7119624604273689
642	0	0	1	0	1.8111227212421743
643	0	0	0	1	1.6045542697323116
644	0	1	0	0	2.7924930438557936
645	0	0	1	0	1.9832390783575278
646	0	0	1	0	2.664806846833588
647	0	0	1	0	2.080420768774029
648	0	0	0	1	1.8058726071528939
649	1	0	0	0	3.0579846077751465
650	1	0	0	0	2.9930550393937554
651	1	0	0	0	1.664204851331775
652	1	0	0	0	1.5955880584921944
653	1	0	0	0	2.7715304668126866
654	1	0	0	0	2.508852722939415
655	1	0	0	0	1.727938839393428
656	1	0	0	0	1.459651734231815
657	1	0	0	0	3.85477644563944
658	1	0	0	0	1.983086671600983
659	1	0	0	0	2.3282137654533823
661	1	0	0	0	1.3993157840963188
662	1	0	0	0	2.0640684660406383
663	0	1	0	0	1.645331803454306
664	0	0	1	0	1.606206646938887
665	0	0	0	1	1.476277791222085
666	1	0	0	0	2.9353525387448207
667	0	1	0	0	2.75812124029382
668	0	0	1	0	1.9477844336071253
669	0	0	0	1	2.0433734605142266
670	1	0	0	0	1.8775356042627422
671	0	1	0	0	1.85953509645824
672	0	0	1	0	1.3563130241535435
673	0	0	1	0	1.3728737008530283
674	0	0	1	0	1.8871494246378333
675	0	0	0	1	1.733354788809138
676	1	0	0	0	1.1859862721570669
677	0	1	0	0	1.6555736504893375
678	0	0	1	0	1.445307805575785
679	0	0	0	1	1.4860672292034844
680	0	1	0	0	1.6147525823809001
681	0	0	0	1	1.645331803454306
682	1	0	0	0	1.7768375360811504
683	0	1	0	0	1.4597216270030748
684	0	0	0	1	1.6555736504893375
685	0	1	0	0	1.7040966648902443
686	0	0	1	0	1.8104496501164438
687	0	0	0	1	2.2343677348082114
688	1	0	0	0	1.418807310035236
689	0	1	0	0	1.5034388376803995
690	0	0	0	1	1.6591445320871234
691	0	1	0	0	1.409571259354384
692	0	0	0	1	2.0552562951496154
693	1	0	0	0	1.6465227077823463
694	1	0	0	0	1.5286866846870073
695	0	1	0	0	1.522644748331424
696	0	0	0	1	2.080402236610609
697	0	1	0	0	1.594994471641201
698	0	0	1	0	1.4596389016456872
699	0	0	0	1	1.9860227417523137
700	1	0	0	0	1.8930424504548087
701	0	1	0	0	1.8315333195528665
702	0	0	1	0	1.5327334684014053
703	0	0	1	0	2.0195826584842873
704	0	0	0	1	1.9044364084136598
705	1	0	0	0	2.873970624463096
706	0	1	0	0	1.8136074050247015
707	0	0	1	0	1.3050681993185722
708	0	0	1	0	1.7985789374093684
709	0	0	1	0	2.077490750616122
710	0	0	1	0	2.2819654953298834
711	0	0	1	0	1.9638626886025532
712	0	0	1	0	1.4357968028109418
713	0	0	1	0	1.9482738060728106
714	0	0	1	0	2.027881231645
715	0	0	1	0	1.9356672512734625
716	0	0	1	0	1.4124635912694687
717	0	0	0	1	2.0835580778019502
718	1	0	0	0	1.9872449389851676
719	0	1	0	0	2.210141453709655
720	0	0	0	1	1.7448302504185804
721	1	0	0	0	2.1107674052672274
722	1	0	0	0	1.506850229595804
723	1	0	0	0	2.238833125014264
724	1	0	0	0	2.237637311190421
725	0	1	0	0	2.2840735813448
726	0	0	1	0	1.9933176277508924
727	0	0	1	0	1.5805380467294345
728	0	0	0	1	1.7770038323763164
729	1	0	0	0	2.5423588794399943
730	1	0	0	0	1.878913383371836
731	0	1	0	0	2.4009765956423035
732	0	0	1	0	2.928690567456954
733	0	0	1	0	2.8746705192550195
734	0	0	1	0	2.7801507485120722
735	0	0	0	1	2.6952863284901545
736	1	0	0	0	2.0320198535453713
737	1	0	0	0	1.2359995289594452
738	0	1	0	0	2.0451490520988225
739	0	0	1	0	2.094753176125585
740	0	0	0	1	1.808990371829878
741	1	0	0	0	2.1359491112909166
742	0	1	0	0	1.9366114142134252
743	0	0	1	0	2.2343727966364897
744	0	0	1	0	2.1625398225274868
745	0	0	1	0	2.470260552561237
746	0	0	0	1	2.113984456387571
747	1	0	0	0	3.3515274957388987
748	1	0	0	0	1.8064405965704704
749	0	1	0	0	1.980886694098234
750	0	0	0	1	2.2587780280629297
751	1	0	0	0	2.120389342316137
752	1	0	0	0	2.919761863662698
753	1	0	0	0	1.6596272617685204
754	0	1	0	0	1.9056698518296091
756	1	0	0	0	1.5504768523652657
757	1	0	0	0	1.661064495529345
758	1	0	0	0	2.047166779095517
759	1	0	0	0	2.2362168543689154
760	0	1	0	0	3.2287279430831517
761	0	0	0	1	2.8618811655597503
762	1	0	0	0	4.061637741569735
763	1	0	0	0	3.654251731824786
764	1	0	0	0	1.6683276382734826
765	1	0	0	0	5.123811338056989
766	1	0	0	0	1.9682697765403618
767	0	1	0	0	1.8161470509362676
768	0	0	0	1	1.7418841906466231
769	1	0	0	0	3.1610613503771163
770	1	0	0	0	3.278616918080063
771	1	0	0	0	1.9040953809027694
772	1	0	0	0	2.1636231461835767
773	0	1	0	0	3.1056592556842637
774	0	0	0	1	2.1514773464872525
775	1	0	0	0	2.290951389310084
776	0	1	0	0	2.2433807682414435
777	0	0	0	1	2.481766663741429
778	0	1	0	0	1.9913992095540651
779	0	0	1	0	1.9308936700607098
780	0	0	1	0	2.1438838581711703
781	0	0	1	0	1.7909125660133445
782	0	0	0	1	1.9099115610815973
784	0	0	0	1	1.8623314255770635
785	1	0	0	0	3.1049314446398895
786	1	0	0	0	1.614187638418486
787	1	0	0	0	1.9607323201996887
788	1	0	0	0	1.9535912253489764
789	0	1	0	0	2.5224917683715775
790	0	0	1	0	1.647234572827027
791	0	0	1	0	1.6149544283061374
792	0	0	0	1	2.5671344411399875
793	1	0	0	0	2.0454951482238095
794	1	0	0	0	1.7371664692812319
795	1	0	0	0	2.008650251986234
796	1	0	0	0	1.9272334395154038
797	0	1	0	0	2.4022958066738327
798	0	0	0	1	1.8986300110551297
799	1	0	0	0	1.5524985593536007
800	1	0	0	0	1.9176579239241107
801	1	0	0	0	1.389764312161338
802	1	0	0	0	2.5315311163537197
803	1	0	0	0	1.7701241519474005
804	1	0	0	0	1.257750245309481
805	1	0	0	0	2.040745097876641
806	1	0	0	0	2.0707110280477035
807	1	0	0	0	2.148373962384825
808	0	1	0	0	2.5441989661639623
809	0	0	1	0	2.1335169348220546
810	0	0	1	0	1.9987112875584172
811	0	0	0	1	1.7103735775301816
812	0	1	0	0	1.8347006976663474
813	0	0	0	1	2.2605311754307307
814	1	0	0	0	2.6883134113138185
815	0	1	0	0	2.2362008926026884
816	0	0	1	0	2.175315203182755
817	0	0	1	0	3.475508517124855
818	0	0	0	1	2.7061024518841386
819	1	0	0	0	1.6721838953523176
820	1	0	0	0	1.2877662894796253
821	0	1	0	0	2.384792789847553
822	0	0	0	1	2.2040138238285913
823	1	0	0	0	2.2718082453194746
824	0	1	0	0	1.9211252031168233
825	0	0	1	0	2.414783671673178
826	0	0	0	1	2.3465597940454246
827	0	1	0	0	2.29247258696454
828	0	0	0	1	3.2843148590753706
829	1	0	0	0	1.7745087475315457
830	0	1	0	0	1.3612780704641525
831	0	0	0	1	1.4017167005621338
832	1	0	0	0	2.666291331452544
833	0	1	0	0	1.5663399314015123
834	0	0	0	1	1.6044433570868923
835	1	0	0	0	1.762157658411078
836	1	0	0	0	1.744737085566869
837	0	1	0	0	1.5932501627292959
838	0	0	1	0	2.2672754722721353
839	0	0	0	1	1.9554824470729535
840	1	0	0	0	2.0009549258671933
841	0	1	0	0	2.046504766853824
842	0	0	0	1	2.825327422797571
843	1	0	0	0	3.412552428246941
844	1	0	0	0	1.5492825253090665
845	0	1	0	0	1.749262432123058
846	0	0	0	1	1.7874286037299354
847	1	0	0	0	3.1840173121840447
848	1	0	0	0	1.874573451219242
849	1	0	0	0	2.364858930095027
850	0	1	0	0	2.6773275955755125
851	0	0	0	1	2.2931298222185994
852	1	0	0	0	3.5714624994646447
853	0	1	0	0	2.746398597158236
854	0	0	1	0	2.423204627912025
855	0	0	0	1	1.9650530461336726
856	1	0	0	0	1.9532475037412147
857	1	0	0	0	1.6975850822727623
858	0	1	0	0	1.3919899337575505
859	0	0	1	0	1.5651990959591247
860	0	0	1	0	1.5549214682063088
861	0	0	0	1	1.159388289105123
862	0	1	0	0	1.445307805575785
863	0	0	0	1	1.6555736504893375
864	1	0	0	0	1.4244680615332859
865	0	1	0	0	1.5744233839237693
866	0	0	0	1	1.5520025350524151
867	0	1	0	0	1.6688604375428253
868	0	0	0	1	1.5234312190181631
869	1	0	0	0	1.9299835321938483
870	1	0	0	0	1.1778401276860901
871	0	1	0	0	1.5212952387388026
873	1	0	0	0	1.3956743574366148
874	0	1	0	0	2.0795739221604617
875	0	0	0	1	1.809212214727869
876	1	0	0	0	1.7590294487198301
877	1	0	0	0	1.7822201665441317
878	0	1	0	0	1.3561732345843498
879	0	0	0	1	1.3774433593947768
880	1	0	0	0	2.3058979140976503
881	0	1	0	0	1.645331803454306
882	0	0	0	1	1.5842764600925636
883	1	0	0	0	2.1147695700298645
884	0	1	0	0	1.5927238115967834
885	0	0	0	1	1.5836974937600554
886	1	0	0	0	2.168037510991415
888	1	0	0	0	2.457553026884654
890	1	0	0	0	1.9306678819777965
891	1	0	0	0	2.698873816499678
892	1	0	0	0	2.6908633288119668
893	1	0	0	0	2.7069291846653685
894	1	0	0	0	1.315681095912893
895	0	1	0	0	1.616865019486775
896	0	0	0	1	1.5744233839237693
897	1	0	0	0	3.2351810273592214
898	1	0	0	0	5.9577842945776105
899	1	0	0	0	2.2287608341704006
900	1	0	0	0	2.7685034996682867
901	1	0	0	0	1.5489533720641007
902	1	0	0	0	2.55663509982649
903	1	0	0	0	2.366805008921517
904	1	0	0	0	1.5658220236083735
905	1	0	0	0	2.725451197115064
906	1	0	0	0	2.2727928371004094
907	1	0	0	0	7.273521764191096
908	1	0	0	0	2.043382037526623
910	0	0	1	0	2.588973893252119
911	0	0	1	0	1.981062645929777
912	0	0	0	1	1.8837601392726944
913	0	1	0	0	2.1882235015247193
914	0	0	0	1	2.673250614337709
915	1	0	0	0	1.519363563203578
916	1	0	0	0	1.9164006604433905
917	0	1	0	0	2.0147252075643975
918	0	0	1	0	2.6065402870077814
919	0	0	1	0	2.579396596621028
920	0	0	0	1	3.044022007658945
921	1	0	0	0	1.5763305068695612
922	1	0	0	0	1.8370832435971132
923	0	1	0	0	1.8996654149059142
924	0	0	0	1	2.087783163494201
925	1	0	0	0	3.1430363705155906
926	1	0	0	0	4.613788995569897
927	1	0	0	0	3.4769422915742676
928	1	0	0	0	2.1630721274665783
929	1	0	0	0	3.093702721848688
930	0	1	0	0	1.7257441117607246
931	0	0	1	0	1.7533931848170015
932	0	0	1	0	1.3475825304369482
933	0	0	0	1	1.3774433593947768
934	0	1	0	0	1.9134153507042277
935	0	0	1	0	2.0562595318899257
936	0	0	1	0	2.022967642068213
937	0	0	0	1	1.2221525398529853
938	1	0	0	0	1.6017459352410255
939	0	1	0	0	1.6153749689329617
940	0	0	0	1	1.6017459352410255
941	0	1	0	0	1.6382891601825962
942	0	0	0	1	1.472404881918493
943	0	1	0	0	1.6768748417459411
944	0	0	1	0	1.3537183664130459
945	0	0	0	1	1.4096686044615
946	1	0	0	0	2.141944632109628
947	1	0	0	0	1.9235247747929056
948	1	0	0	0	1.8380348739948533
949	0	1	0	0	2.648188962358924
950	0	0	0	1	2.7293716619779422
951	0	1	0	0	1.6017070244460148
952	0	0	1	0	2.1294915679711792
953	0	0	0	1	1.9275250512809086
954	1	0	0	0	3.7823460624903684
955	1	0	0	0	2.053794612911128
956	1	0	0	0	2.0371010142289383
957	1	0	0	0	5.427614469974645
958	1	0	0	0	1.4205336399637911
960	0	0	1	0	1.3774433593947768
961	0	0	0	1	1.458332454285154
962	0	1	0	0	1.788771902393717
963	0	0	0	1	2.2275348087109013
964	1	0	0	0	1.9965319695229826
965	1	0	0	0	2.08100859687769
966	1	0	0	0	1.9338503967591703
967	1	0	0	0	2.091885393270822
968	0	1	0	0	2.028672687778738
969	0	0	0	1	2.577941018803231
970	1	0	0	0	1.6175484389416108
971	0	1	0	0	2.455565136469384
972	0	0	0	1	2.5784198723111174
973	0	1	0	0	2.228849343695585
974	0	0	1	0	2.531551964578319
975	0	0	1	0	2.235360977612649
976	0	0	1	0	1.7604798251933556
977	0	0	1	0	1.893737931292777
978	0	0	1	0	1.5415326302810646
979	0	0	0	1	1.6120090632380955
980	0	1	0	0	2.0985027378098486
981	0	0	0	1	1.8789605916541823
982	1	0	0	0	1.5739247551958684
983	1	0	0	0	2.368518313530814
984	0	1	0	0	1.7438123761706525
985	0	0	0	1	2.211480191735217
986	0	1	0	0	2.1668479597527077
987	0	0	1	0	1.8708577297239406
988	0	0	0	1	1.493130135465266
989	1	0	0	0	2.1426534381472266
990	1	0	0	0	1.5296597761734156
991	1	0	0	0	2.7549956627923624
992	0	1	0	0	1.3497791714430685
993	0	0	0	1	2.052894753643182
994	1	0	0	0	1.5259512851267445
995	1	0	0	0	1.8889481037919418
996	1	0	0	0	1.7678122522597837
997	1	0	0	0	1.9826825918389153
998	0	1	0	0	2.352469335091196
1001	0	1	0	0	1.610165846745573
1002	0	0	0	1	1.6534658669653954
1003	0	1	0	0	2.2848928607602104
1004	0	0	0	1	2.776934466719759
1005	1	0	0	0	1.3811600424683437
1006	1	0	0	0	2.169619834906552
1007	0	1	0	0	2.5324738428490208
1008	0	0	0	1	2.6525241363847942
1009	0	1	0	0	1.8205643240422964
1010	0	0	0	1	1.7837602879079706
1011	0	1	0	0	1.9015949320044834
1012	0	0	1	0	1.6975000026698905
1013	0	0	1	0	2.5143855950067597
1014	0	0	1	0	2.0991416186546514
1015	0	0	0	1	2.266256628329001
1016	1	0	0	0	2.1861288298576604
1017	0	1	0	0	1.520368825107042
1018	0	0	0	1	1.7786185530940493
1019	1	0	0	0	2.322782760934962
1020	0	1	0	0	3.0319689152017824
1021	0	0	0	1	1.809627703724575
1022	1	0	0	0	1.7362176910478255
1023	0	1	0	0	1.5629872458967067
1024	0	0	0	1	2.1490350414934887
1026	0	0	0	1	1.4161803774967794
1028	0	1	0	0	2.019032702719094
1029	0	0	0	1	2.0665195043516693
1030	1	0	0	0	2.001627143859291
1032	1	0	0	0	1.257750245309481
1033	0	1	0	0	1.396421452049638
1034	0	0	0	1	1.5904109033135734
1035	0	1	0	0	1.5301588791596328
1037	0	0	1	0	1.5728404398060398
1038	0	0	0	1	1.4840941297298376
1039	1	0	0	0	1.2042793452474134
1040	1	0	0	0	1.7965994694898493
1041	0	1	0	0	1.771469779258946
1042	0	0	0	1	1.4988935304221915
1043	1	0	0	0	1.5435288827757416
1044	0	1	0	0	2.4795320129394027
1045	0	0	0	1	2.2674275618493986
1046	0	1	0	0	1.5113138535743236
1047	0	0	0	1	1.7786185530940493
1048	1	0	0	0	1.4930321994288924
1049	1	0	0	0	1.6085935913459886
1050	1	0	0	0	2.0855201029231445
1051	0	1	0	0	1.6555736504893375
1052	0	0	0	1	1.4443233699135873
1053	1	0	0	0	1.5938393003782352
1054	0	1	0	0	1.3774433593947768
1055	0	0	0	1	1.387798084590191
1056	1	0	0	0	2.087385922937163
1057	1	0	0	0	1.5924997028410977
1058	0	1	0	0	1.647234572827027
1059	0	0	0	1	1.6134425347337817
1060	1	0	0	0	1.2982614350297788
1061	1	0	0	0	2.1032053516853666
1062	1	0	0	0	2.117823293281134
1063	0	1	0	0	2.612202938975526
1064	0	0	0	1	1.7878581613156483
1065	1	0	0	0	1.550074857532881
1066	1	0	0	0	2.070071536229987
1067	1	0	0	0	2.1221177305684065
1068	1	0	0	0	2.2302247251488314
1069	1	0	0	0	2.2078910466648383
1070	1	0	0	0	2.1199488508222486
1071	1	0	0	0	2.010822933286038
1072	0	1	0	0	1.8989980067025407
1073	0	0	1	0	2.289862850961836
1074	0	0	0	1	1.864841881975622
1075	1	0	0	0	2.056842154664949
1076	0	1	0	0	1.703286679330774
1077	0	0	0	1	2.0506598634729376
1078	1	0	0	0	1.5388715821286831
1079	1	0	0	0	2.204091692247229
1080	0	1	0	0	2.214190893838616
1082	1	0	0	0	2.309540132714191
1083	0	1	0	0	2.207896410112579
1084	0	0	1	0	1.8514194256749632
1085	0	0	0	1	2.155741520640284
1088	1	0	0	0	3.3370225160766265
1089	1	0	0	0	1.366866980082027
1090	1	0	0	0	2.237602944803279
1091	1	0	0	0	1.676612053604663
1092	1	0	0	0	2.254975723980097
1093	1	0	0	0	4.288763521200045
1094	1	0	0	0	1.4937315427060927
1095	0	1	0	0	2.594089111044759
1096	0	0	1	0	3.148758000774758
1097	0	0	0	1	3.0570853312147444
1098	1	0	0	0	6.379928502555576
1099	1	0	0	0	3.049418586124023
1100	0	1	0	0	1.5126302234511018
1101	0	0	1	0	2.2889729454023207
1102	0	0	1	0	2.58430593237749
1103	0	0	1	0	1.7340972832316015
1104	0	0	0	1	2.1249306074295933
1105	1	0	0	0	3.866738603436256
1107	0	1	0	0	2.447693660740029
1108	0	0	1	0	1.3442972212065452
1109	0	0	1	0	1.7230052860122909
1110	0	0	1	0	1.3604112323737398
1111	0	0	1	0	2.190174117406465
1112	0	0	0	1	1.9613995151115693
1113	1	0	0	0	2.684129459677624
1114	1	0	0	0	2.187005130059432
1115	1	0	0	0	1.810263904872678
1116	1	0	0	0	1.9835001189814139
1117	1	0	0	0	2.2262774661831806
1118	1	0	0	0	2.4407462740844856
1119	1	0	0	0	1.7758339246269934
1120	0	1	0	0	2.2618000067366855
1121	0	0	1	0	2.7818757885653707
1122	0	0	1	0	2.064751695396383
1123	0	0	1	0	1.9735509377262639
1124	0	0	0	1	1.9597637314845142
1125	0	1	0	0	3.2322919277443183
1126	0	0	1	0	2.234617898897751
1127	0	0	1	0	2.5195206839626367
1128	0	0	0	1	2.448737983442376
1129	1	0	0	0	2.4357249916067114
1130	1	0	0	0	2.4566822236672183
1131	0	1	0	0	1.4267258514388481
1132	0	0	0	1	1.3507343214511083
1133	1	0	0	0	1.3760964245967535
1134	0	1	0	0	1.9952356353004221
1135	0	0	0	1	1.9255449929069637
1136	1	0	0	0	1.4123182078697867
1137	1	0	0	0	2.0102952510214087
1139	0	0	1	0	2.026585625822101
1140	0	0	1	0	1.937652699267824
1141	0	0	1	0	1.359127027622576
1142	0	0	0	1	1.6889355116186928
1143	0	1	0	0	2.1238766507844504
1144	0	0	0	1	1.419558592238311
1145	1	0	0	0	1.5811366859622171
1146	0	1	0	0	1.8371035366665251
1147	0	0	0	1	1.7555642279677077
1148	0	1	0	0	1.756272364772614
1149	0	0	0	1	2.1653924261173154
1150	0	1	0	0	3.655162586176615
1151	0	0	1	0	2.1054693906583086
1152	0	0	1	0	3.174951683402378
1153	0	0	1	0	2.140093410066015
1154	0	0	0	1	1.7045074154043272
1155	1	0	0	0	4.228451586219008
1156	1	0	0	0	1.541535159216505
1157	1	0	0	0	1.572804115100537
1158	0	1	0	0	3.5582958200141017
1159	0	0	0	1	3.6197689674296822
1161	0	1	0	0	2.337982933561093
1162	0	0	1	0	2.3314252898188452
1163	0	0	0	1	1.7903070889112922
1164	0	1	0	0	1.3612780704641525
1165	0	0	0	1	1.3774433593947768
1166	0	1	0	0	2.1490350414934887
1167	0	0	0	1	1.5512193981800038
1168	1	0	0	0	1.7932858402442942
1169	1	0	0	0	2.0967950220411775
1170	1	0	0	0	2.041583531536944
1172	0	1	0	0	1.8525488456041166
1173	0	0	0	1	1.5455295962753544
1174	1	0	0	0	2.4604166262545903
1175	1	0	0	0	2.444360752012716
1176	1	0	0	0	1.9398961565613093
1177	1	0	0	0	2.0502188199568576
1178	0	1	0	0	2.173906702590247
1179	0	0	0	1	1.956467946977468
1180	1	0	0	0	1.68517361907777
1181	1	0	0	0	2.011060110251048
1182	1	0	0	0	2.0586682137037986
1183	1	0	0	0	1.905573567051581
1184	1	0	0	0	1.7635933297517152
1185	1	0	0	0	1.8726378577209133
1186	1	0	0	0	2.084615021786824
1187	1	0	0	0	1.7635933297517152
1188	1	0	0	0	1.9707984173528992
1190	0	0	1	0	1.6964772032881181
1191	0	0	1	0	2.021388756200096
1192	0	0	1	0	1.7255013868596052
1193	0	0	1	0	1.5747049697821127
1194	0	0	0	1	1.4631279513299698
1195	1	0	0	0	1.2671175003748059
1196	1	0	0	0	1.6625643260470906
1197	1	0	0	0	1.6017459352410255
1198	1	0	0	0	1.257750245309481
1200	1	0	0	0	1.9848058626950464
1201	0	1	0	0	1.9953215191993552
1202	0	0	1	0	2.0963567973807877
1203	0	0	0	1	2.098931470038656
1204	1	0	0	0	1.6494328828840346
1205	1	0	0	0	1.6491019685570016
1206	1	0	0	0	3.571848398873305
1207	1	0	0	0	2.0305774597066155
1208	1	0	0	0	1.8939675978354502
1209	1	0	0	0	2.319470869680069
1210	1	0	0	0	3.999528938027521
1211	0	1	0	0	1.7135218237017333
1212	0	0	0	1	2.350556229787731
1213	1	0	0	0	2.50779863994646
1214	0	1	0	0	2.8492145102050537
1215	0	0	1	0	1.9833645695561442
1216	0	0	1	0	1.76000058691029
1217	0	0	1	0	1.855707675678827
1218	0	0	0	1	3.605853348631668
1219	1	0	0	0	1.7931856880025823
1220	1	0	0	0	2.503510877953452
1221	1	0	0	0	1.555861714620165
1222	1	0	0	0	1.7817044632822063
1223	1	0	0	0	1.6042087769509692
1224	0	1	0	0	2.6842419172704086
1225	0	0	0	1	1.8682034354913843
1226	1	0	0	0	2.3829333263152837
1227	0	1	0	0	3.553442582583865
1228	0	0	1	0	3.278521185180396
1229	0	0	1	0	2.8322879135445267
1230	0	0	0	1	3.060453635204486
1231	1	0	0	0	1.1359398651289137
1232	1	0	0	0	2.3347091441707164
1233	1	0	0	0	1.4671435073713335
1234	1	0	0	0	1.5841781436732343
1235	1	0	0	0	1.573196688399496
1236	1	0	0	0	2.687566578224493
1237	1	0	0	0	4.04316163232842
1238	1	0	0	0	1.6163980501680062
1239	1	0	0	0	1.5960813996806353
1240	1	0	0	0	4.810598727522114
1241	1	0	0	0	1.6696434671053921
1242	0	1	0	0	1.610165846745573
1243	0	0	0	1	1.6017459352410255
1244	1	0	0	0	2.524894763631959
1245	0	1	0	0	1.7449259775967096
1246	0	0	1	0	2.2086145148972305
1247	0	0	1	0	1.9926418832885708
1248	0	0	0	1	1.9992040809225669
1249	0	1	0	0	2.3041799633118614
1250	0	0	0	1	1.8156222098730728
1251	1	0	0	0	1.4637901846643726
1252	1	0	0	0	1.5683359393581853
1253	1	0	0	0	1.700348926308461
1254	1	0	0	0	1.8789127945353965
1255	1	0	0	0	1.8048979429409249
1256	1	0	0	0	1.7448466010864265
1257	0	1	0	0	2.2229428472449966
1258	0	0	0	1	1.6571431108153636
1259	1	0	0	0	2.004574365032493
1260	1	0	0	0	1.867649662166875
1261	1	0	0	0	2.077412145256394
1262	1	0	0	0	2.017588645099995
1263	0	1	0	0	2.3585566882224813
1264	0	0	1	0	2.610697756943101
1265	0	0	1	0	2.20104691392496
1266	0	0	1	0	2.3145250909909243
1267	0	0	0	1	2.31242535854624
1269	0	1	0	0	1.5997482075130178
1270	0	0	0	1	2.4292530370596634
1272	0	1	0	0	1.9867521969875521
1273	0	0	0	1	2.0527682592682233
1274	1	0	0	0	2.3799957362390822
1275	1	0	0	0	2.046826841044883
1276	1	0	0	0	2.9310388911797904
1277	1	0	0	0	1.7927919077639598
1278	0	1	0	0	1.599812266685299
1279	0	0	0	1	1.3663042506037155
1280	1	0	0	0	2.0746818179496387
1281	1	0	0	0	2.5278750865048836
1282	1	0	0	0	1.497963371517447
1283	0	1	0	0	1.7447531377087522
1284	0	0	0	1	2.174763970322147
1285	0	1	0	0	2.30216163206879
1286	0	0	0	1	1.9279239365733287
1287	1	0	0	0	2.3525947074222993
1288	1	0	0	0	2.087587530973587
1289	1	0	0	0	2.2752056729317833
1291	1	0	0	0	3.1390183070606885
1292	1	0	0	0	1.4646210901330636
1293	1	0	0	0	4.522620765141428
1294	1	0	0	0	1.515058155269965
1295	0	1	0	0	1.9267456439022541
1296	0	0	1	0	2.0072414692891822
1297	0	0	1	0	2.1975027275288053
1298	0	0	1	0	1.9520896896750295
1299	0	0	0	1	2.015939478410548
1300	1	0	0	0	2.2600450410167774
1301	1	0	0	0	2.2483815018790088
1302	1	0	0	0	2.218254971032181
1303	0	1	0	0	1.5469048098964489
1304	0	0	0	1	1.6586235712250148
1305	0	1	0	0	2.81788301786335
1306	0	0	1	0	2.522527932509261
1307	0	0	0	1	2.7072476265821077
1308	1	0	0	0	2.065516326206255
1309	1	0	0	0	3.4541847285652363
1310	0	1	0	0	1.7205376630705684
1311	0	0	1	0	2.443984882107774
1312	0	0	0	1	1.8888764956666304
1313	1	0	0	0	2.028043390902844
1315	0	0	0	1	1.6017459352410255
1317	0	0	1	0	2.1457389151882142
1318	0	0	1	0	2.2324984951216162
1319	0	0	0	1	2.9221773306594296
1322	0	0	1	0	1.9104443493968335
1323	0	0	1	0	2.1563096995546
1324	0	0	0	1	2.287889234691615
1326	1	0	0	0	1.954241097707851
1327	0	1	0	0	1.8894423708955963
1328	0	0	0	1	2.13383656159828
1329	1	0	0	0	1.9244823379519145
1330	1	0	0	0	3.733945013418311
1331	1	0	0	0	1.8375768250815614
1332	1	0	0	0	1.697832363225345
1333	0	1	0	0	1.876308353652812
1334	0	0	0	1	1.797478562735354
1335	1	0	0	0	1.6327896748570563
1336	0	1	0	0	1.8208035269183616
1337	0	0	0	1	2.2858656333680014
1339	0	1	0	0	1.6194698825404117
1340	0	0	0	1	1.5666109855360073
1342	0	1	0	0	1.3612780704641525
1343	0	0	0	1	1.3774433593947768
1344	0	1	0	0	1.912128677374979
1345	0	0	1	0	1.5114166987223703
1346	0	0	0	1	1.325420461409533
1347	0	1	0	0	1.2915668659104662
1348	0	0	1	0	2.0935793127340014
1349	0	0	1	0	1.9638986329356463
1350	0	0	0	1	1.7908542327769088
1351	0	1	0	0	1.6386270847378939
1352	0	0	0	1	1.5990568819184312
1353	0	1	0	0	1.7345991042801738
1354	0	0	1	0	1.481035177082567
1355	0	0	0	1	1.3540967785945892
1356	0	1	0	0	1.5744233839237693
1357	0	0	1	0	1.6139696349743986
1358	0	0	0	1	1.3638305476015455
1359	0	1	0	0	2.232714208078702
1360	0	0	1	0	1.536629779359162
1361	0	0	0	1	2.114376939628108
1362	0	1	0	0	1.7274149318496992
1363	0	0	1	0	1.8370455510918808
1364	0	0	1	0	1.8092863381710131
1365	0	0	0	1	1.7669401319254388
1367	0	1	0	0	1.6017459352410255
1368	0	0	0	1	1.6386270847378939
1369	1	0	0	0	1.5069492652137182
1370	1	0	0	0	1.6052393349520484
1371	1	0	0	0	2.0835658209947416
1372	1	0	0	0	1.7227199558250612
1373	1	0	0	0	2.8346145306044273
1374	1	0	0	0	1.6954194385888433
1375	1	0	0	0	2.4550666196182784
1376	1	0	0	0	2.333405997815906
1377	1	0	0	0	1.5833955021959878
1378	0	1	0	0	1.3643300336474824
1379	0	0	0	1	1.4325542386692338
1380	1	0	0	0	2.0197924790295803
1381	0	1	0	0	1.2121968277891666
1382	0	0	0	1	2.282127775201723
1383	1	0	0	0	1.5984668822715036
1384	0	1	0	0	1.5748576822146063
1385	0	0	0	1	1.610165846745573
1387	0	0	0	1	1.6194698825404117
1388	0	1	0	0	1.8905082548094507
1389	0	0	0	1	1.7265732532934028
1390	1	0	0	0	1.8068335845957155
1392	0	0	0	1	1.5968335036996395
1393	1	0	0	0	1.7925572518172812
1394	0	1	0	0	2.567269970329246
1395	0	0	0	1	2.5198687817715433
1396	1	0	0	0	2.865410765738702
1397	1	0	0	0	1.6254983378146504
1398	1	0	0	0	2.246350334739202
1399	1	0	0	0	1.2514578766969384
1400	1	0	0	0	1.9876658717796936
1401	1	0	0	0	1.945185443952115
1402	0	1	0	0	1.4870997079824255
1403	0	0	0	1	4.728340444175733
1404	1	0	0	0	1.6814231684367575
1405	1	0	0	0	1.8553445795192058
1406	0	1	0	0	1.6368732375123356
1407	0	0	1	0	1.6017459352410255
1408	0	0	0	1	1.714644453278538
1409	0	1	0	0	3.2679360544528318
1410	0	0	0	1	3.9186390616515117
1411	1	0	0	0	3.1464096147385274
1412	1	0	0	0	2.4815220751595626
1413	1	0	0	0	1.7362822149428734
1414	1	0	0	0	2.84039130843595
1415	0	1	0	0	1.7299341060030022
1416	0	0	0	1	1.9799140512197515
1417	1	0	0	0	2.2307347768336974
1418	1	0	0	0	1.6458098814550692
1419	1	0	0	0	3.229380956525092
1420	1	0	0	0	1.8980511331419854
1421	0	1	0	0	2.145972907198118
1422	0	0	0	1	1.9471006190776052
1423	1	0	0	0	2.29692339100123
1424	1	0	0	0	2.1495236624995213
1425	1	0	0	0	1.5718716062131384
1427	1	0	0	0	1.5265626267226784
1428	0	1	0	0	1.5744233839237693
1429	0	0	0	1	1.6118863253909863
1430	1	0	0	0	1.7398832712011953
1431	1	0	0	0	1.7692620099821172
1432	1	0	0	0	2.3797756248859936
1433	1	0	0	0	1.5034303709927954
1435	1	0	0	0	1.8179341714047337
1436	1	0	0	0	1.5740050388825095
1437	1	0	0	0	1.9574410471558477
1439	0	1	0	0	1.5728404398060398
1440	0	0	0	1	1.6194698825404117
1441	1	0	0	0	3.2596447697882147
1442	1	0	0	0	1.6361148039954736
1443	1	0	0	0	2.5793936064913097
1444	1	0	0	0	6.950151313108066
1445	1	0	0	0	1.8319408118815275
1446	1	0	0	0	2.239512330280589
1447	0	1	0	0	2.3699556541524744
1448	0	0	1	0	1.5415399510623984
1450	0	0	1	0	2.223318275141794
1451	0	0	0	1	1.7042872731875638
1452	1	0	0	0	1.804477862438656
1453	1	0	0	0	1.706057445910191
1454	1	0	0	0	1.3849426598754147
1455	0	1	0	0	1.8710313231223124
1456	0	0	0	1	2.236018727605344
1457	1	0	0	0	2.576215993087714
1458	1	0	0	0	2.378506696705261
1459	0	1	0	0	2.7847124044390243
1460	0	0	1	0	2.167302475271371
1461	0	0	0	1	1.2896231545307295
1462	1	0	0	0	3.2961816491242906
1463	0	1	0	0	1.3774433593947768
1464	0	0	0	1	1.3652513825462047
1465	1	0	0	0	1.5720980250198655
1466	1	0	0	0	1.8516683350897152
1467	1	0	0	0	1.5711820997357875
1469	0	1	0	0	1.5928052887504036
1472	1	0	0	0	1.5851296319277222
1473	1	0	0	0	1.7485977748371868
1474	0	1	0	0	1.8494768867050573
1475	0	0	1	0	2.002392937391949
1476	0	0	0	1	1.7009916359043493
1477	1	0	0	0	2.5545717948752977
1479	0	0	1	0	2.221678528691795
1480	0	0	0	1	1.8508463089577436
1482	1	0	0	0	1.6917550615573693
1483	1	0	0	0	4.950717533880416
1484	1	0	0	0	1.9666082836891465
1485	1	0	0	0	1.4778509227698666
1486	1	0	0	0	2.238838097727406
1487	1	0	0	0	2.5195441461746535
1488	1	0	0	0	2.332093187935357
1489	1	0	0	0	2.2054546267163815
1490	0	1	0	0	2.4328313845352407
1492	0	1	0	0	1.5804304174500887
1493	0	0	0	1	1.6017459352410255
1494	0	1	0	0	2.481888988197463
1495	0	0	0	1	1.697356974454149
1496	1	0	0	0	2.343736871888442
1497	1	0	0	0	2.0539443946074756
1498	1	0	0	0	1.1566158651473069
1499	0	1	0	0	1.6261301925205034
1500	0	0	0	1	1.6017459352410255
1501	1	0	0	0	2.663352959166436
1502	1	0	0	0	1.568096326040328
1503	1	0	0	0	1.8900399760405433
1504	1	0	0	0	1.8616909480953374
1505	1	0	0	0	1.750405877595642
1506	1	0	0	0	1.5287605699004418
1507	1	0	0	0	1.93720995819609
1508	1	0	0	0	1.950109650193406
1510	0	0	1	0	1.6047726305772925
1511	0	0	0	1	1.6017459352410255
1512	1	0	0	0	2.8836093778997705
1513	1	0	0	0	2.68080484416948
1514	1	0	0	0	5.9343765381334
1515	1	0	0	0	5.751789370041016
1517	0	1	0	0	3.5432386931001068
1518	0	0	1	0	3.415422200541273
1519	0	0	0	1	1.787794305641179
1520	1	0	0	0	1.6013137862731521
1521	0	1	0	0	2.156018516924675
1522	0	0	0	1	1.7084018487321548
1523	1	0	0	0	1.7242499700412557
1524	1	0	0	0	1.3727287360689666
1525	1	0	0	0	1.653981751133099
1526	1	0	0	0	2.073496666754806
1527	1	0	0	0	2.000076943986369
1528	1	0	0	0	3.3126705556834417
1529	0	1	0	0	1.7301769608706603
1530	0	0	1	0	1.8898706199093596
1531	0	0	0	1	2.344899645881488
1532	0	1	0	0	2.5548490189311197
1533	0	0	0	1	2.377711958830291
1535	0	0	1	0	1.6170186800147492
1536	0	0	0	1	1.6386270847378939
1537	1	0	0	0	1.5315926761216225
1538	1	0	0	0	1.785854378468475
1539	1	0	0	0	1.3174989154026857
1540	0	1	0	0	1.6017459352410255
1541	0	0	0	1	1.6533045796132106
1542	1	0	0	0	1.5786521038492867
1543	1	0	0	0	1.1556067093484963
1544	0	1	0	0	1.6652149946953727
1545	0	0	1	0	1.6448518382103674
1546	0	0	0	1	1.932273109811399
1547	1	0	0	0	1.6087455030299387
1548	0	1	0	0	1.6216483919808677
1549	0	0	0	1	2.280329239663481
1550	1	0	0	0	1.700348926308461
1551	1	0	0	0	1.5683359393581853
1552	1	0	0	0	2.24054406303542
1553	1	0	0	0	1.9648172953093055
1554	1	0	0	0	4.002072458402529
1555	1	0	0	0	2.556963349743701
1556	1	0	0	0	2.3947865179401577
1557	1	0	0	0	2.109568322958993
1558	1	0	0	0	1.9357206778991016
1559	1	0	0	0	1.6180041088751267
1560	1	0	0	0	1.8899997902604146
1561	1	0	0	0	1.6816148991632451
1562	0	1	0	0	1.6421158879760749
1563	0	0	1	0	1.7618048555300065
1564	0	0	0	1	2.23032541335927
1565	1	0	0	0	1.8878749282060423
1566	1	0	0	0	1.660593098244246
1567	1	0	0	0	1.4088035287647813
1569	0	1	0	0	1.884146240865751
1570	0	0	0	1	2.3835717779551895
1571	1	0	0	0	1.8918307052151442
1572	1	0	0	0	3.233561023469433
1573	0	1	0	0	1.6267736627870881
1574	0	0	0	1	1.6398790094932043
1575	1	0	0	0	1.7089551609461113
1576	0	1	0	0	1.9964704466047343
1577	0	0	1	0	2.6394664656461186
1578	0	0	1	0	2.040596884564786
1579	0	0	1	0	1.3948255353010557
1580	0	0	0	1	1.5352852828133812
1582	1	0	0	0	1.7434688469096424
1583	0	1	0	0	1.9811114660178153
1584	0	0	1	0	1.8709212875969923
1585	0	0	1	0	1.856331191506902
1587	1	0	0	0	1.3774433593947768
1588	1	0	0	0	1.3867014239720732
1589	1	0	0	0	1.494176316126514
1590	1	0	0	0	2.148340926554393
1591	1	0	0	0	2.203303952360688
1592	1	0	0	0	1.376991546909347
1593	0	1	0	0	2.223082838020899
1595	1	0	0	0	1.661771535774308
1596	1	0	0	0	1.5226025651096544
1597	0	1	0	0	1.9979820610405485
1598	0	0	0	1	2.264298312928402
1599	1	0	0	0	3.0159150971918374
1600	1	0	0	0	2.408711586619588
1601	0	1	0	0	1.743273263099838
1602	0	0	0	1	2.193810057752218
1603	1	0	0	0	1.91521457102692
1604	1	0	0	0	1.5775077392989945
1605	0	1	0	0	1.445307805575785
1606	0	0	1	0	1.6555736504893375
1607	0	0	0	1	1.4661896737201734
1608	1	0	0	0	1.7845561486988744
1610	0	0	1	0	2.0895024062018965
1611	0	0	0	1	1.7444480742944044
1612	1	0	0	0	1.9645481821241946
1613	1	0	0	0	1.6349063710183136
1614	1	0	0	0	1.8819459810272643
1615	1	0	0	0	2.062902765900138
1616	1	0	0	0	1.8430292389780327
1618	1	0	0	0	2.666838077904349
1619	1	0	0	0	1.6451217060474312
1620	0	1	0	0	2.034454802485477
1621	0	0	0	1	1.8136130268669985
1622	1	0	0	0	1.7567692839898612
1623	0	1	0	0	2.8934651980877018
1624	0	0	0	1	2.3535268876758275
1625	1	0	0	0	3.430407919326754
1626	0	1	0	0	2.428270057796521
1627	0	0	0	1	2.045537124254088
1628	1	0	0	0	1.7051181237836006
1629	1	0	0	0	1.8160598454527557
1630	1	0	0	0	1.5171092636999588
1631	1	0	0	0	1.517764521366349
1632	1	0	0	0	1.8397739449328763
1633	1	0	0	0	1.9256630158305903
1634	1	0	0	0	2.1444450990908908
1635	1	0	0	0	2.5388239418969256
1636	1	0	0	0	2.4653557148819725
1637	1	0	0	0	2.3364978253471844
1638	0	1	0	0	1.3869071226338883
1640	0	0	0	1	2.4831514648424453
1641	1	0	0	0	1.808400504964951
1642	0	1	0	0	1.6386270847378939
1643	0	0	0	1	1.6017459352410255
1644	1	0	0	0	2.1952358504252074
1645	1	0	0	0	1.6450582950479617
1646	0	1	0	0	2.4158700981772885
1647	0	0	0	1	1.9554810908800682
1648	1	0	0	0	2.37711976206535
1649	1	0	0	0	1.866820969715367
1650	1	0	0	0	2.1906741417276057
1651	1	0	0	0	1.5419318006951686
1652	0	1	0	0	2.2738252647268196
1653	0	0	1	0	2.068908214062759
1654	0	0	1	0	2.5363138126088987
1655	0	0	1	0	1.8120098318827291
1656	0	0	1	0	1.9581112418665372
1657	0	0	1	0	2.1703225787531673
1658	0	0	0	1	2.131260601149491
1659	1	0	0	0	3.462229307307225
1660	1	0	0	0	2.2825195455187797
1661	1	0	0	0	2.530593845826926
1662	1	0	0	0	2.8201299728578135
1663	1	0	0	0	2.3946983592283524
1664	0	1	0	0	1.9983125646730913
1665	0	0	1	0	1.367623179281357
1666	0	0	0	1	1.4325542386692338
1667	1	0	0	0	1.8065794127723465
1668	1	0	0	0	3.1518090098561466
1669	1	0	0	0	1.8404616878233766
1670	0	1	0	0	1.4852130586549321
1671	0	0	1	0	1.924225340450498
1673	1	0	0	0	2.1087674329087167
1674	1	0	0	0	2.3460629723447766
1675	1	0	0	0	1.230950669275153
1676	0	1	0	0	1.933149169718138
1677	0	0	0	1	2.5844328764668565
1678	1	0	0	0	3.7694887408842153
1679	1	0	0	0	2.595529247001808
1682	1	0	0	0	4.430388694703481
1683	1	0	0	0	2.0999524650773864
1684	1	0	0	0	3.3147621828948584
1685	1	0	0	0	1.8663248788862816
1686	1	0	0	0	2.8192234118675787
1687	1	0	0	0	1.668661695764122
1688	1	0	0	0	1.867246498379746
1689	1	0	0	0	2.003278178600681
1690	1	0	0	0	2.05749775147436
1692	1	0	0	0	1.184775845239999
1693	1	0	0	0	1.3875643342738548
1694	1	0	0	0	1.7792822491502325
1695	1	0	0	0	1.9809974346713142
1697	0	1	0	0	1.5022074427355756
1698	0	0	1	0	1.5245986832227414
1699	0	0	1	0	1.5970910017758522
1700	0	0	1	0	1.9063525552511482
1701	0	0	0	1	2.2572284725334346
1702	1	0	0	0	1.6177521849298895
1703	1	0	0	0	1.942168399442351
1704	1	0	0	0	1.5292731769413896
1705	1	0	0	0	5.8229927972105
1706	1	0	0	0	7.436280756590367
1707	1	0	0	0	1.613180242532037
1708	0	1	0	0	2.2717091318773726
1710	1	0	0	0	1.246355273564221
1711	0	1	0	0	1.976584381422765
1712	0	0	1	0	2.1300174416697226
1713	0	0	1	0	2.2771053418987046
1714	0	0	0	1	1.9150366078413417
1715	0	1	0	0	1.8874393657046815
1716	0	0	1	0	1.5427339255216865
1717	0	0	0	1	2.083917455827921
1718	1	0	0	0	2.237828639542702
1719	1	0	0	0	1.8477186088598967
1720	1	0	0	0	1.5515515181763642
1721	0	1	0	0	1.8234713380642358
1722	0	0	1	0	1.9458820137690611
1723	0	0	0	1	3.0547925305471986
1724	0	1	0	0	1.6386270847378939
1725	0	0	0	1	1.6017459352410255
1726	1	0	0	0	1.8387032326803192
1727	1	0	0	0	1.7332698728767029
1729	0	0	0	1	1.9861763789443847
1730	1	0	0	0	1.4959951605455684
1731	0	1	0	0	1.8993095524606332
1732	0	0	1	0	1.6017459352410255
1733	0	0	0	1	1.610165846745573
1734	1	0	0	0	3.2892279500575965
1735	1	0	0	0	2.185542741501634
1736	1	0	0	0	1.7386624480815025
1737	0	1	0	0	1.6232082081955068
1741	0	0	1	0	1.6766132462202594
1742	0	0	0	1	1.6976427837903552
1743	1	0	0	0	2.157435207136827
1744	0	1	0	0	1.6533045796132106
1745	0	0	0	1	1.6017459352410255
1746	1	0	0	0	2.732329073982195
1747	1	0	0	0	2.642684664505053
1748	1	0	0	0	1.3125821052371882
1749	0	1	0	0	2.5931302844389927
1750	0	0	1	0	2.692238859373816
1751	0	0	0	1	2.9658171235165405
1752	1	0	0	0	1.5161799962854108
1753	0	1	0	0	1.6533045796132106
1754	0	0	0	1	1.6017459352410255
1755	1	0	0	0	2.3082881339608967
1756	1	0	0	0	1.4033699333675183
1757	1	0	0	0	1.2087670112435478
1758	0	1	0	0	1.6017459352410255
1759	0	0	0	1	1.5804304174500887
1760	0	1	0	0	1.6880926914184928
1762	0	0	1	0	2.3342330345398583
1763	0	0	1	0	1.7786185530940493
1764	0	0	0	1	1.5165009410067425
1765	1	0	0	0	1.5036558967031803
1766	0	1	0	0	1.936064380986688
1767	0	0	1	0	1.363719254989741
1768	0	0	0	1	1.3770948330157993
1769	0	1	0	0	1.7810313931320372
1770	0	0	0	1	1.6367268649254534
1771	1	0	0	0	2.4667848177664187
1772	1	0	0	0	2.0543150745350127
1773	1	0	0	0	1.3080607323967912
1774	0	1	0	0	2.2765839189665216
1775	0	0	1	0	1.7578137822495807
1777	1	0	0	0	1.4303456062012463
1779	1	0	0	0	2.034442265842584
1780	0	1	0	0	2.3721762701962863
1781	0	0	0	1	1.666018669737381
1782	1	0	0	0	1.6474077918544776
1783	1	0	0	0	1.9233278467868193
1784	1	0	0	0	2.0242364020824954
1785	1	0	0	0	1.6815325992630472
1786	1	0	0	0	2.1756988818107277
1787	1	0	0	0	1.7948212734620734
1788	1	0	0	0	1.4806312030707736
1789	1	0	0	0	1.7961837148959223
1790	1	0	0	0	1.555989773082593
1791	0	1	0	0	1.6147525823809001
1792	0	0	0	1	1.5744233839237693
1793	1	0	0	0	1.462871569815921
1794	1	0	0	0	1.690148362503154
1795	0	1	0	0	2.19623747069347
1796	0	0	0	1	2.3050301912911557
1797	1	0	0	0	2.2355518572575686
1799	0	1	0	0	1.754386136151878
1800	0	0	0	1	1.445307805575785
1801	1	0	0	0	1.6915507976406692
1802	1	0	0	0	2.57458089192132
1803	1	0	0	0	3.4292605269341214
1805	0	1	0	0	1.6465227077823463
1806	0	0	0	1	1.6143727261529794
1807	0	1	0	0	1.3211341805344154
1808	0	0	1	0	1.6063129699055194
1809	0	0	0	1	1.2334491497839004
1810	1	0	0	0	1.4075888750480494
1811	1	0	0	0	1.5423200135339947
1812	1	0	0	0	1.5097687225208958
1814	1	0	0	0	3.37670338217591
1815	0	1	0	0	1.7525296821060796
1816	0	0	1	0	2.661345266052331
1817	0	0	0	1	1.585329423861161
1818	0	1	0	0	1.6017459352410255
1819	0	0	1	0	1.6219699974489632
1821	1	0	0	0	1.2414908143860375
1822	1	0	0	0	2.3836364536937937
1823	1	0	0	0	2.4150776989850153
1824	1	0	0	0	1.895194237284027
1825	1	0	0	0	2.468727472061258
1826	1	0	0	0	1.8789686604293252
1827	1	0	0	0	1.7075012292899723
1830	0	1	0	0	1.2949738082635076
1832	0	1	0	0	1.6775717321648422
1833	0	0	0	1	1.6802832010265405
1834	1	0	0	0	1.2975421956479591
1835	1	0	0	0	1.6840420968828442
1836	1	0	0	0	2.5893295845760895
1837	1	0	0	0	2.2289439531213704
1838	0	1	0	0	1.4541392380735838
1839	0	0	0	1	1.754386136151878
1840	1	0	0	0	1.9997977305682475
1841	1	0	0	0	2.0190867585297925
1843	1	0	0	0	1.6465227077823463
1844	1	0	0	0	1.5286866846870073
1845	0	1	0	0	1.522644748331424
1846	0	0	0	1	2.080402236610609
1847	0	1	0	0	1.593352391056838
1848	0	0	1	0	1.1094612161276003
1850	0	1	0	0	1.6523193020192495
1852	0	0	0	1	1.6823913531556611
1853	1	0	0	0	1.985016049986561
1855	0	0	0	1	2.0642410420927266
1856	1	0	0	0	1.9974857943984898
1857	1	0	0	0	2.316386562788882
1858	1	0	0	0	1.6895925102413376
1859	1	0	0	0	2.3276811475905164
1860	0	1	0	0	4.403822657685839
1861	0	0	0	1	2.3548335303217036
1862	1	0	0	0	2.8751595299883306
1863	1	0	0	0	1.859360955787937
1864	1	0	0	0	3.0335254973149763
1865	1	0	0	0	1.980254995220502
1866	0	1	0	0	2.2123199824561532
1867	0	0	0	1	1.6516021719306146
1868	0	1	0	0	1.6743788724628457
1869	0	0	0	1	2.1363395959066502
1870	0	1	0	0	2.6210403923855248
1871	0	0	0	1	2.248478065522747
1872	1	0	0	0	1.412840623703377
1873	0	1	0	0	2.3093181470752566
1875	0	0	0	1	1.885096081187534
1876	1	0	0	0	4.339280520299046
1878	0	0	0	1	1.636170956211261
1879	1	0	0	0	2.5892255202256873
1880	1	0	0	0	1.4169066899982936
1881	1	0	0	0	2.1107674052672274
1882	1	0	0	0	1.7994898398312038
1883	1	0	0	0	2.210141453709655
1884	1	0	0	0	1.9872449389851676
1885	0	1	0	0	2.114857834106647
1886	0	0	0	1	1.5103569577367275
1887	0	1	0	0	1.9356672512734625
1888	0	0	1	0	2.027881231645
1889	0	0	1	0	1.9482738060728106
1890	0	0	0	1	1.7025910653703216
1891	1	0	0	0	1.927216455966213
1892	0	1	0	0	2.251784471285044
1893	0	0	1	0	2.11786247636834
1894	0	0	1	0	1.5275826475263392
1895	0	0	1	0	1.4974143406121014
1896	0	0	0	1	2.0245990597882995
1897	1	0	0	0	1.6324311610636897
1898	0	1	0	0	1.538381189847726
1899	0	0	0	1	1.553674301215259
1900	0	1	0	0	1.5266359242550205
1901	0	0	0	1	1.609005011405178
1902	1	0	0	0	1.472005068812431
1903	1	0	0	0	1.725854837768844
1904	1	0	0	0	2.7242978384762386
1905	0	1	0	0	1.9667794697475756
1906	0	0	0	1	2.2259975315398615
1907	0	1	0	0	1.4597216270030748
1908	0	0	0	1	1.6555736504893375
1910	0	1	0	0	2.0606170154865264
1911	0	0	1	0	2.6099763448221265
1912	0	0	0	1	2.325088505098584
1913	0	1	0	0	2.4759466355148327
1914	0	0	0	1	1.7719562573101828
1915	1	0	0	0	1.6746653297046399
1916	1	0	0	0	1.8741705753940787
1917	1	0	0	0	3.9271854007969362
1918	1	0	0	0	1.3806922999121463
1919	1	0	0	0	1.5489954729993327
1920	0	1	0	0	1.527737427050294
1921	0	0	0	1	2.054375332498411
1922	0	1	0	0	1.2448572949173426
1924	0	0	0	1	1.7218910043303288
1925	0	1	0	0	1.4597216270030748
1926	0	0	0	1	1.6555736504893375
1927	1	0	0	0	1.636683794119612
1928	0	1	0	0	1.6194698825404117
1929	0	0	0	1	1.3394984506907939
1930	0	1	0	0	1.9634386604894039
1931	0	0	1	0	2.323372423022187
1932	0	0	1	0	1.914407436665022
1933	0	0	1	0	1.8590935681342964
1934	0	0	0	1	2.036712260954119
1935	1	0	0	0	2.2540902059301993
1936	0	1	0	0	2.2155164889573613
1937	0	0	1	0	2.0415512675926553
1938	0	0	1	0	1.7712428381354595
1939	0	0	0	1	2.128663145883282
1940	1	0	0	0	1.7368758597481213
1941	0	1	0	0	1.6017459352410255
1942	0	0	0	1	1.5804304174500887
1944	0	0	0	1	1.6138911934349423
1945	0	1	0	0	2.35926853692597
1946	0	0	0	1	2.250251228374898
1948	0	1	0	0	2.3123818717213167
1949	0	0	0	1	1.6507999822145443
1950	1	0	0	0	1.5319447608754895
1951	1	0	0	0	2.806389943075386
1952	1	0	0	0	1.8711521204618702
1953	1	0	0	0	1.7490114319264445
1954	1	0	0	0	2.10989096957844
1955	1	0	0	0	2.129888809333134
1956	1	0	0	0	2.1623782453435356
1957	1	0	0	0	1.8362612791414912
1958	1	0	0	0	2.702336767713222
1959	1	0	0	0	1.6621902668798059
1960	0	1	0	0	2.2440902237742866
1961	0	0	1	0	1.9780487359640768
1962	0	0	1	0	2.023777557878273
1963	0	0	1	0	2.8764124708004037
1964	0	0	1	0	1.7883279715364893
1966	1	0	0	0	2.6111043295883185
1967	0	1	0	0	2.072990263050904
1968	0	0	1	0	1.7979576923490104
1969	0	0	0	1	2.395339108166469
1970	1	0	0	0	2.3561760101440683
1971	1	0	0	0	2.4746961653660087
1972	0	1	0	0	2.52697436923826
1973	0	0	0	1	2.3124324281493966
1975	1	0	0	0	1.576241470892948
1976	1	0	0	0	1.3731217623166934
1977	1	0	0	0	3.682096750283944
1978	0	1	0	0	1.0857894669729842
1979	0	0	0	1	1.2901985841902017
1980	1	0	0	0	1.1609459928732084
1982	1	0	0	0	1.842530865737296
1984	0	0	1	0	3.3111808150630395
1985	0	0	1	0	2.0241211149005744
1986	0	0	1	0	2.2137918216151595
1987	0	0	1	0	2.2680831435003292
1988	0	0	0	1	1.7661185891123992
1989	0	1	0	0	1.8941786527002324
1990	0	0	1	0	2.222934882758876
1991	0	0	0	1	2.639535927776495
1992	1	0	0	0	1.7410456329230533
1993	0	1	0	0	2.019664924480495
1994	0	0	1	0	2.2988712013230557
1995	0	0	0	1	1.827345587777401
1996	1	0	0	0	1.4334322834901785
1997	1	0	0	0	2.2383830608707127
1998	1	0	0	0	3.0337755740327967
2000	1	0	0	0	1.8556918522412853
2001	1	0	0	0	1.8397720929955679
2002	1	0	0	0	2.079160105630458
2003	1	0	0	0	1.8882189401513407
2004	0	1	0	0	1.8615243466241027
2005	0	0	0	1	2.2566933795688193
2007	1	0	0	0	1.494176316126514
2008	1	0	0	0	2.148340926554393
2009	1	0	0	0	2.3625204216423614
2010	0	1	0	0	1.3612780704641525
2011	0	0	0	1	1.3774433593947768
2012	0	1	0	0	1.6017459352410255
2013	0	0	0	1	1.610165846745573
2014	1	0	0	0	2.3603289212726746
2015	0	1	0	0	1.262238305225409
2016	0	0	0	1	1.2692612976917745
2017	1	0	0	0	1.4592659332652294
2019	0	0	0	1	1.4461621958740014
2020	1	0	0	0	1.6185386209199786
2021	1	0	0	0	1.4186858945791276
2023	0	0	0	1	1.2563420316515808
2024	1	0	0	0	2.4276153936869758
2025	1	0	0	0	1.4845961393671774
2026	1	0	0	0	1.5097687225208958
2027	1	0	0	0	1.2872408496554448
2028	1	0	0	0	1.9789101603748642
2029	0	1	0	0	2.000146292123219
2030	0	0	1	0	1.9562263312417507
2031	0	0	0	1	2.0883814079635474
2032	1	0	0	0	2.8669328988778022
2033	0	1	0	0	1.5986490636971413
2034	0	0	0	1	1.5819386022031519
2035	0	1	0	0	1.4446436938043934
2036	0	0	1	0	1.54361640922821
2037	0	0	0	1	1.3919899337575505
2038	1	0	0	0	1.9626151195579846
2039	0	1	0	0	1.463674247680633
2040	0	0	1	0	1.613328154674824
2041	0	0	0	1	1.9577598722052456
2042	1	0	0	0	1.4175304546164322
2043	1	0	0	0	1.8052863066097775
2044	1	0	0	0	1.5230111722410995
2045	1	0	0	0	1.5272310088984853
2046	1	0	0	0	1.3616679048340887
2047	1	0	0	0	2.0418687674064993
2048	0	1	0	0	1.445307805575785
2049	0	0	0	1	1.6555736504893375
2051	0	0	1	0	1.5337008333052322
2052	0	0	0	1	1.6318410306100657
2053	1	0	0	0	1.7351306550078167
2054	1	0	0	0	2.122443912331261
2056	1	0	0	0	1.5521980502273462
2057	1	0	0	0	1.5266261454926793
2058	1	0	0	0	1.6678144567937176
2059	0	1	0	0	1.6383619908613662
2060	0	0	1	0	2.005876906896178
2061	0	0	1	0	1.7512844083407015
2062	0	0	1	0	1.6149544283061374
2063	0	0	0	1	1.645331803454306
2064	1	0	0	0	2.089347380942246
2065	1	0	0	0	1.570909467997754
2066	1	0	0	0	1.0273138166749467
2067	1	0	0	0	3.1488602380790973
2069	1	0	0	0	1.630005642490915
2070	1	0	0	0	2.0200324093698514
2071	0	1	0	0	2.7287332033292193
2072	0	0	0	1	1.7332418968369163
2073	1	0	0	0	3.5151072665786036
2074	1	0	0	0	1.7585966317256065
2075	1	0	0	0	1.5846689756009926
2076	0	1	0	0	1.6184095399835303
2077	0	0	1	0	1.610165846745573
2078	0	0	1	0	1.6017459352410255
2079	0	0	0	1	1.7024384414344464
2081	0	1	0	0	3.040027656700808
2082	0	0	1	0	2.9306150945764977
2083	0	0	1	0	2.290604182264622
2084	0	0	1	0	2.883895262452988
2085	0	0	1	0	2.7764861002434453
2086	0	0	1	0	2.745698308624979
2087	0	0	1	0	2.944998214486078
2088	0	0	0	1	2.565167065358182
2089	1	0	0	0	1.9692881106517819
2091	1	0	0	0	3.6607828493989927
2092	1	0	0	0	1.114964371284608
2093	1	0	0	0	1.285420526494317
2094	1	0	0	0	1.1374979425899978
2095	1	0	0	0	1.4269548691233198
2096	0	1	0	0	1.113758347599859
2097	0	0	1	0	1.0
2098	0	0	1	0	1.2861481722437151
2099	0	0	1	0	1.3697407912500248
2100	0	0	1	0	1.204638876367727
2101	0	0	1	0	1.5882132955786121
2102	0	0	0	1	2.196099374593791
2103	0	1	0	0	1.9593689980815308
2104	0	0	0	1	2.026291842288707
2105	1	0	0	0	2.612989700341015
2106	0	1	0	0	1.7871552382815805
2107	0	0	1	0	2.2799708772041876
2108	0	0	0	1	2.4344846544378558
2109	0	1	0	0	2.3399782903470845
2110	0	0	0	1	2.280119350525388
2111	1	0	0	0	2.7948394399217715
2112	0	1	0	0	2.8147759388762483
2113	0	0	1	0	2.3559068840291246
2114	0	0	1	0	1.9281583411190109
2115	0	0	1	0	2.593248336502325
2116	0	0	1	0	3.413326902592926
2117	0	0	0	1	1.4839789022089065
2118	0	1	0	0	1.6017459352410255
2119	0	0	0	1	1.5890392925417727
2121	0	0	1	0	2.3392490516759037
2122	0	0	1	0	2.53939621852131
2124	0	1	0	0	2.7854502291333376
2125	0	0	1	0	2.2080511780564307
2126	0	0	0	1	2.492358144094104
2127	1	0	0	0	2.142523511796417
2128	0	1	0	0	1.782340950764353
2129	0	0	0	1	2.6956982411066086
2130	1	0	0	0	2.2852658036951756
2132	1	0	0	0	1.6326447671588185
2133	1	0	0	0	1.7542099081218203
2135	0	1	0	0	1.8361014977131682
2136	0	0	1	0	1.9826203151788455
[truncated: 2,436 more rows]
