# Supplementary material for: Bioinformatic Assessment of Factors Affecting the Correlation between Protein Abundance and Elongation Efficiency in Prokaryotes
Source: Int J Mol Sci. 2022 Oct 9;23(19):11996. doi: 10.3390/ijms231911996 (PMC9570070; doi:10.3390/ijms231911996)
Supplement: Supplementary file 1 [file ijms-23-11996-s001.zip › EloE/output_folder/Shigella_flexneri_2a_str._301_198214/shigella flexneri 2a str. 301_ribpos.txt]

Positions of ribosomal genes shigella flexneri 2a str. 301
2524	3518	3843	4007	4009	4084	4097	4181	4190	4219	4221	4227	4257	4261	4270	4291	4298	4299	4301	4303	4306	4314	4315	4322	4330	4331	4346	4348	4349	4350	4351	4358	4363	4367	4368	4379	4380	4387	4392	4393	4396	4398	4400	4401	4402	4404	4405	4410	4413	4416	4418	4421	4423	4426	4427	4429	4435	
57	192	259	285	290	292	330	384	414	432	502	635	999	1070	1121	1328	1367	1536	1545	1553	1566	1661	1748	1865	2006	2098	2173	2463	2894	2981	3051	3088	3148	3152	3183	3241	3246	3268	3297	3318	3427	3486	3616	3714	3734	3784	3935	3977	3978	4045	4086	4116	4130	4131	4242	4311	4427	
65	66	288	524	554	583	638	714	738	877	1028	1324	1353	1402	1411	1461	1503	1587	1744	1835	1881	1903	1955	2023	2221	2231	2438	2445	2454	2492	2565	2628	2633	2723	2729	2853	2958	2980	2996	3041	3044	3114	3247	3373	3383	3417	3535	3577	3692	3721	3771	3833	3842	3949	4166	4258	4332	
2317	2630	3110	3324	3460	3722	3742	3761	3789	3908	3978	3988	4010	4012	4021	4101	4157	4205	4244	4264	4270	4277	4278	4312	4313	4322	4330	4335	4342	4347	4349	4351	4353	4356	4359	4367	4369	4370	4375	4383	4384	4387	4390	4395	4397	4399	4404	4406	4409	4416	4417	4424	4426	4427	4431	4433	4435	
836	1273	1657	1958	2549	3258	3302	3476	3478	3491	3612	3677	3678	3704	3887	3922	4071	4082	4090	4104	4118	4182	4204	4217	4226	4228	4255	4302	4316	4323	4336	4338	4340	4343	4344	4347	4349	4350	4353	4355	4363	4367	4371	4377	4379	4383	4390	4396	4402	4405	4414	4420	4425	4427	4429	4433	4435	
