# Supplementary material for: Bioinformatic Assessment of Factors Affecting the Correlation between Protein Abundance and Elongation Efficiency in Prokaryotes
Source: Int J Mol Sci. 2022 Oct 9;23(19):11996. doi: 10.3390/ijms231911996 (PMC9570070; doi:10.3390/ijms231911996)
Supplement: Supplementary file 1 [file ijms-23-11996-s001.zip › EloE/output_folder/Staphylococcus_aureus_subsp._aureus_Mu50_158878/staphylococcus aureus subsp. aureus mu50_all.txt]

Index = 1
#	Number	EEI	locus_tag	Name	Prot	Note
1	2276	1,0000e+00	SAV2257	-	hypothetical protein	null
2	202	1,1053e+00	SAV0169	-	hypothetical protein	null
3	66	1,1183e+00	SAV0032	-	hypothetical protein	null
4	1606	1,1188e+00	SAV1584	-	hypothetical protein	null
5	2689	1,1853e+00	SAV2670	-	hypothetical protein	null
6	2168	1,2340e+00	SAV2149	-	hypothetical protein	null
7	1105	1,3061e+00	SAV1078	-	hypothetical protein	null
8	890	1,3094e+00	SAV0861	-	hypothetical protein	Bacteriophage phi mu1
9	1964	1,3416e+00	SAV1943.1	truncated-lytA	truncated amidase	Bacteriophage phi Sa 3mu
10	1970	1,3763e+00	SAV1949	-	hypothetical protein	Bacteriophage phi Sa 3mu
11	462	1,3814e+00	SAV0430	-	hypothetical protein	null
12	428	1,4136e+00	SAV0396	-	hypothetical protein	null
13	110	1,4333e+00	SAV0077	-	hypothetical protein	null
14	13	1,4401e+00	null	SAVP012	hypothetical protein	null
15	67	1,4549e+00	SAV0033	-	hypothetical protein	null
16	2480	1,4581e+00	SAV2461	-	hypothetical protein	null
17	483	1,4627e+00	SAV0451	-	hypothetical protein	null
18	2593	1,4723e+00	SAV2574	-	hypothetical protein	null
19	1651	1,4917e+00	SAV1629	-	hypothetical protein	null
20	435	1,5039e+00	SAV0403	-	hypothetical protein	null
21	606	1,5129e+00	SAV0574	-	hypothetical protein	null
22	1190	1,5627e+00	SAV1165	-	hypothetical protein	null
23	1812	1,5753e+00	SAV1792	-	hypothetical protein	null
24	84	1,5827e+00	SAV0051	-	hypothetical protein	null
25	1676	1,5827e+00	SAV1654	-	hypothetical protein	null
26	2727	1,5964e+00	SAV2708	-	hypothetical protein	null
27	442	1,5981e+00	SAV0410	-	hypothetical protein	null
28	69	1,6303e+00	SAV0035	aadD	kanamycin nucleotidyltransferase	null
29	447	1,6312e+00	SAV0415	tnp	transposase	null
30	2591	1,6497e+00	SAV2572	-	hypothetical protein	null
31	138	1,6505e+00	SAV0105	-	hypothetical protein	null
32	2305	1,6523e+00	SAV2286	-	hypothetical protein	null
33	432	1,6570e+00	SAV0400	-	similar to lipoprotein, NLP/P60 family	null
34	943	1,6606e+00	SAV0914	-	hypothetical protein	Bacteriophage phi mu1
35	426	1,6634e+00	SAV0394	-	conserved hypothetical protein	null
36	1683	1,6729e+00	SAV1661	-	hypothetical protein	null
37	433	1,6867e+00	SAV0401	-	putative membrane protein	null
38	1673	1,6878e+00	SAV1651	-	hypothetical protein	null
39	2319	1,6888e+00	SAV2300	-	hypothetical protein	null
40	160	1,6900e+00	SAV0127	-	hypothetical protein	null
41	1002	1,6903e+00	SAV0973	-	hypothetical protein	null
42	1998	1,6923e+00	SAV1977	-	phi PV83 orf 27-like protein	Bacteriophage phi Sa 3mu
43	723	1,6946e+00	SAV0692	-	hypothetical protein	null
44	1137	1,6988e+00	SAV1110	-	conserved hypothetical protein	null
45	487	1,7008e+00	SAV0455	-	hypothetical protein	null
46	1059	1,7010e+00	SAV1031	-	hypothetical protein	null
47	1220	1,7058e+00	SAV1195	truncated-tnp	truncated transposase	null
48	836	1,7062e+00	SAV0806	-	hypothetical protein	null
49	2011	1,7206e+00	SAV1990	-	phi PVL ORF 38 homolog	Bacteriophage phi Sa 3mu
50	2358	1,7215e+00	SAV2339	-	conserved hypothetical protein	null
51	1961	1,7354e+00	SAV1941	-	hypothetical protein	Bacteriophage phi Sa 3mu
52	851	1,7385e+00	SAV0821	-	hypothetical protein	null
53	116	1,7430e+00	SAV0083	-	conserved hypothetical protein	null
54	2686	1,7447e+00	SAV2667	icaD	intercellular adhesion protein D	null
55	1968	1,7611e+00	SAV1947	-	hypothetical protein	Bacteriophage phi Sa 3mu
56	2000	1,7667e+00	SAV1979	-	phi PVL ORF 50 homolog	Bacteriophage phi Sa 3mu
57	903	1,7780e+00	SAV0874	-	phi PVL ORF 51 homolog	Bacteriophage phi mu1
58	444	1,7818e+00	SAV0412	-	hypothetical protein	null
59	9	1,7862e+00	null	SAVP009	hypothetical protein	null
60	968	1,7936e+00	SAV0939	-	conserved hypothetical protein	null
61	850	1,7945e+00	SAV0820	-	hypothetical protein	null
62	68	1,7953e+00	SAV0034	bleO	bleomycin resistance protein	null
63	439	1,7961e+00	SAV0407	-	hypothetical protein	null
64	1793	1,7968e+00	SAV1773	-	arsenical resistance operon repressor homolog	null
65	381	1,8024e+00	SAV0349	-	probable transcription regulator	null
66	28	1,8038e+00	null	truncated-tnp	truncated transposase	SAVP028; insertion sequence element IS256 in
67	1570	1,8096e+00	SAV1548	-	conserved hypothetical protein	null
68	2282	1,8154e+00	SAV2263	-	hypothetical protein	null
69	1454	1,8184e+00	SAV1431	-	conserved hypothetical protein	null
70	2191	1,8214e+00	SAV2172	-	conserved hypothetical protein	null
71	407	1,8221e+00	SAV0375	-	hypothetical protein	null
72	899	1,8237e+00	SAV0870	-	hypothetical protein	Bacteriophage phi mu1
73	2092	1,8297e+00	SAV2072	-	conserved hypothetical protein	null
74	895	1,8306e+00	SAV0866	-	hypothetical protein	Bacteriophage phi mu1
75	378	1,8507e+00	SAV0346	-	conserved hypothetical protein	null
76	888	1,8522e+00	SAV0859	-	hypothetical protein	Bacteriophage phi mu1
77	45	1,8526e+00	SAV0011	-	Conserved hypothetical protein	null
78	2602	1,8563e+00	SAV2583	-	similar to ferrous iron transporter protein B	null
79	434	1,8584e+00	SAV0402	-	hypothetical protein	null
80	441	1,8597e+00	SAV0409	-	similar to DNA translocase FtsK	null
81	2715	1,8609e+00	SAV2696	-	RarD protein	null
82	2362	1,8619e+00	SAV2343	-	hypothetical protein	null
83	2161	1,8637e+00	SAV2142	-	hypothetical protein	null
84	1803	1,8642e+00	SAV1783	-	conserved hypothetical protein	null
85	1990	1,8649e+00	SAV1969	-	hypothetical protein	Bacteriophage phi Sa 3mu
86	1391	1,8685e+00	SAV1368	trpG	anthranilate synthase component II	null
87	25	1,8696e+00	null	truncated-tnp	truncated transposase	SAVP025; insertion sequence element IS256 in
88	1688	1,8736e+00	SAV1666	-	hypothetical protein	null
89	2217	1,8762e+00	SAV2198	-	hypothetical protein	null
90	227	1,8795e+00	SAV0194	-	hypothetical protein	null
91	152	1,8886e+00	SAV0119	-	hypothetical protein	null
92	2233	1,8890e+00	SAV2214	-	hypothetical protein	null
93	611	1,8931e+00	SAV0579	-	hypothetical protein	null
94	104	1,8936e+00	SAV0071	kdpD	sensor protein KdpD	null
95	5	1,9003e+00	null	SAVP005	hypotehtical protein	null
96	2426	1,9020e+00	SAV2407	-	conserved hypothetical protein	null
97	430	1,9142e+00	SAV0398	tetM	tetracycline resistance protein	null
98	90	1,9149e+00	SAV0057	truncated-radC	truncated hypothetical protein	null
99	2475	1,9197e+00	SAV2456	-	conserved hypothetical protein	null
100	83	1,9199e+00	SAV0050	-	hypothetical protein	null
101	2566	1,9231e+00	SAV2547	adaB	probable methylated DNA-protein cysteine	null
102	1675	1,9242e+00	SAV1653	-	hypothetical protein	null
103	431	1,9310e+00	SAV0399	-	hypothetical protein	null
104	111	1,9339e+00	SAV0078	-	hypothetical protein	null
105	2693	1,9382e+00	SAV2674	-	1-(5-phosphoribosyl)-5-[(5-phosphoribosylamino)	null
106	18	1,9415e+00	null	SAVP018	hypothetical protein	null
107	2584	1,9448e+00	SAV2565	-	hypothetical protein	null
108	99	1,9455e+00	SAV0066	tnp	transposase	null
109	2154	1,9462e+00	SAV2135	-	conserved hypothetical protein	null
110	93	1,9466e+00	SAV0060	-	hypothetical protein	null
111	427	1,9472e+00	SAV0395	-	hypothetical protein	null
112	2568	1,9478e+00	SAV2549	-	hypothetical protein	null
113	2377	1,9486e+00	SAV2358	-	hypothetical protein	null
114	440	1,9490e+00	SAV0408	-	putative phage replication protein	null
115	1989	1,9495e+00	SAV1968	-	hypothetical protein	Bacteriophage phi Sa 3mu
116	1693	1,9508e+00	SAV1671	hemX	hemA concentration negative effector	null
117	1197	1,9511e+00	SAV1172	-	hypothetical protein	null
118	2512	1,9514e+00	SAV2493	-	hypothetical protein	null
119	86	1,9631e+00	SAV0053	ant#9	O-nucleotidylltransferase	null
120	1678	1,9631e+00	SAV1656	ant#9	O-nucleotidylltransferase	null
121	199	1,9650e+00	SAV0166	-	conserved hypothetical protein	null
122	782	1,9652e+00	SAV0751	-	similar to comF operon protein 3	null
123	100	1,9667e+00	SAV0067	tnp	transposase	null
124	1674	1,9676e+00	SAV1652	-	hypothetical protein	null
125	1524	1,9677e+00	SAV1501	-	hypothetical protein	null
126	205	1,9706e+00	SAV0172	-	hypothetical protein	null
127	747	1,9709e+00	SAV0716	-	hypothetical protein	null
128	768	1,9718e+00	SAV0737	-	conserved hypothetical protein	null
129	58	1,9743e+00	SAV0024	-	conserved hypothetical protein orfX	null
130	23	1,9747e+00	null	tnpG	probable transposase	SAVP023; Staphylococcus aureus insertion sequence
131	911	1,9747e+00	SAV0882	-	int gene activator RinB	Bacteriophage phi mu1
132	2008	1,9750e+00	SAV1987	-	hypothetical protein	Bacteriophage phi Sa 3mu
133	882	1,9781e+00	SAV0852	-	hypothetical protein	Bacteriophage phi mu1
134	2694	1,9786e+00	SAV2675	hisH	amidotransferase hisH	null
135	2532	1,9787e+00	SAV2513	-	alkaline phosphatase	null
136	2133	1,9808e+00	SAV2114	-	conserved hypothetical protein	null
137	1616	1,9808e+00	SAV1594	-	probable nicotinic acid mononucleotide	null
138	2089	1,9824e+00	SAV2069	-	hypothetical protein	null
139	1622	1,9830e+00	SAV1600	-	hypothetical protein	null
140	1999	1,9830e+00	SAV1978	-	PVL orf 51-like protein	Bacteriophage phi Sa 3mu
141	142	1,9836e+00	SAV0109	-	hypothetical protein	null
142	2227	1,9857e+00	SAV2208	-	hypothetical protein	null
143	1991	1,9867e+00	SAV1970	-	phi PVL ORF 60 homolog	Bacteriophage phi Sa 3mu
144	2199	1,9875e+00	SAV2180	-	transporter	null
145	2234	1,9876e+00	SAV2215	-	truncated IS232 IstA protein homolog	null
146	2082	1,9918e+00	SAV2062	-	conserved hypothetical protein	null
147	2413	1,9923e+00	SAV2394	narI	nitrate reductase gamma chain	null
148	211	1,9940e+00	SAV0178	-	similar to integral membrane protein LmrP	null
149	902	1,9950e+00	SAV0873	-	phi PVL ORF 50	Bacteriophage phi mu1
150	2711	1,9951e+00	SAV2692	-	conserved hypothetical protein	null
151	1707	1,9955e+00	SAV1686	-	conserved hypothetical protein	null
152	2479	1,9973e+00	SAV2460	-	hypothetical protein	null
153	707	1,9975e+00	SAV0676	-	hypothetical protein	null
154	278	1,9981e+00	SAV0245	-	hypothetical protein	null
155	2169	2,0001e+00	SAV2150	-	hypothetical protein	null
156	85	2,0009e+00	SAV0052	ermA	rRNA methylase	null
157	1677	2,0009e+00	SAV1655	ermA	rRNA methylase	null
158	1995	2,0018e+00	SAV1974	-	dUTP pyrophosphatase	Bacteriophage phi Sa 3mu
159	2624	2,0031e+00	SAV2605	-	hypothetical protein	null
160	940	2,0040e+00	SAV0911	-	phi ETA orf 63-like protein	Bacteriophage phi mu1
161	123	2,0049e+00	SAV0090	-	hypothetical protein	null
162	1814	2,0052e+00	SAV1794	-	conserved hypothetical protein	null
163	998	2,0081e+00	SAV0969	-	conserved hypothetical protein	null
164	1405	2,0085e+00	SAV1382	-	oligopeptide transporter membrane permease	null
165	88	2,0094e+00	SAV0055	tnpB	transposase B	null
166	1680	2,0094e+00	SAV1658	tnpB	transposase B	null
167	24	2,0108e+00	null	tnpF	probable transposase	SAVP024; Staphylococcus aureus insertion sequence
168	900	2,0112e+00	SAV0871	-	hypothetical protein	Bacteriophage phi mu1
169	1014	2,0112e+00	SAV0985	-	hypothetical protein	null
170	1079	2,0140e+00	SAV1051	-	ATL autolysin transcription regulator	null
171	992	2,0148e+00	SAV0963	-	conserved hypothetical protein	null
172	724	2,0164e+00	SAV0693	-	conserved hypothetical protein	null
173	44	2,0168e+00	SAV0010	-	amino acid permease	null
174	2188	2,0181e+00	SAV2169	-	probable multidrug transporter	null
175	924	2,0186e+00	SAV0895	-	hypothetical protein	Bacteriophage phi mu1
176	2449	2,0191e+00	SAV2430	-	hypothetical protein	null
177	2456	2,0194e+00	SAV2437	-	probable phosphoesterase	null
178	443	2,0215e+00	SAV0411	-	hypothetical protein	null
179	2513	2,0217e+00	SAV2494	-	hypothetical protein	null
180	658	2,0239e+00	SAV0627	-	similar to Na_ antiporter	null
181	229	2,0241e+00	SAV0196	-	hypothetical protein	null
182	105	2,0241e+00	SAV0072	truncated-kdpA	K+transporting ATPase chain A	null
183	2016	2,0262e+00	SAV1995	-	phi PVL orf 33-like protein	Bacteriophage phi Sa 3mu
184	2527	2,0271e+00	SAV2508	-	similar to transcriptional regulator MerR family	null
185	189	2,0292e+00	SAV0156	capH	capsular polysaccharide synthesis enzyme O-acetyl	null
186	2095	2,0296e+00	SAV2075	kdpC	probable potassium-transporting ATPase C chain	null
187	1982	2,0301e+00	SAV1961	-	hypothetical protein	Bacteriophage phi Sa 3mu
188	2442	2,0330e+00	SAV2423	-	6-carboxyhexanoate-CoA ligase	null
189	158	2,0332e+00	SAV0125	-	hypothetical protein	null
190	944	2,0346e+00	SAV0915	-	hypothetical protein	Bacteriophage phi mu1
191	2361	2,0350e+00	SAV2342	-	conserved hypothetical protein	null
192	392	2,0365e+00	SAV0360	-	similar to transcription terminator	null
193	2417	2,0437e+00	SAV2398	nasF	uroporphyrin-III C-methyl transferase	null
194	1670	2,0459e+00	SAV1648	-	similar to cell shape determinant mreD	null
195	1800	2,0463e+00	SAV1780	-	hypothetical protein	null
196	484	2,0466e+00	SAV0452	ndhF	NADH dehydrogenase subunit 5	null
197	642	2,0477e+00	SAV0610	-	similar to iron(III) ABC transporter permease	null
198	409	2,0479e+00	SAV0377	-	conserved hypothetical protein	null
199	1404	2,0483e+00	SAV1381	-	oligopeptide transporter membrane permease	null
200	2331	2,0486e+00	SAV2312	-	conserved hypothetical protein	null
201	95	2,0489e+00	SAV0062	ccrA	cassette chromosome recombinase A	null
202	164	2,0492e+00	SAV0131	-	hypothetical protein	null
203	338	2,0495e+00	SAV0306	-	similar to branched-chain amino acid transport	null
204	2383	2,0527e+00	SAV2364	-	hypothetical protein	null
205	2454	2,0528e+00	SAV2435	-	hypothetical protein	null
206	223	2,0530e+00	SAV0190	-	conserved hypothetical protein	null
207	491	2,0535e+00	SAV0459	cysM	cysteine synthase homologue	null
208	744	2,0545e+00	SAV0713	-	similar to para-aminobenzoate synthase component	null
209	2128	2,0550e+00	SAV2109	atpB	ATP synthase A chain	null
210	2601	2,0575e+00	SAV2582	-	similar to cobalamin synthesis related protein	null
211	140	2,0597e+00	SAV0107	-	probable transporter, drug/metabolite exporter	null
212	109	2,0597e+00	SAV0076	-	hypothetical protein	null
213	89	2,0603e+00	SAV0056	tnpA	transposase A	null
214	1681	2,0603e+00	SAV1659	tnpA	transposase A	null
215	1411	2,0620e+00	SAV1388	-	phosphate ABC transporter	null
216	2514	2,0624e+00	SAV2495	-	conserved hypothetical protein	null
217	1834	2,0650e+00	SAV1814	-	hypothetical protein	null
218	1439	2,0654e+00	SAV1416	-	hypothetical protein	null
219	1624	2,0656e+00	SAV1602	-	hypothetical protein	null
220	1565	2,0681e+00	SAV1543	-	similar to DNA transport mechinery protein comGB	null
221	1491	2,0687e+00	SAV1468	-	hypothetical protein	null
222	501	2,0690e+00	SAV0470	-	conserved hypothetical protein	null
223	207	2,0702e+00	SAV0174	-	hypothetical protein	null
224	14	2,0705e+00	null	tnpE	probable transposase	SAVP014; Staphylococcus aureus insertion sequence
225	29	2,0705e+00	null	tnpE	probable transposase	SAVP029; Staphylococcus aureus insertion sequence
226	8	2,0708e+00	null	SAVP007	hypothetical protein	null
227	61	2,0728e+00	SAV0027	tnp	transposase for IS-like element	null
228	70	2,0728e+00	SAV0036	tnp	transposase for IS-like element	null
229	1505	2,0732e+00	SAV1482	-	probable ATP-dependent DNA helicase RecQ	null
230	2336	2,0759e+00	SAV2317	-	hypothetical protein	null
231	2167	2,0759e+00	SAV2148	-	hypothetical protein	null
232	2582	2,0760e+00	SAV2563	-	conserved hypothetical protein	null
233	192	2,0765e+00	SAV0159	capK	capsular polysaccharide synthesis enzyme Cap5K	null
234	1815	2,0779e+00	SAV1795	-	conserved hypothetical protein	null
235	1074	2,0780e+00	SAV1046	sspC	cysteine protease	null
236	162	2,0783e+00	SAV0129	-	similar to capsular polysaccharide biosynthesis	null
237	2284	2,0830e+00	SAV2265	-	similar to transcription regulator MarR family	null
238	2586	2,0840e+00	SAV2567	-	similar to acetyltransferase	null
239	2441	2,0848e+00	SAV2422	-	hypothetical protein	null
240	493	2,0854e+00	SAV0462	-	similar to ABC transporter ATP-binding protein	null
241	1817	2,0854e+00	SAV1797	menE	O-succinylbenzoic acid-CoA ligase	null
242	500	2,0867e+00	SAV0469	-	conserved hypothetical protein	null
243	887	2,0873e+00	SAV0858	-	hypothetical protein	Bacteriophage phi mu1
244	1562	2,0877e+00	SAV1540	-	hypothetical protein	null
245	251	2,0877e+00	SAV0218	-	similar to NADH-dependent dehydrogenase	null
246	2450	2,0882e+00	SAV2431	-	conserved hypothetical protein	null
247	1992	2,0889e+00	SAV1971	-	hypothetical protein	Bacteriophage phi Sa 3mu
248	134	2,0906e+00	SAV0101	-	hypothetical protein	null
249	2056	2,0912e+00	SAV2036	agrB	accessory gene regulator B	null
250	488	2,0924e+00	SAV0456	-	conserved hypothetical protein	null
251	912	2,0929e+00	SAV0883	-	hypothetical protein	Bacteriophage phi mu1
252	1368	2,0938e+00	SAV1344	-	conserved hypothetical protein	null
253	173	2,0943e+00	SAV0140	-	phosphonates transport permease	null
254	2042	2,0944e+00	SAV2022	-	hypothetical protein	null
255	630	2,0970e+00	SAV0598	-	conserved hypothetical protein	null
256	918	2,0973e+00	SAV0889	-	hypothetical protein	Bacteriophage phi mu1
257	328	2,0974e+00	SAV0296	-	hypothetical protein	null
258	283	2,0988e+00	SAV0250	-	sorbitol dehydrogenase homologue	null
259	437	2,0996e+00	SAV0405	-	hypothetical protein	null
260	271	2,1002e+00	SAV0238	-	conserved hypothetical protein	null
261	609	2,1016e+00	SAV0577	vraC	hypothetical protein	null
262	915	2,1019e+00	SAV0886	-	phage terminase large subunit	Bacteriophage phi mu1
263	168	2,1022e+00	SAV0135	-	hypothetical protein	null
264	834	2,1025e+00	SAV0804	-	hypothetical protein	Bacteriophage Type-I nSa3
265	2277	2,1040e+00	SAV2258	-	conserved hypothetical protein	null
266	2279	2,1041e+00	SAV2260	-	hypothetical protein	null
267	1591	2,1053e+00	SAV1569	-	similar to diacylglycerol kinase	null
268	1102	2,1053e+00	SAV1075	-	conserved hypothetical protein	null
269	260	2,1056e+00	SAV0227	pflA	formate acetyltransferase activating enzyme	null
270	425	2,1059e+00	SAV0393	-	hypothetical protein	null
271	46	2,1060e+00	SAV0012	-	putative homoserine-o-acetyltransferase	null
272	1825	2,1061e+00	SAV1805	-	truncated transposase	null
273	1993	2,1061e+00	SAV1972	-	hypothetical protein	Bacteriophage phi Sa 3mu
274	112	2,1076e+00	SAV0079	-	hypothetical protein	null
275	2641	2,1079e+00	SAV2622	-	similar to ABC transporter (ATP-binding protein)	null
276	1797	2,1087e+00	SAV1777	-	hypothetical protein	null
277	697	2,1089e+00	SAV0666	-	conserved hypothetical protein	null
278	382	2,1116e+00	SAV0350	-	hypothetical protein	null
279	1333	2,1119e+00	SAV1309	glnR	glutamine synthetase repressor	null
280	401	2,1121e+00	SAV0369	-	truncated integrase	null
281	2271	2,1129e+00	SAV2252	-	hypothetical protein	null
282	2692	2,1134e+00	SAV2673	hisF	cyclase-like protein hisF	null
283	2332	2,1154e+00	SAV2313	-	similar to membrane-bound protease, CAAX family	null
284	2570	2,1169e+00	SAV2551	-	hypothetical protein	null
285	191	2,1170e+00	SAV0158	capJ	capsular polysaccharide synthesis enzyme Cap5J	null
286	165	2,1172e+00	SAV0132	-	hypothetical protein	null
287	2685	2,1178e+00	SAV2666	icaA	intercellular adhesion protein A	null
288	937	2,1186e+00	SAV0908	-	phiETA ORF60-like protein	Bacteriophage phi mu1
289	1566	2,1202e+00	SAV1544	-	similar to late competence protein comGA	null
290	623	2,1203e+00	SAV0591	mvaD	mevalonate diphosphate decarboxylase	null
291	1055	2,1204e+00	SAV1027	-	hypothetical protein	null
292	1413	2,1209e+00	SAV1390	-	truncated transposase	null
293	2048	2,1219e+00	SAV2028	int	similar to integrase	null
294	206	2,1222e+00	SAV0173	-	hypothetical protein	null
295	2726	2,1239e+00	SAV2707	-	hypothetical protein	null
296	1484	2,1248e+00	SAV1461	-	conserved hypothetical protein	null
297	1490	2,1249e+00	SAV1467	-	hypothetical protein	null
298	2088	2,1265e+00	SAV2068	-	similar to pemK family of DNA-binding protein	null
299	666	2,1271e+00	SAV0635	-	hypothetical protein	null
300	1198	2,1271e+00	SAV1173	-	conserved hypothetical protein	null
301	906	2,1274e+00	SAV0877	-	hypothetical protein	Bacteriophage phi mu1
302	2320	2,1278e+00	SAV2301	-	similar to Na_ antiporter	null
303	2489	2,1293e+00	SAV2470	-	similar to diaminopimelate epimerase	null
304	239	2,1298e+00	SAV0206	truncated-dppB	truncated dipeptide transport system permease	null
305	2094	2,1303e+00	SAV2074	-	hypothetical protein	null
306	82	2,1305e+00	SAV0049	-	conserved hypothetical protein	null
307	1048	2,1307e+00	SAV1020	-	peptide chain release factor 3	null
308	2028	2,1315e+00	SAV2007	-	similar to Na+transporting ATP synthase	null
309	317	2,1316e+00	SAV0284	-	hypothetical protein	null
310	2443	2,1331e+00	SAV2424	-	similar to 8-amino-7-oxononanoate synthase	null
311	94	2,1336e+00	SAV0061	ccrB	cassette chromosome recombinase B	null
312	193	2,1339e+00	SAV0160	capL	capsular polysaccharide synthesis enzyme Cap5L	null
313	257	2,1347e+00	SAV0224	-	similar to two-component sensor histidine kinase	null
314	655	2,1349e+00	SAV0624	-	Na_ antiporter	null
315	226	2,1352e+00	SAV0193	-	similar to transcription regulator RpiR family	null
316	865	2,1354e+00	SAV0835	-	conserved hypothetical protein	null
317	365	2,1355e+00	SAV0333	-	hypothetical protein	null
318	351	2,1370e+00	SAV0319	-	conserved hypothetical protein	null
319	1468	2,1417e+00	SAV1445	-	hypothetical protein	null
320	2487	2,1419e+00	SAV2468	-	conserved hypothetical protein	null
321	2238	2,1431e+00	SAV2219	truA	tRNA pseudouridine synthase A	null
322	1742	2,1445e+00	SAV1721	-	similar to glycerophosphoryl diester	null
323	825	2,1448e+00	SAV0795	-	hypothetical protein	Bacteriophage Type-I nSa3
324	2038	2,1448e+00	SAV2018	-	hypothetical protein	null
325	880	2,1460e+00	SAV0850	-	hypothetical protein	Bacteriophage phi mu1
326	664	2,1468e+00	SAV0633	-	similar to ABC transporter ATP-binding protein	null
327	20	2,1473e+00	null	SAVP020	truncated hypothetical protein	null
328	2684	2,1473e+00	SAV2665	icaR	ica operon transcriptional regulator	null
329	1440	2,1479e+00	SAV1417	-	conserved hypothetical protein	null
330	1008	2,1479e+00	SAV0979	-	hypothetical protein	null
331	2640	2,1486e+00	SAV2621	-	putative glutathione peroxidase	null
332	2193	2,1494e+00	SAV2174	-	conserved hypothetical protein	null
333	547	2,1509e+00	SAV0516	folK	2-amino-4-hydroxy-6-hydroxymethyldihydropteridin	null
334	1319	2,1512e+00	SAV1294	-	conserved hypothetical protein	null
335	2623	2,1513e+00	SAV2604	-	similar to aminotransferase	null
336	147	2,1527e+00	SAV0114	sirB	lipoprotein	null
337	2703	2,1528e+00	SAV2684	-	similar to ABC transporter, ATP-binding protein	null
338	2346	2,1529e+00	SAV2327	-	hypothetical protein	null
339	174	2,1536e+00	SAV0141	-	phosphonates transport permease	null
340	1062	2,1548e+00	SAV1034	-	conserved hypothetical protein	null
341	854	2,1553e+00	SAV0824	-	similar to phosphoglycerate mutase	null
342	2546	2,1553e+00	SAV2527	-	conserved hypothetical protein	null
343	424	2,1554e+00	SAV0392	int	integrase homolog	null
344	2316	2,1555e+00	SAV2297	-	hypothetical protein	null
345	506	2,1558e+00	SAV0475	-	alpha-glucosidase	null
346	234	2,1566e+00	SAV0201	-	hypothetical protein	null
347	518	2,1571e+00	SAV0487	-	conserved hypothetical protein	null
348	2228	2,1573e+00	SAV2209	-	hypothetical protein	null
349	894	2,1575e+00	SAV0865	-	hypothetical protein	Bacteriophage phi mu1
350	1822	2,1590e+00	SAV1802	-	hypothetical protein	null
351	1167	2,1601e+00	SAV1141	-	conserved hypothetical protein	null
352	2707	2,1606e+00	SAV2688	drp35	Drp35	null
353	2111	2,1608e+00	SAV2091	thiE	thiamin phosphate synthase	null
354	2065	2,1610e+00	SAV2045	-	probable transport system permease protein	null
355	2170	2,1610e+00	SAV2151	-	hypothetical protein	null
356	275	2,1615e+00	SAV0242	-	PTS enzyme	null
357	1798	2,1625e+00	SAV1778	-	hypothetical protein	null
358	2351	2,1627e+00	SAV2332	-	hypothetical protein	null
359	1682	2,1637e+00	SAV1660	truncated-radC	DNA repair protein RadC homolog	null
360	1168	2,1648e+00	SAV1142	-	conserved hypothetical protein	null
361	2619	2,1649e+00	SAV2600	-	similar to 2-dehydropantoate 2-reductase	null
362	416	2,1652e+00	SAV0384	tnp	transposase for IS1181	null
363	661	2,1652e+00	SAV0630	tnp	transposase for IS1181	null
364	955	2,1652e+00	SAV0926	tnp	transposase for IS1181	null
365	1187	2,1652e+00	SAV1162	tnp	transposase for insertion sequence IS1181	null
366	1720	2,1652e+00	SAV1699	tnp	transposase	null
367	1741	2,1652e+00	SAV1720	tnp	transposase	null
368	1880	2,1652e+00	SAV1860	tnp	transposase	null
369	2100	2,1652e+00	SAV2080	tnp	transposase	null
370	2398	2,1652e+00	SAV2379	tnp	transposase	null
371	2520	2,1652e+00	SAV2501	tnp	transposase	null
372	946	2,1663e+00	SAV0917	-	hypothetical protein	Bacteriophage phi mu1
373	2001	2,1672e+00	SAV1980	-	hypothetical protein	Bacteriophage phi Sa 3mu
374	608	2,1673e+00	SAV0576	vraB	acetyl-CoA c-acetyltransferase	null
375	820	2,1681e+00	SAV0790	-	hypothetical protein	Bacteriophage Type-I nSa3
376	2195	2,1689e+00	SAV2176	-	similar to ferrichrome ABC transporter	null
377	2647	2,1690e+00	SAV2628	-	similar to transcriptional regulator	null
378	2473	2,1694e+00	SAV2454	-	similar to ABC transporter (ATP-binding protein)	null
379	2222	2,1713e+00	SAV2203	-	conserved hypothetical protein	null
380	33	2,1738e+00	null	SAVP033	hypotehtical protein	null
381	2186	2,1741e+00	SAV2167	-	hypothetical protein	null
382	2194	2,1759e+00	SAV2175	-	ferrichrome ABC transporter	null
383	2504	2,1775e+00	SAV2485	-	hypothetical protein	null
384	835	2,1786e+00	SAV0805	-	hypothetical protein	Bacteriophage Type-I nSa3
385	213	2,1787e+00	SAV0180	-	conserved hypothetical protein	null
386	1959	2,1788e+00	SAV1939	truncated-hlb	truncated beta-hemolysin	Bacteriophage phi Sa 3mu
387	2420	2,1800e+00	SAV2401	-	similar to NirR protein	null
388	2003	2,1805e+00	SAV1982	-	hypothetical protein	Bacteriophage phi Sa 3mu
389	2040	2,1823e+00	SAV2020	-	hypothetical protein	null
390	2627	2,1823e+00	SAV2608	-	hypothetical protein	null
391	1577	2,1830e+00	SAV1555	-	ABC transporter MreB	null
392	722	2,1850e+00	SAV0691	-	putative deoxyribodipyrimidine photolyase	null
393	788	2,1852e+00	SAV0757	-	conserved hypothetical protein	null
394	652	2,1854e+00	SAV0620	-	hypothetical protein	null
395	613	2,1864e+00	SAV0581	ung	uracil-DNA glycosylase	null
396	146	2,1870e+00	SAV0113	sirC	lipoprotein	null
397	452	2,1871e+00	SAV0420	-	conserved hypothetical protein	null
398	2239	2,1874e+00	SAV2220	-	similar to ABC transporter, permease protein	null
399	1856	2,1879e+00	SAV1836	-	similar to ABC transporter ecsB	null
400	11	2,1883e+00	null	SAVP011	hypothetical protein	null
401	2322	2,1888e+00	SAV2303	-	conserved hypothetical protein	null
402	305	2,1890e+00	SAV0272	-	NADH dehydrogenase subunit	null
403	2605	2,1908e+00	SAV2586	-	hypothetical protein	null
404	2421	2,1923e+00	SAV2402	-	conserved hypothetical protein	null
405	2300	2,1941e+00	SAV2281	-	hypothetical protein	null
406	63	2,1944e+00	SAV0029	truncated-repB	truncated replication protein for pUB110 plasmid	null
407	764	2,1957e+00	SAV0733	-	ferrichrome ABC transporter permease	null
408	526	2,1960e+00	SAV0495	-	4-diphosphocytidyl-2-C-methyl-D-erythritol	null
409	384	2,1963e+00	SAV0352	-	conserved hypothetical protein	null
410	2669	2,1966e+00	SAV2650	-	hypothetical protein	null
411	1399	2,1970e+00	SAV1376	-	hypothetical protein	null
412	499	2,1971e+00	SAV0468	-	conserved hypothetical protein	null
413	2699	2,1979e+00	SAV2680	-	probable ATP phosphoribosyltransferase regulatory	null
414	1182	2,1984e+00	SAV1157	-	hypothetical protein	null
415	2724	2,1987e+00	SAV2705	-	hypothetical protein	null
416	1533	2,1988e+00	SAV1510	-	hypothetical protein	null
417	2138	2,1997e+00	SAV2119	tdk	thymidine kinase	null
418	91	2,2007e+00	SAV0058	-	hypothetical protein	null
419	337	2,2008e+00	SAV0305	-	similar to NirC protein	null
420	1890	2,2009e+00	SAV1870	-	similar to teichoic acid transport protein tagG	null
421	212	2,2013e+00	SAV0179	-	similar to surfactin synthetase	null
422	103	2,2040e+00	SAV0070	kdpE	transcription regulator protein kdpE	null
423	2285	2,2041e+00	SAV2266	-	similar to transporter ybfD	null
424	261	2,2054e+00	SAV0228	-	putative glycerophosphodiester phosphodiesterase	null
425	2481	2,2060e+00	SAV2462	-	antibiotic resistance protein	null
426	2560	2,2065e+00	SAV2541	-	conserved hypothetical protein	null
427	106	2,2071e+00	SAV0073	kdpB#SCCmec	potassium-transporting ATPase B chain homologue	null
428	141	2,2076e+00	SAV0108	-	hypothetical protein	null
429	1590	2,2080e+00	SAV1568	cdd	cytidine deaminase	null
430	209	2,2084e+00	SAV0176	-	conserved hypothetical protein	null
431	307	2,2087e+00	SAV0274	-	similar to transmembrane efflux pump protein	null
432	2374	2,2089e+00	SAV2355	tcaB	TcaB protein	null
433	813	2,2091e+00	SAV0783	-	integrase	Bacteriophage Type-I nSa3
434	1610	2,2098e+00	SAV1588	-	similar to late competence protein ComEC	null
435	485	2,2100e+00	SAV0453	-	conserved hypothetical protein	null
436	966	2,2105e+00	SAV0937	-	conserved hypothetical protein	null
437	2637	2,2135e+00	SAV2618	-	similar to magnesium citrate secondary	null
438	993	2,2158e+00	SAV0964	spsA	type-I signal peptidase	null
439	821	2,2160e+00	SAV0791	-	hypothetical protein	Bacteriophage Type-I nSa3
440	357	2,2167e+00	SAV0325	-	conserved hypothetical protein	null
441	47	2,2171e+00	SAV0013	-	conserved hypothetical protein	null
442	2556	2,2175e+00	SAV2537	-	conserved hypothetical protein	null
443	1344	2,2177e+00	SAV1320	-	hypothetical protein	null
444	1994	2,2178e+00	SAV1973	-	hypothetical protein	Bacteriophage phi Sa 3mu
445	629	2,2197e+00	SAV0597	-	conserved hypothetical protein	null
446	1323	2,2206e+00	SAV1299	-	hypothetical protein	null
447	2418	2,2209e+00	SAV2399	nasE	assimilatory nitrite reductase	null
448	1952	2,2210e+00	SAV1932	-	hypothetical protein	null
449	2451	2,2225e+00	SAV2432	-	similar to glycerate kinase	null
450	2645	2,2228e+00	SAV2626	-	hypothetical protein	null
451	2716	2,2240e+00	SAV2697	-	hypothetical protein	null
452	1003	2,2241e+00	SAV0974	-	similar to lipopolysaccharide modification	null
453	2732	2,2244e+00	SAV2713	rnpA	ribonuclease P protein component	null
454	2559	2,2255e+00	SAV2540	-	conserved hypothetical protein	null
455	2635	2,2257e+00	SAV2616	-	anaerobic (class III) ribonucleotide reductase	null
456	671	2,2257e+00	SAV0640	tagX	teichoic acid biosynthesis protein X	null
457	718	2,2260e+00	SAV0687	-	similar to cobalamin synthesis related protein	null
458	2373	2,2265e+00	SAV2354	-	similar to transcriptional regulator	null
459	670	2,2277e+00	SAV0639	tagB	teichoic acid biosynthesis protein B	null
460	1806	2,2278e+00	SAV1786	-	truncated transposase	null
461	1058	2,2285e+00	SAV1030	-	hypothetical protein	null
462	1410	2,2295e+00	SAV1387	-	similar to phosphate ABC transporter	null
463	631	2,2298e+00	SAV0599	-	conserved hypothetical protein	null
464	1975	2,2321e+00	SAV1954	-	phi PVL orfs 18-19-like protein	Bacteriophage phi Sa 3mu
465	540	2,2321e+00	SAV0509	-	conserved hypothetical protein	null
466	897	2,2321e+00	SAV0868	-	hypothetical protein	Bacteriophage phi mu1
467	1556	2,2322e+00	SAV1534	-	similar to rhodanese family protein	null
468	646	2,2328e+00	SAV0614	-	hypothetical protein	null
469	2674	2,2329e+00	SAV2655	-	conserved hypothetical protein	null
470	2185	2,2331e+00	SAV2166	-	similar to multidrug resistance protein	null
471	113	2,2344e+00	SAV0080	-	hypothetical protein	null
472	656	2,2344e+00	SAV0625	-	MnhD homologue	null
473	706	2,2347e+00	SAV0675	-	conserved hypothetical protein	null
474	312	2,2351e+00	SAV0279	-	hypothetical protein	null
475	1267	2,2355e+00	SAV1242	-	conserved hypothetical protein	null
476	151	2,2356e+00	SAV0118	-	conserved hypothetical protein	null
477	2552	2,2359e+00	SAV2533	-	hypothetical protein	null
478	886	2,2359e+00	SAV0857	-	hypothetical protein	Bacteriophage phi mu1
479	822	2,2359e+00	SAV0792	-	hypothetical protein	Bacteriophage Type-I nSa3
480	1403	2,2361e+00	SAV1380	-	oligopeptide transport ATPase	null
481	304	2,2363e+00	SAV0271	-	similar to sugar-binding transcriptional	null
482	2561	2,2366e+00	SAV2542	-	similar to transcription regulator	null
483	705	2,2375e+00	SAV0674	-	conserved hypothetical protein	null
484	2536	2,2379e+00	SAV2517	-	conserved hypothetical protein	null
485	828	2,2381e+00	SAV0798	-	hypothetical protein	Bacteriophage Type-I nSa3
486	2035	2,2381e+00	SAV2015	-	hypothetical protein	null
487	2445	2,2385e+00	SAV2426	bioA	adenosylmethionine-8-amino-7-oxononanoate	null
488	896	2,2388e+00	SAV0867	-	hypothetical protein	Bacteriophage phi mu1
489	1376	2,2395e+00	SAV1353	-	conserved hypothetical protein	null
490	2338	2,2396e+00	SAV2319	-	hypothetical protein	null
491	2231	2,2403e+00	SAV2212	-	truncated IS232 IstB protein homolog	null
492	385	2,2404e+00	SAV0353	-	hypothetical protein	null
493	163	2,2407e+00	SAV0130	-	hypothetical protein	null
494	1596	2,2420e+00	SAV1574	-	conserved hypothetical protein	null
495	1302	2,2434e+00	SAV1277	-	similar to transcription regulator GntR family	null
496	2702	2,2435e+00	SAV2683	-	similar to cobalt transport family protein	null
497	715	2,2439e+00	SAV0684	-	hypothetical protein	null
498	1887	2,2445e+00	SAV1867	-	conserved hypothetical protein	null
499	2182	2,2449e+00	SAV2163	-	conserved hypothetical protein	null
500	471	2,2455e+00	SAV0439	-	hypothetical protein	null
501	373	2,2456e+00	SAV0341	-	conserved hypothetical protein	null
502	868	2,2460e+00	SAV0838	-	similar to ABC transporter, permease protein	null
503	691	2,2462e+00	SAV0660	-	putative two-component sensor histidine kinase	null
504	2093	2,2465e+00	SAV2073	-	conserved hypothetical protein	null
505	735	2,2472e+00	SAV0704	-	similar to CsbB stress response protein	null
506	667	2,2481e+00	SAV0636	tagA	teichoic acid biosynthesis protein	null
507	910	2,2485e+00	SAV0881	-	hypothetical protein	Bacteriophage phi mu1
508	830	2,2491e+00	SAV0800	-	similar to bacteriophage terminase small subunit	Bacteriophage Type-I nSa3
509	464	2,2498e+00	SAV0432	hsdS	probable restriction modification system	null
510	2701	2,2507e+00	SAV2682	-	conserved hypothetical protein	null
511	1086	2,2509e+00	SAV1059	qoxC	Quinol oxidase polypeptide III	null
512	2174	2,2513e+00	SAV2155	-	hypothetical protein	null
513	1387	2,2526e+00	SAV1364	-	DNA-damage repair protein	null
514	364	2,2531e+00	SAV0332	-	hypothetical protein	null
515	1836	2,2536e+00	SAV1816	-	truncated hypothetical protein	null
516	157	2,2545e+00	SAV0124	-	hypothetical protein	null
517	2116	2,2553e+00	SAV2096	-	similar to single strand DNA binding protein	null
518	1794	2,2562e+00	SAV1774	-	aesenical pump membrane protein homolog	null
519	1987	2,2568e+00	SAV1966	-	phage terminase large subunit	Bacteriophage phi Sa 3mu
520	2500	2,2582e+00	SAV2481	-	hypothetical protein	null
521	712	2,2590e+00	SAV0681	-	conserved hypothetical protein	null
522	2673	2,2600e+00	SAV2654	-	serine-threoinine rich antigen	null
523	436	2,2602e+00	SAV0404	-	hypothetical protein	null
524	1807	2,2605e+00	SAV1787	-	truncated transposase	null
525	2667	2,2608e+00	SAV2648	-	similar to lipopolysaccharide biosynthesis	null
526	721	2,2611e+00	SAV0690	-	putative di- and tricarboxylate transporter	null
527	908	2,2611e+00	SAV0879	-	hypothetical protein	Bacteriophage phi mu1
528	349	2,2613e+00	SAV0317	-	conserved hypothetical protein	null
529	2710	2,2615e+00	SAV2691	-	hypothetical protein	null
530	1428	2,2620e+00	SAV1405	-	similar to 5-bromo-4-chloroindolyl phosphate	null
531	153	2,2624e+00	SAV0120	-	hypothetical protein	null
532	2290	2,2638e+00	SAV2271	moaE	molybdopterin converting factor	null
533	778	2,2639e+00	SAV0747	llm	lipophilic protein affecting bacterial lysis rate	null
534	879	2,2643e+00	SAV0849	-	hypothetical protein	Bacteriophage phi mu1
535	354	2,2644e+00	SAV0322	-	putative trimethylamine dehydrogenase	null
536	2676	2,2646e+00	SAV2657	-	hypothetical protein	null
537	2455	2,2651e+00	SAV2436	-	hypothetical protein	null
538	607	2,2663e+00	SAV0575	vraA	hypothetical protein	null
539	2142	2,2669e+00	SAV2123	-	conserved hypothetical protein	null
540	2494	2,2674e+00	SAV2475	-	hypothetical protein	null
541	2688	2,2680e+00	SAV2669	icaC	intercellular adhesion protein C	null
542	242	2,2682e+00	SAV0209	-	similar to gamma-glutamyltranspeptidase	null
543	282	2,2682e+00	SAV0249	-	hypothetical protein	null
544	374	2,2683e+00	SAV0342	-	similar to ribosomal-protein-serine	null
545	793	2,2689e+00	SAV0762	-	similar to O-acetyltransferase	null
546	2544	2,2699e+00	SAV2525	-	conserved hypothetical protein	null
547	1160	2,2705e+00	SAV1134	-	putative iron transport permease SirG	null
548	2018	2,2718e+00	SAV1997	-	hypothetical protein	Bacteriophage phi Sa 3mu
549	1937	2,2720e+00	SAV1917	-	conserved hypothetical protein	null
550	2348	2,2722e+00	SAV2329	-	similar to amino acid amidohydrolase	null
551	746	2,2727e+00	SAV0715	-	putative para-aminobenzoate synthase component I	null
552	657	2,2730e+00	SAV0626	-	Na_ antiporter	null
553	415	2,2733e+00	SAV0383	-	proton/sodium-glutamate symport protein	null
554	1816	2,2747e+00	SAV1796	menC	o-succinylbenzoic acid synthetase	null
555	1916	2,2748e+00	SAV1896	-	conserved hypothetical protein	null
556	2528	2,2757e+00	SAV2509	-	GTP-pyrophosphokinase	null
557	1189	2,2757e+00	SAV1164	-	hypothetical protein	null
558	2469	2,2770e+00	SAV2450	-	amino acid transporter	null
559	208	2,2770e+00	SAV0175	-	hypothetical protein	null
560	654	2,2772e+00	SAV0623	-	Na_ antiporter	null
561	2671	2,2775e+00	SAV2652	-	hypothetical protein	null
562	1036	2,2780e+00	SAV1008	-	conserved hypothetical protein	null
563	913	2,2784e+00	SAV0884	-	hypothetical protein	Bacteriophage phi mu1
564	277	2,2789e+00	SAV0244	-	similar to transcription antiterminator (BglG	null
565	2511	2,2792e+00	SAV2492	-	hypothetical protein	null
566	775	2,2796e+00	SAV0744	-	conserved hypothetical protein	null
567	1888	2,2806e+00	SAV1868	-	similar to A/G-specific adenine glycosylase	null
568	389	2,2812e+00	SAV0357	-	similar to 5-methyltetrahydrofolate-homocysteine	null
569	1960	2,2812e+00	SAV1940	-	hypothetical protein	Bacteriophage phi Sa 3mu
570	2129	2,2812e+00	SAV2110	-	hypothetical protein	null
571	114	2,2814e+00	SAV0081	-	hypothetical protein	null
572	1860	2,2816e+00	SAV1840	-	conserved hypothetical protein	null
573	249	2,2817e+00	SAV0216	-	maltose/maltodextrin transport permease	null
574	1427	2,2827e+00	SAV1404	-	putative acylphosphatase	null
575	2460	2,2830e+00	SAV2441	-	fmtA-like protein	null
576	1052	2,2831e+00	SAV1024	-	Na+transporting ATP synthase	null
577	949	2,2837e+00	SAV0920	-	probable 2-nitropropane dioxygenase	null
578	1081	2,2837e+00	SAV1054	-	putative acetyltransferase	null
579	1064	2,2840e+00	SAV1036	-	hypothetical protein	null
580	2681	2,2840e+00	SAV2662	-	capsular polysaccharide biosynthesis	null
581	122	2,2841e+00	SAV0089	-	probable dehydrogenases, nifR3 family	null
582	502	2,2845e+00	SAV0471	gltC	transcription activator of glutamate synthase	null
583	2013	2,2847e+00	SAV1992	-	hypothetical protein	Bacteriophage phi Sa 3mu
584	2569	2,2847e+00	SAV2550	feoB	ferrous iron transport protein B homolog	null
585	2293	2,2850e+00	SAV2274	moaC	molybdenum cofactor biosynthesis protein C	null
586	54	2,2855e+00	SAV0020	-	conserved hypothetical protein	null
587	1945	2,2863e+00	SAV1925	-	hypothetical protein	null
588	178	2,2869e+00	SAV0145	-	2'-3'-cyclic-nucleotide 2'-phosphodiesterase	null
589	737	2,2869e+00	SAV0706	saeR	response regulator	null
590	445	2,2871e+00	SAV0413	-	hypothetical protein	null
591	2457	2,2872e+00	SAV2438	-	amino acid ABC transporter homolog	null
592	1196	2,2875e+00	SAV1171	-	putative membrane protein	null
593	2638	2,2878e+00	SAV2619	-	similar to precorrin-2 oxidase	null
594	248	2,2886e+00	SAV0215	-	maltose/maltodextrin transport permease	null
595	864	2,2903e+00	SAV0834	-	conserved hypothetical protein	null
596	519	2,2927e+00	SAV0488	-	conserved hypothetical protein	null
597	1963	2,2934e+00	SAV1943	truncated-lytA	truncated amidase	Bacteriophage phi Sa 3mu
598	400	2,2950e+00	SAV0368	-	hypothetical protein	null
599	311	2,2956e+00	SAV0278	-	hypothetical protein	null
600	1444	2,2967e+00	SAV1421	-	conserved hypothetical protein	null
601	2687	2,2971e+00	SAV2668	icaB	intercellular adhesion protein B	null
602	617	2,2973e+00	SAV0585	-	conserved hypothetical protein	null
603	1525	2,2979e+00	SAV1502	-	similar to oxidoreductase	null
604	1536	2,2982e+00	SAV1513	-	conserved hypothetical protein	null
605	1823	2,2985e+00	SAV1803	-	hypothetical protein	null
606	610	2,2988e+00	SAV0578	-	hypothetical protein	null
607	215	2,2995e+00	SAV0182	-	hypothetical protein	null
608	2729	2,3012e+00	SAV2710	gidB	glucose inhibited division protein B	null
609	238	2,3020e+00	SAV0205	oppF	oligopeptide transport ATP-binding protein	null
610	240	2,3032e+00	SAV0207	-	hypothetical protein	null
611	871	2,3036e+00	SAV0841	-	conserved hypothetical protein	null
612	523	2,3041e+00	SAV0492	-	conserved hypothetical protein	null
613	2098	2,3050e+00	SAV2078	kdpD	sensor protein	null
614	2330	2,3057e+00	SAV2311	-	similar to suppressor protein suhB	null
615	155	2,3078e+00	SAV0122	-	hypothetical protein	null
616	448	2,3082e+00	SAV0416	-	hypothetical protein	null
617	2725	2,3083e+00	SAV2706	-	hypothetical protein	null
618	765	2,3088e+00	SAV0734	-	similar to ferrichrome ABC transporter permease	null
619	2378	2,3090e+00	SAV2359	-	similar to ABC transporter (ATP-binding protein)	null
620	1605	2,3092e+00	SAV1583	hemN	oxygen-independent coproporphyrinogen oxidase	null
621	2583	2,3095e+00	SAV2564	-	similar to phytoene dehydrogenase	null
622	1394	2,3101e+00	SAV1371	trpF	phosphoriborylanthranilate isomerase	null
623	214	2,3101e+00	SAV0181	-	conserved hypothetical protein	null
624	358	2,3101e+00	SAV0326	-	hypothetical protein	null
625	792	2,3102e+00	SAV0761	lgt	prolipoprotein diacylglyceryl transferase	null
626	719	2,3104e+00	SAV0688	-	similar to oxidoreductase, aldo/keto reductase	null
627	950	2,3107e+00	SAV0921	-	conserved hypothetical protein	null
628	1258	2,3117e+00	SAV1233	rnc	RNase III	null
629	2574	2,3123e+00	SAV2555	-	putative acetyltransferase	null
630	1246	2,3125e+00	SAV1221	-	conserved hypothetical protein	null
631	2652	2,3132e+00	SAV2633	arcD	arginine/oirnithine antiporter	null
632	2714	2,3134e+00	SAV2695	-	2-oxoglutarate/malate translocator	null
633	2216	2,3139e+00	SAV2197	-	similar to regulatory protein SIR2 family	null
634	1374	2,3144e+00	SAV1351	-	putative 4-hydroxybenzoyl-CoA thioesterase	null
635	1804	2,3144e+00	SAV1784	-	hypothetical protein	null
636	2553	2,3146e+00	SAV2534	-	similar to transporter, EamA family	null
637	2664	2,3147e+00	SAV2645	-	hypothetical protein	null
638	180	2,3147e+00	SAV0147	-	similar to transcription regulator	null
639	1493	2,3151e+00	SAV1470	gerCC	heptaprenyl diphosphate syntase component II	null
640	1035	2,3161e+00	SAV1007	-	probable inorganic polyphosphate/ATP-NAD kinase	null
641	649	2,3164e+00	SAV0617	-	conserved hypothetical protein	null
642	1705	2,3170e+00	SAV1684	dnaI	primosomal protein	null
643	473	2,3171e+00	SAV0441	lpl5	hypothetical protein	null
644	1687	2,3177e+00	SAV1665	-	conserved hypothetical protein	null
645	2071	2,3178e+00	SAV2051	-	similar to glycoprotein endopeptidase	null
646	348	2,3186e+00	SAV0316	-	hypothetical protein	null
647	710	2,3187e+00	SAV0679	-	conserved hypothetical protein	null
648	490	2,3189e+00	SAV0458	-	sodium-dependent transporter	null
649	703	2,3194e+00	SAV0672	-	LysR family transcriptional regulator	null
650	75	2,3195e+00	SAV0042	mecR1	methicillin resistance protein	null
651	2666	2,3202e+00	SAV2647	-	hypothetical protein	null
652	2470	2,3206e+00	SAV2451	-	similar to para-nitrobenzyl esterase chain A	null
653	268	2,3212e+00	SAV0235	-	putative acetyl-CoA/acetoacetyl-CoA transferase	null
654	2039	2,3214e+00	SAV2019	-	hypothetical protein	null
655	2096	2,3228e+00	SAV2076	kdpB	probable potassium-transporting ATPase B chain	null
656	230	2,3238e+00	SAV0197	-	conserved hypothetical protein	null
657	741	2,3239e+00	SAV0710	-	coenzyme PQQ synthesis homologue	null
658	1350	2,3242e+00	SAV1326	-	hypothetical protein	null
659	394	2,3246e+00	SAV0362	-	conserved hypothetical protein	null
660	2525	2,3249e+00	SAV2506	gntK	gluconokinase	null
661	507	2,3250e+00	SAV0476	-	similar to trehalose operon transcription	null
662	156	2,3261e+00	SAV0123	-	probable diaminopimelate decarboxylase protein	null
663	2297	2,3261e+00	SAV2278	modB	probable molybdenum transport permease	null
664	216	2,3268e+00	SAV0183	argJ	arginine biosynthesis bifunctional protein	null
665	2483	2,3269e+00	SAV2464	-	oligopeptide transporter putative ATPase domain	null
666	2659	2,3270e+00	SAV2640	-	similar to transcription antiterminator BglG	null
667	760	2,3277e+00	SAV0729	-	putative transporter	null
668	663	2,3277e+00	SAV0632	-	similar to ABC transporter, permease protein	null
669	698	2,3280e+00	SAV0667	-	similar to AraC/XylS family transcriptional	null
670	2629	2,3282e+00	SAV2610	-	conserved hypothetical protein	null
671	1847	2,3289e+00	SAV1827	yent1	enterotoxin	null
672	390	2,3301e+00	SAV0358	-	putative cystathionine beta-lyase	null
673	446	2,3306e+00	SAV0414	-	hypothetical protein	null
674	232	2,3309e+00	SAV0199	-	similar to SA0193/BacI-like protein	null
675	898	2,3310e+00	SAV0869	-	hypothetical protein	Bacteriophage phi mu1
676	1717	2,3313e+00	SAV1696	aapA	D-serine/D-alanine/glycine transporter	null
677	1199	2,3313e+00	SAV1174	-	hypothetical protein	null
678	565	2,3322e+00	SAV0533	-	hypothetical protein	null
679	2159	2,3323e+00	SAV2140	-	conserved hypothetical protein	null
680	781	2,3325e+00	SAV0750	-	similar to comF operon protein 1	null
681	1044	2,3326e+00	SAV1016	-	multidrug resistance protein-related protein	null
682	2299	2,3329e+00	SAV2280	narQ	FdhD protein homolog	null
683	235	2,3332e+00	SAV0202	-	conserved hypothetical protein	null
684	231	2,3338e+00	SAV0198	-	similar to ABC transporter ATP-binding protein	null
685	2069	2,3340e+00	SAV2049	-	similar to O-sialoglycoprotein endopeptidase	null
686	38	2,3345e+00	SAV0004	recF	DNA repair and genetic recombination protein	null
687	2032	2,3349e+00	SAV2011	tst	toxic shock syndrome toxin-1	null
688	1061	2,3350e+00	SAV1033	-	hypothetical protein	null
689	2397	2,3354e+00	SAV2378	-	conserved hypothetical protein	null
690	1630	2,3360e+00	SAV1608	-	conserved hypothetical protein	null
691	1735	2,3362e+00	SAV1714	-	conserved hypothetical protein	null
692	2176	2,3367e+00	SAV2157	-	hypothetical protein	null
693	2472	2,3376e+00	SAV2453	-	putative metal resistance protein	null
694	2023	2,3381e+00	SAV2002	int	integrase	null
695	376	2,3382e+00	SAV0344	-	conserved hypothetical protein	null
696	1813	2,3385e+00	SAV1793	-	conserved hypothetical protein	null
697	421	2,3389e+00	SAV0389	pbuX	xanthine permease	null
698	1560	2,3391e+00	SAV1538	-	similar to shikimate kinase	null
699	1631	2,3397e+00	SAV1609	-	similar to allophanate hydrolase subunit 1	null
700	1475	2,3398e+00	SAV1452	nth	endonuclease-like protein	null
701	680	2,3400e+00	SAV0649	fhuG	ferrichrome transport permease	null
702	2059	2,3402e+00	SAV2039	agrA	accessory gene regulator A	null
703	2014	2,3402e+00	SAV1993	-	phi PVL orf 35-like protein	Bacteriophage phi Sa 3mu
704	296	2,3404e+00	SAV0263	lrgB	holin-like protein	null
705	2394	2,3407e+00	SAV2375	-	hypothetical protein	null
706	449	2,3410e+00	SAV0417	-	hypothetical protein	null
707	2679	2,3411e+00	SAV2660	-	similar to methionine sulfoxide reductase	null
708	901	2,3412e+00	SAV0872	-	hypothetical protein	Bacteriophage phi mu1
709	2594	2,3416e+00	SAV2575	-	conserved hypothetical protein	null
710	2204	2,3419e+00	SAV2185	-	glycine betaine transporter opuD homolog	null
711	535	2,3420e+00	SAV0504	-	similar to low temperature requirement B protein	null
712	653	2,3424e+00	SAV0621	-	putative NADH dehydrogenase I chain L	null
713	1286	2,3430e+00	SAV1261	cdsA	phosphatidate cytidylyltransferase	null
714	596	2,3432e+00	SAV0564	-	similar to poly (glycerol-phosphate)	null
715	2482	2,3437e+00	SAV2463	-	oligopeptide transporter putative ATPase domain	null
716	2459	2,3440e+00	SAV2440	-	similar to amino acid permease	null
717	494	2,3440e+00	SAV0463	-	ABC transporter permease protein	null
718	2505	2,3444e+00	SAV2486	-	hypothetical protein	null
719	1322	2,3446e+00	SAV1298	glpP	glycerol uptake operon antiterminator regulatory	null
720	1369	2,3448e+00	SAV1345	-	similar to exonuclease SbcD	null
721	1508	2,3453e+00	SAV1485	-	conserved hypothetical protein	null
722	516	2,3454e+00	SAV0485	-	signal peptidase II-like protein	null
723	379	2,3461e+00	SAV0347	-	conserved hypothetical protein	null
724	1889	2,3462e+00	SAV1869	-	conserved hypothetical protein	null
725	245	2,3466e+00	SAV0212	-	hypothetical protein	null
726	1969	2,3470e+00	SAV1948	sep	enterotoxin P	Bacteriophage phi Sa 3mu
727	269	2,3472e+00	SAV0236	-	hypothetical protein	null
728	195	2,3478e+00	SAV0162	capN	capsular polysaccharide synthesis enzyme Cap5N	null
729	867	2,3479e+00	SAV0837	-	ABC transporter ATP-binding protein homologue	null
730	87	2,3481e+00	SAV0054	tnpC	transposase C	null
731	1679	2,3481e+00	SAV1657	tnpC	transposase C	null
732	2066	2,3481e+00	SAV2046	-	conserved hypothetical protein	null
733	847	2,3483e+00	SAV0817	-	hypothetical protein	null
734	942	2,3486e+00	SAV0913	-	amidase	Bacteriophage phi mu1
735	2572	2,3487e+00	SAV2553	-	hypothetical protein	null
736	2187	2,3491e+00	SAV2168	-	putative multidrug transporter	null
737	1485	2,3494e+00	SAV1462	-	conserved hypothetical protein	null
738	1712	2,3498e+00	SAV1691	-	hypothetical protein	null
739	2526	2,3498e+00	SAV2507	gntR	gluconate operon transcriptional repressor	null
740	687	2,3505e+00	SAV0656	-	hypothetical protein	null
741	2033	2,3505e+00	SAV2012	-	similar to bacteriophage terminase small subunit	null
742	625	2,3507e+00	SAV0593	-	conserved hypothetical protein	null
743	2061	2,3513e+00	SAV2041	scrB	sucrose-6-phosphate hydrolase	null
744	2650	2,3517e+00	SAV2631	-	transcriptional regulator	null
745	1818	2,3517e+00	SAV1798	-	hypothetical protein	null
746	1531	2,3520e+00	SAV1508	malR	maltose operon transcriptional repressor	null
747	926	2,3522e+00	SAV0897	-	hypothetical protein	Bacteriophage phi mu1
748	355	2,3524e+00	SAV0323	-	similar to bacterial luciferase family protein	null
749	2390	2,3532e+00	SAV2371	-	conserved hypothetical protein	null
750	2603	2,3537e+00	SAV2584	-	putative oxidoreductase	null
751	1393	2,3537e+00	SAV1370	trpC	indole-3-glycerol phosphate synthase	null
752	1021	2,3540e+00	SAV0992	-	oligopeptide ABC transporter ATP-binding protein	null
753	2523	2,3542e+00	SAV2504	-	hypothetical protein	null
754	1851	2,3545e+00	SAV1831	-	conserved hypothetical protein	null
755	1876	2,3548e+00	SAV1856	-	similar to iron-sulfur cluster-binding protein	null
756	538	2,3556e+00	SAV0507	-	similar to cell-division initiation protein	null
757	2097	2,3557e+00	SAV2077	kdpA	probable potassium-transporting ATPase A chain	null
758	562	2,3558e+00	SAV0530.1	cysS	cysteinyl-tRNA synthetase	null
759	2306	2,3564e+00	SAV2287	-	similar to urea transporter	null
760	740	2,3567e+00	SAV0709	-	hypothetical protein	null
761	149	2,3569e+00	SAV0116	-	probable cysteine synthase A protein	null
762	2415	2,3575e+00	SAV2396	narH	nitrate reductase beta chain	null
763	188	2,3585e+00	SAV0155	capG	capsular polysaccharide synthesis enzyme Cap5G	null
764	2530	2,3587e+00	SAV2511	-	conserved hypothetical protein	null
765	2295	2,3597e+00	SAV2276	moeB	molybdopterin biosynthesis protein	null
766	2151	2,3599e+00	SAV2132	-	hypothetical protein	null
767	2408	2,3624e+00	SAV2389	-	conserved hypothetical protein	null
768	2709	2,3631e+00	SAV2690	pcp	pyrrolidone-carboxylate peptidase	null
769	2090	2,3634e+00	SAV2070	alr	alanine racemase	null
770	293	2,3637e+00	SAV0260	lytS	two-component sensor histidine kinase	null
771	117	2,3647e+00	SAV0084	-	conserved hypothetical protein	null
772	1354	2,3649e+00	SAV1330	thrB	homoserine kinase homolog	null
773	139	2,3653e+00	SAV0106	-	67 kDa Myosin-crossreactive streptococcal antigen	null
774	952	2,3665e+00	SAV0923	-	conserved hypothetical protein	null
775	635	2,3666e+00	SAV0603	-	putative phosphohydrolase	null
776	1185	2,3666e+00	SAV1160	-	hypothetical protein	null
777	2518	2,3667e+00	SAV2499	sarH2	staphylococcal accessory regulator A homolog	null
778	101	2,3670e+00	SAV0068	-	transposase	null
779	2352	2,3675e+00	SAV2333	fosB	fosfomycin resistance protein fofB	null
780	2241	2,3688e+00	SAV2222	-	similar to probable ABC transporter	null
781	1285	2,3689e+00	SAV1260	uppS	undecaprenyl pyrophosphatase synthetase	null
782	1269	2,3690e+00	SAV1244	rnhB	RNase HII	null
783	1782	2,3690e+00	SAV1761	-	multidrug resistance protein homolog	null
784	618	2,3692e+00	SAV0586	-	conserved hypothetical protein	null
785	124	2,3693e+00	SAV0091	-	hypothetical protein	null
786	511	2,3710e+00	SAV0480	recR	recombination protein	null
787	1176	2,3711e+00	SAV1151	murI	glutamate racemase	null
788	1447	2,3722e+00	SAV1424	-	peptide methionine sulfoxide reductase	null
789	891	2,3726e+00	SAV0862	-	hypothetical protein	Bacteriophage phi mu1
790	616	2,3731e+00	SAV0584	-	cationic amino acid transporter	null
791	2380	2,3740e+00	SAV2361	-	similar to two component response regulator	null
792	1452	2,3741e+00	SAV1429	-	conserved hypothetical protein	null
793	2670	2,3743e+00	SAV2651	-	hypothetical protein	null
794	299	2,3745e+00	SAV0266	bglA	6-phospho-beta-glucosidase	null
795	512	2,3751e+00	SAV0481	-	similar to lysine decarboxylase	null
796	1128	2,3752e+00	SAV1101	potC	spermidine/putrescine ABC transporter homolog	null
797	829	2,3761e+00	SAV0799	-	hypothetical protein	Bacteriophage Type-I nSa3
798	2104	2,3763e+00	SAV2084	-	rod shape determining protein RodA	null
799	1426	2,3769e+00	SAV1403	-	conserved hypothetical protein	null
800	65	2,3772e+00	SAV0031	pre	plasmid recombination enzyme	null
801	2052	2,3776e+00	SAV2032	-	hypothetical protein	null
802	669	2,3784e+00	SAV0638	tagG	teichoic acid translocation permease protein	null
803	2590	2,3791e+00	SAV2571	-	hypothetical protein	null
804	981	2,3793e+00	SAV0952	mnhA	Na_ antiporter subunit	null
805	679	2,3796e+00	SAV0648	fhuB	ferrichrome transport permease	null
806	1028	2,3796e+00	SAV0999	-	similar to transcription factor	null
807	2492	2,3797e+00	SAV2473	-	similar to aminobenzoyl-glutamate transport	null
808	1071	2,3804e+00	SAV1043	menD	menaquinone biosynthesis protein	null
809	2506	2,3812e+00	SAV2487	-	hypothetical protein	null
810	2120	2,3813e+00	SAV2101	-	conserved hypothetical protein	null
811	1078	2,3817e+00	SAV1050	-	conserved hypothetical protein	null
812	127	2,3817e+00	SAV0094	-	hypothetical protein	null
813	728	2,3818e+00	SAV0697	-	similar to transcription regulation protein	null
814	2207	2,3826e+00	SAV2188	-	conserved hypothetical protein	null
815	1885	2,3826e+00	SAV1865	-	conserved hypothetical protein	null
816	327	2,3828e+00	SAV0295	-	hypothetical protein	null
817	726	2,3846e+00	SAV0695	norA	quinolone resistance protein	null
818	1107	2,3846e+00	SAV1080	-	hypothetical protein	null
819	2713	2,3851e+00	SAV2694	-	2-oxoglutarate/malate translocator	null
820	951	2,3855e+00	SAV0922	-	conserved hypothetical protein	null
821	1031	2,3856e+00	SAV1003	-	conserved hypothetical protein	null
822	2287	2,3858e+00	SAV2268	moaA	molybdenum cofactor biosynthesis protein A	null
823	2162	2,3863e+00	SAV2143	-	similar to mannose-6 phosphate isomelase pmi	null
824	802	2,3865e+00	SAV0771	gapR	glycolytic operon regulator	null
825	1827	2,3870e+00	SAV1807	-	probable specificity determinant HsdS	null
826	276	2,3873e+00	SAV0243	-	similar to inosine-uridine preferring nucleoside	null
827	505	2,3875e+00	SAV0474	treP	phosphoenolpyruvate-dependent and	null
828	429	2,3880e+00	SAV0397	-	putative transcriptional regulator	null
829	2220	2,3882e+00	SAV2201	-	similar to transcription regulators (MerR family)	null
830	2634	2,3882e+00	SAV2615	cudT	choline transporter	null
831	2164	2,3884e+00	SAV2145	czrA	repressor protein	null
832	118	2,3885e+00	SAV0085	-	conserved hypothetical protein	null
833	292	2,3886e+00	SAV0259	scdA	cell division and morphogenesis-related protein	null
834	809	2,3889e+00	SAV0778	secG	probable protein-export membrane protein	null
835	1382	2,3896e+00	SAV1359	-	conserved hypothetical protein	null
836	931	2,3897e+00	SAV0902	-	phi ETA orf 54-like protein	Bacteriophage phi mu1
837	456	2,3900e+00	SAV0424	set8	exotoxin 8	null
838	1988	2,3903e+00	SAV1967	-	hypothetical protein	Bacteriophage phi Sa 3mu
839	1242	2,3915e+00	SAV1217	-	similar to RNA-binding Sun protein	null
840	1576	2,3925e+00	SAV1554	-	ferric uptake regulator homolog	null
841	377	2,3933e+00	SAV0345	-	conserved hypothetical protein	null
842	1430	2,3935e+00	SAV1407	braB	branched-chain amino acid carrier protein	null
843	932	2,3941e+00	SAV0903	-	phi ETA orf 55-like protein	Bacteriophage phi mu1
844	2172	2,3942e+00	SAV2153	-	similar to ATP-binding protein homolog	null
845	1231	2,3945e+00	SAV1206	-	hypothetical protein	null
846	1343	2,3946e+00	SAV1319	-	ABC transporter homolog	null
847	115	2,3950e+00	SAV0082	-	hypothetical protein	null
848	414	2,3962e+00	SAV0382	-	similar to nitro/flavin reductase	null
849	256	2,3962e+00	SAV0223	-	similar to two-component response regulator	null
850	1770	2,3968e+00	SAV1749	-	similar to aminoglycoside phosphotransferase	null
851	1743	2,3969e+00	SAV1722	-	conserved hypothetical protein	null
852	1471	2,3973e+00	SAV1448	-	conserved hypothetical protein	null
853	2597	2,3975e+00	SAV2578	-	hypothetical protein	null
854	1339	2,3983e+00	SAV1315	-	possible low specificity-threonine aldolase	null
855	1024	2,3983e+00	SAV0995	-	similar to oligopeptide ABC transporter permease	null
856	102	2,3990e+00	SAV0069	-	conserved hypothetical protein	null
857	32	2,3994e+00	null	qacA	QacA protein	SAVP032
858	2484	2,3998e+00	SAV2465	-	oligopeptide transporter putative membrane	null
859	187	2,4000e+00	SAV0154	capF	capsular polysaccharide synthesis enzyme Cap5F	null
860	2411	2,4000e+00	SAV2392	-	similar to two-component sensor histidine kinase	null
861	1005	2,4014e+00	SAV0976	-	hypothetical protein	null
862	4	2,4020e+00	null	SAVP004	conserved hypothetical protein	null
863	1202	2,4022e+00	SAV1177	-	conserved hypothetical protein	null
864	1948	2,4049e+00	SAV1928	-	hypothetical protein	null
865	264	2,4050e+00	SAV0231	-	acetyl-CoA acetyltransferase homologue	null
866	2551	2,4055e+00	SAV2532	-	regulatory protein pfoR	null
867	853	2,4056e+00	SAV0823	-	hypothetical protein	null
868	1930	2,4063e+00	SAV1910	-	hypothetical protein	null
869	2240	2,4065e+00	SAV2221	-	similar to ABC transporter (ATP-binding protein)	null
870	1726	2,4065e+00	SAV1705	-	similar to CBS domain protein	null
871	2695	2,4069e+00	SAV2676	hisB	imidazoleglycerol-phosphate dehydratase	null
872	1648	2,4072e+00	SAV1626	-	conserved hypothetical protein	null
873	2466	2,4073e+00	SAV2447	opuCB	probable glycine betaine/carnitine/choline ABC	null
874	1554	2,4073e+00	SAV1532	-	hypothetical protein	null
875	823	2,4095e+00	SAV0793	-	hypothetical protein	Bacteriophage Type-I nSa3
876	2333	2,4098e+00	SAV2314	-	hypothetical protein	null
877	2317	2,4099e+00	SAV2298	-	similar to transcription regulator	null
878	1140	2,4105e+00	SAV1113	-	conserved hypothetical protein	null
879	938	2,4105e+00	SAV0909	-	cell wall hydrolase	Bacteriophage phi mu1
880	1127	2,4116e+00	SAV1100	potB	spermidine/putrescine ABC transporter homolog	null
881	1909	2,4119e+00	SAV1889	-	conserved hypothetical protein	null
882	1915	2,4124e+00	SAV1895	-	DNA polymerase IV	null
883	236	2,4130e+00	SAV0203	-	hypothetical protein	null
884	1370	2,4131e+00	SAV1346	-	similar to exonuclease SbcC	null
885	2444	2,4135e+00	SAV2425	bioB	biotin synthase	null
886	2683	2,4136e+00	SAV2664	-	capsular polysaccharide biosynthesis	null
887	1571	2,4147e+00	SAV1549	-	conserved hypothetical protein	null
888	254	2,4157e+00	SAV0221	uhpT	hexose phosphate transport protein	null
889	693	2,4160e+00	SAV0662	vraG	ABC transporter permease	null
890	2041	2,4162e+00	SAV2021	-	hypothetical protein	null
891	1529	2,4164e+00	SAV1506	-	transcription regulator AraC/XylS family homolog	null
892	154	2,4170e+00	SAV0121	-	similar to siderophore biosynthesis protein	null
893	474	2,4172e+00	SAV0442	lpl6	hypothetical protein	null
894	2620	2,4177e+00	SAV2601	-	similar to alpha-acetolactate decarboxylase	null
895	1401	2,4182e+00	SAV1378	-	conserved hypothetical protein	null
896	748	2,4186e+00	SAV0717	-	similar to urea amidolyase	null
897	816	2,4196e+00	SAV0786	-	hypothetical protein	Bacteriophage Type-I nSa3
898	1072	2,4198e+00	SAV1044	-	similar to prolyl aminopeptidase	null
899	2571	2,4202e+00	SAV2552	-	similar to antibiotic transport-associated	null
900	184	2,4203e+00	SAV0151	capC	capsular polysaccharide synthesis enzyme Cap8C	null
901	1511	2,4203e+00	SAV1488	-	hypothetical protein	null
902	1563	2,4220e+00	SAV1541	-	similar to competence protein	null
903	285	2,4227e+00	SAV0252	-	similar to xylitol dehydrogenase	null
904	1402	2,4230e+00	SAV1379	-	oligopeptide transporter putative ATPase domain	null
905	2382	2,4235e+00	SAV2363	-	conserved hypothetical protein	null
906	2717	2,4236e+00	SAV2698	-	similar to high-affinity nickel-transport	null
907	2660	2,4238e+00	SAV2641	-	fructose phosphotransferase system enzyme fruA	null
908	560	2,4241e+00	SAV0529	cysE	Serine acetyltransferase homologue	null
909	2465	2,4241e+00	SAV2446	opuCC	glycine betaine/carnitine/choline ABC	null
910	2642	2,4245e+00	SAV2623	-	similar to ABC transporter (ATP-binding protein)	null
911	2356	2,4258e+00	SAV2337	-	conserved hypothetical protein	null
912	2644	2,4262e+00	SAV2625	-	similar to two-component response regulator	null
913	326	2,4265e+00	SAV0294	-	conserved hypothetical protein	null
914	1478	2,4269e+00	SAV1455	dinG	probable ATP-dependent DNA helicase	null
915	798	2,4274e+00	SAV0767	-	conserved hypothetical protein	null
916	2386	2,4274e+00	SAV2367	-	hypothetical protein	null
917	688	2,4275e+00	SAV0657	-	conserved hypothetical protein	null
918	925	2,4277e+00	SAV0896	-	hypothetical protein	Bacteriophage phi mu1
919	812	2,4282e+00	SAV0782	ssrP	ssrA-binding protein	null
920	1869	2,4294e+00	SAV1849	-	two-component sensor histidine kinase homolog	null
921	1364	2,4296e+00	SAV1340	-	hypothetical protein	null
922	2643	2,4302e+00	SAV2624	-	putative two-component sensor histidine kinase	null
923	509	2,4304e+00	SAV0478	dnaX	DNA polymerase III gamma and tau subunits	null
924	59	2,4307e+00	SAV0025	-	hypothetical protein	null
925	1146	2,4317e+00	SAV1119	-	conserved hypothetical protein	null
926	766	2,4320e+00	SAV0735	-	similar to ferrichrome ABC transporter	null
927	2704	2,4330e+00	SAV2685	-	conserved hypothetical protein	null
928	1479	2,4333e+00	SAV1456	-	similar to biotin ligase	null
929	1277	2,4335e+00	SAV1252	xerC	site-specific recombinase XerC homologue	null
930	1221	2,4338e+00	SAV1196	lsp	lipoprotein signal peptidase	null
931	1207	2,4340e+00	SAV1182	mraY	phospho-N-muramic acid-pentapeptide translocase	null
932	1047	2,4342e+00	SAV1019	-	hypothetical protein	null
933	824	2,4346e+00	SAV0794	-	hypothetical protein	Bacteriophage Type-I nSa3
934	2548	2,4348e+00	SAV2529	-	similar to N-acetyltransferase	null
935	1416	2,4350e+00	SAV1393	lysC	aspartokinase II	null
936	1070	2,4357e+00	SAV1042	-	putative menaquinone-specific isochorismate	null
937	2370	2,4371e+00	SAV2351	-	hypothetical protein	null
938	477	2,4374e+00	SAV0445	lpl9	hypothetical protein	null
939	1777	2,4378e+00	SAV1756	-	conserved hypothetical protein	null
940	2491	2,4387e+00	SAV2472	-	similar to glucose 1-dehydrogenase	null
941	2274	2,4391e+00	SAV2255	-	conserved hypothetical protein	null
942	1790	2,4392e+00	SAV1770	ribB	riboflavin synthase alpha chain	null
943	2340	2,4392e+00	SAV2321	-	similar to sodium-dependent transporter	null
944	1826	2,4398e+00	SAV1806	tnp	transposase homolog for IS232	null
945	2432	2,4399e+00	SAV2413	-	ABC transporter (permease protein)	null
946	789	2,4401e+00	SAV0758	uvrB	exinuclease ABC subunit B	null
947	1725	2,4404e+00	SAV1704	-	conserved hypothetical protein	null
948	1520	2,4413e+00	SAV1497	xerD	site-specific recombinase	null
949	2073	2,4416e+00	SAV2053	ilvD	dihydroxy-acid dehydratase	null
950	817	2,4421e+00	SAV0787	-	hypothetical protein	Bacteriophage Type-I nSa3
951	1042	2,4427e+00	SAV1014	-	conserved hypothetical protein	null
952	884	2,4431e+00	SAV0855	-	similar to anti-repressor	Bacteriophage phi mu1
953	2019	2,4432e+00	SAV1998	-	repressor homolog	Bacteriophage phi Sa 3mu
954	266	2,4436e+00	SAV0233	-	putative acyl-CoA dehydrogenase FadD	null
955	2610	2,4439e+00	SAV2591	-	conserved hypothetical protein	null
956	2600	2,4440e+00	SAV2581	-	similar to hydrolase	null
957	2229	2,4444e+00	SAV2210	-	hypothetical protein	null
958	984	2,4445e+00	SAV0955	-	polyribonucleotide nucleotidyltransferase	null
959	832	2,4448e+00	SAV0802	-	hypothetical protein	Bacteriophage Type-I nSa3
960	1237	2,4449e+00	SAV1212	priA	primosomal protein	null
961	370	2,4450e+00	SAV0338	-	similar to glyoxalase family protein	null
962	745	2,4453e+00	SAV0714	-	putative para-aminobenzoate synthase component I	null
963	2091	2,4454e+00	SAV2071	dpj	holo-ACP synthase	null
964	12	2,4466e+00	null	truncated-res	truncated resolvase Res	SAVP013
965	522	2,4469e+00	SAV0491	-	putative deoxyribonuclease	null
966	1544	2,4473e+00	SAV1521	ispA	geranyltranstransferase homolog	null
967	1627	2,4473e+00	SAV1605	-	conserved hypothetical protein	null
968	60	2,4476e+00	SAV0026	-	hypothetical protein	null
969	197	2,4493e+00	SAV0164	capP	capsular polysaccharide synthesis enzyme Cap5P	null
970	220	2,4493e+00	SAV0187	-	hypothetical protein	null
971	1954	2,4495e+00	SAV1934	-	transcription regulator GntR family	null
972	1006	2,4497e+00	SAV0977	-	hypothetical protein	null
973	258	2,4499e+00	SAV0225	-	similar to periplasmic-iron-binding protein BitC	null
974	2099	2,4506e+00	SAV2079	kdpE	KDP operon transcriptional regulatory protein	null
975	1857	2,4509e+00	SAV1837	-	ABC transporter ecsA homolog	null
976	295	2,4511e+00	SAV0262	lrgA	holin-like protein	null
977	1828	2,4521e+00	SAV1808	-	type I restriction enzyme EcoR124II M protein	null
978	904	2,4528e+00	SAV0875	-	phi PVL ORF 52 homolog	Bacteriophage phi mu1
979	2400	2,4536e+00	SAV2381	-	similar to transcription regulatory protein	null
980	840	2,4547e+00	SAV0810	-	conserved hypothetical protein	null
981	359	2,4553e+00	SAV0327	-	putative lipoate-protein ligase	null
982	720	2,4555e+00	SAV0689	-	hypothetical protein	null
983	2630	2,4559e+00	SAV2611	-	hypothetical protein	null
984	1897	2,4562e+00	SAV1877	-	similar to thioredoxin-like oxidoreductases	null
985	674	2,4562e+00	SAV0643	-	ATP-binding cassette transporter A	null
986	1755	2,4564e+00	SAV1734	acuA	acetoin dehydrogenase homolog	null
987	877	2,4566e+00	SAV0847	int	integrase	Bacteriophage phi mu1
988	2005	2,4569e+00	SAV1984	-	hypothetical protein	Bacteriophage phi Sa 3mu
989	1179	2,4570e+00	SAV1154	-	hypothetical protein	null
990	1543	2,4573e+00	SAV1520	ahrC	arginine repressor	null
991	549	2,4585e+00	SAV0518	-	similar to transcription regulator GntR family	null
992	391	2,4585e+00	SAV0359	-	similar to cystathionine gamma-synthase	null
993	367	2,4589e+00	SAV0335	-	hypothetical protein	null
994	1713	2,4597e+00	SAV1692	phoR	alkaline phosphatase synthesis sensor protein	null
995	1561	2,4600e+00	SAV1539	-	hypothetical protein	null
996	1200	2,4601e+00	SAV1175	-	similar to 2-haloalkanoic acid dehalogenase	null
997	2705	2,4606e+00	SAV2686	-	conserved hypothetical protein	null
998	2134	2,4606e+00	SAV2115	-	similar to phosphatase	null
999	1776	2,4620e+00	SAV1755	-	putative flavoprotein	frameshift
1000	185	2,4622e+00	SAV0152	capD	capsular polysaccharide synthesis enzyme Cap5D	null
1001	1756	2,4630e+00	SAV1735	acuC	acetoin utilization protein	null
1002	2416	2,4631e+00	SAV2397	narG	respiratory nitrate reductase alpha chain	null
1003	2579	2,4632e+00	SAV2560	-	N-succinyldiaminopimelate aminotransferase	null
1004	2409	2,4644e+00	SAV2390	-	putative transcriptional regulator	null
1005	194	2,4646e+00	SAV0161	capM	capsular polysaccharide synthesis enzyme Cap5M	null
1006	1698	2,4646e+00	SAV1676	-	hypothetical protein	null
1007	831	2,4647e+00	SAV0801	-	hypothetical protein	Bacteriophage Type-I nSa3
1008	2612	2,4648e+00	SAV2593	-	hypothetical protein	null
1009	322	2,4648e+00	SAV0290	-	hypothetical protein	null
1010	1470	2,4653e+00	SAV1447	-	conserved hyothetical protein	null
1011	1318	2,4656e+00	SAV1293	-	conserved hypothetical protein	null
1012	1172	2,4667e+00	SAV1146	uvrC	excinuclease ABC subunit C	null
1013	504	2,4667e+00	SAV0473	gltD	NADH-glutamate synthase small subunit	null
1014	1016	2,4669e+00	SAV0987	-	oligopeptide transport system permease protein	null
1015	2009	2,4673e+00	SAV1988	-	phi PVL orf 39-like protein	Bacteriophage phi Sa 3mu
1016	1953	2,4674e+00	SAV1933	-	similar to ABC transporter (ATP-binding protein)	null
1017	308	2,4676e+00	SAV0275	-	similar to penicillin amidase V	null
1018	2447	2,4676e+00	SAV2428	-	putative ABC transporter, ATP-binding protein	null
1019	1906	2,4684e+00	SAV1886	-	conserved hypothetical protein	null
1020	2589	2,4695e+00	SAV2570	-	regulatory protein	null
1021	318	2,4706e+00	SAV0285	-	conserved hypothetical protein	null
1022	947	2,4709e+00	SAV0918	-	hypothetical protein	null
1023	246	2,4710e+00	SAV0213	msmX	multiple sugar-binding transport ATP-binding	null
1024	1188	2,4714e+00	SAV1163	-	alpha-hemolysin precursor	null
1025	1104	2,4714e+00	SAV1077	-	conserved hypothetical protein	null
1026	2189	2,4717e+00	SAV2170	-	hemolysin III	null
1027	2587	2,4725e+00	SAV2568	-	conserved hypothetical protein	null
1028	218	2,4725e+00	SAV0185	-	ornithine aminotransferase	null
1029	866	2,4729e+00	SAV0836	-	similar to thioredoxin	null
1030	1514	2,4729e+00	SAV1491	srrB	staphylococcal respiratory response protein	null
1031	1018	2,4731e+00	SAV0989	oppF	oligopeptide transport system ATP-binding protein	null
1032	640	2,4731e+00	SAV0608	-	putative endonuclease III	null
1033	2555	2,4733e+00	SAV2536	-	similar to thioredoxin	null
1034	2084	2,4734e+00	SAV2064	sigB	sigma factor B	null
1035	503	2,4735e+00	SAV0472	gltB	glutamate synthase large subunit	null
1036	2651	2,4739e+00	SAV2632	arcC	carbamate kinase	null
1037	2654	2,4740e+00	SAV2635	arcA	arginine deiminase	null
1038	2453	2,4748e+00	SAV2434	-	similar to bicyclomycin resistance protein TcaB	null
1039	1296	2,4755e+00	SAV1271	truB	tRNA pseudouridine 5S synthase	null
1040	776	2,4756e+00	SAV0745	-	conserved hypothetical protein	null
1041	2343	2,4758e+00	SAV2324	-	transcriptional regulator	null
1042	1437	2,4759e+00	SAV1414	arlS	putative protein histidine kinase	null
1043	1663	2,4762e+00	SAV1641	ruvB	holliday junction DNA helicase	null
1044	344	2,4763e+00	SAV0312	-	conserved hypothetical protein	null
1045	2578	2,4765e+00	SAV2559	-	putative D-specific D-2-hydroxyacid	null
1046	1274	2,4766e+00	SAV1249	-	similar to DNA processing Smf protein	null
1047	55	2,4766e+00	SAV0021	-	conserved hypothetical protein	null
1048	967	2,4773e+00	SAV0938	-	putative NADH dehydrogenase	null
1049	2152	2,4778e+00	SAV2133	hmrA	HmrA	null
1050	217	2,4782e+00	SAV0184	argC	N-acetylglutamate gamma-semialdehyde	null
1051	1465	2,4785e+00	SAV1442	-	conserved hypothetical protein	null
1052	2682	2,4788e+00	SAV2663	-	capsular polysaccharide biosynthesis	null
1053	695	2,4789e+00	SAV0664	-	low-affinity inorganic phosphate transporter	null
1054	791	2,4789e+00	SAV0760	hprK	HPr kinase/phosphatase	null
1055	265	2,4805e+00	SAV0232	-	putative 3-hydroxyacyl-CoA dehydrogenase FadB	null
1056	2503	2,4806e+00	SAV2484	-	hypothetical protein	null
1057	1837	2,4806e+00	SAV1817	-	hypothetical protein	null
1058	2628	2,4813e+00	SAV2609	-	acetate-CoA ligase	null
1059	1765	2,4814e+00	SAV1744	-	thioredoxin homolog	null
1060	1449	2,4821e+00	SAV1426	dfrA	dihydrofolate reductase	null
1061	1372	2,4823e+00	SAV1348	opuD	glycine betaine transporter	null
1062	2135	2,4823e+00	SAV2116	-	conserved hypothetical protein	null
1063	1132	2,4828e+00	SAV1105	-	Mn2+transport protein	null
1064	2341	2,4830e+00	SAV2322	-	hypothetical protein	null
1065	856	2,4832e+00	SAV0826	-	hypothetical protein	null
1066	1390	2,4833e+00	SAV1367	-	putative anthranilate synthase component I	null
1067	346	2,4834e+00	SAV0314	-	similar to putative sodium/glucose cotransporter	null
1068	1936	2,4838e+00	SAV1916	-	similar to sodium-dependent transporter	null
1069	2369	2,4838e+00	SAV2350	-	similar to esterase	null
1070	751	2,4845e+00	SAV0720	-	similar to ABC transporter ATP-binding protein	null
1071	2719	2,4850e+00	SAV2700	-	conserved hypothetical protein	null
1072	2079	2,4852e+00	SAV2059	leuC	3-isopropylmalate dehydratase large subunit	null
1073	1363	2,4859e+00	SAV1339	lexA	SOS regulatory LexA protein	null
1074	849	2,4870e+00	SAV0819	-	conserved hypothetical protein	null
1075	1408	2,4871e+00	SAV1385	-	similar to negative regulator PhoU	null
1076	287	2,4877e+00	SAV0254	-	trancated TagF	null
1077	476	2,4884e+00	SAV0444	lpl8	hypothetical protein	null
1078	573	2,4884e+00	SAV0541	-	conserved hypothetical protein	null
1079	1112	2,4895e+00	SAV1085	-	conserved hypothetical protein	null
1080	1917	2,4896e+00	SAV1897	-	RNA methyltransferase homolog	null
1081	297	2,4899e+00	SAV0264	-	hypothetical protein	null
1082	2496	2,4905e+00	SAV2477	-	hypothetical protein	null
1083	520	2,4907e+00	SAV0489	-	conserved hypothetical protein	null
1084	1724	2,4918e+00	SAV1703	dnaE	DNA polymerase III, alpha chain	null
1085	438	2,4923e+00	SAV0406	-	hypothetical protein	null
1086	627	2,4931e+00	SAV0595	-	hypothetical protein	null
1087	1881	2,4942e+00	SAV1861	-	transcription regulator Fur family homolog	null
1088	1710	2,4948e+00	SAV1689	-	similar to formamidopyrimidine-DNA glycosidase	null
1089	2524	2,4953e+00	SAV2505	gntP	gluconate permease	null
1090	1459	2,4954e+00	SAV1436	-	Blt-like protein	null
1091	2485	2,4955e+00	SAV2466	-	oligopeptide transporter putative membrane	null
1092	889	2,4957e+00	SAV0860	-	hypothetical protein	Bacteriophage phi mu1
1093	974	2,4963e+00	SAV0945	-	hypothetical protein	null
1094	130	2,4964e+00	SAV0097	-	hypothetical protein	null
1095	150	2,4965e+00	SAV0117	-	probable ornithine cyclodeaminase protein	null
1096	1341	2,4974e+00	SAV1317	-	cardiolipin synthetase homolog	null
1097	1628	2,4974e+00	SAV1606	-	acetyl-CoA carboxylase	null
1098	411	2,4977e+00	SAV0379	-	hypothetical protein	null
1099	1053	2,4988e+00	SAV1025	-	similar to nucleotidase	null
1100	2288	2,4989e+00	SAV2269	mobA	molybdopterin-guanine dinucleotide biosynthesis	null
1101	2596	2,4992e+00	SAV2577	-	hypothetical protein	null
1102	1905	2,4997e+00	SAV1885	vraS	two-component sensor histidine kinase	null
1103	738	2,5005e+00	SAV0707	-	hypothetical protein	null
1104	979	2,5009e+00	SAV0950	mnhC	Na_ antiporter subunit	null
1105	1138	2,5011e+00	SAV1111	-	conserved hypothetical protein	null
1106	2198	2,5018e+00	SAV2179	-	conserved hypothetical protein	null
1107	1582	2,5018e+00	SAV1560	-	conserved hypothetical protein	null
1108	742	2,5023e+00	SAV0711	-	6-pyruvoyl tetrahydrobiopterin synthase	null
1109	621	2,5031e+00	SAV0589	-	putative lipoate-protein ligase A	null
1110	408	2,5031e+00	SAV0376	-	putative phosphoglycerate mutase Gpm3p	null
1111	1114	2,5042e+00	SAV1087	-	cytochrome D ubiquinol oxidase subunit II	null
1112	2363	2,5042e+00	SAV2344	-	putative 3-methyladenine DNA glycosylate	null
1113	1054	2,5048e+00	SAV1026	-	competence transcription factor	null
1114	92	2,5050e+00	SAV0059	-	conserved hypothetical protein	null
1115	2617	2,5051e+00	SAV2598	panC	pantoate beta-alanine ligase	null
1116	1519	2,5070e+00	SAV1496	-	conserved hypothetical protein	null
1117	1879	2,5077e+00	SAV1859	-	similar to regulatory protein	null
1118	2375	2,5077e+00	SAV2356	tcaA	TcaA protein	null
1119	2130	2,5082e+00	SAV2111	mnaA	UDP-GlcNAc 2-epimerase	null
1120	2614	2,5085e+00	SAV2595	-	hypothetical protein	null
1121	1261	2,5092e+00	SAV1236	-	conserved hypothetical protein	null
1122	2381	2,5093e+00	SAV2362	-	similar to two component histidine kinase sensor	null
1123	53	2,5094e+00	SAV0019	vicK	two-component sensor histidine kinase	null
1124	2291	2,5094e+00	SAV2272	mobB	probable molybdopterin-guanine dinucleotide	null
1125	369	2,5097e+00	SAV0337	glpT	glycerol-3-phosphate transporter	null
1126	2283	2,5105e+00	SAV2264	-	hypothetical protein	null
1127	340	2,5107e+00	SAV0308	-	similar to ABC transporter permease	null
1128	2215	2,5109e+00	SAV2196	lacR	lactose phosphotransferase system repressor	null
1129	22	2,5111e+00	null	SAVP022	hypothetical protein	null
1130	2462	2,5111e+00	SAV2443	-	similar to 2-dehydropantoate 2-reductase	null
1131	557	2,5118e+00	SAV0526	radA	DNA repair protein homologue	null
1132	2471	2,5127e+00	SAV2452	-	chloramphenicol resistance protein	null
1133	314	2,5127e+00	SAV0281	-	hypothetical protein	null
1134	77	2,5133e+00	SAV0044	xylR	xylose repressor homolog	null
1135	2068	2,5133e+00	SAV2048	-	similar to DNA mismatch repair protein MutS	null
1136	1983	2,5137e+00	SAV1962	-	hypothetical protein	Bacteriophage phi Sa 3mu
1137	1135	2,5140e+00	SAV1108	-	hypothetical protein	null
1138	2078	2,5144e+00	SAV2058	leuB	3-isopropylmalate dehydrogenase	null
1139	126	2,5145e+00	SAV0093	-	hypothetical protein	null
1140	221	2,5150e+00	SAV0188	-	putative indole-3-pyruvate decarboxylase	null
1141	2326	2,5150e+00	SAV2307	-	autolysin E (1e-98,63%,84%,258-258)	null
1142	7	2,5157e+00	null	SAVP008	hypothetical protein	null
1143	2668	2,5162e+00	SAV2649	-	preprotein translocase secA homolog	null
1144	749	2,5167e+00	SAV0718	-	conserved hypothetical protein	null
1145	729	2,5171e+00	SAV0698	-	similar to transcription repressor of fructose	null
1146	1205	2,5172e+00	SAV1180	ftsL	cell division protein	null
1147	1892	2,5176e+00	SAV1872	-	conserved hypothetical protein	null
1148	785	2,5178e+00	SAV0754	prfB	peptide chain release factor 2	null
1149	2294	2,5180e+00	SAV2275	moaB	molybdopterin precursor biosynthesis	null
1150	1103	2,5180e+00	SAV1076	-	similar to cation ABC transporter	null
1151	1347	2,5189e+00	SAV1323	-	hypothetical protein	null
1152	1293	2,5197e+00	SAV1268	-	similar to ribosomal protein L7AE family	null	rib
1153	2721	2,5197e+00	SAV2702	vraE	vraE protein	null
1154	2541	2,5197e+00	SAV2522	-	conserved hypothetical protein	null
1155	534	2,5204e+00	SAV0503	mfd	transcription-repair coupling factor	null
1156	479	2,5205e+00	SAV0447	-	conserved hypothetical protein	null
1157	300	2,5212e+00	SAV0267	-	putative methyltransferase	null
1158	626	2,5212e+00	SAV0594	-	mercuric reductase homologue	null
1159	1077	2,5212e+00	SAV1049	-	HisC homolog	null
1160	917	2,5215e+00	SAV0888	-	hypothetical protein	Bacteriophage phi mu1
1161	196	2,5224e+00	SAV0163	capO	capsular polysaccharide synthesis enzyme Cap8O	null
1162	1142	2,5226e+00	SAV1115	-	heme synthase	null
1163	2595	2,5234e+00	SAV2576	-	conserved hypothetical protein	null
1164	1173	2,5241e+00	SAV1147	sdhC	succinate dehydrogenase cytochrome b-558	null
1165	1966	2,5247e+00	SAV1945	-	lytic enzyme	Bacteriophage phi Sa 3mu
1166	1095	2,5248e+00	SAV1068	purQ	phosphoribosylformylglycinamidine synthase I	null
1167	2680	2,5249e+00	SAV2661	-	putative acetyltransferase	null
1168	536	2,5249e+00	SAV0505	-	similar to nucleoside triphosphate	null
1169	743	2,5253e+00	SAV0712	-	similar to aluminum resistance protein	null
1170	2467	2,5253e+00	SAV2448	opuCA	glycine betaine/carnitine/choline ABC	null
1171	1204	2,5253e+00	SAV1179	-	S-adenosyl-methyltransferase mraW	null
1172	98	2,5256e+00	SAV0065	-	hypothetical protein	null
1173	2464	2,5256e+00	SAV2445	opuCD	probable glycine betaine/carnitine/choline ABC	null
1174	978	2,5260e+00	SAV0949	mnhD	Na_antiporter subunit	null
1175	2107	2,5267e+00	SAV2087	-	conserved hypothetical protein	null
1176	590	2,5269e+00	SAV0558	-	similar to cytosine deaminase	null
1177	2366	2,5274e+00	SAV2347	-	similar to divalent cation transport	null
1178	2554	2,5274e+00	SAV2535	-	conserved hypothetical protein	null
1179	716	2,5277e+00	SAV0685	-	similar to ABC transporter	null
1180	1791	2,5280e+00	SAV1771	ribD	riboflavin specific deaminase	null
1181	1980	2,5280e+00	SAV1959	-	hypothetical protein	Bacteriophage phi Sa 3mu
1182	350	2,5282e+00	SAV0318	-	Putative N-acetylmannosamine-6-phosphate	null
1183	633	2,5286e+00	SAV0601	-	conserved hypothetical protein	null
1184	2012	2,5294e+00	SAV1991	-	hypothetical protein	Bacteriophage phi Sa 3mu
1185	2672	2,5300e+00	SAV2653	-	similar to preprotein translocase secY	null
1186	1015	2,5303e+00	SAV0986	oppB	oligopeptide transport system permease protein	null
1187	1974	2,5304e+00	SAV1953	-	phi PVL ORF 20 and 21 homolog	Bacteriophage phi Sa 3mu
1188	2427	2,5319e+00	SAV2408	-	conserved hypothetical protein	null
1189	2463	2,5322e+00	SAV2444	-	integral membrane efflux protein	null
1190	56	2,5325e+00	SAV0022	-	conserved hypothetical protein	null
1191	125	2,5332e+00	SAV0092	-	hypothetical protein	null
1192	1337	2,5345e+00	SAV1313	-	hypothetical protein	null
1193	2273	2,5346e+00	SAV2254	topB	DNA topoisomerase III topB	null
1194	2232	2,5350e+00	SAV2213	-	hypothetical protein	null
1195	96	2,5351e+00	SAV0063	-	hypothetical protein	null
1196	324	2,5357e+00	SAV0292	-	hypothetical protein	null
1197	470	2,5359e+00	SAV0438	lpl3	hypothetical protein	null
1198	2508	2,5364e+00	SAV2489	-	similar to putative helicase	truncated
1199	2539	2,5384e+00	SAV2520	-	similar to transcriptional regulator, MarR	null
1200	498	2,5386e+00	SAV0467	-	conserved hypothetical protein	null
1201	2562	2,5387e+00	SAV2543	-	hypothetical protein	null
1202	1691	2,5388e+00	SAV1669	hemD	uroporphyrinogen III synthase	null
1203	2108	2,5390e+00	SAV2088	-	cardiolipin synthetase	null
1204	1166	2,5394e+00	SAV1140	-	putative ribonuclease HIII	null
1205	2221	2,5398e+00	SAV2202	hysA	hyaluronate lyase precursor	null
1206	356	2,5398e+00	SAV0324	-	putative glycine cleavage system H protein	null
1207	2448	2,5400e+00	SAV2429	-	putative ABC transporter, ATP-binding protein	null
1208	224	2,5402e+00	SAV0191	-	similar to glucokinase regulatory protein	null
1209	42	2,5415e+00	SAV0008	hutH	histidine ammonia-lyase	null
1210	1872	2,5417e+00	SAV1852	-	hypothetical protein	null
1211	1023	2,5418e+00	SAV0994	oppB	probable oligopeptide transport system permease	null
1212	325	2,5418e+00	SAV0293	-	conserved hypothetical protein	null
1213	2446	2,5420e+00	SAV2427	bioD	dethiobiotin synthetase	null
1214	2313	2,5421e+00	SAV2294	ureD	urease accessory protein	null
1215	1273	2,5422e+00	SAV1248	fmhC#eprh	FmhC protein	null
1216	1824	2,5422e+00	SAV1804	-	truncated transposase	null
1217	108	2,5425e+00	SAV0075	-	hypothetical protein	null
1218	1336	2,5427e+00	SAV1312	-	hypothetical protein	null
1219	1625	2,5435e+00	SAV1603	-	conserved hypothetical protein	null
1220	761	2,5439e+00	SAV0730	nrdI	NrdI protein involved in ribonucleotide reductase	null
1221	989	2,5443e+00	SAV0960	argH	argininosuccinate lyase	null
1222	2345	2,5444e+00	SAV2326	-	Na_ antiporter	null
1223	1555	2,5444e+00	SAV1533	-	similar to lipoate protein ligase	null
1224	892	2,5446e+00	SAV0863	-	hypothetical protein	Bacteriophage phi mu1
1225	941	2,5449e+00	SAV0912	-	holin	Bacteriophage phi mu1
1226	923	2,5453e+00	SAV0894	-	hypothetical protein	Bacteriophage phi mu1
1227	1113	2,5457e+00	SAV1086	-	cytochrome D ubiquinol oxidase subunit 1 homolog	null
1228	1600	2,5457e+00	SAV1578	-	Ribosomal protein L11 methylase	null	rib
1229	2045	2,5462e+00	SAV2025	-	hypothetical protein	null
1230	1345	2,5464e+00	SAV1321	-	similar to two-component sensor histidine kinase	null
1231	2712	2,5468e+00	SAV2693	-	hypothetical protein	null
1232	689	2,5468e+00	SAV0658	-	hypothetical protein	null
1233	1009	2,5469e+00	SAV0980	-	conserved hypothetical protein	null
1234	1714	2,5480e+00	SAV1693	phoP	alkaline phosphatase synthesis transcriptional	null
1235	463	2,5482e+00	SAV0431	hsdM	probable type I site-specific deoxyribonuclease	null
1236	363	2,5486e+00	SAV0331	-	hypothetical protein	null
1237	1739	2,5489e+00	SAV1718	-	conserved hypothetical protein	null
1238	361	2,5492e+00	SAV0329	-	putative inner membrane protein	null
1239	1038	2,5495e+00	SAV1010	-	Na_ antiporter homologue	null
1240	128	2,5496e+00	SAV0095	plc	1-phosphatidylinositol phosphodiesterase	null
1241	1332	2,5504e+00	SAV1308	-	alminium resistance protein	null
1242	1476	2,5508e+00	SAV1453	-	primosomal protein DnaD	null
1243	1894	2,5509e+00	SAV1874	-	monofunctional glycosyltransferase	null
1244	1768	2,5512e+00	SAV1747	-	similar to metal-dependent hydrolase	null
1245	280	2,5514e+00	SAV0247	gatC	probable PTS galactitol-specific enzyme IIC	null
1246	2230	2,5516e+00	SAV2211	-	hypothetical protein	null
1247	1434	2,5518e+00	SAV1411	-	ABC transporter homolog	null
1248	1901	2,5522e+00	SAV1881	-	protein-tyrosine phosphatase	null
1249	1805	2,5524e+00	SAV1785	-	truncated transposase	null
1250	2203	2,5534e+00	SAV2184	-	hypothetical protein	null
1251	603	2,5538e+00	SAV0571	-	conserved hypothetical protein	null
1252	1914	2,5541e+00	SAV1894	-	DNA polymerase III, alpha chain PolC-type	null
1253	2165	2,5544e+00	SAV2146	czrB	cation-efflux system membrane protein homolog	null
1254	2490	2,5551e+00	SAV2471	-	conserved hypothetical protein	null
1255	2020	2,5553e+00	SAV1999	-	hypothetical protein	Bacteriophage phi Sa 3mu
1256	1950	2,5555e+00	SAV1930	-	conserved hypothetical protein	null
1257	1305	2,5555e+00	SAV1280	-	putative 3-oxoacyl-acyl carrier protein	null
1258	2691	2,5558e+00	SAV2672	hisI	histidine biosynthesis bifunctional protein	null
1259	668	2,5559e+00	SAV0637	tagH	teichoic acid translocation ATP-binding protein	null
1260	1252	2,5562e+00	SAV1227	recG	ATP-dependent DNA helicase	null
1261	121	2,5564e+00	SAV0088	-	similar to sulfide-quinone reductase	null
1262	1030	2,5564e+00	SAV1001	yjbM	conserved hypothetical protein	null
1263	2607	2,5575e+00	SAV2588	-	conserved hypothetical protein	null
1264	1656	2,5579e+00	SAV1634	relA	GTP pyrophosphokinase	null
1265	2136	2,5584e+00	SAV2117	-	similar to protoporphyrinogen oxidase	null
1266	1131	2,5588e+00	SAV1104	-	hypothetical protein	null
1267	131	2,5590e+00	SAV0098	-	hypothetical protein	null
1268	2728	2,5593e+00	SAV2709	-	DNA-binding protein Spo0j-like protein	null
1269	136	2,5596e+00	SAV0103	-	similar to Blt-like protein	null
1270	1527	2,5597e+00	SAV1504	-	similar to metallo-beta-lactamase, AtsA/ElaC	null
1271	1841	2,5601e+00	SAV1821	-	hypothetical protein	null
1272	701	2,5613e+00	SAV0670	-	conserved hypothetical protein	null
1273	1275	2,5614e+00	SAV1250	-	DNA topoisomerase I topA homologue	null
1274	472	2,5615e+00	SAV0440	-	hypothetical protein	null
1275	2017	2,5629e+00	SAV1996	-	phi PVL orf 32-like protein	Bacteriophage phi Sa 3mu
1276	371	2,5629e+00	SAV0339	-	putative oxidoreductase	null
1277	1947	2,5629e+00	SAV1927	-	conserved hypothetical protein	null
1278	1751	2,5641e+00	SAV1730	sgtA	probable transglycosylase	null
1279	1034	2,5649e+00	SAV1006	-	GTP pyrophosphokinase	null
1280	1472	2,5652e+00	SAV1449	recU	recombination protein U homolog	null
1281	310	2,5652e+00	SAV0277	-	similar to ABC transporter ATP-binding protein	null
1282	1248	2,5652e+00	SAV1223	-	conserved hypothetical protein	null
1283	2698	2,5654e+00	SAV2679	hisG	ATP phosphoribosyltransferase	null
1284	1147	2,5656e+00	SAV1121	-	similar to glycerophosphoryl diester	null
1285	286	2,5657e+00	SAV0253	-	similar to teichoic acid biosynthesis protein B	null
1286	1649	2,5659e+00	SAV1627	-	similar to ATPase, AAA family	null
1287	1665	2,5662e+00	SAV1643	-	ACT domain protein pheB	null
1288	1934	2,5677e+00	SAV1914	-	nitric-oxide synthase homolog	null
1289	1769	2,5687e+00	SAV1748	-	tRNA (guanine-N(7)-)-methyltransferase	null
1290	1938	2,5692e+00	SAV1918	-	pyrazinamidase/nicotinamidase homolog	null
1291	50	2,5693e+00	SAV0016	dnaC	replicative DNA helicase	null
1292	1162	2,5694e+00	SAV1136	-	conserved hypothetical protein	null
1293	489	2,5702e+00	SAV0457	-	putative carboxylesterase	null
1294	1846	2,5705e+00	SAV1826	yent2	enterotoxin	null
1295	600	2,5708e+00	SAV0568	-	conserved hypothetical protein	null
1296	855	2,5708e+00	SAV0825	-	similar to transporter, LysE family	null
1297	1450	2,5714e+00	SAV1427	thyA	thymidylate synthase	null
1298	352	2,5715e+00	SAV0320	geh	glycerol ester hydrolase	null
1299	948	2,5716e+00	SAV0919	-	hemolysin	null
1300	515	2,5718e+00	SAV0484	holB	probable DNA polymerase III delta prime subunit	null
1301	323	2,5723e+00	SAV0291	-	hypothetical protein	null
1302	1706	2,5724e+00	SAV1685	dnaB	chromosome replication initiation/membrane	null
1303	1854	2,5727e+00	SAV1834	hemE	uroporphyrinogen decarboxylase	null
1304	1046	2,5728e+00	SAV1018	murE	UDP-N-acetylmuramoylalanyl-D-glutamate-2,	null
1305	372	2,5732e+00	SAV0340	-	similar to NADH-dependent FMN reductase	null
1306	2488	2,5735e+00	SAV2469	-	conserved hypothetical protein	null
1307	228	2,5738e+00	SAV0195	hsdR	probable type I restriction enzyme restriction	null
1308	1313	2,5742e+00	SAV1288	-	similar to phosphoesterase family protein	null
1309	2022	2,5745e+00	SAV2001	-	hypothetical protein	Bacteriophage phi Sa 3mu
1310	1022	2,5747e+00	SAV0993	appF	oligopeptide transport system ATP-binding protein	null
1311	345	2,5750e+00	SAV0313	-	probable pyrimidine nucleoside transport protein	null
1312	2422	2,5754e+00	SAV2403	-	similar to NirC protein	null
1313	1388	2,5765e+00	SAV1365	tyrA	prephenate dehydrogenase	null
1314	2510	2,5765e+00	SAV2491	-	similar to phosphomannomutase	null
1315	468	2,5767e+00	SAV0436	lpl1	hypothetical protein	null
1316	1357	2,5769e+00	SAV1333	-	gamma-aminobutyrate permease	null
1317	2661	2,5781e+00	SAV2642	pmi	mannose-6-phosphate isomerase	null
1318	1935	2,5791e+00	SAV1915	-	similar to chorismate mutase	null
1319	2405	2,5791e+00	SAV2386	-	transcriptional regulator	null
1320	1383	2,5792e+00	SAV1360	fmtC	oxacillin resistance-related FmtC protein	null
1321	298	2,5792e+00	SAV0265	-	hypothetical protein	null
1322	1143	2,5793e+00	SAV1116	ctaB	cytochrome caa3 oxidase homologue	null
1323	2249	2,5793e+00	SAV2230	secY	preprotein translocase SecY subunit	null
1324	587	2,5794e+00	SAV0555	-	putative phosphoglycolate phosphatase	null
1325	1017	2,5800e+00	SAV0988	oppD	oligopeptide transport system ATP-binding protein	null
1326	1474	2,5806e+00	SAV1451	-	hypothetical protein	null
1327	1661	2,5809e+00	SAV1639	tgt	tRNA-guanine transglycosylase	null
1328	1219	2,5814e+00	SAV1194	-	conserved hypothetical protein	null
1329	933	2,5814e+00	SAV0904	-	phi ETA orf 56-like protein	Bacteriophage phi mu1
1330	2235	2,5825e+00	SAV2216	-	hypothetical protein	null
1331	2507	2,5826e+00	SAV2488	-	similar to putative helicase	truncated
1332	2200	2,5833e+00	SAV2181	-	hypothetical protein	null
1333	1775	2,5834e+00	SAV1754	-	spore cortex protein homolog	null
1334	1208	2,5838e+00	SAV1183	murD	UDP-N-acetylmuramoylalanine-D-glutamate ligase	null
1335	2423	2,5839e+00	SAV2404	-	hypothetical protein	null
1336	133	2,5846e+00	SAV0100	-	hypothetical protein	null
1337	514	2,5849e+00	SAV0483	-	conserved hypothetical protein	null
1338	1265	2,5858e+00	SAV1240	trmD	tRNA-mehtyltransferase	null
1339	1866	2,5858e+00	SAV1846	-	conserved hypothetical protein	null
1340	1253	2,5860e+00	SAV1228	-	Transcription factor fapR (Fatty acid and	null
1341	450	2,5861e+00	SAV0418	-	probable transposase	null
1342	581	2,5863e+00	SAV0549	-	N-acyl-L-amino acid amidohydrolase	null
1343	659	2,5865e+00	SAV0628	-	conserved hypothetical protein	null
1344	343	2,5869e+00	SAV0311	-	probable carbohydrate kinase homolog	null
1345	2197	2,5871e+00	SAV2178	-	conserved hypothetical protein	null
1346	2535	2,5872e+00	SAV2516	fbp	fructose-bisphosphatase	null
1347	1213	2,5878e+00	SAV1188	-	conserved hypothetical protein	null
1348	530	2,5883e+00	SAV0499	gcaD	UDP-N-acetylglucosamine pyrophosphorylase	null
1349	2648	2,5886e+00	SAV2629	-	similar to tributyrin esterase	null
1350	1203	2,5888e+00	SAV1178	-	mraZ protein	null
1351	1506	2,5905e+00	SAV1483	-	conserved hypothetical protein	null
1352	980	2,5911e+00	SAV0951	mnhB	Na_ antiporter subunit	null
1353	2054	2,5912e+00	SAV2034	-	hypothetical protein	null
1354	2205	2,5928e+00	SAV2186	-	similar to alginate lyase	null
1355	2678	2,5928e+00	SAV2659	-	conserved hypothetical protein	null
1356	201	2,5929e+00	SAV0168	-	similar to cation-efflux system membrane protein	null
1357	2636	2,5937e+00	SAV2617	nrdD	anaerobic ribonucleoside-triphosphate reductase	null
1358	2060	2,5943e+00	SAV2040	-	similar to fructokinase	null
1359	2043	2,5944e+00	SAV2023	-	hypothetical protein	null
1360	808	2,5947e+00	SAV0777	-	hypothetical protein	null
1361	341	2,5951e+00	SAV0309	-	similar to ABC transporter (ATP-binding protein)	null
1362	1503	2,5952e+00	SAV1480	-	thioredoxin reductase-like protein	null
1363	1588	2,5952e+00	SAV1566	-	similar to DNA repair protein RecO	null
1364	177	2,5953e+00	SAV0144	-	hypothetical protein	null
1365	482	2,5955e+00	SAV0450	-	putative cobalamin synthesis protein	null
1366	790	2,5957e+00	SAV0759	uvrA	exinuclease ABC subunit A	null
1367	752	2,5959e+00	SAV0721	recQ	probable DNA helicase	null
1368	2392	2,5962e+00	SAV2373	-	hypothetical protein	null
1369	303	2,5965e+00	SAV0270	-	similar to ribose transporter RbsU	null
1370	403	2,5975e+00	SAV0371	-	conserved hypothetical protein	null
1371	1976	2,5983e+00	SAV1955	-	phi PVL ORF 15 and 16 homolog	Bacteriophage phi Sa 3mu
1372	554	2,5991e+00	SAV0523	-	conserved hypothetical protein	null
1373	1130	2,5997e+00	SAV1103	-	conserved hypothetical protein	null
1374	30	2,5997e+00	null	truncated-res	truncated resolvase	SAVP030
1375	770	2,5998e+00	SAV0739	-	conserved hypothetical protein	null
1376	1342	2,6012e+00	SAV1318	-	ABC transporter homolog	null
1377	2072	2,6013e+00	SAV2052	-	similar to ATP/GTP hydrolase	null
1378	605	2,6024e+00	SAV0573	proP	proline/betaine transporter homologue	null
1379	1011	2,6024e+00	SAV0982	-	hypothetical protein	null
1380	1838	2,6029e+00	SAV1818	-	hypothetical protein	null
1381	1845	2,6030e+00	SAV1825	sen	enterotoxin	null
1382	1245	2,6033e+00	SAV1220	-	protein kinase	null
1383	1692	2,6034e+00	SAV1670	hemC	porphobilinogen deaminase	null
1384	2580	2,6036e+00	SAV2561	crtN	squalene synthase	null
1385	1243	2,6036e+00	SAV1218	-	similar to Fe-S-cluster redox enzyme	null
1386	665	2,6041e+00	SAV0634	-	iron dependent repressor	null
1387	954	2,6041e+00	SAV0925	-	conserved hypothetical protein	null
1388	564	2,6042e+00	SAV0532	-	conserved hypothetical protein	null
1389	2202	2,6050e+00	SAV2183	-	hypothetical protein	null
1390	1986	2,6050e+00	SAV1965	-	hypothetical protein	Bacteriophage phi Sa 3mu
1391	469	2,6052e+00	SAV0437	lpl2	hypothetical protein	null
1392	2384	2,6055e+00	SAV2365	-	probable malate:quinone oxidoreductase 1	null
1393	772	2,6058e+00	SAV0741	-	conserved hypothetical protein	null
1394	368	2,6059e+00	SAV0336	glpT	glycerol-3-phosphate transporter	null
1395	2720	2,6060e+00	SAV2701	vraD	similar to vraD protein	null
1396	1134	2,6060e+00	SAV1107	-	myo-inositol-1#or 4-monophosphatase homologue	null
1397	219	2,6065e+00	SAV0186	-	similar to branched-chain amino acid transport	null
1398	601	2,6071e+00	SAV0569	nagB	probable glucosamine-6-phosphate isomerase	null
1399	2396	2,6072e+00	SAV2377	scrA	PTS system, sucrose-specific IIBC component	null
1400	2436	2,6074e+00	SAV2417	-	similar to cation efflux family protein	null
1401	2365	2,6079e+00	SAV2346	fni	isopentenyl diphosphate isomerase	null
1402	1400	2,6082e+00	SAV1377	-	conserved hypothetical protein	null
1403	1396	2,6083e+00	SAV1373	trpA	tryptophan synthase alpha chain	null
1404	555	2,6090e+00	SAV0524	-	creatine kinase	null
1405	2109	2,6098e+00	SAV2089	-	conserved hypothetical protein	null
1406	1686	2,6107e+00	SAV1664	tag	DNA-3-methyladenine glycosidase	null
1407	2027	2,6108e+00	SAV2006	-	similar to succinyl-diaminopimelate	null
1408	1979	2,6108e+00	SAV1958	-	hypothetical protein	Bacteriophage phi Sa 3mu
1409	2102	2,6116e+00	SAV2082	murF	UDP-N-acetylmuramoylalanyl-D-glutamyl-2,	null
1410	1852	2,6117e+00	SAV1832	hemY	protoporphyrinogen oxidase	null
1411	1215	2,6120e+00	SAV1190	-	conserved hypothetical protein	null
1412	2218	2,6123e+00	SAV2199	-	hypothetical protein	null
1413	796	2,6137e+00	SAV0765	-	putative P-loop-containing kinase	null
1414	1650	2,6143e+00	SAV1628	-	similar to molybdopterin biosynthesis MoeB	null
1415	1460	2,6144e+00	SAV1437	-	similar to amino acid permease family protein	null
1416	2498	2,6161e+00	SAV2479	-	hypothetical protein	null
1417	2057	2,6162e+00	SAV2037	agrD	AgrD protein	null
1418	1191	2,6164e+00	SAV1166	-	hypothetical protein	null
1419	2212	2,6178e+00	SAV2193	lacC	tagatose-6-phosphate kinase	null
1420	272	2,6180e+00	SAV0239	-	hypothetical protein	null
1421	1097	2,6182e+00	SAV1070	purF	phosphoribosylpyrophosphate amidotransferase	null
1422	677	2,6195e+00	SAV0646	-	conserved hypothetical protein	null
1423	2639	2,6196e+00	SAV2620	-	sulfite reductase flavoprotein	null
1424	2581	2,6220e+00	SAV2562	crtM	squalene desaturase	null
1425	1045	2,6223e+00	SAV1017	-	similar to cell wall synthesis protein	null
1426	1224	2,6225e+00	SAV1199	pyrP	uracil permease	null
1427	1722	2,6242e+00	SAV1701	-	acetyl-CoA carboxylase transferase beta subunit	null
1428	2047	2,6243e+00	SAV2027	-	hypothetical protein	null
1429	939	2,6244e+00	SAV0910	-	tail fiber	Bacteriophage phi mu1
1430	1926	2,6245e+00	SAV1906	pcrB	PcrB protein	null
1431	2478	2,6253e+00	SAV2459	-	similar to glutamate synthase (ferredoxin)	null
1432	1584	2,6257e+00	SAV1562	dnaG	DNA primase	null
1433	1997	2,6263e+00	SAV1976	-	similar to phi PVL ORF 52 homolog	Bacteriophage phi Sa 3mu
1434	2665	2,6264e+00	SAV2646	-	conserved hypothetical protein	null
1435	2063	2,6277e+00	SAV2043	nrgA	probabale ammonium transporter	null
1436	1201	2,6277e+00	SAV1176	-	conserved hypothetical protein	null
1437	699	2,6287e+00	SAV0668	-	hypothetical protein	null
1438	2598	2,6304e+00	SAV2579	-	putative short chain oxidoreductase	null
1439	2633	2,6306e+00	SAV2614	-	putative transcriptional regulator	null
1440	2010	2,6308e+00	SAV1989	-	hypothetical protein	Bacteriophage phi Sa 3mu
1441	604	2,6312e+00	SAV0572	-	hypothetical protein	null
1442	1320	2,6314e+00	SAV1295	mutS	DNA mismatch repair protein	null
1443	1783	2,6324e+00	SAV1762	-	similar to Fe-S oxidoreductase	null
1444	628	2,6333e+00	SAV0596	-	conserved hypothetical protein	null
1445	1658	2,6333e+00	SAV1636	-	similar to single-strand DNA-specific	null
1446	2697	2,6335e+00	SAV2678	-	Histidinol dehydrogenase	null
1447	1862	2,6338e+00	SAV1842	cbf1	cmp-binding-factor 1	null
1448	1604	2,6342e+00	SAV1582	hrcA	Heat-inducible transcriptional repressor	null
1449	1359	2,6346e+00	SAV1335	rpmG	50S ribosomal protein L33	null	rib
1450	2434	2,6349e+00	SAV2415	-	similar to multidrug resistance protein homolog	null
1451	1063	2,6363e+00	SAV1035	-	similar to ABC transporter (ATP-binding protein)	null
1452	461	2,6364e+00	SAV0429	set14	exotoxin 14	null
1453	420	2,6365e+00	SAV0388	xprT	xanthine phosphoribosyltransferase	null
1454	704	2,6367e+00	SAV0673	-	sugar efflux transporter	null
1455	1092	2,6371e+00	SAV1065	purK	phosphoribosylaminoimidazole carboxylase carbon	null
1456	2428	2,6378e+00	SAV2409	-	putative protein-disulfide isomerase	null
1457	2675	2,6380e+00	SAV2656	-	hypothetical protein	null
1458	2655	2,6384e+00	SAV2636	-	similar to arginine repressor	null
1459	1082	2,6385e+00	SAV1055	-	conserved hypothetical protein	null
1460	1101	2,6395e+00	SAV1074	purD	phosphoribosylamine-glycine ligase	null
1461	1802	2,6397e+00	SAV1782	-	hypothetical protein	null
1462	402	2,6403e+00	SAV0370	-	hypothetical protein	null
1463	1572	2,6404e+00	SAV1550	-	conserved hypothetical protein	null
1464	1438	2,6408e+00	SAV1415	truncated-arlR	truncated (putative response regulator)	null
1465	2015	2,6416e+00	SAV1994	-	anti repressor	Bacteriophage phi Sa 3mu
1466	2563	2,6419e+00	SAV2544	-	similar to secretory antigen precursor SsaA	null
1467	2662	2,6419e+00	SAV2643	-	similar to phage infection protein	null
1468	977	2,6423e+00	SAV0948	mnhE	Na_ antiporter subunit	null
1469	1855	2,6426e+00	SAV1835	traP	signal transduction protein	null
1470	2410	2,6431e+00	SAV2391	-	response regulators of two-component regulatory	null
1471	2302	2,6440e+00	SAV2283	-	similar to inosine-adenosine-guanosine-nucleoside	null
1472	237	2,6453e+00	SAV0204	-	hypothetical protein	null
1473	614	2,6456e+00	SAV0582	-	hypothetical protein	null
1474	736	2,6462e+00	SAV0705	saeS	histidine protein kinase	null
1475	1392	2,6464e+00	SAV1369	trpD	anthranilate phosphoribosyltransferase	null
1476	1421	2,6468e+00	SAV1398	-	hippurate hydrolase	null
1477	2148	2,6473e+00	SAV2129	-	similar to spermine/spermidine acetyltransferase	null
1478	928	2,6474e+00	SAV0899	-	hypothetical protein	Bacteriophage phi mu1
1479	1091	2,6477e+00	SAV1064	-	putative phosphoribosylaminoimidazole	null
1480	773	2,6478e+00	SAV0742	-	similar to glycerate kinase	null
1481	725	2,6481e+00	SAV0694	-	conserved hypothetical protein	null
1482	2349	2,6482e+00	SAV2330	hutI	imidazolonepropionase	null
1483	780	2,6487e+00	SAV0749	-	conserved hypothetical protein	null
1484	1422	2,6488e+00	SAV1399	-	Alanine racemase 2	null
1485	2439	2,6497e+00	SAV2420	hlgC	gamma-hemolysin component C	null
1486	1278	2,6498e+00	SAV1253	clpQ	heat shock protein HslV	null
1487	753	2,6499e+00	SAV0722	-	similar to choline transport ATP-binding protein	null
1488	1886	2,6504e+00	SAV1866	-	ABC transporter homolog	null
1489	692	2,6507e+00	SAV0661	vraF	ABC transporter ATP-binding protein	null
1490	1480	2,6509e+00	SAV1457	-	putative poly(A) polymerase	null
1491	584	2,6512e+00	SAV0552	araB	probable L-ribulokinase	null
1492	1268	2,6512e+00	SAV1243	-	similar to GTP-binding protein	null
1493	686	2,6515e+00	SAV0655	-	similar to lipase LipA	null
1494	2391	2,6524e+00	SAV2372	-	similar to thioredoxin reductase	null
1495	794	2,6527e+00	SAV0763	-	conserved hypothetical protein	null
1496	2359	2,6527e+00	SAV2340	-	conserved hypothetical protein	null
1497	996	2,6535e+00	SAV0967	-	similar to ATP-dependent nuclease subunit A	null
1498	190	2,6542e+00	SAV0157	capI	capsular polysaccharide synthesis enzyme Cap5I	null
1499	2304	2,6550e+00	SAV2285	-	similar to butyryl-CoA dehydrogenase	null
1500	999	2,6560e+00	SAV0970	cdr	coenzyme A disulfide reductase	null
1501	1645	2,6573e+00	SAV1623	-	probable flavin dependant oxidoreductase	null
1502	1241	2,6574e+00	SAV1216	-	methionyl-tRNA formyltransferase	null
1503	2549	2,6574e+00	SAV2530	-	putative L-serine dehydratase	null
1504	336	2,6575e+00	SAV0304	-	hypothetical protein	null
1505	225	2,6583e+00	SAV0192	-	similar to PTS system sucrose-specific IIBC	null
1506	76	2,6592e+00	SAV0043	mecI	methicillin resistance regulatory protein	null
1507	1965	2,6592e+00	SAV1944	sak	staphylokinase precursor	Bacteriophage phi Sa 3mu
1508	1870	2,6598e+00	SAV1850	-	conserved hypothetical protein	null
1509	383	2,6608e+00	SAV0351	-	similar to ABC transporter (ATP-binding protein)	null
1510	48	2,6618e+00	SAV0014	-	conserved hypothetical protein	null
1511	478	2,6622e+00	SAV0446	-	hypothetical protein	null
1512	874	2,6624e+00	SAV0844	-	aminotransferase NifS homologue	null
1513	1060	2,6627e+00	SAV1032	-	hypothetical protein	null
1514	945	2,6628e+00	SAV0916	-	hypothetical protein	Bacteriophage phi mu1
1515	673	2,6637e+00	SAV0642	pbp4	penicillin binding protein 4	null
1516	1169	2,6646e+00	SAV1143	-	DNA-dependent DNA polymerase beta chain	null
1517	647	2,6650e+00	SAV0615	-	putative esterase/lipase	null
1518	717	2,6652e+00	SAV0686	-	transcriptional regulator	null
1519	255	2,6653e+00	SAV0222	uhpT	hexose phosphate transport protein	null
1520	2696	2,6664e+00	SAV2677	-	hypothetical protein	null
1521	2311	2,6670e+00	SAV2292	ureF	urease accessory protein	null
1522	678	2,6675e+00	SAV0647	fhuA	ferrichrome transport ATP-binding protein	null
1523	362	2,6677e+00	SAV0330	-	putative sugar-specific PTS component IIB	null
1524	1481	2,6677e+00	SAV1458	-	lipopolysaccharide biosynthesis-related pr-like	null
1525	2021	2,6690e+00	SAV2000	-	hypothetical protein	Bacteriophage phi Sa 3mu
1526	497	2,6692e+00	SAV0466	-	hypothetical protein	null
1527	546	2,6694e+00	SAV0515	folB	7,8-dihydroneopterin aldolase	null
1528	1151	2,6698e+00	SAV1125	-	phosphopantetheine adenyltransferase homologue	null
1529	779	2,6702e+00	SAV0748	-	conserved hypothetical protein	null
1530	1351	2,6713e+00	SAV1327	-	aspartate kinase homolog	null
1531	1223	2,6721e+00	SAV1198	pyrR	pyrimidine operon repressor chainA	null
1532	641	2,6729e+00	SAV0609	-	similar to iron-binding protein	null
1533	1611	2,6759e+00	SAV1589	comEB	late competence operon required for DNA binding	null
1534	1375	2,6767e+00	SAV1352	-	conserved hypothetical protein	null
1535	1065	2,6776e+00	SAV1037	-	conserved hypothetical protein	null
1536	332	2,6778e+00	SAV0300	-	conserved hypothetical protein	null
1537	1488	2,6781e+00	SAV1465	aroB	3-dehydroquinate synthase	null
1538	2184	2,6787e+00	SAV2165	-	ATP-binding protein Mrp-like protein	null
1539	553	2,6787e+00	SAV0522	ctsR	transcription repressor of class III stress genes	null
1540	957	2,6793e+00	SAV0928	-	conserved hypothetical protein	null
1541	17	2,6801e+00	null	res	putative resolvase	SAVP017
1542	1521	2,6802e+00	SAV1498	-	ferric uptake regulator homolog	null
1543	1747	2,6802e+00	SAV1726	ptaA	PTS system, N-acetylglucosamine-specific IIABC	null
1544	2280	2,6807e+00	SAV2261	-	similar to acriflavin resistance protein	null
1545	2537	2,6813e+00	SAV2518	-	similar to phospholipase/carboxylesterase family	null
1546	660	2,6822e+00	SAV0629	-	conserved hypothetical protein	null
1547	2407	2,6823e+00	SAV2388	narK	nitrite extrusion protein	null
1548	1971	2,6824e+00	SAV1950	-	hypothetical protein	Bacteriophage phi Sa 3mu
1549	638	2,6828e+00	SAV0606	-	conserved hypothetical protein	null
1550	597	2,6828e+00	SAV0565	-	similar to poly (glycerol-phosphate)	null
1551	2334	2,6830e+00	SAV2315	-	similar to transcription regulator RpiR family	null
1552	527	2,6831e+00	SAV0496	purR	pur operon repressor homologue	null
1553	1144	2,6834e+00	SAV1117	-	conserved hypothetical protein	null
1554	1316	2,6837e+00	SAV1291	-	conserved hypothetical protein	null
1555	800	2,6838e+00	SAV0769	-	cell-division inhibitor	null
1556	1586	2,6841e+00	SAV1564	-	conserved hypothetical protein	null
1557	2468	2,6842e+00	SAV2449	-	conserved hypothetical protein	null
1558	1709	2,6851e+00	SAV1688	-	dephospho-CoA kinase	null
1559	2379	2,6851e+00	SAV2360	-	putative ABC transporter, permease protein	null
1560	2613	2,6857e+00	SAV2594	-	conserved hypothetical protein	null
1561	757	2,6861e+00	SAV0726	-	similar to multidrug resistance protein	null
1562	294	2,6869e+00	SAV0261	lytR	two-component response regulator	null
1563	1541	2,6870e+00	SAV1518	-	dihydrolipoamide dehydrogenase	null
1564	1328	2,6875e+00	SAV1304	miaA	tRNA delta#2-isopentenylpyrophosphate	null
1565	170	2,6876e+00	SAV0137	-	probable transmembrane protein	null
1566	1764	2,6883e+00	SAV1743	-	conserved hypothetical protein	null
1567	233	2,6887e+00	SAV0200	-	hypothetical protein	null
1568	1464	2,6893e+00	SAV1441	-	conserved hypothetical protein	null
1569	2075	2,6904e+00	SAV2055	-	similar to acetolactate synthase small subunit	null
1570	2113	2,6906e+00	SAV2093	thiD	phosphomethylpyrimidine kinase	null
1571	267	2,6909e+00	SAV0234	-	putative acyl-CoA synthetase FadE	null
1572	1799	2,6911e+00	SAV1779	-	hypothetical protein	null
1573	1896	2,6918e+00	SAV1876	-	conserved hypothetical protein	null
1574	1184	2,6927e+00	SAV1159	-	fibrinogen-binding protein precursor	null
1575	2030	2,6930e+00	SAV2009	sec3	enterotoxin typeC3	null
1576	1754	2,6935e+00	SAV1733	acsA	acetyl-CoA synthetase	null
1577	588	2,6945e+00	SAV0556	-	deoxypurine kinase	null
1578	1641	2,6952e+00	SAV1619	-	similar to deoxyribonuclease	null
1579	1849	2,6958e+00	SAV1829	sem	enterotoxin	null
1580	120	2,6960e+00	SAV0087	-	conserved hypothetical protein	null
1581	995	2,6963e+00	SAV0966	-	similar to ATP-dependent nuclease subunit B	null
1582	1910	2,6966e+00	SAV1890	-	hypothetical protein	null
1583	2067	2,6972e+00	SAV2047	vga	putative ABC transporter ATP-binding potein	null
1584	1891	2,6978e+00	SAV1871	-	similar to teichoic acid translocation	null
1585	1746	2,6983e+00	SAV1725	-	hypothetical protein	null
1586	1494	2,6985e+00	SAV1471	gerCB	menaquinone biosynthesis methyltransferase	null
1587	1903	2,6986e+00	SAV1883	-	similar to transporter	null
1588	1638	2,6988e+00	SAV1616	-	putative Holliday junction resolvase	null
1589	2360	2,7002e+00	SAV2341	-	probable ABC transporter natA	null
1590	2519	2,7008e+00	SAV2500	gtaB	UTP-glucose-1-phosphate uridyltransferase	null
1591	145	2,7023e+00	SAV0112	sarH1	staphylococcal accessory regulator A homologue	null
1592	1456	2,7034e+00	SAV1433	-	similar to cell wall enzyme EbsB	null
1593	1848	2,7044e+00	SAV1828	sei	extracellular enterotoxin type I precursor	null
1594	1922	2,7049e+00	SAV1902	putP	high affinity proline permease	null
1595	289	2,7049e+00	SAV0256	-	similar to xylitol dehydrogenase	null
1596	563	2,7050e+00	SAV0531	-	putative tRNA/rRNA methyltransferase	null
1597	2044	2,7053e+00	SAV2024	-	hypothetical protein	null
1598	2458	2,7065e+00	SAV2439	-	probable Na_ antiporter homolog	null
1599	1546	2,7072e+00	SAV1523	-	probable exodeoxyribonuclease VII large subunit	null
1600	1287	2,7078e+00	SAV1262	-	putative zinc metalloprotease yluc	null
1601	1327	2,7079e+00	SAV1303	-	similar to lysophospholipase	null
1602	398	2,7079e+00	SAV0366	ssb	single-strand DNA-binding protein of phage phi	null
1603	1084	2,7081e+00	SAV1057	fmt	autolysis and methicillin resistant-related	null
1604	1085	2,7084e+00	SAV1058	-	putative quinol oxidase polypeptide IV QoxD	null
1605	2615	2,7085e+00	SAV2596	-	hypothetical protein	null
1606	1931	2,7086e+00	SAV1911	-	conserved hypothetical protein	null
1607	730	2,7089e+00	SAV0699	fruB	fructose 1-phosphate kinase	null
1608	1792	2,7089e+00	SAV1772	-	hypothetical protein	null
1609	1929	2,7091e+00	SAV1909	-	staphopain	null
1610	1593	2,7093e+00	SAV1571	phoH	phosphate starvation-induced protein phoH	null
1611	733	2,7093e+00	SAV0702	-	similar to magnesium and cobalt efflux protein	null
1612	1446	2,7094e+00	SAV1423	-	peptide methionine sulfoxide reductase msrB	null
1613	1635	2,7095e+00	SAV1613	-	protease	null
1614	1069	2,7102e+00	SAV1041	-	1,4-dihydroxy-2-naphthodate	null
1615	2307	2,7108e+00	SAV2288	ureA	urease gamma subunit	null
1616	1552	2,7108e+00	SAV1529	-	Xaa-Pro dipeptidase	null
1617	1216	2,7112e+00	SAV1191	-	YlmH	null
1618	347	2,7115e+00	SAV0315	nanA	N-acetylneuraminate lyase subunit	null
1619	2145	2,7115e+00	SAV2126	-	hypothetical protein	null
1620	2117	2,7119e+00	SAV2097	-	conserved hypothetical protein	null
1621	62	2,7132e+00	SAV0028	truncated-repB	truncated replication protein for plasmid	null
1622	1068	2,7141e+00	SAV1040	-	conserved hypothetical protein	null
1623	558	2,7141e+00	SAV0527	-	conserved hypothetical protein	null
1624	1153	2,7146e+00	SAV1127	-	conserved hypothetical protein	null
1625	860	2,7148e+00	SAV0830	-	conserved hypothetical protein	null
1626	1515	2,7151e+00	SAV1492	srrA	staphylococcal respiratory response protein	null
1627	1177	2,7153e+00	SAV1152	-	conserved hypothetical protein	null
1628	2608	2,7154e+00	SAV2589	-	dihydroorotate dehydrogenase	null
1629	1089	2,7158e+00	SAV1062	-	chitinase B	null
1630	107	2,7160e+00	SAV0074	kdpC#SCCmec	potassium-transporting ATPase C chain homolog	null
1631	320	2,7162e+00	SAV0287	-	similar to DNA segregation ATPase and related	null
1632	453	2,7164e+00	SAV0421	-	putative nucleoside-diphosphate-sugar epimerase	null
1633	457	2,7169e+00	SAV0425	set10	exotoxin 10	null
1634	1882	2,7174e+00	SAV1862	-	similar to D-3-phosphoglycerate dehydrogenase	null
1635	690	2,7203e+00	SAV0659	-	two-component response regulator	null
1636	1148	2,7204e+00	SAV1122	-	conserved hypothetical protein	null
1637	2058	2,7209e+00	SAV2038	agrC	accessory gene regulator C	null
1638	2286	2,7223e+00	SAV2267	-	hypothetical protein	null
1639	972	2,7228e+00	SAV0943	-	similar to transport protein	null
1640	2325	2,7231e+00	SAV2306	-	similar to monooxygenase	null
1641	1592	2,7236e+00	SAV1570	-	conserved hypothetical protein	null
1642	281	2,7240e+00	SAV0248	-	sorbitol dehydrogenase	null
1643	1612	2,7244e+00	SAV1590	-	similar to ComEA	null
1644	517	2,7252e+00	SAV0486	-	conserved hypothetical protein	null
1645	2051	2,7255e+00	SAV2031	-	conserved hypothetical protein	null
1646	1487	2,7256e+00	SAV1464	aroA	3-phosphoshikimate 1-carboxyvinyltransferase	null
1647	875	2,7270e+00	SAV0845	-	nitrogen fixation protein NifU	null
1648	250	2,7274e+00	SAV0217	-	similar to NADH-dependent dehydrogenase	null
1649	2509	2,7288e+00	SAV2490	-	similar to mutator protein mutT	null
1650	161	2,7290e+00	SAV0128	-	similar to NAD-dependent epimerase/dehydratase	null
1651	241	2,7290e+00	SAV0208	rlp	RGD-containing lipoprotein	null
1652	1154	2,7291e+00	SAV1128	rpmF	ribosomal protein L32	null	rib
1653	1619	2,7293e+00	SAV1597	-	similar to GTPase family protein	null
1654	1518	2,7295e+00	SAV1495	-	conserved hypothetical protein	null
1655	1517	2,7301e+00	SAV1494	-	conserved hypothetical protein	null
1656	353	2,7302e+00	SAV0321	-	hypothetical protein	null
1657	2542	2,7304e+00	SAV2523	-	similar to NAD(P)H-flavin oxidoreductase	null
1658	1395	2,7305e+00	SAV1372	trpB	tryptophan synthase beta chain	null
1659	2424	2,7309e+00	SAV2405	-	conserved hypothetical protein	null
1660	859	2,7309e+00	SAV0829	-	3-dehydroquinate dehydratase	null
1661	252	2,7315e+00	SAV0219	-	conserved hypothetical protein	null
1662	2315	2,7318e+00	SAV2296	-	conserved hypothetical protein	null
1663	622	2,7322e+00	SAV0590	mvaK1	mevalonate kinase	null
1664	1820	2,7324e+00	SAV1800	-	conserved hypothetical protein	null
1665	971	2,7329e+00	SAV0942	ampA	probable cytosol aminopeptidase	null
1666	247	2,7337e+00	SAV0214	-	similar to maltose/maltodextrin transport system	null
1667	1844	2,7338e+00	SAV1824	seg	extracellular enterotoxin type G precursor	null
1668	914	2,7341e+00	SAV0885	-	phage terminase, small subunit	Bacteriophage phi mu1
1669	243	2,7342e+00	SAV0210	-	hypothetical protein	null
1670	537	2,7344e+00	SAV0506	-	similar to ribosome-associated heat shock	null
1671	1067	2,7351e+00	SAV1039	-	hypothetical protein	null
1672	1125	2,7354e+00	SAV1098	-	similar to transcriptional regulator Cro/CI	null
1673	1289	2,7357e+00	SAV1264	polC	DNA polymerase III alpha chain PolC-type	null
1674	183	2,7357e+00	SAV0150	capB	capsular polysaccharide synthesis enzyme Cap5B	null
1675	1152	2,7362e+00	SAV1126	-	conserved hypothetical protein	null
1676	1699	2,7366e+00	SAV1677	-	conserved hypothetical protein	null
1677	486	2,7373e+00	SAV0454	-	conserved hypothetical protein	null
1678	1236	2,7377e+00	SAV1211	-	pantothenate metabolism flavoprotein homolog	null
1679	1463	2,7385e+00	SAV1440	-	putative 5'-3' exonuclease	null
1680	2353	2,7385e+00	SAV2334	-	similar to formiminoglutamase	null
1681	2538	2,7388e+00	SAV2519	-	similar to glyoxylase family protein	null
1682	1193	2,7407e+00	SAV1168	-	hypothetical protein	null
1683	1099	2,7410e+00	SAV1072	purN	phosphoribosylglycinamide formyltransferase	null
1684	934	2,7419e+00	SAV0905	-	phiETA ORF57-like protein	Bacteriophage phi mu1
1685	2430	2,7421e+00	SAV2411	fmhA	fmhA protein	null
1686	2533	2,7421e+00	SAV2514	-	probable transport protein	null
1687	2083	2,7427e+00	SAV2063	-	similar to RNA binding protein, contains S1	null
1688	1384	2,7429e+00	SAV1361	msrA	peptide methionine sulfoxide reductase homologue	null
1689	1736	2,7430e+00	SAV1715	-	probable thiamine biosynthesis protein	null
1690	2272	2,7435e+00	SAV2253	-	simlar to permease	null
1691	1633	2,7436e+00	SAV1611	udk	uridine kinase	null
1692	1784	2,7437e+00	SAV1763	-	similar to SAM-dependent methyltransferase	null
1693	599	2,7450e+00	SAV0567	-	conserved hypothetical protein	null
1694	883	2,7451e+00	SAV0854	-	hypothetical protein	Bacteriophage phi mu1
1695	1703	2,7455e+00	SAV1681	-	putative amino-acid permease	null
1696	930	2,7467e+00	SAV0901	-	hypothetical protein	Bacteriophage phi mu1
1697	2206	2,7468e+00	SAV2187	-	similar to quinone oxidoreductase	null
1698	186	2,7473e+00	SAV0153	capE	capsular polysaccharide synthesis enzyme Cap8E	null
1699	985	2,7473e+00	SAV0956	-	putative NADH-dependent flavin oxidoreductase	null
1700	651	2,7478e+00	SAV0619	-	hypothetical protein	null
1701	2223	2,7482e+00	SAV2204	-	conserved hypothetical protein	null
1702	1429	2,7482e+00	SAV1406	-	tellurite resisrance protein	null
1703	528	2,7487e+00	SAV0497	-	translation initiation inhibitor homologue	null
1704	2355	2,7489e+00	SAV2336	-	similar to ribose 5-phosphate isomerase	null
1705	801	2,7490e+00	SAV0770	-	conserved hypothetical protein	null
1706	1358	2,7491e+00	SAV1334	katA	catalase	null
1707	2339	2,7493e+00	SAV2320	-	similar to phosphoglycolate phosphatase	null
1708	1448	2,7507e+00	SAV1425	-	conserved hypothetical protein	null
1709	1626	2,7507e+00	SAV1604	-	probable Na+/proline, Na+/panthothenate	null
1710	684	2,7509e+00	SAV0653	-	hypothetical protein	null
1711	1149	2,7513e+00	SAV1123	-	conserved hypothetical protein	null
1712	137	2,7517e+00	SAV0104	-	Na/Pi-cotransporter family protein	null
1713	481	2,7519e+00	SAV0449	-	hypothetical protein	null
1714	1050	2,7520e+00	SAV1022	-	toxic anion resistance protein homologue	null
1715	1819	2,7523e+00	SAV1799	-	hypothetical protein	null
1716	1512	2,7541e+00	SAV1489	-	hypothetical protein	null
1717	960	2,7542e+00	SAV0931	-	hypothetical protein	null
1718	10	2,7543e+00	null	SAVP010	hypothetical protein	null
1719	1737	2,7552e+00	SAV1716	-	similar to iron-sulfur cofactor synthesis protein	null
1720	1744	2,7555e+00	SAV1723	-	similar to transaminase	null
1721	2292	2,7580e+00	SAV2273	moeA	molybdopterin biosynthesis protein	null
1722	175	2,7588e+00	SAV0142	-	transport system protein	null
1723	393	2,7594e+00	SAV0361	-	similar to mechanosensitive ion channel	null
1724	1949	2,7598e+00	SAV1929	-	hypothetical protein	null
1725	905	2,7605e+00	SAV0876	-	similar to phi ETA orf 34-like protein	Bacteriophage phi mu1
1726	2429	2,7619e+00	SAV2410	-	hypothetical protein	null
1727	2029	2,7622e+00	SAV2008	sel	extracellular enterotoxin L	null
1728	1033	2,7626e+00	SAV1005	-	conserved hypothetical protein	null
1729	524	2,7628e+00	SAV0493	ksgA	dimethyladenosine transferase	null
1730	1925	2,7631e+00	SAV1905	pcrA	ATP-depentend DNA helicase	null
1731	2576	2,7631e+00	SAV2557	copA	copper-transporting ATPase	null
1732	916	2,7632e+00	SAV0887	-	hypothetical protein	Bacteriophage phi mu1
1733	826	2,7639e+00	SAV0796	-	hypothetical protein	Bacteriophage Type-I nSa3
1734	2037	2,7639e+00	SAV2017	-	hypothetical protein	null
1735	1159	2,7651e+00	SAV1133	-	putative iron transport lipoprotein SirF	null
1736	1927	2,7653e+00	SAV1907	-	conserved hypothetical protein	null
1737	2419	2,7664e+00	SAV2400	nasD	nitrite reductase	null
1738	334	2,7664e+00	SAV0302	-	conserved hypothetical protein	null
1739	333	2,7665e+00	SAV0301	-	conserved hypothetical protein	null
1740	2708	2,7666e+00	SAV2689	-	similar to rhodanese family protein	null
1741	1348	2,7666e+00	SAV1324	nuc	thermonuclease	null
1742	1684	2,7669e+00	SAV1662	folC	folylpolyglutamate synthase	null
1743	79	2,7671e+00	SAV0046	-	conserved hypothetical protein	null
1744	460	2,7674e+00	SAV0428	set13	exotoxin 13	null
1745	1308	2,7681e+00	SAV1283	pgsA	phosphatidylglycerophosphate synthase	null
1746	1206	2,7685e+00	SAV1181	pbpA	penicillin-binding protein 1	null
1747	2599	2,7687e+00	SAV2580	-	conserved hypothetical protein	null
1748	839	2,7690e+00	SAV0809	-	hypothetical protein	null
1749	814	2,7694e+00	SAV0784	-	hypothetical protein	Bacteriophage Type-I nSa3
1750	1093	2,7706e+00	SAV1066	purC	phosphoribosylaminoimidazolesuccinocarboxamide	null
1751	1007	2,7713e+00	SAV0978	-	conserved hypothetical protein	null
1752	777	2,7714e+00	SAV0746	-	conserved hypothetical protein	null
1753	1419	2,7716e+00	SAV1396	dapB	dihydrodipicolinate reductase	null
1754	1530	2,7719e+00	SAV1507	malA	alpha-D-1,4-glucosidase	null
1755	129	2,7727e+00	SAV0096	-	hypothetical protein	null
1756	754	2,7741e+00	SAV0723	-	choline transporter	null
1757	1381	2,7745e+00	SAV1358	-	hypothetical protein	null
1758	1502	2,7752e+00	SAV1479	ansA	probable L-asparaginase	null
1759	1129	2,7752e+00	SAV1102	potD	spermidine/putrescine-binding protein precursor	null
1760	1264	2,7755e+00	SAV1239	rimM	probable 16S rRNA processing protein	null
1761	1297	2,7766e+00	SAV1272	ribC	riboflavin kinase / FAD synthase	null
1762	2364	2,7770e+00	SAV2345	-	sodium/glutamate symporter	null
1763	893	2,7783e+00	SAV0864	-	single strand DNA binding protein	Bacteriophage phi mu1
1764	71	2,7786e+00	SAV0038	-	probable HMG-CoA synthase	null
1765	1672	2,7787e+00	SAV1650	-	hypothetical protein	null
1766	1212	2,7792e+00	SAV1187	-	conserved hypothetical protein	null
1767	1315	2,7792e+00	SAV1290	-	putative 2-oxoacid ferredoxin oxidoreductase beta	null
1768	1317	2,7799e+00	SAV1292	-	similar to tRNA 2-methylthioadenosine synthase	null
1769	331	2,7805e+00	SAV0299	-	conserved hypothetical protein	null
1770	1694	2,7808e+00	SAV1672	hemA	glutamyl-tRNA reductase	null
1771	2140	2,7822e+00	SAV2121	rho	transcription termination factor Rho	null
1772	2367	2,7828e+00	SAV2348	-	conserved hypothetical protein	null
1773	1321	2,7841e+00	SAV1297	mutL	DNA mismatch repair protein	null
1774	734	2,7842e+00	SAV0703	-	similar to oxidoreductase, aldo/keto reductase	null
1775	732	2,7857e+00	SAV0701	nagA	probable N-acetylglucosamine-6-phosphate	null
1776	2150	2,7860e+00	SAV2131	-	hypothetical protein	null
1777	1349	2,7861e+00	SAV1325	-	hypothetical protein	null
1778	2034	2,7877e+00	SAV2013	-	hypothetical protein	null
1779	598	2,7878e+00	SAV0566	-	conserved hypothetical protein	null
1780	2007	2,7889e+00	SAV1986	-	hypothetical protein	Bacteriophage phi Sa 3mu
1781	1244	2,7900e+00	SAV1219	-	similar to phosphatase	null
1782	2649	2,7904e+00	SAV2630	clfB	Clumping factor B	null
1783	962	2,7912e+00	SAV0933	dltB	DltB membrane protein	null
1784	284	2,7913e+00	SAV0251	-	similar to 2-C-methyl-D-erythritol 4-phosphate	null
1785	1615	2,7928e+00	SAV1593	-	similar to hydrolase (HAD superfamily)	null
1786	2564	2,7935e+00	SAV2545	mvaA	hydroxymethylglutaryl-CoA reductase	null
1787	396	2,7935e+00	SAV0364	-	hypothetical protein	null
1788	1389	2,7938e+00	SAV1366	-	simila to deblocking aminopeptidase	null
1789	1330	2,7945e+00	SAV1306	bsaA	glutathione peroxidase	null
1790	1227	2,7947e+00	SAV1202	pyrAA	carbamoyl-phosphate synthase small chain	null
1791	2329	2,7950e+00	SAV2310	-	similar to transcription antiterminator LytR	null
1792	1842	2,7955e+00	SAV1822	-	conserved hypothetical protein	null
1793	759	2,7960e+00	SAV0728	-	similar to GTP cyclohydrolase I	null
1794	973	2,7963e+00	SAV0944	-	conserved hypothetical protein	null
1795	2327	2,7963e+00	SAV2308	-	conserved hypothetical protein	null
1796	2502	2,7966e+00	SAV2483	-	hypothetical protein	null
1797	1654	2,7974e+00	SAV1632	lytH	N-acetylmuramoyl-L-alanine amidase	null
1798	1808	2,7978e+00	SAV1788	-	plant metabolite dehydrogenase homolog	null
1799	2499	2,7979e+00	SAV2480	-	hypothetical protein	null
1800	1306	2,7982e+00	SAV1281	-	conserved hypothetical protein	null
1801	545	2,7984e+00	SAV0514	folP	dihydropteroate synthase chain A synthetase	null
1802	1150	2,7987e+00	SAV1124	-	similar to methyltransferase	null
1803	2123	2,7995e+00	SAV2104	atpG	ATP synthase gamma chain	null
1804	1418	2,7999e+00	SAV1395	dapA	dihydrodipicolinate synthase	null
1805	878	2,8000e+00	SAV0848	int	excisionase	Bacteriophage phi mu1
1806	1609	2,8010e+00	SAV1587	-	conserved hypothetical protein	null
1807	1585	2,8011e+00	SAV1563	-	conserved hypothetical protein	null
1808	1041	2,8015e+00	SAV1013	-	similar to sodium/proton-dependent alanine	null
1809	1379	2,8032e+00	SAV1356	alsT	amino acid carrier protein	null
1810	1549	2,8033e+00	SAV1526	accC	acetyl-CoA carboxylase	null
1811	1423	2,8037e+00	SAV1400	lysA	diaminopimelate decarboxylase	null
1812	2024	2,8050e+00	SAV2003	truncated-hlb	truncated beta-hemolysin	null
1813	1620	2,8052e+00	SAV1598	-	similar to hydrolase, haloacid dehalogenase-like	null
1814	632	2,8066e+00	SAV0600	-	similar to oxidoreducatse ion channel	null
1815	1436	2,8080e+00	SAV1413	odhA	oxoglutarate dehydrogenase	null
1816	2389	2,8095e+00	SAV2370	-	probable dehydrogenase	null
1817	2064	2,8097e+00	SAV2044	-	conserved hypothetical protein	null
1818	1540	2,8099e+00	SAV1517	bfmBAA	branched-chain alpha-keto acid dehydrogenase E1	null
1819	1380	2,8107e+00	SAV1357	glcT	transcription antiterminator	null
1820	676	2,8108e+00	SAV0645	-	pyrimidine nucleoside transporter	null
1821	166	2,8109e+00	SAV0133	sodM	superoxide dismutase	null
1822	2545	2,8110e+00	SAV2526	-	similar to ABC transporter (ATP-binding protein)	null
1823	2080	2,8114e+00	SAV2060	leuD	3-isopropylmalate dehydratase small subunit	null
1824	1690	2,8135e+00	SAV1668	hemB	delta-aminolevulinic acid dehydratase	null
1825	525	2,8140e+00	SAV0494	veg	VEG protein homologue	null
1826	1225	2,8144e+00	SAV1200	pyrB	aspartate transcarbamoylase chain A	null
1827	2388	2,8148e+00	SAV2369	-	similar to transcription repressor of	null
1828	1766	2,8148e+00	SAV1745	-	endo-1,4-beta-glucanase homolog	null
1829	2529	2,8153e+00	SAV2510	-	conserved hypothetical protein	null
1830	1178	2,8159e+00	SAV1153	-	conserved hypothetical protein	null
1831	1087	2,8160e+00	SAV1060	qoxB	Quinol oxidase polypeptide I	null
1832	290	2,8171e+00	SAV0257	-	similar to teichoic acid biosynthesis protein B	null
1833	2256	2,8176e+00	SAV2237	rpsN	30S ribosomal protein S14	null	rib
1834	459	2,8179e+00	SAV0427	set12	exotoxin 12	null
1835	2631	2,8180e+00	SAV2612	betA	choline dehydrogenase	null
1836	1279	2,8192e+00	SAV1254	clpY	heat shock protein HslU	null
1837	1032	2,8202e+00	SAV1004	-	conserved hypothetical protein	null
1838	1831	2,8217e+00	SAV1811	splC	serine protease	null
1839	953	2,8218e+00	SAV0924	lipA	lipoic acid synthetase	null
1840	2087	2,8223e+00	SAV2067	rsbU	sigmaB regulation protein	null
1841	1495	2,8226e+00	SAV1472	-	hypothetical protein	null
1842	1229	2,8234e+00	SAV1204	pyrF	orotidine-5-phosphate decarboxylase	null
1843	1040	2,8257e+00	SAV1012	-	conserved hypothetical protein	null
1844	2516	2,8259e+00	SAV2497	-	similar to accumulation-associated protein	null
1845	1406	2,8264e+00	SAV1383	-	hypothetical protein	null
1846	1361	2,8269e+00	SAV1337	-	GMP reductase	null
1847	976	2,8270e+00	SAV0947	mnhF	Na_ antiporter subunit	null
1848	1088	2,8272e+00	SAV1061	-	quinol oxidase polypeptide II QoxA	null
1849	97	2,8277e+00	SAV0064	-	hypothetical protein	null
1850	1967	2,8278e+00	SAV1946	-	holin homolog	Bacteriophage phi Sa 3mu
1851	72	2,8287e+00	SAV0039	-	glycerophosphoryl diester phosphodiesterase	null
1852	1066	2,8302e+00	SAV1038	-	similar to ferrichrome ABC transporter	null
1853	1398	2,8316e+00	SAV1375	femB	FemB protein	null
1854	682	2,8318e+00	SAV0651	-	conserved hypothetical protein	null
1855	566	2,8321e+00	SAV0534	secE	preprotein translocase subunit	null
1856	39	2,8327e+00	SAV0005	gyrB	DNA gyrase subunit B	null
1857	1943	2,8331e+00	SAV1923	-	truncated transposase	null
1858	1942	2,8337e+00	SAV1922	-	hypothetical protein	null
1859	1311	2,8348e+00	SAV1286	-	similar to hydrolase (HAD superfamily)	null
1860	1589	2,8353e+00	SAV1567	bex	GTP-binding protein Era homolog	null
1861	1941	2,8367e+00	SAV1921	-	conserved hypothetical protein	null
1862	1946	2,8368e+00	SAV1926	-	hypothetical protein	null
1863	885	2,8372e+00	SAV0856	-	hypothetical protein	Bacteriophage phi mu1
1864	758	2,8378e+00	SAV0727	-	di-tripeptide ABC transporter	null
1865	1955	2,8390e+00	SAV1935	-	hypothetical protein	null
1866	1301	2,8403e+00	SAV1276	spoIIIE	sporulation-related protein SpoIIIE homologue	null
1867	1000	2,8405e+00	SAV0971	-	similar to hydrolase, haloacid dehalogenase-like	null
1868	1338	2,8425e+00	SAV1314	-	hypothetical protein	null
1869	2531	2,8439e+00	SAV2512	-	glucarate transporter	null
1870	1233	2,8439e+00	SAV1208	-	fibrinogen binding protein	null
1871	1509	2,8444e+00	SAV1486	-	hypothetical protein	null
1872	2085	2,8454e+00	SAV2065	rsbW	anti-sigmaB factor	null
1873	672	2,8455e+00	SAV0641	tagD	teichoic acid biosynthesis protein D	null
1874	31	2,8473e+00	null	qacR	transcriptional regulator	SAVP031
1875	2700	2,8478e+00	SAV2681	-	hypothetical protein	null
1876	2248	2,8482e+00	SAV2229	adk	adenylate kinase	null
1877	1644	2,8488e+00	SAV1622	-	iron-sulfur cofactor synthesis protein homolog	null
1878	1599	2,8488e+00	SAV1577	-	conserved hypothetical protein	null
1879	1467	2,8491e+00	SAV1444	-	similar to methyltransferase	null
1880	2106	2,8492e+00	SAV2086	-	hypothetical protein	null
1881	2160	2,8503e+00	SAV2141	-	hypothetical protein	null
1882	2342	2,8505e+00	SAV2323	glvC	PTS system, arbutin-like IIBC component	null
1883	2103	2,8508e+00	SAV2083	ddlA	D-alanine-D-alanine ligase	null
1884	2210	2,8509e+00	SAV2191	lacF	PTS system, lactose-specific IIA component	null
1885	1877	2,8514e+00	SAV1857	-	glutamate ABC transporter ATP-binding protein	null
1886	2657	2,8518e+00	SAV2638	isaB	immunodominant antigen B	null
1887	1300	2,8521e+00	SAV1275	-	similar to metallo-beta-lactamase family protein	null
1888	1352	2,8523e+00	SAV1328	dhoM	homoserine dehydrogenase	null
1889	2347	2,8533e+00	SAV2328	-	dehydrogenase	null
1890	1161	2,8539e+00	SAV1135	-	NPQTN specific sortase B	null
1891	624	2,8545e+00	SAV0592	mvaK2	phosphomevalonate kinase	null
1892	1774	2,8550e+00	SAV1753	-	similar to 16S psudouridylate synthase	null
1893	1924	2,8565e+00	SAV1904	dnlJ	DNA ligase	null
1894	35	2,8566e+00	SAV0001	dnaA	chromosomal replication initiator protein	null
1895	2004	2,8567e+00	SAV1983	-	single-strand DNA-binding protein	Bacteriophage phi Sa 3mu
1896	756	2,8575e+00	SAV0725	-	conserved hypothetical protein	null
1897	643	2,8577e+00	SAV0611	-	L-2-haloalkanoic acid dehalogenase	null
1898	1985	2,8581e+00	SAV1964	-	phiN315 scaffolding protein-like protein	Bacteriophage phi Sa 3mu
1899	1636	2,8586e+00	SAV1614	-	similar to caffeoyl-CoA O-methyltransferase	null
1900	2403	2,8586e+00	SAV2384	gltT	proton/sodium-glutamate symport protein	null
1901	1780	2,8593e+00	SAV1759	-	conserved hypothetical protein	null
1902	2412	2,8593e+00	SAV2393	-	hypothetical protein	null
1903	1716	2,8598e+00	SAV1695	citZ	citrate synthase II	null
1904	922	2,8600e+00	SAV0893	-	hypothetical protein	Bacteriophage phi mu1
1905	2357	2,8616e+00	SAV2338	-	putative aldose 1-epimerase	null
1906	920	2,8620e+00	SAV0891	-	hypothetical protein	Bacteriophage phi mu1
1907	1574	2,8632e+00	SAV1552	pbp3	penicillin-binding protein 3	null
1908	1594	2,8642e+00	SAV1572	-	conserved hypothetical protein	null
1909	1209	2,8645e+00	SAV1184	div1b	cell division protein	null
1910	360	2,8659e+00	SAV0328	-	similar to oxidoreductase homolog lmo1477	null
1911	2335	2,8676e+00	SAV2316	-	transport protein	null
1912	1386	2,8679e+00	SAV1363	-	4-oxalocrotonate tautomerase	null
1913	1523	2,8690e+00	SAV1500	-	similar to oxidoreductase	null
1914	714	2,8702e+00	SAV0683	bacA	bacitracin resistance protein homologue	null
1915	1309	2,8703e+00	SAV1284	cinA	competence-damage inducible protein	null
1916	1228	2,8708e+00	SAV1203	pyrAB	carbamoyl-phosphate synthase large chain	null
1917	41	2,8715e+00	SAV0007	-	conserved hypothetical protein	null
1918	1145	2,8718e+00	SAV1118	-	conserved hypothetical protein	null
1919	1564	2,8719e+00	SAV1542	-	exogenous DNA-binding protein comGC	null
1920	1276	2,8720e+00	SAV1251	gid	glucose-inhibited division protein gid	null
1921	2658	2,8722e+00	SAV2639	-	conserved hypothetical protein	null
1922	2328	2,8727e+00	SAV2309	-	formate dehydrogenase homolog	null
1923	727	2,8735e+00	SAV0696	-	hypothetical protein	null
1924	1116	2,8739e+00	SAV1089	-	similar to Zn-dependent hydrolase	null
1925	74	2,8739e+00	SAV0041	mecA	penicillin binding protein 2 prime	null
1926	1424	2,8748e+00	SAV1401	-	hypothetical protein	null
1927	2114	2,8753e+00	SAV2094	-	similar to transcriptional activator TenA	null
1928	1510	2,8754e+00	SAV1487	-	hypothetical protein	null
1929	2592	2,8761e+00	SAV2573	-	conserved hypothetical protein	null
1930	685	2,8763e+00	SAV0654	-	conserved hypothetical protein	null
1931	2275	2,8788e+00	SAV2256	-	glucose uptake protein homolog	null
1932	1689	2,8789e+00	SAV1667	hemL	glutamate-1-semialdehyde 2,1-aminomutase	null
1933	769	2,8795e+00	SAV0738	-	UDP-N-acetylenolpyruvoylglucosamine reductase	null
1934	841	2,8799e+00	SAV0811	fnb	fibrinogen-binding protein	null
1935	711	2,8806e+00	SAV0680	-	conserved hypothetical protein	null
1936	1051	2,8809e+00	SAV1023	htrA	serine protease HtrA	null
1937	2246	2,8818e+00	SAV2227	rpmJ	50S ribosomal protein L36	null	rib
1938	755	2,8821e+00	SAV0724	-	Histidinol-phosphate aminotransferase	null
1939	1	2,8822e+00	null	repA	replication initiator protein A	SAVP001
1940	1542	2,8823e+00	SAV1519	recN	DNA repair protein	null
1941	1526	2,8823e+00	SAV1503	-	putative pyrroline-5-carboxylate reductase	null
1942	1567	2,8831e+00	SAV1545	-	similar to metallo-beta-lactamase superfamily	null
1943	1671	2,8832e+00	SAV1649	-	cell shape determinant mreC	null
1944	1613	2,8842e+00	SAV1591	-	similar to methyltransferase	null
1945	1385	2,8848e+00	SAV1362	msrR	peptide methionine sulfoxide reductase regulator	null
1946	1642	2,8855e+00	SAV1620	-	conserved hypothetical protein	null
1947	787	2,8856e+00	SAV0756	-	conserved hypothetical protein	null
1948	2474	2,8858e+00	SAV2455	-	endo-1,4-beta-glucanase	null
1949	2606	2,8859e+00	SAV2587	-	hypothetical protein	null
1950	2163	2,8860e+00	SAV2144	-	conserved hypothetical protein	null
1951	1795	2,8864e+00	SAV1775	-	conserved hypothetical protein	null
1952	852	2,8872e+00	SAV0822	-	hypothetical protein	null
1953	2281	2,8879e+00	SAV2262	fmhB	FmhB protein	null
1954	2149	2,8884e+00	SAV2130	-	hypothetical protein	null
1955	15	2,8896e+00	null	SAVP015	hypothetical protein	null
1956	1912	2,8901e+00	SAV1892	-	UDP-N-acetylmuramyl tripeptide synthetase-like	null
1957	818	2,8912e+00	SAV0788	-	hypothetical protein	Bacteriophage Type-I nSa3
1958	270	2,8912e+00	SAV0237	-	similar to nickel ABC transporter nickel-binding	null
1959	1175	2,8931e+00	SAV1149	sdhB	iron-sulphur subunit of succinate dehydrogenase	null
1960	2731	2,8937e+00	SAV2712	thdF	tRNA modification GTPase trmE	null
1961	797	2,8937e+00	SAV0766	-	conserved hypothetical protein	null
1962	1789	2,8956e+00	SAV1769	ribA	riboflavin biosynthesis protein	null
1963	975	2,8962e+00	SAV0946	mnhG	Na_ antiporter subunit	null
1964	1195	2,8966e+00	SAV1170	-	putative carbamate kinase	null
1965	1659	2,8969e+00	SAV1637	secF	protein-export membrane protein SecDF	null
1966	1535	2,8976e+00	SAV1512	-	similar to tripeptidase	null
1967	455	2,8983e+00	SAV0423	set7	exotoxin 7	null
1968	1303	2,8988e+00	SAV1278	-	similar to processing proteinase-like protein	null
1969	1830	2,8999e+00	SAV1810	splD	serine protease	null
1970	27	2,9008e+00	null	SAVP027	hypothetical protein	null
1971	480	2,9037e+00	SAV0448	-	hypothetical protein	null
1972	2062	2,9038e+00	SAV2042	scrR	sucrose operon repressor	null
1973	2690	2,9041e+00	SAV2671	lip	triacylglycerol lipase precursor	null
1974	57	2,9048e+00	SAV0023	-	probable 5'-nucleotidase precursor	null
1975	589	2,9050e+00	SAV0557	-	similar to deoxypurine kinase	null
1976	844	2,9073e+00	SAV0814	-	hypothetical protein	null
1977	1940	2,9088e+00	SAV1920	aldH	aldehyde dehydrogenase	null
1978	1662	2,9092e+00	SAV1640	queA	S-adenosylmethionine tRNA ribosyltransferase	null
1979	167	2,9107e+00	SAV0134	-	hypothetical protein	null
1980	1170	2,9109e+00	SAV1144	mutS2	MutS-like protein	null
1981	1843	2,9115e+00	SAV1823	-	hypothetical protein	null
1982	763	2,9125e+00	SAV0732	nrdF	ribonucleoside-diphosphate reductase minor	null
1983	132	2,9136e+00	SAV0099	-	hypothetical protein	null
1984	262	2,9154e+00	SAV0229	-	hypothetical protein	null
1985	1981	2,9156e+00	SAV1960	-	hypothetical protein	Bacteriophage phi Sa 3mu
1986	1729	2,9172e+00	SAV1708	-	Xaa-Pro dipeptidase homolog	null
1987	576	2,9172e+00	SAV0544	-	putative ribosomal protein L7Ae-like	null	rib
1988	1331	2,9186e+00	SAV1307	-	similar to GTP-binding protein proteinase	null
1989	1695	2,9191e+00	SAV1673	-	probable GTP-binding protein engB	null
1990	366	2,9217e+00	SAV0334	-	conserved hypothetical protein	null
1991	935	2,9225e+00	SAV0906	-	phiETA ORF58-like protein	Bacteriophage phi mu1
1992	1498	2,9239e+00	SAV1475	-	GTP-binding protein	null
1993	2310	2,9243e+00	SAV2291	ureE	urease accessory protein	null
1994	387	2,9245e+00	SAV0355	-	conserved hypothetical protein	null
1995	1972	2,9247e+00	SAV1951	-	similar to phi PVL ORF 22 homolog	Bacteriophage phi Sa 3mu
1996	650	2,9250e+00	SAV0618	-	hypothetical protein	null
1997	1133	2,9256e+00	SAV1106	-	conserved hypothetical protein	null
1998	1497	2,9263e+00	SAV1474	gpsA	glycerol-3-phosphate dehydrogenase	null
[truncated: 11,650 more rows]
