# Supplementary material for: Bioinformatic Assessment of Factors Affecting the Correlation between Protein Abundance and Elongation Efficiency in Prokaryotes
Source: Int J Mol Sci. 2022 Oct 9;23(19):11996. doi: 10.3390/ijms231911996 (PMC9570070; doi:10.3390/ijms231911996)
Supplement: Supplementary file 1 [file ijms-23-11996-s001.zip › EloE/output_folder/Staphylococcus_aureus_subsp._aureus_Mu50_158878/staphylococcus aureus subsp. aureus mu50_eei1.txt]

#	##	locus_tag	protein_id	gene_id	gene_name	COG	EEI
1	1106	SAV1079	BAB57241.1	null	-	-	9.999999999999996
2	870	SAV0840	BAB57002.1	null	-	-	7.466358987939176
3	572	SAV0540	BAB56702.1	null	rplL	-	6.4946758681589785
4	1496	SAV1473	BAB57635.1	null	hu	-	6.073482445190115
5	2201	SAV2182	BAB58344.1	null	asp23	-	5.99226644283633
6	1865	SAV1845	BAB58007.1	null	-	-	5.875591020572137
7	1257	SAV1232	BAB57394.1	null	hmrB	-	5.400788147193871
8	1697	SAV1675	BAB57837.1	null	tig	-	5.358063486498695
9	1647	SAV1625	BAB57787.1	null	csbD	-	5.307242654523702
10	570	SAV0538	BAB56700.1	null	rplA	-	5.105702012452789
11	1608	SAV1586	BAB57748.1	null	rpsT	-	5.103654734351166
12	1340	SAV1316	BAB57478.1	null	-	-	5.09884821013919
13	2127	SAV2108	BAB58270.1	null	atpE	-	5.09533117565693
14	279	SAV0246	BAB56408.1	null	-	-	5.072652439077091
15	1669	SAV1647	BAB57809.1	null	rplU	-	5.061623556020816
16	532	SAV0501	BAB56663.1	null	rplY	-	5.02859744387992
17	1873	SAV1853	BAB58015.1	null	-	-	4.841023432745537
18	807	SAV0776	BAB56938.1	null	eno	-	4.763788198051822
19	1632	SAV1610	BAB57772.1	null	greA	-	4.74426573763504
20	2258	SAV2239	BAB58401.1	null	rplX	-	4.697087024802859
21	571	SAV0539	BAB56701.1	null	rplJ	-	4.686701818422809
22	2179	SAV2160	BAB58322.1	null	fmtB#mrp	-	4.685022191263125
23	1602	SAV1580	BAB57742.1	null	dnaK	-	4.661648968329209
24	2242	SAV2223	BAB58385.1	null	rplQ	-	4.659643592728367
25	803	SAV0772	BAB56934.1	null	gap	-	4.62267009105912
26	1597	SAV1575	BAB57737.1	null	rpsU	-	4.580959159769862
27	1282	SAV1257	BAB57419.1	null	-	-	4.579511077764088
28	2255	SAV2236	BAB58398.1	null	rpsH	-	4.543401489678202
29	963	SAV0934	BAB57096.1	null	dltC	-	4.49879269762171
30	767	SAV0736	BAB56898.1	null	-	-	4.478203906701089
31	2625	SAV2606	BAB58768.1	null	-	-	4.471642954988624
32	569	SAV0537	BAB56699.1	null	rplK	-	4.46324378258437
33	1123	SAV1096	BAB57258.1	null	pdhD	-	4.451174508897994
34	1263	SAV1238	BAB57400.1	null	rpsP	-	4.448466660995576
35	1281	SAV1256	BAB57418.1	null	rpsB	-	4.440309998843707
36	2723	SAV2704	BAB58866.1	null	cspB	-	4.42328319933186
37	1235	SAV1210	BAB57372.1	null	-	-	4.36518297701809
38	2257	SAV2238	BAB58400.1	null	rplE	-	4.35670425451765
39	1121	SAV1094	BAB57256.1	null	phdB	-	4.355658667413133
40	804	SAV0773	BAB56935.1	null	pgk	-	4.337858873173014
41	1718	SAV1697	BAB57859.1	null	pykA	-	4.3292204841814055
42	2253	SAV2234	BAB58396.1	null	rplR	-	4.327516020539199
43	602	SAV0570	BAB56732.1	null	-	-	4.327085584977872
44	2252	SAV2233	BAB58395.1	null	rpsE	-	4.32018631399275
45	580	SAV0548	BAB56710.1	null	tufA	-	4.319684225720693
46	2144	SAV2125	BAB58287.1	null	fbaA	-	4.316676594702657
47	49	SAV0015	BAB56177.1	null	rplI	-	4.312236648314688
48	2049	SAV2029	BAB58191.1	null	groEL	-	4.3013207750286995
49	1637	SAV1615	BAB57777.1	null	-	-	4.2949481592440755
50	799	SAV0768	BAB56930.1	null	clpP	-	4.282839003851896
51	869	SAV0839	BAB57001.1	null	-	-	4.282344679380435
52	2706	SAV2687	BAB58849.1	null	-	-	4.282211435109353
53	1700	SAV1678	BAB57840.1	null	rplT	-	4.271812193918883
54	2254	SAV2235	BAB58397.1	null	rplF	-	4.267012970146584
55	970	SAV0941	BAB57103.1	null	-	-	4.245918350502514
56	1294	SAV1269	BAB57431.1	null	infB	-	4.2432426308813795
57	1760	SAV1739	BAB57901.1	null	-	-	4.241913980375137
58	1298	SAV1273	BAB57435.1	null	rpsO	-	4.240424124539612
59	2173	SAV2154	BAB58316.1	null	glmS	-	4.221804368291104
60	1412	SAV1389	BAB57551.1	null	-	-	4.211134199082758
61	2237	SAV2218	BAB58380.1	null	rplM	-	4.210036518605247
62	1944	SAV1924	BAB58086.1	null	-	-	4.2046505491672646
63	805	SAV0774	BAB56936.1	null	tpi	-	4.2014807225221436
64	2236	SAV2217	BAB58379.1	null	rpsI	-	4.188220479361883
65	2177	SAV2158	BAB58320.1	null	mtlA	-	4.184637906477642
66	1773	SAV1752	BAB57914.1	null	-	-	4.168081698265
67	2	null	BAB47510.1	null	SAVP002	-	4.16780404333729
68	1256	SAV1231	BAB57393.1	null	fabG	-	4.167109390835764
69	1902	SAV1882	BAB58044.1	null	-	-	4.151220886968399
70	2402	SAV2383	BAB58545.1	null	-	-	4.1486001443488805
71	1740	SAV1719	BAB57881.1	null	rpsD	-	4.148461907249075
72	1117	SAV1090	BAB57252.2	null	-	-	4.135408500675221
73	2263	SAV2244	BAB58406.1	null	rpsC	-	4.134456462591894
74	510	SAV0479	BAB56641.1	null	-	-	4.133966375291813
75	1171	SAV1145	BAB57307.1	null	trxA	-	4.122187763309142
76	1119	SAV1092	BAB57254.1	null	-	-	4.118320189428611
77	1122	SAV1095	BAB57257.1	null	pdhC	-	4.115802698618666
78	404	SAV0372	BAB56534.1	null	-	-	4.113907324715364
79	1646	SAV1624	BAB57786.1	null	-	-	4.103061799482649
80	1425	SAV1402	BAB57564.1	null	cspA	-	4.099469068079139
81	2303	SAV2284	BAB58446.1	null	-	-	4.09102564580161
82	2298	SAV2279	BAB58441.2	null	modA	-	4.081757626454228
83	620	SAV0588	BAB56750.1	null	pta	-	4.081150794716445
84	921	SAV0892	BAB57054.1	null	-	-	4.079930168121974
85	2157	SAV2138	BAB58300.1	null	deoD	-	4.068694245656555
86	1457	SAV1434	BAB57596.1	null	ebhA	-	4.06649912569168
87	2245	SAV2226	BAB58388.1	null	rpsM	-	4.065255480500332
88	1039	SAV1011	BAB57173.1	null	fabI	-	4.051964702476154
89	2244	SAV2225	BAB58387.1	null	rpsK	-	4.051706637773031
90	846	SAV0816	BAB56978.1	null	cspC	-	4.041763040403257
91	1266	SAV1241	BAB57403.1	null	rplS	-	4.036410494230558
92	1801	SAV1781	BAB57943.1	null	-	-	4.03233855477262
93	1211	SAV1186	BAB57348.1	null	ftsZ	-	4.030767314664904
94	1110	SAV1083	BAB57245.1	null	ptsH	-	4.020056214723841
95	579	SAV0547	BAB56709.1	null	fus	-	4.012783414222122
96	708	SAV0677	BAB56839.1	null	-	-	4.007972178625907
97	422	SAV0390	BAB56552.1	null	guaB	-	4.00558081440223
98	1291	SAV1266	BAB57428.1	null	nusA	-	4.0026315620967114
99	983	SAV0954	BAB57116.1	null	-	-	4.000353122582321
100	1469	SAV1446	BAB57608.1	null	-	-	4.000127578417535
101	2192	SAV2173	BAB58335.2	null	-	-	3.9991286688018075
102	578	SAV0546	BAB56708.1	null	rpsG	-	3.997251733015472
103	1120	SAV1093	BAB57255.1	null	pdhA	-	3.9950325494557832
104	1155	SAV1129	BAB57291.1	null	-	-	3.984380829067773
105	1667	SAV1645	BAB57807.2	null	rpmA	-	3.974743673308197
106	1759	SAV1738	BAB57900.1	null	-	-	3.9742026553763004
107	997	SAV0968	BAB57130.1	null	-	-	3.9736175211429536
108	739	SAV0708	BAB56870.1	null	-	-	3.968468257165764
109	176	SAV0143	BAB56305.1	null	-	-	3.9665652167426892
110	1551	SAV1528	BAB57690.1	null	-	-	3.9648040673558826
111	2046	SAV2026	BAB58188.1	null	-	-	3.961438168009817
112	991	SAV0962	BAB57124.1	null	pgi	-	3.9611857976886533
113	2437	SAV2418	BAB58580.2	null	sbi	-	3.9530199833892348
114	662	SAV0631	BAB56793.1	null	-	-	3.952885465450205
115	694	SAV0663	BAB56825.1	null	-	-	3.948741475219345
116	2588	SAV2569	BAB58731.1	null	isaA	-	3.944438215985923
117	2211	SAV2192	BAB58354.1	null	lacD	-	3.9427624328588
118	2264	SAV2245	BAB58407.1	null	rplV	-	3.9426235291112275
119	1763	SAV1742	BAB57904.1	null	-	-	3.9396773355494155
120	1861	SAV1841	BAB58003.1	null	prsA	-	3.932157340133152
121	1939	SAV1919	BAB58081.1	null	-	-	3.928280066113569
122	2076	SAV2056	BAB58218.1	null	ilvC	-	3.924348615838874
123	2259	SAV2240	BAB58402.1	null	rplN	-	3.9169734759513046
124	639	SAV0607	BAB56769.1	null	argS	-	3.916674490897747
125	375	SAV0343	BAB56505.1	null	-	-	3.9087785695177475
126	1874	SAV1854	BAB58016.1	null	-	-	3.901631682767909
127	144	SAV0111	BAB56273.1	null	spa	-	3.897303738090838
128	2260	SAV2241	BAB58403.1	null	rpsQ	-	3.8916571092650054
129	43	SAV0009	BAB56171.1	null	serS	-	3.885645425897001
130	1534	SAV1511	BAB57673.1	null	gnd	-	3.877174949376042
131	2268	SAV2249	BAB58411.1	null	rplD	-	3.8651447649947004
132	2115	SAV2095	BAB58257.1	null	-	-	3.856657344421984
133	1080	SAV1052	BAB57214.2	null	truncated-atl	-	3.8347924363817483
134	1603	SAV1581	BAB57743.1	null	grpE	-	3.832825036618892
135	397	SAV0365	BAB56527.1	null	rpsF	-	3.8236827499317827
136	1858	SAV1838	BAB58000.1	null	hit	-	3.82315216677618
137	2243	SAV2224	BAB58386.1	null	rpoA	-	3.8126996512102953
138	1156	SAV1130	BAB57292.1	null	-	-	3.7953861465160936
139	1136	SAV1109	BAB57271.1	null	-	-	3.7869352171736708
140	1499	SAV1476	BAB57638.1	null	-	-	3.7862212591594844
141	2387	SAV2368	BAB58530.1	null	-	-	3.7822385683949484
142	413	SAV0381	BAB56543.1	null	ahpC	-	3.779741240316204
143	2269	SAV2250	BAB58412.1	null	rplC	-	3.7789107445276073
144	1715	SAV1694	BAB57856.1	null	citC	-	3.776435989199349
145	2250	SAV2231	BAB58393.1	null	rplO	-	3.7761104739706672
146	577	SAV0545	BAB56707.1	null	rpsL	-	3.7733796659916115
147	550	SAV0519	BAB56681.1	null	-	-	3.7704586051566955
148	1435	SAV1412	BAB57574.1	null	odhB	-	3.765053972361618
149	2124	SAV2105	BAB58267.1	null	atpA	-	3.764831151623357
150	1270	SAV1245	BAB57407.1	null	sucC	-	3.760259583362713
151	259	SAV0226	BAB56388.1	null	pflB	-	3.7422418088960656
152	1623	SAV1601	BAB57763.1	null	-	-	3.7394501791499972
153	1701	SAV1679	BAB57841.1	null	rpmI	-	3.7331737111280265
154	1919	SAV1899	BAB58061.1	null	-	-	3.7282744915162778
155	2621	SAV2602	BAB58764.1	null	-	-	3.7238763247585367
156	1921	SAV1901	BAB58063.1	null	-	-	3.722740666449268
157	795	SAV0764	BAB56926.1	null	trxB	-	3.721673324044431
158	1545	SAV1522	BAB57684.1	null	-	-	3.7211249301278673
159	2337	SAV2318	BAB58480.1	null	-	-	3.718783618930072
160	2225	SAV2206	BAB58368.1	null	-	-	3.7175344504526184
161	713	SAV0682	BAB56844.1	null	-	-	3.7156859675041445
162	1111	SAV1084	BAB57246.1	null	ptsI	-	3.7145303679825945
163	244	SAV0211	BAB56373.1	null	-	-	3.713070562849875
164	1181	SAV1156	BAB57318.1	null	-	-	3.7028727137805286
165	2196	SAV2177	BAB58339.1	null	-	-	3.6977984586308024
166	1371	SAV1347	BAB57509.1	null	mscL	-	3.696889684361241
167	2722	SAV2703	BAB58865.1	null	-	-	3.6926672977808828
168	1732	SAV1711	BAB57873.1	null	ackA	-	3.689067519156511
169	2122	SAV2103	BAB58265.1	null	atpD	-	3.688861774220539
170	1445	SAV1422	BAB57584.1	null	-	-	3.6863025369179896
171	1835	SAV1815	BAB57977.1	null	-	-	3.683139249943475
172	2372	SAV2353	BAB58515.1	null	-	-	3.6828810168017685
173	1312	SAV1287	BAB57449.1	null	-	-	3.674210113945972
174	696	SAV0665	BAB56827.1	null	-	-	3.6722510223454594
175	1326	SAV1302	BAB57464.1	null	glpD	-	3.6700825301875963
176	872	SAV0842	BAB57004.1	null	-	-	3.669209432040134
177	1595	SAV1573	BAB57735.1	null	-	-	3.668406925575989
178	1553	SAV1531	BAB57693.1	null	-	-	3.6632940772637554
179	1587	SAV1565	BAB57727.1	null	glyS	-	3.6621168405954756
180	1996	SAV1975	BAB58137.1	null	-	-	3.6607666887068353
181	1731	SAV1710	BAB57872.1	null	-	-	3.6592958722286597
182	1750	SAV1729	BAB57891.1	null	tyrS	-	3.6589112634829277
183	1977	SAV1956	BAB58118.1	null	-	-	3.657625474593104
184	784	SAV0753	BAB56915.1	null	secA	-	3.6563086847671613
185	863	SAV0833	BAB56995.1	null	-	-	3.6524872184922845
186	2147	SAV2128	BAB58290.1	null	rpoE	-	3.6511293902204147
187	399	SAV0367	BAB56529.1	null	rpsR	-	3.6487282423617695
188	395	SAV0363	BAB56525.1	null	-	-	3.6483739629592384
189	2105	SAV2085	BAB58247.1	null	-	-	3.646706799816172
190	148	SAV0115	BAB56277.1	null	sirA	-	3.639486651694329
191	1575	SAV1553	BAB57715.1	null	sodA	-	3.6360199611088464
192	1583	SAV1561	BAB57723.1	null	sigA	-	3.6351330210444495
193	575	SAV0543	BAB56705.1	null	rpoC	-	3.630754706804227
194	873	SAV0843	BAB57005.1	null	-	-	3.6275258588430948
195	1978	SAV1957	BAB58119.1	null	-	-	3.627057986253252
196	2158	SAV2139	BAB58301.1	null	dps	-	3.627042779950335
197	2573	SAV2554	BAB58716.1	null	rocA	-	3.62240689957408
198	1230	SAV1205	BAB57367.1	null	pyrE	-	3.6223936780758135
199	838	SAV0808	BAB56970.1	null	-	-	3.6124974263673506
200	37	SAV0003	BAB56165.1	null	-	-	3.6122956410789326
201	1271	SAV1246	BAB57408.1	null	sucD	-	3.6088867058010172
202	909	SAV0880	BAB57042.1	null	-	-	3.6084755027716438
203	595	SAV0563	BAB56725.1	null	sdrE	-	3.608287500207534
204	594	SAV0562	BAB56724.1	null	sdrD	-	3.607873584958611
205	1365	SAV1341	BAB57503.1	null	-	-	3.6024089217773905
206	1329	SAV1305	BAB57467.1	null	-	-	3.6008484092579445
207	313	SAV0280	BAB56442.1	null	-	-	3.5986290825347105
208	1753	SAV1732	BAB57894.1	null	fhs	-	3.5961708574687594
209	2558	SAV2539	BAB58701.1	null	-	-	3.594109902399116
210	2477	SAV2458	BAB58620.1	null	-	-	3.592070460276338
211	700	SAV0669	BAB56831.1	null	-	-	3.587779998714954
212	2626	SAV2607	BAB58769.1	null	mqo2	-	3.5858577028255665
213	574	SAV0542	BAB56704.1	null	rpoB	-	3.583067444552711
214	542	SAV0511	BAB56673.1	null	ftsH	-	3.578512062216038
215	1920	SAV1900	BAB58062.1	null	-	-	3.575094911834302
216	1335	SAV1311	BAB57473.1	null	-	-	3.57374692217538
217	466	SAV0434	BAB56596.1	null	-	-	3.5690263110584217
218	1652	SAV1630	BAB57792.1	null	aspS	-	3.5675556795626964
219	1075	SAV1047	BAB57209.1	null	sspB	-	3.564144879369234
220	1433	SAV1410	BAB57572.1	null	-	-	3.5595960494715775
221	1958	SAV1938	BAB58100.1	null	-	-	3.5571029873049778
222	2270	SAV2251	BAB58413.1	null	rpsJ	-	3.556511878715878
223	2119	SAV2099	BAB58261.2	null	murA	-	3.5555233267894706
224	339	SAV0307	BAB56469.1	null	-	-	3.5529391720322505
225	731	SAV0700	BAB56862.1	null	fruA	-	3.5524572164272508
226	1415	SAV1392	BAB57554.1	null	-	-	3.550994605986656
227	1057	SAV1029	BAB57191.1	null	-	-	3.5509078715841134
228	2577	SAV2558	BAB58720.1	null	-	-	3.5500070496971485
229	1310	SAV1285	BAB57447.1	null	recA	-	3.549543037745373
230	2540	SAV2521	BAB58683.1	null	-	-	3.547905036395215
231	2180	SAV2161	BAB58323.1	null	glmM#femD	-	3.545825146604649
232	539	SAV0508	BAB56670.1	null	-	-	3.5381822229019
233	1696	SAV1674	BAB57836.1	null	clpX	-	3.5378474758951017
234	1621	SAV1599	BAB57761.1	null	pfs	-	3.5377353017776403
235	2125	SAV2106	BAB58268.1	null	atpH	-	3.533922563957192
236	2126	SAV2107	BAB58269.1	null	atpF	-	3.5277919151072936
237	2609	SAV2590	BAB58752.1	null	-	-	3.5253970458013164
238	556	SAV0525	BAB56687.1	null	clpC	-	3.5244706632043337
239	2461	SAV2442	BAB58604.1	null	-	-	3.5231301546919305
240	1186	SAV1161	BAB57323.1	null	-	-	3.5227862853942358
241	51	SAV0017	BAB56179.1	null	purA	-	3.521916097528698
242	2567	SAV2548	BAB58710.1	null	clpL	-	3.520128124442547
243	2224	SAV2205	BAB58367.1	null	-	-	3.517176056146712
244	636	SAV0604	BAB56766.1	null	-	-	3.5142100231383417
245	876	SAV0846	BAB57008.1	null	-	-	3.5112633161561666
246	806	SAV0775	BAB56937.1	null	pgm	-	3.5109810524784666
247	637	SAV0605	BAB56767.1	null	adh1	-	3.5089770925283386
248	531	SAV0500	BAB56662.1	null	prs	-	3.5053483858296772
249	1334	SAV1310	BAB57472.1	null	glnA	-	3.502881756217351
250	2055	SAV2035	BAB58197.1	null	hld	-	3.492324013186772
251	1284	SAV1259	BAB57421.1	null	frr	-	3.487616339380831
252	634	SAV0602	BAB56764.1	null	-	-	3.4872662411041295
253	1501	SAV1478	BAB57640.1	null	cmk	-	3.4867725847444246
254	1217	SAV1192	BAB57354.1	null	-	-	3.485558596355518
255	2050	SAV2030	BAB58192.1	null	groES	-	3.4850608872122346
256	1821	SAV1801	BAB57963.1	null	-	-	3.4805971043891546
257	1702	SAV1680	BAB57842.1	null	infC	-	3.4797726679679535
258	582	SAV0550	BAB56712.1	null	-	-	3.4767858560086577
259	1013	SAV0984	BAB57146.1	null	-	-	3.471494207753277
260	2006	SAV1985	BAB58147.1	null	-	-	3.471197451700809
261	2267	SAV2248	BAB58410.1	null	rplW	-	3.4710569351991176
262	1373	SAV1350	BAB57512.1	null	citB	-	3.465916212597151
263	2565	SAV2546	BAB58708.1	null	mvaS	-	3.464476399460959
264	927	SAV0898	BAB57060.1	null	-	-	3.464268071225448
265	1913	SAV1893	BAB58055.1	null	-	-	3.4629152053139127
266	2139	SAV2120	BAB58282.1	null	rpmE	-	3.4608159728438563
267	2178	SAV2159	BAB58321.1	null	mtlD	-	3.458536869429225
268	2213	SAV2194	BAB58356.1	null	lacB	-	3.457903851217918
269	1504	SAV1481	BAB57643.1	null	ebpS	-	3.457721662547808
270	2118	SAV2098	BAB58260.1	null	-	-	3.4540547272673634
271	1778	SAV1757	BAB57919.2	null	mrp	-	3.450552574719968
272	1366	SAV1342	BAB57504.1	null	tkt	-	3.4502627533280608
273	648	SAV0616	BAB56778.1	null	sarA	-	3.444853694318573
274	645	SAV0613	BAB56775.1	null	-	-	3.4426228559542027
275	1758	SAV1737	BAB57899.1	null	-	-	3.4410357742231126
276	2323	SAV2304	BAD16609.1	null	-	-	3.4397353691136727
277	2733	SAV2714	BAB58876.1	null	rpmH	-	3.4383340453617297
278	762	SAV0731	BAB56893.1	null	nrdE	-	3.435690671284943
279	1923	SAV1903	BAB58065.1	null	-	-	3.434964335969797
280	1660	SAV1638	BAB57800.1	null	-	-	3.433698246579388
281	2543	SAV2524	BAB58686.1	null	ddh	-	3.432804428685381
282	1657	SAV1635	BAB57797.1	null	apt	-	3.4327836122867446
283	1559	SAV1537	BAB57699.1	null	-	-	3.432321070494552
284	1180	SAV1155	BAB57317.1	null	-	-	3.4322096583168626
285	1292	SAV1267	BAB57429.1	null	-	-	3.4315315666317185
286	2399	SAV2380	BAB58542.1	null	-	-	3.429767722490598
287	1749	SAV1728	BAB57890.1	null	-	-	3.4292380621048686
288	1779	SAV1758	BAB57920.1	null	mrp	-	3.425664502822137
289	1664	SAV1642	BAB57804.1	null	ruvA	-	3.424285410406594
290	2214	SAV2195	BAB58357.1	null	lacA	-	3.420050516495927
291	34	SAV0001	BAB47542.1	null	SAVP034	-	3.4198387959558847
292	987	SAV0958	BAB57120.1	null	gudB	-	3.4181633260081674
293	2385	SAV2366	BAB58528.1	null	-	-	3.4172485760907656
294	2219	SAV2200	BAB58362.1	null	-	-	3.4168938099309907
295	544	SAV0513	BAB56675.1	null	cysK	-	3.41647261269198
296	1558	SAV1536	BAB57698.1	null	-	-	3.4148909827688154
297	406	SAV0374	BAB56536.1	null	-	-	3.414816743104355
298	204	SAV0171	BAB56333.1	null	-	-	3.41295785214196
299	2486	SAV2467	BAB58629.1	null	-	-	3.4124293639563557
300	2137	SAV2118	BAB58280.1	null	prfA	-	3.412170563171642
301	2141	SAV2122	BAB58284.1	null	-	-	3.410523475063512
302	1761	SAV1740	BAB57902.1	null	murC	-	3.4090888686692056
303	541	SAV0510	BAB56672.1	null	-	-	3.408110153254376
304	388	SAV0356	BAB56518.1	null	metE	-	3.4074160216079745
305	1139	SAV1112	BAB57274.1	null	-	-	3.402941399453922
306	2433	SAV2414	BAB58576.1	null	-	-	3.3972353436201064
307	2425	SAV2406	BAB58568.1	null	-	-	3.397217774550813
308	1772	SAV1751	BAB57913.1	null	-	-	3.392118995439709
309	2618	SAV2599	BAB58761.1	null	panB	-	3.3913892531719174
310	994	SAV0965	BAB57127.1	null	spsB	-	3.389806313631055
311	2208	SAV2189	BAB58351.1	null	lacG	-	3.388035562033227
312	2156	SAV2137	BAB58299.1	null	-	-	3.38802117203443
313	964	SAV0935	BAB57097.1	null	dltD	-	3.3865633945830496
314	1810	SAV1790	BAB57952.1	null	metK	-	3.3838495805060687
315	1420	SAV1397	BAB57559.1	null	dapD	-	3.3800790120011563
316	559	SAV0528	BAB56690.1	null	gltX	-	3.3790915590082213
317	1280	SAV1255	BAB57417.1	null	codY	-	3.3770398337578595
318	1299	SAV1274	BAB57436.1	null	pnpA	-	3.3730832914681703
319	1492	SAV1469	BAB57631.1	null	ndk	-	3.3724622652497787
320	2401	SAV2382	BAB58544.1	null	-	-	3.3720523435936376
321	2266	SAV2247	BAB58409.1	null	rplB	-	3.371722250095604
322	1614	SAV1592	BAB57754.1	null	-	-	3.3710757637229034
323	1907	SAV1887	BAB58049.1	null	-	-	3.3701674882640877
324	1260	SAV1235	BAB57397.1	null	-	-	3.3682359739673995
325	2031	SAV2010	BAB58172.1	null	-	-	3.363545541044269
326	1477	SAV1454	BAB57616.1	null	asnS	-	3.362009612113244
327	1076	SAV1048	BAB57210.1	null	sspA	-	3.3618756939076837
328	2262	SAV2243	BAB58405.1	null	rplP	-	3.3596044036930763
329	419	SAV0387	BAB56549.1	null	-	-	3.358260783208148
330	1158	SAV1132	BAB57294.1	null	-	-	3.3581019887262333
331	1455	SAV1432	BAB57594.1	null	-	-	3.3575792271769855
332	40	SAV0006	BAB56168.1	null	gyrA	-	3.3564761946539248
333	1367	SAV1343	BAB57505.1	null	-	-	3.3537661230358644
334	2547	SAV2528	BAB58690.1	null	srtA	-	3.351724345837041
335	1462	SAV1439	BAB57601.1	null	-	-	3.351096454968456
336	315	SAV0282	BAB56444.1	null	-	-	3.3503391905033983
337	1458	SAV1435	BAB57597.1	null	ebhB	-	3.3497967902875456
338	319	SAV0286	BAB56448.1	null	-	-	3.3487046880189877
339	1226	SAV1201	BAB57363.1	null	pyrC	-	3.346972216992454
340	1734	SAV1713	BAB57875.1	null	-	-	3.3467513194302514
341	2314	SAV2295	BAB58457.1	null	sarR	-	3.3462721121736045
342	1757	SAV1736	BAB57898.1	null	ccpA	-	3.344133460470848
343	1537	SAV1514	BAB57676.1	null	-	-	3.343224562683607
344	274	SAV0241	BAB56403.1	null	lctE	-	3.3426575122265834
345	1010	SAV0981	BAB57143.1	null	-	-	3.342172067376735
346	1708	SAV1687	BAB57849.1	null	gapB	-	3.341915850165517
347	1283	SAV1258	BAB57420.1	null	smbA	-	3.339245594794957
348	1443	SAV1420	BAB57582.1	null	ctpA	-	3.3375045700449073
349	1727	SAV1706	BAB57868.1	null	-	-	3.337478683918274
350	1984	SAV1963	BAB58125.1	null	-	-	3.335813035252245
351	1550	SAV1527	BAB57689.1	null	accB	-	3.334900155516356
352	335	SAV0303	BAB56465.1	null	-	-	3.332266249818362
353	2146	SAV2127	BAB58289.1	null	pyrG	-	3.328716124040177
354	1640	SAV1618	BAB57780.1	null	alaS	-	3.3270576216822594
355	2318	SAV2299	BAB58461.1	null	ssaA	-	3.3270342185767734
356	786	SAV0755	BAB56917.1	null	-	-	3.3250294536368266
357	1539	SAV1516	BAB57678.1	null	bfmBAB	-	3.324933839473481
358	203	SAV0170	BAB56332.1	null	-	-	3.323975176130954
359	1029	SAV1000	BAB57162.1	null	-	-	3.3216024451802135
360	1001	SAV0972	BAB57134.1	null	-	-	3.3213789158845213
361	73	SAV0040	BAB56202.1	null	-	-	3.3211721288892218
362	2585	SAV2566	BAB58728.1	null	-	-	3.3208967154895253
363	1473	SAV1450	BAB57612.1	null	pbp2	-	3.319874526092026
364	1878	SAV1858	BAB58020.1	null	-	-	3.3178089178149186
365	2312	SAV2293	BAB58455.1	null	ureG	-	3.316860528488564
366	1290	SAV1265	BAB57427.1	null	-	-	3.313579973065442
367	171	SAV0138	BAB56300.1	null	dra	-	3.3134078949211636
368	1704	SAV1683	BAB57845.1	null	thrS	-	3.313014674352347
369	1833	SAV1813	BAB57975.1	null	splA	-	3.3122774151166126
370	454	SAV0422	BAB56584.1	null	set6	-	3.306670603586901
371	1528	SAV1505	BAB57667.1	null	-	-	3.3064773684735425
372	1871	SAV1851	BAB58013.1	null	citG	-	3.3055443823466626
373	222	SAV0189	BAB56351.1	null	glcA	-	3.305492304658417
374	815	SAV0785	BAB56947.1	null	-	-	3.303158589243368
375	1532	SAV1509	BAB57671.1	null	-	-	3.301843764377497
376	458	SAV0426	BAB56588.1	null	set11	-	3.3007891672028715
377	2289	SAV2270	BAB58432.1	null	moaD	-	3.300575836127456
378	2265	SAV2246	BAB58408.1	null	rpsS	-	3.3000913337792186
379	683	SAV0652	BAB56814.1	null	-	-	3.2974963418211662
380	1557	SAV1535	BAB57697.1	null	-	-	3.2955861314604453
381	1432	SAV1409	BAB57571.1	null	-	-	3.293184261946049
382	2308	SAV2289	BAB58451.1	null	ureB	-	3.2930331161196205
383	1255	SAV1230	BAB57392.1	null	fabD	-	3.290394947568821
384	210	SAV0177	BAB56339.1	null	fdh	-	3.2887664218089308
385	273	SAV0240	BAB56402.1	null	-	-	3.288296360604826
386	1617	SAV1595	BAB57757.1	null	-	-	3.285960541244858
387	1004	SAV0975	BAB57137.1	null	clpB	-	3.2834009944669917
388	1809	SAV1789	BAB57951.1	null	-	-	3.2786762177905353
389	2247	SAV2228	BAB58390.1	null	infA	-	3.2770412006775236
390	1027	SAV0998	BAB57160.1	null	-	-	3.2769833661486034
391	1183	SAV1158	BAB57320.1	null	-	-	3.2740097709282336
392	593	SAV0561	BAB56723.1	null	sdrC	-	3.2737112132891353
393	172	SAV0139	BAB56301.1	null	drm	-	3.2695282379051824
394	467	SAV0435	BAB56597.2	null	-	-	3.2687726033469597
395	1218	SAV1193	BAB57355.1	null	ileS	-	3.2648793674389855
396	2324	SAV2305	BAB58467.1	null	-	-	3.263581792950672
397	2053	SAV2033	BAB58195.1	null	-	-	3.26137907314085
398	1049	SAV1021	BAB57183.2	null	-	-	3.2589545732797482
399	200	SAV0167	BAB56329.1	null	aldA	-	3.2572530060382494
400	1325	SAV1301	BAB57463.1	null	glpK	-	3.2565552800959052
401	1360	SAV1336	BAB57498.1	null	rpsN	-	3.2554546382838585
402	612	SAV0580	BAB56742.1	null	-	-	3.2554444643096376
403	1666	SAV1644	BAB57806.1	null	obg	-	3.2550057233282805
404	78	SAV0045	BAB56207.1	null	-	-	3.254616581445544
405	533	SAV0502	BAB56664.1	null	pth	-	3.2526921126140422
406	1094	SAV1067	BAB57229.1	null	-	-	3.252256167088335
407	1210	SAV1185	BAB57347.1	null	ftsA	-	3.251471854316
408	1875	SAV1855	BAB58017.1	null	-	-	3.2496873506782573
409	1863	SAV1843	BAB58005.1	null	-	-	3.2492225583893357
410	423	SAV0391	BAB56553.1	null	guaA	-	3.2469103566050075
411	990	SAV0961	BAB57123.1	null	argG	-	3.246744985218028
412	2081	SAV2061	BAB58223.1	null	ilvA	-	3.2466647019266297
413	451	SAV0419	BAB56581.1	null	-	-	3.245959217883882
414	1214	SAV1189	BAB57351.1	null	-	-	3.2456883764476796
415	306	SAV0273	BAB56435.1	null	-	-	3.243808235227042
416	936	SAV0907	BAB57069.1	null	-	-	3.2429399337646676
417	2261	SAV2242	BAB58404.1	null	rpmC	-	3.2427335763003833
418	2070	SAV2050	BAB58212.1	null	-	-	3.2423698686094187
419	2166	SAV2147	BAB58309.1	null	-	-	3.2410027435766877
420	1629	SAV1607	BAB57769.1	null	-	-	3.2399828112780678
421	2632	SAV2613	BAB58775.1	null	gbsA	-	3.239339938156909
422	583	SAV0551	BAB56713.1	null	-	-	3.237181295159043
423	2025	SAV2004	BAB58166.1	null	-	-	3.2368418499656855
424	1781	SAV1760	BAB57922.1	null	leuS	-	3.2366141243764655
425	1832	SAV1812	BAB57974.1	null	splB	-	3.236140660046801
426	552	SAV0521	BAB56683.1	null	nupC	-	3.2358323649069303
427	848	SAV0818	BAB56980.1	null	-	-	3.233168803396659
428	288	SAV0255	BAB56417.1	null	-	-	3.232807416574416
429	1109	SAV1082	BAB57244.1	null	-	-	3.2311080130465433
430	958	SAV0929	BAB57091.1	null	-	-	3.2264905221722313
431	329	SAV0297	BAB56459.1	null	-	-	3.222618450032676
432	495	SAV0464	BAB56626.1	null	-	-	3.2211593095223114
433	513	SAV0482	BAB56644.1	null	tmk	-	3.2176772935354907
434	861	SAV0831	BAB56993.1	null	-	-	3.21612115646976
435	2656	SAV2637	BAB58799.1	null	aur	-	3.2145223674105754
436	1859	SAV1839	BAB58001.1	null	-	-	3.2133694054949054
437	2155	SAV2136	BAB58298.1	null	pdp	-	3.2118432353947264
438	1056	SAV1028	BAB57190.1	null	-	-	3.2114013557686025
439	1579	SAV1557	BAB57719.1	null	-	-	3.2113924121830624
440	783	SAV0752	BAB56914.1	null	-	-	3.2112275053931274
441	1397	SAV1374	BAB57536.1	null	femA	-	3.211149383010881
442	417	SAV0385	BAB56547.1	null	-	-	3.210059027018146
443	1748	SAV1727	BAB57889.1	null	-	-	3.2090381953602343
444	1194	SAV1169	BAB57331.1	null	argF	-	3.2089351049539467
445	2190	SAV2171	BAB58333.1	null	-	-	3.2065725587317977
446	2278	SAV2259	BAB58421.1	null	-	-	3.2040892325089034
447	548	SAV0517	BAB56679.1	null	lysS	-	3.2011466897196095
448	1295	SAV1270	BAB57432.1	null	rbfA	-	3.1971207231641103
449	1951	SAV1931	BAB58093.1	null	-	-	3.196460672706199
450	2404	SAV2385	BAB58547.1	null	-	-	3.1929303969135794
451	380	SAV0348	BAB56510.1	null	-	-	3.1915538674589095
452	1417	SAV1394	BAB57556.1	null	asd	-	3.1898916905505095
453	1262	SAV1237	BAB57399.1	null	ffh	-	3.1891901584863973
454	1098	SAV1071	BAB57233.1	null	purM	-	3.1890460964789202
455	1548	SAV1525	BAB57687.1	null	-	-	3.188466904692232
456	1288	SAV1263	BAB57425.1	null	proS	-	3.1882360794856157
457	1864	SAV1844	BAB58006.1	null	-	-	3.1880865217019387
458	1685	SAV1663	BAB57825.1	null	valS	-	3.187210387325359
459	1788	SAV1767	BAB57929.2	null	-	-	3.186206084932387
460	1884	SAV1864	BAB58026.1	null	gsaB	-	3.1860622977873243
461	1639	SAV1617	BAB57779.1	null	-	-	3.1852100185301833
462	1668	SAV1646	BAB57808.2	null	-	-	3.184788415574175
463	2406	SAV2387	BAB58549.1	null	-	-	3.1840124423711
464	1272	SAV1247	BAB57409.1	null	lytN	-	3.1832801570906164
465	2086	SAV2066	BAB58228.1	null	rsbV	-	3.1825642334672386
466	2309	SAV2290	BAB58452.1	null	ureC	-	3.182387457789129
467	1073	SAV1045	BAB57207.1	null	menB	-	3.180747703754013
468	1164	SAV1138	BAB57300.1	null	pheS	-	3.1801480282428023
469	2181	SAV2162	BAB58324.1	null	-	-	3.177143672085475
470	1486	SAV1463	BAB57625.1	null	-	-	3.1761448556837837
471	2521	SAV2502	BAB58664.1	null	fnbB	-	3.175043484457113
472	2663	SAV2644	BAB58806.1	null	-	-	3.1748084632249864
473	1522	SAV1499	BAB57661.1	null	-	-	3.174634965910124
474	6	null	BAB47514.1	null	SAVP006	-	3.172244538319561
475	1324	SAV1300	BAB57462.1	null	glpF	-	3.169885249883224
476	1118	SAV1091	BAB57253.1	null	pdf1	-	3.167421051848132
477	1100	SAV1073	BAB57235.1	null	purH	-	3.167087876735091
478	2226	SAV2207	BAB58369.1	null	alsS	-	3.166895225861747
479	961	SAV0932	BAB57094.1	null	dltA	-	3.1663957803097014
480	529	SAV0498	BAB56660.2	null	spoVG	-	3.165978581577157
481	1442	SAV1419	BAB57581.1	null	-	-	3.165690799051077
482	1932	SAV1912	BAB58074.1	null	nadE	-	3.164963227478245
483	2321	SAV2302	BAB58464.1	null	-	-	3.1641732888286698
484	2611	SAV2592	BAB58754.1	null	-	-	3.162474369655015
485	1893	SAV1873	BAB58035.1	null	-	-	3.159387536807173
486	316	SAV0283	BAB56445.1	null	-	-	3.15687311962383
487	2616	SAV2597	BAB58759.1	null	panD	-	3.156228656620841
488	1956	SAV1936	BAB58098.1	null	-	-	3.1537265912039176
489	1973	SAV1952	BAB58114.1	null	-	-	3.1533653968657265
490	465	SAV0433	BAB56595.1	null	set15	-	3.1533012991376608
491	2143	SAV2124	BAB58286.1	null	murZ	-	3.15239555239951
492	567	SAV0535	BAB56697.1	null	nusG	-	3.1519988050712873
493	862	SAV0832	BAB56994.1	null	-	-	3.1500865529272364
494	253	SAV0220	BAB56382.1	null	-	-	3.1467336624600164
495	2393	SAV2374	BAB58536.1	null	-	-	3.1461274456954307
496	1461	SAV1438	BAB57600.1	null	-	-	3.145184025413466
497	1247	SAV1222	BAB57384.1	null	cfxE	-	3.1426137287565017
498	21	null	BAB47529.1	null	SAVP021	-	3.1408908568211307
499	412	SAV0380	BAB56542.1	null	ahpF	-	3.1381188632354124
500	1601	SAV1579	BAB57741.1	null	dnaJ	-	3.1345835827144395
501	842	SAV0812	BAB56974.1	null	-	-	3.1344824462881125
502	1254	SAV1229	BAB57391.1	null	plsX	-	3.13333894282176
503	681	SAV0650	BAB56812.1	null	-	-	3.1326785216422315
504	1234	SAV1209	BAB57371.1	null	gmk	-	3.1316630438810797
505	1723	SAV1702	BAB57864.1	null	-	-	3.1315187831123192
506	159	SAV0126	BAB56288.1	null	butA	-	3.131395520692185
507	586	SAV0554	BAB56716.1	null	ilvE	-	3.128466422669062
508	1377	SAV1354	BAB57516.1	null	parE	-	3.1278171132341757
509	302	SAV0269	BAB56431.1	null	rbsD	-	3.1270928573782775
510	1441	SAV1418	BAB57580.1	null	murG	-	3.1267047030303594
511	615	SAV0583	BAB56745.1	null	-	-	3.1265263860748425
512	1483	SAV1460	BAB57622.1	null	-	-	3.124233580522298
513	2251	SAV2232	BAB58394.1	null	rpmD	-	3.124123344445322
514	1378	SAV1355	BAB57517.1	null	parC	-	3.1233517049064137
515	1513	SAV1490	BAB57652.1	null	-	-	3.1225276141553566
516	709	SAV0678	BAB56840.1	null	-	-	3.1221087178509306
517	2557	SAV2538	BAB58700.1	null	ptsG	-	3.121594842202173
518	1251	SAV1226	BAB57388.1	null	-	-	3.1212198770109714
519	1165	SAV1139	BAB57301.1	null	pheT	-	3.1209361032059095
520	2653	SAV2634	BAB58796.1	null	arcB	-	3.1165891084534008
521	2431	SAV2412	BAB58574.1	null	-	-	3.115510969297865
522	1900	SAV1880	BAB58042.1	null	-	-	3.115101988943377
523	1787	SAV1766	BAB57928.1	null	-	-	3.1139897217726387
524	182	SAV0149	BAB56311.1	null	capA	-	3.113098785908796
525	496	SAV0465	BAB56627.1	null	-	-	3.113048445182833
526	1850	SAV1830	BAB57992.1	null	seo	-	3.1112152097853487
527	2476	SAV2457	BAB58619.1	null	-	-	3.1101933425442336
528	1012	SAV0983	BAB57145.1	null	fabH	-	3.1087462620521213
529	1115	SAV1088	BAB57250.1	null	-	-	3.1082627664506406
530	2112	SAV2092	BAB58254.1	null	thiM	-	3.1038079176275146
531	2497	SAV2478	BAB58640.1	null	-	-	3.1037878206256893
532	1899	SAV1879	BAB58041.1	null	ampS	-	3.1025103719611846
533	1738	SAV1717	BAB57879.1	null	-	-	3.102184998762706
534	52	SAV0018	BAB56180.1	null	vicR	-	3.1005764564722997
535	811	SAV0780	BAB56942.2	null	-	-	3.0982819184187305
536	2153	SAV2134	BAB58296.1	null	luxS	-	3.0982245619169113
537	2604	SAV2585	BAB58747.1	null	-	-	3.097777525939051
538	1108	SAV1081	BAB57243.1	null	-	-	3.0956364154741185
539	2101	SAV2081	BAB58243.1	null	-	-	3.092538757100691
540	2175	SAV2156	BAB58318.1	null	mtlF	-	3.0914471306908697
541	2495	SAV2476	BAB58638.1	null	-	-	3.091053421786874
542	1568	SAV1546	BAB57708.1	null	-	-	3.088648684374426
543	1745	SAV1724	BAB57886.1	null	serA	-	3.088552415933362
544	2171	SAV2152	BAB58314.1	null	-	-	3.0880869031978033
545	907	SAV0878	BAB57040.1	null	-	-	3.0864525208623976
546	521	SAV0490	BAB56652.1	null	metS	-	3.0864455715719026
547	965	SAV0936	BAB57098.1	null	-	-	3.0845299543642555
548	2440	SAV2421	BAB58583.1	null	hlgB	-	3.082658893700745
549	1721	SAV1700	BAB57862.1	null	accA	-	3.0809547116491314
550	2132	SAV2113	BAB58275.1	null	glyA	-	3.0797639422217493
551	585	SAV0553	BAB56715.1	null	-	-	3.0797165098093187
552	929	SAV0900	BAB57062.1	null	-	-	3.0793952011071535
553	1020	SAV0991	BAB57153.1	null	-	-	3.078553668705485
554	1466	SAV1443	BAB57605.1	null	-	-	3.077823211261282
555	1431	SAV1408	BAB57570.1	null	-	-	3.076619541826995
556	1762	SAV1741	BAB57903.1	null	-	-	3.0731353948399787
557	2296	SAV2277	BAB58439.1	null	modC	-	3.070737731543867
558	2121	SAV2102	BAB58264.1	null	atpC	-	3.0675411051319394
559	1580	SAV1558	BAB57720.1	null	-	-	3.067242730234116
560	1711	SAV1690	BAB57852.1	null	polA	-	3.067150727877871
561	919	SAV0890	BAB57052.1	null	-	-	3.0662699143504257
562	1453	SAV1430	BAB57592.1	null	-	-	3.065096636364893
563	135	SAV0102	BAB56264.1	null	-	-	3.0647658561529187
564	1643	SAV1621	BAB57783.1	null	-	-	3.0638766639465964
565	1962	SAV1942	BAB58104.1	null	-	-	3.062942379396412
566	1928	SAV1908	BAB58070.1	null	purB	-	3.062679941623588
567	1026	SAV0997	BAB57159.1	null	-	-	3.061616935513478
568	1249	SAV1224	BAB57386.1	null	rpmB	-	3.059051760125292
569	2517	SAV2498	BAB58660.1	null	sarH3	-	3.0568512044401173
570	410	SAV0378	BAB56540.1	null	-	-	3.055020877402045
571	386	SAV0354	BAB56516.1	null	-	-	3.0542429898907724
572	858	SAV0828	BAB56990.1	null	-	-	3.0525196596536066
573	309	SAV0276	BAB56438.1	null	lytM	-	3.052353875736662
574	1356	SAV1332	BAB57494.1	null	-	-	3.0515605329642015
575	1157	SAV1131	BAB57293.1	null	-	-	3.051380049096491
576	1250	SAV1225	BAB57387.1	null	-	-	3.0511949023001774
577	2452	SAV2433	BAB58595.1	null	-	-	3.050560729958793
578	1771	SAV1750	BAB57912.1	null	-	-	3.049815155901993
579	771	SAV0740	BAB56902.1	null	-	-	3.0491956060979684
580	1867	SAV1847	BAB58009.1	null	-	-	3.047268152575949
581	2622	SAV2603	BAB58765.1	null	-	-	3.0472653870282462
582	845	SAV0815	BAB56977.1	null	nuc	-	3.046920810506428
583	405	SAV0373	BAB56535.1	null	-	-	3.0466465549754393
584	3	null	BAB47511.1	null	traA	-	3.0446366627979833
585	1124	SAV1097	BAB57259.1	null	-	-	3.042101007806287
586	2074	SAV2054	BAB58216.1	null	ilvB	-	3.0415169229109997
587	1407	SAV1384	BAB57546.1	null	-	-	3.040233949729708
588	1507	SAV1484	BAB57646.1	null	fer	-	3.0401969927303294
589	1908	SAV1888	BAB58050.1	null	map	-	3.039464067698124
590	1141	SAV1114	BAB57276.1	null	pycA	-	3.0393222441348824
591	2002	SAV1981	BAB58143.1	null	-	-	3.0376530490845077
592	1232	SAV1207	BAB57369.1	null	-	-	3.0375374260914634
593	1719	SAV1698	BAB57860.1	null	pfk	-	3.0372679439106767
594	833	SAV0803	BAB56965.1	null	-	-	3.0371214747995867
595	1083	SAV1056	BAB57218.1	null	-	-	3.036222379153976
596	2371	SAV2352	BAB58514.1	null	-	-	3.0362170678344165
597	263	SAV0230	BAB56392.1	null	coa	-	3.035713546795583
598	1728	SAV1707	BAB57869.1	null	-	-	3.0344025132101042
599	1904	SAV1884	BAB58046.1	null	vraR	-	3.034383161181246
600	1933	SAV1913	BAB58075.1	null	-	-	3.0339813342347735
601	551	SAV0520	BAB56682.1	null	-	-	3.0338208525254644
602	1853	SAV1833	BAB57995.1	null	hemH	-	3.031055309290734
603	1918	SAV1898	BAB58060.1	null	-	-	3.030852195473637
604	1222	SAV1197	BAB57359.1	null	-	-	3.0301400839811734
605	2438	SAV2419	BAB58581.1	null	hlgA	-	3.0300970696450227
606	2131	SAV2112	BAB58274.1	null	upp	-	3.030060098258491
607	986	SAV0957	BAB57119.1	null	rocD	-	3.028690962839859
608	750	SAV0719	BAB56881.1	null	-	-	3.028484358324931
609	619	SAV0587	BAB56749.1	null	-	-	3.028294798755437
610	19	null	BAB47527.1	null	SAVP019	-	3.0280996193692853
611	2515	SAV2496	BAB58658.2	null	-	-	3.025887812578848
612	1839	SAV1819	BAB57981.2	null	lukD	-	3.025879297439763
613	1653	SAV1631	BAB57793.1	null	hisS	-	3.0250844082502866
614	80	SAV0047	BAB56209.1	null	-	-	3.0233649019084274
615	1482	SAV1459	BAB57621.1	null	-	-	3.02306779255653
616	198	SAV0165	BAB56327.1	null	-	-	3.0215500635370263
617	1598	SAV1576	BAB57738.1	null	-	-	3.0183908298645736
618	36	SAV0002	BAB56164.1	null	dnaN	-	3.01645551844274
619	1538	SAV1515	BAB57677.1	null	bmfBB	-	3.016337539728743
620	492	SAV0460	BAB56622.2	null	yrhB	-	3.0155205432284995
621	1163	SAV1137	BAB57299.1	null	-	-	3.014522736474123
622	2344	SAV2325	BAB58487.1	null	-	-	3.0141450114037944
623	1655	SAV1633	BAB57795.1	null	-	-	3.0120154189145603
624	1829	SAV1809	BAB57971.1	null	splF	-	3.011213090621101
625	1043	SAV1015	BAB57177.1	null	-	-	3.0104590407497813
626	1895	SAV1875	BAB58037.1	null	-	-	3.005428848698453
627	2534	SAV2515	BAB58677.1	null	-	-	3.003716531977238
628	2110	SAV2090	BAB58252.1	null	-	-	3.0034574225494417
629	81	SAV0048	BAB56210.1	null	-	-	3.002827913944643
630	1362	SAV1338	BAB57500.1	null	-	-	3.001100815384389
631	982	SAV0953	BAB57115.1	null	-	-	3.000346602278651
632	1796	SAV1776	BAB57938.1	null	-	-	2.9993258586028935
633	2376	SAV2357	BAB58519.1	null	tcaR	-	2.9989907107829574
634	1025	SAV0996	BAB57158.1	null	trpS	-	2.9989284915891927
635	591	SAV0559	BAB56721.1	null	-	-	2.998823533028138
636	1414	SAV1391	BAB57553.1	null	-	-	2.997278553927829
637	1752	SAV1731	BAB57893.1	null	-	-	2.9948185723188856
638	2026	SAV2005	BAB58167.1	null	-	-	2.993637677374031
639	1634	SAV1612	BAB57774.1	null	-	-	2.9930481437860617
640	1259	SAV1234	BAB57396.1	null	smc	-	2.9927677008593916
641	2183	SAV2164	BAB58326.1	null	arg	-	2.991063412806665
642	2501	SAV2482	BAB58644.1	null	-	-	2.990375777025935
643	1239	SAV1214	BAB57376.1	null	-	-	2.9896703505508597
644	644	SAV0612	BAB56774.1	null	-	-	2.98936220627063
645	837	SAV0807	BAB56969.1	null	-	-	2.988944848147959
646	1489	SAV1466	BAB57628.1	null	aroC	-	2.9880023210675963
647	1607	SAV1585	BAB57747.1	null	lepA	-	2.9865212916282076
648	1578	SAV1556	BAB57718.1	null	-	-	2.9857201562195956
649	16	null	BAB47524.1	null	SAVP016	-	2.984660513701285
650	508	SAV0477	BAB56639.1	null	-	-	2.9840634022018553
651	418	SAV0386	BAB56548.1	null	-	-	2.980902223006989
652	2646	SAV2627	BAB58789.1	null	phoB	-	2.9807639365223064
653	1355	SAV1331	BAB57493.1	null	-	-	2.980154626924838
654	143	SAV0110	BAB56272.1	null	lctP	-	2.978891027477261
655	1353	SAV1329	BAB57491.1	null	thrC	-	2.9788283696659796
656	2368	SAV2349	BAB58511.1	null	-	-	2.97828053683531
657	1581	SAV1559	BAB57721.1	null	-	-	2.977894202999668
658	969	SAV0940	BAB57102.1	null	-	-	2.9765613316859256
659	1516	SAV1493	BAB57655.1	null	rluB	-	2.9764809526239056
660	2575	SAV2556	BAB58718.1	null	-	-	2.9755516720300235
661	2522	SAV2503	BAB58665.1	null	fnb	-	2.9753263283293534
662	2493	SAV2474	BAB58636.1	null	-	-	2.9751322645943925
663	291	SAV0258	BAB56420.1	null	-	-	2.9738822456528657
664	1786	SAV1765	BAB57927.1	null	-	-	2.9731050331986952
665	321	SAV0289	BAB56451.1	null	-	-	2.9726553818399095
666	1811	SAV1791	BAB57953.1	null	pckA	-	2.9718771031672655
667	2350	SAV2331	BAB58493.1	null	hutU	-	2.971864942324896
668	592	SAV0560	BAB56722.1	null	-	-	2.97100340770195
669	2301	SAV2282	BAB58444.1	null	-	-	2.9709951017822283
670	2730	SAV2711	BAB58873.1	null	gidA	-	2.9705215624539334
671	1573	SAV1551	BAB57713.1	null	rpmG	-	2.96936660913398
672	1451	SAV1428	BAB57590.1	null	-	-	2.9691429867399486
673	843	SAV0813	BAB56975.1	null	ssp	-	2.968069512659137
674	1240	SAV1215	BAB57377.1	null	-	-	2.966888169840669
675	881	SAV0851	BAB57013.1	null	-	-	2.96303612298367
676	301	SAV0268	BAB56430.1	null	rbsK	-	2.9629298488894427
677	2209	SAV2190	BAB58352.1	null	lacE	-	2.9618997397037026
678	1019	SAV0990	BAB57152.1	null	-	-	2.9610314583377333
679	1238	SAV1213	BAB57375.1	null	-	-	2.96051955077136
680	2414	SAV2395	BAB58557.1	null	-	-	2.9589882753334615
681	819	SAV0789	BAB56951.1	null	-	-	2.958667981249389
682	1569	SAV1547	BAB57709.1	null	glcK	-	2.9570631036769663
683	1314	SAV1289	BAB57451.1	null	-	-	2.956362576546456
684	1618	SAV1596	BAB57758.1	null	aroE	-	2.9562455861279364
685	810	SAV0779	BAB56941.1	null	-	-	2.9556468432798133
686	2395	SAV2376	BAB58538.1	null	-	-	2.9526878760624586
687	2550	SAV2531	BAB58693.1	null	-	-	2.952517514260005
688	1868	SAV1848	BAB58010.1	null	-	-	2.9516211669457544
689	1304	SAV1279	BAB57441.1	null	-	-	2.951556516526298
690	1733	SAV1712	BAB57874.1	null	-	-	2.9481087453532386
691	1096	SAV1069	BAB57231.1	null	purL	-	2.947761130731661
692	342	SAV0310	BAB56472.1	null	-	-	2.9475917372688993
693	1409	SAV1386	BAB57548.1	null	pstB	-	2.9475541304877213
694	1785	SAV1764	BAB57926.1	null	rot	-	2.947386181267991
695	1898	SAV1878	BAB58040.1	null	-	-	2.947314393807259
696	1957	SAV1937	BAB58099.1	null	-	-	2.9472835401965947
697	774	SAV0743	BAB56905.1	null	pepT	-	2.9459078723594017
698	330	SAV0298	BAB56460.1	null	-	-	2.9455288613454917
699	1126	SAV1099	BAB57261.1	null	potA	-	2.943323356012603
700	2077	SAV2057	BAB58219.1	null	leuA	-	2.9422261549648563
701	475	SAV0443	BAB56605.1	null	lpl7	-	2.942146853044702
702	1911	SAV1891	BAB58053.1	null	-	-	2.9409939510442036
703	26	null	BAB47534.1	null	aacA	-	2.9404729846974305
704	1840	SAV1820	BAB57982.1	null	lukE	-	2.9400303854803984
705	956	SAV0927	BAB57089.1	null	-	-	2.939786798555502
706	1547	SAV1524	BAB57686.1	null	-	-	2.9395956492428157
707	1037	SAV1009	BAB57171.1	null	-	-	2.9395146445678484
708	1346	SAV1322	BAB57484.1	null	-	-	2.938069768060647
709	1090	SAV1063	BAB57225.1	null	folD	-	2.9373700719393208
710	827	SAV0797	BAB56959.1	null	-	-	2.9368737654194033
711	2036	SAV2016	BAB58178.1	null	-	-	2.9368737654194033
712	702	SAV0671	BAB56833.1	null	-	-	2.936317999079008
713	561	SAV0530	BAB56692.2	null	cysS	-	2.9357516318760863
714	1307	SAV1282	BAB57444.1	null	-	-	2.935298696290459
715	179	SAV0146	BAB56308.1	null	-	-	2.934902929424523
716	119	SAV0086	BAB56248.1	null	-	-	2.934586382458112
717	1767	SAV1746	BAB57908.1	null	-	-	2.934511526072012
718	543	SAV0512	BAB56674.1	null	-	-	2.9335093598917963
719	2718	SAV2699	BAB58861.1	null	-	-	2.933417651843613
720	988	SAV0959	BAB57121.1	null	glpQ	-	2.933261361873965
721	1730	SAV1709	BAB57871.1	null	ald	-	2.932867103073505
722	1174	SAV1148	BAB57310.1	null	sdhA	-	2.932816088281909
723	2435	SAV2416	BAB58578.1	null	-	-	2.931500303649609
724	1192	SAV1167	BAB57329.1	null	-	-	2.929734325217976
725	2677	SAV2658	BAB58820.1	null	-	-	2.929407979011742
726	181	SAV0148	BAB56310.1	null	adhE	-	2.9289080137478494
727	2354	SAV2335	BAB58497.1	null	-	-	2.928383955540843
728	169	SAV0136	BAB56298.1	null	pnp	-	2.92806323339795
729	1883	SAV1863	BAB58025.1	null	-	-	2.926848309384112
730	959	SAV0930	BAB57092.1	null	-	-	2.926589815135987
731	1497	SAV1474	BAB57636.1	null	gpsA	-	2.9262938242621392
732	1133	SAV1106	BAB57268.1	null	-	-	2.9256305143220778
733	650	SAV0618	BAB56780.1	null	-	-	2.9249947270144525
734	1972	SAV1951	BAB58113.1	null	-	-	2.9246926922660554
735	387	SAV0355	BAB56517.1	null	-	-	2.9245178566011596
736	2310	SAV2291	BAB58453.1	null	ureE	-	2.924302375523115
737	1498	SAV1475	BAB57637.1	null	-	-	2.9238726792915264
738	935	SAV0906	BAB57068.1	null	-	-	2.9224901229863156
739	366	SAV0334	BAB56496.1	null	-	-	2.9217457912395584
740	1695	SAV1673	BAB57835.1	null	-	-	2.9191209436023073
741	1331	SAV1307	BAB57469.1	null	-	-	2.918556480748749
742	576	SAV0544	BAB56706.1	null	-	-	2.9172430682704484
743	1729	SAV1708	BAB57870.1	null	-	-	2.9171830407456794
744	1981	SAV1960	BAB58122.1	null	-	-	2.9156096495771724
745	262	SAV0229	BAB56391.1	null	-	-	2.915438920406509
746	132	SAV0099	BAB56261.1	null	-	-	2.9135636104950478
747	763	SAV0732	BAB56894.1	null	nrdF	-	2.912506852547961
748	1843	SAV1823	BAB57985.1	null	-	-	2.911510990893222
749	1170	SAV1144	BAB57306.1	null	mutS2	-	2.9109111421187093
750	167	SAV0134	BAB56296.1	null	-	-	2.9106560706191673
751	1662	SAV1640	BAB57802.1	null	queA	-	2.909242683625437
752	1940	SAV1920	BAB58082.1	null	aldH	-	2.9087587638090016
753	844	SAV0814	BAB56976.1	null	-	-	2.9073031412632253
754	589	SAV0557	BAB56719.1	null	-	-	2.9050173108358073
755	57	SAV0023	BAB56185.2	null	-	-	2.904807949621586
756	2690	SAV2671	BAB58833.1	null	lip	-	2.904056772728173
757	2062	SAV2042	BAB58204.1	null	scrR	-	2.9038332383561096
758	480	SAV0448	BAB56610.1	null	-	-	2.9036767569070965
759	27	null	BAB47535.1	null	SAVP027	-	2.900772434827981
760	1830	SAV1810	BAB57972.1	null	splD	-	2.899852633061044
761	1303	SAV1278	BAB57440.1	null	-	-	2.898832592769244
762	455	SAV0423	BAB56585.1	null	set7	-	2.8983210790797544
763	1535	SAV1512	BAB57674.1	null	-	-	2.8976440010943754
764	1659	SAV1637	BAB57799.1	null	secF	-	2.896859810498982
765	1195	SAV1170	BAB57332.1	null	-	-	2.896581999159404
766	975	SAV0946	BAB57108.1	null	mnhG	-	2.8962185814361607
767	1789	SAV1769	BAB57931.1	null	ribA	-	2.895576656844984
768	797	SAV0766	BAB56928.1	null	-	-	2.893680854518791
769	2731	SAV2712	BAB58874.1	null	thdF	-	2.8936735224631924
770	1175	SAV1149	BAB57311.2	null	sdhB	-	2.8930609204746314
771	270	SAV0237	BAB56399.1	null	-	-	2.8912318081238664
772	818	SAV0788	BAB56950.1	null	-	-	2.891165218725388
773	1912	SAV1892	BAB58054.1	null	-	-	2.8901457852218257
774	15	null	BAB47523.1	null	SAVP015	-	2.8895774529904275
775	2149	SAV2130	BAB58292.1	null	-	-	2.8884173314627746
776	2281	SAV2262	BAB58424.1	null	fmhB	-	2.8878691784064325
777	852	SAV0822	BAB56984.1	null	-	-	2.88720935859033
778	1795	SAV1775	BAB57937.1	null	-	-	2.886389885018469
779	2163	SAV2144	BAB58306.1	null	-	-	2.885989193156203
780	2606	SAV2587	BAB58749.1	null	-	-	2.8858936412151692
781	2474	SAV2455	BAB58617.1	null	-	-	2.8858441947419435
782	787	SAV0756	BAB56918.1	null	-	-	2.885581633533586
783	1642	SAV1620	BAB57782.1	null	-	-	2.885477148623592
784	1385	SAV1362	BAB57524.1	null	msrR	-	2.88479365756068
785	1613	SAV1591	BAB57753.1	null	-	-	2.8841897728523347
786	1671	SAV1649	BAB57811.1	null	-	-	2.883224159979685
787	1567	SAV1545	BAB57707.1	null	-	-	2.883065390167422
788	1526	SAV1503	BAB57665.1	null	-	-	2.8823050131492924
789	1542	SAV1519	BAB57681.1	null	recN	-	2.882253667556744
790	1	null	BAB47509.1	null	repA	-	2.88222303526692
791	755	SAV0724	BAB56886.1	null	-	-	2.8821390252356975
792	2246	SAV2227	BAB58389.1	null	rpmJ	-	2.881786183600884
793	1051	SAV1023	BAB57185.1	null	htrA	-	2.8809048240008988
794	711	SAV0680	BAB56842.1	null	-	-	2.8806217801955287
795	841	SAV0811	BAB56973.1	null	fnb	-	2.8798974110855835
796	769	SAV0738	BAB56900.1	null	-	-	2.8795372390892413
797	1689	SAV1667	BAB57829.1	null	hemL	-	2.8788635753563327
798	2275	SAV2256	BAB58418.1	null	-	-	2.8787584703921794
799	685	SAV0654	BAB56816.1	null	-	-	2.8762600332369317
800	2592	SAV2573	BAB58735.1	null	-	-	2.876050350076035
801	1510	SAV1487	BAB57649.1	null	-	-	2.8753602327279233
802	2114	SAV2094	BAB58256.1	null	-	-	2.8753117939062793
803	1424	SAV1401	BAB57563.1	null	-	-	2.8748243983167057
804	74	SAV0041	BAB56203.1	null	mecA	-	2.8739142300417733
805	1116	SAV1089	BAB57251.1	null	-	-	2.8738549425950533
806	727	SAV0696	BAB56858.1	null	-	-	2.873542821583941
807	2328	SAV2309	BAB58471.1	null	-	-	2.8726625361522626
808	2658	SAV2639	BAB58801.1	null	-	-	2.8722114204814067
809	1276	SAV1251	BAB57413.1	null	gid	-	2.8720471824618596
810	1564	SAV1542	BAB57704.1	null	-	-	2.8719289006282347
811	1145	SAV1118	BAB57280.1	null	-	-	2.8718152312342995
812	41	SAV0007	BAB56169.1	null	-	-	2.871460378201797
813	1228	SAV1203	BAB57365.1	null	pyrAB	-	2.8707811425574197
814	1309	SAV1284	BAB57446.1	null	cinA	-	2.870330040964966
815	714	SAV0683	BAB56845.1	null	bacA	-	2.870245248542592
816	1523	SAV1500	BAB57662.1	null	-	-	2.869007812604174
817	1386	SAV1363	BAB57525.1	null	-	-	2.8678503229079917
818	2335	SAV2316	BAB58478.1	null	-	-	2.867648900057356
819	360	SAV0328	BAB56490.1	null	-	-	2.865872990580643
820	1209	SAV1184	BAB57346.1	null	div1b	-	2.8645351687818175
821	1594	SAV1572	BAB57734.1	null	-	-	2.8642174402765237
822	1574	SAV1552	BAB57714.1	null	pbp3	-	2.8632302854034157
823	920	SAV0891	BAB57053.1	null	-	-	2.8620385657047778
824	2357	SAV2338	BAB58500.1	null	-	-	2.8615628464203975
825	922	SAV0893	BAB57055.1	null	-	-	2.860000648367145
826	1716	SAV1695	BAB57857.1	null	citZ	-	2.8597592907540714
827	2412	SAV2393	BAB58555.1	null	-	-	2.8592680617866435
828	1780	SAV1759	BAB57921.1	null	-	-	2.8592655590535885
829	2403	SAV2384	BAB58546.1	null	gltT	-	2.858634153222952
830	1636	SAV1614	BAB57776.1	null	-	-	2.858586121164004
831	1985	SAV1964	BAB58126.1	null	-	-	2.85806580332788
832	643	SAV0611	BAB56773.1	null	-	-	2.857727996356416
833	756	SAV0725	BAB56887.1	null	-	-	2.857541820923727
834	2004	SAV1983	BAB58145.1	null	-	-	2.8566519353104747
835	35	SAV0001	BAB56163.1	null	dnaA	-	2.8565918156561354
836	1924	SAV1904	BAB58066.1	null	dnlJ	-	2.8565341210215203
837	1774	SAV1753	BAB57915.1	null	-	-	2.8550169857032808
838	624	SAV0592	BAB56754.1	null	mvaK2	-	2.8544694368088357
839	1161	SAV1135	BAB57297.1	null	-	-	2.853900282126146
840	2347	SAV2328	BAB58490.1	null	-	-	2.853251010941012
841	1352	SAV1328	BAB57490.1	null	dhoM	-	2.852251596001344
842	1300	SAV1275	BAB57437.1	null	-	-	2.852058997928476
843	2657	SAV2638	BAB58800.1	null	isaB	-	2.8517976805755345
844	1877	SAV1857	BAB58019.1	null	-	-	2.8514317266566374
845	2210	SAV2191	BAB58353.1	null	lacF	-	2.850880460927101
846	2103	SAV2083	BAB58245.1	null	ddlA	-	2.8508479638808466
847	2342	SAV2323	BAB58485.1	null	glvC	-	2.8504543376110214
848	2160	SAV2141	BAB58303.1	null	-	-	2.850338838224606
849	2106	SAV2086	BAB58248.1	null	-	-	2.8491754687849715
850	1467	SAV1444	BAB57606.1	null	-	-	2.8491380633163734
851	1599	SAV1577	BAB57739.1	null	-	-	2.848808655777014
852	1644	SAV1622	BAB57784.1	null	-	-	2.848795017291393
853	2248	SAV2229	BAB58391.1	null	adk	-	2.848215632008192
854	2700	SAV2681	BAB58843.1	null	-	-	2.8478356394655715
855	31	null	BAB47539.1	null	qacR	-	2.8472636673824185
856	672	SAV0641	BAB56803.1	null	tagD	-	2.8455126626835234
857	2085	SAV2065	BAB58227.1	null	rsbW	-	2.8454445708083576
858	1509	SAV1486	BAB57648.1	null	-	-	2.8444366523318205
859	1233	SAV1208	BAB57370.1	null	-	-	2.8438618920262546
860	2531	SAV2512	BAB58674.1	null	-	-	2.8438601851025003
861	1338	SAV1314	BAB57476.1	null	-	-	2.842525973289997
862	1000	SAV0971	BAB57133.1	null	-	-	2.840548053778461
863	1301	SAV1276	BAB57438.1	null	spoIIIE	-	2.840296134192235
864	1955	SAV1935	BAD16607.1	null	-	-	2.8389813554118057
865	758	SAV0727	BAB56889.1	null	-	-	2.8378125645957892
866	885	SAV0856	BAB57018.1	null	-	-	2.837226019623933
867	1946	SAV1926	BAB58088.1	null	-	-	2.8368153442536572
868	1941	SAV1921	BAB58083.1	null	-	-	2.8367060696084603
869	1589	SAV1567	BAB57729.1	null	bex	-	2.835307807846006
870	1311	SAV1286	BAB57448.1	null	-	-	2.834834033155403
871	1942	SAV1922	BAB58084.1	null	-	-	2.833658730212768
872	1943	SAV1923	BAB58085.1	null	-	-	2.833051606924291
873	39	SAV0005	BAB56167.1	null	gyrB	-	2.8326675027709065
874	566	SAV0534	BAB56696.1	null	secE	-	2.8320553107079154
875	682	SAV0651	BAB56813.1	null	-	-	2.831750484127975
876	1398	SAV1375	BAB57537.1	null	femB	-	2.8316281954308984
877	1066	SAV1038	BAB57200.1	null	-	-	2.830173629774828
878	72	SAV0039	BAB56201.1	null	-	-	2.828678256564456
879	1967	SAV1946	BAB58108.1	null	-	-	2.8277989265107215
880	97	SAV0064	BAB56226.1	null	-	-	2.827661642933445
881	1088	SAV1061	BAB57223.1	null	-	-	2.8272474095558073
882	976	SAV0947	BAB57109.1	null	mnhF	-	2.8269919438720823
883	1361	SAV1337	BAB57499.1	null	-	-	2.8269275849843236
884	1406	SAV1383	BAB57545.1	null	-	-	2.8264442705952684
885	2516	SAV2497	BAB58659.1	null	-	-	2.8258507032454054
886	1040	SAV1012	BAB57174.1	null	-	-	2.825660867981541
887	1229	SAV1204	BAB57366.1	null	pyrF	-	2.823393791507053
888	1495	SAV1472	BAB57634.1	null	-	-	2.8226008349078815
889	2087	SAV2067	BAB58229.1	null	rsbU	-	2.8222946128736823
890	953	SAV0924	BAB57086.1	null	lipA	-	2.821754976105441
891	1831	SAV1811	BAB57973.1	null	splC	-	2.8217133851533602
892	1032	SAV1004	BAB57166.1	null	-	-	2.8201842002664947
893	1279	SAV1254	BAB57416.1	null	clpY	-	2.81919191870593
894	2631	SAV2612	BAB58774.1	null	betA	-	2.817963442488162
895	459	SAV0427	BAB56589.1	null	set12	-	2.817850148968209
896	2256	SAV2237	BAB58399.1	null	rpsN	-	2.8176016776815986
897	290	SAV0257	BAB56419.1	null	-	-	2.8171322601316833
898	1087	SAV1060	BAB57222.1	null	qoxB	-	2.8159793890195406
899	1178	SAV1153	BAB57315.1	null	-	-	2.815896305907831
900	2529	SAV2510	BAB58672.1	null	-	-	2.815279033141613
901	1766	SAV1745	BAB57907.1	null	-	-	2.81479321820885
902	2388	SAV2369	BAB58531.1	null	-	-	2.8147889962653734
903	1225	SAV1200	BAB57362.1	null	pyrB	-	2.8143565165017868
904	525	SAV0494	BAB56656.1	null	veg	-	2.813972596855844
905	1690	SAV1668	BAB57830.1	null	hemB	-	2.8134716319221305
906	2080	SAV2060	BAB58222.1	null	leuD	-	2.8113831606771162
907	2545	SAV2526	BAB58688.1	null	-	-	2.8110186187722026
908	166	SAV0133	BAB56295.1	null	sodM	-	2.8109030589086763
909	676	SAV0645	BAB56807.1	null	-	-	2.8108119093392117
910	1380	SAV1357	BAB57519.1	null	glcT	-	2.810710752726538
911	1540	SAV1517	BAB57679.1	null	bfmBAA	-	2.8098724826950527
912	2064	SAV2044	BAB58206.1	null	-	-	2.809714170772991
913	2389	SAV2370	BAB58532.1	null	-	-	2.8094590442978977
914	1436	SAV1413	BAB57575.2	null	odhA	-	2.807963367182261
915	632	SAV0600	BAB56762.1	null	-	-	2.806597324520465
916	1620	SAV1598	BAB57760.1	null	-	-	2.8052372301804716
917	2024	SAV2003	BAB58165.1	null	truncated-hlb	-	2.805025471089509
918	1423	SAV1400	BAB57562.1	null	lysA	-	2.8037238044494215
919	1549	SAV1526	BAB57688.1	null	accC	-	2.8033090931795352
920	1379	SAV1356	BAB57518.1	null	alsT	-	2.803172963512795
921	1041	SAV1013	BAB57175.1	null	-	-	2.8015118906479035
922	1585	SAV1563	BAB57725.1	null	-	-	2.8011010452076333
923	1609	SAV1587	BAB57749.1	null	-	-	2.8009621953046246
924	878	SAV0848	BAB57010.1	null	int	-	2.800028663493986
925	1418	SAV1395	BAB57557.1	null	dapA	-	2.7999093386331344
926	2123	SAV2104	BAB58266.1	null	atpG	-	2.799501011003684
927	1150	SAV1124	BAB57286.1	null	-	-	2.7986715861861917
928	545	SAV0514	BAB56676.1	null	folP	-	2.798416497186015
929	1306	SAV1281	BAB57443.1	null	-	-	2.7981926461976387
930	2499	SAV2480	BAB58642.1	null	-	-	2.797901568288237
931	1808	SAV1788	BAB57950.1	null	-	-	2.7977657466691688
932	1654	SAV1632	BAB57794.1	null	lytH	-	2.7973784451472676
933	2502	SAV2483	BAB58645.1	null	-	-	2.7965635757659633
934	2327	SAV2308	BAB58470.1	null	-	-	2.7962876568741866
935	973	SAV0944	BAB57106.1	null	-	-	2.79626238365431
936	759	SAV0728	BAB56890.1	null	-	-	2.796024264702868
937	1842	SAV1822	BAB57984.1	null	-	-	2.795485064706481
938	2329	SAV2310	BAB58472.1	null	-	-	2.795020406493719
939	1227	SAV1202	BAB57364.1	null	pyrAA	-	2.7947413650638846
940	1330	SAV1306	BAB57468.1	null	bsaA	-	2.79453833319497
941	1389	SAV1366	BAB57528.1	null	-	-	2.7938082366342516
942	396	SAV0364	BAB56526.1	null	-	-	2.7935345650408836
943	2564	SAV2545	BAB58707.1	null	mvaA	-	2.793528689100505
944	1615	SAV1593	BAB57755.1	null	-	-	2.7928280479693357
945	284	SAV0251	BAB56413.1	null	-	-	2.791260071281281
946	962	SAV0933	BAB57095.1	null	dltB	-	2.791176936540903
947	2649	SAV2630	BAB58792.1	null	clfB	-	2.790415802421781
948	1244	SAV1219	BAB57381.1	null	-	-	2.7899626174903362
949	2007	SAV1986	BAB58148.1	null	-	-	2.7889095676061455
950	598	SAV0566	BAB56728.1	null	-	-	2.7878174050808697
951	2034	SAV2013	BAB58175.2	null	-	-	2.7877036932057515
952	1349	SAV1325	BAB57487.1	null	-	-	2.7861000887207843
953	2150	SAV2131	BAB58293.1	null	-	-	2.7859900948713605
954	732	SAV0701	BAB56863.1	null	nagA	-	2.785686810592723
955	734	SAV0703	BAB56865.1	null	-	-	2.7841772621311525
956	1321	SAV1297	BAB57459.1	null	mutL	-	2.7840868332016875
957	2367	SAV2348	BAB58510.1	null	-	-	2.7827652356880153
958	2140	SAV2121	BAB58283.1	null	rho	-	2.7821867465967878
959	1694	SAV1672	BAB57834.1	null	hemA	-	2.780780072210181
960	331	SAV0299	BAB56461.1	null	-	-	2.7805180320046587
961	1317	SAV1292	BAB57454.1	null	-	-	2.7798842996685917
962	1315	SAV1290	BAB57452.1	null	-	-	2.7791769509288815
963	1212	SAV1187	BAB57349.1	null	-	-	2.7791655187608284
964	1672	SAV1650	BAB57812.1	null	-	-	2.7786581578388985
965	71	SAV0038	BAB56200.1	null	-	-	2.778629052674233
966	893	SAV0864	BAB57026.1	null	-	-	2.7782944886515795
967	2364	SAV2345	BAB58507.1	null	-	-	2.7770270550743534
968	1297	SAV1272	BAB57434.1	null	ribC	-	2.7766313876768285
969	1264	SAV1239	BAB57401.1	null	rimM	-	2.7755329385113248
970	1129	SAV1102	BAB57264.1	null	potD	-	2.7751887514267857
971	1502	SAV1479	BAB57641.1	null	ansA	-	2.7751825873764506
972	1381	SAV1358	BAB57520.1	null	-	-	2.7745363513527916
973	754	SAV0723	BAB56885.1	null	-	-	2.7741106292313016
974	129	SAV0096	BAB56258.1	null	-	-	2.772738674513714
975	1530	SAV1507	BAB57669.1	null	malA	-	2.771867587393102
976	1419	SAV1396	BAB57558.1	null	dapB	-	2.7716177272885316
977	777	SAV0746	BAB56908.1	null	-	-	2.7713855891847454
978	1007	SAV0978	BAB57140.1	null	-	-	2.7712771312007267
979	1093	SAV1066	BAB57228.1	null	purC	-	2.770629027860379
980	814	SAV0784	BAB56946.1	null	-	-	2.7693764178215443
981	839	SAV0809	BAB56971.1	null	-	-	2.7690223413538773
982	2599	SAV2580	BAB58742.1	null	-	-	2.768688010229106
983	1206	SAV1181	BAB57343.1	null	pbpA	-	2.7685085524089934
984	1308	SAV1283	BAB57445.1	null	pgsA	-	2.768083634259126
985	460	SAV0428	BAB56590.1	null	set13	-	2.7673577938652096
986	79	SAV0046	BAB56208.1	null	-	-	2.767061344866963
987	1684	SAV1662	BAB57824.1	null	folC	-	2.766851951658179
988	1348	SAV1324	BAB57486.1	null	nuc	-	2.7665784937448845
989	2708	SAV2689	BAB58851.1	null	-	-	2.7665582844112
990	333	SAV0301	BAB56463.1	null	-	-	2.7664816795882308
991	334	SAV0302	BAB56464.1	null	-	-	2.7664255370595443
992	2419	SAV2400	BAB58562.1	null	nasD	-	2.7663994714765394
993	1927	SAV1907	BAB58069.1	null	-	-	2.7652545179883
994	1159	SAV1133	BAB57295.1	null	-	-	2.765101921047412
995	826	SAV0796	BAB56958.1	null	-	-	2.7638945680483054
996	2037	SAV2017	BAB58179.1	null	-	-	2.7638945680483054
997	916	SAV0887	BAB57049.1	null	-	-	2.7631723977328835
998	2576	SAV2557	BAB58719.1	null	copA	-	2.7631011227962494
999	1925	SAV1905	BAB58067.1	null	pcrA	-	2.7630884000489813
1000	524	SAV0493	BAB56655.2	null	ksgA	-	2.7627670900543393
1001	1033	SAV1005	BAB57167.1	null	-	-	2.7626441793538694
1002	2029	SAV2008	BAB58170.1	null	sel	-	2.762164949563666
1003	2429	SAV2410	BAB58572.1	null	-	-	2.7619063709251206
1004	905	SAV0876	BAB57038.1	null	-	-	2.760531646329643
1005	1949	SAV1929	BAB58091.1	null	-	-	2.7598157950512694
1006	393	SAV0361	BAB56523.1	null	-	-	2.7593531163336893
1007	175	SAV0142	BAB56304.1	null	-	-	2.7587922868523247
1008	2292	SAV2273	BAB58435.1	null	moeA	-	2.758026882010391
1009	1744	SAV1723	BAB57885.1	null	-	-	2.7554600028986562
1010	1737	SAV1716	BAB57878.1	null	-	-	2.755228797673971
1011	10	null	BAB47518.1	null	SAVP010	-	2.7543409763968985
1012	960	SAV0931	BAB57093.1	null	-	-	2.7541882565741496
1013	1512	SAV1489	BAB57651.1	null	-	-	2.7540720574568236
1014	1819	SAV1799	BAB57961.1	null	-	-	2.7523134516170074
1015	1050	SAV1022	BAB57184.1	null	-	-	2.7520191373879426
1016	481	SAV0449	BAB56611.1	null	-	-	2.7519214680090087
1017	137	SAV0104	BAB56266.1	null	-	-	2.7517070019357903
1018	1149	SAV1123	BAB57285.1	null	-	-	2.7512917499348672
1019	684	SAV0653	BAB56815.1	null	-	-	2.750889038743626
1020	1626	SAV1604	BAB57766.1	null	-	-	2.7507185983948297
1021	1448	SAV1425	BAB57587.1	null	-	-	2.7507173054492613
1022	2339	SAV2320	BAB58482.1	null	-	-	2.749322193430203
1023	1358	SAV1334	BAB57496.1	null	katA	-	2.749057988658468
1024	801	SAV0770	BAB56932.1	null	-	-	2.7489996451061365
1025	2355	SAV2336	BAB58498.1	null	-	-	2.7488564272042226
1026	528	SAV0497	BAB56659.1	null	-	-	2.7486853335963515
1027	1429	SAV1406	BAB57568.1	null	-	-	2.7482376082065856
1028	2223	SAV2204	BAB58366.1	null	-	-	2.7482051377068712
1029	651	SAV0619	BAB56781.1	null	-	-	2.7478418553828616
1030	985	SAV0956	BAB57118.1	null	-	-	2.7472939314654092
1031	186	SAV0153	BAB56315.1	null	capE	-	2.747287988746104
1032	2206	SAV2187	BAB58349.1	null	-	-	2.7467812366084488
1033	930	SAV0901	BAB57063.1	null	-	-	2.7466693629494143
1034	1703	SAV1681	BAB57843.2	null	-	-	2.745539579461566
1035	883	SAV0854	BAB57016.1	null	-	-	2.745104801495955
1036	599	SAV0567	BAB56729.1	null	-	-	2.7450185000518363
1037	1784	SAV1763	BAB57925.1	null	-	-	2.7437410636634056
1038	1633	SAV1611	BAB57773.1	null	udk	-	2.7436461253983953
1039	2272	SAV2253	BAB58415.1	null	-	-	2.7435415310377387
1040	1736	SAV1715	BAB57877.1	null	-	-	2.742971255026459
1041	1384	SAV1361	BAB57523.1	null	msrA	-	2.742946055692232
1042	2083	SAV2063	BAB58225.1	null	-	-	2.7426965701576917
1043	2533	SAV2514	BAB58676.1	null	-	-	2.7421258668343302
1044	2430	SAV2411	BAB58573.1	null	fmhA	-	2.742078830990178
1045	934	SAV0905	BAB57067.1	null	-	-	2.7418555335515444
1046	1099	SAV1072	BAB57234.1	null	purN	-	2.7409561729146685
1047	1193	SAV1168	BAB57330.1	null	-	-	2.7407175498742955
1048	2538	SAV2519	BAB58681.1	null	-	-	2.73881186384535
1049	2353	SAV2334	BAB58496.1	null	-	-	2.738516727882159
1050	1463	SAV1440	BAB57602.1	null	-	-	2.7384954646064714
1051	1236	SAV1211	BAB57373.1	null	-	-	2.7377258462934284
1052	486	SAV0454	BAB56616.1	null	-	-	2.73725835062902
1053	1699	SAV1677	BAB57839.1	null	-	-	2.7366168664086334
1054	1152	SAV1126	BAB57288.1	null	-	-	2.7361839509493757
1055	183	SAV0150	BAB56312.1	null	capB	-	2.735661138858431
1056	1289	SAV1264	BAB57426.1	null	polC	-	2.735653433945994
1057	1125	SAV1098	BAB57260.1	null	-	-	2.7354274271197765
1058	1067	SAV1039	BAB57201.1	null	-	-	2.7351178130079505
1059	537	SAV0506	BAB56668.1	null	-	-	2.734449985938529
1060	243	SAV0210	BAB56372.1	null	-	-	2.7341542479481653
1061	914	SAV0885	BAB57047.1	null	-	-	2.734102026018835
1062	1844	SAV1824	BAB57986.1	null	seg	-	2.7338144361193017
1063	247	SAV0214	BAB56376.1	null	-	-	2.7337113713105654
1064	971	SAV0942	BAB57104.1	null	ampA	-	2.7328908541904164
1065	1820	SAV1800	BAB57962.1	null	-	-	2.7324093975548958
1066	622	SAV0590	BAB56752.1	null	mvaK1	-	2.732161141115842
1067	2315	SAV2296	BAB58458.1	null	-	-	2.7318484377857564
1068	252	SAV0219	BAB56381.1	null	-	-	2.7314918025726427
1069	859	SAV0829	BAB56991.1	null	-	-	2.7309455750910145
1070	2424	SAV2405	BAB58567.1	null	-	-	2.7309015070035905
1071	1395	SAV1372	BAB57534.1	null	trpB	-	2.7305070428429796
1072	2542	SAV2523	BAB58685.1	null	-	-	2.730402287924684
1073	353	SAV0321	BAB56483.1	null	-	-	2.7301938282155267
1074	1517	SAV1494	BAB57656.1	null	-	-	2.730142719598274
1075	1518	SAV1495	BAB57657.1	null	-	-	2.729477085871232
1076	1619	SAV1597	BAB57759.1	null	-	-	2.7293050022208702
1077	1154	SAV1128	BAB57290.1	null	rpmF	-	2.729051226776412
1078	241	SAV0208	BAB56370.1	null	rlp	-	2.728997587578457
1079	161	SAV0128	BAB56290.1	null	-	-	2.7289943199817763
1080	2509	SAV2490	BAB58652.1	null	-	-	2.7287575291613253
1081	250	SAV0217	BAB56379.1	null	-	-	2.7274478974794882
1082	875	SAV0845	BAB57007.1	null	-	-	2.72700345632036
1083	1487	SAV1464	BAB57626.1	null	aroA	-	2.7255814092889943
1084	2051	SAV2031	BAB58193.1	null	-	-	2.7254662484346697
1085	517	SAV0486	BAB56648.1	null	-	-	2.7251768258307005
1086	1612	SAV1590	BAB57752.1	null	-	-	2.7244000725469806
1087	281	SAV0248	BAB56410.1	null	-	-	2.724036241221406
1088	1592	SAV1570	BAB57732.1	null	-	-	2.723560326067024
1089	2325	SAV2306	BAB58468.1	null	-	-	2.7231232343832126
1090	972	SAV0943	BAB57105.1	null	-	-	2.7228354672823074
1091	2286	SAV2267	BAB58429.1	null	-	-	2.7222648173942288
1092	2058	SAV2038	BAB58200.1	null	agrC	-	2.7209144472451583
1093	1148	SAV1122	BAB57284.1	null	-	-	2.7203519689456983
1094	690	SAV0659	BAB56821.1	null	-	-	2.720264384667614
1095	1882	SAV1862	BAB58024.1	null	-	-	2.717380511811585
1096	457	SAV0425	BAB56587.1	null	set10	-	2.7169328447214447
1097	453	SAV0421	BAB56583.1	null	-	-	2.7164455255387283
1098	320	SAV0287	BAB56449.2	null	-	-	2.716233349905786
1099	107	SAV0074	BAB56236.1	null	kdpC#SCCmec	-	2.7159915032084574
1100	1089	SAV1062	BAB57224.1	null	-	-	2.7157618109996244
1101	2608	SAV2589	BAB58751.1	null	-	-	2.7154006538670434
1102	1177	SAV1152	BAB57314.1	null	-	-	2.7153299877546844
1103	1515	SAV1492	BAB57654.1	null	srrA	-	2.7150558846122794
1104	860	SAV0830	BAB56992.1	null	-	-	2.7147513684025246
1105	1153	SAV1127	BAB57289.1	null	-	-	2.71463761275044
1106	558	SAV0527	BAB56689.1	null	-	-	2.7141236834267146
1107	1068	SAV1040	BAB57202.1	null	-	-	2.714092122364633
1108	62	SAV0028	BAB56190.1	null	truncated-repB	-	2.7132003707151653
1109	2117	SAV2097	BAB58259.1	null	-	-	2.7118602453021214
1110	2145	SAV2126	BAB58288.1	null	-	-	2.711477963825215
1111	347	SAV0315	BAB56477.1	null	nanA	-	2.711465329151697
1112	1216	SAV1191	BAB57353.1	null	-	-	2.711222798845358
1113	1552	SAV1529	BAB57691.2	null	-	-	2.7108012179597
1114	2307	SAV2288	BAB58450.1	null	ureA	-	2.7107861076450037
1115	1069	SAV1041	BAB57203.1	null	-	-	2.710237952793833
1116	1635	SAV1613	BAB57775.1	null	-	-	2.7094579562978174
1117	1446	SAV1423	BAB57585.1	null	-	-	2.709402333819121
1118	733	SAV0702	BAB56864.1	null	-	-	2.709265448704481
1119	1593	SAV1571	BAB57733.1	null	phoH	-	2.709264345666531
1120	1929	SAV1909	BAB58071.1	null	-	-	2.709135530744179
1121	1792	SAV1772	BAB57934.1	null	-	-	2.7088816690547812
1122	730	SAV0699	BAB56861.1	null	fruB	-	2.708867444646663
1123	1931	SAV1911	BAB58073.1	null	-	-	2.708578877252082
1124	2615	SAV2596	BAB58758.1	null	-	-	2.708476616389518
1125	1085	SAV1058	BAB57220.1	null	-	-	2.708364534911644
1126	1084	SAV1057	BAB57219.1	null	fmt	-	2.7080943448715056
1127	398	SAV0366	BAB56528.1	null	ssb	-	2.707885475541761
1128	1327	SAV1303	BAB57465.1	null	-	-	2.70787443709263
1129	1287	SAV1262	BAB57424.1	null	-	-	2.7077876527449085
1130	1546	SAV1523	BAB57685.1	null	-	-	2.707162115798115
1131	2458	SAV2439	BAB58601.1	null	-	-	2.706503576194133
1132	2044	SAV2024	BAB58186.1	null	-	-	2.7052517339970414
1133	563	SAV0531	BAB56693.1	null	-	-	2.7050145435169153
1134	289	SAV0256	BAB56418.1	null	-	-	2.7049349277413883
1135	1922	SAV1902	BAB58064.1	null	putP	-	2.704895751189259
1136	1848	SAV1828	BAB57990.1	null	sei	-	2.704388398354352
1137	1456	SAV1433	BAB57595.1	null	-	-	2.7034397136748987
1138	145	SAV0112	BAB56274.1	null	sarH1	-	2.702349903363089
1139	2519	SAV2500	BAB58662.1	null	gtaB	-	2.7008209227421918
1140	2360	SAV2341	BAB58503.1	null	-	-	2.7002201982304506
1141	1638	SAV1616	BAB57778.1	null	-	-	2.6988075208068354
1142	1903	SAV1883	BAB58045.1	null	-	-	2.6986162950970267
1143	1494	SAV1471	BAB57633.1	null	gerCB	-	2.6984695260813596
1144	1746	SAV1725	BAB57887.1	null	-	-	2.6983009933205597
1145	1891	SAV1871	BAB58033.1	null	-	-	2.6978368007986564
1146	2067	SAV2047	BAB58209.1	null	vga	-	2.697156073935455
1147	1910	SAV1890	BAB58052.1	null	-	-	2.696603817447299
1148	995	SAV0966	BAB57128.1	null	-	-	2.6963439382617223
1149	120	SAV0087	BAB56249.1	null	-	-	2.695983418320956
1150	1849	SAV1829	BAB57991.1	null	sem	-	2.6957995562479162
1151	1641	SAV1619	BAB57781.1	null	-	-	2.6952442653448596
1152	588	SAV0556	BAB56718.1	null	-	-	2.6944899139509233
1153	1754	SAV1733	BAB57895.1	null	acsA	-	2.693489539502371
1154	2030	SAV2009	BAB58171.1	null	sec3	-	2.693015345205783
1155	1184	SAV1159	BAB57321.1	null	-	-	2.692668346731656
1156	1896	SAV1876	BAB58038.1	null	-	-	2.6917745128531223
1157	1799	SAV1779	BAB57941.1	null	-	-	2.6911109581090655
1158	267	SAV0234	BAB56396.1	null	-	-	2.6908816061476406
1159	2113	SAV2093	BAB58255.1	null	thiD	-	2.6906494889232944
1160	2075	SAV2055	BAB58217.1	null	-	-	2.690379297928837
1161	1464	SAV1441	BAB57603.1	null	-	-	2.6892994406649167
1162	233	SAV0200	BAB56362.1	null	-	-	2.688748781822818
1163	1764	SAV1743	BAB57905.1	null	-	-	2.6882881430093852
1164	170	SAV0137	BAB56299.1	null	-	-	2.6875835824544687
1165	1328	SAV1304	BAB57466.1	null	miaA	-	2.6874787058453644
1166	1541	SAV1518	BAB57680.1	null	-	-	2.6869537250184763
1167	294	SAV0261	BAB56423.1	null	lytR	-	2.686862217475365
1168	757	SAV0726	BAB56888.1	null	-	-	2.686141364138215
1169	2613	SAV2594	BAB58756.1	null	-	-	2.6857307139629594
1170	2379	SAV2360	BAB58522.1	null	-	-	2.6851075721680746
1171	1709	SAV1688	BAB57850.1	null	-	-	2.685100723362849
1172	2468	SAV2449	BAB58611.1	null	-	-	2.684189904946356
1173	1586	SAV1564	BAB57726.1	null	-	-	2.684124276341626
1174	800	SAV0769	BAB56931.1	null	-	-	2.683837704120439
1175	1316	SAV1291	BAB57453.1	null	-	-	2.683700716803786
1176	1144	SAV1117	BAB57279.1	null	-	-	2.6833857251710485
1177	527	SAV0496	BAB56658.1	null	purR	-	2.683064952966356
1178	2334	SAV2315	BAB58477.1	null	-	-	2.6829749001926153
1179	597	SAV0565	BAB56727.1	null	-	-	2.6828141493653206
1180	638	SAV0606	BAB56768.1	null	-	-	2.682800764978199
1181	1971	SAV1950	BAB58112.1	null	-	-	2.682364276854099
1182	2407	SAV2388	BAB58550.1	null	narK	-	2.6823455714512665
1183	660	SAV0629	BAB56791.1	null	-	-	2.682183990971203
1184	2537	SAV2518	BAB58680.1	null	-	-	2.681287074766747
1185	2280	SAV2261	BAB58423.1	null	-	-	2.6807439280681984
1186	1747	SAV1726	BAB57888.1	null	ptaA	-	2.6801933504096564
1187	1521	SAV1498	BAB57660.1	null	-	-	2.68017983010952
1188	17	null	BAB47525.1	null	res	-	2.6800783147585694
1189	957	SAV0928	BAB57090.1	null	-	-	2.6793447755916517
1190	553	SAV0522	BAB56684.1	null	ctsR	-	2.6787040071096455
1191	2184	SAV2165	BAB58327.1	null	-	-	2.6786620973722775
1192	1488	SAV1465	BAB57627.1	null	aroB	-	2.6780749159356265
1193	332	SAV0300	BAB56462.1	null	-	-	2.67776888855762
1194	1065	SAV1037	BAB57199.1	null	-	-	2.6775729744485486
1195	1375	SAV1352	BAB57514.1	null	-	-	2.6767427939162363
1196	1611	SAV1589	BAB57751.1	null	comEB	-	2.675907324371738
1197	641	SAV0609	BAB56771.1	null	-	-	2.672947588847875
1198	1223	SAV1198	BAB57360.1	null	pyrR	-	2.6720839556200113
1199	1351	SAV1327	BAB57489.1	null	-	-	2.671331074151375
1200	779	SAV0748	BAB56910.1	null	-	-	2.6702047454783786
1201	1151	SAV1125	BAB57287.1	null	-	-	2.669769897974832
1202	546	SAV0515	BAB56677.1	null	folB	-	2.6694233999043284
1203	497	SAV0466	BAB56628.1	null	-	-	2.6692016986355664
1204	2021	SAV2000	BAB58162.1	null	-	-	2.6689837676126715
1205	1481	SAV1458	BAB57620.1	null	-	-	2.667740621942113
1206	362	SAV0330	BAB56492.1	null	-	-	2.667700006478137
1207	678	SAV0647	BAB56809.1	null	fhuA	-	2.667539827442068
1208	2311	SAV2292	BAB58454.1	null	ureF	-	2.666999080003126
1209	2696	SAV2677	BAB58839.1	null	-	-	2.6663721709874704
1210	255	SAV0222	BAB56384.1	null	uhpT	-	2.6652846335476448
1211	717	SAV0686	BAB56848.1	null	-	-	2.6652375805580832
1212	647	SAV0615	BAB56777.1	null	-	-	2.66502839070619
1213	1169	SAV1143	BAB57305.1	null	-	-	2.6645560350815147
1214	673	SAV0642	BAB56804.1	null	pbp4	-	2.663661251058526
1215	945	SAV0916	BAB57078.1	null	-	-	2.662826486985401
1216	1060	SAV1032	BAB57194.1	null	-	-	2.6627312119295703
1217	874	SAV0844	BAB57006.1	null	-	-	2.66238753030503
1218	478	SAV0446	BAB56608.1	null	-	-	2.6621641618509058
1219	48	SAV0014	BAB56176.1	null	-	-	2.6618041368339833
1220	383	SAV0351	BAB56513.1	null	-	-	2.6607605619189547
1221	1870	SAV1850	BAB58012.1	null	-	-	2.659849479557432
1222	1965	SAV1944	BAB58106.1	null	sak	-	2.659210512992558
1223	76	SAV0043	BAB56205.1	null	mecI	-	2.6591931701547904
1224	225	SAV0192	BAB56354.1	null	-	-	2.6582563837576285
1225	336	SAV0304	BAB56466.1	null	-	-	2.6574926026067986
1226	2549	SAV2530	BAB58692.1	null	-	-	2.657442138681283
1227	1241	SAV1216	BAB57378.1	null	-	-	2.6574043058685093
1228	1645	SAV1623	BAB57785.2	null	-	-	2.657314940679269
1229	999	SAV0970	BAB57132.1	null	cdr	-	2.6560182465145243
1230	2304	SAV2285	BAB58447.1	null	-	-	2.654963855013604
1231	190	SAV0157	BAB56319.1	null	capI	-	2.654235419997349
1232	996	SAV0967	BAB57129.1	null	-	-	2.653498454845356
1233	2359	SAV2340	BAB58502.1	null	-	-	2.6527388448057962
1234	794	SAV0763	BAB56925.1	null	-	-	2.65270880268956
1235	2391	SAV2372	BAB58534.1	null	-	-	2.6524235744032243
1236	686	SAV0655	BAB56817.1	null	-	-	2.6514975454868823
1237	1268	SAV1243	BAB57405.1	null	-	-	2.6512282487082866
1238	584	SAV0552	BAB56714.1	null	araB	-	2.651180064682407
1239	1480	SAV1457	BAB57619.1	null	-	-	2.650887472438005
1240	692	SAV0661	BAB56823.1	null	vraF	-	2.6507139635683665
1241	1886	SAV1866	BAB58028.1	null	-	-	2.650408736566716
1242	753	SAV0722	BAB56884.1	null	-	-	2.6499446579502814
1243	1278	SAV1253	BAB57415.1	null	clpQ	-	2.6497512452218865
1244	2439	SAV2420	BAB58582.1	null	hlgC	-	2.649673419715347
1245	1422	SAV1399	BAB57561.1	null	-	-	2.6487569617642723
1246	780	SAV0749	BAB56911.1	null	-	-	2.6486815297769515
1247	2349	SAV2330	BAB58492.1	null	hutI	-	2.64816287855217
1248	725	SAV0694	BAB56856.1	null	-	-	2.6481442943905
1249	773	SAV0742	BAB56904.1	null	-	-	2.64781260692749
1250	1091	SAV1064	BAB57226.1	null	-	-	2.6477161514353744
1251	928	SAV0899	BAB57061.1	null	-	-	2.647391872105916
1252	2148	SAV2129	BAB58291.1	null	-	-	2.6472566209351243
1253	1421	SAV1398	BAB57560.1	null	-	-	2.6468302054107076
1254	1392	SAV1369	BAB57531.1	null	trpD	-	2.646436938662193
1255	736	SAV0705	BAB56867.1	null	saeS	-	2.6462247316631573
1256	614	SAV0582	BAB56744.1	null	-	-	2.6455664946481807
1257	237	SAV0204	BAB56366.1	null	-	-	2.6452506563355915
1258	2302	SAV2283	BAB58445.1	null	-	-	2.643980499911176
1259	2410	SAV2391	BAB58553.1	null	-	-	2.643131090935694
1260	1855	SAV1835	BAB57997.1	null	traP	-	2.642601705698363
1261	977	SAV0948	BAB57110.1	null	mnhE	-	2.642270517682926
1262	2662	SAV2643	BAB58805.1	null	-	-	2.641900584205025
1263	2563	SAV2544	BAB58706.1	null	-	-	2.6418870579985474
1264	2015	SAV1994	BAB58156.1	null	-	-	2.641614108350984
1265	1438	SAV1415	BAB57577.1	null	truncated-arlR	-	2.6407758710547724
1266	1572	SAV1550	BAB57712.1	null	-	-	2.6403916168106845
1267	402	SAV0370	BAB56532.1	null	-	-	2.6403274960193395
1268	1802	SAV1782	BAB57944.1	null	-	-	2.6397132079741814
1269	1101	SAV1074	BAB57236.1	null	purD	-	2.6394929290352382
1270	1082	SAV1055	BAB57217.1	null	-	-	2.6384801885649445
1271	2655	SAV2636	BAB58798.1	null	-	-	2.6384143836818197
1272	2675	SAV2656	BAB58818.1	null	-	-	2.637957940598946
1273	2428	SAV2409	BAB58571.1	null	-	-	2.6377894511110593
1274	1092	SAV1065	BAB57227.1	null	purK	-	2.637148902542167
1275	704	SAV0673	BAB56835.1	null	-	-	2.6366591802566544
1276	420	SAV0388	BAB56550.1	null	xprT	-	2.6364994848441485
1277	461	SAV0429	BAB56591.1	null	set14	-	2.63640327014679
1278	1063	SAV1035	BAB57197.1	null	-	-	2.636323508921419
1279	2434	SAV2415	BAB58577.1	null	-	-	2.6349043347828665
1280	1359	SAV1335	BAB57497.1	null	rpmG	-	2.634561056387061
1281	1604	SAV1582	BAB57744.1	null	hrcA	-	2.634214681667355
1282	1862	SAV1842	BAB58004.1	null	cbf1	-	2.6338351398249475
1283	2697	SAV2678	BAB58840.1	null	-	-	2.6335424610438065
1284	1658	SAV1636	BAB57798.1	null	-	-	2.6333275559518494
1285	628	SAV0596	BAB56758.1	null	-	-	2.6332900779121213
1286	1783	SAV1762	BAB57924.1	null	-	-	2.632417920596559
1287	1320	SAV1295	BAB57457.2	null	mutS	-	2.631419015589378
1288	604	SAV0572	BAB56734.1	null	-	-	2.6311756883293063
1289	2010	SAV1989	BAB58151.1	null	-	-	2.6307813452931033
1290	2633	SAV2614	BAB58776.1	null	-	-	2.6306164434814368
1291	2598	SAV2579	BAB58741.1	null	-	-	2.6303552373746073
1292	699	SAV0668	BAB56830.1	null	-	-	2.628727526589503
1293	1201	SAV1176	BAB57338.1	null	-	-	2.627678109555297
1294	2063	SAV2043	BAB58205.1	null	nrgA	-	2.6276722277310105
1295	2665	SAV2646	BAB58808.1	null	-	-	2.626439121745484
1296	1997	SAV1976	BAB58138.1	null	-	-	2.626308152274233
1297	1584	SAV1562	BAB57724.1	null	dnaG	-	2.6257280272801036
1298	2478	SAV2459	BAB58621.1	null	-	-	2.6252529470478376
1299	1926	SAV1906	BAB58068.1	null	pcrB	-	2.6244512542290743
1300	939	SAV0910	BAB57072.1	null	-	-	2.624387138459116
1301	2047	SAV2027	BAB58189.1	null	-	-	2.624333647859767
1302	1722	SAV1701	BAB57863.1	null	-	-	2.6242384188186847
1303	1224	SAV1199	BAB57361.1	null	pyrP	-	2.6224725806520826
1304	1045	SAV1017	BAB57179.1	null	-	-	2.6222939882374887
1305	2581	SAV2562	BAB58724.1	null	crtM	-	2.6219724858976248
1306	2639	SAV2620	BAB58782.1	null	-	-	2.619641309289586
1307	677	SAV0646	BAB56808.1	null	-	-	2.619495046482595
1308	1097	SAV1070	BAB57232.1	null	purF	-	2.6181808363557826
1309	272	SAV0239	BAB56401.1	null	-	-	2.6179771609895286
1310	2212	SAV2193	BAB58355.1	null	lacC	-	2.6177539499561497
1311	1191	SAV1166	BAB57328.1	null	-	-	2.616369211530756
1312	2057	SAV2037	BAB58199.1	null	agrD	-	2.6162220173967965
1313	2498	SAV2479	BAB58641.1	null	-	-	2.6161064858587406
1314	1460	SAV1437	BAB57599.1	null	-	-	2.6143808803487616
1315	1650	SAV1628	BAB57790.1	null	-	-	2.6143420674638986
1316	796	SAV0765	BAB56927.1	null	-	-	2.6136907234168505
1317	2218	SAV2199	BAB58361.1	null	-	-	2.6123172982669134
1318	1215	SAV1190	BAB57352.1	null	-	-	2.6120014903826614
1319	1852	SAV1832	BAB57994.1	null	hemY	-	2.6116529883414605
1320	2102	SAV2082	BAB58244.1	null	murF	-	2.6115958714528564
1321	1979	SAV1958	BAB58120.1	null	-	-	2.610832541220687
1322	2027	SAV2006	BAB58168.1	null	-	-	2.610799022109518
1323	1686	SAV1664	BAB57826.1	null	tag	-	2.610655505034534
1324	2109	SAV2089	BAB58251.1	null	-	-	2.609822222467756
1325	555	SAV0524	BAB56686.1	null	-	-	2.609022534477809
1326	1396	SAV1373	BAB57535.1	null	trpA	-	2.608290645232828
1327	1400	SAV1377	BAB57539.1	null	-	-	2.608248358073686
1328	2365	SAV2346	BAB58508.1	null	fni	-	2.607903998519992
1329	2436	SAV2417	BAB58579.1	null	-	-	2.607443380682176
1330	2396	SAV2377	BAB58539.1	null	scrA	-	2.6071796471294952
1331	601	SAV0569	BAB56731.1	null	nagB	-	2.607109515227637
1332	219	SAV0186	BAB56348.1	null	-	-	2.606529235535687
1333	1134	SAV1107	BAB57269.1	null	-	-	2.606016600229405
1334	2720	SAV2701	BAB58863.1	null	vraD	-	2.605961477335336
1335	368	SAV0336	BAB56498.2	null	glpT	-	2.605937834015797
1336	772	SAV0741	BAB56903.1	null	-	-	2.605787007008679
1337	2384	SAV2365	BAB58527.1	null	-	-	2.6055314928751687
1338	469	SAV0437	BAB56599.1	null	lpl2	-	2.605223613761828
1339	1986	SAV1965	BAB58127.1	null	-	-	2.604968017519191
1340	2202	SAV2183	BAB58345.1	null	-	-	2.6049636899595012
1341	564	SAV0532	BAB56694.1	null	-	-	2.6041904448165663
1342	954	SAV0925	BAB57087.1	null	-	-	2.6041453729857897
1343	665	SAV0634	BAB56796.1	null	-	-	2.604117341597765
1344	1243	SAV1218	BAB57380.1	null	-	-	2.6036421210994884
1345	2580	SAV2561	BAB58723.1	null	crtN	-	2.603636846560365
1346	1692	SAV1670	BAB57832.1	null	hemC	-	2.603366887183877
1347	1245	SAV1220	BAB57382.1	null	-	-	2.603272339788548
1348	1845	SAV1825	BAB57987.1	null	sen	-	2.6029548002119967
1349	1838	SAV1818	BAB57980.1	null	-	-	2.602944130208706
1350	1011	SAV0982	BAB57144.1	null	-	-	2.6024158598614586
1351	605	SAV0573	BAB56735.1	null	proP	-	2.6023966047164575
1352	2072	SAV2052	BAB58214.1	null	-	-	2.601339134491442
1353	1342	SAV1318	BAB57480.1	null	-	-	2.6011521632010726
1354	770	SAV0739	BAB56901.1	null	-	-	2.5998302049851554
1355	30	null	BAB47538.1	null	truncated-res	-	2.5997289735434537
1356	1130	SAV1103	BAB57265.1	null	-	-	2.5996750606554713
1357	554	SAV0523	BAB56685.1	null	-	-	2.5990973952935192
1358	1976	SAV1955	BAB58117.1	null	-	-	2.598330492075658
1359	403	SAV0371	BAB56533.1	null	-	-	2.597545386112825
1360	303	SAV0270	BAB56432.1	null	-	-	2.596507219087709
1361	2392	SAV2373	BAB58535.1	null	-	-	2.596211856043025
1362	752	SAV0721	BAB56883.1	null	recQ	-	2.5959214059305
1363	790	SAV0759	BAB56921.1	null	uvrA	-	2.5956657096209903
1364	482	SAV0450	BAB56612.1	null	-	-	2.595547136758762
1365	177	SAV0144	BAB56306.1	null	-	-	2.5953301033163143
1366	1588	SAV1566	BAB57728.1	null	-	-	2.5951897294560387
1367	1503	SAV1480	BAB57642.1	null	-	-	2.5951786806903114
1368	341	SAV0309	BAB56471.1	null	-	-	2.5951000729745837
1369	808	SAV0777	BAB56939.1	null	-	-	2.5946661297626834
1370	2043	SAV2023	BAB58185.1	null	-	-	2.594442964847215
1371	2060	SAV2040	BAB58202.1	null	-	-	2.594254830884033
1372	2636	SAV2617	BAB58779.1	null	nrdD	-	2.59373138162517
1373	201	SAV0168	BAB56330.1	null	-	-	2.592868691899822
1374	2678	SAV2659	BAB58821.1	null	-	-	2.592822899634378
1375	2205	SAV2186	BAB58348.1	null	-	-	2.592789768524682
1376	2054	SAV2034	BAB58196.1	null	-	-	2.591229548938155
1377	980	SAV0951	BAB57113.1	null	mnhB	-	2.5911298385858426
1378	1506	SAV1483	BAB57645.1	null	-	-	2.5905344191527613
1379	1203	SAV1178	BAB57340.1	null	-	-	2.5888479729745875
1380	2648	SAV2629	BAB58791.1	null	-	-	2.588614207104534
1381	530	SAV0499	BAB56661.1	null	gcaD	-	2.5883007471178834
1382	1213	SAV1188	BAB57350.1	null	-	-	2.587752410687073
1383	2535	SAV2516	BAB58678.1	null	fbp	-	2.5872110333147806
1384	2197	SAV2178	BAB58340.1	null	-	-	2.587074982389518
1385	343	SAV0311	BAB56473.1	null	-	-	2.5868741975559097
1386	659	SAV0628	BAB56790.1	null	-	-	2.5864950445302353
1387	581	SAV0549	BAB56711.1	null	-	-	2.5863210720504615
1388	450	SAV0418	BAB56580.1	null	-	-	2.5861408697777986
1389	1253	SAV1228	BAB57390.1	null	-	-	2.586032299290964
1390	1866	SAV1846	BAB58008.1	null	-	-	2.585830209209292
1391	1265	SAV1240	BAB57402.1	null	trmD	-	2.58575078117235
1392	514	SAV0483	BAB56645.1	null	-	-	2.58490232908872
1393	133	SAV0100	BAB56262.1	null	-	-	2.584593397563429
1394	2423	SAV2404	BAB58566.1	null	-	-	2.583850261877141
1395	1208	SAV1183	BAB57345.1	null	murD	-	2.583827569194282
1396	1775	SAV1754	BAB57916.1	null	-	-	2.58340738092363
1397	2200	SAV2181	BAB58343.1	null	-	-	2.583250847103011
1398	2507	SAV2488	BAB58650.1	null	-	-	2.582624997485952
1399	2235	SAV2216	BAB58378.1	null	-	-	2.5825258961660738
1400	933	SAV0904	BAB57066.1	null	-	-	2.5814184880891102
1401	1219	SAV1194	BAB57356.1	null	-	-	2.5814040233212237
1402	1661	SAV1639	BAB57801.1	null	tgt	-	2.580927148550635
1403	1474	SAV1451	BAB57613.1	null	-	-	2.580627639687866
1404	1017	SAV0988	BAB57150.1	null	oppD	-	2.580036670404247
1405	587	SAV0555	BAB56717.1	null	-	-	2.5793877036126536
1406	2249	SAV2230	BAB58392.1	null	secY	-	2.579347374063269
1407	1143	SAV1116	BAB57278.1	null	ctaB	-	2.5793003119284355
1408	298	SAV0265	BAB56427.1	null	-	-	2.5792488948242394
1409	1383	SAV1360	BAB57522.1	null	fmtC	-	2.5791987741154694
1410	2405	SAV2386	BAB58548.1	null	-	-	2.579126708896188
1411	1935	SAV1915	BAB58077.1	null	-	-	2.579113263289945
1412	2661	SAV2642	BAB58804.1	null	pmi	-	2.5780686753148014
1413	1357	SAV1333	BAB57495.1	null	-	-	2.576869157628189
1414	468	SAV0436	BAB56598.1	null	lpl1	-	2.5766537502123428
1415	2510	SAV2491	BAB58653.1	null	-	-	2.576520105610809
1416	1388	SAV1365	BAB57527.1	null	tyrA	-	2.5764922323750294
1417	2422	SAV2403	BAB58565.1	null	-	-	2.5753968940217007
1418	345	SAV0313	BAB56475.1	null	-	-	2.574958830035442
1419	1022	SAV0993	BAB57155.1	null	appF	-	2.5746716279389554
1420	2022	SAV2001	BAB58163.1	null	-	-	2.574469812296201
1421	1313	SAV1288	BAB57450.1	null	-	-	2.5742152667995666
1422	228	SAV0195	BAB56357.1	null	hsdR	-	2.573796653232164
1423	2488	SAV2469	BAB58631.1	null	-	-	2.573513353218083
1424	372	SAV0340	BAB56502.1	null	-	-	2.573235730718308
1425	1046	SAV1018	BAB57180.1	null	murE	-	2.5728158386081
1426	1854	SAV1834	BAB57996.1	null	hemE	-	2.572689644715781
1427	1706	SAV1685	BAB57847.1	null	dnaB	-	2.5724057068661277
1428	323	SAV0291	BAB56453.1	null	-	-	2.572283673379093
1429	515	SAV0484	BAB56646.1	null	holB	-	2.5717921738849037
1430	948	SAV0919	BAB57081.1	null	-	-	2.5715829179714222
1431	352	SAV0320	BAB56482.1	null	geh	-	2.571505210278706
1432	1450	SAV1427	BAB57589.1	null	thyA	-	2.571359081167053
1433	855	SAV0825	BAB56987.1	null	-	-	2.570790942583173
1434	600	SAV0568	BAB56730.1	null	-	-	2.5707902413861534
1435	1846	SAV1826	BAB57988.1	null	yent2	-	2.5705024667094096
1436	489	SAV0457	BAB56619.1	null	-	-	2.570188949533761
1437	1162	SAV1136	BAB57298.1	null	-	-	2.5693657005284236
1438	50	SAV0016	BAB56178.1	null	dnaC	-	2.569338305886601
1439	1938	SAV1918	BAB58080.1	null	-	-	2.569210037111392
1440	1769	SAV1748	BAB57910.1	null	-	-	2.5687334865961873
1441	1934	SAV1914	BAB58076.1	null	-	-	2.567713242285677
1442	1665	SAV1643	BAB57805.1	null	-	-	2.566181450701234
1443	1649	SAV1627	BAB57789.1	null	-	-	2.565945610873761
1444	286	SAV0253	BAB56415.1	null	-	-	2.5657432210922764
1445	1147	SAV1121	BAB57283.1	null	-	-	2.565619915106503
1446	2698	SAV2679	BAB58841.1	null	hisG	-	2.565383496762937
1447	1248	SAV1223	BAB57385.1	null	-	-	2.565238404684928
1448	310	SAV0277	BAB56439.1	null	-	-	2.5652275996291247
1449	1472	SAV1449	BAB57611.1	null	recU	-	2.565178451473939
1450	1034	SAV1006	BAB57168.1	null	-	-	2.5649133832348774
1451	1751	SAV1730	BAB57892.1	null	sgtA	-	2.5641338558431066
1452	1947	SAV1927	BAB58089.1	null	-	-	2.5629246118196405
1453	371	SAV0339	BAB56501.1	null	-	-	2.562903472726101
1454	2017	SAV1996	BAB58158.1	null	-	-	2.5628599190556667
1455	472	SAV0440	BAB56602.1	null	-	-	2.561495294423399
1456	1275	SAV1250	BAB57412.1	null	-	-	2.5614080861727615
1457	701	SAV0670	BAB56832.1	null	-	-	2.561344078631454
1458	1841	SAV1821	BAB57983.1	null	-	-	2.5601323802646636
1459	1527	SAV1504	BAB57666.1	null	-	-	2.5597089934438753
1460	136	SAV0103	BAB56265.1	null	-	-	2.5596038154534253
1461	2728	SAV2709	BAB58871.1	null	-	-	2.5593091394351597
1462	131	SAV0098	BAB56260.1	null	-	-	2.5590347621227303
1463	1131	SAV1104	BAB57266.1	null	-	-	2.5588228869698613
1464	2136	SAV2117	BAB58279.1	null	-	-	2.558405505484509
1465	1656	SAV1634	BAB57796.1	null	relA	-	2.5578762447685426
1466	2607	SAV2588	BAB58750.1	null	-	-	2.557460535684986
1467	1030	SAV1001	BAB57163.2	null	yjbM	-	2.5564425934627524
1468	121	SAV0088	BAB56250.1	null	-	-	2.556435687891414
1469	1252	SAV1227	BAB57389.1	null	recG	-	2.556248211476731
1470	668	SAV0637	BAB56799.1	null	tagH	-	2.5558936033200816
1471	2691	SAV2672	BAB58834.1	null	hisI	-	2.5557777507399377
1472	1305	SAV1280	BAB57442.1	null	-	-	2.5554793120728507
1473	1950	SAV1930	BAB58092.1	null	-	-	2.5554523387580415
1474	2020	SAV1999	BAB58161.1	null	-	-	2.55529092869628
1475	2490	SAV2471	BAB58633.1	null	-	-	2.55510083127429
1476	2165	SAV2146	BAB58308.1	null	czrB	-	2.554437185887904
1477	1914	SAV1894	BAB58056.1	null	-	-	2.554073006693618
1478	603	SAV0571	BAB56733.1	null	-	-	2.553754752513761
1479	2203	SAV2184	BAB58346.1	null	-	-	2.55343858208419
1480	1805	SAV1785	BAB57947.1	null	-	-	2.552395846674639
1481	1901	SAV1881	BAB58043.1	null	-	-	2.552248062828547
1482	1434	SAV1411	BAB57573.1	null	-	-	2.5518117159058358
1483	2230	SAV2211	BAB58373.1	null	-	-	2.5516102287831846
1484	280	SAV0247	BAB56409.1	null	gatC	-	2.551422628418767
1485	1768	SAV1747	BAB57909.1	null	-	-	2.5511728974269614
1486	1894	SAV1874	BAB58036.1	null	-	-	2.550858919000716
1487	1476	SAV1453	BAB57615.1	null	-	-	2.550750828096883
1488	1332	SAV1308	BAB57470.1	null	-	-	2.5504003808330094
1489	128	SAV0095	BAB56257.1	null	plc	-	2.54964707727493
1490	1038	SAV1010	BAB57172.1	null	-	-	2.549453023567448
1491	361	SAV0329	BAB56491.1	null	-	-	2.5491748253910305
1492	1739	SAV1718	BAB57880.1	null	-	-	2.548879217183294
1493	363	SAV0331	BAB56493.1	null	-	-	2.5486467855857247
1494	463	SAV0431	BAB56593.1	null	hsdM	-	2.548178495726199
1495	1714	SAV1693	BAB57855.1	null	phoP	-	2.5479958662222217
1496	1009	SAV0980	BAB57142.1	null	-	-	2.546894260773784
1497	689	SAV0658	BAB56820.1	null	-	-	2.546835801480241
1498	2712	SAV2693	BAB58855.1	null	-	-	2.5468178697986734
1499	1345	SAV1321	BAB57483.1	null	-	-	2.5463947835359964
1500	2045	SAV2025	BAB58187.2	null	-	-	2.546221939455082
1501	1600	SAV1578	BAB57740.1	null	-	-	2.5457285505962717
1502	1113	SAV1086	BAB57248.1	null	-	-	2.5457004288082645
1503	923	SAV0894	BAB57056.1	null	-	-	2.5453208333333617
1504	941	SAV0912	BAB57074.1	null	-	-	2.544917991024216
1505	892	SAV0863	BAB57025.1	null	-	-	2.544610854215896
1506	1555	SAV1533	BAB57695.1	null	-	-	2.5444274170691874
1507	2345	SAV2326	BAB58488.1	null	-	-	2.5444139873046607
1508	989	SAV0960	BAB57122.1	null	argH	-	2.5443383722052193
1509	761	SAV0730	BAB56892.1	null	nrdI	-	2.5439272825213046
1510	1625	SAV1603	BAB57765.1	null	-	-	2.543533712648227
1511	1336	SAV1312	BAB57474.1	null	-	-	2.542704122474798
1512	108	SAV0075	BAB56237.1	null	-	-	2.542508548021242
1513	1824	SAV1804	BAB57966.1	null	-	-	2.542193010895095
1514	1273	SAV1248	BAB57410.1	null	fmhC#eprh	-	2.5421816334251672
1515	2313	SAV2294	BAB58456.1	null	ureD	-	2.542054690802127
1516	2446	SAV2427	BAB58589.1	null	bioD	-	2.5419619105653015
1517	325	SAV0293	BAB56455.1	null	-	-	2.541842749177025
1518	1023	SAV0994	BAB57156.1	null	oppB	-	2.5417722418480113
1519	1872	SAV1852	BAB58014.1	null	-	-	2.541669798272956
1520	42	SAV0008	BAB56170.1	null	hutH	-	2.5414760850514386
1521	224	SAV0191	BAB56353.1	null	-	-	2.5402499702022103
1522	2448	SAV2429	BAB58591.1	null	-	-	2.5399900730771705
1523	356	SAV0324	BAB56486.1	null	-	-	2.539829650938671
1524	2221	SAV2202	BAB58364.1	null	hysA	-	2.53979849091728
1525	1166	SAV1140	BAB57302.1	null	-	-	2.5393769738456298
1526	2108	SAV2088	BAB58250.1	null	-	-	2.539042374725305
1527	1691	SAV1669	BAB57831.1	null	hemD	-	2.5388202416863557
1528	2562	SAV2543	BAB58705.1	null	-	-	2.538666834577698
1529	498	SAV0467	BAB56629.1	null	-	-	2.5385827677074495
1530	2539	SAV2520	BAB58682.1	null	-	-	2.5384344298075927
1531	2508	SAV2489	BAB58651.1	null	-	-	2.5363824438449303
1532	470	SAV0438	BAB56600.1	null	lpl3	-	2.535924484327237
1533	324	SAV0292	BAB56454.1	null	-	-	2.53567399420099
1534	96	SAV0063	BAB56225.1	null	-	-	2.535102334215996
1535	2232	SAV2213	BAB58375.1	null	-	-	2.5349930956001607
1536	2273	SAV2254	BAB58416.1	null	topB	-	2.5345577539010495
1537	1337	SAV1313	BAD16606.1	null	-	-	2.5345182141820577
1538	125	SAV0092	BAB56254.1	null	-	-	2.533236303352814
1539	56	SAV0022	BAB56184.1	null	-	-	2.53249227909444
1540	2463	SAV2444	BAB58606.1	null	-	-	2.532153446574822
1541	2427	SAV2408	BAB58570.1	null	-	-	2.531854925512264
1542	1974	SAV1953	BAB58115.1	null	-	-	2.5304335114657266
1543	1015	SAV0986	BAB57148.1	null	oppB	-	2.5303213515180825
1544	2672	SAV2653	BAB58815.1	null	-	-	2.5300448015383865
1545	2012	SAV1991	BAB58153.1	null	-	-	2.5293565612367455
1546	633	SAV0601	BAB56763.1	null	-	-	2.5286163694797446
1547	350	SAV0318	BAB56480.1	null	-	-	2.52823230462924
1548	1980	SAV1959	BAB58121.1	null	-	-	2.528047071043592
1549	1791	SAV1771	BAB57933.1	null	ribD	-	2.528023270907108
1550	716	SAV0685	BAB56847.1	null	-	-	2.527679740581434
1551	2554	SAV2535	BAB58697.1	null	-	-	2.527430971854974
1552	2366	SAV2347	BAB58509.1	null	-	-	2.5273876885538797
1553	590	SAV0558	BAB56720.1	null	-	-	2.5269415666575035
1554	2107	SAV2087	BAB58249.1	null	-	-	2.526716871017301
1555	978	SAV0949	BAB57111.1	null	mnhD	-	2.526038870006045
1556	2464	SAV2445	BAB58607.1	null	opuCD	-	2.5256489469957883
1557	98	SAV0065	BAB56227.1	null	-	-	2.5256439180338894
1558	1204	SAV1179	BAB57341.1	null	-	-	2.5253420774428563
1559	2467	SAV2448	BAB58610.1	null	opuCA	-	2.525318243648503
1560	743	SAV0712	BAB56874.1	null	-	-	2.525259542689176
1561	536	SAV0505	BAB56667.1	null	-	-	2.5249287045845707
1562	2680	SAV2661	BAB58823.1	null	-	-	2.5249278772437416
1563	1095	SAV1068	BAB57230.1	null	purQ	-	2.5248267660893093
1564	1966	SAV1945	BAB58107.1	null	-	-	2.524702739239116
1565	1173	SAV1147	BAB57309.1	null	sdhC	-	2.524134692693293
1566	2595	SAV2576	BAB58738.1	null	-	-	2.523412236636618
1567	1142	SAV1115	BAB57277.1	null	-	-	2.522593075208968
1568	196	SAV0163	BAB56325.1	null	capO	-	2.522406114502874
1569	917	SAV0888	BAB57050.1	null	-	-	2.521519918204191
1570	1077	SAV1049	BAB57211.1	null	-	-	2.52121195810336
1571	626	SAV0594	BAB56756.1	null	-	-	2.521202247232517
1572	300	SAV0267	BAB56429.1	null	-	-	2.5211638587474026
1573	479	SAV0447	BAB56609.1	null	-	-	2.52053130641439
1574	534	SAV0503	BAB56665.1	null	mfd	-	2.520377527278843
1575	2541	SAV2522	BAB58684.1	null	-	-	2.519737827707537
1576	2721	SAV2702	BAB58864.1	null	vraE	-	2.519698095222938
1577	1293	SAV1268	BAB57430.1	null	-	-	2.519656289321436
1578	1347	SAV1323	BAB57485.1	null	-	-	2.518919273601608
1579	1103	SAV1076	BAB57238.1	null	-	-	2.5179854931790975
1580	2294	SAV2275	BAB58437.1	null	moaB	-	2.517964933852336
1581	785	SAV0754	BAB56916.1	null	prfB	-	2.5177701654819957
1582	1892	SAV1872	BAB58034.1	null	-	-	2.5176067586643422
1583	1205	SAV1180	BAB57342.1	null	ftsL	-	2.5171895443740593
1584	729	SAV0698	BAB56860.1	null	-	-	2.517128692910206
1585	749	SAV0718	BAB56880.1	null	-	-	2.5166922811056582
1586	2668	SAV2649	BAB58811.1	null	-	-	2.51622920571954
1587	7	null	BAB47515.1	null	SAVP008	-	2.5157489388664107
1588	2326	SAV2307	BAB58469.1	null	-	-	2.514989118548711
1589	221	SAV0188	BAB56350.1	null	-	-	2.514979818917299
1590	126	SAV0093	BAB56255.1	null	-	-	2.51452319616736
1591	2078	SAV2058	BAB58220.1	null	leuB	-	2.514368988701188
1592	1135	SAV1108	BAB57270.1	null	-	-	2.5140078269802704
1593	1983	SAV1962	BAB58124.1	null	-	-	2.51367021464255
1594	2068	SAV2048	BAB58210.1	null	-	-	2.513313813040864
1595	77	SAV0044	BAB56206.1	null	xylR	-	2.513313421022051
1596	314	SAV0281	BAB56443.1	null	-	-	2.51273581413475
1597	2471	SAV2452	BAB58614.1	null	-	-	2.512720479827977
1598	557	SAV0526	BAB56688.1	null	radA	-	2.511811416901869
1599	2462	SAV2443	BAB58605.1	null	-	-	2.511117362381857
1600	22	null	BAB47530.1	null	SAVP022	-	2.5110652070632247
1601	2215	SAV2196	BAB58358.1	null	lacR	-	2.510873742807872
1602	340	SAV0308	BAB56470.1	null	-	-	2.5107114156693253
1603	2283	SAV2264	BAB58426.1	null	-	-	2.5105016223978236
1604	369	SAV0337	BAB56499.1	null	glpT	-	2.509744163488142
1605	2291	SAV2272	BAB58434.1	null	mobB	-	2.5093881623569474
1606	53	SAV0019	BAB56181.1	null	vicK	-	2.509379587904544
1607	2381	SAV2362	BAB58524.1	null	-	-	2.5093156082899633
1608	1261	SAV1236	BAB57398.1	null	-	-	2.5092176416260172
1609	2614	SAV2595	BAB58757.1	null	-	-	2.508516263022707
1610	2130	SAV2111	BAB58273.1	null	mnaA	-	2.508218593460968
1611	2375	SAV2356	BAB58518.1	null	tcaA	-	2.507710615828908
1612	1879	SAV1859	BAB58021.1	null	-	-	2.507680213786972
1613	1519	SAV1496	BAB57658.1	null	-	-	2.5069874972393693
1614	2617	SAV2598	BAB58760.1	null	panC	-	2.5050771847119995
1615	92	SAV0059	BAB56221.1	null	-	-	2.5050061994987614
1616	1054	SAV1026	BAB57188.1	null	-	-	2.504817288008226
1617	2363	SAV2344	BAB58506.1	null	-	-	2.504248046985939
1618	1114	SAV1087	BAB57249.1	null	-	-	2.5041715066434707
1619	408	SAV0376	BAB56538.1	null	-	-	2.503093423447357
1620	621	SAV0589	BAB56751.1	null	-	-	2.5030602971447924
1621	742	SAV0711	BAB56873.1	null	-	-	2.502301573482676
1622	1582	SAV1560	BAB57722.1	null	-	-	2.501800805862903
1623	2198	SAV2179	BAB58341.1	null	-	-	2.5017745567847176
1624	1138	SAV1111	BAB57273.1	null	-	-	2.5011261184060842
1625	979	SAV0950	BAB57112.1	null	mnhC	-	2.5009494695400734
1626	738	SAV0707	BAB56869.1	null	-	-	2.5005472515971814
1627	1905	SAV1885	BAB58047.1	null	vraS	-	2.4996687956001957
1628	2596	SAV2577	BAB58739.1	null	-	-	2.499241869316327
1629	2288	SAV2269	BAB58431.1	null	mobA	-	2.498916688996472
1630	1053	SAV1025	BAB57187.1	null	-	-	2.498815701860566
1631	411	SAV0379	BAB56541.1	null	-	-	2.4976721767767756
1632	1628	SAV1606	BAB57768.1	null	-	-	2.4974444307917145
1633	1341	SAV1317	BAB57479.1	null	-	-	2.497413001468646
1634	150	SAV0117	BAB56279.1	null	-	-	2.496539248557871
1635	130	SAV0097	BAB56259.1	null	-	-	2.49641096201765
1636	974	SAV0945	BAB57107.1	null	-	-	2.4963060744886234
1637	889	SAV0860	BAB57022.1	null	-	-	2.495720618085868
1638	2485	SAV2466	BAB58628.1	null	-	-	2.4955473390362526
1639	1459	SAV1436	BAB57598.1	null	-	-	2.4954387027810983
1640	2524	SAV2505	BAB58667.1	null	gntP	-	2.4952985348823318
1641	1710	SAV1689	BAB57851.1	null	-	-	2.49483744318837
1642	1881	SAV1861	BAB58023.1	null	-	-	2.4942195273879206
1643	627	SAV0595	BAB56757.1	null	-	-	2.4930932990083634
1644	438	SAV0406	BAB56568.1	null	-	-	2.49233041731035
1645	1724	SAV1703	BAB57865.1	null	dnaE	-	2.4918308670299134
1646	520	SAV0489	BAB56651.1	null	-	-	2.490705542981948
1647	2496	SAV2477	BAB58639.1	null	-	-	2.490454218759992
1648	297	SAV0264	BAB56426.1	null	-	-	2.4899122757900636
1649	1917	SAV1897	BAB58059.1	null	-	-	2.489568103748078
1650	1112	SAV1085	BAB57247.1	null	-	-	2.489456502924647
1651	573	SAV0541	BAB56703.1	null	-	-	2.4883664962629353
1652	476	SAV0444	BAB56606.1	null	lpl8	-	2.488354999402595
1653	287	SAV0254	BAB56416.1	null	-	-	2.487658005352959
1654	1408	SAV1385	BAB57547.1	null	-	-	2.4871408211390933
1655	849	SAV0819	BAB56981.1	null	-	-	2.487000654984367
1656	1363	SAV1339	BAB57501.1	null	lexA	-	2.485928812632008
1657	2079	SAV2059	BAB58221.1	null	leuC	-	2.4851891985453682
1658	2719	SAV2700	BAB58862.1	null	-	-	2.484970022000841
1659	751	SAV0720	BAB56882.1	null	-	-	2.484523439787655
1660	2369	SAV2350	BAB58512.1	null	-	-	2.4837824467810723
1661	1936	SAV1916	BAB58078.1	null	-	-	2.483756522159362
1662	346	SAV0314	BAB56476.1	null	-	-	2.4833874924141295
1663	1390	SAV1367	BAB57529.1	null	-	-	2.483256727242053
1664	856	SAV0826	BAB56988.1	null	-	-	2.4832463034393615
1665	2341	SAV2322	BAB58484.1	null	-	-	2.4829650849665383
1666	1132	SAV1105	BAB57267.1	null	-	-	2.4828359387459984
1667	2135	SAV2116	BAB58278.1	null	-	-	2.482292943409887
1668	1372	SAV1348	BAB57510.2	null	opuD	-	2.4822861223861286
1669	1449	SAV1426	BAB57588.1	null	dfrA	-	2.482058581519814
1670	1765	SAV1744	BAB57906.1	null	-	-	2.4814036241382453
1671	2628	SAV2609	BAB58771.1	null	-	-	2.4813133529042646
1672	1837	SAV1817	BAB57979.1	null	-	-	2.4805865323480463
1673	2503	SAV2484	BAB58646.1	null	-	-	2.4805625584422355
1674	265	SAV0232	BAB56394.1	null	-	-	2.480478346536894
1675	791	SAV0760	BAB56922.1	null	hprK	-	2.478937019056891
1676	695	SAV0664	BAB56826.1	null	-	-	2.4788630362476485
1677	2682	SAV2663	BAB58825.1	null	-	-	2.4787966051650603
1678	1465	SAV1442	BAB57604.1	null	-	-	2.47847916910026
1679	217	SAV0184	BAB56346.1	null	argC	-	2.4781846714080293
1680	2152	SAV2133	BAB58295.1	null	hmrA	-	2.4777764889450924
1681	967	SAV0938	BAB57100.1	null	-	-	2.477309038099624
1682	55	SAV0021	BAB56183.1	null	-	-	2.476605603860522
1683	1274	SAV1249	BAB57411.1	null	-	-	2.47655874920038
1684	2578	SAV2559	BAB58721.1	null	-	-	2.4765126575326804
1685	344	SAV0312	BAB56474.1	null	-	-	2.4763331050502817
1686	1663	SAV1641	BAB57803.1	null	ruvB	-	2.4762083947175064
1687	1437	SAV1414	BAB57576.1	null	arlS	-	2.475855556202599
1688	2343	SAV2324	BAB58486.1	null	-	-	2.4757525203375983
1689	776	SAV0745	BAB56907.1	null	-	-	2.475633275924969
1690	1296	SAV1271	BAB57433.1	null	truB	-	2.475458948278777
1691	2453	SAV2434	BAB58596.1	null	-	-	2.474809073196786
1692	2654	SAV2635	BAB58797.1	null	arcA	-	2.4740325456054757
1693	2651	SAV2632	BAB58794.1	null	arcC	-	2.4738739451571607
1694	503	SAV0472	BAB56634.1	null	gltB	-	2.4735049258263264
1695	2084	SAV2064	BAB58226.1	null	sigB	-	2.4734205968589915
1696	2555	SAV2536	BAB58698.1	null	-	-	2.47330741495276
1697	640	SAV0608	BAB56770.1	null	-	-	2.4730953111247223
1698	1018	SAV0989	BAB57151.1	null	oppF	-	2.4730659363583345
1699	1514	SAV1491	BAB57653.1	null	srrB	-	2.4729240160472066
1700	866	SAV0836	BAB56998.1	null	-	-	2.4728774099409385
1701	218	SAV0185	BAB56347.1	null	-	-	2.4725453941718625
1702	2587	SAV2568	BAB58730.1	null	-	-	2.472505987353589
1703	2189	SAV2170	BAB58332.1	null	-	-	2.4717380596546885
1704	1104	SAV1077	BAB57239.1	null	-	-	2.4714456389250046
1705	1188	SAV1163	BAB57325.1	null	-	-	2.471441021758932
1706	246	SAV0213	BAB56375.1	null	msmX	-	2.470981280333752
1707	947	SAV0918	BAB57080.1	null	-	-	2.470874661823347
1708	318	SAV0285	BAB56447.1	null	-	-	2.470605498924105
1709	2589	SAV2570	BAB58732.1	null	-	-	2.4694954733906522
1710	1906	SAV1886	BAB58048.1	null	-	-	2.468377398593377
1711	2447	SAV2428	BAB58590.1	null	-	-	2.467639343636761
1712	308	SAV0275	BAB56437.1	null	-	-	2.4675705824132166
1713	1953	SAV1933	BAB58095.1	null	-	-	2.467379762586498
1714	2009	SAV1988	BAB58150.1	null	-	-	2.4672873525714807
1715	1016	SAV0987	BAB57149.1	null	-	-	2.466881590914536
1716	504	SAV0473	BAB56635.1	null	gltD	-	2.4666702466970896
1717	1172	SAV1146	BAB57308.1	null	uvrC	-	2.466661851212901
1718	1318	SAV1293	BAB57455.1	null	-	-	2.4655964444210676
1719	1470	SAV1447	BAB57609.1	null	-	-	2.465284855729201
1720	322	SAV0290	BAB56452.1	null	-	-	2.4647932545786313
1721	2612	SAV2593	BAB58755.1	null	-	-	2.4647746747495347
1722	831	SAV0801	BAB56963.1	null	-	-	2.464670368429783
1723	1698	SAV1676	BAB57838.1	null	-	-	2.464603096397746
1724	194	SAV0161	BAB56323.1	null	capM	-	2.464550712803206
1725	2409	SAV2390	BAB58552.1	null	-	-	2.4643749362470015
1726	2579	SAV2560	BAB58722.1	null	-	-	2.4632376181229225
1727	2416	SAV2397	BAB58559.1	null	narG	-	2.4631011586435116
1728	1756	SAV1735	BAB57897.1	null	acuC	-	2.4629977095651663
1729	185	SAV0152	BAB56314.1	null	capD	-	2.462209784213171
1730	1776	SAV1755	BAB57917.2	null	-	-	2.4620282480225693
1731	2134	SAV2115	BAB58277.1	null	-	-	2.460608770825614
1732	2705	SAV2686	BAB58848.1	null	-	-	2.4605614461997716
1733	1200	SAV1175	BAB57337.1	null	-	-	2.460071197884845
1734	1561	SAV1539	BAB57701.1	null	-	-	2.459985393344968
1735	1713	SAV1692	BAB57854.1	null	phoR	-	2.45967126123323
1736	367	SAV0335	BAB56497.1	null	-	-	2.4589086234815145
1737	391	SAV0359	BAB56521.1	null	-	-	2.4585441641674097
1738	549	SAV0518	BAB56680.1	null	-	-	2.458464656982309
1739	1543	SAV1520	BAB57682.1	null	ahrC	-	2.457286784678352
1740	1179	SAV1154	BAB57316.1	null	-	-	2.456955292760125
1741	2005	SAV1984	BAB58146.1	null	-	-	2.4569190807737638
1742	877	SAV0847	BAB57009.1	null	int	-	2.4565561070342516
1743	1755	SAV1734	BAB57896.1	null	acuA	-	2.456391843077867
1744	674	SAV0643	BAB56805.1	null	-	-	2.4562461634663064
1745	1897	SAV1877	BAB58039.1	null	-	-	2.456209903160041
1746	2630	SAV2611	BAB58773.1	null	-	-	2.4558866594276005
1747	720	SAV0689	BAB56851.1	null	-	-	2.455521066032004
1748	359	SAV0327	BAB56489.1	null	-	-	2.455336073788881
1749	840	SAV0810	BAB56972.1	null	-	-	2.4547291841577867
1750	2400	SAV2381	BAB58543.1	null	-	-	2.4535548689422333
1751	904	SAV0875	BAB57037.1	null	-	-	2.4527986853903903
1752	1828	SAV1808	BAB57970.1	null	-	-	2.4521407617637494
1753	295	SAV0262	BAB56424.1	null	lrgA	-	2.451085738079331
1754	1857	SAV1837	BAB57999.1	null	-	-	2.450905752802882
1755	2099	SAV2079	BAB58241.1	null	kdpE	-	2.4505666237254244
1756	258	SAV0225	BAB56387.1	null	-	-	2.449915125182936
1757	1006	SAV0977	BAB57139.1	null	-	-	2.4497212784586266
1758	1954	SAV1934	BAB58096.1	null	-	-	2.449513565395203
1759	220	SAV0187	BAB56349.1	null	-	-	2.449343819909392
1760	197	SAV0164	BAB56326.1	null	capP	-	2.4493366413257665
1761	60	SAV0026	BAB56188.1	null	-	-	2.4476389450565503
1762	1627	SAV1605	BAB57767.1	null	-	-	2.447347426460292
1763	1544	SAV1521	BAB57683.1	null	ispA	-	2.4472647404278454
1764	522	SAV0491	BAB56653.1	null	-	-	2.446944112455031
1765	12	null	BAB47520.1	null	truncated-res	-	2.4465944260137027
1766	2091	SAV2071	BAB58233.1	null	dpj	-	2.445363316649079
1767	745	SAV0714	BAB56876.1	null	-	-	2.4453052286506325
1768	370	SAV0338	BAB56500.1	null	-	-	2.4449585020097833
1769	1237	SAV1212	BAB57374.1	null	priA	-	2.444854356015553
1770	832	SAV0802	BAB56964.1	null	-	-	2.4448046001180312
1771	984	SAV0955	BAB57117.1	null	-	-	2.4445463659875495
1772	2229	SAV2210	BAB58372.1	null	-	-	2.4444464770927885
1773	2600	SAV2581	BAB58743.1	null	-	-	2.444034847995927
1774	2610	SAV2591	BAB58753.1	null	-	-	2.4438565273195962
1775	266	SAV0233	BAB56395.1	null	-	-	2.4435740738578215
1776	2019	SAV1998	BAB58160.1	null	-	-	2.443242017165914
1777	884	SAV0855	BAB57017.1	null	-	-	2.4430652900266514
1778	1042	SAV1014	BAB57176.1	null	-	-	2.442681954072628
1779	817	SAV0787	BAB56949.1	null	-	-	2.4420619490033966
1780	2073	SAV2053	BAB58215.1	null	ilvD	-	2.441568699825281
1781	1520	SAV1497	BAB57659.1	null	xerD	-	2.4413211088704587
1782	1725	SAV1704	BAB57866.1	null	-	-	2.4404086835452135
1783	789	SAV0758	BAB56920.1	null	uvrB	-	2.44008785376888
1784	2432	SAV2413	BAB58575.1	null	-	-	2.439869970548761
1785	1826	SAV1806	BAB57968.1	null	tnp	-	2.4398475532194004
1786	2340	SAV2321	BAB58483.1	null	-	-	2.4392210065032014
1787	1790	SAV1770	BAB57932.1	null	ribB	-	2.439187130860464
1788	2274	SAV2255	BAB58417.1	null	-	-	2.4390997223632196
1789	2491	SAV2472	BAB58634.1	null	-	-	2.438722711143159
1790	1777	SAV1756	BAB57918.1	null	-	-	2.437818253748489
1791	477	SAV0445	BAB56607.1	null	lpl9	-	2.437359525213653
1792	2370	SAV2351	BAB58513.1	null	-	-	2.437140168479348
1793	1070	SAV1042	BAB57204.1	null	-	-	2.4356974802127964
1794	1416	SAV1393	BAB57555.1	null	lysC	-	2.435020312951289
1795	2548	SAV2529	BAB58691.1	null	-	-	2.4347647326545836
1796	824	SAV0794	BAB56956.1	null	-	-	2.434608918676662
1797	1047	SAV1019	BAB57181.1	null	-	-	2.434247487549613
1798	1207	SAV1182	BAB57344.1	null	mraY	-	2.4339880415894064
1799	1221	SAV1196	BAB57358.1	null	lsp	-	2.4338467892563287
1800	1277	SAV1252	BAB57414.1	null	xerC	-	2.4334560493396302
1801	1479	SAV1456	BAB57618.1	null	-	-	2.4333474833200848
1802	2704	SAV2685	BAB58847.1	null	-	-	2.4330078788055713
1803	766	SAV0735	BAB56897.1	null	-	-	2.4319523269754186
1804	1146	SAV1119	BAB57281.2	null	-	-	2.4316566151884245
1805	59	SAV0025	BAB56187.1	null	-	-	2.4306577612834315
1806	509	SAV0478	BAB56640.1	null	dnaX	-	2.4304268179992405
1807	2643	SAV2624	BAB58786.1	null	-	-	2.430230579142879
1808	1364	SAV1340	BAB57502.1	null	-	-	2.4295794227899905
1809	1869	SAV1849	BAB58011.1	null	-	-	2.4294474520697316
1810	812	SAV0782	BAB56944.1	null	ssrP	-	2.4281986689283896
1811	925	SAV0896	BAB57058.1	null	-	-	2.427735171799343
1812	688	SAV0657	BAB56819.1	null	-	-	2.4275417621324378
1813	2386	SAV2367	BAB58529.1	null	-	-	2.427430545634457
1814	798	SAV0767	BAB56929.1	null	-	-	2.4273739028329175
1815	1478	SAV1455	BAB57617.1	null	dinG	-	2.4268931084340926
1816	326	SAV0294	BAB56456.1	null	-	-	2.426473205101986
1817	2644	SAV2625	BAB58787.1	null	-	-	2.4261530327007517
1818	2356	SAV2337	BAB58499.1	null	-	-	2.425775078245071
1819	2642	SAV2623	BAB58785.1	null	-	-	2.424452932124456
1820	2465	SAV2446	BAB58608.1	null	opuCC	-	2.424133164950674
1821	560	SAV0529	BAB56691.1	null	cysE	-	2.424064025016991
1822	2660	SAV2641	BAB58803.1	null	-	-	2.423755084136409
1823	2717	SAV2698	BAB58860.1	null	-	-	2.4236354137144773
1824	2382	SAV2363	BAB58525.1	null	-	-	2.423519754900783
1825	1402	SAV1379	BAB57541.1	null	-	-	2.422984829324686
1826	285	SAV0252	BAB56414.1	null	-	-	2.4227012737657647
1827	1563	SAV1541	BAB57703.1	null	-	-	2.4219521375422524
1828	1511	SAV1488	BAB57650.1	null	-	-	2.4203228030304578
1829	184	SAV0151	BAB56313.1	null	capC	-	2.4202670755080735
1830	2571	SAV2552	BAB58714.1	null	-	-	2.4202065392994228
1831	1072	SAV1044	BAB57206.1	null	-	-	2.41979806696262
1832	816	SAV0786	BAB56948.1	null	-	-	2.4196204413987967
1833	748	SAV0717	BAB56879.1	null	-	-	2.4185640860477067
1834	1401	SAV1378	BAB57540.1	null	-	-	2.418225551147192
1835	2620	SAV2601	BAB58763.1	null	-	-	2.417664756666264
1836	474	SAV0442	BAB56604.1	null	lpl6	-	2.4171851038887406
1837	154	SAV0121	BAB56283.1	null	-	-	2.4169918208577568
1838	1529	SAV1506	BAB57668.1	null	-	-	2.4164412736774876
1839	2041	SAV2021	BAB58183.1	null	-	-	2.4161900318493443
1840	693	SAV0662	BAB56824.1	null	vraG	-	2.4159857143550405
1841	254	SAV0221	BAB56383.1	null	uhpT	-	2.4156703991272224
1842	1571	SAV1549	BAB57711.1	null	-	-	2.4146578968522854
1843	2683	SAV2664	BAB58826.1	null	-	-	2.4136462658633655
1844	2444	SAV2425	BAB58587.1	null	bioB	-	2.4134567320787443
1845	1370	SAV1346	BAB57508.1	null	-	-	2.413139944251685
1846	236	SAV0203	BAB56365.1	null	-	-	2.413032216524056
1847	1915	SAV1895	BAB58057.1	null	-	-	2.412447443938586
1848	1909	SAV1889	BAB58051.1	null	-	-	2.4118777552584283
1849	1127	SAV1100	BAB57262.1	null	potB	-	2.411609947566578
1850	938	SAV0909	BAB57071.1	null	-	-	2.4105413884799396
1851	1140	SAV1113	BAB57275.1	null	-	-	2.410489624322579
1852	2317	SAV2298	BAB58460.1	null	-	-	2.4099254205077494
1853	2333	SAV2314	BAB58476.1	null	-	-	2.409809913196898
1854	823	SAV0793	BAB56955.1	null	-	-	2.4094541042040265
1855	1554	SAV1532	BAB57694.1	null	-	-	2.4073006171612232
1856	2466	SAV2447	BAB58609.1	null	opuCB	-	2.407280130052697
1857	1648	SAV1626	BAB57788.1	null	-	-	2.4071707135932288
1858	2695	SAV2676	BAB58838.1	null	hisB	-	2.4068623224231396
1859	1726	SAV1705	BAB57867.1	null	-	-	2.406503514068115
1860	2240	SAV2221	BAB58383.1	null	-	-	2.4064924655577724
1861	1930	SAV1910	BAB58072.1	null	-	-	2.4063403223691777
1862	853	SAV0823	BAB56985.1	null	-	-	2.4055809285519096
1863	2551	SAV2532	BAB58694.1	null	-	-	2.405508683575156
1864	264	SAV0231	BAB56393.1	null	-	-	2.405007963042978
1865	1948	SAV1928	BAB58090.1	null	-	-	2.4048943252682777
1866	1202	SAV1177	BAB57339.1	null	-	-	2.402224913757549
1867	4	null	BAB47512.1	null	SAVP004	-	2.4019756276073303
1868	1005	SAV0976	BAB57138.1	null	-	-	2.4013929167801025
1869	2411	SAV2392	BAB58554.1	null	-	-	2.400000812459441
1870	187	SAV0154	BAB56316.1	null	capF	-	2.3999986079031763
1871	2484	SAV2465	BAB58627.1	null	-	-	2.3997532148935687
1872	32	null	BAB47540.1	null	qacA	-	2.3993904886044075
1873	102	SAV0069	BAB56231.1	null	-	-	2.3989576742952847
1874	1024	SAV0995	BAB57157.1	null	-	-	2.3982879118112845
1875	1339	SAV1315	BAB57477.1	null	-	-	2.3982557493405317
1876	2597	SAV2578	BAB58740.1	null	-	-	2.397483911657981
1877	1471	SAV1448	BAB57610.1	null	-	-	2.3972580358564444
1878	1743	SAV1722	BAB57884.1	null	-	-	2.3969180500691296
1879	1770	SAV1749	BAB57911.1	null	-	-	2.396813746397038
1880	256	SAV0223	BAB56385.1	null	-	-	2.396207463792976
1881	414	SAV0382	BAB56544.1	null	-	-	2.3962051002162936
1882	115	SAV0082	BAB56244.1	null	-	-	2.3949748049181467
1883	1343	SAV1319	BAB57481.2	null	-	-	2.3946048624570637
1884	1231	SAV1206	BAB57368.1	null	-	-	2.394455425083831
1885	2172	SAV2153	BAB58315.1	null	-	-	2.394159345196987
1886	932	SAV0903	BAB57065.1	null	-	-	2.3941354108680173
1887	1430	SAV1407	BAB57569.1	null	braB	-	2.3935446482627336
1888	377	SAV0345	BAB56507.1	null	-	-	2.3933340802033927
1889	1576	SAV1554	BAB57716.1	null	-	-	2.392522941171981
1890	1242	SAV1217	BAB57379.1	null	-	-	2.3915157310356854
1891	1988	SAV1967	BAB58129.1	null	-	-	2.390287313868376
1892	456	SAV0424	BAB56586.1	null	set8	-	2.3899962392375422
1893	931	SAV0902	BAB57064.1	null	-	-	2.389697770157323
1894	1382	SAV1359	BAB57521.1	null	-	-	2.3895550440523294
1895	809	SAV0778	BAB56940.1	null	secG	-	2.3889110811741876
1896	292	SAV0259	BAB56421.1	null	scdA	-	2.3886154234181487
1897	118	SAV0085	BAB56247.1	null	-	-	2.3884820023595257
1898	2164	SAV2145	BAB58307.1	null	czrA	-	2.388396569759127
1899	2634	SAV2615	BAB58777.1	null	cudT	-	2.388207916344952
1900	2220	SAV2201	BAB58363.1	null	-	-	2.388204531552827
1901	429	SAV0397	BAB56559.1	null	-	-	2.3879783912649652
1902	505	SAV0474	BAB56636.1	null	treP	-	2.3875453845341137
1903	276	SAV0243	BAB56405.1	null	-	-	2.3872609811476884
1904	1827	SAV1807	BAB57969.1	null	-	-	2.3869902147712234
1905	802	SAV0771	BAB56933.1	null	gapR	-	2.386488739962402
1906	2162	SAV2143	BAB58305.1	null	-	-	2.386261270419922
1907	2287	SAV2268	BAB58430.1	null	moaA	-	2.3858321130239224
1908	1031	SAV1003	BAB57165.1	null	-	-	2.3856154477880627
1909	951	SAV0922	BAB57084.1	null	-	-	2.3855273135997295
1910	2713	SAV2694	BAB58856.1	null	-	-	2.385101354296766
1911	1107	SAV1080	BAB57242.1	null	-	-	2.3845853726549584
1912	726	SAV0695	BAB56857.1	null	norA	-	2.3845519162390736
1913	327	SAV0295	BAB56457.1	null	-	-	2.382770384203539
1914	1885	SAV1865	BAB58027.1	null	-	-	2.3826121213196885
1915	2207	SAV2188	BAB58350.1	null	-	-	2.382568450664824
1916	728	SAV0697	BAB56859.1	null	-	-	2.381810266111687
1917	127	SAV0094	BAB56256.1	null	-	-	2.381744475443723
1918	1078	SAV1050	BAB57212.1	null	-	-	2.3816868833584977
1919	2120	SAV2101	BAB58263.1	null	-	-	2.381283075728971
1920	2506	SAV2487	BAB58649.1	null	-	-	2.381185640799667
1921	1071	SAV1043	BAB57205.1	null	menD	-	2.380400113946671
1922	2492	SAV2473	BAB58635.1	null	-	-	2.379744640133776
1923	1028	SAV0999	BAB57161.1	null	-	-	2.3796451973522847
1924	679	SAV0648	BAB56810.1	null	fhuB	-	2.3795929345110385
1925	981	SAV0952	BAB57114.1	null	mnhA	-	2.379296474091664
1926	2590	SAV2571	BAB58733.1	null	-	-	2.3790949882553623
1927	669	SAV0638	BAB56800.1	null	tagG	-	2.378392567276261
1928	2052	SAV2032	BAB58194.1	null	-	-	2.3775947202330014
1929	65	SAV0031	BAB56193.1	null	pre	-	2.3771769941626104
1930	1426	SAV1403	BAB57565.1	null	-	-	2.3769314039837766
1931	2104	SAV2084	BAB58246.1	null	-	-	2.3763034921735344
1932	829	SAV0799	BAB56961.1	null	-	-	2.376061038048534
1933	1128	SAV1101	BAB57263.1	null	potC	-	2.375223976612073
1934	512	SAV0481	BAB56643.1	null	-	-	2.3751367984099905
1935	299	SAV0266	BAB56428.1	null	bglA	-	2.374514444250081
1936	2670	SAV2651	BAB58813.1	null	-	-	2.374322638664127
1937	1452	SAV1429	BAB57591.1	null	-	-	2.374143246070086
1938	2380	SAV2361	BAB58523.1	null	-	-	2.3739671580391004
1939	616	SAV0584	BAB56746.1	null	-	-	2.373071221119928
1940	891	SAV0862	BAB57024.1	null	-	-	2.3726049357905783
1941	1447	SAV1424	BAB57586.1	null	-	-	2.3721783310892843
1942	1176	SAV1151	BAB57313.1	null	murI	-	2.3711470633413816
1943	511	SAV0480	BAB56642.1	null	recR	-	2.370979403669489
1944	124	SAV0091	BAB56253.1	null	-	-	2.3692817668810786
1945	618	SAV0586	BAB56748.1	null	-	-	2.3691551788915013
1946	1782	SAV1761	BAB57923.1	null	-	-	2.3690406300700637
1947	1269	SAV1244	BAB57406.1	null	rnhB	-	2.369015896158784
1948	1285	SAV1260	BAB57422.1	null	uppS	-	2.3688974231087623
1949	2241	SAV2222	BAB58384.1	null	-	-	2.3687633884817965
1950	2352	SAV2333	BAB58495.1	null	fosB	-	2.3674610123496
1951	101	SAV0068	BAB56230.1	null	-	-	2.3670265268146173
1952	2518	SAV2499	BAB58661.1	null	sarH2	-	2.366742444358639
1953	1185	SAV1160	BAB57322.1	null	-	-	2.3666355442087257
1954	635	SAV0603	BAB56765.1	null	-	-	2.3665619667402615
1955	952	SAV0923	BAB57085.1	null	-	-	2.3664517851036906
1956	139	SAV0106	BAB56268.1	null	-	-	2.3652501442194147
1957	1354	SAV1330	BAB57492.1	null	thrB	-	2.3649347720394602
1958	117	SAV0084	BAB56246.1	null	-	-	2.3646737790853596
1959	293	SAV0260	BAB56422.1	null	lytS	-	2.3636870897204347
1960	2090	SAV2070	BAB58232.1	null	alr	-	2.363394432337021
1961	2709	SAV2690	BAB58852.1	null	pcp	-	2.363076158157231
1962	2408	SAV2389	BAB58551.1	null	-	-	2.362381671209528
1963	2151	SAV2132	BAB58294.1	null	-	-	2.3598767086330055
1964	2295	SAV2276	BAB58438.1	null	moeB	-	2.3596607419262505
1965	2530	SAV2511	BAB58673.1	null	-	-	2.3586717814528724
1966	188	SAV0155	BAB56317.1	null	capG	-	2.3584731044546876
1967	2415	SAV2396	BAB58558.1	null	narH	-	2.357482612440024
1968	149	SAV0116	BAB56278.1	null	-	-	2.3569440751010107
1969	740	SAV0709	BAB56871.1	null	-	-	2.356738970803766
1970	2306	SAV2287	BAB58449.1	null	-	-	2.3563613080095656
1971	562	SAV0530.1	BAD16605.1	null	cysS	-	2.3557814270757027
1972	2097	SAV2077	BAB58239.1	null	kdpA	-	2.355729672619331
1973	538	SAV0507	BAB56669.1	null	-	-	2.355635376555296
1974	1876	SAV1856	BAB58018.1	null	-	-	2.354766887679525
1975	1851	SAV1831	BAB57993.1	null	-	-	2.354539775423602
1976	2523	SAV2504	BAB58666.1	null	-	-	2.3541989818538838
1977	1021	SAV0992	BAB57154.1	null	-	-	2.353990116429432
1978	1393	SAV1370	BAB57532.1	null	trpC	-	2.3536684573344915
1979	2603	SAV2584	BAB58746.1	null	-	-	2.3536517023646693
1980	2390	SAV2371	BAB58533.1	null	-	-	2.353180706281267
1981	355	SAV0323	BAB56485.1	null	-	-	2.352395598454035
1982	926	SAV0897	BAB57059.1	null	-	-	2.3522068715868523
1983	1531	SAV1508	BAB57670.1	null	malR	-	2.351972689634734
1984	1818	SAV1798	BAB57960.1	null	-	-	2.351731757160157
1985	2650	SAV2631	BAB58793.1	null	-	-	2.3516652959644437
1986	2061	SAV2041	BAB58203.1	null	scrB	-	2.3512641982231774
1987	625	SAV0593	BAB56755.1	null	-	-	2.350683286735954
1988	2033	SAV2012	BAB58174.1	null	-	-	2.350536622556922
1989	687	SAV0656	BAB56818.1	null	-	-	2.350479969686786
1990	2526	SAV2507	BAB58669.1	null	gntR	-	2.3498272361808032
1991	1712	SAV1691	BAB57853.1	null	-	-	2.349765643450819
1992	1485	SAV1462	BAB57624.1	null	-	-	2.349374030588232
1993	2187	SAV2168	BAB58330.2	null	-	-	2.3490677540128524
1994	2572	SAV2553	BAB58715.1	null	-	-	2.3487147225444014
1995	942	SAV0913	BAB57075.1	null	-	-	2.348638705295929
1996	847	SAV0817	BAB56979.1	null	-	-	2.3483122493443274
1997	2066	SAV2046	BAB58208.1	null	-	-	2.3480863522468045
1998	87	SAV0054	BAB56216.1	null	tnpC	-	2.348051202965314
1999	1679	SAV1657	BAB57819.1	null	tnpC	-	2.348051202965314
[truncated: 729 more rows]
