# Supplementary material for: Bioinformatic Assessment of Factors Affecting the Correlation between Protein Abundance and Elongation Efficiency in Prokaryotes
Source: Int J Mol Sci. 2022 Oct 9;23(19):11996. doi: 10.3390/ijms231911996 (PMC9570070; doi:10.3390/ijms231911996)
Supplement: Supplementary file 1 [file ijms-23-11996-s001.zip › EloE/output_folder/Staphylococcus_aureus_subsp._aureus_Mu50_158878/staphylococcus aureus subsp. aureus mu50_genes_and_flanks.txt]

>1	N operona: 1	first-last	null	gene_poz=(601-1536)	repA	replication initiator protein A	SAVP001	/position=-285 - 1850 (315 - 1250)	/lenght=2136 (936)	/codons=712 (312)	/complement=false	GC-compoz=25.747863247863243%	/LCI1=2.3065380493033225	/LCI2=0.0846730975348339	p_i1=0.5598319532210543	p_i2=0.18630381566195392	/Tai=0.3391148506804301	/Tei=0.26767343409575856	/EEI=2.88222303526692
gctcatgcgttttctgaaaccatgaactttactatgtttacgtttatttggttgataagtacgttttaccatgcaaaacacctccatctttatacagttatctaatataccagattatgcagactctgatcactttaatagataagattttgcgtttcttagattaaaattctcgtattagctcattgattatctagtcataattcaagcaactactacaatataacaaaatcctttttataacgcaagttcattttatactactgctcaatttttttacttttatattttcgccacttaattaggtgctaaaatagcgaattatacgtttggtagttttaggtgtacttttaattacatttaaaactctttatatacgccattaaaagtgttaatattactttataaatattaaaagagtcgatgctattggcgtagcatcgactctcggtaataaaacgattcgcactcgtttgtttatatatttttttgatacttgtattatatatatctaatcatctaagtgcaagcacaaaacatataacttacgtaaaaattgttttattacctcaatcccaaaatggaaatgaggtttttattatgcccaattttgaaaaatataatttatcacaagtaaaaactgaaagattttatcaactgcctaaatatttatttgaagatgcatattttaagaaaatgtctgcagaagccaaaattatgtatgcgttattaaaagatcgttttgaattatccctccaaaatgaatgggtagataaaaataataatatttactttattttcagtaataaacatttgtgtgaatacttaggttatgcagaacaaaaaattataaaattaaaaaaagagttaataaaatttaatttactaactcaagaacgtgttggccttaataaaccaaatagattatacctattaaaacctaattatgacattgaagccagtcatatcaaggaacttccaaattcacagttccagaacaatgaatttggaagttctagaactgtgaatttaagtggtcaagaacttccaaattcacagtctaatgatactgattataatgacactgattatattaagactaattataatgatatgtatgatttgaatgataggaaattaacatattctagtaatcatacaaatcattcaaatcactactattcaaaattcaatgatgaagctttaaaatttcaattacttgaagaactaccacaaagtattcaaagttatttaagtaacttttctgtatctgaaattaaacttattaaatctgtgttattaaaagccaaaacatccttcaacaattctattgatgcatattatttattagaagatatggaatttgaaattgttaatgttcttaagcgttttaaagctacattaattcaaaaaaatgaaaccgttgaagcaatgcaagggtacttaatgaaatctcttaaatctgaatttgcagaagtacatacgcttaataaacgacgtgatcatttaccaatcacttctttatttaatcaataatacaacttaataagccaacaatgatccaattagagaatatctttaattagatgttctcttaactgtaagcgaactttattttcaatgaaatgtaattaattaagtaagtgggactaaaacttttcttttttagtcccatttttataaacaattattattcattgttactactatcagcaattttttctttttagtgaaacccaagtatttgtaagcatgataaattacttctttttatatttattgggtttatttgtattaatgtagttggaatacatctttaacaattcttctgtttcatcaggacttaaatgctcacattcaaaatacttttcaagcattgcaccttttcgaatcagtctatgtgctctttcttttctatctaaattttttaatctatgctttcttaattctgctttttcaatttcagcatttatttttttgagatgtttaaaatcattcatcgtatcacttactattctagttaattttgtcttctgttaaattttccttgttctcgttgctgctattttgttcgatatctttattaaattctccaatgactttatccataattttatacaattcatcactagagtt
>2	N operona: 2	first-last	null	gene_poz=(601-870)	SAVP002	hypothetical protein	null	/position=1131 - 2600 (1731 - 2000)	/lenght=1470 (270)	/codons=490 (90)	/complement=true	GC-compoz=24.444444444444443%	/LCI1=1.4756554307116105	/LCI2=0.025093632958801498	p_i1=0.2168773185550477	p_i2=0.009692072678843424	/Tai=0.24112062856209704	/Tei=0.10872286541095909	/EEI=4.16780404333729
ctatgaattgaaatatcagcaaccattcctttgtctacaaactcactttttataaaatctttagttaattcagtttgtacctctctatcaaaatcattaggcaaacttaataagacttcttttgctaatctaggattttttgttttcgcattattcttttcaactttatcaacttcattccataaacgctgtctatctttagtccattcgggtgcatgttgaggagttaaaatcatgctttcaggcttaatagtatgatttctaaacttaattttttcatctgtacgttcgctatataatgcttcatcagaacgataagacgctgacgcaacgatattttttgttgctcgattaatgttagtcactctcaacataaagtaacctttattcatgattttacctcctctcttttctgtttttttacccctgtgggaactataatgatcaaccagtatggttgcccatttttatgccaattttcaatttgcatgtaaatgggcagtgcagtgtcttaagaactggttatattataccatggatgtgcgacttacccaatgaattatggtatgctttatatagataaactaagggagttttttaatgtctaaaattaaacaaacagatattacaaaattaagtcaattagaaaaacaaattgcacaactgaaagagcaaaagaaaaaacaagaagaacaactatctaataaaattggtggttattttttaaataaacttgatttaaatatgatcaactctagtgatgaattgtataaaattatggataaagtcattggagaatttaataaagatatcgaacaaaatagcagcaacgagaacaaggaaaatttaacagaagacaaaattaactagaatagtaagtgatacgatgaatgattttaaacatctcaaaaaaataaatgctgaaattgaaaaagcagaattaagaaagcatagattaaaaaatttagatagaaaagaaagagcacatagactgattcgaaaaggtgcaatgcttgaaaagtattttgaatgtgagcatttaagtcctgatgaaacagaagaattgttaaagatgtattccaactacattaatacaaataaacccaataaatataaaaagaagtaatttatcatgcttacaaatacttgggtttcactaaaaagaaaaaattgctgatagtagtaacaatgaataataattgtttataaaaatgggactaaaaaagaaaagttttagtcccacttacttaattaattacatttcattgaaaataaagttcgcttacagttaagagaacatctaattaaagatattctctaattggatcattgttggcttattaagttgtattattgattaaataaagaagtgattggtaaatgatcacgtcgtttattaagcgtatgtacttctgcaaattcagatttaagagatttcattaagtacccttgcattgcttcaacggtttc
>3	N operona: 3	first-last	null	gene_poz=(601-2523)	traA	hypothetical protein	SAVP003; similar to nicking enzyme	/position=1609 - 4731 (2209 - 4131)	/lenght=3123 (1923)	/codons=1041 (641)	/complement=false	GC-compoz=29.485179407176286%	/LCI1=1.4520833333333334	/LCI2=0.05927083333333332	p_i1=0.2078123491878016	p_i2=0.0861737783012618	/Tai=0.3216348656385788	/Tei=0.17755640047113563	/EEI=3.0446366627979833
gtctatgtgctctttcttttctatctaaattttttaatctatgctttcttaattctgctttttcaatttcagcatttatttttttgagatgtttaaaatcattcatcgtatcacttactattctagttaattttgtcttctgttaaattttccttgttctcgttgctgctattttgttcgatatctttattaaattctccaatgactttatccataattttatacaattcatcactagagttgatcatatttaaatcaagtttatttaaaaaataaccaccaattttattagatagttgttcttcttgttttttcttttgctctttcagttgtgcaatttgtttttctaattgacttaattttgtaatatctgtttgtttaattttagacattaaaaaactcccttagtttatctatataaagcataccataattcattgggtaagtcgcacatccatggtataatataaccagttcttaagacactgcactgcccatttacatgcaaattgaaaattggcataaaaatgggcaaccatactggttgatcattatagttcccacaggggtaaaaaaacagaaaagagaggaggtaaaatcatgaataaaggttactttatgttgagagtgactaacattaatcgagcaacaaaaaatatcgttgcgtcagcgtcttatcgttctgatgaagcattatatagcgaacgtacagatgaaaaaattaagtttagaaatcatactattaagcctgaaagcatgattttaactcctcaacatgcacccgaatggactaaagatagacagcgtttatggaatgaagttgataaagttgaaaagaataatgcgaaaacaaaaaatcctagattagcaaaagaagtcttattaagtttgcctaatgattttgatagagaggtacaaactgaattaactaaagattttataaaaagtgagtttgtagacaaaggaatggttgctgatatttcaattcatagagatgatataaacaacccacacgcccatgttctacttactcaaagaccgtttaatgcagacggtacttgggggaaaaagacaaaaacgagaacgcaatatgatgaaaatggcaatgcgattttaaataaaaatggtaataaagttagaaaacaagaacgatttgccgactttgatttcaaagaagttcgtaagcattgggaattaaaattaaatcaatactcagaacgtgaacaaagtttaagacgatatgatagtcgttcttttgaagcgcaaggtttagaaaaaattgccgaaattccacttacaagagaagaatatagattagaacaaaatgaaagaaaacgctgtgaaaaagagggtatcgagtaccaacccgttacttattacggacagaaaaatgaacaaattagaagatataatcgtggcgaagtatcacaattatttagtgataaagagaaagaacaagcacaaaatgaaattagattatttattcaaaatgctaacgaacaagtaagtaaaaatgaacaaagttattctattttatttgatagatatcaacgtgatgttggctattcagaggcgaaagaaacaattaaaaatacgtttgacagtgcgtctacctttggtcgtaaaattcaaaatgatttacttaaaaatgaaattaagagacgtcaattaaaattctatgctaaaaattatgatgaaaattatcagtttagaaaagaaattgaaagtaaaggatatagtcaacaagagtttgttaatactgttgaaactaactataaagcgttactcaatgagaagaataaattagaaagtagagaggaaaaacgtaaagagatttatcaatcagctaaagatgtttatctaactgaaagtgaaaaaaatcatctcattgttcagcaaatgtaccctaaatctcatcatcattttagccatgatgaaaaagcatttattgttgatgaggcacaaaaaggtaatattataaaagcaactcatgttcaatacctgttcaaacaaaataacaatattcctaatgatgtattgctagaagatacttataaaaaagcgagtaaagatattttctttagtcaaaaacatcttaaaaatttagaaaaagatagctttgaatataacgttgagttgcaatttattaaggaaaaagaaaaagaaattgatagttataaagaacatattgatgatgatttaagaatagatataggcgataaaaactttgaaaaagtcaaagaccaaacacctaatgaaaaagttcaattactcattaaacttgagaaatataatcatgtcgatcaagaagaagttatcgaaaaacatattaatcaagtagatagaaatgatcatgacaatcgtattgaacatgaaaatgaacaaactaatcacattaatttaccaacgataaatgctagtgactttcttatgtactatgcgaacgaaactgaaaagcaaaacaatattaatcatcagaaaaagaagaagaaacaagagagaaataaccaaatgagaagatagtaagcagttgaaatcatacaaagttcattctttaataataagaaacttaacccaatgtggtaaattagctttggtttaaagaaaacatttatatacttagataaggtacattctatgtattatcacaatgtattttaaaacgtgtataattatagaaaaaccttgatattatgcgattgttcacatatttcagcataaaaaatactaatgttcataaatatcgatagaaaaaattgagtttaaatatatcttaaagttaaggagaaaaataatttggaaacaaaaattggacatcaaatacaaaagttaagaaaaagtaaaaacatgtctcaagaaaaattagctgaaaagttaggggtatcgagacattctatttctaattgggaaagagaagtaagtaatcccgacttaaaaacaattttagaaatcactaaattatttaatgtttctctaaatcaattaattaaaggagtggaaatcatgcaagttaataaatatgtttactctgcattagcattttttctaggaggtttcggggctcataagttttatgttaagaaaaataaaaatgctcttctttatttactattttgttggacg
>4	N operona: 4	first-last	null	gene_poz=(601-1014)	SAVP004	conserved hypothetical protein	null	/position=3805 - 5418 (4405 - 4818)	/lenght=1614 (414)	/codons=538 (138)	/complement=false	GC-compoz=29.71014492753623%	/LCI1=1.7761557177615572	/LCI2=0.03406326034063261	p_i1=0.34032656652815224	p_i2=0.021937870928143033	/Tai=0.3724595683583144	/Tei=0.11974408383532874	/EEI=2.4019756276073303
gatttaagaatagatataggcgataaaaactttgaaaaagtcaaagaccaaacacctaatgaaaaagttcaattactcattaaacttgagaaatataatcatgtcgatcaagaagaagttatcgaaaaacatattaatcaagtagatagaaatgatcatgacaatcgtattgaacatgaaaatgaacaaactaatcacattaatttaccaacgataaatgctagtgactttcttatgtactatgcgaacgaaactgaaaagcaaaacaatattaatcatcagaaaaagaagaagaaacaagagagaaataaccaaatgagaagatagtaagcagttgaaatcatacaaagttcattctttaataataagaaacttaacccaatgtggtaaattagctttggtttaaagaaaacatttatatacttagataaggtacattctatgtattatcacaatgtattttaaaacgtgtataattatagaaaaaccttgatattatgcgattgttcacatatttcagcataaaaaatactaatgttcataaatatcgatagaaaaaattgagtttaaatatatcttaaagttaaggagaaaaataatttggaaacaaaaattggacatcaaatacaaaagttaagaaaaagtaaaaacatgtctcaagaaaaattagctgaaaagttaggggtatcgagacattctatttctaattgggaaagagaagtaagtaatcccgacttaaaaacaattttagaaatcactaaattatttaatgtttctctaaatcaattaattaaaggagtggaaatcatgcaagttaataaatatgtttactctgcattagcattttttctaggaggtttcggggctcataagttttatgttaagaaaaataaaaatgctcttctttatttactattttgttggacgggaataccgggtgtgataggtatggtagaaggtgttttaacacttatgcgtccgagcgatagtgaaaacaatatagaaataaattaaaccaaaaataaaaagccgatgtatcggattttttttagtgtacatgtgaatattaaaaatgatggagtgatttcacatgaacacattcgttttcggcgtgattacaaagcgattagaagaaataggttttaatgtacacaaggtgtttaaaatgcccgaaaaacaggcactatttgaagatttgtaccattatgtgagatacgttaaaccatgcaaggctgaactaacaatggtggcattagatagtgatgaattgattcattactttatatgctgttacatggaacgttatgcttatcttttgaactaatgataaaaaagacgcctaattttaggcgcctttttaataatctactaactacttattatatctaattttacttgctaacttagctactgttttattgtcgtagggtttaatatagactgtttcaatattctcctctattgctttttttgttatcttattcatttgactataatcactattttgtgaattttcccatttataagggatattattatatacattaattgttccatcaccattactgctatatgttacagacccaccagctctcataggagcttctaatttca
>5	N operona: 5	first-last	null	gene_poz=(601-834)	SAVP005	hypotehtical protein	null	/position=4295 - 5728 (4895 - 5128)	/lenght=1434 (234)	/codons=478 (78)	/complement=false	GC-compoz=34.18803418803419%	/LCI1=1.354978354978355	/LCI2=0.04805194805194804	p_i1=0.17191410116633427	p_i2=0.05238735587990175	/Tai=0.5110618308132276	/Tei=0.14714862029191159	/EEI=1.900259322817851
tgatattatgcgattgttcacatatttcagcataaaaaatactaatgttcataaatatcgatagaaaaaattgagtttaaatatatcttaaagttaaggagaaaaataatttggaaacaaaaattggacatcaaatacaaaagttaagaaaaagtaaaaacatgtctcaagaaaaattagctgaaaagttaggggtatcgagacattctatttctaattgggaaagagaagtaagtaatcccgacttaaaaacaattttagaaatcactaaattatttaatgtttctctaaatcaattaattaaaggagtggaaatcatgcaagttaataaatatgtttactctgcattagcattttttctaggaggtttcggggctcataagttttatgttaagaaaaataaaaatgctcttctttatttactattttgttggacgggaataccgggtgtgataggtatggtagaaggtgttttaacacttatgcgtccgagcgatagtgaaaacaatatagaaataaattaaaccaaaaataaaaagccgatgtatcggattttttttagtgtacatgtgaatattaaaaatgatggagtgatttcacatgaacacattcgttttcggcgtgattacaaagcgattagaagaaataggttttaatgtacacaaggtgtttaaaatgcccgaaaaacaggcactatttgaagatttgtaccattatgtgagatacgttaaaccatgcaaggctgaactaacaatggtggcattagatagtgatgaattgattcattactttatatgctgttacatggaacgttatgcttatcttttgaactaatgataaaaaagacgcctaattttaggcgcctttttaataatctactaactacttattatatctaattttacttgctaacttagctactgttttattgtcgtagggtttaatatagactgtttcaatattctcctctattgctttttttgttatcttattcatttgactataatcactattttgtgaattttcccatttataagggatattattatatacattaattgttccatcaccattactgctatatgttacagacccaccagctctcataggagcttctaatttcacaactttttctttataaattgcactatttttggcttgtggatttacttttgagccttttggtatttctgtaacataaacatttttaataccttttaaatcatttcttgtagatattaactgataccaaactcgtgcatattcaatttctttcgagttaaaattatttaagtaacttttatttttatcagtagattgttgcttcttattactatcattatttttttcttgttttttattatcatttttttctttattttgtttattactactttctgaattatccgcactatcagatgtgttagttttttc
>6	N operona: 6	first-last	null	gene_poz=(601-1305)	SAVP006	conserved hypothetical protein	null	/position=4577 - 6481 (5177 - 5881)	/lenght=1905 (705)	/codons=635 (235)	/complement=true	GC-compoz=25.957446808510635%	/LCI1=1.2820512820512822	/LCI2=0.05113960113960115	p_i1=0.14671368465420015	p_i2=0.060905376715722666	/Tai=0.2797576039856482	/Tei=0.1548148390441504	/EEI=3.172244538319561
gagtataatgagaaagtttcaagtgtatttaatgaatatcaatcacaaagtactgatatacaaaataatgagagaactcaacaaggtaaaagacctttcggaggggtgatacctaattgtatgactcaagaagaataccaagaattagaaagtcatgttcctaaccctaatagtgtatccacagaaaaatataatcaaattgtaaaaaatgaaagtcaaaagatagctaatgaagaaaataaaactattaatacacctcaaggtgtgttgacacctgtaactgaaaataaaaacaagagttctgaaggaatgaaaaatcaagattcaaactctcaagtattaccagaaacaggagaaagcaaccaaagtgatatattgtcaataattggcgcttctggactactaatattaggtataagtcttttaatattcagaaaaaaggcaatataaaaattgataaaataaccaccgtgtttatgtaaaacatgtggttattttattatatatttaatacatatttttcaactcatgtaatttacgttttcttgctgaaaaaatattaacataatctaatttgaaatactgaaaaggagttgtaatatgaaaaaaatcattttacctatattaattgttagtttatcggtaattttagtgagttgtaataataacgattcagaacatcacaatgataataattctagtgatactaacacctcagaaaacaaagataatgaagcatcaaatgaaattgacgaaaaaactaacacatctgatagtgcggataattcagaaagtagtaataaacaaaataaagaaaaaaatgataataaaaaacaagaaaaaaataatgatagtaataagaagcaacaatctactgataaaaataaaagttacttaaataattttaactcgaaagaaattgaatatgcacgagtttggtatcagttaatatctacaagaaatgatttaaaaggtattaaaaatgtttatgttacagaaataccaaaaggctcaaaagtaaatccacaagccaaaaatagtgcaatttataaagaaaaagttgtgaaattagaagctcctatgagagctggtgggtctgtaacatatagcagtaatggtgatggaacaattaatgtatataataatatcccttataaatgggaaaattcacaaaatagtgattatagtcaaatgaataagataacaaaaaaagcaatagaggagaatattgaaacagtctatattaaaccctacgacaataaaacagtagctaagttagcaagtaaaattagatataataagtagttagtagattattaaaaaggcgcctaaaattaggcgtcttttttatcattagttcaaaagataagcataacgttccatgtaacagcatataaagtaatgaatcaattcatcactatctaatgccaccattgttagttcagccttgcatggtttaacgtatctcacataatggtacaaatcttcaaatagtgcctgtttttcgggcattttaaacaccttgtgtacattaaaacctatttcttctaatcgctttgtaatcacgccgaaaacgaatgtgttcatgtgaaatcactccatcatttttaatattcacatgtacactaaaaaaaatccgatacatcggctttttatttttggtttaatttatttctatattgttttcactatcgctcggacgcataagtgttaaaacaccttctaccatacctatcacacccggtattcccgtccaacaaaatagtaaataaagaagagcatttttatttttcttaacataaaacttatgagccccgaaacctcctagaaaaaatgctaatgcagagtaaacatatttattaacttgcatgatttccactcctttaattaattgatttagagaaa
>7	N operona: 7	first-last	null	gene_poz=(601-1299)	SAVP008	hypothetical protein	null	/position=5432 - 7330 (6032 - 6730)	/lenght=1899 (699)	/codons=633 (233)	/complement=true	GC-compoz=33.190271816881264%	/LCI1=1.1982758620689655	/LCI2=0.09482758620689653	p_i1=0.11992548998398542	p_i2=0.23241007519478787	/Tai=0.38320208969394975	/Tei=0.3091690676753091	/EEI=2.5157489388664107
atgacaaaaaaacaatttatcaatgaatttataaaaggacatcgtatggataatatgacctatttctttttaaacacttcttcaaaatcacacaaaaaatttcaaaaagaattagattcaaaagccaatgaaaggggtaacaataacaaagatgataattagtacttactaatcagtatagtatagacttaacatactaattattcaattttgcattcctccacactatgatgttataatttagataacaaatatgtgttgaacatggtaaacaccgagcccgataactattccagtagttatcgggctctttttggtgttattactgtgtcgtcgctttattgtttatcacgattattcaaccaatgtgaaaacaacgtgattataacccctactataataggagctactatagatacaaatatgatgctgaacatggtgtcacctccttccatgctaaaccagcacagaagtagaacgacgacttttatattatatcatttgtgaattgttaagcatatgcacttccgataagtcattttatgtttaatgtatctatgtgataatgaaaatacaaattctattaaaggagataattttatgaaaaaacgatcattacttccaactttattattggctagctcattaacattcacaggtttttcagcgacagccaatgctgaggatggtgccaaaaccgtatacggagagaacttaccaaatagcgcagatacaaatggagatggttgggctaatgtagacttcaatacttcatccctcccacaatctgcacaaaatcaaataagtgaactttctaaacagaaagattcaggggaattaactcaaatcgagtataatgagaaagtttcaagtgtatttaatgaatatcaatcacaaagtactgatatacaaaataatgagagaactcaacaaggtaaaagacctttcggaggggtgatacctaattgtatgactcaagaagaataccaagaattagaaagtcatgttcctaaccctaatagtgtatccacagaaaaatataatcaaattgtaaaaaatgaaagtcaaaagatagctaatgaagaaaataaaactattaatacacctcaaggtgtgttgacacctgtaactgaaaataaaaacaagagttctgaaggaatgaaaaatcaagattcaaactctcaagtattaccagaaacaggagaaagcaaccaaagtgatatattgtcaataattggcgcttctggactactaatattaggtataagtcttttaatattcagaaaaaaggcaatataaaaattgataaaataaccaccgtgtttatgtaaaacatgtggttattttattatatatttaatacatatttttcaactcatgtaatttacgttttcttgctgaaaaaatattaacataatctaatttgaaatactgaaaaggagttgtaatatgaaaaaaatcattttacctatattaattgttagtttatcggtaattttagtgagttgtaataataacgattcagaacatcacaatgataataattctagtgatactaacacctcagaaaacaaagataatgaagcatcaaatgaaattgacgaaaaaactaacacatctgatagtgcggataattcagaaagtagtaataaacaaaataaagaaaaaaatgataataaaaaacaagaaaaaaataatgatagtaataagaagcaacaatctactgataaaaataaaagttacttaaataattttaactcgaaagaaattgaatatgcacgagtttggtatcagttaatatctacaagaaatgatttaaaaggtattaaaaatgtttatgttacagaaataccaaaaggctcaaaagtaaatccacaagccaaaaatagtgcaatttat
>8	N operona: 8	first-last	null	gene_poz=(601-870)	SAVP007	hypothetical protein	null	/position=5964 - 7433 (6564 - 6833)	/lenght=1470 (270)	/codons=490 (90)	/complement=false	GC-compoz=34.074074074074076%	/LCI1=1.4569288389513109	/LCI2=0.06479400749063671	p_i1=0.2096654828080934	p_i2=0.10548279754852588	/Tai=0.522742476758265	/Tei=0.1949345177936733	/EEI=2.070763328514432
atatgtattaaatatataataaaataaccacatgttttacataaacacggtggttattttatcaatttttatattgccttttttctgaatattaaaagacttatacctaatattagtagtccagaagcgccaattattgacaatatatcactttggttgctttctcctgtttctggtaatacttgagagtttgaatcttgatttttcattccttcagaactcttgtttttattttcagttacaggtgtcaacacaccttgaggtgtattaatagttttattttcttcattagctatcttttgactttcattttttacaatttgattatatttttctgtggatacactattagggttaggaacatgactttctaattcttggtattcttcttgagtcatacaattaggtatcacccctccgaaaggtcttttaccttgttgagttctctcattattttgtatatcagtactttgtgattgatattcattaaatacacttgaaactttctcattatactcgatttgagttaattcccctgaatctttctgtttagaaagttcacttatttgattttgtgcagattgtgggagggatgaagtattgaagtctacattagcccaaccatctccatttgtatctgcgctatttggtaagttctctccgtatacggttttggcaccatcctcagcattggctgtcgctgaaaaacctgtgaatgttaatgagctagccaataataaagttggaagtaatgatcgttttttcataaaattatctcctttaatagaatttgtattttcattatcacatagatacattaaacataaaatgacttatcggaagtgcatatgcttaacaattcacaaatgatataatataaaagtcgtcgttctacttctgtgctggtttagcatggaaggaggtgacaccatgttcagcatcatatttgtatctatagtagctcctattatagtaggggttataatcacgttgttttcacattggttgaataatcgtgataaacaataaagcgacgacacagtaataacaccaaaaagagcccgataactactggaatagttatcgggctcggtgtttaccatgttcaacacatatttgttatctaaattataacatcatagtgtggaggaatgcaaaattgaataattagtatgttaagtctatactatactgattagtaagtactaattatcatctttgttattgttacccctttcattggcttttgaatctaattctttttgaaattttttgtgtgattttgaagaagtgtttaaaaagaaataggtcatattatccatacgatgtccttttataaattcattgataaattgtttttttgtcatttttttggttgtattacgttgtttttgcaatctaatgatttcttcttcaatgtatactcttatcatcaaatctaaactagatgtctgattataagtagtgaat
>9	N operona: 9	first-last	null	gene_poz=(601-699)	SAVP009	hypothetical protein	null	/position=6294 - 7592 (6894 - 6992)	/lenght=1299 (99)	/codons=433 (33)	/complement=false	GC-compoz=30.303030303030305%	/LCI1=1.34375	/LCI2=0.061458333333333316	p_i1=0.16792874352725023	p_i2=0.09362647470861163	/Tai=0.4633690252776247	/Tei=0.18426382723775048	/EEI=1.7862240294532692
ttttctgtggatacactattagggttaggaacatgactttctaattcttggtattcttcttgagtcatacaattaggtatcacccctccgaaaggtcttttaccttgttgagttctctcattattttgtatatcagtactttgtgattgatattcattaaatacacttgaaactttctcattatactcgatttgagttaattcccctgaatctttctgtttagaaagttcacttatttgattttgtgcagattgtgggagggatgaagtattgaagtctacattagcccaaccatctccatttgtatctgcgctatttggtaagttctctccgtatacggttttggcaccatcctcagcattggctgtcgctgaaaaacctgtgaatgttaatgagctagccaataataaagttggaagtaatgatcgttttttcataaaattatctcctttaatagaatttgtattttcattatcacatagatacattaaacataaaatgacttatcggaagtgcatatgcttaacaattcacaaatgatataatataaaagtcgtcgttctacttctgtgctggtttagcatggaaggaggtgacaccatgttcagcatcatatttgtatctatagtagctcctattatagtaggggttataatcacgttgttttcacattggttgaataatcgtgataaacaataaagcgacgacacagtaataacaccaaaaagagcccgataactactggaatagttatcgggctcggtgtttaccatgttcaacacatatttgttatctaaattataacatcatagtgtggaggaatgcaaaattgaataattagtatgttaagtctatactatactgattagtaagtactaattatcatctttgttattgttacccctttcattggcttttgaatctaattctttttgaaattttttgtgtgattttgaagaagtgtttaaaaagaaataggtcatattatccatacgatgtccttttataaattcattgataaattgtttttttgtcatttttttggttgtattacgttgtttttgcaatctaatgatttcttcttcaatgtatactcttatcatcaaatctaaactagatgtctgattataagtagtgaataattttggaactaataaagttttattaccatcaaaaagaaatggagtgaaatcataagtttcccatataccgttagtagagaaataataatatgtcacagtttctttagaaagaaacgatttcatttctggaaatgactgaatcatggatttattaaaa
>10	N operona: 10	first-last	null	gene_poz=(601-1512)	SAVP010	hypothetical protein	null	/position=6569 - 8680 (7169 - 8080)	/lenght=2112 (912)	/codons=704 (304)	/complement=true	GC-compoz=27.192982456140353%	/LCI1=1.9471947194719472	/LCI2=0.06930693069306931	p_i1=0.41324461667592166	p_i2=0.12240508942948163	/Tai=0.34361020616978255	/Tei=0.21016458048653347	/EEI=2.7543409763968985
gtttggaagctgcaagagcaagagggagaaaaggtggaagaccttcactaccagatcataagaaaagagagatcaaattcttatatgatgaacaaaagctgtctggtgaagaaattgctgaacaaacaggagtgagtcgttctactgtatataggattattaaagagtcaagaaaaatataaagtactaaattaaagttttaatataccctttaattgaaaaatcttcttaaaaagtgtctttaacttcagtcccctttaacaatccactcgcttaatagctttaaatttctaagcattacttgagctttgaaaattttcatcgattcattaaccgacataactggattttgactgttaatattcaccttgtcctctccaattaacaaaaaagcaaaagcatataaacaacatttgttgtttatatgcttttgcttgcattttcttctatagtatgctataatgaaaaggttaagtctatctatacatcaaaagcaataaacttccacctagaataacaacttattgtaaatcgacaattacaataatacatcattctatattggaagtaaacaaaaaacttacagaaggatgatatagagtgacactagtatgtaccaaattcaatcatgatgctaaatcaactgattatttaaatatttctattgaagaagacactcttcaatatatagacccaaaccttattaaagtaatatctaatagagaagttggaaaagttgcgactttggctcaaagagcacaagagcaaattgatgttttttttgaaaaaattatcgatatacatcttagtgatttttctgatacccaaaagcgtaatgaatttagaaaattattctctcatttttcagaaccacaccatttacgcttaggtttttctcagaaaggtaatacaggaaaaggtactacagcatctgaattgattaatctatttatgaatgaagatattctttccattatcttaaatgatgacggattaacaatacctcaaaaagcaccattaatcagaaattttggtgatgataaattatcagatttaacaagtaatataatcatgaatgttataattgattttaataaatccatgattcagtcatttccagaaatgaaatcgtttctttctaaagaaactgtgacatattattatttctctactaacggtatatgggaaacttatgatttcactccatttctttttgatggtaataaaactttattagttccaaaattattcactacttataatcagacatctagtttagatttgatgataagagtatacattgaagaagaaatcattagattgcaaaaacaacgtaatacaaccaaaaaaatgacaaaaaaacaatttatcaatgaatttataaaaggacatcgtatggataatatgacctatttctttttaaacacttcttcaaaatcacacaaaaaatttcaaaaagaattagattcaaaagccaatgaaaggggtaacaataacaaagatgataattagtacttactaatcagtatagtatagacttaacatactaattattcaattttgcattcctccacactatgatgttataatttagataacaaatatgtgttgaacatggtaaacaccgagcccgataactattccagtagttatcgggctctttttggtgttattactgtgtcgtcgctttattgtttatcacgattattcaaccaatgtgaaaacaacgtgattataacccctactataataggagctactatagatacaaatatgatgctgaacatggtgtcacctccttccatgctaaaccagcacagaagtagaacgacgacttttatattatatcatttgtgaattgttaagcatatgcacttccgataagtcattttatgtttaatgtatctatgtgataatgaaaatacaaattctattaaaggagataattttatgaaaaaacgatcattacttccaactttattattggctagctcattaacattcacaggtttttcagcgacagccaatgctgaggatggtgccaaaaccgtatacggagagaacttaccaaatagcgcagatacaaatggagatggttgggctaatgtagac
>11	N operona: 11	first-last	null	gene_poz=(601-720)	SAVP011	hypothetical protein	null	/position=7714 - 9033 (8314 - 8433)	/lenght=1320 (120)	/codons=440 (40)	/complement=false	GC-compoz=32.5%	/LCI1=1.5213675213675213	/LCI2=0.05384615384615383	p_i1=0.23479445911411637	p_i2=0.06887221764621837	/Tai=0.4230318898180274	/Tei=0.16198499588159654	/EEI=2.1882693412665963
gaatatcttcattcataaatagattaatcaattcagatgctgtagtaccttttcctgtattacctttctgagaaaaacctaagcgtaaatggtgtggttctgaaaaatgagagaataattttctaaattcattacgcttttgggtatcagaaaaatcactaagatgtatatcgataattttttcaaaaaaaacatcaatttgctcttgtgctctttgagccaaagtcgcaacttttccaacttctctattagatattactttaataaggtttgggtctatatattgaagagtgtcttcttcaatagaaatatttaaataatcagttgatttagcatcatgattgaatttggtacatactagtgtcactctatatcatccttctgtaagttttttgtttacttccaatatagaatgatgtattattgtaattgtcgatttacaataagttgttattctaggtggaagtttattgcttttgatgtatagatagacttaaccttttcattatagcatactatagaagaaaatgcaagcaaaagcatataaacaacaaatgttgtttatatgcttttgcttttttgttaattggagaggacaaggtgaatattaacagtcaaaatccagttatgtcggttaatgaatcgatgaaaattttcaaagctcaagtaatgcttagaaatttaaagctattaagcgagtggattgttaaaggggactgaagttaaagacactttttaagaagatttttcaattaaagggtatattaaaactttaatttagtactttatatttttcttgactctttaataatcctatatacagtagaacgactcactcctgtttgttcagcaatttcttcaccagacagcttttgttcatcatataagaatttgatctctcttttcttatgatctggtagtgaaggtcttccaccttttctccctcttgctcttgcagcttccaaaccttttttagttcgttcacttaataaattagcttcaagttcagcgaatgcactcatcatggtaaagaaggttctgttgcaaagttagaaaaatatagctaactaccattttatcatgtcgttgttcccttaactggctaacatatccctaatttcgtggcatggcgaaaatccgtagatctgaagagatctgcggttctttttatatagagcgtaaatacattcaatgcctttgagtgtattttttgccgtattgatactttgatatcttgtctttcttactttaatatgacggtgatcttgctcaatgaggttattcagatatttcgatgtacaatgacagtcaggtttaagt
>12	N operona: 12	first	null	gene_poz=(601-840)	truncated-res	truncated resolvase Res	SAVP013	/position=7899 - 9338 (8499 - 8738)	/lenght=1440 (240)	/codons=480 (80)	/complement=true	GC-compoz=35.41666666666667%	/LCI1=1.2067510548523206	/LCI2=0.06413502109704641	p_i1=0.12252277183150981	p_i2=0.1030949312914939	/Tai=0.398638999497293	/Tei=0.1927854381623445	/EEI=2.4465944260137027
cgttgggttcaagaatatgccccaattttgtatcaaatttggaagaaaaagcataaaaaagcttattacaaatggcgtattgatgagacgtacatcaaaataaaaggaaaatggagctatttatatcgtgccattgatgcagagggacatacattagatatttggttgcgtaagcaacgagataatcattcagcatatgcgtttatcaaacgtctcattaaacaatttggtaaacctcaaaaggtaattacagatcaggcaccttcaacgaaagtagcaatagctaaagtaattaaagcttttaaacttaaacctgactgtcattgtacatcgaaatatctgaataacctcattgagcaagatcaccgtcatattaaagtaagaaagacaagatatcaaagtatcaatacggcaaaaaatacactcaaaggcattgaatgtatttacgctctatataaaaagaaccgcagatctcttcagatctacggattttcgccatgccacgaaattagggatatgttagccagttaagggaacaacgacatgataaaatggtagttagctatatttttctaactttgcaacagaaccttctttaccatgatgagtgcattcgctgaacttgaagctaatttattaagtgaacgaactaaaaaaggtttggaagctgcaagagcaagagggagaaaaggtggaagaccttcactaccagatcataagaaaagagagatcaaattcttatatgatgaacaaaagctgtctggtgaagaaattgctgaacaaacaggagtgagtcgttctactgtatataggattattaaagagtcaagaaaaatataaagtactaaattaaagttttaatataccctttaattgaaaaatcttcttaaaaagtgtctttaacttcagtcccctttaacaatccactcgcttaatagctttaaatttctaagcattacttgagctttgaaaattttcatcgattcattaaccgacataactggattttgactgttaatattcaccttgtcctctccaattaacaaaaaagcaaaagcatataaacaacatttgttgtttatatgcttttgcttgcattttcttctatagtatgctataatgaaaaggttaagtctatctatacatcaaaagcaataaacttccacctagaataacaacttattgtaaatcgacaattacaataatacatcattctatattggaagtaaacaaaaaacttacagaaggatgatatagagtgacactagtatgtaccaaattcaatcatgatgctaaatcaactgattatttaaatatttctattgaagaagacactcttcaatatatagacccaaaccttattaaagtaatatctaatagagaagttggaaaagttgcgactttggctcaaagagcacaagagcaaattgatgttttttt
>13	N operona: 12	last	null	gene_poz=(601-702)	SAVP012	hypothetical protein	null	/position=7946 - 9247 (8546 - 8647)	/lenght=1302 (102)	/codons=434 (34)	/complement=true	GC-compoz=37.254901960784316%	/LCI1=1.1616161616161615	/LCI2=0.05555555555555557	p_i1=0.10899788541728063	p_i2=0.07413653621558786	/Tai=0.6599602409470977	/Tei=0.16672288259402906	/EEI=1.4401190074455725
acatcaaaataaaaggaaaatggagctatttatatcgtgccattgatgcagagggacatacattagatatttggttgcgtaagcaacgagataatcattcagcatatgcgtttatcaaacgtctcattaaacaatttggtaaacctcaaaaggtaattacagatcaggcaccttcaacgaaagtagcaatagctaaagtaattaaagcttttaaacttaaacctgactgtcattgtacatcgaaatatctgaataacctcattgagcaagatcaccgtcatattaaagtaagaaagacaagatatcaaagtatcaatacggcaaaaaatacactcaaaggcattgaatgtatttacgctctatataaaaagaaccgcagatctcttcagatctacggattttcgccatgccacgaaattagggatatgttagccagttaagggaacaacgacatgataaaatggtagttagctatatttttctaactttgcaacagaaccttctttaccatgatgagtgcattcgctgaacttgaagctaatttattaagtgaacgaactaaaaaaggtttggaagctgcaagagcaagagggagaaaaggtggaagaccttcactaccagatcataagaaaagagagatcaaattcttatatgatgaacaaaagctgtctggtgaagaaattgctgaacaaacaggagtgagtcgttctactgtatataggattattaaagagtcaagaaaaatataaagtactaaattaaagttttaatataccctttaattgaaaaatcttcttaaaaagtgtctttaacttcagtcccctttaacaatccactcgcttaatagctttaaatttctaagcattacttgagctttgaaaattttcatcgattcattaaccgacataactggattttgactgttaatattcaccttgtcctctccaattaacaaaaaagcaaaagcatataaacaacatttgttgtttatatgcttttgcttgcattttcttctatagtatgctataatgaaaaggttaagtctatctatacatcaaaagcaataaacttccacctagaataacaacttattgtaaatcgacaattacaataatacatcattctatattggaagtaaacaaaaaacttacagaaggatgatatagagtgacactagtatgtaccaaattcaatcatgatgctaaatcaactgattatttaaatatttctattgaagaagacactcttcaatatatagacccaaaccttattaaagtaatatctaatagagaagttggaaaa
>14	N operona: 13	first	null	gene_poz=(601-1275)	tnpE	probable transposase	SAVP014; Staphylococcus aureus insertion sequence	/position=8208 - 10082 (8808 - 9482)	/lenght=1875 (675)	/codons=625 (225)	/complement=true	GC-compoz=34.074074074074076%	/LCI1=1.2529761904761905	/LCI2=0.1132440476190476	p_i1=0.13714126593189518	p_i2=0.31991923040942977	/Tai=0.49729636578934977	/Tei=0.3879273073684868	/EEI=2.0705239453637803
ataaaagcatagtaggtaatttagtctatagaaataatttctataacgaagtgtatactcaaccagtttatgatttagacgattctaacgaaaaatatcaaacaccacatattataagtatagatgattctgaatttgattataacttaactaatttagatgattattttactaaagatacagcaaataaaggttatgaaaagctagtaaatgccattaaatcagaagaaattacctattttgacagtgatattaatgaagttgatgattttacacaacaagatgaatattcaaatgattggtatactaacacttttgtggatttagtattaagtatgaaaggatattcatatcatgtagaaccaaatagagaatctgttattgaggattcacatatcataacagaaaatgatattacttataatgtaagctataaccccgaaaaacatcatttatatattaatgacttcccagcaattccaatagaagaaaacgataatataagattattaaatgataacttaactcaagacatggaaaaaacggttctgttgcaaagttgaatttatagtataattttaacaaaaaggagtcttctgtatgaactatttcagatataaacaatttaacaaagatgttatcactgtagccgttggctactatctaagatatgcattgagttatcgtgatatatctgaaatattaagggaacgtggtgtaaacgttcatcattcaacagtctaccgttgggttcaagaatatgccccaattttgtatcaaatttggaagaaaaagcataaaaaagcttattacaaatggcgtattgatgagacgtacatcaaaataaaaggaaaatggagctatttatatcgtgccattgatgcagagggacatacattagatatttggttgcgtaagcaacgagataatcattcagcatatgcgtttatcaaacgtctcattaaacaatttggtaaacctcaaaaggtaattacagatcaggcaccttcaacgaaagtagcaatagctaaagtaattaaagcttttaaacttaaacctgactgtcattgtacatcgaaatatctgaataacctcattgagcaagatcaccgtcatattaaagtaagaaagacaagatatcaaagtatcaatacggcaaaaaatacactcaaaggcattgaatgtatttacgctctatataaaaagaaccgcagatctcttcagatctacggattttcgccatgccacgaaattagggatatgttagccagttaagggaacaacgacatgataaaatggtagttagctatatttttctaactttgcaacagaaccttctttaccatgatgagtgcattcgctgaacttgaagctaatttattaagtgaacgaactaaaaaaggtttggaagctgcaagagcaagagggagaaaaggtggaagaccttcactaccagatcataagaaaagagagatcaaattcttatatgatgaacaaaagctgtctggtgaagaaattgctgaacaaacaggagtgagtcgttctactgtatataggattattaaagagtcaagaaaaatataaagtactaaattaaagttttaatataccctttaattgaaaaatcttcttaaaaagtgtctttaacttcagtcccctttaacaatccactcgcttaatagctttaaatttctaagcattacttgagctttgaaaattttcatcgattcattaaccgacataactggattttgactgttaatattcaccttgtcctctccaattaacaaaaaagcaaaagcatataaacaacatttgttgtttatatgcttttgcttgcattttcttctatagtatgctataatgaaaaggtta
>15	N operona: 13	last	null	gene_poz=(601-1275)	SAVP015	hypothetical protein	null	/position=8920 - 10794 (9520 - 10194)	/lenght=1875 (675)	/codons=625 (225)	/complement=true	GC-compoz=27.25925925925926%	/LCI1=1.7053571428571428	/LCI2=0.06517857142857143	p_i1=0.31033638082053633	p_i2=0.10688637855297763	/Tai=0.31647094939639375	/Tei=0.19619774069767987	/EEI=2.8895774529904275
caccagctattgaacaaaaatacgatactatgtctaatgattacataaaagcaaaagctagtttaagtaagatacctttagttaaatattcaactatgcaatacttccacaaagaattgaatattcaagatagtattgataatcaacaaactaaaaatgctattaatgaattaatatctaatgggaaatcaaataaatataataaattacaatcttctctgcctaatgaaaaattaaatttgctagatgattatgaaactctatatgagtttaaaagcctaacagactacccagctaaaataaattctaatgatattgataatcctttcttagaagttgagaaaaataacaaacattttactttgtctgcactaactattaaaaatgaaccagaaaagcatgtaaaagactttttaaattatgatatagagaatgaaaagaataaagatattgatttagatttataaggcctgtaaaaaaggccttttttctttttatttattatgacacgacatgaaatgacacgtcacaaatggtataattactatatggaggttatatttacattaggtttttattaaaaaaaggagtgatttaataatgagatttacaccccgaggaattttgaacaacaccgattatgaactaaattctgaattttattatgtgccagcaagtgataaacaaatgaatgatcaaagagatatgactaataaaagcatagtaggtaatttagtctatagaaataatttctataacgaagtgtatactcaaccagtttatgatttagacgattctaacgaaaaatatcaaacaccacatattataagtatagatgattctgaatttgattataacttaactaatttagatgattattttactaaagatacagcaaataaaggttatgaaaagctagtaaatgccattaaatcagaagaaattacctattttgacagtgatattaatgaagttgatgattttacacaacaagatgaatattcaaatgattggtatactaacacttttgtggatttagtattaagtatgaaaggatattcatatcatgtagaaccaaatagagaatctgttattgaggattcacatatcataacagaaaatgatattacttataatgtaagctataaccccgaaaaacatcatttatatattaatgacttcccagcaattccaatagaagaaaacgataatataagattattaaatgataacttaactcaagacatggaaaaaacggttctgttgcaaagttgaatttatagtataattttaacaaaaaggagtcttctgtatgaactatttcagatataaacaatttaacaaagatgttatcactgtagccgttggctactatctaagatatgcattgagttatcgtgatatatctgaaatattaagggaacgtggtgtaaacgttcatcattcaacagtctaccgttgggttcaagaatatgccccaattttgtatcaaatttggaagaaaaagcataaaaaagcttattacaaatggcgtattgatgagacgtacatcaaaataaaaggaaaatggagctatttatatcgtgccattgatgcagagggacatacattagatatttggttgcgtaagcaacgagataatcattcagcatatgcgtttatcaaacgtctcattaaacaatttggtaaacctcaaaaggtaattacagatcaggcaccttcaacgaaagtagcaatagctaaagtaattaaagcttttaaacttaaacctgactgtcattgtacatcgaaatatctgaataacctcattgagcaagatcaccgtcatattaaagtaagaaagacaagatatcaaagtatcaatacggcaaaaaa
>16	N operona: 14	first-last	null	gene_poz=(601-1380)	SAVP016	hypothetical protein	null	/position=9728 - 11707 (10328 - 11107)	/lenght=1980 (780)	/codons=660 (260)	/complement=true	GC-compoz=25.128205128205128%	/LCI1=1.9009009009009008	/LCI2=0.05534105534105535	p_i1=0.3935410029338383	p_i2=0.0734662784526025	/Tai=0.30355646072358866	/Tei=0.16611965060734224	/EEI=2.984660513701285
gttagaaaataataatattgaattacaaattattgatatgaatatcaatacaaaagacccaatgggaaagatgttttttacaatgatgagtgcttttgctgaattagaggctaacttattaagcgaaagaactaaaaaaggtttagaatcagctagagcaagaggtaacatgggaggcagaaaagcaatgccacaagaaaaaaaagaatacattaaacatttatacgataccaaagaatatacaggacaagaaattgctaaaaaaacgaatgtaagtagagatactgtatatcgcattttacgagagtttaaaaagtaatcctaaacattgcataacatgacaggtattgatataatataagtaagaaaagaatcggcgttgtggcgcagatataaaaattaatactacacgaactagaatcggcgttgtggcgcagatataaaaattaatactgcacgaactagaatcggcgttgtggcgcagatataaaaattaatactgcacggaaagaaacaactatagagatcaaaacacattatattgttttaaggaggcgtatattacgcctcttttttattaaatttatggagtgaataacaatggaagttgttcgtttaaatcaaaacctatttaataaactacgaggaaacgaaatatcaagcaataaaaatggttcaagaccatattattattctttcaaacgtaataataatagagtttgtataccttttagaacaaatgcacaaaaggtacctaataaatataaaattaatttaggaggcgaacagcccgataaacctaattcagctattgatttaacaaagtctatagtaattagtaatgatgaatatcttaataacaggtcaaaagctaaaataccacaaaatgttaataattttttaaagcaacaagcaccagctattgaacaaaaatacgatactatgtctaatgattacataaaagcaaaagctagtttaagtaagatacctttagttaaatattcaactatgcaatacttccacaaagaattgaatattcaagatagtattgataatcaacaaactaaaaatgctattaatgaattaatatctaatgggaaatcaaataaatataataaattacaatcttctctgcctaatgaaaaattaaatttgctagatgattatgaaactctatatgagtttaaaagcctaacagactacccagctaaaataaattctaatgatattgataatcctttcttagaagttgagaaaaataacaaacattttactttgtctgcactaactattaaaaatgaaccagaaaagcatgtaaaagactttttaaattatgatatagagaatgaaaagaataaagatattgatttagatttataaggcctgtaaaaaaggccttttttctttttatttattatgacacgacatgaaatgacacgtcacaaatggtataattactatatggaggttatatttacattaggtttttattaaaaaaaggagtgatttaataatgagatttacaccccgaggaattttgaacaacaccgattatgaactaaattctgaattttattatgtgccagcaagtgataaacaaatgaatgatcaaagagatatgactaataaaagcatagtaggtaatttagtctatagaaataatttctataacgaagtgtatactcaaccagtttatgatttagacgattctaacgaaaaatatcaaacaccacatattataagtatagatgattctgaatttgattataacttaactaatttagatgattattttactaaagatacagcaaataaaggttatgaaaagctagtaaatgccattaaatcagaagaaattacctattttgacagtgatattaatgaagttgatgattttacacaacaagatgaatattcaaatgattggtatactaacacttttgtggatttagtattaagtatgaaaggatattcatatca
>17	N operona: 15	first-last	null	gene_poz=(601-1158)	res	putative resolvase	SAVP017	/position=10789 - 12546 (11389 - 11946)	/lenght=1758 (558)	/codons=586 (186)	/complement=true	GC-compoz=31.36200716845878%	/LCI1=1.3873873873873874	/LCI2=0.04036036036036036	p_i1=0.18361856468384222	p_i2=0.03394914492151716	/Tai=0.362586723482882	/Tei=0.13055423042936545	/EEI=2.6800783147585694
aatcgaatatatatatccgtctttccagtaatctaaatcagttaatatatttttactaatcttactacttactttctcattaatttcttgtagctggtcatcagacaatagaggcatatttattttattttgatcttctatgtgttgttccaatatttcatattgctggggtatcgtcttaaatgcgttccatttaactattcctctaccttttggaatatgtggatttaagtattccctaggtatgtttctataatcagtttcatatttgtacggttcgggcatattaggatttattattttcatatcagtaaacacctcaaccaaattatagaacatatgttcgtaaaaataaagagtgaaataagagtattataaacgattgtatttattacactgataattacttttcttaatagcgttataatgggttgactggtgtattaaaatcttgtattataatcatagtaagataattaacaaataacatggcaaataatacaaatagattagctctcatttgcattgagaattaattttatagataactatacattaaaaacaatatacaacgctattttagaaaggataattacaattatggccaatattggttatgctcgtgtatctaccagagatcaaagtttagatttacaaatagacgctttgagtaattttggttgtgagaaaatatttagcgaaaaagttagtgggcgtaaagtaaatagaactgaactagataaatgtttagattatttacgtgaaggcgacactttagttatttacaagctagatagattaggcaggactactaagcaactgatagatttagcccaatggttagaaaataataatattgaattacaaattattgatatgaatatcaatacaaaagacccaatgggaaagatgttttttacaatgatgagtgcttttgctgaattagaggctaacttattaagcgaaagaactaaaaaaggtttagaatcagctagagcaagaggtaacatgggaggcagaaaagcaatgccacaagaaaaaaaagaatacattaaacatttatacgataccaaagaatatacaggacaagaaattgctaaaaaaacgaatgtaagtagagatactgtatatcgcattttacgagagtttaaaaagtaatcctaaacattgcataacatgacaggtattgatataatataagtaagaaaagaatcggcgttgtggcgcagatataaaaattaatactacacgaactagaatcggcgttgtggcgcagatataaaaattaatactgcacgaactagaatcggcgttgtggcgcagatataaaaattaatactgcacggaaagaaacaactatagagatcaaaacacattatattgttttaaggaggcgtatattacgcctcttttttattaaatttatggagtgaataacaatggaagttgttcgtttaaatcaaaacctatttaataaactacgaggaaacgaaatatcaagcaataaaaatggttcaagaccatattattattctttcaaacgtaataataatagagtttgtataccttttagaacaaatgcacaaaaggtacctaataaatataaaattaatttaggaggcgaacagcccgataaacctaattcagctattgatttaacaaagtctatagtaattagtaatgatgaatatcttaataacaggtcaaaagctaaaataccacaaaatgttaataattttttaaagcaacaagcaccag
>18	N operona: 16	first-last	null	gene_poz=(601-1017)	SAVP018	hypothetical protein	null	/position=11641 - 13257 (12241 - 12657)	/lenght=1617 (417)	/codons=539 (139)	/complement=false	GC-compoz=27.81774580335731%	/LCI1=1.5628019323671498	/LCI2=0.047584541062801924	p_i1=0.25137972596220465	p_i2=0.05115228742905702	/Tai=0.4293113526651037	/Tei=0.14603705868615133	/EEI=1.94152995723582
tcccattgggtcttttgtattgatattcatatcaataatttgtaattcaatattattattttctaaccattgggctaaatctatcagttgcttagtagtcctgcctaatctatctagcttgtaaataactaaagtgtcgccttcacgtaaataatctaaacatttatctagttcagttctatttactttacgcccactaactttttcgctaaatattttctcacaaccaaaattactcaaagcgtctatttgtaaatctaaactttgatctctggtagatacacgagcataaccaatattggccataattgtaattatcctttctaaaatagcgttgtatattgtttttaatgtatagttatctataaaattaattctcaatgcaaatgagagctaatctatttgtattatttgccatgttatttgttaattatcttactatgattataatacaagattttaatacaccagtcaacccattataacgctattaagaaaagtaattatcagtgtaataaatacaatcgtttataatactcttatttcactctttatttttacgaacatatgttctataatttggttgaggtgtttactgatatgaaaataataaatcctaatatgcccgaaccgtacaaatatgaaactgattatagaaacatacctagggaatacttaaatccacatattccaaaaggtagaggaatagttaaatggaacgcatttaagacgataccccagcaatatgaaatattggaacaacacatagaagatcaaaataaaataaatatgcctctattgtctgatgaccagctacaagaaattaatgagaaagtaagtagtaagattagtaaaaatatattaactgatttagattactggaaagacggatatatatattcgattcaatgttacattaacaaaatagatgaatttaatggatttatgattatcactaattccaattcaaacaataaactaaaaatacctttaagtagtattgttagcgtacagtaaaaaacaccaatgaatttaatgtcattggtgtttgaattattttaattatcatgtgaatcttctactagaaattcatttgatacattatcgtaatctaaggtatatttcgtttgaaacacattaccattgttggttttacttaactcaatatatattttgtttttatcacgtttaacgttgtttatcttaacatctttaaatttaacttttgatttagacttaacctgtttttttagttgtttttctaattgagagttatttttaacgtagtcagatatatatttataatctttctttttatatgctttgtttaactctttcgtatattctttaatatagcttttagctttttctttaacctttttacttttactctcataatctcttatttgagattccttaaaacttaattttaaattttgaggtttattatcataattacgtcttatatttattctgttagttttaaactctttaccctctaattttccaatcgcatatacacttaattcagttggattgtaatactttccatatgtctttttggaattataatcaacatctttatcatcaattaaaagtttgtaactatttttttct
>19	N operona: 17	first	null	gene_poz=(601-1437)	SAVP019	truncated hypothetical protein	null	/position=12099 - 14135 (12699 - 13535)	/lenght=2037 (837)	/codons=679 (279)	/complement=true	GC-compoz=24.372759856630825%	/LCI1=1.643884892086331	/LCI2=0.07494004796163067	p_i1=0.2846144630808665	p_i2=0.14480740401490444	/Tai=0.2763663366736787	/Tei=0.230326663613414	/EEI=3.0280996193692853
ggagaaccacttttagtatataaacctaaaaatctagaaactaataaaaaagaaaagcctattaaatctttattcaagaaagtattcaatatcaattagcctacagtattaaagaggtggggtaactcatttctttaatacttattttattaacaggggtttaatatatggattacacaaatcaaaaaagaaaatacataatatttggtatgttcttgctataacacttctaattgttggaattgcttactatttaatcagtttgaataatgctaaaggacaagttaaagaatttgaaaaattagtacagcataatgactacaatagtattgctaaaaagttatctaataaagaagaaactttatctgaaaatgatgctaaaaactttgtgttatttgttaaaagtaaagaaaatcaagaacaatacaatgagcaaatacaaaaaattaaaagtaatattgaataaaaataaagacaataataccgtgtatggctctataacagatcaatacggaaataacctaataactattaagaaaaacggaaagactttcttttttatagataaattagaattcaaacctacttaccagcgtttatgtgaaagaatttaataacactggaatttacaaatatcagcaagaaaatgctaaaaaggtaatagcagaaagcaatcaaacaacagaattaggcaagttctttattggtaaatatagtattaaaacagataaaacaattgaagattcaattcacaatgggactttgacaggaaaaatagatatagatttaagcaatagaggaaacaataataagatatatgcagatgaagattttaaccaaagctggtttaaggttaagctaaacaatgatagtttattagaaaaaaatagttacaaacttttaattgatgataaagatgttgattataattccaaaaagacatatggaaagtattacaatccaactgaattaagtgtatatgcgattggaaaattagagggtaaagagtttaaaactaacagaataaatataagacgtaattatgataataaacctcaaaatttaaaattaagttttaaggaatctcaaataagagattatgagagtaaaagtaaaaaggttaaagaaaaagctaaaagctatattaaagaatatacgaaagagttaaacaaagcatataaaaagaaagattataaatatatatctgactacgttaaaaataactctcaattagaaaaacaactaaaaaaacaggttaagtctaaatcaaaagttaaatttaaagatgttaagataaacaacgttaaacgtgataaaaacaaaatatatattgagttaagtaaaaccaacaatggtaatgtgtttcaaacgaaatataccttagattacgataatgtatcaaatgaatttctagtagaagattcacatgataattaaaataattcaaacaccaatgacattaaattcattggtgttttttactgtacgctaacaatactacttaaaggtatttttagtttattgtttgaattggaattagtgataatcataaatccattaaattcatctattttgttaatgtaacattgaatcgaatatatatatccgtctttccagtaatctaaatcagttaatatatttttactaatcttactacttactttctcattaatttcttgtagctggtcatcagacaatagaggcatatttattttattttgatcttctatgtgttgttccaatatttcatattgctggggtatcgtcttaaatgcgttccatttaactattcctctaccttttggaatatgtggatttaagtattccctaggtatgtttctataatcagtttcatatttgtacggttcgggcatattaggatttattattttcatatcagtaaacacctcaaccaaattatagaacatatgttcgtaaaaataaagagtgaaataagagtattataaacgattgtatttattacactgataattacttttcttaatagcgttataatgggttgactggtgtattaaa
>20	N operona: 17	middle	null	gene_poz=(601-903)	SAVP020	truncated hypothetical protein	null	/position=12922 - 14424 (13522 - 13824)	/lenght=1503 (303)	/codons=501 (101)	/complement=true	GC-compoz=23.762376237623762%	/LCI1=1.78	/LCI2=0.02066666666666668	p_i1=0.34196250649036025	p_i2=0.005675164967483827	/Tai=0.3893724403247927	/Tei=0.10510764847073545	/EEI=2.1472608827680704
cccttcttatatggtatacaacactgatattacagcatttattcagtttaggttagttgggcgatcagaaaataagtatttagaaaacattatcagagattatggcgtattaatagaagttgaggccttacattcatttaaaaaaggtatgggggcaatgcttgtaagtcaattggaaaagttatcagataaactgtttatacctatatatctttatgatactaatttaaaagatgaattatattatcaagacttaggattctttgatactactaaaaaagggaatcatggagaaccacttttagtatataaacctaaaaatctagaaactaataaaaaagaaaagcctattaaatctttattcaagaaagtattcaatatcaattagcctacagtattaaagaggtggggtaactcatttctttaatacttattttattaacaggggtttaatatatggattacacaaatcaaaaaagaaaatacataatatttggtatgttcttgctataacacttctaattgttggaattgcttactatttaatcagtttgaataatgctaaaggacaagttaaagaatttgaaaaattagtacagcataatgactacaatagtattgctaaaaagttatctaataaagaagaaactttatctgaaaatgatgctaaaaactttgtgttatttgttaaaagtaaagaaaatcaagaacaatacaatgagcaaatacaaaaaattaaaagtaatattgaataaaaataaagacaataataccgtgtatggctctataacagatcaatacggaaataacctaataactattaagaaaaacggaaagactttcttttttatagataaattagaattcaaacctacttaccagcgtttatgtgaaagaatttaataacactggaatttacaaatatcagcaagaaaatgctaaaaaggtaatagcagaaagcaatcaaacaacagaattaggcaagttctttattggtaaatatagtattaaaacagataaaacaattgaagattcaattcacaatgggactttgacaggaaaaatagatatagatttaagcaatagaggaaacaataataagatatatgcagatgaagattttaaccaaagctggtttaaggttaagctaaacaatgatagtttattagaaaaaaatagttacaaacttttaattgatgataaagatgttgattataattccaaaaagacatatggaaagtattacaatccaactgaattaagtgtatatgcgattggaaaattagagggtaaagagtttaaaactaacagaataaatataagacgtaattatgataataaacctcaaaatttaaaattaagttttaaggaatctcaaataagagattatgagagtaaaagtaaaaaggttaaagaaaaagctaaaagctatattaaagaatatacgaaagagttaaacaaagcatataaaaagaaagattataaatatatatctgactacgt
>21	N operona: 17	last	null	gene_poz=(601-918)	SAVP021	truncated hypothetical protein	null	/position=13070 - 14587 (13670 - 13987)	/lenght=1518 (318)	/codons=506 (106)	/complement=true	GC-compoz=23.270440251572328%	/LCI1=1.7333333333333334	/LCI2=0.020952380952380962	p_i1=0.3221504998339042	p_i2=0.00589625847934474	/Tai=0.27931374308807666	/Tei=0.10530663263141028	/EEI=3.1408908568211307
attttataaaacatagcgacagcaagactagaaatcattttattggtatggcttttaataataaaacagatgtgtttagtcgtaacttctctaataaaatgataaacatattccctaaaaatgaattttatattcatatacaacaatttccagagaatgatagcccttcttatatggtatacaacactgatattacagcatttattcagtttaggttagttgggcgatcagaaaataagtatttagaaaacattatcagagattatggcgtattaatagaagttgaggccttacattcatttaaaaaaggtatgggggcaatgcttgtaagtcaattggaaaagttatcagataaactgtttatacctatatatctttatgatactaatttaaaagatgaattatattatcaagacttaggattctttgatactactaaaaaagggaatcatggagaaccacttttagtatataaacctaaaaatctagaaactaataaaaaagaaaagcctattaaatctttattcaagaaagtattcaatatcaattagcctacagtattaaagaggtggggtaactcatttctttaatacttattttattaacaggggtttaatatatggattacacaaatcaaaaaagaaaatacataatatttggtatgttcttgctataacacttctaattgttggaattgcttactatttaatcagtttgaataatgctaaaggacaagttaaagaatttgaaaaattagtacagcataatgactacaatagtattgctaaaaagttatctaataaagaagaaactttatctgaaaatgatgctaaaaactttgtgttatttgttaaaagtaaagaaaatcaagaacaatacaatgagcaaatacaaaaaattaaaagtaatattgaataaaaataaagacaataataccgtgtatggctctataacagatcaatacggaaataacctaataactattaagaaaaacggaaagactttcttttttatagataaattagaattcaaacctacttaccagcgtttatgtgaaagaatttaataacactggaatttacaaatatcagcaagaaaatgctaaaaaggtaatagcagaaagcaatcaaacaacagaattaggcaagttctttattggtaaatatagtattaaaacagataaaacaattgaagattcaattcacaatgggactttgacaggaaaaatagatatagatttaagcaatagaggaaacaataataagatatatgcagatgaagattttaaccaaagctggtttaaggttaagctaaacaatgatagtttattagaaaaaaatagttacaaacttttaattgatgataaagatgttgattataattccaaaaagacatatggaaagtattacaatccaactgaattaagtgtatatgcgattggaaaattagagggtaaagagtttaaaactaacagaataaatataagacgtaattatgataataaacctcaaaatttaa
>22	N operona: 18	first-last	null	gene_poz=(601-1215)	SAVP022	hypothetical protein	null	/position=13437 - 15251 (14037 - 14651)	/lenght=1815 (615)	/codons=605 (205)	/complement=true	GC-compoz=27.15447154471545%	/LCI1=1.7254901960784315	/LCI2=0.029411764705882363	p_i1=0.3188328332062159	p_i2=0.014881649313646153	/Tai=0.35511529748797044	/Tei=0.11339348438228154	/EEI=2.5110652070632247
gcgtattataagtggcgtgttgatgagacatatatcaaaattaaaggacagtggtgttatctgtatcgcgcgattgatgcagatggacatacattagatatttggttgcgtaagcaacgagataatcattcagcatatgcgtttatcaaacgtctcattaaacaatttggtaaacctcaaaaggtaattacagatcaggcaccttcaacgaaggtagcaatggctaaagtaattaaagcttttaaacttaaaccggactgtcattgtacatcgaaatatctgaataacctcattgagcaagatcaccgtcatattaaagtaagaaagacaaggtatcaaagtatcaatacagcaaagaatactttaaaaggtattgaatgtatttacgctctatataaaaagaaccgcaggtctcttcagatctacggattttcgccatgccacgaaattagcatcatgctagcaagttaagcgaacactgacatgataaattagtggttagctatattttttactttgcaacagaaccaaataaaagataaaataacatcttggcttgataaagataacaacaaaaacgaataatataggaggggttttttggggaatttagattttgatcacgaaggatacagaaaactattaccattaaaagatttcaaacattttataaaacatagcgacagcaagactagaaatcattttattggtatggcttttaataataaaacagatgtgtttagtcgtaacttctctaataaaatgataaacatattccctaaaaatgaattttatattcatatacaacaatttccagagaatgatagcccttcttatatggtatacaacactgatattacagcatttattcagtttaggttagttgggcgatcagaaaataagtatttagaaaacattatcagagattatggcgtattaatagaagttgaggccttacattcatttaaaaaaggtatgggggcaatgcttgtaagtcaattggaaaagttatcagataaactgtttatacctatatatctttatgatactaatttaaaagatgaattatattatcaagacttaggattctttgatactactaaaaaagggaatcatggagaaccacttttagtatataaacctaaaaatctagaaactaataaaaaagaaaagcctattaaatctttattcaagaaagtattcaatatcaattagcctacagtattaaagaggtggggtaactcatttctttaatacttattttattaacaggggtttaatatatggattacacaaatcaaaaaagaaaatacataatatttggtatgttcttgctataacacttctaattgttggaattgcttactatttaatcagtttgaataatgctaaaggacaagttaaagaatttgaaaaattagtacagcataatgactacaatagtattgctaaaaagttatctaataaagaagaaactttatctgaaaatgatgctaaaaactttgtgttatttgttaaaagtaaagaaaatcaagaacaatacaatgagcaaatacaaaaaattaaaagtaatattgaataaaaataaagacaataataccgtgtatggctctataacagatcaatacggaaataacctaataactattaagaaaaacggaaagactttcttttttatagataaattagaattcaaacctacttaccagcgtttatgtgaaagaatttaataacactggaatttacaaatatcagcaagaaaatgctaaaaaggtaatagcagaaagcaatcaaacaacagaattaggcaagttc
>23	N operona: 19	first-last	null	gene_poz=(601-1275)	tnpG	probable transposase	SAVP023; Staphylococcus aureus insertion sequence	/position=14181 - 16055 (14781 - 15455)	/lenght=1875 (675)	/codons=625 (225)	/complement=true	GC-compoz=35.25925925925926%	/LCI1=1.306547619047619	/LCI2=0.10729166666666666	p_i1=0.15499420830239694	p_i2=0.29134954850529415	/Tai=0.5313774061765818	/Tei=0.3622145936547647	/EEI=1.9746513940040742
atcttagatagtagccaacggctacagtgatgacgtccttgttaaattgtttatatctgaaatagttcatatagcatactcctttttgttaaaattatactacaaaatcaactttgcaacagaaccagatcacttatcagaagctacctatcatcgtatattcgtagatgatataatatacaagtcgtctatctctcaggcgtcaattccgacgcagagaggaggtgctaatctatgctagaaatccttgttcacatcacgaccacagtcatcagtggttgtattattgcgttatttacgcattggctacgtaatcgcaataataaataggcgaccatagccacacctaaaaaatcccctcactattgccgtagtgaggggattggtgcatctatgctagtttccttgttaactaaattataacatcggtgagtggagaaatgcaaagtcctcattcatttctcttttgaatattatttctatctataatctaactcgtctttacggataaaaacattgtaacttggcataacattgtttaactggttctgttgcaaagttgaatttatagtataattttaacaaaaaggagtcttctgtatgaactatttcagatataaacaatttaacaaggatgttatcactgtagcggttggctactatctaagatatgcattgagttatcgtgatatatctgaaatattaagggaacgtggtgtcaacgttcatcattcaacggtctaccgttgggttcaagaatatgctcccgttttgtatcaaatttggaagaaaaaacataaaaaagcgtattataagtggcgtgttgatgagacatatatcaaaattaaaggacagtggtgttatctgtatcgcgcgattgatgcagatggacatacattagatatttggttgcgtaagcaacgagataatcattcagcatatgcgtttatcaaacgtctcattaaacaatttggtaaacctcaaaaggtaattacagatcaggcaccttcaacgaaggtagcaatggctaaagtaattaaagcttttaaacttaaaccggactgtcattgtacatcgaaatatctgaataacctcattgagcaagatcaccgtcatattaaagtaagaaagacaaggtatcaaagtatcaatacagcaaagaatactttaaaaggtattgaatgtatttacgctctatataaaaagaaccgcaggtctcttcagatctacggattttcgccatgccacgaaattagcatcatgctagcaagttaagcgaacactgacatgataaattagtggttagctatattttttactttgcaacagaaccaaataaaagataaaataacatcttggcttgataaagataacaacaaaaacgaataatataggaggggttttttggggaatttagattttgatcacgaaggatacagaaaactattaccattaaaagatttcaaacattttataaaacatagcgacagcaagactagaaatcattttattggtatggcttttaataataaaacagatgtgtttagtcgtaacttctctaataaaatgataaacatattccctaaaaatgaattttatattcatatacaacaatttccagagaatgatagcccttcttatatggtatacaacactgatattacagcatttattcagtttaggttagttgggcgatcagaaaataagtatttagaaaacattatcagagattatggcgtattaatagaagttgaggccttacattcatttaaaaaaggtatgggggcaatgcttgtaagtcaattggaaaagttatcagataaactgtttatacctatatatctttatgatactaatttaaaagatgaattatat
>24	N operona: 20	first-last	null	gene_poz=(601-1266)	tnpF	probable transposase	SAVP024; Staphylococcus aureus insertion sequence	/position=15386 - 17251 (15986 - 16651)	/lenght=1866 (666)	/codons=622 (222)	/complement=false	GC-compoz=34.83483483483483%	/LCI1=1.2911010558069382	/LCI2=0.12911010558069383	p_i1=0.14975027993920745	p_i2=0.39582387561610083	/Tai=0.5171653697424458	/Tei=0.4562414880544908	/EEI=2.010841139390593
atcttagatagtagccaaccgctacagtgataacatccttgttaaattgtttatatctgaaatagttcatacagaagactcctttttgttaaaattatactataaattcaactttgcaacagaaccagttaaacaatgttatgccaagttacaatgtttttatccgtaaagacgagttagattatagatagaaataatattcaaaagagaaatgaatgaggactttgcatttctccactcaccgatgttataatttagttaacaaggaaactagcatagatgcaccaatcccctcactacggcaatagtgaggggattttttaggtgtggctatggtcgcctatttattattgcgattacgtagccaatgcgtaaataacgcaataatacaaccactgatgactgtggtcgtgatgtgaacaaggatttctagcatagattagcacctcctctctgcgtcggaattgacgcctgagagatagacgacttgtatattatatcatctacgaatatacgatgataggtagcttctgataagtgatctggttctgttgcaaagttgattttgtagtataattttaacaaaaaggagtatgctatatgaactatttcagatataaacaatttaacaaggacgtcatcactgtagccgttggctactatctaagatatgcgcttagttatcgtgatatatctgaaatactaagagaacgtggtgtcaacgttcatcattcaacggtctaccgttgggttcaagaatatgctcccgttttgtatcaaatttggaagaaaaaacataaaaaagcgtattataagtggcgtgttgatgagacatatatcaaaattaaaggacagtggtgttatctgtatcgcgcgattgatgcagatggacatacattagatatttggttacgcaaaaaacgagatcatcaatcagcatatgcgtttattaagcgccttattaaacaattcggtaaacctcaaatgataattacagatcaagcaccttcaacgaaggtagccatggctaaaataattaaagtgtttaagttgaaacctaactgtcattgcacatctaaatatctcaataacttcattgaacaagatcatcgtcacattaaggtgagaaagacaagatatcaaagtgtcaatacggcaaaaaatacactcaaaggcattgaatgtatttacggattatataaaaaaaccgtaggtctcttcagatctacggattttcaccatgccacgaaattagttatatgttagctggttaggcgaagactgacacaataaaatggtgattagctatatttttctaactttgcaacagaacccctaaaaaaaattcaaaatctttcagagaagctgttaaaggaatttttaagttcacagatattaacttagcgcgtgaggctaaaaatcgattgattcatgattatatcgatcaaccaaaatattcaaaagcttgcgcatcattggatgatggattcgaagacgcctttcaatataccgtacaaggaaattcccacaatcgactaaagagtaccaatctaattgaacgactgaatcaagaagtacgcagaagagaaaagattattcgcatcttccccaatcaaacatcagccaatcgcttaattggagccgttcttatggacctacatgatgaatggatttattcttcaagaaaatacatcaattttgataagtagaaatggtaaaaacattgtatagcattttacacaggagtctggacttgactcacttcctttattatttttcatttttttaaactatttaatactaatgtcttttataatagcttttcatatattatataatcaatctttataagtccttttataaatt
>25	N operona: 21	first-last	null	gene_poz=(601-933)	truncated-tnp	truncated transposase	SAVP025; insertion sequence element IS256 in	/position=16162 - 17694 (16762 - 17094)	/lenght=1533 (333)	/codons=511 (111)	/complement=false	GC-compoz=35.73573573573574%	/LCI1=1.4787878787878788	/LCI2=0.10424242424242428	p_i1=0.21809122896352062	p_i2=0.27678192982336464	/Tai=0.5730412980197078	/Tei=0.3491037368410282	/EEI=1.8696343212270428
tcaaatttggaagaaaaaacataaaaaagcgtattataagtggcgtgttgatgagacatatatcaaaattaaaggacagtggtgttatctgtatcgcgcgattgatgcagatggacatacattagatatttggttacgcaaaaaacgagatcatcaatcagcatatgcgtttattaagcgccttattaaacaattcggtaaacctcaaatgataattacagatcaagcaccttcaacgaaggtagccatggctaaaataattaaagtgtttaagttgaaacctaactgtcattgcacatctaaatatctcaataacttcattgaacaagatcatcgtcacattaaggtgagaaagacaagatatcaaagtgtcaatacggcaaaaaatacactcaaaggcattgaatgtatttacggattatataaaaaaaccgtaggtctcttcagatctacggattttcaccatgccacgaaattagttatatgttagctggttaggcgaagactgacacaataaaatggtgattagctatatttttctaactttgcaacagaacccctaaaaaaaattcaaaatctttcagagaagctgttaaaggaatttttaagttcacagatattaacttagcgcgtgaggctaaaaatcgattgattcatgattatatcgatcaaccaaaatattcaaaagcttgcgcatcattggatgatggattcgaagacgcctttcaatataccgtacaaggaaattcccacaatcgactaaagagtaccaatctaattgaacgactgaatcaagaagtacgcagaagagaaaagattattcgcatcttccccaatcaaacatcagccaatcgcttaattggagccgttcttatggacctacatgatgaatggatttattcttcaagaaaatacatcaattttgataagtagaaatggtaaaaacattgtatagcattttacacaggagtctggacttgactcacttcctttattatttttcatttttttaaactatttaatactaatgtcttttataatagcttttcatatattatataatcaatctttataagtccttttataaatttcttttctaccattttcgataaattcctgtttaatatttttaattccataaacaatagtttcaataggataatattcttcaactatatcttgatattcttttgctttctcaatatctatatttccatacattcttaatatatcttctccaaaatttgttcctatttcttcttcactatcttcaagtaagtatataaaatcacaatattcatctataattccagaatctccaaaatcaattattccagttaatctattattgccatctaacaatagatgattacaactaaaatcattatggcataaacactttttaccctcaaaaactgttgttgcatttagtctttccataaaactttctatataatctttttctatatcagttaaatcattataaatagtttcacgcaacaatatatactcttctaatacattttgtttatt
>26	N operona: 22	first	null	gene_poz=(601-2040)	aacA	N-acetyltransferase	2''-aminoglycoside phosphotransferase;	/position=16624 - 19263 (17224 - 18663)	/lenght=2640 (1440)	/codons=880 (480)	/complement=true	GC-compoz=24.65277777777778%	/LCI1=2.0744606819763396	/LCI2=0.04676409185803759	p_i1=0.46677511619781614	p_i2=0.049019497476052484	/Tai=0.2640840821814132	/Tei=0.14411754772844726	/EEI=2.9404729846974305
acgactgaatcaagaagtacgcagaagagaaaagattattcgcatcttccccaatcaaacatcagccaatcgcttaattggagccgttcttatggacctacatgatgaatggatttattcttcaagaaaatacatcaattttgataagtagaaatggtaaaaacattgtatagcattttacacaggagtctggacttgactgagtttatggaagaagttttaattgatgataatatggtttttgatattgataatttaaaaggatttcttaatgataccagttcatttgggtttatagctaaagaaaataataaaattataggatttgcatattgctatacacttttaagacctgatggaaaaacaatgttttatttacactcaataggaatgttacctaactatcaagacaaaggttatggttcaaaattattatcttttattaaggaatattctaaagagattggttgttctgaaatgtttttaataactgataaaggtaatcctagagcttgccatgtatatgaaaaattaggtggtaaaaatgattataaagatgaaatagtatatgtatatgattatgaaaaaggtgataaataaatgaatatagttgaaaatgaaatatgtataagaactttaatagatgatgattttcctttgatgttaaaatggttaactgatgaaagagtattagaattttatggtggtagagataaaaaatatacattagaatcattaaaaaaacattatacagagccttgggaagatgaagtttttagagtaattattgaatataacaatgttcctattggatatggacaaatatataaaatgtatgatgagttatatactgattatcattatccaaaaactgatgagatagtctatggtatggatcaatttataggagagccaaattattggagtaaaggaattggtacaagatatattaaattgatttttgaatttttgaaaaaagaaagaaatgctaatgcagttattttagaccctcataaaaataatccaagagcaataagggcataccaaaaatctggttttagaattattgaagatttgccagaacatgaattacacgagggcaaaaaagaagattgttatttaatggaatatagatatgatgataatgccacaaatgttaaggcaatgaaatatttaattgagcattactttgataatttcaaagtagatagtattgaaataatcggtagtggttatgatagtgtggcatatttagttaataatgaatacatttttaaaacaaaatttagtactaataagaaaaaaggttatgcaaaagaaaaagcaatatataattttttaaatacaaatttagaaactaatgtaaaaattcctaatattgaatattcgtatattagtgatgaattatctatactaggttataaagaaattaaaggaacttttttaacaccagaaatttattctactatgtcagaagaagaacaaaatttgttaaaacgagatattgccagttttttaagacaaatgcacggtttagattatacagatattagtgaatgtactattgataataaacaaaatgtattagaagagtatatattgttgcgtgaaactatttataatgatttaactgatatagaaaaagattatatagaaagttttatggaaagactaaatgcaacaacagtttttgagggtaaaaagtgtttatgccataatgattttagttgtaatcatctattgttagatggcaataatagattaactggaataattgattttggagattctggaattatagatgaatattgtgattttatatacttacttgaagatagtgaagaagaaataggaacaaattttggagaagatatattaagaatgtatggaaatatagatattgagaaagcaaaagaatatcaagatatagttgaagaatattatcctattgaaactattgtttatggaattaaaaatattaaacaggaatttatcgaaaatggtagaaaagaaatttataaaaggacttataaagattgattatataatatatgaaaagctattataaaagacattagtattaaatagtttaaaaaaatgaaaaataataaaggaagtgagtcaagtccagactcctgtgtaaaatgctatacaatgtttttaccatttctacttatcaaaattgatgtattttcttgaagaataaatccattcatcatgtaggtccataagaacggctccaattaagcgattggctgatgtttgattggggaagatgcgaataatcttttctcttctgcgtacttcttgattcagtcgttcaattagattggtactctttagtcgattgtgggaatttccttgtacggtatattgaaaggcgtcttcgaatccatcatccaatgatgcgcaagcttttgaatattttggttgatcgatataatcatgaatcaatcgatttttagcctcacgcgctaagttaatatctgtgaacttaaaaattcctttaacagcttctctgaaagattttgaattttttttaggggttctgttgcaaagttagaaaaatatagctaatcaccattttattgtgtcagtcttcgcctaaccagctaacatataactaatttcgtggcatgg
>27	N operona: 22	last	null	gene_poz=(601-1005)	SAVP027	hypothetical protein	null	/position=18064 - 19668 (18664 - 19068)	/lenght=1605 (405)	/codons=535 (135)	/complement=true	GC-compoz=24.938271604938272%	/LCI1=1.5522388059701493	/LCI2=0.017910447761194034	p_i1=0.24712294164127574	p_i2=0.00379909526746025	/Tai=0.2830335468130689	/Tei=0.10341918574071424	/EEI=2.900772434827981
ggcaaaaaatacactcaaaggcattgaatgtatttacgctctatataaaaagaaccgcagatctcttcagatctacggattttcgccatgccacgaaattagggatatgttagccagttaagggaacaacgacatgataaaatggtagttagctatatttttctaactttgcaacagaacccctaaaaaaaattcaaaatctttcagagaagctgttaaaggaatttttaagttcacagatattaacttagcgcgtgaggctaaaaatcgattgattcatgattatatcgatcaaccaaaatattcaaaagcttgcgcatcattggatgatggattcgaagacgcctttcaatataccgtacaaggaaattcccacaatcgactaaagagtaccaatctaattgaacgactgaatcaagaagtacgcagaagagaaaagattattcgcatcttccccaatcaaacatcagccaatcgcttaattggagccgttcttatggacctacatgatgaatggatttattcttcaagaaaatacatcaattttgataagtagaaatggtaaaaacattgtatagcattttacacaggagtctggacttgactgagtttatggaagaagttttaattgatgataatatggtttttgatattgataatttaaaaggatttcttaatgataccagttcatttgggtttatagctaaagaaaataataaaattataggatttgcatattgctatacacttttaagacctgatggaaaaacaatgttttatttacactcaataggaatgttacctaactatcaagacaaaggttatggttcaaaattattatcttttattaaggaatattctaaagagattggttgttctgaaatgtttttaataactgataaaggtaatcctagagcttgccatgtatatgaaaaattaggtggtaaaaatgattataaagatgaaatagtatatgtatatgattatgaaaaaggtgataaataaatgaatatagttgaaaatgaaatatgtataagaactttaatagatgatgattttcctttgatgttaaaatggttaactgatgaaagagtattagaattttatggtggtagagataaaaaatatacattagaatcattaaaaaaacattatacagagccttgggaagatgaagtttttagagtaattattgaatataacaatgttcctattggatatggacaaatatataaaatgtatgatgagttatatactgattatcattatccaaaaactgatgagatagtctatggtatggatcaatttataggagagccaaattattggagtaaaggaattggtacaagatatattaaattgatttttgaatttttgaaaaaagaaagaaatgctaatgcagttattttagaccctcataaaaataatccaagagcaataagggcataccaaaaatctggttttagaattattgaagatttgccagaacatgaattacacgagggcaaaaaagaagattgttatttaatggaatatagatatgatgataatgccacaaatgttaaggcaatgaaatatttaattgagcattactttgataatttc
>28	N operona: 23	first-last	null	gene_poz=(601-885)	truncated-tnp	truncated transposase	SAVP028; insertion sequence element IS256 in	/position=18513 - 19997 (19113 - 19397)	/lenght=1485 (285)	/codons=495 (95)	/complement=true	GC-compoz=36.140350877192986%	/LCI1=1.4361702127659575	/LCI2=0.05921985815602838	p_i1=0.20176517183504972	p_i2=0.08600326639680726	/Tai=0.5954327416670423	/Tei=0.17740293975712657	/EEI=1.8037528631434379
gatgagacgtacatcaaaataaaaggaaaatggagctatttatatcgtgccattgatgcagagggacatacattagatatttggttgcgtaagcaacgagataatcattcagcatatgcgtttatcaaacgtctcattaaacaatttggtaaacctcaaaaggtaattacagatcaggcaccttcaacgaaagtagcaatagctaaagtaattaaagcttttaaacttaaacctgactgtcattgtacatcgaaatatctgaataacctcattgagcaagatcaccgtcatattaaagtaagaaagacaagatatcaaagtatcaatacggcaaaaaatacactcaaaggcattgaatgtatttacgctctatataaaaagaaccgcagatctcttcagatctacggattttcgccatgccacgaaattagggatatgttagccagttaagggaacaacgacatgataaaatggtagttagctatatttttctaactttgcaacagaacccctaaaaaaaattcaaaatctttcagagaagctgttaaaggaatttttaagttcacagatattaacttagcgcgtgaggctaaaaatcgattgattcatgattatatcgatcaaccaaaatattcaaaagcttgcgcatcattggatgatggattcgaagacgcctttcaatataccgtacaaggaaattcccacaatcgactaaagagtaccaatctaattgaacgactgaatcaagaagtacgcagaagagaaaagattattcgcatcttccccaatcaaacatcagccaatcgcttaattggagccgttcttatggacctacatgatgaatggatttattcttcaagaaaatacatcaattttgataagtagaaatggtaaaaacattgtatagcattttacacaggagtctggacttgactgagtttatggaagaagttttaattgatgataatatggtttttgatattgataatttaaaaggatttcttaatgataccagttcatttgggtttatagctaaagaaaataataaaattataggatttgcatattgctatacacttttaagacctgatggaaaaacaatgttttatttacactcaataggaatgttacctaactatcaagacaaaggttatggttcaaaattattatcttttattaaggaatattctaaagagattggttgttctgaaatgtttttaataactgataaaggtaatcctagagcttgccatgtatatgaaaaattaggtggtaaaaatgattataaagatgaaatagtatatgtatatgattatgaaaaaggtgataaataaatgaatatagttgaaaatgaaatatgtataagaactttaatagatgatgattttcctttgatgttaaaatggttaactgatgaaagagtattagaattttatggtggtagagataaaaaatatacattagaatcattaaaaaaacattata
>29	N operona: 24	first	null	gene_poz=(601-1275)	tnpE	probable transposase	SAVP029; Staphylococcus aureus insertion sequence	/position=18948 - 20822 (19548 - 20222)	/lenght=1875 (675)	/codons=625 (225)	/complement=true	GC-compoz=34.074074074074076%	/LCI1=1.2529761904761905	/LCI2=0.1132440476190476	p_i1=0.13714126593189518	p_i2=0.31991923040942977	/Tai=0.49729636578934977	/Tei=0.3879273073684868	/EEI=2.0705239453637803
taaatattatttctaaattacgttcgtttttgacacaaaacctcttaacttaatattaagaggtttttcttggatatttaagtctataaacttgtgttataatcaatgtatcataaatatcgaaaatcatgagtttttagatgctgacagacgtgtttatttacatcgagaactatatttcattagtaagtacccataaaacgattaaaaaaggtggtgttcaaatggctaaaattggttatgcacgtgtgtcaacacaagatcaaagtcttgatggacagattgatacacttgaggaatatggttgtgaacgtatctttagcgagaaagcgagtggtcgtaaaactaaaagaacggaacttgataagtgtttagattatttacgtgaaggagatattctagttgtctataaattagatcgtcttggacgtacaacaaaacaattaattgagctatctcaatggttggatgaaaatagcattgatttacatattatagatatgaatgtgtcaacgaaagatgcgatgggcaagatgttctttacggttctgttgcaaagttgaatttatagtataattttaacaaaaaggagtcttctgtatgaactatttcagatataaacaatttaacaaagatgttatcactgtagccgttggctactatctaagatatgcattgagttatcgtgatatatctgaaatattaagggaacgtggtgtaaacgttcatcattcaacagtctaccgttgggttcaagaatatgccccaattttgtatcaaatttggaagaaaaagcataaaaaagcttattacaaatggcgtattgatgagacgtacatcaaaataaaaggaaaatggagctatttatatcgtgccattgatgcagagggacatacattagatatttggttgcgtaagcaacgagataatcattcagcatatgcgtttatcaaacgtctcattaaacaatttggtaaacctcaaaaggtaattacagatcaggcaccttcaacgaaagtagcaatagctaaagtaattaaagcttttaaacttaaacctgactgtcattgtacatcgaaatatctgaataacctcattgagcaagatcaccgtcatattaaagtaagaaagacaagatatcaaagtatcaatacggcaaaaaatacactcaaaggcattgaatgtatttacgctctatataaaaagaaccgcagatctcttcagatctacggattttcgccatgccacgaaattagggatatgttagccagttaagggaacaacgacatgataaaatggtagttagctatatttttctaactttgcaacagaacccctaaaaaaaattcaaaatctttcagagaagctgttaaaggaatttttaagttcacagatattaacttagcgcgtgaggctaaaaatcgattgattcatgattatatcgatcaaccaaaatattcaaaagcttgcgcatcattggatgatggattcgaagacgcctttcaatataccgtacaaggaaattcccacaatcgactaaagagtaccaatctaattgaacgactgaatcaagaagtacgcagaagagaaaagattattcgcatcttccccaatcaaacatcagccaatcgcttaattggagccgttcttatggacctacatgatgaatggatttattcttcaagaaaatacatcaattttgataagtagaaatggtaaaaacattgtatagcattttacacaggagtctggacttgactgagtttatggaagaagttttaattgatgataatatggtttttgatattgataatttaaaaggatttcttaatgataccagttcatttgggtttatagctaaagaaaataataaaa
>30	N operona: 24	last	null	gene_poz=(601-939)	truncated-res	truncated resolvase	SAVP030	/position=19660 - 21198 (20260 - 20598)	/lenght=1539 (339)	/codons=513 (113)	/complement=true	GC-compoz=35.39823008849557%	/LCI1=1.3541666666666667	/LCI2=0.0386904761904762	p_i1=0.171624773165538	p_i2=0.030489123786036958	/Tai=0.4001681629408609	/Tei=0.12744021140743328	/EEI=2.5997289735434537
aaactaatagagaaaaattttatttatataatgaactatctttaacaaccgaatactattatccacttcaaaacgcaataattgaattttacactgaatattataaaactaatagcattaatgaaaaaatgaataaattagaaaacaaatatatagatgcttatcatgtaatttttaaggagggtaatttaaatggcgaatggtgtattaatgatgttaatgctgttagtaaaatagcagcaaacgctgttaatggaattgttacctttacacatgaacaaaatattaatgaaagaattaaacttatgaacaagttctctcaaatttttttaaatggacttagtaaataattatatatatattcttgaaataccaataaatattatttctaaattacgttcgtttttgacacaaaacctcttaacttaatattaagaggtttttcttggatatttaagtctataaacttgtgttataatcaatgtatcataaatatcgaaaatcatgagtttttagatgctgacagacgtgtttatttacatcgagaactatatttcattagtaagtacccataaaacgattaaaaaaggtggtgttcaaatggctaaaattggttatgcacgtgtgtcaacacaagatcaaagtcttgatggacagattgatacacttgaggaatatggttgtgaacgtatctttagcgagaaagcgagtggtcgtaaaactaaaagaacggaacttgataagtgtttagattatttacgtgaaggagatattctagttgtctataaattagatcgtcttggacgtacaacaaaacaattaattgagctatctcaatggttggatgaaaatagcattgatttacatattatagatatgaatgtgtcaacgaaagatgcgatgggcaagatgttctttacggttctgttgcaaagttgaatttatagtataattttaacaaaaaggagtcttctgtatgaactatttcagatataaacaatttaacaaagatgttatcactgtagccgttggctactatctaagatatgcattgagttatcgtgatatatctgaaatattaagggaacgtggtgtaaacgttcatcattcaacagtctaccgttgggttcaagaatatgccccaattttgtatcaaatttggaagaaaaagcataaaaaagcttattacaaatggcgtattgatgagacgtacatcaaaataaaaggaaaatggagctatttatatcgtgccattgatgcagagggacatacattagatatttggttgcgtaagcaacgagataatcattcagcatatgcgtttatcaaacgtctcattaaacaatttggtaaacctcaaaaggtaattacagatcaggcaccttcaacgaaagtagcaatagctaaagtaattaaagcttttaaacttaaacctgactgtcattgtacatcgaaatatctgaataacctcattgagcaagatcaccgtcatattaaagtaagaaagacaagatatcaaagtatcaatacggcaaaaaa
>31	N operona: 25	first-last	null	gene_poz=(601-1167)	qacR	transcriptional regulator	SAVP031	/position=20249 - 22015 (20849 - 21415)	/lenght=1767 (567)	/codons=589 (189)	/complement=true	GC-compoz=24.16225749559083%	/LCI1=1.9787234042553192	/LCI2=0.034397163120567384	p_i1=0.4266102176308835	p_i2=0.022503731180619272	/Tai=0.29520699562985264	/Tei=0.12025335806255734	/EEI=2.8472636673824185
ttctttagggttttcaaaaattactcttatcattgaaagagtagttggcattattaaagcacctgcaataccaagtaaaaatcgaatagctattacgaactctgcactttctgcgaaaaatatagctaatgaaacgaggccaaataaagcaaatccagttaataatgctttttttcttccccatttatcagcaaaggcactcaatggaattataaagccagctaaaacaagagagtatatatcaactatccataactgttgggtaccagaaggctctaactctcttactaattccggtaaagccataattaatattgtcatatccattgtaacaacaaacaaactaacagctaatactactagtgcagtccatcttttttttgatgtcatcatatcagtagtttttgtaaaaaatgaaatcatttaagttccctccaatccttatagaccgtgcgatcggtctataaggattataatctatttttttacatattacaacaaaaaatcttgcgaaatttaaatggctgtattgtgttatacaattattctttgaattttttgtgctatcattgatagtacttaatactcattaaaggcgtgatgaacttgaaagataaaatactaggtgtcgcaaaggaattatttataaaaaatggatataatgccactactactggagaaattgttaaattatcagaaagtagtaaagggaatctttattatcactttaaaacaaaagaaaatctatttttagaaattttaaatatagaagaatctaaatggcaagaacagtggaaaaaggaacaaatcaaatgtaaaactaatagagaaaaattttatttatataatgaactatctttaacaaccgaatactattatccacttcaaaacgcaataattgaattttacactgaatattataaaactaatagcattaatgaaaaaatgaataaattagaaaacaaatatatagatgcttatcatgtaatttttaaggagggtaatttaaatggcgaatggtgtattaatgatgttaatgctgttagtaaaatagcagcaaacgctgttaatggaattgttacctttacacatgaacaaaatattaatgaaagaattaaacttatgaacaagttctctcaaatttttttaaatggacttagtaaataattatatatatattcttgaaataccaataaatattatttctaaattacgttcgtttttgacacaaaacctcttaacttaatattaagaggtttttcttggatatttaagtctataaacttgtgttataatcaatgtatcataaatatcgaaaatcatgagtttttagatgctgacagacgtgtttatttacatcgagaactatatttcattagtaagtacccataaaacgattaaaaaaggtggtgttcaaatggctaaaattggttatgcacgtgtgtcaacacaagatcaaagtcttgatggacagattgatacacttgaggaatatggttgtgaacgtatctttagcgagaaagcgagtggtcgtaaaactaaaagaacggaacttgataagtgtttagattatttacgtgaaggagatattctagttgtctataaattagatcgtcttggacgtacaacaaaacaattaattgagctatctcaatggttggatgaaaatagcattgatttacatattatagatatgaatgtgtcaacgaaagatgcgatgggcaagatgttctttacggttctgttgcaaagttgaatttatagtat
>32	N operona: 26	first-last	null	gene_poz=(601-2145)	qacA	QacA protein	SAVP032	/position=20993 - 23737 (21593 - 23137)	/lenght=2745 (1545)	/codons=915 (515)	/complement=false	GC-compoz=35.469255663430424%	/LCI1=1.364461738002594	/LCI2=0.09682230869001295	p_i1=0.17530848547057648	p_i2=0.24171051935020765	/Tai=0.4086683085642713	/Tei=0.3175394674151869	/EEI=2.3993904886044075
acaccattcgccatttaaattaccctccttaaaaattacatgataagcatctatatatttgttttctaatttattcattttttcattaatgctattagttttataatattcagtgtaaaattcaattattgcgttttgaagtggataatagtattcggttgttaaagatagttcattatataaataaaatttttctctattagttttacatttgatttgttcctttttccactgttcttgccatttagattcttctatatttaaaatttctaaaaatagattttcttttgttttaaagtgataataaagattccctttactactttctgataatttaacaatttctccagtagtagtggcattatatccattttttataaataattcctttgcgacacctagtattttatctttcaagttcatcacgcctttaatgagtattaagtactatcaatgatagcacaaaaaattcaaagaataattgtataacacaatacagccatttaaatttcgcaagattttttgttgtaatatgtaaaaaaatagattataatccttatagaccgatcgcacggtctataaggattggagggaacttaaatgatttcattttttacaaaaactactgatatgatgacatcaaaaaaaagatggactgcactagtagtattagctgttagtttgtttgttgttacaatggatatgacaatattaattatggctttaccggaattagtaagagagttagagccttctggtacccaacagttatggatagttgatatatactctcttgttttagctggctttataattccattgagtgcctttgctgataaatggggaagaaaaaaagcattattaactggatttgctttatttggcctcgtttcattagctatatttttcgcagaaagtgcagagttcgtaatagctattcgatttttacttggtattgcaggtgctttaataatgccaactactctttcaatgataagagtaatttttgaaaaccctaaagaaagggccactgcattagctgtatggtcaatcgcttcatcgataggtgctgtttttggaccaattatcggaggagctttacttgagcaattttcatggcactcggcatttttaattaatgtaccgtttgcgataatagcagttgtagcaggtttatttttattaccagagtctaagttatcaaaagaaaagtctcactcgtgggatattccttctacaattttatcaattgcaggcatgattggactggtatggagtatcaaagaattttcaaaagaaggactagcagatattattccatgggttgtaatagtattagcaattaccatgatagtgatatttgttaaacgtaatttatcaagttctgatccaatgttagacgtaagactttttaaaaagagatcattttcagctggtacaattgctgcatttatgacaatgtttgcaatggcatctgttttgttattagcttcacaatggttacaggttgtggaagaactttctccttttaaagctggcttatacctattacctatggcaataggagatatggtgtttgcaccaattgcacccggattagcggcgcgatttggaccgaaaatagtgttaccttccggaattggaattgcagccattggcatgtttattatgtatttctttggtcatccattatcatattctacaatggctttagcattaattttagttggagctggtatggcttcactagcagttgcatctgctctaataatgttagaaacacctacatcaaaagcaggtaatgcagctgctgttgaagagtctatgtatgaccttggaaatgtttttggtgtagcagtacttggtagcctatcttctatgctttatcgtgtatttttagatatttcatctttttcatcaaaaggtatagttggagatttagctcatgtagctgaagaatctgtagtgggcgctgtcgaagtagctaaagctacggggataaaacagcttgcaaacgaggctgtaacatcatttaatgatgcttttgtagcaactgctttagtaggtgggattatcatgattatcatttcaatagttgtctatttgttaattcccaaatcacttgatataactaaacaaaaatagtactaaacatatatttttagatattgtagattagtttatttttaaaattagtaatagttaaaaagtagaaccattaattttaaatggttctacttttttattattaagtaaaattataaaagacaatttcttaaattaataatatgatatacctatatctaataatttattagtattaataaaccttgaaaggatgattaactgatgaatagagcagatatttttaaaatatttgatgtagaacttaatataactatatttttaggagcactagtagcaactttcatctattttataagttacatgaacaatgtaaatgaattaattacattatgcttaacattagcttttcctgcatatttattaaaaattagcagatcgttcgaggttattttattagaggaaaaaataaaaaatagtaaaatcaaaatctgtgacaaagatagaattgaacgagagatactggtgaaaaagaacctaatagatgaactattgtttcctaatagagttattaaaaaatatacactgacaattttaatttacagtataggtattattattcttttactactttgtaatatgttaagttatggaattggt
>33	N operona: 27	first-last	null	gene_poz=(601-1161)	SAVP033	hypotehtical protein	null	/position=22742 - 24502 (23342 - 23902)	/lenght=1761 (561)	/codons=587 (187)	/complement=false	GC-compoz=23.52941176470588%	/LCI1=2.2007168458781363	/LCI2=0.050179211469534066	p_i1=0.5183192331796559	p_i2=0.05818972966043704	/Tai=0.3722925771328628	/Tei=0.15237075669439334	/EEI=2.1738454134839618
gcagttgcatctgctctaataatgttagaaacacctacatcaaaagcaggtaatgcagctgctgttgaagagtctatgtatgaccttggaaatgtttttggtgtagcagtacttggtagcctatcttctatgctttatcgtgtatttttagatatttcatctttttcatcaaaaggtatagttggagatttagctcatgtagctgaagaatctgtagtgggcgctgtcgaagtagctaaagctacggggataaaacagcttgcaaacgaggctgtaacatcatttaatgatgcttttgtagcaactgctttagtaggtgggattatcatgattatcatttcaatagttgtctatttgttaattcccaaatcacttgatataactaaacaaaaatagtactaaacatatatttttagatattgtagattagtttatttttaaaattagtaatagttaaaaagtagaaccattaattttaaatggttctacttttttattattaagtaaaattataaaagacaatttcttaaattaataatatgatatacctatatctaataatttattagtattaataaaccttgaaaggatgattaactgatgaatagagcagatatttttaaaatatttgatgtagaacttaatataactatatttttaggagcactagtagcaactttcatctattttataagttacatgaacaatgtaaatgaattaattacattatgcttaacattagcttttcctgcatatttattaaaaattagcagatcgttcgaggttattttattagaggaaaaaataaaaaatagtaaaatcaaaatctgtgacaaagatagaattgaacgagagatactggtgaaaaagaacctaatagatgaactattgtttcctaatagagttattaaaaaatatacactgacaattttaatttacagtataggtattattattcttttactactttgtaatatgttaagttatggaattggtgaaaatgtcaattttatctggagattactagcttgttatgtaacgagtgtcacagtgattatagttgccttgattataatgataatgatatttgatcttataattggattactattaaattttcaaatatttttaaaaaataaaaagtatgatgactttttataattattcgatttatataatgaaaaattaaatgattaaacatagaaacctcaaaacaaaccatatttaatagagtttatggcgccttatacaaataaaggctatgctgttaaagaattatgtagctatcttcagattaatatggatgatgtttatactattggcgatagaaaattgatttacctatgtttaataccctagataattcttctgataatttagtttttgttagagtttaacataactgatgattatcagaagtttgattcacattaaaaaggcacaacaagttcatgaacttgtgtgcctttttaattgcaattagttaccaaataaacgactccaaaatctctttttaggtggttctacctccctattatcactggaatcgttcttcgttttttcaacaaacttatcctcttttgttaattcatctgtactgtcatgcttattctcttcagttatatttttatgatttacttcggttggttgacattctttttgttgttggttgatattttgagattcttcagtaaaagttgcttcttgtggattaatattctgtctattattcatcgttgtatcaaaagaatatttaagctg
>34	N operona: 28	first-last	SAV0001	gene_poz=(601-1362)	SAVP034	replication-associated protein	spacer_1	/position=23621 - 25582 (24221 - 24982)	/lenght=1962 (762)	/codons=654 (254)	/complement=true	GC-compoz=24.409448818897637%	/LCI1=1.4848484848484849	/LCI2=0.04400527009222662	p_i1=0.22044588223763523	p_i2=0.042180799070159265	/Tai=0.26148987219523934	/Tei=0.13796271916314334	/EEI=3.4198387959558847
nnnnnnnnnnnnnnnnnnnnnnnnnnnnnnnnnnnnnnnnnnnnnnnnnnnnnnnnnnnnnnnnnnnnnnnnnnnnnnnnnnnnnnnnnnnnnnnnnnnnnnnnnnnnnnnnnnnnnnnnnnnnnnnnnnnnnnnnnnnnnnnnnnnnnnnnnnnnnnnnnnnnnnnnnnnnnnnnnnnnnnnnnnnnnnnnnnnnnnnnnnnnnnnnnnnnnnnnnnnnnnnnnnnnnnnnnnnnnnnnnnnnnnnnnnnnnnnnnnnnnnnnnnnnnnnnnnnnnnnnnnnnnnnnnnnnnnnnnnnnnnnnnnnnnnnnnnnnnnnnnnnnnnnnnnnnnnnnnnnnnnnnnnnnnnnnnnnnnnnnnnnnnnnnnnnnnnnnnnnnnnnnnnnnnnnnnnnnnnnnnnnnnnnnnnnnnnnnnnnnnnnnnnnnnnnnnnnnnnnnnnnnnnnnnnnnnnnnnnnnnnnnnnnnnnnnnnnattttaaggatagataattaggcatttaggtagttaatagatagtaaatttagtactaaatgatgaaataaattttgttaggtggtaaaatttaggtactaaattaggtacctaagggggatgttatgaaaactattaaaatgattgctgatgaattaggtgtaactaaacaaactattgttaataatgctaaaagattaaatatatcttttgaaaaagaaaatggaattaattatattaaagataatgattatttaaaaattatagaaaaaatcactaagaaagagaaaacaactcataataaagaatcagtaaaaaatgaattatttaatgaaaatactgcaaaagttgaaaagtatatacataataattcaaatagttctgagacattaaaaacaaaagtaaacgaattagaaaagcaaatagaaatctttgaaactagagctaaaaatgatgaaaaatatattgagaatctaactaaacaattagatcaacaaaatagcaatgttaatacattaaataaactgttggagaatcaacaaatattatctttagaaaacaataaaaaaattcaaaaactagaaagccaattagaagaagaaagacagcttaaatattcttttgatacaacgatgaataatagacagaatattaatccacaagaagcaacttttactgaagaatctcaaaatatcaaccaacaacaaaaagaatgtcaaccaaccgaagtaaatcataaaaatataactgaagagaataagcatgacagtacagatgaattaacaaaagaggataagtttgttgaaaaaacgaagaacgattccagtgataatagggaggtagaaccacctaaaaagagattttggagtcgtttatttggtaactaattgcaattaaaaaggcacacaagttcatgaacttgttgtgcctttttaatgtgaatcaaacttctgataatcatcagttatgttaaactctaacaaaaactaaattatcagaagaattatctagggtattaaacataggtaaatcaattttctatcgccaatagtataaacatcatccatattaatctgaagatagctacataattctttaacagcatagcctttatttgtataaggcgccataaactctattaaatatggtttgttttgaggtttctatgtttaatcatttaatttttcattatataaatcgaataattataaaaagtcatcatactttttattttttaaaaatatttgaaaatttaatagtaatccaattataagatcaaatatcattatcattataatcaaggcaactataatcactgtgacactcgttacataacaagctagtaatctccagataaaattgacattttcaccaattccataacttaacatattacaaagtagtaaaagaataataatacctatactgtaaattaaaattgtcagtgtatattttttaataactctattaggaaacaatagttcatc
>35	N operona: 29	first-last	SAV0001	gene_poz=(601-1962)	dnaA	chromosomal replication initiator protein	null	/position=45024 - 47585 (45624 - 46985)	/lenght=2562 (1362)	/codons=854 (454)	/complement=false	GC-compoz=32.67254038179148%	/LCI1=1.4334069168506254	/LCI2=0.0658572479764533	p_i1=0.200721252746311	p_i2=0.10938133913402213	/Tai=0.3595577562571718	/Tei=0.19844320522061992	/EEI=2.8565918156561354
nnnnnnnnnnnnnnnnnnnnnnnnnnnnnnnnnnnnnnnnnnnnnnnnnnnnnnnnnnnnnnnnnnnnnnnnnnnnnnnnnnnncgattaaagatagaaatacacgatgcgagcaatcaaatttcataacatcaccatgagtttggtccgaagcatgagtgtttacaatgtttgaataccttatacagttcttatacatactttataaattatttcccaagctgttttgatacactcactaacagatattctatagaaggaaaagttatccacttatgcacatttatagttttcagaattgtggataattagaaattacacacaaagttatactatttttagcaacatattcacaggtatttgacatatagagaactgaaaaagtataattgtgtggataagtcgtccaactcatgattttataaggatttatttattgatatttacataaaaatactgtgcataactaataagcaggataaagttatccaccgattgttattaacttgtggataattattaacatggtgtgtttagaagttatccacggctgttatttttgtgtataacttaaaaatttaagaaagatggagtaaatttatgtcggaaaaagaaatttgggaaaaagtgcttgaaattgctcaagaaaaattatcagctgtaagttactcaactttcctaaaagatactgagctttacacgattaaagatggtgaagctatcgtattatcgagtattccttttaatgcaaattggttaaatcaacaatatgctgaaattatccaagcaatcttatttgatgttgtaggctatgaagttaaacctcactttattactactgaagaattagcaaattatagtaataatgaaactgctactccaaaagaaacaacaaaaccttctactgaaacaactgaggataatcatgtgcttggtagagagcaattcaatgcccataacacatttgacacttttgtaatcggacctggtaaccgctttccacatgcagcaagtttagctgtagccgaagcaccagccaaagcgtacaatccattatttatctatggaggggttggtttaggaaaaacccatttaatgcatgccattggtcatcatgttttagataataatccagatgccaaagtgatttacacatcaagtgaaaaattcacaaatgaatttattaaatcaattcgtgataacgaaggtgaagctttcagagaaagatatcgtaatatcgacgtcttattaatcgatgatattcagttcatacaaaataaagtacaaacacaagaagaatttttctatacttttaatgaattgcatcagaataacaagcaaatagttatttcgagtgatcgaccaccaaaggaaattgcacaattagaagaccgattacgttcacgctttgaatgggggctaattgttgatattacgccaccagattatgaaactcgaatggcaattttgcagaagaaaattgaagaagaaaaattagatattccaccagaagctttaaattatatagcaaatcaaattcaatctaatattcgtgaattagaaggtgcattaacacgtttacttgcatattcacaattattaggaaaaccaattacaactgaattaactgctgaagctttaaaagatatcattcaagcaccaaaatctaaaaagattaccatccaagatattcaaaaaattgtaggccagtactataatgttaggattgaagatttcagtgcaaaaaaacgtacaaagtcaattgcatatccgcgtcaaatagctatgtacttgtctagagagcttacagatttctcattacctaaaattggtgaagaatttggtgggcgtgatcatacgaccgtcattcatgctcatgaaaaaatatctaaagatttaaaagaagatcctatttttaaacaagaagtagagaatcttgaaaaagaaataagaaatgtataagtaggaaactttgggaaatgtaatctgttatataacagcactaataataactgtcattttttacatttctatatactaatgtgacaagatgagcaaaactcattttgtggataatgtttaaaagtcatacacaccatacacaagttatcaacatgtgtataacttcgccaaatctatgtttttacgacttatccaccaatccacagcacctactactattactaagaacttaaaacctatataattatatataaacgactggaaggagttttaattaatgatggaattcactattaaaagagattattttattacacaattaaatgacacattaaaagctatttcaccaagaacaacattacctatattaactggtatcaaaatcgatgcgaaagaacatgaagttatactaactggttcagactctgaaatttcaatagaaatcactattcctaaaactgtagatggcgaagatattgtcaatatttcagaaacaggctcagtagtacttcctggacgattctttgttgatattataaaaaaattacctggtaaagatgttaaattatctacaaatgaacaattccagacattaattac
>36	N operona: 30	first-last	SAV0002	gene_poz=(601-1734)	dnaN	DNA polymerase III beta chain	null	/position=46663 - 48996 (47263 - 48396)	/lenght=2334 (1134)	/codons=778 (378)	/complement=false	GC-compoz=32.804232804232804%	/LCI1=1.3872679045092837	/LCI2=0.09451812555260833	p_i1=0.18357488039648212	p_i2=0.23097317451901922	/Tai=0.3589489851867982	/Tei=0.3078758570671173	/EEI=3.01645551844274
taaaagatatcattcaagcaccaaaatctaaaaagattaccatccaagatattcaaaaaattgtaggccagtactataatgttaggattgaagatttcagtgcaaaaaaacgtacaaagtcaattgcatatccgcgtcaaatagctatgtacttgtctagagagcttacagatttctcattacctaaaattggtgaagaatttggtgggcgtgatcatacgaccgtcattcatgctcatgaaaaaatatctaaagatttaaaagaagatcctatttttaaacaagaagtagagaatcttgaaaaagaaataagaaatgtataagtaggaaactttgggaaatgtaatctgttatataacagcactaataataactgtcattttttacatttctatatactaatgtgacaagatgagcaaaactcattttgtggataatgtttaaaagtcatacacaccatacacaagttatcaacatgtgtataacttcgccaaatctatgtttttacgacttatccaccaatccacagcacctactactattactaagaacttaaaacctatataattatatataaacgactggaaggagttttaattaatgatggaattcactattaaaagagattattttattacacaattaaatgacacattaaaagctatttcaccaagaacaacattacctatattaactggtatcaaaatcgatgcgaaagaacatgaagttatactaactggttcagactctgaaatttcaatagaaatcactattcctaaaactgtagatggcgaagatattgtcaatatttcagaaacaggctcagtagtacttcctggacgattctttgttgatattataaaaaaattacctggtaaagatgttaaattatctacaaatgaacaattccagacattaattacatcaggtcattctgaatttaatttaagtggcttagatccagatcaatatcctttattacctcaagtttctagagatgacgcaattcaattgtcggtaaaagtgcttaaaaacgtgattgcacaaacgaattttgcagtgtccacctcagaaacacgcccagtactaactggtgtgaactggcttatacaagaaaatgaattaatatgcacagcgactgactcacaccgcttggctgtaagaaagttgcagttagaagatgtttctgaaaacaaaaatgtcatcattccaggtaaggctttagctgaattaaataaaattatgtctgacaatgaagaagacattgatatcttctttgcttcaaaccaagttttatttaaagttggaaatgtgaactttatttctcgattattagaaggacattatcctgatacaacacgtttattccctgaaaactatgaaattaaattaagtatagacaatggggagttttatcatgcgattgatcgtgcctctttattagcacgtgaaggtggtaataacgttattaaattaagtacaggtgatgacgttgttgaattatcttctacatcaccagaaattggtactgtaaaagaagaagttgatgcaaacgatgttgaaggtggtagcctgaaaatttcattcaactctaaatatatgatggatgctttaaaagcaatcgataatgatgaggttgaagttgaattcttcggtacaatgaaaccatttattctaaaaccaaaaggtgacgactcggtaacgcaattaattttaccaatcagaacttactaaaaataaatataaataaaggatgacgtgattaattaaaacgtcatcctttattttttggcaaaaataattctagatgcgtatgtaaaataaatttgacagcattttaaacagcaaataaaagacgccaattaaatttatgacaaatgtatccaaaatttaataagtgtgcttatatgccctttaaatttaaaattttaatagtcaataacaagttgaatattaaagttaaacgccgttaaatagcgttaaaaaattgaaaatgacagtattgccaaaaaataagaattaattatttatatgtaaacggtttctacctctattttaaatgaaatttgtgacaaaaaaaggtataatatattaatgacacacaaagaaatggagtgattattttggttcaagaagttgtagtagaaggagacattaatttaggtcaatttctaaaaacagaagggattattgaatctggtggtcaagcaaaatggttcttgcaagacgttgaagtattaattaatggagtgcgtgaaacacgtcgcggtaaaaagttagaacatcaagatcgtatagatatcccagaattacctgaagatgctggttctttct
>37	N operona: 31	first	SAV0003	gene_poz=(601-846)	-	conserved hypothetical protein	null	/position=48177 - 49622 (48777 - 49022)	/lenght=1446 (246)	/codons=482 (82)	/complement=false	GC-compoz=35.36585365853659%	/LCI1=1.176954732510288	/LCI2=0.04897119341563789	p_i1=0.11350869087998795	p_i2=0.05485842280001381	/Tai=0.3123316038379391	/Tei=0.14937258052001243	/EEI=3.6122956410789326
accagaaattggtactgtaaaagaagaagttgatgcaaacgatgttgaaggtggtagcctgaaaatttcattcaactctaaatatatgatggatgctttaaaagcaatcgataatgatgaggttgaagttgaattcttcggtacaatgaaaccatttattctaaaaccaaaaggtgacgactcggtaacgcaattaattttaccaatcagaacttactaaaaataaatataaataaaggatgacgtgattaattaaaacgtcatcctttattttttggcaaaaataattctagatgcgtatgtaaaataaatttgacagcattttaaacagcaaataaaagacgccaattaaatttatgacaaatgtatccaaaatttaataagtgtgcttatatgccctttaaatttaaaattttaatagtcaataacaagttgaatattaaagttaaacgccgttaaatagcgttaaaaaattgaaaatgacagtattgccaaaaaataagaattaattatttatatgtaaacggtttctacctctattttaaatgaaatttgtgacaaaaaaaggtataatatattaatgacacacaaagaaatggagtgattattttggttcaagaagttgtagtagaaggagacattaatttaggtcaatttctaaaaacagaagggattattgaatctggtggtcaagcaaaatggttcttgcaagacgttgaagtattaattaatggagtgcgtgaaacacgtcgcggtaaaaagttagaacatcaagatcgtatagatatcccagaattacctgaagatgctggttctttcttaatcattcatcaaggtgaacaatgaagttaaatacactccaattagaaaattatcgtaactatgatgaggttacgttgaaatgtcatcctgacgtgaatatcctcattggagaaaatgcacaaggaaagacaaatttacttgaatcaatttataccttagctttagcaaaaagtcatagaacgagtaatgataaggaactcatacgttttaatgctgattatgctaaaatagaaggtgagcttagttatagacacggcacgatgccattaacaatgtttataactaaaaaaggtaaacaagtcaaagtgaatcacttagagcaaagtcgtctaactcaatatattggacacctcaatgtggttctatttgcgccagaagatttgaatattgtaaaaggctctcctcaaataagacgacgctttatagatatggagttgggccaaatttctgctgtttacttaaatgatttagctcaataccaacgtattttaaagcaaaagaataattacttaaagcagttacaattaggccaaaaaaaggacttaacaatgttggaagtattaaatcagcagtttgctgaatatgcaatgaaagtaactgataaacgtgcacattttattcaag
>38	N operona: 31	middle	SAV0004	gene_poz=(601-1713)	recF	DNA repair and genetic recombination protein	null	/position=48419 - 50731 (49019 - 50131)	/lenght=2313 (1113)	/codons=771 (371)	/complement=false	GC-compoz=33.692722371967655%	/LCI1=1.3576576576576576	/LCI2=0.07306306306306305	p_i1=0.17287049262748405	p_i2=0.13719593951168133	/Tai=0.42444154366340214	/Tei=0.2234763455605132	/EEI=2.334470814768934
acgtgattaattaaaacgtcatcctttattttttggcaaaaataattctagatgcgtatgtaaaataaatttgacagcattttaaacagcaaataaaagacgccaattaaatttatgacaaatgtatccaaaatttaataagtgtgcttatatgccctttaaatttaaaattttaatagtcaataacaagttgaatattaaagttaaacgccgttaaatagcgttaaaaaattgaaaatgacagtattgccaaaaaataagaattaattatttatatgtaaacggtttctacctctattttaaatgaaatttgtgacaaaaaaaggtataatatattaatgacacacaaagaaatggagtgattattttggttcaagaagttgtagtagaaggagacattaatttaggtcaatttctaaaaacagaagggattattgaatctggtggtcaagcaaaatggttcttgcaagacgttgaagtattaattaatggagtgcgtgaaacacgtcgcggtaaaaagttagaacatcaagatcgtatagatatcccagaattacctgaagatgctggttctttcttaatcattcatcaaggtgaacaatgaagttaaatacactccaattagaaaattatcgtaactatgatgaggttacgttgaaatgtcatcctgacgtgaatatcctcattggagaaaatgcacaaggaaagacaaatttacttgaatcaatttataccttagctttagcaaaaagtcatagaacgagtaatgataaggaactcatacgttttaatgctgattatgctaaaatagaaggtgagcttagttatagacacggcacgatgccattaacaatgtttataactaaaaaaggtaaacaagtcaaagtgaatcacttagagcaaagtcgtctaactcaatatattggacacctcaatgtggttctatttgcgccagaagatttgaatattgtaaaaggctctcctcaaataagacgacgctttatagatatggagttgggccaaatttctgctgtttacttaaatgatttagctcaataccaacgtattttaaagcaaaagaataattacttaaagcagttacaattaggccaaaaaaaggacttaacaatgttggaagtattaaatcagcagtttgctgaatatgcaatgaaagtaactgataaacgtgcacattttattcaagagctagagtcgttagctaaaccgattcatgctggtatcacaaatgataaagaagcgttgtcgctaaattatttacctagtcttaaatttgattatgctcaaaatgaagcggcacgacttgaagaaattatgtctattcttagcgataatatgcaaagagaaaaagaacgaggcattagcttattcggaccacatcgagatgatataagttttgatgtgaatggcatggatgctcaaacatatggttctcaaggacagcaacgtacaacggctttgtccattaaattagctgaaattgagttaatgaatatcgaagttggggaatatcccatcttattattagacgatgtactcagtgaattagatgattcgcgtcaaacgcatttattaagtacgattcagcataaagtacaaacatttgtcactacgacatctgtagatggtattgatcatgaaatcatgaataacgctaaattgtatcgtattaatcaaggtgaaattataaagtaacagaaagcgatggtgactgcattgtcagatgtaaacaacacggataattatggtgctgggcaaatacaagtattagaaggtttagaagcagtacgtaaaagaccaggtatgtatataggatcgacttcagagagaggtttgcaccatttagtgtgggaaattgtcgataatagtatcgatgaagcattagctggttatgcaaataaaattgaagttgttattgaaaaagataactggattaaagtaacggataacggacgtggtatcccagttgatattcaagaaaaaatgggacgtccagctgtcgaagttattttaactgttttacatgctggtggtaaattcggcggtggcggatacaaagtatctggtggtttacatggtgttggttcatcagttgtaaacgcattgtcacaagacttagaagtatatgtacacagaaatgagactatatatcatcaagcatataaaaaaggtgtacctcaatttgacttaaaagaagttggcacaactgataagacaggtactgtcattcgttttaaagcagatggagaaatcttcacagagacaactgtatacaactatgaaacattacagcag
>39	N operona: 31	middle	SAV0005	gene_poz=(601-2535)	gyrB	DNA gyrase subunit B	null	/position=49541 - 52675 (50141 - 52075)	/lenght=3135 (1935)	/codons=1045 (645)	/complement=false	GC-compoz=36.95090439276486%	/LCI1=1.2173913043478262	/LCI2=0.06532091097308489	p_i1=0.12582048918769798	p_i2=0.10740775993683666	/Tai=0.38548445652512464	/Tei=0.19666698394315302	/EEI=2.8326675027709065
ttaacaatgttggaagtattaaatcagcagtttgctgaatatgcaatgaaagtaactgataaacgtgcacattttattcaagagctagagtcgttagctaaaccgattcatgctggtatcacaaatgataaagaagcgttgtcgctaaattatttacctagtcttaaatttgattatgctcaaaatgaagcggcacgacttgaagaaattatgtctattcttagcgataatatgcaaagagaaaaagaacgaggcattagcttattcggaccacatcgagatgatataagttttgatgtgaatggcatggatgctcaaacatatggttctcaaggacagcaacgtacaacggctttgtccattaaattagctgaaattgagttaatgaatatcgaagttggggaatatcccatcttattattagacgatgtactcagtgaattagatgattcgcgtcaaacgcatttattaagtacgattcagcataaagtacaaacatttgtcactacgacatctgtagatggtattgatcatgaaatcatgaataacgctaaattgtatcgtattaatcaaggtgaaattataaagtaacagaaagcgatggtgactgcattgtcagatgtaaacaacacggataattatggtgctgggcaaatacaagtattagaaggtttagaagcagtacgtaaaagaccaggtatgtatataggatcgacttcagagagaggtttgcaccatttagtgtgggaaattgtcgataatagtatcgatgaagcattagctggttatgcaaataaaattgaagttgttattgaaaaagataactggattaaagtaacggataacggacgtggtatcccagttgatattcaagaaaaaatgggacgtccagctgtcgaagttattttaactgttttacatgctggtggtaaattcggcggtggcggatacaaagtatctggtggtttacatggtgttggttcatcagttgtaaacgcattgtcacaagacttagaagtatatgtacacagaaatgagactatatatcatcaagcatataaaaaaggtgtacctcaatttgacttaaaagaagttggcacaactgataagacaggtactgtcattcgttttaaagcagatggagaaatcttcacagagacaactgtatacaactatgaaacattacagcagcgtattagagagcttgctttcttaaacaaaggaattcaaatcacattaagagatgaacgtgatgaagaaaacgttagagaagactcctatcactatgagggcggtattaaatcgtacgttgagttattgaacgaaaataaagaacctattcatgatgagccaatttatattcatcaatctaaagatgatattgaagtagaaattgcgattcaatataactcaggatatgccacaaatcttttaacttacgcaaataacattcatacgtatgaaggtggtacgcatgaagacggattcaaacgtgcattaacgcgtgtcttaaatagttatggtttaagtagcaagattatgaaagaagaaaaagatagactttctggtgaagatacacgtgaaggtatgacagcaattatatctatcaaacatggtgatcctcaattcgaaggtcaaacgaagacaaaattaggtaattctgaagtgcgtcaagttgtagataaattattctcagagcactttgaacgatttttatatgaaaatccacaagtcgcacgtacagtggttgaaaaaggtattatggcggcacgtgcacgtgttgctgcgaaaaaagcgcgtgaagtaacacgtcgtaaatcagcgttagatgtagcaagtcttccaggtaaattagccgattgctctagtaaaagtcctgaagaatgtgagattttcttagtcgaaggggactctgccggggggtctacaaaatctggtcgtgactctagaacgcaggcgattttaccattacgaggtaagatattaaatgttgaaaaagcacgattagatagaattttgaataacaatgaaattcgtcaaatgatcacagcatttggtacaggaatcggtggcgactttgatctagcgaaagcaagatatcacaaaatcgtcattatgactgatgccgatgtggatggagcgcatattagaacattgttattaacattcttctatcgatttatgagaccgttaattgaagcaggctatgtgtatattgcacagccaccgttgtataaactgacacaaggtaaacaaaagtattatgtatacaatgatagggaacttgataaacttaaatctgaattgaatccaacaccaaaatggtctattgcacgatacaaaggtcttggagaaatgaatgcagatcaattatgggaaacaacaatgaaccctgagcaccgcgctcttttacaagtaaaacttgaagatgcgattgaagcggaccaaacatttgaaatgttaatgggtgacgttgtagaaaaccgtagacaatttatagaagataatgcagtttatgcaaacttagacttctaagcgctgtgaactgaacttttgaaggaggaactcttgatggctgaattacctcaatcaagaataaatgaacgaaatattaccagtgaaatgcgtgaatcatttttagattatgcgatgagtgttatcgttgctcgtgcattgccagatgttcgtgacggtttaaaaccagtacatcgtcgtatactatatggattaaatgaacaaggtatgacaccggataaatcatataaaaaatcagcacgtatcgttggtgacgtaatgggtaaatatcaccctcatggtgacttatctatttatgaagcaatggtacgtatggctcaagatttcagttatcgttatccgcttgttgatggccaaggtaactttggttcaatggatggagatggcgcagcagcaatgcgttatactgaagcgcgtatgactaaaatcacacttgaactgttacgtgatattaataaagatacaatagattttatcgataactatgatggtaatgaaagagagccgtcagtcttacctgctcgattccctaacttgttagccaatggagcatcaggtatagcggtaggtatggcaacgaatattccaccacataactta
>40	N operona: 31	last	SAV0006	gene_poz=(601-3270)	gyrA	DNA gyrase subunit A	null	/position=51512 - 55381 (52112 - 54781)	/lenght=3870 (2670)	/codons=1290 (890)	/complement=false	GC-compoz=36.666666666666664%	/LCI1=1.2125984251968505	/LCI2=0.09497562804649419	p_i1=0.1243299784626385	p_i2=0.23309805683499063	/Tai=0.35303224715326886	/Tei=0.30978825115149156	/EEI=3.3564761946539248
cgaggtaagatattaaatgttgaaaaagcacgattagatagaattttgaataacaatgaaattcgtcaaatgatcacagcatttggtacaggaatcggtggcgactttgatctagcgaaagcaagatatcacaaaatcgtcattatgactgatgccgatgtggatggagcgcatattagaacattgttattaacattcttctatcgatttatgagaccgttaattgaagcaggctatgtgtatattgcacagccaccgttgtataaactgacacaaggtaaacaaaagtattatgtatacaatgatagggaacttgataaacttaaatctgaattgaatccaacaccaaaatggtctattgcacgatacaaaggtcttggagaaatgaatgcagatcaattatgggaaacaacaatgaaccctgagcaccgcgctcttttacaagtaaaacttgaagatgcgattgaagcggaccaaacatttgaaatgttaatgggtgacgttgtagaaaaccgtagacaatttatagaagataatgcagtttatgcaaacttagacttctaagcgctgtgaactgaacttttgaaggaggaactcttgatggctgaattacctcaatcaagaataaatgaacgaaatattaccagtgaaatgcgtgaatcatttttagattatgcgatgagtgttatcgttgctcgtgcattgccagatgttcgtgacggtttaaaaccagtacatcgtcgtatactatatggattaaatgaacaaggtatgacaccggataaatcatataaaaaatcagcacgtatcgttggtgacgtaatgggtaaatatcaccctcatggtgacttatctatttatgaagcaatggtacgtatggctcaagatttcagttatcgttatccgcttgttgatggccaaggtaactttggttcaatggatggagatggcgcagcagcaatgcgttatactgaagcgcgtatgactaaaatcacacttgaactgttacgtgatattaataaagatacaatagattttatcgataactatgatggtaatgaaagagagccgtcagtcttacctgctcgattccctaacttgttagccaatggagcatcaggtatagcggtaggtatggcaacgaatattccaccacataacttaacagaattaatcaatggtgtacttagcttaagtaagaaccctgatatttcaattgctgagttaatggaggatattgaaggtcctgatttcccaactgctggacttattttaggtaagagtggtattagacgtgcatatgaaacaggtcgtggttcaattcaaatgcgttctcgtgcagttattgaagaacgtggaggcggacgtcaacgtattgttgtcactgaaattcctttccaagtgaataaggctcgtatgattgaaaaaattgcagagctcgttcgtgacaagaaaattgacggtatcactgatttacgtgatgaaacaagtttacgtactggtgtgcgtgtcgttattgatgtgcgtaaggatgcaaatgctagtgtcattttaaataacttatacaaacaaacacctcttcaaacatcatttggtgtgaatatgattgcacttgtaaatggtagaccgaagcttattaatttaaaagaagcgttggtacattatttagagcatcaaaagacagttgttagaagacgtacgcaatacaacttacgtaaagctaaagatcgtgcccacattttagaaggattacgtatcgcacttgaccatatcgatgaaattatttcaacgattcgtgagtcagatacagataaagttgcaatgaaaagcttgcaacaacgcttcaaactttctgaaaaacaagctcaagctattttagacatgcgtttaagacgtctaacaggtttagagagagacaaaattgaagctgaatataatgagttattaaattatattagtgaattagaaacaatcttagctgatgaagaagtattactacaattagttagagatgaattaacagaaattcgagatcgtttcggtgatgatcgtcgtactgaaatccaattaggtggatttgaagatttagaagatgaagatctcattccagaagaacaaattgtaattacactaagccataataactacattaaacgtttgccggtatctacatatcgtgctcaaaaccgtggtggtcgtggtgttcaaggtatgaatacattggaagaagattttgtcagtcaattggtaactttaagtacacatgaccatgtattgttctttactaacaaaggtcgtgtatacaaacttaaaggttatgaagtgcctgagttatcaagacagtctaaaggtattcctgtagtgaatgctattgaacttgaaaatgatgaagtcattagtacaatgattgctgttaaagaccttgaaagtgaagacaacttcttagtgtttgcaactaaacgtggtgtcgttaaacgttcagcattaagtaacttctcaagaataaatagaaatggtaagattgcgatttcgttcagagaagatgatgagttaattgcagttcgcttaacaagtggtcaagaagatatcttgattggtacatcacatgcatcattaattcgattccctgaatcaacattacgtcctttaggccgtacagcaacgggtgtgaaaggtattacacttcgtgaaggtgacgaagttgtagggcttgatgtagctcatgcaaacagtgttgatgaagtattagtagttactgaaaatggttatggtaaacgtacgccagttaatgactatcgtttatcaaatcgtggtggtaaaggtattaaaacagctacgattactgagcgtaatggtaatgttgtatgtatcactacagtaactggtgaagaagatttaatgattgttactaatgcaggtgtcattattcgactagatgttgcagatatttctcaaaatggtcgtgcagcacaaggtgttcgcttaattcgcttaggtgatgatcaatttgtttcaacggttgctaaagtaaaagaagatgcagaagatgaaacgaatgaagatgagcaatctacttcaactgtatctgaagatggtactgaacaacaacgtgaagcggttgtaaatgatgaaacaccaggaaatgcaattcatactgaagtgattgattcagaagaaaatgatgaagatggacgtattgaagtaagacaagatttcatggatcgtgttgaagaagatatacaacaatcatcagatgaagatgaagaataataaaaaaataagacttccctatatgtaggggagtcttatttttatgctagaaagtaatgctgtactatattcaatgattagtaatgattaactttctaattgtttcattgcgtaaggtatttcattgataagtcttgatggtggtaccacatacatatcttttgcaaggttttcgccaataaaactatgtgtatatgtggcactcataaccgcttcttttaagttatcaaattgaccgacaaaacttgtaatcataccagcaagtgtatcgcccataccaccagtcgccattgctgggctaccgattgttaatttaaagtcttcatctttaaagaaaatttcagtaccatgttttttaagtacaacagttgcacctaaacgatcaactgcttcacgattacgctcatatgtctgttcctcaataggaataccacttaatcgttcccattctttgaggtgtggagtaaagatcacacgacatgtaggtaattgcggtttcagtttactaaagattgtaatcgcatcgccgtctacgattaaattttgatgcggttgtatattttgtagtaggaatgtaatggcattatttcctttgaaatc
>41	N operona: 32	first-last	SAV0007	gene_poz=(601-1431)	-	conserved hypothetical protein	null	/position=54269 - 56299 (54869 - 55699)	/lenght=2031 (831)	/codons=677 (277)	/complement=true	GC-compoz=36.58243080625752%	/LCI1=1.289855072463768	/LCI2=0.08611111111111111	p_i1=0.14933061823644173	p_i2=0.19268385301702665	/Tai=0.39592924218019543	/Tei=0.273415467715324	/EEI=2.871460378201797
actaatgctacttcttttgaaaatggctcacctagtccacaggcatgtgagcgtatcagattcacttgtaattcattatattgcgtcgggtctatacgtacatcactaaataacccaaaacctgtagtgataccgtaaaccgtttcctcattttcaataatacgttcaactaccgctctactttttttgacacgttctaacgcatcatcaataatttcaatctttgattgttgttgtaaaaatgatttaatatcctcaattgttagtgtttcaccatctaaatataaagtcatatatgttacccccttgtttatattaagtaacccatccttcttgaagtatacgttttcatttttattgaaacaatggttttacgtacatttataacctattatcagagcactattgtagtgcgttaaaggatattaagattgttgtaagcatatttaataatttatctattgacgaattgcatatacaggtatagtattttctattgtatttaacgacaaataataatgaattcagaaatttataatacattttgttaaaagttactatatatttttaaaattgaataaatttggaaaaggcttttacatgggaggttatatcactatggaaacgttaaattctattaacattcctaagcgtaaagaagattcacataaaggtgattatggcaaaattttattaattggtggatctgctaacttaggtggtgccattatgttagcggctcgtgcatgtgtatttagcggtagtggtttaatcactgtagctacacatccaacaaatcattcagcattacattctcgttgcccagaagcgatggttattgatattaatgatacgaaaatgttgacgaaaatgattgaaatgactgacagtatactaattggtccaggtcttggcgttgatttcaaaggaaataatgccattacattcctactacaaaatatacaaccgcatcaaaatttaatcgtagacggcgatgcgattacaatctttagtaaactgaaaccgcaattacctacatgtcgtgtgatctttactccacacctcaaagaatgggaacgattaagtggtattcctattgaggaacagacatatgagcgtaatcgtgaagcagttgatcgtttaggtgcaactgttgtacttaaaaaacatggtactgaaattttctttaaagatgaagactttaaattaacaatcggtagcccagcaatggcgactggtggtatgggcgatacacttgctggtatgattacaagttttgtcggtcaatttgataacttaaaagaagcggttatgagtgccacatatacacatagttttattggcgaaaaccttgcaaaagatatgtatgtggtaccaccatcaagacttatcaatgaaataccttacgcaatgaaacaattagaaagttaatcattactaatcattgaatatagtacagcattactttctagcataaaaataagactcccctacatatagggaagtcttatttttttattattcttcatcttcatctgatgattgttgtatatcttcttcaacacgatccatgaaatcttgtcttacttcaatacgtccatcttcatcattttcttctgaatcaatcacttcagtatgaattgcatttcctggtgtttcatcatttacaaccgcttcacgttgttgttcagtaccatcttcagatacagttgaagtagattgctcatcttcattcgtttcatcttctgcatcttcttttactttagcaaccgttgaaacaaattgatcatcacctaagcgaattaagcgaacaccttgtgctgcacgaccattttgagaaatatctgcaacatctagtcgaataatgacacctgcattagtaacaatcattaaatcttcttcaccagttactgtagtgatacatacaacattaccattacgctcagtaatcgtagctgttttaatacctttaccaccacgatttgataaacgatagtcattaactggcgtacgtttaccataaccattttc
>42	N operona: 33	first-last	SAV0008	gene_poz=(601-2136)	hutH	histidine ammonia-lyase	null	/position=55386 - 58121 (55986 - 57521)	/lenght=2736 (1536)	/codons=912 (512)	/complement=false	GC-compoz=36.97916666666667%	/LCI1=1.2257012393998696	/LCI2=0.09562948467058056	p_i1=0.12842425698456772	p_i2=0.23614111808860624	/Tai=0.4067598764108269	/Tei=0.3125270062797456	/EEI=2.5414760850514386
ccaagacctggaccaattagtatactgtcagtcatttcaatcattttcgtcaacattttcgtatcattaatatcaataaccatcgcttctgggcaacgagaatgtaatgctgaatgatttgttggatgtgtagctacagtgattaaaccactaccgctaaatacacatgcacgagccgctaacataatggcaccacctaagttagcagatccaccaattaataaaattttgccataatcacctttatgtgaatcttctttacgcttaggaatgttaatagaatttaacgtttccatagtgatataacctcccatgtaaaagccttttccaaatttattcaattttaaaaatatatagtaacttttaacaaaatgtattataaatttctgaattcattattatttgtcgttaaatacaatagaaaatactatacctgtatatgcaattcgtcaatagataaattattaaatatgcttacaacaatcttaatatcctttaacgcactacaatagtgctctgataataggttataaatgtacgtaaaaccattgtttcaataaaaatgaaaacgtatacttcaagaaggatgggttacttaatataaacaagggggtaacatatatgactttatatttagatggtgaaacactaacaattgaggatattaaatcatttttacaacaacaatcaaagattgaaattattgatgatgcgttagaacgtgtcaaaaaaagtagagcggtagttgaacgtattattgaaaatgaggaaacggtttacggtatcactacaggttttgggttatttagtgatgtacgtatagacccgacgcaatataatgaattacaagtgaatctgatacgctcacatgcctgtggactaggtgagccattttcaaaagaagtagcattagtcatgatgattttacgattgaatacattattaaaaggtcattcaggtgccactttagaattagtgagacaattacaattttttataaatgaacgtattataccgataatcccacaacaaggctctctcggtgcatcaggagatttagcgccattatcacatttagcattagcattaattggtgaagggaaagtattgtacagaggggaagaaaaggatagtgacgatgtattaagagaattaaatagacaacctttgaaccttcaggctaaagagggtttagcattgattaatggtacgcaagctatgacagctcaaggtgtcattagttatatagaagcagaagatttaggttaccaatctgaatggattgctgcattaacgcatcagtctcttaatggcattatagatgcatatcgacatgatgtgcactctgttcgtaattttcaagaacagattaatgtggcagcgcgtatgcgtgattggttagaaggatcaacattaacgacgcgacaagcagaaatacgtgtacaagatgcatatacgttgcgttgtataccacaaatccatggcgcgagttttcaagtattcaattatgttaaacagcaattagaatttgaaatgaatgcggctaatgataatccacttatatttgaggaagcaaatgaaacgtttgttatttcaggtggtaacttccatggacaacctattgcttttgcattagatcatcttaaattaggtgtaagtgaattagcaaacgtatcggaacgtcgtctagagcgactagtaaatcctcaattaaatggtgatttaccagcatttcttagtccagagccaggattgcaaagtggcgcgatgattatgcaatatgctgctgcaagtctcgtttctgaaaataaaactttagcgcatccagcgagtgttgattctatcacttcatctgcgaaccaagaagatcacgtatctatgggaactacagctgctagacatggttatcaaattattgaaaatgcaagacgtgtgttggcaatcgaatgtgttattgcattacaagcagcagagttgaaaggtgtcgaaggattatcaccaaaaacacgtcgtaaatatgaggagtttcgaagtatcgtgccatccattacacatgaccgtcaatttcataaagatattgaagcggttgcacagtatttaaagcaatcaatttatcaaacgactgcatgtcactaaatcgacatgagtgatgtttgaaatcgttacttgaaaaagcaaatatagtttgctatattaaaattaacttaataagacattgttcgtaggacaagtaatatatagtgttcgatatcagagagcttgtggttagtgtgaacaagaatcaacatatatatgaatctacctacttaatttaaaagaacaatcggtgataaccgttattttagtgaagtgcaatttaggtttagtgtatctttataacttaaattgttaaatagggtggcaacgcgtagaccacgtcccttgtagggatgtggtctttttttattttctaaaaaataaagacgtacgtcattccataataaatgataattatttgggaaaggatgaaggttaatgttagacattagattattcagaaatgagcctgacacagttaagagcaaaattgaattacgtggagatgatccaaaagttgtagatgaaattttagaattggatgagcaacgacgtaaattaattagtgcaacagaagaaatgaaagcacgtcgtaataaagtaagcgaagaaatcgcattaaaaaaacgtaataaagaaaatgctgatgatgtgattgct
>43	N operona: 34	first-last	SAV0009	gene_poz=(601-1887)	serS	seryl-tRNA synthetase	null	/position=57300 - 59786 (57900 - 59186)	/lenght=2487 (1287)	/codons=829 (429)	/complement=false	GC-compoz=34.42113442113442%	/LCI1=1.277258566978193	/LCI2=0.08356697819314642	p_i1=0.14511636890223018	p_i2=0.1814354597081724	/Tai=0.3051203588760628	/Tei=0.26329191373735517	/EEI=3.885645425897001
attgaaaatgcaagacgtgtgttggcaatcgaatgtgttattgcattacaagcagcagagttgaaaggtgtcgaaggattatcaccaaaaacacgtcgtaaatatgaggagtttcgaagtatcgtgccatccattacacatgaccgtcaatttcataaagatattgaagcggttgcacagtatttaaagcaatcaatttatcaaacgactgcatgtcactaaatcgacatgagtgatgtttgaaatcgttacttgaaaaagcaaatatagtttgctatattaaaattaacttaataagacattgttcgtaggacaagtaatatatagtgttcgatatcagagagcttgtggttagtgtgaacaagaatcaacatatatatgaatctacctacttaatttaaaagaacaatcggtgataaccgttattttagtgaagtgcaatttaggtttagtgtatctttataacttaaattgttaaatagggtggcaacgcgtagaccacgtcccttgtagggatgtggtctttttttattttctaaaaaataaagacgtacgtcattccataataaatgataattatttgggaaaggatgaaggttaatgttagacattagattattcagaaatgagcctgacacagttaagagcaaaattgaattacgtggagatgatccaaaagttgtagatgaaattttagaattggatgagcaacgacgtaaattaattagtgcaacagaagaaatgaaagcacgtcgtaataaagtaagcgaagaaatcgcattaaaaaaacgtaataaagaaaatgctgatgatgtgattgctgaaatgcgcacattaggtgacgatattaaagaaaaagatagtcaattaaatgaaattgataataaaatgacaggtatcctttgtcgtattccaaatttaataagtgatgatgtacctcaaggtgaatctgatgaagataacgttgaagttaaaaagtggggtacaccacgtgagttttcatttgaaccaaaagcacattgggatattgtagaagaattgaaaatggctgattttgatcgtgcagcaaaagtttcaggtgcgcgttttgtatatttaacaaatgaaggtgcgcaattagagcgtgctttaatgaactatatgattacaaaacatacaacacaacatggttatacagaaatgatggtaccacagcttgtgaacgcagatacaatgtatggtacaggtcaattacctaaatttgaagaagatttatttaaagtagaaaaagaaggattatatacaattccaactgctgaagtaccattaacgaatttctaccgtaatgaaattattcaaccaggtgtacttcctgaaaaattcactggtcaatctgcatgtttccgtagtgaagcaggatcagcaggtagagatacaagaggattaattcgtttacatcaattcgataaagtggaaatggtacgttttgaacaacctgaagattcatggaatgctttagaagaaatgacaacaaatgcagaagcaattctagaagagttaggtttaccataccgtcgtgttattttatgtacaggtgatattggatttagtgcaagcaaaacatatgatatagaagtttggttaccaagctacaatgattataaagaaattagttcatgctcaaactgtacggatttccaagcgcgtcgtgctaacatccgcttcaagcgtgacaaagcagctaaaccagaattagcacatacattaaatggtagtggtttagcagttggacgtacatttgctgctattgttgaaaattaccaaaatgaagatggaacagtaacaattccagaagcattagtaccatttatgggtggtaaaacacaaatttcaaaaccagttaaataaaggctttagctacaagctttaaaaagtatatattctacgtatacttaaagcaagggcaagatactttaaataatattttaaaaagtggtgacgaagctgtcgccactttttttgtgctgtaaaagtataatagtgagccaatgcacataacaacaataaattaagtttgtggtttaatggggtgaacgcatttcattatagcaacaatacgggataattatgatgaactaaaacaatctaaaacgtaacaattttgagcatcactattataggaaattaagtgataaaaaactgatttcgttgatgtagtatgagtaatatcgatggagtagggtagggggagaggatgatgattataagggagtgttacatgaatcaatatcccagactcatcattagatataaaaaattataaaattagtacttaaaaacaactacaaatccgtagaaaatatggaggtagtcttaaataaaaattgaaaattatcaaaaataaaaagttgatatgaagatgattgaagacgccagtatgtctaacctcagacaaactggtgtctaatgttattgcttagggtatagaactgtattagactaggtata
>44	N operona: 35	first	SAV0010	gene_poz=(601-1296)	-	amino acid permease	null	/position=59237 - 61132 (59837 - 60532)	/lenght=1896 (696)	/codons=632 (232)	/complement=false	GC-compoz=37.06896551724138%	/LCI1=1.1673881673881674	/LCI2=0.0780663780663781	p_i1=0.11068485922211733	p_i2=0.15778519883473208	/Tai=0.4900265272344969	/Tei=0.24200667895125888	/EEI=2.016821097489517
caagggcaagatactttaaataatattttaaaaagtggtgacgaagctgtcgccactttttttgtgctgtaaaagtataatagtgagccaatgcacataacaacaataaattaagtttgtggtttaatggggtgaacgcatttcattatagcaacaatacgggataattatgatgaactaaaacaatctaaaacgtaacaattttgagcatcactattataggaaattaagtgataaaaaactgatttcgttgatgtagtatgagtaatatcgatggagtagggtagggggagaggatgatgattataagggagtgttacatgaatcaatatcccagactcatcattagatataaaaaattataaaattagtacttaaaaacaactacaaatccgtagaaaatatggaggtagtcttaaataaaaattgaaaattatcaaaaataaaaagttgatatgaagatgattgaagacgccagtatgtctaacctcagacaaactggtgtctaatgttattgcttagggtatagaactgtattagactaggtatattattttttcgtaattatataaatataaagtggcaaaggaggtaattgagatggcaacacatttaagttttagacaaggcgtacaagagtgtatcccaacattattgggttatgccggtgttggtatttcatttggtattgtggcttcgtctcaaaactttagtattttagaaattatcttgttatgtcttgttatatatgccggtgctgcgcaatttattatgtgcgcgttgtttatagcaggtacaccgatatcagcgattgtactaactgtatttatcgtaaattcaagaatgttccttttaagtatgtcgcttgcaccaaacttcaagacatatgggttttggaaccgtgttggattaggttcattagtaactgacgaaacgtttggcgtcgccattacaccttatttaaaaggagaagctatcaatgatcgttggatgcatggtcttaatatcacagcatatttattttgggcaatttcatgtgtagctggggctttatttggcgaatatatctcaaatccgcaaacgctagggttagattttgctatcacggctatgtttatctttttggccattgcgcaatttgaatcaattactaaatcgcgattaagaatttacatagtactcattattgccgtcatagtaatgatgttatcgctaagtatgtttatgccttcatatctagcaatattaattgcagccacaatttcagcagcgttaggagtgatgatggaacgatgataactcatatgaacatgttaatacttattttattgtgtggtatcgtaacgctattaattcgaattataccttttatcatgatttcaaaagtgcaattgcctgatgttgtggttcgatggctatcatttatcccaatcacactatttacggcacttgtcattgacagcattattcaacagacgcctcatggtgaggggtatacattaaacatcccttacattatcgcgctcattccgacggttattttatctataatcacgcgtagtttaactattacaattattagtgggattgttatcatggcaacattacgatttttcttttaaaaataactgaaaatcattgaacagatatttaaacttaggtaaactgttagtaatcagaaaattctgatatacaaatcgtctatggtatgactgggaatcgtatacacgaaagcgatttggctaacgtatgacaatgataacaatattttaaatgataaaagtaattcatcactgaatctcaactaacacataacaatttcatatttcttattgtgagaagttgagggacttggccctgtgatacttcagcaaccgactttatagcacggtgcta
>45	N operona: 35	last	SAV0011	gene_poz=(601-930)	-	Conserved hypothetical protein	null	/position=59929 - 61458 (60529 - 60858)	/lenght=1530 (330)	/codons=510 (110)	/complement=false	GC-compoz=33.939393939393945%	/LCI1=1.238532110091743	/LCI2=0.02996941896024465	p_i1=0.13249264346570702	p_i2=0.015646592081774425	/Tai=0.5306020849010953	/Tei=0.11408193287359698	/EEI=1.852580035073247
ggcttcgtctcaaaactttagtattttagaaattatcttgttatgtcttgttatatatgccggtgctgcgcaatttattatgtgcgcgttgtttatagcaggtacaccgatatcagcgattgtactaactgtatttatcgtaaattcaagaatgttccttttaagtatgtcgcttgcaccaaacttcaagacatatgggttttggaaccgtgttggattaggttcattagtaactgacgaaacgtttggcgtcgccattacaccttatttaaaaggagaagctatcaatgatcgttggatgcatggtcttaatatcacagcatatttattttgggcaatttcatgtgtagctggggctttatttggcgaatatatctcaaatccgcaaacgctagggttagattttgctatcacggctatgtttatctttttggccattgcgcaatttgaatcaattactaaatcgcgattaagaatttacatagtactcattattgccgtcatagtaatgatgttatcgctaagtatgtttatgccttcatatctagcaatattaattgcagccacaatttcagcagcgttaggagtgatgatggaacgatgataactcatatgaacatgttaatacttattttattgtgtggtatcgtaacgctattaattcgaattataccttttatcatgatttcaaaagtgcaattgcctgatgttgtggttcgatggctatcatttatcccaatcacactatttacggcacttgtcattgacagcattattcaacagacgcctcatggtgaggggtatacattaaacatcccttacattatcgcgctcattccgacggttattttatctataatcacgcgtagtttaactattacaattattagtgggattgttatcatggcaacattacgatttttcttttaaaaataactgaaaatcattgaacagatatttaaacttaggtaaactgttagtaatcagaaaattctgatatacaaatcgtctatggtatgactgggaatcgtatacacgaaagcgatttggctaacgtatgacaatgataacaatattttaaatgataaaagtaattcatcactgaatctcaactaacacataacaatttcatatttcttattgtgagaagttgagggacttggccctgtgatacttcagcaaccgactttatagcacggtgctaaaaccaacgagttactcgaatgataagtataaagacttcttacttttcaatagggtgagaagttttttttgtttaaggaggaaagaacaatgacaaattacacagtagatactttaaatctagggaaatttattacagaatctggggaagtcatagataacttgcgtttgagatatgagcatgttggttatcatggacaaccattagttgtagtttgtcatgcattaactggcaatcatttaacatatggaacagatgattatccgggttggtggcgagaaattattgatgggggatatatacccattcacgattatcaattttta
>46	N operona: 36	first-last	SAV0012	gene_poz=(601-1590)	-	putative homoserine-o-acetyltransferase	null	/position=60601 - 62790 (61201 - 62190)	/lenght=2190 (990)	/codons=730 (330)	/complement=false	GC-compoz=35.45454545454545%	/LCI1=1.342451874366768	/LCI2=0.0808510638297873	p_i1=0.16747037379110125	p_i2=0.16963638704437844	/Tai=0.46170722522741203	/Tei=0.2526727483399406	/EEI=2.1060415752247255
ccttttatcatgatttcaaaagtgcaattgcctgatgttgtggttcgatggctatcatttatcccaatcacactatttacggcacttgtcattgacagcattattcaacagacgcctcatggtgaggggtatacattaaacatcccttacattatcgcgctcattccgacggttattttatctataatcacgcgtagtttaactattacaattattagtgggattgttatcatggcaacattacgatttttcttttaaaaataactgaaaatcattgaacagatatttaaacttaggtaaactgttagtaatcagaaaattctgatatacaaatcgtctatggtatgactgggaatcgtatacacgaaagcgatttggctaacgtatgacaatgataacaatattttaaatgataaaagtaattcatcactgaatctcaactaacacataacaatttcatatttcttattgtgagaagttgagggacttggccctgtgatacttcagcaaccgactttatagcacggtgctaaaaccaacgagttactcgaatgataagtataaagacttcttacttttcaatagggtgagaagttttttttgtttaaggaggaaagaacaatgacaaattacacagtagatactttaaatctagggaaatttattacagaatctggggaagtcatagataacttgcgtttgagatatgagcatgttggttatcatggacaaccattagttgtagtttgtcatgcattaactggcaatcatttaacatatggaacagatgattatccgggttggtggcgagaaattattgatgggggatatatacccattcacgattatcaatttttaacatttgatgttattggtagtcctttcggttcaagttcacctttaaacgaccctcattttcctaaaaaattaacattaagagatatagtcagagcgaatgaacgaggtatacaagcccttggttatgataagattaatattttaatagggggaagtcttggaggtatgcaagcaatggaactactttacaatcaacagtttgaagtagataaagccattatccttgctgcaacaagtcgaacatcatcttatagtagagctttcaatgaaattgcaaggcaagccattcatcttggtggtaaggaaggtctaagtattgcacgccaattaggttttttgacatatcgatcatcaaaaagttatgatgaacgtttcacgccggatgaagtagtcgcataccaacaacatcaaggtaataaatttaaagaacattttgatttgaattgttatctgacactgctagatgtattggatagtcacaacattgaccgaggtcgcacagacgtaacgcatatttttaaaaatttagaaacgaaagtcttaacgatggggttcatagatgatttgctatatccggacgatcaagttcgtgcattaggtgaacgttttaaatatcatcgtcatttcttcgtgcctgataatgttggacatgatggattcctactaaactttagtacctgggcacctaacttatatcatttcttaaatttaaagcattttaagcgtaagtaataatgtatatatttttaaagaatgaagctactaaatcacagttatcatattcaaagacatctagagtacatgagagtggaaatgaattgtaaatctaaatcaagcttgattgctatgtagtgggattaaataatcatgttgaaaatgaaagcacacaaaagcgattcaaatgagtatgttaattacttataaaacatgaaagttattattcaattaaatgaaatagaagcatacaatctataaattgttaatttccattaaagaggttaaaataatagctatagttaaaaatatgggagtggcttatgtgttttcaaaaatacaacctaaagcaacaataattgcaacgattacgttggtatttgtcgctttagctttatatctagtgcctggtttgggactaatatttgcattatttgcaaccataccaggtatcgttttatggaataaatcaatacaatctttcggggttagtgcacttattacagtaattataacaactgttttaggtaatactttcgttttaagtgccatcatattagtcttaattgcaagtttaattattggtcaattgctcaaagaaagaacgtctaaagaaag
>47	N operona: 37	first	SAV0013	gene_poz=(601-1596)	-	conserved hypothetical protein	null	/position=61826 - 64021 (62426 - 63421)	/lenght=2196 (996)	/codons=732 (332)	/complement=false	GC-compoz=32.429718875502004%	/LCI1=1.4018126888217524	/LCI2=0.0717019133937563	p_i1=0.18892067632245238	p_i2=0.1317661087451673	/Tai=0.44429121243290326	/Tei=0.21858949787065057	/EEI=2.2171415207237004
aacgtttcacgccggatgaagtagtcgcataccaacaacatcaaggtaataaatttaaagaacattttgatttgaattgttatctgacactgctagatgtattggatagtcacaacattgaccgaggtcgcacagacgtaacgcatatttttaaaaatttagaaacgaaagtcttaacgatggggttcatagatgatttgctatatccggacgatcaagttcgtgcattaggtgaacgttttaaatatcatcgtcatttcttcgtgcctgataatgttggacatgatggattcctactaaactttagtacctgggcacctaacttatatcatttcttaaatttaaagcattttaagcgtaagtaataatgtatatatttttaaagaatgaagctactaaatcacagttatcatattcaaagacatctagagtacatgagagtggaaatgaattgtaaatctaaatcaagcttgattgctatgtagtgggattaaataatcatgttgaaaatgaaagcacacaaaagcgattcaaatgagtatgttaattacttataaaacatgaaagttattattcaattaaatgaaatagaagcatacaatctataaattgttaatttccattaaagaggttaaaataatagctatagttaaaaatatgggagtggcttatgtgttttcaaaaatacaacctaaagcaacaataattgcaacgattacgttggtatttgtcgctttagctttatatctagtgcctggtttgggactaatatttgcattatttgcaaccataccaggtatcgttttatggaataaatcaatacaatctttcggggttagtgcacttattacagtaattataacaactgttttaggtaatactttcgttttaagtgccatcatattagtcttaattgcaagtttaattattggtcaattgctcaaagaaagaacgtctaaagaaagaatgttatacgtaacaacagtagcgatgagcttaatttcattaatcgcttttatgttactacaaacattcggaaggattccaccatcagcgagcatagtaaaacctttcaagcaaacattacatgaagcgattacgatgagcggtgccgatgcgaatatgacccaaatattagaagaagggtttagacaagcgaccgttcaattaccaggtttcatcattatcattacatttttaatcgtcttaattaacttaatcgttacatttccggttttacgaaaatttaaaatcgctacacctgtatttaagccacttttcgcgtggcaaatgagcggtattttattatggatatacattattgttatcatatgtttattatttacaggtcaaccgagtgtgttccagagcattcttttaaacttccaacttgtgttatcattagtaatgtatattcaaggtttaagtgttattcatttctttggtaaagcgaaaggtttgccgaatgcagtaacgattttactattgattatcggtacaatactgacacctacgacacatattgtaggactacttggtgttatcgatttaagtttgaatttgaagcgaatcatgaaaaataattctaaaaagtgaatagaggtggaataatgaatcggcagtccactaagaaagctttactaataccatttgtcatcatgatcatcacagcaattgttttaatgggtgtatggtttatctttaatagtcttatagcattaattgcatctatcgttcttgtcgtgatgattattgttagcatcattttattcagacaagctttaatgaaaatggatagttatgtagatggtttgagtgctcaaatttcaacaacaaataataaagcaatcaaacatttaccaattggtatcattgttttagatgaaaatgatcacatcgaatgggttaaccaatttatgacaaatcatatggaagcaaatgtcatttctgaatctgtaaatgaagtatttccaaacattttaaagcaattagatagagtgaaatccgttgaaatagaatataatcagtatcatttccaagtacgttattctgagaatgatcattgcctctatttctttgatataactgaacaagtacaaacaaatgaactatatgaaaattctaaaccaatcattgcgacattatttttagataactacgatgagattactcaaaatatgaatgatacgcagcgtt
>48	N operona: 37	middle	SAV0014	gene_poz=(601-2568)	-	conserved hypothetical protein	null	/position=62836 - 66003 (63436 - 65403)	/lenght=3168 (1968)	/codons=1056 (656)	/complement=false	GC-compoz=35.16260162601626%	/LCI1=1.3414758269720102	/LCI2=0.06651399491094144	p_i1=0.16712605833190822	p_i2=0.11181719451597379	/Tai=0.4055189635697328	/Tei=0.2006354750643764	/EEI=2.6618041368339833
cgcttttatgttactacaaacattcggaaggattccaccatcagcgagcatagtaaaacctttcaagcaaacattacatgaagcgattacgatgagcggtgccgatgcgaatatgacccaaatattagaagaagggtttagacaagcgaccgttcaattaccaggtttcatcattatcattacatttttaatcgtcttaattaacttaatcgttacatttccggttttacgaaaatttaaaatcgctacacctgtatttaagccacttttcgcgtggcaaatgagcggtattttattatggatatacattattgttatcatatgtttattatttacaggtcaaccgagtgtgttccagagcattcttttaaacttccaacttgtgttatcattagtaatgtatattcaaggtttaagtgttattcatttctttggtaaagcgaaaggtttgccgaatgcagtaacgattttactattgattatcggtacaatactgacacctacgacacatattgtaggactacttggtgttatcgatttaagtttgaatttgaagcgaatcatgaaaaataattctaaaaagtgaatagaggtggaataatgaatcggcagtccactaagaaagctttactaataccatttgtcatcatgatcatcacagcaattgttttaatgggtgtatggtttatctttaatagtcttatagcattaattgcatctatcgttcttgtcgtgatgattattgttagcatcattttattcagacaagctttaatgaaaatggatagttatgtagatggtttgagtgctcaaatttcaacaacaaataataaagcaatcaaacatttaccaattggtatcattgttttagatgaaaatgatcacatcgaatgggttaaccaatttatgacaaatcatatggaagcaaatgtcatttctgaatctgtaaatgaagtatttccaaacattttaaagcaattagatagagtgaaatccgttgaaatagaatataatcagtatcatttccaagtacgttattctgagaatgatcattgcctctatttctttgatataactgaacaagtacaaacaaatgaactatatgaaaattctaaaccaatcattgcgacattatttttagataactacgatgagattactcaaaatatgaatgatacgcagcgttcggaaatcaattcaatggtaacgcgtgttattagtcgatgggcaactgagtataatatattctttaaaaggtatagttccgatcaattcgtagcctatttaaatcaaaaaatattagctgacttagaagaatctaaatttgatatcttgagtcaattacgtgaaaaaagtgttggttatcgtgcccaattaacattaagtattggtgttggtgaaggtactgaaaatttaatcgatttaggtgaattatcacaatcaggcctagacttagcattagggcgcggtggcgaccaagttgcaattaaaagtattaatggtaatgtgcgtttctatggcggtaagactgacccgatggagaaacgtactcgtgtaagagcacgagtgatctcacatgcgttaaaagatatccttgcagagggtgacaaagtcattatcatgggacataaacgtcctgacttagatgcaattggtgcagcaatcggtgtgtctagatttgcaatgatgaataatttagaagcatacatcgtattaaatgagactgacattgatccaacattacgacgcgtgatgaacgaaattgataaaaagtcagagttaagagagcgatttataacatcagatgatgcttgggatatgatgacatctaagacaaccgtagtgattgttgatacgcataaaccggaactggttttagatgaaaatgtcttaaataaagcaaaccgtaaagttgttatcgatcatcatagacgtggtgaaagcttcatctctaatccattgttgatatatatggaaccatacgcaagttcaacagctgaattggtaacagagttactggaatatcaaccaacagaacaacgtttaacacgtcttgaatcaacagtgatgtatgcaggtattattgtagatacaagaaactttacattacgaacaggatcaagaacattcgatgcagcgagttatttacgtgcacatggtgcagatacgattttaacgcaacatttcttaaaagatgatgtggatacttacattaatcgatctgaattaattcgaactgtaaaagttgaagataatggcatagccattgcgcatggttcagacgataaaatttatcatccagtaacagttgcacaagcagcagatgaactgttaagtttagaaggtattgaagcatcatatgttgttgcgagacgtgaagataatctgattggtatatctgcgcgttcactcggttcagtaaatgttcagttaacaatggaagcacttggtggcggtggacatttaaccaatgctgcaacacaacttaaaggtgtgacagtcgaagaggcgatagcacaattacaacaagcaattacagaacaattaagtaggagtgaagatgcatgaaagtaatttttacacaagatgttaaaggtaaaggtaaaaaaggtgaagttaaagaagtaccagtaggttatgcaaataacttcttattgaaaaagaattatgctgtagaagcaacaccaggtaaccttaaacaattagagttacagaaaaaacgtgcaaaacaagaacgccaacaagaaattgaagatgctaaagcattaaaagaaacgttatcaaacattgaagttgaagtatcagcaaaaactggtgaaggtggtaaattgtttggatcagtaagtacaaaacaaattgccgaagcactaaaagcacaacatgatattaaaattgataaacgtaaaatggatttaccaaatggaattcattccctaggatatacgaatgtacctgttaaattagataaagaagttgaaggtacaattcgcgtacacacagttgaacaataaagttggattgaaataagaggtgtaaccattcatggatagaatgtatgagcaaaatcaaatgccacataacaatgaagctgaacagtctgtcttaggttcaattattatagatccagaattgattaatactactcaggaagttttgcttcctgagtcg
>49	N operona: 37	middle	SAV0015	gene_poz=(601-1047)	rplI	50S ribosomal protein L9	null	/position=64800 - 66446 (65400 - 65846)	/lenght=1647 (447)	/codons=549 (149)	/complement=false	GC-compoz=31.543624161073826%	/LCI1=1.2004504504504505	/LCI2=0.044819819819819834	p_i1=0.12058940260047847	p_i2=0.044146077075981796	/Tai=0.2792086907565492	/Tei=0.1397314693683836	/EEI=4.312236648314688
gatatatatggaaccatacgcaagttcaacagctgaattggtaacagagttactggaatatcaaccaacagaacaacgtttaacacgtcttgaatcaacagtgatgtatgcaggtattattgtagatacaagaaactttacattacgaacaggatcaagaacattcgatgcagcgagttatttacgtgcacatggtgcagatacgattttaacgcaacatttcttaaaagatgatgtggatacttacattaatcgatctgaattaattcgaactgtaaaagttgaagataatggcatagccattgcgcatggttcagacgataaaatttatcatccagtaacagttgcacaagcagcagatgaactgttaagtttagaaggtattgaagcatcatatgttgttgcgagacgtgaagataatctgattggtatatctgcgcgttcactcggttcagtaaatgttcagttaacaatggaagcacttggtggcggtggacatttaaccaatgctgcaacacaacttaaaggtgtgacagtcgaagaggcgatagcacaattacaacaagcaattacagaacaattaagtaggagtgaagatgcatgaaagtaatttttacacaagatgttaaaggtaaaggtaaaaaaggtgaagttaaagaagtaccagtaggttatgcaaataacttcttattgaaaaagaattatgctgtagaagcaacaccaggtaaccttaaacaattagagttacagaaaaaacgtgcaaaacaagaacgccaacaagaaattgaagatgctaaagcattaaaagaaacgttatcaaacattgaagttgaagtatcagcaaaaactggtgaaggtggtaaattgtttggatcagtaagtacaaaacaaattgccgaagcactaaaagcacaacatgatattaaaattgataaacgtaaaatggatttaccaaatggaattcattccctaggatatacgaatgtacctgttaaattagataaagaagttgaaggtacaattcgcgtacacacagttgaacaataaagttggattgaaataagaggtgtaaccattcatggatagaatgtatgagcaaaatcaaatgccacataacaatgaagctgaacagtctgtcttaggttcaattattatagatccagaattgattaatactactcaggaagttttgcttcctgagtcgttttataggggtgcccatcaacatattttccgtgcaatgatgcacttaaatgaagataataaagaaattgatgttgtaacattgatggatcaattatcgacggaaggtacgttgaatgaagcgggtggcccgcaatatcttgcagagttatctacaaatgtaccaacgacgcgaaatgttcagtattatactgatatcgtttctaagcatgcattaaaacgtagattgattcaaactgcagatagtattgccaatgatggatataatgatgaacttgaactagatgcgattttaagtgatgcagaacgtcgaattttagagctatcatcttctcgtgaaagcgatggctttaaagacattcgagacgtcttaggacaagtgtatgaaacagctgaagagcttgatcaaaatagtggtcaaacaccaggtatacctacaggata
>50	N operona: 37	last	SAV0016	gene_poz=(601-2001)	dnaC	replicative DNA helicase	null	/position=65278 - 67878 (65878 - 67278)	/lenght=2601 (1401)	/codons=867 (467)	/complement=false	GC-compoz=38.258386866523914%	/LCI1=1.1180257510729614	/LCI2=0.10028612303290414	p_i1=0.09667376867624475	p_i2=0.2580010545404662	/Tai=0.4190797466266879	/Tei=0.33220094908641956	/EEI=2.569338305886601
gcacttggtggcggtggacatttaaccaatgctgcaacacaacttaaaggtgtgacagtcgaagaggcgatagcacaattacaacaagcaattacagaacaattaagtaggagtgaagatgcatgaaagtaatttttacacaagatgttaaaggtaaaggtaaaaaaggtgaagttaaagaagtaccagtaggttatgcaaataacttcttattgaaaaagaattatgctgtagaagcaacaccaggtaaccttaaacaattagagttacagaaaaaacgtgcaaaacaagaacgccaacaagaaattgaagatgctaaagcattaaaagaaacgttatcaaacattgaagttgaagtatcagcaaaaactggtgaaggtggtaaattgtttggatcagtaagtacaaaacaaattgccgaagcactaaaagcacaacatgatattaaaattgataaacgtaaaatggatttaccaaatggaattcattccctaggatatacgaatgtacctgttaaattagataaagaagttgaaggtacaattcgcgtacacacagttgaacaataaagttggattgaaataagaggtgtaaccattcatggatagaatgtatgagcaaaatcaaatgccacataacaatgaagctgaacagtctgtcttaggttcaattattatagatccagaattgattaatactactcaggaagttttgcttcctgagtcgttttataggggtgcccatcaacatattttccgtgcaatgatgcacttaaatgaagataataaagaaattgatgttgtaacattgatggatcaattatcgacggaaggtacgttgaatgaagcgggtggcccgcaatatcttgcagagttatctacaaatgtaccaacgacgcgaaatgttcagtattatactgatatcgtttctaagcatgcattaaaacgtagattgattcaaactgcagatagtattgccaatgatggatataatgatgaacttgaactagatgcgattttaagtgatgcagaacgtcgaattttagagctatcatcttctcgtgaaagcgatggctttaaagacattcgagacgtcttaggacaagtgtatgaaacagctgaagagcttgatcaaaatagtggtcaaacaccaggtatacctacaggatatcgagatttagaccaaatgacagcagggttcaaccgaaatgatttaattatccttgcagcgcgtccatctgtaggtaagactgcgttcgcacttaatattgcacaaaaagttgcaacgcatgaagatatgtatacagttggtattttctcactagagatgggtgctgatcagttagccacacgtatgatttgtagttctggtaatgttgactcaaaccgcttaagaacgggtactatgactgaggaagattggagtcgttttactatagcggtaggtaaattatcacgtacgaagatttttattgatgatacaccgggtattcgaattaatgatttacgttctaaatgtcgtcgattaaagcaagaacatggcttagacatgattgtgattgactacttacagttgattcaaggtagtggttcacgtgcgtccgataacagacaacaggaagtttctgaaatctctcgtacattaaaagcattagcccgtgaattagaatgtccagttatcgcattaagtcagttatctcgtggtgttgaacaacgacaagataaacgtccaatgatgagtgatattcgtgaatctggttcgattgagcaagatgccgatatcgttgcattcttataccgtgatgattactataaccgtggcggcgatgaagatgatgacgatgatggtggtttcgagccacaaacgaatgatgaaaacggtgaaattgaaattatcattgctaagcaacgtaacggtccaacaggcacagttaagttacactttatgaaacaatataataaatttaccgatatcgattatgcacatgcagatatgatgtaaaaaagtttttccgtacaataatcattaagatgataaaattgtacggtttttattttgttctgaacgggttgatatatgttaagtttgtgtattgaaagtgataaattagtactgtcaacgcctctgttaaagggtttttaggacgttgaagacgatttgttaaaatgatttttcttttaaaaaggccgaaaatcaatgttcgatttttatttgcattatggtctcgatattggtagaatatcaaatggttaaatgagaaaaacttggaggtgctcacatgtcatcaatcgtagtagttgggacacaatggggagacgaaggaaaaggaaaaataacggatttcttggcagaacagtcagatgttatcgcgcgtttttcaggtggtaataatgcaggccataccattcaatttggcggagaaacatataaattacatttagtaccatctggtatcttttacaaagacaaattagcggtaatcggtaacggtgtcgttgttgatccagttgcactattgaaagaattagacggattaaatgaacgtggcattcctacaagtaatttacgtatatctaatcgtgcgcaagtgattttaccata
>51	N operona: 38	first-last	SAV0017	gene_poz=(601-1884)	purA	adenylosuccinate synthase	null	/position=66956 - 69439 (67556 - 68839)	/lenght=2484 (1284)	/codons=828 (428)	/complement=false	GC-compoz=36.60436137071651%	/LCI1=1.2794691647150664	/LCI2=0.06323185011709605	p_i1=0.14585217761278954	p_i2=0.09985824691404656	/Tai=0.34129231398964577	/Tei=0.1898724222226419	/EEI=3.521916097528698
tcgcattaagtcagttatctcgtggtgttgaacaacgacaagataaacgtccaatgatgagtgatattcgtgaatctggttcgattgagcaagatgccgatatcgttgcattcttataccgtgatgattactataaccgtggcggcgatgaagatgatgacgatgatggtggtttcgagccacaaacgaatgatgaaaacggtgaaattgaaattatcattgctaagcaacgtaacggtccaacaggcacagttaagttacactttatgaaacaatataataaatttaccgatatcgattatgcacatgcagatatgatgtaaaaaagtttttccgtacaataatcattaagatgataaaattgtacggtttttattttgttctgaacgggttgatatatgttaagtttgtgtattgaaagtgataaattagtactgtcaacgcctctgttaaagggtttttaggacgttgaagacgatttgttaaaatgatttttcttttaaaaaggccgaaaatcaatgttcgatttttatttgcattatggtctcgatattggtagaatatcaaatggttaaatgagaaaaacttggaggtgctcacatgtcatcaatcgtagtagttgggacacaatggggagacgaaggaaaaggaaaaataacggatttcttggcagaacagtcagatgttatcgcgcgtttttcaggtggtaataatgcaggccataccattcaatttggcggagaaacatataaattacatttagtaccatctggtatcttttacaaagacaaattagcggtaatcggtaacggtgtcgttgttgatccagttgcactattgaaagaattagacggattaaatgaacgtggcattcctacaagtaatttacgtatatctaatcgtgcgcaagtgattttaccatatcacttagcacaagatgaatatgaagaacgtttacgcggtgacaataagattggtacaactaaaaaaggtatcggtccagcatatgtagacaaagttcaacgtatcggtattcgtatggcagatttacttgaaaaagaaacattcgaaagattattaaaatcaaacattgaatataaacaagcatatttcaaaggtatgtttaacgaaacatgtccatcatttgatgatatctttgaagaatactatgctgcaggtcaacgtttaaaagaatttgtaacagacacatcaaaaatcttagacgatgcatttgtagcagatgaaaaggtacttttcgaaggtgcgcaaggtgtaatgttagatatcgaccatggtacatatccattcgttacatcaagtaatccaattgcaggtaacgttactgttggtacaggtgtaggtcctacattcgtttcgaaggtaattggtgtatgtaaagcttatacatcacgtgttggtgatggtccattccctactgaattattcgatgaagatggacatcatattagagaagttggtcgtgaatacggtacaacaacaggacgtccacgtcgtgtaggttggtttgactcagttgtattacgtcactctcgtcgtgtaagtggtattacagatttatctattaactcaatcgatgttttaacaggcctagacacagtgaaaatctgtacagcttatgaattagacggtaaagaaattactgagtacccagcaaacttagatcaattaaaacgttgtaaaccaatctttgaagagttaccaggttggacagaagacgtaacaagtgtgcgtactttagaagaattacctgaaaatgcacgtaaatatttagagcgtatttcagaattatgtaatgtacaaatttctatcttctcagttggtccagatagagaacaaacaaacctattaaaagaattgtggtagaactttatataagtcatacgcaatgattataaatacatgagccttctatctttattggtaggaggcttttgctttgtttgcttctgtatcgattcgattatttagataaaaattactaacgtaaaggtgatatttgctagtcataatttaaaagattagatgatatttaacaaaattaagaagaaatacttgaatttaataagtctgatgtcgaaaatagctattaaaatagagtagacgtaagtgtaaatgaaagtacctaaaatagaaaaatttcaaaaatagcgtaattattataataaatagactgccaataaaatgcaatttttcacttataacattcttcaaaaaataatagcaaaattatgtaaaaaatatcttgtcatggcaagattggctgtgctataatctatcttgtgcttaagaacggctccttggtcaagcggttaagacaccgccctttcacggcggtaacacgggttcgagtcccgtaggagtcaccattttttaggtctcgtagtgtagcggttaacacgcctgcctgtcacgcaggagatcgcgggttcgattcccgtcgagaccgtacaaatgcctatccaa
>52	N operona: 39	first	SAV0018	gene_poz=(601-1308)	vicR	response regulator	null	/position=69436 - 71343 (70036 - 70743)	/lenght=1908 (708)	/codons=636 (236)	/complement=false	GC-compoz=36.440677966101696%	/LCI1=1.2368794326241135	/LCI2=0.13801418439716315	p_i1=0.13196536996903827	p_i2=0.437520212295895	/Tai=0.3745720179420884	/Tei=0.4937681910663055	/EEI=3.1005764564722997
ccaagaggataggcatttttttgcgtttaatattatattaataaaagatatatggacgaatgataatcatattgatttatctgttcgtccattttctttataatgtatgaacctcaagtaacttagtggttggatatgaaagataaacgtagacaataaaatctttattagacgtacaaacatatgctactgtcaacatatttcttcgttgtgatatgccaccaatcctccataacatcaattgttaaagtaacgaataacgaataatgatatttattttctgagcaatgacgtgcaactagaagttgccattaccctaattttattattggaatagagacctcatcattgtgttaaatatcattatcataatccgccgtgagaaactaataaaaaatattaatatataagtttatattggaaaatagaattaatagcttataaatggtaaattatataataggttactatacgttataagacggaaaatgcgcacaataacaaaaatagtaagcgacatcctgtgattttttacacaaacataaacgataaagaacaaaaaatgataaaataatattaatgatttaagaaaagaggtttatgcaaatggctagaaaagttgttgtagttgatgatgaaaaaccgattgctgatattttagaatttaacttaaaaaaagaaggatacgatgtgtactgtgcatacgatggtaatgatgcagtcgacttaatttatgaagaagaaccagacatcgtattactagatatcatgttacctggtcgtgatggtatggaagtatgtcgtgaagtgcgcaaaaaatacgaaatgccaataataatgcttactgctaaagattcagaaattgataaagtgcttggtttagaactaggtgcagatgactatgtaacgaaaccgtttagtacgcgtgaattaatcgcacgtgtgaaagcgaacttacgtcgtcattactcacaaccagcacaagacactggaaatgtaacgaatgaaatcacaattaaagatattgtgatttatccagacgcatattctattaaaaaacgtggcgaagatattgaattaacacatcgtgaatttgaattgttccattatttatcaaaacatatgggacaagtaatgacacgtgaacatttattacaaacagtatggggctatgattactttggcgatgtacgtacggtcgatgtaacgattcgtcgtttacgtgaaaagattgaagatgatccgtcacatcctgaatatattgtgacgcgtagaggcgttggatatttcctccaacaacatgagtagaggtcgaaacgaatgaagtggctaaaacaactacaatcccttcatactaaacttgtaattgtttatgtattactgattatcattggtatgcaaattatcgggctgtattttacaaataatcttgaaaaagagctgcttgataattttaagaagaatattacgcagtacgctaaacaattagaaattagtattgaaaaagtatatgacgaaaagggctccgtaaatgcacaaaaagatattcaaaatttattaagtgagtatgccaaccgtcaagaaattggagaaattcgttttatagataaagaccaaattattattgcgacgacgaagcagtctaaccgtagtctaatcaatcaaaaagcgaatgatagttctgtccaaaaagcactatcactaggacaatcaaacgatcatttaattttaaaagattatggcggtggtaaggaccgtgtctgggtatataatatcccagttaaagtcgataaaaaggtaattggtaatatttatatcgaatcaaaaattaatgacgtttataaccaattaaataatataaatcaaatattcattgttggtacagctatttcattattaatcacagtc
>53	N operona: 39	middle	SAV0019	gene_poz=(601-2427)	vicK	two-component sensor histidine kinase	null	/position=70156 - 73182 (70756 - 72582)	/lenght=3027 (1827)	/codons=1009 (609)	/complement=false	GC-compoz=34.92063492063492%	/LCI1=1.4594298245614035	/LCI2=0.08042763157894738	p_i1=0.21062407893444277	p_i2=0.16781764144060757	/Tai=0.4262622165403609	/Tei=0.2510358772965468	/EEI=2.509379587904544
gtcgacttaatttatgaagaagaaccagacatcgtattactagatatcatgttacctggtcgtgatggtatggaagtatgtcgtgaagtgcgcaaaaaatacgaaatgccaataataatgcttactgctaaagattcagaaattgataaagtgcttggtttagaactaggtgcagatgactatgtaacgaaaccgtttagtacgcgtgaattaatcgcacgtgtgaaagcgaacttacgtcgtcattactcacaaccagcacaagacactggaaatgtaacgaatgaaatcacaattaaagatattgtgatttatccagacgcatattctattaaaaaacgtggcgaagatattgaattaacacatcgtgaatttgaattgttccattatttatcaaaacatatgggacaagtaatgacacgtgaacatttattacaaacagtatggggctatgattactttggcgatgtacgtacggtcgatgtaacgattcgtcgtttacgtgaaaagattgaagatgatccgtcacatcctgaatatattgtgacgcgtagaggcgttggatatttcctccaacaacatgagtagaggtcgaaacgaatgaagtggctaaaacaactacaatcccttcatactaaacttgtaattgtttatgtattactgattatcattggtatgcaaattatcgggctgtattttacaaataatcttgaaaaagagctgcttgataattttaagaagaatattacgcagtacgctaaacaattagaaattagtattgaaaaagtatatgacgaaaagggctccgtaaatgcacaaaaagatattcaaaatttattaagtgagtatgccaaccgtcaagaaattggagaaattcgttttatagataaagaccaaattattattgcgacgacgaagcagtctaaccgtagtctaatcaatcaaaaagcgaatgatagttctgtccaaaaagcactatcactaggacaatcaaacgatcatttaattttaaaagattatggcggtggtaaggaccgtgtctgggtatataatatcccagttaaagtcgataaaaaggtaattggtaatatttatatcgaatcaaaaattaatgacgtttataaccaattaaataatataaatcaaatattcattgttggtacagctatttcattattaatcacagtcatcctaggattctttatagcgcgaacgattaccaaaccaatcaccgatatgcgtaaccagacggtcgaaatgtccagaggtaactatacgcaacgtgtgaagatttatggtaatgatgaaattggcgaattagctttagcatttaataacttgtctaaacgtgtacaagaagcgcaggctaatactgaaagtgagaaacgtagactggactcagttatcacccatatgagtgatggtattattgcaacagaccgccgtggacgtattcgtatcgtcaatgatatggcactcaagatgcttggtatggcgaaagaagacatcatcggatattacatgttaagtgtattaagtcttgaagatgaatttaaacttgaagaaattcaagagaataatgatagttttttattagatttaaatgaagaagaaggtctaatcgcacgtgttaactttagtacgattgtgcaggaaacaggatttgtaactggttatatcgctgtgttacatgacgttactgaacaacaacaagttgaacgtgagcgtcgtgaatttgttgccaatgtatcacatgagttacgtacacctttaacttctatgaatagttacattgaagcacttgaagaaggtgcatggaaagatgaggaacttgcgccacaatttttatctgttacccgtgaagaaacagaacgaatgattcgactggtcaatgacttgctacagttatctaaaatggataatgagtctgatcaaatcaacaaagaaattatcgactttaacatgttcattaataaaattattaatcgacatgaaatgtctgcgaaagacacaacatttattcgagatattccgaaaaagacgattttcacagaatttgatcctgataaaatgacgcaagtattcgataatgtcattacaaatgcgatgaaatattctagaggcgataaacgtgtcgagttccacgtgaaacaaaatccactttataatcgaatgacgattcgtattaaagataatggcatcggtattcctatcaataaagtcgataagatattcgaccgattctatcgtgtagataaggcacgtacgcgtaaaatgggtggtactggattaggactagccatttcgaaagagattgtggaagcgcacaatggtcgtatttgggcaaacagtgtagaaggtcaaggtacatctatctttatcacacttccatgtgaagtcattgaagacggtgattgggatgaataataaggaacatattaaatctgtcattttagcgctactcgtcttgatgagtgtcgtattgacatatatggtatggaacttttctcctgatattgcaaatgtcgacaatacagatagtaagaagagtgaaacgaaacctttaacgacacctatgacagccaaaatggatacaactattacgccatttcagattattcattcgaaaaatgatcatccagaaggtacgattgcgacggtatctaatgtgaataaactgacgaaacctttgaaaaataaagaagtgaagtccgtggaacatgttcgtcgtgatcataacttgatgattccggatttaagcagtgattttacattattcgattttacgtatgatttaccgttatcaacatatcttggccaagtactgaacatgaatgcgaaagtaccaaatcatttcaatttcaatcgtttagtcatagatcatgatgctgatgataatatcgtgctttatgctataagtaaagaccgccacgattacgtaaaattaacaactacaacgaaaaatgatcattttttagatgcattagcagcagtgaaaaaagatatgcaaccatacacagatatcat
>54	N operona: 39	middle	SAV0020	gene_poz=(601-1962)	-	conserved hypothetical protein	null	/position=71948 - 74509 (72548 - 73909)	/lenght=2562 (1362)	/codons=854 (454)	/complement=false	GC-compoz=35.389133627019085%	/LCI1=1.2030905077262692	/LCI2=0.05827814569536422	p_i1=0.1213977525916713	p_i2=0.08287961916234243	/Tai=0.4654831767091824	/Tei=0.1745916572461082	/EEI=2.285499775843266
ttgaagcacttgaagaaggtgcatggaaagatgaggaacttgcgccacaatttttatctgttacccgtgaagaaacagaacgaatgattcgactggtcaatgacttgctacagttatctaaaatggataatgagtctgatcaaatcaacaaagaaattatcgactttaacatgttcattaataaaattattaatcgacatgaaatgtctgcgaaagacacaacatttattcgagatattccgaaaaagacgattttcacagaatttgatcctgataaaatgacgcaagtattcgataatgtcattacaaatgcgatgaaatattctagaggcgataaacgtgtcgagttccacgtgaaacaaaatccactttataatcgaatgacgattcgtattaaagataatggcatcggtattcctatcaataaagtcgataagatattcgaccgattctatcgtgtagataaggcacgtacgcgtaaaatgggtggtactggattaggactagccatttcgaaagagattgtggaagcgcacaatggtcgtatttgggcaaacagtgtagaaggtcaaggtacatctatctttatcacacttccatgtgaagtcattgaagacggtgattgggatgaataataaggaacatattaaatctgtcattttagcgctactcgtcttgatgagtgtcgtattgacatatatggtatggaacttttctcctgatattgcaaatgtcgacaatacagatagtaagaagagtgaaacgaaacctttaacgacacctatgacagccaaaatggatacaactattacgccatttcagattattcattcgaaaaatgatcatccagaaggtacgattgcgacggtatctaatgtgaataaactgacgaaacctttgaaaaataaagaagtgaagtccgtggaacatgttcgtcgtgatcataacttgatgattccggatttaagcagtgattttacattattcgattttacgtatgatttaccgttatcaacatatcttggccaagtactgaacatgaatgcgaaagtaccaaatcatttcaatttcaatcgtttagtcatagatcatgatgctgatgataatatcgtgctttatgctataagtaaagaccgccacgattacgtaaaattaacaactacaacgaaaaatgatcattttttagatgcattagcagcagtgaaaaaagatatgcaaccatacacagatatcatcacaaacaaagatacaattgatcgtacgacgcatgtttttgcaccaagtaaacctgaaaagttaaaaacatatcgcatggtatttaacacgattagtgttgagaaaatgaatgctatactatttgacgattcaaccatcgttcgtagttcaaagagtggtgttacaacctacaacaataatacaggtgtcgcaaactataacgataaaaatgaaaaatatcattataaaaacctgtccgaagatgaagcaagttccagcaaaatggaagaaacgattccaggaacctttgattttattaatggtcatggtggtttcttaaacgaagacttcagattgtttagtacgaataatcagtcaggcgagttaacatatcaacgtttccttaacggttatccaacgtttaataaagaaggctctaatcaaattcaagtcacttggggtgaaaaaggcgtctttgattatcgtcgttcgttattgcgcaccgacgttgtgttaaatagtgaggataataaaacgttgccgaaattagagtctgtacgttcaagcttagcgaacaatagtgatattaattttgaaaaagtaacaaacatcgctatcggttacgaaatgcaggataactcagatcataatcacattgaagtgcagattaacagtgaactcgtaccgcgttggtatgtagaatatgatggtgaatggtatgtttataacgatgggaggcttgaataaatgaactggaaactgacaaagacacttttcattttcgtgtttattcttgtcaacatcgtgttagtatcgatttatgttaataaagtcaatcgctcacacattaatgaagttgagagtaacaatgaagttaattttcagcaagaagaaattaaagtaccggctagtatattgaataaatcagttaaaggtataaaattagagcaaattacagggcgatcaaaagactttagttctaaagctaagggcgattcggatttgaccacatcagatggtggaaaattattgaatgcgaacattagtcaatcggtaaaggtcagtgacaataacttaaaagatttgaaagattatgttaacaaacgtgtgttcaaaggttcagaatatcaattaagtgaaattaattctggttctgtaaaatacgaacaaacgtatgataatttcccgattttgaacaatagtaaagcgatgttgaactttaatatagaagataacaaagcggctagttataaacaatcaatgatggatgacattaagcccacagatggtgcagataagaagcatcaagttattggagtgagaaaagcaatcgaggcattatattat
>55	N operona: 39	last	SAV0021	gene_poz=(601-1389)	-	conserved hypothetical protein	null	/position=73310 - 75298 (73910 - 74698)	/lenght=1989 (789)	/codons=663 (263)	/complement=false	GC-compoz=32.69961977186312%	/LCI1=1.340966921119593	/LCI2=0.04427480916030536	p_i1=0.16694664598933068	p_i2=0.04282608740280959	/Tai=0.407993985021314	/Tei=0.13854347866252864	/EEI=2.476605603860522
gattcaaccatcgttcgtagttcaaagagtggtgttacaacctacaacaataatacaggtgtcgcaaactataacgataaaaatgaaaaatatcattataaaaacctgtccgaagatgaagcaagttccagcaaaatggaagaaacgattccaggaacctttgattttattaatggtcatggtggtttcttaaacgaagacttcagattgtttagtacgaataatcagtcaggcgagttaacatatcaacgtttccttaacggttatccaacgtttaataaagaaggctctaatcaaattcaagtcacttggggtgaaaaaggcgtctttgattatcgtcgttcgttattgcgcaccgacgttgtgttaaatagtgaggataataaaacgttgccgaaattagagtctgtacgttcaagcttagcgaacaatagtgatattaattttgaaaaagtaacaaacatcgctatcggttacgaaatgcaggataactcagatcataatcacattgaagtgcagattaacagtgaactcgtaccgcgttggtatgtagaatatgatggtgaatggtatgtttataacgatgggaggcttgaataaatgaactggaaactgacaaagacacttttcattttcgtgtttattcttgtcaacatcgtgttagtatcgatttatgttaataaagtcaatcgctcacacattaatgaagttgagagtaacaatgaagttaattttcagcaagaagaaattaaagtaccggctagtatattgaataaatcagttaaaggtataaaattagagcaaattacagggcgatcaaaagactttagttctaaagctaagggcgattcggatttgaccacatcagatggtggaaaattattgaatgcgaacattagtcaatcggtaaaggtcagtgacaataacttaaaagatttgaaagattatgttaacaaacgtgtgttcaaaggttcagaatatcaattaagtgaaattaattctggttctgtaaaatacgaacaaacgtatgataatttcccgattttgaacaatagtaaagcgatgttgaactttaatatagaagataacaaagcggctagttataaacaatcaatgatggatgacattaagcccacagatggtgcagataagaagcatcaagttattggagtgagaaaagcaatcgaggcattatattataatcgttacttgaaaaaaggtgatgaagtcattaatgctagactcggttactactcagtcgtgaacgaaacgaatgttcaattgttacaaccaaactgggaaattaaagtgaagcatgacggtaaggacaaaacgaatacttactatgtcgaagcgacaaataataaccctaaaattattaatcattaatatgaatcgtaataagctagtattgcaagctcatcatatgtgagaagcggtgctagctttttgctggtatgggttttcatggatgacatttctgcgtctctaatgtgcgcatttattcatattttaagtagaaccgcattttaaaattaacgtaactgctattttaaaaactttagtatttgtctaatcattgttataataattaagaaattcattgcacgtgattatcaaaatttaaatataagaaaccggtcgatgaactaaagttacataataggaaaggtatacaaaacagctaatatactgatagtttctgtagggaaaatcgtatatttgcactgatgtatattgcagtcatatagagagattgactgtttaaagagaaaggatgagccgcttgatacgcatgagtgtattagcaagtggtagtacaggtaacgccacttttgtagaaaatgaaaaaggtagtctattagttgatgttggtttgactggcaagaaaatggaagaattgtttagtcaaattgaccgtaatattcaagatttaaatggtattttagtaacccatgaacatattgatcatattaaaggattaggtgt
>56	N operona: 40	first-last	SAV0022	gene_poz=(601-1401)	-	conserved hypothetical protein	null	/position=74487 - 76487 (75087 - 75887)	/lenght=2001 (801)	/codons=667 (267)	/complement=false	GC-compoz=35.95505617977528%	/LCI1=1.3270676691729324	/LCI2=0.07894736842105261	p_i1=0.162076462479213	p_i2=0.1615061063477285	/Tai=0.40978592500839606	/Tei=0.24535549571295565	/EEI=2.53249227909444
aagcaatcgaggcattatattataatcgttacttgaaaaaaggtgatgaagtcattaatgctagactcggttactactcagtcgtgaacgaaacgaatgttcaattgttacaaccaaactgggaaattaaagtgaagcatgacggtaaggacaaaacgaatacttactatgtcgaagcgacaaataataaccctaaaattattaatcattaatatgaatcgtaataagctagtattgcaagctcatcatatgtgagaagcggtgctagctttttgctggtatgggttttcatggatgacatttctgcgtctctaatgtgcgcatttattcatattttaagtagaaccgcattttaaaattaacgtaactgctattttaaaaactttagtatttgtctaatcattgttataataattaagaaattcattgcacgtgattatcaaaatttaaatataagaaaccggtcgatgaactaaagttacataataggaaaggtatacaaaacagctaatatactgatagtttctgtagggaaaatcgtatatttgcactgatgtatattgcagtcatatagagagattgactgtttaaagagaaaggatgagccgcttgatacgcatgagtgtattagcaagtggtagtacaggtaacgccacttttgtagaaaatgaaaaaggtagtctattagttgatgttggtttgactggcaagaaaatggaagaattgtttagtcaaattgaccgtaatattcaagatttaaatggtattttagtaacccatgaacatattgatcatattaaaggattaggtgttttggcgcgtaaatatcaattgccaatttatgcgaatgaaaagacttggcaggcaattgaaaagaaagatagtcgcatccctatggatcagaaattcatttttaatccttatgaaacaaaatctattgcaggtttcgatgttgaatcgtttaacgtgtcacatgatgcaatagatccgcaattttatattttccataataactataagaagtttacgattttaacggatacgggttacgtgtctgatcgtatgaaaggtatgatacgtggcagcgatgcgtttatttttgagagtaatcatgacgtcgatatgttgagaatgtgtcgttatccatggaagacgaaacaacgtattttaggcgatatgggtcatgtatctaatgaggatgcgggtcatgcgatgacagatgtgattacaggtaacacgaaacgtatttacctatcgcatttatcacaagacaataacatgaaagatttggcgcgtatgagtgttggccaagtattgaacgaacacgatattgatacggaaaaagaagtattgctatgtgatacggataaagctattccaacgccaatatatacaatataaatgagagtcaccctataaagttcggcactgctgtgagacgactttatcgggtgcttttttatgttattggtgggaaatggctgttgttggaattaaggttctatttgaaatgtaaaaaataattcgatattaaatgtaatttataaataatttacataaaatcaatcattttaatataaggattatgataatatattggtgtatgacagttaatggagggaacgaaatgaaagctttattacttaaaacaagtgtatggctcgttttgctttttagtgtgatgggattatggcaagtctcgaacgcggctgagcagtatacaccaatcaaagcacatgtagtaacaacgatagacaaagcaacaacagataagcaacaagtaacgccaacaaaggaagcggctcatcaatttggtgaagaagcggcaaccaacgtatcagcatcagcacagggaacagctgatgaaataaacaataaagtaacatccaacgcattttctaacaaaccatctacagcagtttcaacaaaagtaaacgaaacgcacgatgtagatacacaacaagcctcaacacaaaaaccaactcaatcagcaacattcac
>57	N operona: 41	first-last	SAV0023	gene_poz=(601-2919)	-	probable 5'-nucleotidase precursor	null	/position=75514 - 79032 (76114 - 78432)	/lenght=3519 (2319)	/codons=1173 (773)	/complement=false	GC-compoz=38.33548943510134%	/LCI1=1.1036269430051813	/LCI2=0.06778929188255611	p_i1=0.092767373935024	p_i2=0.11660648528035707	/Tai=0.38837462598847505	/Tei=0.20494583675232136	/EEI=2.904807949621586
cgattttaacggatacgggttacgtgtctgatcgtatgaaaggtatgatacgtggcagcgatgcgtttatttttgagagtaatcatgacgtcgatatgttgagaatgtgtcgttatccatggaagacgaaacaacgtattttaggcgatatgggtcatgtatctaatgaggatgcgggtcatgcgatgacagatgtgattacaggtaacacgaaacgtatttacctatcgcatttatcacaagacaataacatgaaagatttggcgcgtatgagtgttggccaagtattgaacgaacacgatattgatacggaaaaagaagtattgctatgtgatacggataaagctattccaacgccaatatatacaatataaatgagagtcaccctataaagttcggcactgctgtgagacgactttatcgggtgcttttttatgttattggtgggaaatggctgttgttggaattaaggttctatttgaaatgtaaaaaataattcgatattaaatgtaatttataaataatttacataaaatcaatcattttaatataaggattatgataatatattggtgtatgacagttaatggagggaacgaaatgaaagctttattacttaaaacaagtgtatggctcgttttgctttttagtgtgatgggattatggcaagtctcgaacgcggctgagcagtatacaccaatcaaagcacatgtagtaacaacgatagacaaagcaacaacagataagcaacaagtaacgccaacaaaggaagcggctcatcaatttggtgaagaagcggcaaccaacgtatcagcatcagcacagggaacagctgatgaaataaacaataaagtaacatccaacgcattttctaacaaaccatctacagcagtttcaacaaaagtaaacgaaacgcacgatgtagatacacaacaagcctcaacacaaaaaccaactcaatcagcaacattcacattatcaaatgctaaaacagcatcactttcaccacgaatgtttgctgccaatgtaccacaaacaacaacacataaaatattacatacaaatgatatccatggccgactagccgaagaaaaagggcgtgtcatcggtatggctaaattaaaaacaataaaagaacaagaaaagcctgatttaatgttagacgcaggagacgccttccaaggtttaccactttcaaaccagtctaaaggtgaagaaatggctaaagcaatgaatgcagtaggttatgatgctatggcagtgggtaaccatgaatttgactttggatacgatcagttgaaaaagttagagggtatgttagacttcccgatgctaagtactaacgtttacaaagatgggaaacgcgcgtttaagccttcaacaattgtaacgaaaaatagtattcgttatggaattattggcgtaacgacaccagaaacaaagacgaaaacaagacctgagggcattaaaggtgttgaatttagagatccattacaaagtgtgacagcagaaatgatgcgtatttataaagacgtagatacatttgttgttatatcacatttagggattgatccttcaacacaagaaacatggcgtggtgattacttagtgaaacaattaagtcaaaatccacaattgaagaaacgtattacagtcattgatggtcattcacataccgtacttcaaaatggtcaaatttataacaatgatgcattagcacaaacaggtacagcacttgcgaatatcggtaaggttacatttaattaccgcaatggagaggtatcaaatattaaaccgtcattgattaatgttaaagacgttgaaaatgtaacaccgaacaaagcattagctgaacaaattaatcaagctgatcaaacatttagagcacaaacagcagaggttattattccaaataataccattgatttcaaaggagaaagagatgacgttagaacgcgtgaaacaaatttaggaaacgcgattgcagatgctatggaagcgtatggcgttaagaatttctctaaaaagactgactttgccgtgacaaatggtggaggtattcgtgcctctatcgcaaaaggtaaggtgacacgctatgatttaatctcagtattaccatttggaaatacgattgcgcaaattgatgtaaaaggttcagacgtctggacagctttcgaacatagtttaggtgcaccaacaacacaaaaagacggtaagacagtattaacagcgaatggcggtttactacatatctctgattcaattcgtgtttactatgatatgaataaaccgtctggcaaacgaattaacgctattcaaattttaaataaagagacaggtaagtttgaaaatattgatttaaaacgtgtatatcatgtaacgatgaatgacttcacagcatcaggtggcgacggatatagtatgttcggtggccctagagaagaaggtatttcattagatcaagtactagcaagttatttaaaaacagctaacatagctaagtatgatacgacagaaccacaacgtatgttattaggtaaaccagcagtaagtgaacaaccagctaaaggacaacaaggtagcaaaggtagtgagtctggtaaagatgtacaaccaattggtgacgacaaagcgatgaatccagcgaaacaaccagcgacaggtaaagttgtattgttaccaacgcatagaggaactgttagtagcggtacagaaggttctggtcgcacattagaaggagctactgtatcaagcaagagtgggaaccaattggttagaatgtcagtgcctaaaggtagcgcgcatgagaaacagttaccaaaaactggaactaatcaaagctcaagcccagcagcgatgtttgtattagtagcaggtataggtttaatcgcgactgtacgacgtagaaaagctagttaaaatatattgaaaacaatactactgtatttcttaaataagaggtacggtagtgtttttttatggaaaaaagctataaacgttgataaacatgggatataaaaacggggataagtaataagacatcaaggtgtttatccacagaaatggggatagttatccagaattgtgtacaatttaaagagaaatacccacaatgcccacagagttatccacaaatacacaagttatacactaaaaattgggcataaatgtcaggaaaatatcaaaaactgcaaaaaatattggtataataagagggaacagtgtgaacaagttaataacttgtggataactggaaagttgataacaatttggaggaccaaacgacatgaaaatcaccattttagctgtagggaaactaaaagagaaatattggaagcaagccatagcagaatatgaaaaacgtttaggcccatacaccaagatagacatcatagaagttccagacgaaaaagcaccagaaaatatgagcgacaaagaaattgagcaagtaaaagaaaaagaaggccaacgaatactagccaaaattaaaccacaatccacagtcattacattagaaat
>58	N operona: 42	first-last	SAV0024	gene_poz=(601-1080)	-	conserved hypothetical protein orfX	null	/position=78200 - 79879 (78800 - 79279)	/lenght=1680 (480)	/codons=560 (160)	/complement=false	GC-compoz=39.375%	/LCI1=0.9119496855345912	/LCI2=0.0490566037735849	p_i1=0.04895873955692887	p_i2=0.055090834764852784	/Tai=0.5330201538150343	/Tei=0.1495817512883675	/EEI=1.9742901660402599
atagaggaactgttagtagcggtacagaaggttctggtcgcacattagaaggagctactgtatcaagcaagagtgggaaccaattggttagaatgtcagtgcctaaaggtagcgcgcatgagaaacagttaccaaaaactggaactaatcaaagctcaagcccagcagcgatgtttgtattagtagcaggtataggtttaatcgcgactgtacgacgtagaaaagctagttaaaatatattgaaaacaatactactgtatttcttaaataagaggtacggtagtgtttttttatggaaaaaagctataaacgttgataaacatgggatataaaaacggggataagtaataagacatcaaggtgtttatccacagaaatggggatagttatccagaattgtgtacaatttaaagagaaatacccacaatgcccacagagttatccacaaatacacaagttatacactaaaaattgggcataaatgtcaggaaaatatcaaaaactgcaaaaaatattggtataataagagggaacagtgtgaacaagttaataacttgtggataactggaaagttgataacaatttggaggaccaaacgacatgaaaatcaccattttagctgtagggaaactaaaagagaaatattggaagcaagccatagcagaatatgaaaaacgtttaggcccatacaccaagatagacatcatagaagttccagacgaaaaagcaccagaaaatatgagcgacaaagaaattgagcaagtaaaagaaaaagaaggccaacgaatactagccaaaattaaaccacaatccacagtcattacattagaaatacaaggaaagatgctatcttccgaaggattggcccaagaattgaaccaacgcatgacccaagggcaaagcgactttgtattcgtcattggcggatcaaacggcctgcacaaggacgtcttacaacgcagtaactacgcactatcattcagcaaaatgacattcccacatcaaatgatgcgggttgtgttaattgagcaagtgtatagagcatttaagattatgcgtggagaagcatatcataaatgatgcggttttttcagccgcttcataaagggattttgaatgtatcagaacatatgaggtttatgtgaattgctgttatgtttttaagaagcttatcataagtaatgaggttcatgatttttgacatagttagcctccgcagtctttcatttcaagtaaataatagcgaaatattctttatactgaatacttatagtgaagcaaagttctagctttgagaaaattctttctgcaactaaatatagtaaattacggtaaaatataaataagtacatattgaagaaaatgagacataatatattttataataggagggaatttcaaatgatagacaactttatgcaggtccttaaattaattaaagagaaacgtaccaataatgtagttaaaaaatctgattgggataaaggtgatctatataaaactttagtccatgataagttacccaagcagttaaaagtgcatataaaagaagataaatattcagttgtagggaaggttgctactgggaactatagtaaagttccttggatttcaatatatgatgagaatataacaaaagaaacaaaggatggatattatttggtatatctttttcatccg
>59	N operona: 43	first-last	SAV0025	gene_poz=(601-1896)	-	hypothetical protein	null	/position=78962 - 81457 (79562 - 80857)	/lenght=2496 (1296)	/codons=832 (432)	/complement=false	GC-compoz=28.3179012345679%	/LCI1=1.65738592420727	/LCI2=0.07455529775715389	p_i1=0.2902309774490824	p_i2=0.1432357888330436	/Tai=0.36364531140112133	/Tei=0.22891220994973926	/EEI=2.4306577612834315
gtaaaagaaaaagaaggccaacgaatactagccaaaattaaaccacaatccacagtcattacattagaaatacaaggaaagatgctatcttccgaaggattggcccaagaattgaaccaacgcatgacccaagggcaaagcgactttgtattcgtcattggcggatcaaacggcctgcacaaggacgtcttacaacgcagtaactacgcactatcattcagcaaaatgacattcccacatcaaatgatgcgggttgtgttaattgagcaagtgtatagagcatttaagattatgcgtggagaagcatatcataaatgatgcggttttttcagccgcttcataaagggattttgaatgtatcagaacatatgaggtttatgtgaattgctgttatgtttttaagaagcttatcataagtaatgaggttcatgatttttgacatagttagcctccgcagtctttcatttcaagtaaataatagcgaaatattctttatactgaatacttatagtgaagcaaagttctagctttgagaaaattctttctgcaactaaatatagtaaattacggtaaaatataaataagtacatattgaagaaaatgagacataatatattttataataggagggaatttcaaatgatagacaactttatgcaggtccttaaattaattaaagagaaacgtaccaataatgtagttaaaaaatctgattgggataaaggtgatctatataaaactttagtccatgataagttacccaagcagttaaaagtgcatataaaagaagataaatattcagttgtagggaaggttgctactgggaactatagtaaagttccttggatttcaatatatgatgagaatataacaaaagaaacaaaggatggatattatttggtatatctttttcatccggaaggagaaggcatatacttatctttgaatcaaggatggtcaaagataagtgatatgtttccgcgggataaaaatgctgcaaaacaaagagcattaactttatcttccgaactcaataaatatattacatcaaatgaatttaatactggaagattttattacgcagaaaataaagattcatcttatgatttaaaaaatgattatccatcaggatattctcatggatcaataagattcaaatattatgatttgaatgaaggattcacagaagaagatatgctagaggatttaaagaaatttttagaactatttaatgaattagcttcaaaagttacaaaaacatcctatgatagcttggtcaatagcatagacgaaatacaggaagacagcgaaattgaagaaattagaacagcacaaaaagataagacactcaaggaagtggaagcacctaaaggaataattccaaaatataaaaaaggtgtatcaaagactactaaaaatgattcagaaattgaaaaatcaaataaagagaataaattaaccggtaaagttggagaaaaattagcgctaaattactttaatgagctaattgataataaaatagacgaagataagaaagaacagtttaggaatattttaaatgataatccagggtctcaacacggtcatggctatgatttagtagcttttgatccaacaaatacagataaagctgtagaaaaatttattgaaattaaaacatctacatcttctagtattgaggaaccattttttatgtcgctaaatgaaatgtttgctatgaaagaatataagcagaaatatttaatattaagaatatttaatgtttccggtaaagaaccacaattttattttatagatccatatgcaaattattctgaatttaaagatgtagatgatctcattgacaaagtatttaatgtagaagctattcagtataaagtttttggcgaaaaatgattacttgaacaagagctaaaataaaattgtgatctaataaaaatagaaactgtaatttaaataaaactttctaaataagctaactgataaaaaatcagtttgtccacagtctgaaacaagattcctatattctttaggaatcttgttttttctatttttatggtgataaagagcagataagataatgtgtaataatcacaaaaaagttaaatattttaaggcttgtttaattattaatgattttatatataaagagcagtataataaagttgttaatatattatgaataatattcaagtaattttattgttttttaatttgtcgatatttaagttgagttaaatttaaagggtgtaatttgttttacaatgatgaagataattagtctatcaaaataaaggggttgggactgttatgagtgataatttgtcattattcattgactatatcaatgataatataatctatggtagtgaaatcaaacgggagaaattagagaatttatttaatcaatttgctataaaaaatgttgaaaagaacattgtctatgatgaactgaaatctttagatattacaatcattgagtcacaggattcatat
>60	N operona: 44	first-last	SAV0026	gene_poz=(601-840)	-	hypothetical protein	null	/position=80672 - 82111 (81272 - 81511)	/lenght=1440 (240)	/codons=480 (80)	/complement=false	GC-compoz=24.583333333333332%	/LCI1=2.0126582278481013	/LCI2=0.09240506329113926	p_i1=0.44092881849943777	p_i2=0.2212083319869431	/Tai=0.3676820338053739	/Tei=0.2990874987882488	/EEI=2.4476389450565503
tttgctatgaaagaatataagcagaaatatttaatattaagaatatttaatgtttccggtaaagaaccacaattttattttatagatccatatgcaaattattctgaatttaaagatgtagatgatctcattgacaaagtatttaatgtagaagctattcagtataaagtttttggcgaaaaatgattacttgaacaagagctaaaataaaattgtgatctaataaaaatagaaactgtaatttaaataaaactttctaaataagctaactgataaaaaatcagtttgtccacagtctgaaacaagattcctatattctttaggaatcttgttttttctatttttatggtgataaagagcagataagataatgtgtaataatcacaaaaaagttaaatattttaaggcttgtttaattattaatgattttatatataaagagcagtataataaagttgttaatatattatgaataatattcaagtaattttattgttttttaatttgtcgatatttaagttgagttaaatttaaagggtgtaatttgttttacaatgatgaagataattagtctatcaaaataaaggggttgggactgttatgagtgataatttgtcattattcattgactatatcaatgataatataatctatggtagtgaaatcaaacgggagaaattagagaatttatttaatcaatttgctataaaaaatgttgaaaagaacattgtctatgatgaactgaaatctttagatattacaatcattgagtcacaggattcatataaaaataaattgaagagattattttcggttctgttgcaaagtaaaaaaatatagctaaccactaatttatcatgtcagtgttcgcttaacttgctagcatgatgctaatttcgtggcatggcgaaaatccgtagatctgaagagacctgcggttctttttatatagagcgtaaatacattcaataccttttaaagtattctttgctgtattgatactttgataccttgtctttcttactttaatatgacggtgatcttgctcaatgaggttattcagatatttcgatgtacaatgacagtcaggtttaagtttaaaagctttaattactttagccattgctaccttcgttgaaggtgcctgatctgtaattaccttttgaggtttaccaaattgtttaatgagacgtttgataaacgcatatgctgaatgattatctcgttgcttacgcaaccaaatatctaatgtatgtccctctgcatcaatggcacgatataaatagctccattttccttttattttgatgtacgtctcatcaatacgccatttgtaataagcttttttatgctttttcttccaaatttgatacaaaattggggcatattcttgaacccaacggtagaccgttgaatgatgaacgtttacaccacgttccc
>61	N operona: 45	first-last	SAV0027	gene_poz=(601-1275)	tnp	transposase for IS-like element	null	/position=80943 - 82817 (81543 - 82217)	/lenght=1875 (675)	/codons=625 (225)	/complement=true	GC-compoz=34.37037037037037%	/LCI1=1.3943452380952381	/LCI2=0.14136904761904764	p_i1=0.18616905425899327	p_i2=0.452956410165988	/Tai=0.5022375795486986	/Tei=0.5076607691493892	/EEI=2.0727714447826164
atgcgtgcaacggaagtgacaataaataataaagataattcttataatcagcacatgcatgtattggtatgtgtggaaccaacttattttaagaatacagaaaactacgtgaatcaaaaacaatggattcaattttggaaaaaggcaatgaaattagactatgatccaaatgtaaaagttcaaatgattcgaccgaaaaataaatataaatcggatatacaatcggcaattgacgaaactgcaaaatatcctgtaaaggatacggattttatgaccgatgatgaagaaaagaatttgtaacgtttgtctgatttggaggaaggtttacaccgtaaaaggttaatctcctatggtggtttgttaaaagaaatacataaaaaattaaaccttgatgacacagaagaaggcgatttgattcatacagatgatgacgaaaaagccgatgaagatggattttctattattgcaatgtggaattgggaacggaaaaattattttattaaagagtagttcaacaaacgggccagtttgttgaagattagatggttctgttgcaaagttgaatttatagtataattttaacaaaaaggagtcttctgtatgaactatttcagatataaacaatttaacaaggatgttatcactgtagccgttggctactatctaagatatacattgagttatcgtgatatatctgaaatattaagggaacgtggtgtaaacgttcatcattcaacggtctaccgttgggttcaagaatatgccccaattttgtatcaaatttggaagaaaaagcataaaaaagcttattacaaatggcgtattgatgagacgtacatcaaaataaaaggaaaatggagctatttatatcgtgccattgatgcagagggacatacattagatatttggttgcgtaagcaacgagataatcattcagcatatgcgtttatcaaacgtctcattaaacaatttggtaaacctcaaaaggtaattacagatcaggcaccttcaacgaaggtagcaatggctaaagtaattaaagcttttaaacttaaacctgactgtcattgtacatcgaaatatctgaataacctcattgagcaagatcaccgtcatattaaagtaagaaagacaaggtatcaaagtatcaatacagcaaagaatactttaaaaggtattgaatgtatttacgctctatataaaaagaaccgcaggtctcttcagatctacggattttcgccatgccacgaaattagcatcatgctagcaagttaagcgaacactgacatgataaattagtggttagctatatttttttactttgcaacagaaccgaaaataatctcttcaatttatttttatatgaatcctgtgactcaatgattgtaatatctaaagatttcagttcatcatagacaatgttcttttcaacattttttatagcaaattgattaaataaattctctaatttctcccgtttgatttcactaccatagattatattatcattgatatagtcaatgaataatgacaaattatcactcataacagtcccaacccctttattttgatagactaattatcttcatcattgtaaaacaaattacaccctttaaatttaactcaacttaaatatcgacaaattaaaaaacaataaaattacttgaatattattcataatatattaacaactttattatactgctctttatatataaaatcattaataattaaacaagccttaaaatatttaacttttttgtgattattacacattatcttatctgctctttatcaccataaaaatagaaaaaacaagattcctaaagaatataggaatcttgtttcagactgtggacaaactgattttttatc
>62	N operona: 46	first	SAV0028	gene_poz=(601-807)	truncated-repB	truncated replication protein for plasmid	null	/position=81708 - 83114 (82308 - 82514)	/lenght=1407 (207)	/codons=469 (69)	/complement=true	GC-compoz=32.850241545893724%	/LCI1=1.1715686274509804	/LCI2=0.011274509803921572	p_i1=0.11191457998448061	p_i2=0.001007085814704874	/Tai=0.3979692648112809	/Tei=0.1009063772332344	/EEI=2.7132003707151653
ttagagtataaacaaaatcgtgaaacaggcgaaagaaagttgtatcgagtgtggttttgtaaatccaggctttgtccaatgtgcaactggaggagagcaatgaaacatggcattcagtcacaaaaggttgttgctgaagttattaaacaaaagccaacagttcgttggttgtttctcacattaacagttaaaaatgtttatgatggcgaagaattaaataagagtttgtcagatatggctcaaggatttcgccgaatgatgcaatataaaaaaattaataaaaatcttgttggttttatgcgtgcaacggaagtgacaataaataataaagataattcttataatcagcacatgcatgtattggtatgtgtggaaccaacttattttaagaatacagaaaactacgtgaatcaaaaacaatggattcaattttggaaaaaggcaatgaaattagactatgatccaaatgtaaaagttcaaatgattcgaccgaaaaataaatataaatcggatatacaatcggcaattgacgaaactgcaaaatatcctgtaaaggatacggattttatgaccgatgatgaagaaaagaatttgtaacgtttgtctgatttggaggaaggtttacaccgtaaaaggttaatctcctatggtggtttgttaaaagaaatacataaaaaattaaaccttgatgacacagaagaaggcgatttgattcatacagatgatgacgaaaaagccgatgaagatggattttctattattgcaatgtggaattgggaacggaaaaattattttattaaagagtagttcaacaaacgggccagtttgttgaagattagatggttctgttgcaaagttgaatttatagtataattttaacaaaaaggagtcttctgtatgaactatttcagatataaacaatttaacaaggatgttatcactgtagccgttggctactatctaagatatacattgagttatcgtgatatatctgaaatattaagggaacgtggtgtaaacgttcatcattcaacggtctaccgttgggttcaagaatatgccccaattttgtatcaaatttggaagaaaaagcataaaaaagcttattacaaatggcgtattgatgagacgtacatcaaaataaaaggaaaatggagctatttatatcgtgccattgatgcagagggacatacattagatatttggttgcgtaagcaacgagataatcattcagcatatgcgtttatcaaacgtctcattaaacaatttggtaaacctcaaaaggtaattacagatcaggcaccttcaacgaaggtagcaatggctaaagtaattaaagcttttaaacttaaacctgactgtcattgtacatcgaaatatctgaataacctcattgagcaagatcac
>63	N operona: 46	middle	SAV0029	gene_poz=(601-1395)	truncated-repB	truncated replication protein for pUB110 plasmid	null	/position=81918 - 83912 (82518 - 83312)	/lenght=1995 (795)	/codons=665 (265)	/complement=true	GC-compoz=32.32704402515723%	/LCI1=1.4393939393939394	/LCI2=0.0720959595959596	p_i1=0.20298536317371454	p_i2=0.13333004585706607	/Tai=0.4367377842536142	/Tei=0.21999704127135947	/EEI=2.194354619892559
cgagagaatataaaaaattaagtaaagaacatgggcaagttaaagaaaaatatagtggtcttgtagagcgatttaatgaaaatgtaaatgattataatgagttgcttgaagaaaacaagtctttaaagtctaaaataagcgatttaaagcgtgatgtgagtttaatttatgaaagcactaaggaattccttaaggaacgtacagacggcttaaaagcctttaaaaacgtttttaaggggtttgtagacaaggtaaaggataaaacagcacaattccaagaaaaacacgatttagaacctaaaaagaacgaatttgaactaactcataaccgagaggtaaaaaaagaacgaagtcgagatcagggaatgagtttataaaataaaaaaagcacctgaaaaggtgtctttttttgatggttttgaacttgttctttcttatcttgatacatatagaaataacgtcatttttattttagttgctgaaaggtgcgttgaagtgttggtatgtatgtgttttaaagtattgaaaacccttaaaattggttgcacagaaaaaccccatctgttaaagttataagtgactaaacaaataactaaatagatgggggtttcttttaatattatgtgtcctaatagtagcatttattcagatgaaaaatcaagggttttagtggacaagacaaaaagtggaaaagtgagaccatggagagaaaagaaaatcgctaatgttgattactttgaacttctgcatattcttgaatttaaaaaggctgaaagagtaaaagattgtgctgaaatattagagtataaacaaaatcgtgaaacaggcgaaagaaagttgtatcgagtgtggttttgtaaatccaggctttgtccaatgtgcaactggaggagagcaatgaaacatggcattcagtcacaaaaggttgttgctgaagttattaaacaaaagccaacagttcgttggttgtttctcacattaacagttaaaaatgtttatgatggcgaagaattaaataagagtttgtcagatatggctcaaggatttcgccgaatgatgcaatataaaaaaattaataaaaatcttgttggttttatgcgtgcaacggaagtgacaataaataataaagataattcttataatcagcacatgcatgtattggtatgtgtggaaccaacttattttaagaatacagaaaactacgtgaatcaaaaacaatggattcaattttggaaaaaggcaatgaaattagactatgatccaaatgtaaaagttcaaatgattcgaccgaaaaataaatataaatcggatatacaatcggcaattgacgaaactgcaaaatatcctgtaaaggatacggattttatgaccgatgatgaagaaaagaatttgtaacgtttgtctgatttggaggaaggtttacaccgtaaaaggttaatctcctatggtggtttgttaaaagaaatacataaaaaattaaaccttgatgacacagaagaaggcgatttgattcatacagatgatgacgaaaaagccgatgaagatggattttctattattgcaatgtggaattgggaacggaaaaattattttattaaagagtagttcaacaaacgggccagtttgttgaagattagatggttctgttgcaaagttgaatttatagtataattttaacaaaaaggagtcttctgtatgaactatttcagatataaacaatttaacaaggatgttatcactgtagccgttggctactatctaagatatacattgagttatcgtgatatatctgaaatattaagggaacgtggtgtaaacgttcatcattcaacggtctaccgttgggttcaagaatatgccccaattttgtatcaaatttggaagaaaaagcataaaaaagcttattacaaatggcgtattgatgagacgtacatcaaaataaaaggaaaatggagctatttatatcgtgccattgatgcagagggacatacatta
>65	N operona: 47	first-last	SAV0031	gene_poz=(601-1863)	pre	plasmid recombination enzyme	null	/position=82936 - 85398 (83536 - 84798)	/lenght=2463 (1263)	/codons=821 (421)	/complement=true	GC-compoz=33.650039588281864%	/LCI1=1.3396825396825396	/LCI2=0.047936507936507944	p_i1=0.16649418499910038	p_i2=0.05208097276781474	/Tai=0.40513219971906167	/Tei=0.14687287549103326	/EEI=2.3771769941626104
atcattaaaagatcagtggtgggatgaacgagactttgcagtaattgatcccgacaacaatttgattagcttttttcaacaaataaaaagctaaaatctattattaatctgttcagcaatcgggcgcgattgctgaataaaagatacgagagacctctcttgtatcttttttattttgagtggttttgtccgttacactagaaaaccgaaagacaataaaaattttattcttgctgagtctggctttcggtaagctagacaaaacggacaaaataaaaattggcaagggtttaaaggtggagattttttgagtgatcttctcaaaaaatactacctgtcccttgctgatttttaaacgagcacgagagcaaaacccccctttgctgaggtggcagagggcaggtttttttgtttcttttttctcgtaaaaaaaagaaaggtcttaaaggttttatggttttggtcggcactgccgacagcctcgcagagcacacactttatgaatataaagtatagtgtgttatactttacttggaagtggttgccggaaagagcgaaaatgcctcacatttgtgccacctaaaaaggagcgatttacatatgagttatgcagtttgtagaatgcaaaaagtgaaatcagctggactaaaaggcatgcaatttcataatcaaagagagcgaaaaagtagaacgaatgatgatattgaccatgagcgaacacgtgaaaattatgatttgaaaaatgataaaaatattgattacaacgaacgtgtcaaagaaattattgaatcacaaaaaacaggtacaagaaaaacgaggaaagatgctgttcttgtaaatgagttgctagtaacatctgaccgagatttttttgagcaactggatccaggagaacaaaaacgattttttgaggaaagttataaattattttccgaacgatatggcaagcaaaatattgcttatgcaacagttcataatgatgagcaaacccctcacatgcatttaggtgttgtgcctatgcgtgatggaaaactgcaaggaaaaaatgtgtttaatcgtcaagaactgttatggctacaagataaattccccgagcatatgaaaaaacagggttttgagttgaagcgtggtgaacgtggctctgaccgtaaacatattgagacagctaaatttaaaaaacaaactttggaaaaagagattgattttctagaaaaaaatttagcagttaaaaaagatgaatggactgcttatagcgataaagttaaatcagatttagaagtaccagcgaaacgacacatgaaaagtgttgaagtgccaacgggtgaaaagtctatgtttggtttgggaaaagaaataatgaaaacagaaaagaaaccaaccaaaaatgttgttatatcggagcgtgattataaaaacttagtgactgctgcgagagataacgataggttaaaacagcatgttagaaatctcatgagtactgatatggcgagagaatataaaaaattaagtaaagaacatgggcaagttaaagaaaaatatagtggtcttgtagagcgatttaatgaaaatgtaaatgattataatgagttgcttgaagaaaacaagtctttaaagtctaaaataagcgatttaaagcgtgatgtgagtttaatttatgaaagcactaaggaattccttaaggaacgtacagacggcttaaaagcctttaaaaacgtttttaaggggtttgtagacaaggtaaaggataaaacagcacaattccaagaaaaacacgatttagaacctaaaaagaacgaatttgaactaactcataaccgagaggtaaaaaaagaacgaagtcgagatcagggaatgagtttataaaataaaaaaagcacctgaaaaggtgtctttttttgatggttttgaacttgttctttcttatcttgatacatatagaaataacgtcatttttattttagttgctgaaaggtgcgttgaagtgttggtatgtatgtgttttaaagtattgaaaacccttaaaattggttgcacagaaaaaccccatctgttaaagttataagtgactaaacaaataactaaatagatgggggtttcttttaatattatgtgtcctaatagtagcatttattcagatgaaaaatcaagggttttagtggacaagacaaaaagtggaaaagtgagaccatggagagaaaagaaaatcgctaatgttgattactttgaacttctgcatattcttgaatttaaaaaggctgaaagagtaaaagattgtgctgaaatattagagtataaacaaaatcgtgaaacaggcgaaagaaagttgtatcgagtgtggttttgtaaatccaggctttgtccaatgtgcaactggaggagagcaatgaaacatggcattcagtcacaaaaggttgttgctgaagttattaaacaaaagccaacagttcgttggttgtttctcac
>66	N operona: 48	first-last	SAV0032	gene_poz=(601-741)	-	hypothetical protein	null	/position=84307 - 85647 (84907 - 85047)	/lenght=1341 (141)	/codons=447 (47)	/complement=false	GC-compoz=46.09929078014184%	/LCI1=2.5869565217391304	/LCI2=0.4086956521739132	p_i1=0.6602385676445698	p_i2=0.9757239542359174	/Tai=0.925486934534067	/Tei=0.9781515588123256	/EEI=1.1182700931170053
ggggaatttatcttgtagccataacagttcttgacgattaaacacattttttccttgcagttttccatcacgcataggcacaacacctaaatgcatgtgaggggtttgctcatcattatgaactgttgcataagcaatattttgcttgccatatcgttcggaaaataatttataactttcctcaaaaaatcgtttttgttctcctggatccagttgctcaaaaaaatctcggtcagatgttactagcaactcatttacaagaacagcatctttcctcgtttttcttgtacctgttttttgtgattcaataatttctttgacacgttcgttgtaatcaatatttttatcatttttcaaatcataattttcacgtgttcgctcatggtcaatatcatcattcgttctactttttcgctctctttgattatgaaattgcatgccttttagtccagctgatttcactttttgcattctacaaactgcataactcatatgtaaatcgctcctttttaggtggcacaaatgtgaggcattttcgctctttccggcaaccacttccaagtaaagtataacacactatactttatattcataaagtgtgtgctctgcgaggctgtcggcagtgccgaccaaaaccataaaacctttaagacctttcttttttttacgagaaaaaagaaacaaaaaaacctgccctctgccacctcagcaaaggggggttttgctctcgtgctcgtttaaaaatcagcaagggacaggtagtattttttgagaagatcactcaaaaaatctccacctttaaacccttgccaatttttattttgtccgttttgtctagcttaccgaaagccagactcagcaagaataaaatttttattgtctttcggttttctagtgtaacggacaaaaccactcaaaataaaaaagatacaagagaggtctctcgtatcttttattcagcaatcgcgcccgattgctgaacagattaataatagattttagctttttatttgttgaaaaaagctaatcaaattgttgtcgggatcaattactgcaaagtctcgttcatcccaccactgatcttttaatgatgtattggggtgcaaaatgcccaaaggcttaatatgttgatataattcatcaattccctctacttcaatgcggcaactagcagtaccagcaataaacgactccgcacctgtacaaaccggtgaatcattactacgagagcgccagccttcatcacttgcctcccatagatgaatccgaacctcattacacattagaactgcgaatccatcttcatggtgaaccaaagtgaaacctagtttatcgcaataa
>67	N operona: 49	first-last	SAV0033	gene_poz=(601-792)	-	hypothetical protein	null	/position=84495 - 85886 (85095 - 85286)	/lenght=1392 (192)	/codons=464 (64)	/complement=false	GC-compoz=37.5%	/LCI1=2.068783068783069	/LCI2=0.319047619047619	p_i1=0.46441502989801253	p_i2=0.9209598535241241	/Tai=0.768676290216638	/Tei=0.9288638681717117	/EEI=1.4548533736063425
atcgtttttgttctcctggatccagttgctcaaaaaaatctcggtcagatgttactagcaactcatttacaagaacagcatctttcctcgtttttcttgtacctgttttttgtgattcaataatttctttgacacgttcgttgtaatcaatatttttatcatttttcaaatcataattttcacgtgttcgctcatggtcaatatcatcattcgttctactttttcgctctctttgattatgaaattgcatgccttttagtccagctgatttcactttttgcattctacaaactgcataactcatatgtaaatcgctcctttttaggtggcacaaatgtgaggcattttcgctctttccggcaaccacttccaagtaaagtataacacactatactttatattcataaagtgtgtgctctgcgaggctgtcggcagtgccgaccaaaaccataaaacctttaagacctttcttttttttacgagaaaaaagaaacaaaaaaacctgccctctgccacctcagcaaaggggggttttgctctcgtgctcgtttaaaaatcagcaagggacaggtagtattttttgagaagatcactcaaaaaatctccacctttaaacccttgccaatttttattttgtccgttttgtctagcttaccgaaagccagactcagcaagaataaaatttttattgtctttcggttttctagtgtaacggacaaaaccactcaaaataaaaaagatacaagagaggtctctcgtatcttttattcagcaatcgcgcccgattgctgaacagattaataatagattttagctttttatttgttgaaaaaagctaatcaaattgttgtcgggatcaattactgcaaagtctcgttcatcccaccactgatcttttaatgatgtattggggtgcaaaatgcccaaaggcttaatatgttgatataattcatcaattccctctacttcaatgcggcaactagcagtaccagcaataaacgactccgcacctgtacaaaccggtgaatcattactacgagagcgccagccttcatcacttgcctcccatagatgaatccgaacctcattacacattagaactgcgaatccatcttcatggtgaaccaaagtgaaacctagtttatcgcaataaaaacctatactctttttaatatccccgactggcaatgccgggatagactgtaacattctcacgcataaaatcccctttcattttctaatgtaaatctattaccttattattaattcaattcgctcataattaatcctttttcttattacgcaaaatggcccgatttaagcacaccctttattccgttaatgcgccatgacagccatgataattactaatactaggagaagttaataaat
>68	N operona: 50	first-last	SAV0034	gene_poz=(601-1005)	bleO	bleomycin resistance protein	null	/position=84705 - 86309 (85305 - 85709)	/lenght=1605 (405)	/codons=535 (135)	/complement=true	GC-compoz=40.49382716049383%	/LCI1=1.2338308457711442	/LCI2=0.15845771144278606	p_i1=0.1309952519181935	p_i2=0.5285462993872154	/Tai=0.5810459766412	/Tei=0.5756916694484939	/EEI=1.7952653014363062
gaagcccaaacgttccacgatgcgatttgtgcccttatcgtagaagagctgtttgaatatgcaggcaaatggcgtaatattcgtgtgcaaggaccgacaacatttctaccatccttgactgtacaggtagcaatggcaggtgccatgttgattggtctgcatcatcgcatctgttatacgacgagcgcttcggtcttaactgaagcagttaagcaatcagatcttccttcaggttatgaccatctgtgccagttcgtaatgtctggtcaactttccgactctgagaaacttctggaatcgctagagaatttctggaatgggattcaggagtggacagaacgacacggatatatagtggatgtgtcaaaacgcataccattttgaacgatgacctctaataattgttaatcatgttggttacgtatttattaacttctcctagtattagtaattatcatggctgtcatggcgcattaacggaataaagggtgtgcttaaatcgggccattttgcgtaataagaaaaaggattaattatgagcgaattgaattaataataaggtaatagatttacattagaaaatgaaaggggattttatgcgtgagaatgttacagtctatcccggcattgccagtcggggatattaaaaagagtataggtttttattgcgataaactaggtttcactttggttcaccatgaagatggattcgcagttctaatgtgtaatgaggttcggattcatctatgggaggcaagtgatgaaggctggcgctctcgtagtaatgattcaccggtttgtacaggtgcggagtcgtttattgctggtactgctagttgccgcattgaagtagagggaattgatgaattatatcaacatattaagcctttgggcattttgcaccccaatacatcattaaaagatcagtggtgggatgaacgagactttgcagtaattgatcccgacaacaatttgattagcttttttcaacaaataaaaagctaaaatctattattaatctgttcagcaatcgggcgcgattgctgaataaaagatacgagagacctctcttgtatcttttttattttgagtggttttgtccgttacactagaaaaccgaaagacaataaaaattttattcttgctgagtctggctttcggtaagctagacaaaacggacaaaataaaaattggcaagggtttaaaggtggagattttttgagtgatcttctcaaaaaatactacctgtcccttgctgatttttaaacgagcacgagagcaaaacccccctttgctgaggtggcagagggcaggtttttttgtttcttttttctcgtaaaaaaaagaaaggtcttaaaggttttatggttttggtcggcactgccgacagcctcgcagagcacacactttatgaatataaagtatagtgtgttatactttacttggaagtggttgccggaaagagcgaaaatgcctcacatttgtgccacctaaaaaggagcgatttacatatgagttatgcagtttgtagaatgcaaaaagtgaaatcagctggactaaaaggcatgcaatttcataatcaaagagagcgaaaaagtagaacga
>69	N operona: 51	first-last	SAV0035	gene_poz=(601-1371)	aadD	kanamycin nucleotidyltransferase	null	/position=85326 - 87296 (85926 - 86696)	/lenght=1971 (771)	/codons=657 (257)	/complement=true	GC-compoz=42.282749675745784%	/LCI1=1.0677083333333333	/LCI2=0.08098958333333332	p_i1=0.0833876102009512	p_i2=0.17023261884816382	/Tai=0.6024392739303596	/Tei=0.25320935696334745	/EEI=1.6303001761416616
tatcgtgccattgatgcagagggacatacattagatatttggttgcgtaagcaacgagataatcattcagcatatgcgtttatcaaacgtctcattaaacaatttggtaaacctcaaaaggtaattacagatcaggcaccttcaacgaaggtagcaatggctaaagtaattaaagcttttaaacttaaacctgactgtcattgtacatcgaaatatctgaataacctcattgagcaagatcaccgtcatattaaagtaagaaagacaaggtatcaaagtatcaatacagcaaagaatactttaaaaggtattgaatgtatttacgctctatataaaaagaaccgcaggtctcttcagatctacggattttcgccatgccacgaaattagcatcatgctagcaagttaagcgaacactgacatgataaattagtggttagctatatttttttactttgcaacagaaccgattagatgctataattgttattaaaaggattgaaggatgcttaggaagacgagttattaatagctgaataagaacggtgctctccaaatattcttatttagaaaagcaaatctaaaattatctgaaaagggaatgagaatagtgaatggaccaataataatgactagagaagaaagaatgaagattgttcatgaaattaaggaacgaatattggataaatatggggatgatgttaaggctattggtgtttatggctctcttggtcgtcagactgatgggccctattcggatattgagatgatgtgtgtcatgtcaacagaggaagcagagttcagccatgaatggacaaccggtgagtggaaggtggaagtgaattttgatagcgaagagattctactagattatgcatctcaggtggaatcagattggccgcttacacatggtcaatttttctctattttgccgatttatgattcaggtggatacttagagaaagtgtatcaaactgctaaatcggtagaagcccaaacgttccacgatgcgatttgtgcccttatcgtagaagagctgtttgaatatgcaggcaaatggcgtaatattcgtgtgcaaggaccgacaacatttctaccatccttgactgtacaggtagcaatggcaggtgccatgttgattggtctgcatcatcgcatctgttatacgacgagcgcttcggtcttaactgaagcagttaagcaatcagatcttccttcaggttatgaccatctgtgccagttcgtaatgtctggtcaactttccgactctgagaaacttctggaatcgctagagaatttctggaatgggattcaggagtggacagaacgacacggatatatagtggatgtgtcaaaacgcataccattttgaacgatgacctctaataattgttaatcatgttggttacgtatttattaacttctcctagtattagtaattatcatggctgtcatggcgcattaacggaataaagggtgtgcttaaatcgggccattttgcgtaataagaaaaaggattaattatgagcgaattgaattaataataaggtaatagatttacattagaaaatgaaaggggattttatgcgtgagaatgttacagtctatcccggcattgccagtcggggatattaaaaagagtataggtttttattgcgataaactaggtttcactttggttcaccatgaagatggattcgcagttctaatgtgtaatgaggttcggattcatctatgggaggcaagtgatgaaggctggcgctctcgtagtaatgattcaccggtttgtacaggtgcggagtcgtttattgctggtactgctagttgccgcattgaagtagagggaattgatgaattatatcaacatattaagcctttgggcattttgcaccccaatacatcattaaaagatcagtggtgggatgaacgagactttgcagtaattgatcccgacaacaatttgattagcttt
>70	N operona: 52	first-last	SAV0036	gene_poz=(601-1275)	tnp	transposase for IS-like element	null	/position=86289 - 88163 (86889 - 87563)	/lenght=1875 (675)	/codons=625 (225)	/complement=true	GC-compoz=34.37037037037037%	/LCI1=1.3943452380952381	/LCI2=0.14136904761904764	p_i1=0.18616905425899327	p_i2=0.452956410165988	/Tai=0.5022375795486986	/Tei=0.5076607691493892	/EEI=2.0727714447826164
gtgcgagagactaatggctcgagccatacccctaggcaagcatgcacgtacaaaatcgtaagataaaaaaataagcatatcactgtaaactttaaaaaatcagtttagtgatatgcttatttatttcgagttaggatttatgtcccaagctcatcaagcacaatcggccactagtttatttctctatcttatatgttctgatatggtcttctatactgtataagtatacttttgaatatggatcttgtgtcaattcacgttcgaaatcaaattcttgattatcaaatctgttaaagaatgtttcgtattcttcgactgataattgctctctagattctagcatatttaagtgtttctctttatctaatgctttgtcatatcctttaacgattgaaccactaaagatttctcctactgctcctgaaccataactaaatagacatactttctcttctggttggaatgtgtggttctgtaataacgaaattaaacttaagtataatgatcctgtataaatgttaccaacatctctattccataatacggttctgttgcaaagttgaatttatagtataattttaacaaaaaggagtcttctgtatgaactatttcagatataaacaatttaacaaggatgttatcactgtagccgttggctactatctaagatatacattgagttatcgtgatatatctgaaatattaagggaacgtggtgtaaacgttcatcattcaacggtctaccgttgggttcaagaatatgccccaattttgtatcaaatttggaagaaaaagcataaaaaagcttattacaaatggcgtattgatgagacgtacatcaaaataaaaggaaaatggagctatttatatcgtgccattgatgcagagggacatacattagatatttggttgcgtaagcaacgagataatcattcagcatatgcgtttatcaaacgtctcattaaacaatttggtaaacctcaaaaggtaattacagatcaggcaccttcaacgaaggtagcaatggctaaagtaattaaagcttttaaacttaaacctgactgtcattgtacatcgaaatatctgaataacctcattgagcaagatcaccgtcatattaaagtaagaaagacaaggtatcaaagtatcaatacagcaaagaatactttaaaaggtattgaatgtatttacgctctatataaaaagaaccgcaggtctcttcagatctacggattttcgccatgccacgaaattagcatcatgctagcaagttaagcgaacactgacatgataaattagtggttagctatatttttttactttgcaacagaaccgattagatgctataattgttattaaaaggattgaaggatgcttaggaagacgagttattaatagctgaataagaacggtgctctccaaatattcttatttagaaaagcaaatctaaaattatctgaaaagggaatgagaatagtgaatggaccaataataatgactagagaagaaagaatgaagattgttcatgaaattaaggaacgaatattggataaatatggggatgatgttaaggctattggtgtttatggctctcttggtcgtcagactgatgggccctattcggatattgagatgatgtgtgtcatgtcaacagaggaagcagagttcagccatgaatggacaaccggtgagtggaaggtggaagtgaattttgatagcgaagagattctactagattatgcatctcaggtggaatcagattggccgcttacacatggtcaatttttctctattttgccgatttatgattcaggtggatacttagagaaagtgtatcaaactgctaaatcggtagaagcccaaacgttccacgat
>71	N operona: 53	first-last	SAV0038	gene_poz=(601-942)	-	probable HMG-CoA synthase	null	/position=87047 - 88588 (87647 - 87988)	/lenght=1542 (342)	/codons=514 (114)	/complement=false	GC-compoz=30.116959064327485%	/LCI1=1.359882005899705	/LCI2=0.056637168141592927	p_i1=0.17366605225789422	p_i2=0.07755798785839291	/Tai=0.340778202021756	/Tei=0.16980218907255362	/EEI=2.778629052674233
tatgacggtgatcttgctcaatgaggttattcagatatttcgatgtacaatgacagtcaggtttaagtttaaaagctttaattactttagccattgctaccttcgttgaaggtgcctgatctgtaattaccttttgaggtttaccaaattgtttaatgagacgtttgataaacgcatatgctgaatgattatctcgttgcttacgcaaccaaatatctaatgtatgtccctctgcatcaatggcacgatataaatagctccattttccttttattttgatgtacgtctcatcaatacgccatttgtaataagcttttttatgctttttcttccaaatttgatacaaaattggggcatattcttgaacccaacggtagaccgttgaatgatgaacgtttacaccacgttcccttaatatttcagatatatcacgataactcaatgtatatcttagatagtagccaacggctacagtgataacatccttgttaaattgtttatatctgaaatagttcatacagaagactcctttttgttaaaattatactataaattcaactttgcaacagaaccgtattatggaatagagatgttggtaacatttatacaggatcattatacttaagtttaatttcgttattacagaaccacacattccaaccagaagagaaagtatgtctatttagttatggttcaggagcagtaggagaaatctttagtggttcaatcgttaaaggatatgacaaagcattagataaagagaaacacttaaatatgctagaatctagagagcaattatcagtcgaagaatacgaaacattctttaacagatttgataatcaagaatttgatttcgaacgtgaattgacacaagatccatattcaaaagtatacttatacagtatagaagaccatatcagaacatataagatagagaaataaactagtggccgattgtgcttgatgagcttgggacataaatcctaactcgaaataaataagcatatcactaaactgattttttaaagtttacagtgatatgcttatttttttatcttacgattttgtacgtgcatgcttgcctaggggtatggctcgagccattagtctctcgcacatactattccctcaggcgtcagcacttacaaaatcggttgtaattttcatttttatacgcattcttactgagattatactaataagaggaatagtaaaagcaattctaagtaaaattgcagataagaggtttgttaaaagcagttctaagtaaaattgcagataagaggtttgttaaaagcagttctaagtaaaattgcagataagaggtttgttaaaagcagttctcagtaaaattacagataagaggtacgttaaaagcagttctaagtaaaattgcagataagaggtacgttaaaagcagttctaggcaaaattgcagataagaggtgcgttaaaagcagttctcagtaaaattgctgataaggggtaagttaaaagcaatcctaagtaaaattgcagataaggggtacagaaaaactagac
>72	N operona: 54	first-last	SAV0039	gene_poz=(601-1344)	-	glycerophosphoryl diester phosphodiesterase	null	/position=88185 - 90128 (88785 - 89528)	/lenght=1944 (744)	/codons=648 (248)	/complement=false	GC-compoz=33.46774193548387%	/LCI1=1.3063427800269904	/LCI2=0.08515519568151149	p_i1=0.15492417168524522	p_i2=0.18843646060830693	/Tai=0.36976548874267456	/Tei=0.26959281454747624	/EEI=2.828678256564456
gcacttacaaaatcggttgtaattttcatttttatacgcattcttactgagattatactaataagaggaatagtaaaagcaattctaagtaaaattgcagataagaggtttgttaaaagcagttctaagtaaaattgcagataagaggtttgttaaaagcagttctaagtaaaattgcagataagaggtttgttaaaagcagttctcagtaaaattacagataagaggtacgttaaaagcagttctaagtaaaattgcagataagaggtacgttaaaagcagttctaggcaaaattgcagataagaggtgcgttaaaagcagttctcagtaaaattgctgataaggggtaagttaaaagcaatcctaagtaaaattgcagataaggggtacagaaaaactagacttgattacaaaatggagcttgggacataaatgattttttaaaaatgagatgagacgtagattaactccataatcaatacgaatctatcgacttctttatttatgatattcatctctttttaatggaaataaaagtgcgattaatgtgataatacagttacgttaattaaaaaaataaaaatgcaaggagaggtaatatgctaactgtatatggacatagaggattacctagtaaagctccggaaaatacaattgcatcatttaaagctgcttcagaagtagaaggtataaactggttggagttagatgttgcaattacaaaagatgaacaactgattatcattcatgatgattatttagaacggactacaaatatgtccggggaaataactgaattgaattatgatgaaattaaagatgcttctgcaggatcttggtttggtgaaaaattcaaagatgaacatttgccaactttcgatgatgtagtaaaaatagcaaatgaatataatatgaatttaaatgtagaattaaaaggtattactggaccgaatggactagcactttctaaaagtatggttaagcaagtggaagaacaattaacaaacttaaatcagaatcaagaagtgctcatttcaagctttaatgttgtgcttgttaaacttgcagaagaaatcatgccacaatataacagagcagttatattccatacaacttcgtttcgtgaagactggagaacacttttagattactgtaatgctaaaatagtaaacactgaagatgccaaacttactaaagcaaaagtaaaaatggtaaaagaagcgggttatgaattgaacgtatggactgtaaacaaaccagcacgtgcaaaccaacttgctaattggggagttgatggtatctttacagacaatgcagataaaatggtgcatttgtctcaatagaaagttagaggtgagtcttacgtttcagtgacggtagacttacctttaacatgttacatactaaaaaattaatttgaataagaaagagagacatatatgaaatacgatgattttatagtaggagaaacattcaaaacaaaaagccttcatattacagaagaagaaattatccaatttgcaacaacttttgatcctcaatatatgcatatagataaagaaaaagcagaacaaagtagatttaaaggtatcattgcatctggcatgcatacactttcaatatcatttaaattatgggtagaagaaggtaaatacggagaagaagttgtagcaggaacacaaatgaataacgttaaatttattaaacctgtatacccaggtaatacattgtacgttatcgctgaaattacaaataagaaatccataaaaaaagaaaatggactcgttacagtgtcactttcaacatacaatgaaaatgaagaaattgtatttaagggagaagtaacagcacttattaataattcataataaaacagtgaagcaaccatcgttacggattgcttcactgttttgttattcatctatatcgtattttttattacc
>73	N operona: 55	first-last	SAV0040	gene_poz=(601-1029)	-	conserved hypothetical protein	null	/position=89025 - 90653 (89625 - 90053)	/lenght=1629 (429)	/codons=543 (143)	/complement=false	GC-compoz=29.13752913752914%	/LCI1=1.5187793427230047	/LCI2=0.09178403755868547	p_i1=0.23376884990525848	p_i2=0.2183547971516681	/Tai=0.298348925797151	/Tei=0.2965193174365013	/EEI=3.3211721288892218
tttggtgaaaaattcaaagatgaacatttgccaactttcgatgatgtagtaaaaatagcaaatgaatataatatgaatttaaatgtagaattaaaaggtattactggaccgaatggactagcactttctaaaagtatggttaagcaagtggaagaacaattaacaaacttaaatcagaatcaagaagtgctcatttcaagctttaatgttgtgcttgttaaacttgcagaagaaatcatgccacaatataacagagcagttatattccatacaacttcgtttcgtgaagactggagaacacttttagattactgtaatgctaaaatagtaaacactgaagatgccaaacttactaaagcaaaagtaaaaatggtaaaagaagcgggttatgaattgaacgtatggactgtaaacaaaccagcacgtgcaaaccaacttgctaattggggagttgatggtatctttacagacaatgcagataaaatggtgcatttgtctcaatagaaagttagaggtgagtcttacgtttcagtgacggtagacttacctttaacatgttacatactaaaaaattaatttgaataagaaagagagacatatatgaaatacgatgattttatagtaggagaaacattcaaaacaaaaagccttcatattacagaagaagaaattatccaatttgcaacaacttttgatcctcaatatatgcatatagataaagaaaaagcagaacaaagtagatttaaaggtatcattgcatctggcatgcatacactttcaatatcatttaaattatgggtagaagaaggtaaatacggagaagaagttgtagcaggaacacaaatgaataacgttaaatttattaaacctgtatacccaggtaatacattgtacgttatcgctgaaattacaaataagaaatccataaaaaaagaaaatggactcgttacagtgtcactttcaacatacaatgaaaatgaagaaattgtatttaagggagaagtaacagcacttattaataattcataataaaacagtgaagcaaccatcgttacggattgcttcactgttttgttattcatctatatcgtattttttattaccgttctcatatagctcatcatacactttacctgagattttggcattgtagctagccattcctttatcttgtacatctttaacattaatagccatcatcatgtttggattatctttatcatatgatataaaccacccaatttgtctgccagtttctccttgtttcattttgagttctgcagtaccggatttgccaattaagtttgcataagatctataaatatcttctttatgtgttttatttacgacttgttgcataccatcagttaatagattgatattttctttggaaataatatttttcttccaaactttgtttttcgtgtcttttaataagtgaggtgcgttaatattgccattattttctaatgcgctatagattgaaaggatctgtactgggttaatcagtatttcaccttgtccgtaacctgaatcagctaataatatttcattatctaaatttttgtttgaaatttgagcattataaaatggataatcacttggtatatcttcaccaacacctagttt
>74	N operona: 56	first-last	SAV0041	gene_poz=(601-2607)	mecA	penicillin binding protein 2 prime	null	/position=89499 - 92705 (90099 - 92105)	/lenght=3207 (2007)	/codons=1069 (669)	/complement=true	GC-compoz=30.642750373692078%	/LCI1=1.251497005988024	/LCI2=0.04865269461077844	p_i1=0.13666190507510514	p_i2=0.05399596147918569	/Tai=0.34809964259352455	/Tei=0.14859636533126713	/EEI=2.8739142300417733
actataactaattgttatatgctttttgtagaactgcatcttactttgacatactttaagtcgttcattaagatatgacgattccaatgacgaacttttaataacatcaatttgtcggaatgccttaatcatataaaataagcacaacaaactaccaaatacccatatcaaaagaatcatatacgttatatttgaggtctcaaactgattaacattaattgctaagtctttcgtaacagatgattgttgaccatctaacatatgactaaccgaagaagtcgtgtcagatacatttcgattcatcatatcttttgaaaatgtaaaattcgatattttgtaaaatggtattaatggaattaacgtggagacgagcactaataaccaaatcttatgtgacataatattttgagtatattttatatagagcattctcactaaaaaaattacacatatcgtgagcaatgaactgattatacttaacattaaaaaagatgataacaccttctacacctccatatcacaaaaattataacattattttgacataaatactacatttgtaatatactacaaatgtagtcttatataaggaggatattgatgaaaaagataaaaattgttccacttattttaatagttgtagttgtcgggtttggtatatatttttatgcttccaaagataaagaaattaataatactattgatgcaattgaagataaaaatttcaaacaagtttataaagatagcagttatatttctaaaagcgataatggtgaagtagaaatgactgaacgtccgataaaaatatataatagtttaggcgttaaagatataaacattcaggatcgtaaaataaaaaaagtatctaaaaataaaaaacgagtagatgctcaatataaaattaaaacaaactacggtaacattgatcgcaacgttcaatttaattttgttaaagaagatggtatgtggaagttagattgggatcatagcgtcattattccaggaatgcagaaagaccaaagcatacatattgaaaatttaaaatcagaacgtggtaaaattttagaccgaaacaatgtggaattggccaatacaggaacagcatatgagataggcatcgttccaaagaatgtatctaaaaaagattataaagcaatcgctaaagaactaagtatttctgaagactatatcaaacaacaaatggatcaaaattgggtacaagatgataccttcgttccacttaaaaccgttaaaaaaatggatgaatatttaagtgatttcgcaaaaaaatttcatcttacaactaatgaaacagaaagtcgtaactatcctctaggaaaagcgacttcacatctattaggttatgttggtcccattaactctgaagaattaaaacaaaaagaatataaaggctataaagatgatgcagttattggtaaaaagggactcgaaaaactttacgataaaaagctccaacatgaagatggctatcgtgtcacaatcgttgacgataatagcaatacaatcgcacatacattaatagagaaaaagaaaaaagatggcaaagatattcaactaactattgatgctaaagttcaaaagagtatttataacaacatgaaaaatgattatggctcaggtactgctatccaccctcaaacaggtgaattattagcacttgtaagcacaccttcatatgacgtctatccatttatgtatggcatgagtaacgaagaatataataaattaaccgaagataaaaaagaacctctgctcaacaagttccagattacaacttcaccaggttcaactcaaaaaatattaacagcaatgattgggttaaataacaaaacattagacgataaaacaagttataaaatcgatggtaaaggttggcaaaaagataaatcttggggtggttacaacgttacaagatatgaagtggtaaatggtaatatcgacttaaaacaagcaatagaatcatcagataacattttctttgctagagtagcactcgaattaggcagtaagaaatttgaaaaaggcatgaaaaaactaggtgttggtgaagatataccaagtgattatccattttataatgctcaaatttcaaacaaaaatttagataatgaaatattattagctgattcaggttacggacaaggtgaaatactgattaacccagtacagatcctttcaatctatagcgcattagaaaataatggcaatattaacgcacctcacttattaaaagacacgaaaaacaaagtttggaagaaaaatattatttccaaagaaaatatcaatctattaactgatggtatgcaacaagtcgtaaataaaacacataaagaagatatttatagatcttatgcaaacttaattggcaaatccggtactgcagaactcaaaatgaaacaaggagaaactggcagacaaattgggtggtttatatcatatgataaagataatccaaacatgatgatggctattaatgttaaagatgtacaagataaaggaatggctagctacaatgccaaaatctcaggtaaagtgtatgatgagctatatgagaacggtaataaaaaatacgatatagatgaataacaaaacagtgaagcaatccgtaacgatggttgcttcactgttttattatgaattattaataagtgctgttacttctcccttaaatacaatttcttcattttcattgtatgttgaaagtgacactgtaacgagtccattttctttttttatggatttcttatttgtaatttcagcgataacgtacaatgtattacctgggtatacaggtttaataaatttaacgttattcatttgtgttcctgctacaacttcttctccgtatttaccttcttctacccataatttaaatgatattgaaagtgtatgcatgccagatgcaatgatacctttaaatctactttgttctgctttttctttatctatatgcatatattgaggatcaaaagttgttgcaaattggataatttcttcttctgtaatatgaaggctttttgttttgaatgtttctcctactataaaatcatcgtatttcatatatgtctctctttcttattcaaattaattttttagtatgtaacatgttaaaggtaagtctaccgtcactgaaacgtaagactcacctctaactttctattgagacaaatgcaccattttatctgc
>75	N operona: 57	first	SAV0042	gene_poz=(601-2358)	mecR1	methicillin resistance protein	null	/position=91605 - 94562 (92205 - 93962)	/lenght=2958 (1758)	/codons=986 (586)	/complement=false	GC-compoz=28.668941979522184%	/LCI1=1.6923076923076923	/LCI2=0.04905982905982906	p_i1=0.30484629816686687	p_i2=0.055099620507364354	/Tai=0.3980943008043787	/Tei=0.14958965845662792	/EEI=2.319477787869839
tgttcctgtattggccaattccacattgtttcggtctaaaattttaccacgttctgattttaaattttcaatatgtatgctttggtctttctgcattcctggaataatgacgctatgatcccaatctaacttccacataccatcttctttaacaaaattaaattgaacgttgcgatcaatgttaccgtagtttgttttaattttatattgagcatctactcgttttttatttttagatactttttttattttacgatcctgaatgtttatatctttaacgcctaaactattatatatttttatcggacgttcagtcatttctacttcaccattatcgcttttagaaatataactgctatctttataaacttgtttgaaatttttatcttcaattgcatcaatagtattattaatttctttatctttggaagcataaaaatatataccaaacccgacaactacaactattaaaataagtggaacaatttttatctttttcatcaatatcctccttatataagactacatttgtagtatattacaaatgtagtatttatgtcaaaataatgttataatttttgtgatatggaggtgtagaaggtgttatcatcttttttaatgttaagtataatcagttcattgctcacgatatgtgtaatttttttagtgagaatgctctatataaaatatactcaaaatattatgtcacataagatttggttattagtgctcgtctccacgttaattccattaataccattttacaaaatatcgaattttacattttcaaaagatatgatgaatcgaaatgtatctgacacgacttcttcggttagtcatatgttagatggtcaacaatcatctgttacgaaagacttagcaattaatgttaatcagtttgagacctcaaatataacgtatatgattcttttgatatgggtatttggtagtttgttgtgcttattttatatgattaaggcattccgacaaattgatgttattaaaagttcgtcattggaatcgtcatatcttaatgaacgacttaaagtatgtcaaagtaagatgcagttctacaaaaagcatataacaattagttatagttcaaacattgataatccgatggtatttggtttagtgaaatcccaaattgtactaccaactgtcgtagtcgaaaccatgaatgacaaagaaattgaatatattattctacatgaactatcacatgtgaaaagtcatgacttaatattcaaccagctttatgttgtttttaaaatgatattctggtttaatcctgcactatatataagtaaaacaatgatggacaatgactgtgaaaaagtatgtgatagaaacgttttaaaaattttgaatcgccatgaacatatacgttatggtgaatcgatattaaaatgctctattttaaaatctcagcacataaataatgtggcagcacaatatttactaggttttaattcaaatattaaagaacgtgttaagtatattgcactttatgattcaatgcctaaacctaatcgaaacaagcgtattgttgcgtatattgtatgtagtatatcgcttttaatacaagcaccgttactatctgcacatgttcaacaagacaaatatgaaacaaatgtatcatataaaaaattaaatcaactagctccgtatttcaaaggatttgatggaagttttgtgctttataatgaacgggagcaagcttattctatttataatgaaccagaaagtaaacaacgatattcacctaattctacttacaaaatttatttagcgttaatggcattcgaccaaaatttactctcattaaatcatactgaacaacaatgggataaacatcaatatccatttaaagaatggaaccaagatcaaaatttaaattcttcaatgaaatattcagtaaattggtattacgaaaatttaaacaaacatttaagacaagatgaggttaaatcttatttagatctaattgaatatggtaatgaagaaatatcagggaatgaaaattattggaatgaatcttcattaaaaatttctgcaatagaacaggttaatttgttgaaaaatatgaaacaacataacatgcattttgataataaggctattgaaaaagttgaaaatagtatgactttgaaacaaaaagatacttataaatatgtaggtaaaactggaacaggaatcgtgaatcacaaagaagcaaatggatggttcgtaggttatgttgaaacgaaagataatacgtattattttgctacacatttaaaaggcgaagacaatgcgaatggcgaaaaagcacaacaaatttctgagcgtattttaaaagaaatggagttaatataatggataataaaacgtatgaaatatcatctgcagaatgggaatttatgaatatcatttggatgaaaaaatatgcaagtgcgaataatataatagaagaaatacaaatgcaaaaggactggagtccaaaaaccattcgtacacttataacgagattgtataaaaagggatttatagatcgtaaaaaagacaataaaatttttcaatattactctcttgtagaagaaagtgatataaaatataaaacatctaaaaactttatcaataaagtatacaaaggcggtttcaattcacttgtcttaaactttgtagaaaaagaagatctatcacaagatgaaatagaagaattgagaaatatattgaataaaaaataaaattgttgtgtttacaacaatacatagaaaacagaggaaacaatcaagtcgttgaatatttcctctgttttttagttgaaaaaattaaccgaaagcctgaatgcaagtcttgattaaatcaataatgcttgtaataacaccagtgaaatccatatgcataccctctttctatttaagatacattaagtataatatcaaacaaataaaaaatgttaaaaattccctaatt
>76	N operona: 57	last	SAV0043	gene_poz=(601-972)	mecI	methicillin resistance regulatory protein	null	/position=93362 - 94933 (93962 - 94333)	/lenght=1572 (372)	/codons=524 (124)	/complement=false	GC-compoz=25.537634408602152%	/LCI1=1.7317073170731707	/LCI2=0.030081300813008135	p_i1=0.3214623594224421	p_i2=0.015802704671767642	/Tai=0.29933005865222295	/Tei=0.11422243420459088	/EEI=2.6591931701547904
atattcacctaattctacttacaaaatttatttagcgttaatggcattcgaccaaaatttactctcattaaatcatactgaacaacaatgggataaacatcaatatccatttaaagaatggaaccaagatcaaaatttaaattcttcaatgaaatattcagtaaattggtattacgaaaatttaaacaaacatttaagacaagatgaggttaaatcttatttagatctaattgaatatggtaatgaagaaatatcagggaatgaaaattattggaatgaatcttcattaaaaatttctgcaatagaacaggttaatttgttgaaaaatatgaaacaacataacatgcattttgataataaggctattgaaaaagttgaaaatagtatgactttgaaacaaaaagatacttataaatatgtaggtaaaactggaacaggaatcgtgaatcacaaagaagcaaatggatggttcgtaggttatgttgaaacgaaagataatacgtattattttgctacacatttaaaaggcgaagacaatgcgaatggcgaaaaagcacaacaaatttctgagcgtattttaaaagaaatggagttaatataatggataataaaacgtatgaaatatcatctgcagaatgggaatttatgaatatcatttggatgaaaaaatatgcaagtgcgaataatataatagaagaaatacaaatgcaaaaggactggagtccaaaaaccattcgtacacttataacgagattgtataaaaagggatttatagatcgtaaaaaagacaataaaatttttcaatattactctcttgtagaagaaagtgatataaaatataaaacatctaaaaactttatcaataaagtatacaaaggcggtttcaattcacttgtcttaaactttgtagaaaaagaagatctatcacaagatgaaatagaagaattgagaaatatattgaataaaaaataaaattgttgtgtttacaacaatacatagaaaacagaggaaacaatcaagtcgttgaatatttcctctgttttttagttgaaaaaattaaccgaaagcctgaatgcaagtcttgattaaatcaataatgcttgtaataacaccagtgaaatccatatgcataccctctttctatttaagatacattaagtataatatcaaacaaataaaaaatgttaaaaattccctaattggctatttagattgcataaatgtcaaaaatttgaaaaacatacaacgactttgcataaaaaatcgtcatattggaaatacgtaatttattgaaataataaaaaaaataaaagaacgaagatgataacctaagtgaggttttaagttgttctaaggtttaatttaatttatgttaaaatagttggtataaaaatacatgataaactataaactaaattcaaaataacttatggggtaggcaattatggaaaataaaatataaatgataatgaaaaaagagtgctaagggaaatttataaccatcataatatttcgcgtactcaaatatctaaaaatcttgagattaataaggcaacgatttctagtattttg
>77	N operona: 58	first-last	SAV0044	gene_poz=(601-1731)	xylR	xylose repressor homolog	null	/position=94220 - 96550 (94820 - 95950)	/lenght=2331 (1131)	/codons=777 (377)	/complement=false	GC-compoz=28.912466843501328%	/LCI1=1.726063829787234	/LCI2=0.05407801418439717	p_i1=0.31907534273301913	p_i2=0.0695758549518226	/Tai=0.36649405820472236	/Tei=0.16261826945664035	/EEI=2.513313421022051
atcaataaagtatacaaaggcggtttcaattcacttgtcttaaactttgtagaaaaagaagatctatcacaagatgaaatagaagaattgagaaatatattgaataaaaaataaaattgttgtgtttacaacaatacatagaaaacagaggaaacaatcaagtcgttgaatatttcctctgttttttagttgaaaaaattaaccgaaagcctgaatgcaagtcttgattaaatcaataatgcttgtaataacaccagtgaaatccatatgcataccctctttctatttaagatacattaagtataatatcaaacaaataaaaaatgttaaaaattccctaattggctatttagattgcataaatgtcaaaaatttgaaaaacatacaacgactttgcataaaaaatcgtcatattggaaatacgtaatttattgaaataataaaaaaaataaaagaacgaagatgataacctaagtgaggttttaagttgttctaaggtttaatttaatttatgttaaaatagttggtataaaaatacatgataaactataaactaaattcaaaataacttatggggtaggcaattatggaaaataaaatataaatgataatgaaaaaagagtgctaagggaaatttataaccatcataatatttcgcgtactcaaatatctaaaaatcttgagattaataaggcaacgatttctagtattttgaataagttaaagtataaatctcttgttaatgaggttggtgagggtgatagcacgaagagtggtggtagaaaacctattcttctgaaggttaatcatctttatggttattttatttctttggatttaacttatagttctgttgaagtgatgtacaattattttgatggtaatgtcattaagcatgaatcttatgatttacctgatgaaaaggttagtagtatattaagcataataaaaaaacatattgatattcaggagaaacttgatacttataacggactattaggtgtgtctgtttctatacatggagttgtggataatgagcagcatgtgacatatttaccattccatgaaactgaaggaatttcaattgctaagaaaataaaagaaattactaatgttccagtcgtagttgaaaatgaagcgaatctttcagcgttatatgaacgtaattttaatcataatttatcctacaataatcttattgctttaagtatacataaaggtattggtgctgggcttattattaataatcaattgtatcgtggtgcaaatggggaagcgggtgaaattggaaaaacacttgtctcaaaagttagcgataatgtggagatctttcataagattgaagatattttttcaaaagaagctttactgcataatttaagtaatcaactaaatgagaagatgacgcttagcaaattaattcaattttataatgaaaaaaatccagtcgtagttgaagaaatggaacaatttataaataaaattgctgttttaatacataatttaaacacccagtttaatccgaatgcaatttacattaactgtccattgttcaatgaaatgcctgaaatattagaagcaattaagaaccagttcaaacaatattcacgtaacgaaattcaaataaagttaacatctaatgtcaaatttgcaactttgctaggtggtacattagcaattatccaaaaagtactacagattaatgatatttacttagatataaaagcataaaaaactaattcaaatgaataatcaaagttcgtaattgtctttataaaaaaatccctcaatccgaattgaattttcggattgagggatttttatagttctattgcagaagaaaactattttaaaaatgctggtaaatgttgatagccacctctaacgttaacaatattcgtaaatcctttatattctaatattcctaccgctattgaacttctaacacctgattgacaatgtacataaattaggtcatttttatcgaaaggtatatcttcatttaaaagtttaccgtgaggaatatgaattgcttgttttaaatgacctttacgccattcatcatcattacgaacatctaatacattatgttcttcaccagtcatttcagaactatgaatagatgatgtgacgatatttgtttgtggcaaacggtaactttttacattttcaaaaccaattaattgtaaagcatgaatagcttgttgaacggtagatttatcgccaattaattcaatatcttagtcataatctaaataccaaccaatttgatttataaaagttttattaaaaggaatattgatagttccatgcatatgaccaccatggaat
>78	N operona: 59	first	SAV0045	gene_poz=(601-993)	-	conserved hypothetical protein	null	/position=95464 - 97056 (96064 - 96456)	/lenght=1593 (393)	/codons=531 (131)	/complement=true	GC-compoz=30.53435114503817%	/LCI1=1.658974358974359	/LCI2=0.03564102564102565	p_i1=0.2908930972977858	p_i2=0.02468185449490922	/Tai=0.3121420656465189	/Tei=0.1222136690454183	/EEI=3.254616581445544
cacactccaggccatccccctgagagtattagttttttacttactgacgaaggtgggggttccagtataccaatgggattatttagcggtgacttcatctttgttggtgatgtaggtagaccagatctattagaaaaagctgtaaatgttgaaggttctacaaaaatcggagcaaaacaaatgtatcagtccatacaatttgctgcaacattaccagactatattcaaatttggccaggtcatggtgcagggagtccttgtggtaaagcgctaggttcattacctacaactactttgggttatgagaaaataaacaactgggcttttaatgttaaagatgaaacttcatttatcgaaactttaacactcaatcagccagctccaccacaccatttttcacaaatgaaaaaaataaatcaatttggtatgcaaatgtaccaaccatataatgtttaccctagttcaagcaatacacaaactgcttttgatcttcgaagtaaagaagcattccatggtggtcatatgcatggaactatcaatattccttttaataaaacttttataaatcaaattggttggtatttagattatgactaagatattgaattaattggcgataaatctaccgttcaacaagctattcatgctttacaattaattggttttgaaaatgtaaaaagttaccgtttgccacaaacaaatatcgtcacatcatctattcatagttctgaaatgactggtgaagaacataatgtattagatgttcgtaatgatgatgaatggcgtaaaggtcatttaaaacaagcaattcatattcctcacggtaaacttttaaatgaagatatacctttcgataaaaatgacctaatttatgtacattgtcaatcaggtgttagaagttcaatagcggtaggaatattagaatataaaggatttacgaatattgttaacgttagaggtggctatcaacatttaccagcatttttaaaatagttttcttctgcaatagaactataaaaatccctcaatccgaaaattcaattcggattgagggatttttttataaagacaattacgaactttgattattcatttgaattagttttttatgcttttatatctaagtaaatatcattaatctgtagtactttttggataattgctaatgtaccacctagcaaagttgcaaatttgacattagatgttaactttatttgaatttcgttacgtgaatattgtttgaactggttcttaattgcttctaatatttcaggcatttcattgaacaatggacagttaatgtaaattgcattcggattaaactgggtgtttaaattatgtattaaaacagcaattttatttataaattgttccatttcttcaactacgactggatttttttcattataaaattgaattaatttgctaagcgtcatcttctcatttagttgattacttaaattatgcagtaaagcttcttttgaaaaaatatcttcaatcttatgaaagatctccacattatcgctaacttttgagacaagtgtttttccaatttcacccgcttccccatttgcaccacgatacaattgatta
>79	N operona: 59	middle	SAV0046	gene_poz=(601-1539)	-	conserved hypothetical protein	null	/position=95860 - 97998 (96460 - 97398)	/lenght=2139 (939)	/codons=713 (313)	/complement=true	GC-compoz=33.12034078807242%	/LCI1=1.438034188034188	/LCI2=0.09487179487179488	p_i1=0.20247038784202145	p_i2=0.2326154826297397	/Tai=0.3642064203253682	/Tei=0.3093539343667657	/EEI=2.767061344866963
aacagggaatacccttgtaaatcttactgaagaagcaaatgtaattaatgcaattattcaaaaagaaaagccaaaagaatttgaaatcaatgacactgctacaggtacaacaattgttttatttagcggtgagttagataaggcagtagcagcaatgatcatcgcaaatggcgctaaagcagcaggtaaagatgtaactattttctttactttttggggcctcaacgcattaaaaaaagcgcaatcaactcgcgttaaaaagaaaggtatttccaaaatgtttgaccttatgttacctaaggatccaatacatatgccattatcaaaaatgaatatgtttggactaggtaatattatgatgcgttatgtaatgaacaagaaaaatgttgattctttatactcacttatcgatcaagcaatcgatcaagatataaagttaattgcttgtaccatgagtatggatgttatgggaatttcaaaagaagaattaagagatgaagtcgattatggtggcgtaggtacttatattggacatactgagcaagcaaatcataacttatttatctaatcaataaaatctattttaaaaaggagttttttttgtttttcaaacaattttatgaagacaatttttcacaagcatcttatttaattggatgtcaacgtacaggagaagcaatgattattgaccctatacgagatttaacaaaatatttaaaagttgcagataaagaaggattcacaattactaaagctgcagaaacacatattcatgctgattttgcttcaggtattagagatgtggcaaataaattgaatgcaagtatatacgtatctgatgaaggtaaagatgaatttaattataaaaatatgcctaaacaaacacatttcgttaagcatcaagatattatctatttaggaaagattaaattagaagtcttacacactccaggccatccccctgagagtattagttttttacttactgacgaaggtgggggttccagtataccaatgggattatttagcggtgacttcatctttgttggtgatgtaggtagaccagatctattagaaaaagctgtaaatgttgaaggttctacaaaaatcggagcaaaacaaatgtatcagtccatacaatttgctgcaacattaccagactatattcaaatttggccaggtcatggtgcagggagtccttgtggtaaagcgctaggttcattacctacaactactttgggttatgagaaaataaacaactgggcttttaatgttaaagatgaaacttcatttatcgaaactttaacactcaatcagccagctccaccacaccatttttcacaaatgaaaaaaataaatcaatttggtatgcaaatgtaccaaccatataatgtttaccctagttcaagcaatacacaaactgcttttgatcttcgaagtaaagaagcattccatggtggtcatatgcatggaactatcaatattccttttaataaaacttttataaatcaaattggttggtatttagattatgactaagatattgaattaattggcgataaatctaccgttcaacaagctattcatgctttacaattaattggttttgaaaatgtaaaaagttaccgtttgccacaaacaaatatcgtcacatcatctattcatagttctgaaatgactggtgaagaacataatgtattagatgttcgtaatgatgatgaatggcgtaaaggtcatttaaaacaagcaattcatattcctcacggtaaacttttaaatgaagatatacctttcgataaaaatgacctaatttatgtacattgtcaatcaggtgttagaagttcaatagcggtaggaatattagaatataaaggatttacgaatattgttaacgttagaggtggctatcaacatttaccagcatttttaaaatagttttcttctgcaatagaactataaaaatccctcaatccgaaaattcaattcggattgagggatttttttataaagacaattacgaactttgattattcatttgaattagttttttatgcttttatatctaagtaaatatcattaatctgtagtactttttggataattgctaatgtaccacctagcaaagttgcaaatttgaca
>80	N operona: 59	last	SAV0047	gene_poz=(601-1665)	-	conserved hypothetical protein	null	/position=96831 - 99095 (97431 - 98495)	/lenght=2265 (1065)	/codons=755 (355)	/complement=true	GC-compoz=32.30046948356807%	/LCI1=1.4284369114877589	/LCI2=0.06676082862523543	p_i1=0.19884836477013948	p_i2=0.11273809944011118	/Tai=0.35171234716567257	/Tei=0.20146428949610007	/EEI=3.0233649019084274
atgatccactaagtgtactgaaaaatacttgactagaggtaagtcccgaagcaatatatgcactatacgcaggtatacctattaatggtggcaatataagaatagctgggtaaataataattgcgcccccaatacctattaatccagatataaatccacccagtacgccaattagcaacataatagtcatatttgctatatccattatttacttttaactaataaattaactgcttcattaattaattcttgagaactttcattattttcttctgctgttttaacgcattctattaaattttcactaattataatccccattaaacgttgtatagaacctttagatgcactaagttgcgtaattatatctttgcaatctttttcttcttccatcatttttacgacaccatttaattgaccttgtattctatttatacgattaatcatttttttatcataagtcatattcatttcctccacataaattgattaagttaataataataaattaaaacaaaattgtcaaatacccctataggtatttggcaaatgattctatccgttttattataccctcataggtatttataggaggtaagtatggaacaatacaaagaagtacacattaattcattaaacaaagaagaattagaaaaattggcaaaaatgggtcaattgattgatgttagaacaaaagaagaatatgaattaggacacattaacggttcaactttacacccagtagaagagattaaatcattcaataagaatagcaacaaaacgtattatatacattgtaaaagcggtaaccgaagcactaaagcttgcgattatttagccaaacaaggttatgatgtcgtgaatttaaagggtggatataaagattatgaagcaaagaacttcaatagtgctcctttaatagaaaaagatattgaaatcaaagagaatcgtaaacaatttgattttagaggtcttcagtgccctggacctattgttaatatcagtaaagaaattaacaatatttcaacgggtgagcaaatcgaggtaacagttacagatcctggtttcaatagtgatattaaaagttgggcgaaacaaacagggaatacccttgtaaatcttactgaagaagcaaatgtaattaatgcaattattcaaaaagaaaagccaaaagaatttgaaatcaatgacactgctacaggtacaacaattgttttatttagcggtgagttagataaggcagtagcagcaatgatcatcgcaaatggcgctaaagcagcaggtaaagatgtaactattttctttactttttggggcctcaacgcattaaaaaaagcgcaatcaactcgcgttaaaaagaaaggtatttccaaaatgtttgaccttatgttacctaaggatccaatacatatgccattatcaaaaatgaatatgtttggactaggtaatattatgatgcgttatgtaatgaacaagaaaaatgttgattctttatactcacttatcgatcaagcaatcgatcaagatataaagttaattgcttgtaccatgagtatggatgttatgggaatttcaaaagaagaattaagagatgaagtcgattatggtggcgtaggtacttatattggacatactgagcaagcaaatcataacttatttatctaatcaataaaatctattttaaaaaggagttttttttgtttttcaaacaattttatgaagacaatttttcacaagcatcttatttaattggatgtcaacgtacaggagaagcaatgattattgaccctatacgagatttaacaaaatatttaaaagttgcagataaagaaggattcacaattactaaagctgcagaaacacatattcatgctgattttgcttcaggtattagagatgtggcaaataaattgaatgcaagtatatacgtatctgatgaaggtaaagatgaatttaattataaaaatatgcctaaacaaacacatttcgttaagcatcaagatattatctatttaggaaagattaaattagaagtcttacacactccaggccatccccctgagagtattagttttttacttactgacgaaggtgggggttccagtataccaatgggattatttagcggtgacttcatctttgttggtgatgtaggtagaccagatctattagaaaaagctgtaaatgttgaaggttctacaaaaatcggagcaaaacaaatgtatcagtccatacaatttgctgcaacattaccagactatattc
>81	N operona: 60	first	SAV0048	gene_poz=(601-861)	-	conserved hypothetical protein	null	/position=98031 - 99491 (98631 - 98891)	/lenght=1461 (261)	/codons=487 (87)	/complement=false	GC-compoz=24.904214559386972%	/LCI1=1.5813953488372092	/LCI2=0.012790697674418615	p_i1=0.258916842195611	p_i2=0.0014519060141116196	/Tai=0.27547293766306946	/Tei=0.10130671541270046	/EEI=3.002827913944643
accaggatctgtaactgttacctcgatttgctcacccgttgaaatattgttaatttctttactgatattaacaataggtccagggcactgaagacctctaaaatcaaattgtttacgattctctttgatttcaatatctttttctattaaaggagcactattgaagttctttgcttcataatctttatatccaccctttaaattcacgacatcataaccttgtttggctaaataatcgcaagctttagtgcttcggttaccgcttttacaatgtatataatacgttttgttgctattcttattgaatgatttaatctcttctactgggtgtaaagttgaaccgttaatgtgtcctaattcatattcttcttttgttctaacatcaatcaattgacccatttttgccaatttttctaattcttctttgtttaatgaattaatgtgtacttctttgtattgttccatacttacctcctataaatacctatgagggtataataaaacggatagaatcatttgccaaatacctataggggtatttgacaattttgttttaatttattattattaacttaatcaatttatgtggaggaaatgaatatgacttatgataaaaaaatgattaatcgtataaatagaatacaaggtcaattaaatggtgtcgtaaaaatgatggaagaagaaaaagattgcaaagatataattacgcaacttagtgcatctaaaggttctatacaacgtttaatggggattataattagtgaaaatttaatagaatgcgttaaaacagcagaagaaaataatgaaagttctcaagaattaattaatgaagcagttaatttattagttaaaagtaaataatggatatagcaaatatgactattatgttgctaattggcgtactgggtggatttatatctggattaataggtattgggggcgcaattattatttacccagctattcttatattgccaccattaataggtatacctgcgtatagtgcatatattgcttcgggacttacctctagtcaagtatttttcagtacacttagtggatcattaaatgcaagaaaacaaccagctttctctcctaaacttgttatatatatgggagggggtatgttgattggaagcatgttaggggcaattttagctagtttgtttaatgctacttttgtaaatacggtatatgtaataatcgccatacttgctttaatattgatgtttattaaagttaaacctactacacaagagacgaaatctaaacctttgctatttattatagttggatttggaattggtgtaatttcgggaattgtgggtgcaggtggagcatttatcatcattcctgtattattagcattatttaaattaccaatgaatacggtagtgaacaatagcatagcaattgcttttatatcttcagtaggggcattttttataaaattaatgcaag
>82	N operona: 60	last	SAV0049	gene_poz=(601-1245)	-	conserved hypothetical protein	null	/position=98291 - 100135 (98891 - 99535)	/lenght=1845 (645)	/codons=615 (215)	/complement=false	GC-compoz=32.86821705426357%	/LCI1=1.5311526479750779	/LCI2=0.05280373831775702	p_i1=0.23868340000912225	p_i2=0.06574965597462588	/Tai=0.40351766763336727	/Tei=0.1591746903771633	/EEI=2.1305437249326373
cgcttttacaatgtatataatacgttttgttgctattcttattgaatgatttaatctcttctactgggtgtaaagttgaaccgttaatgtgtcctaattcatattcttcttttgttctaacatcaatcaattgacccatttttgccaatttttctaattcttctttgtttaatgaattaatgtgtacttctttgtattgttccatacttacctcctataaatacctatgagggtataataaaacggatagaatcatttgccaaatacctataggggtatttgacaattttgttttaatttattattattaacttaatcaatttatgtggaggaaatgaatatgacttatgataaaaaaatgattaatcgtataaatagaatacaaggtcaattaaatggtgtcgtaaaaatgatggaagaagaaaaagattgcaaagatataattacgcaacttagtgcatctaaaggttctatacaacgtttaatggggattataattagtgaaaatttaatagaatgcgttaaaacagcagaagaaaataatgaaagttctcaagaattaattaatgaagcagttaatttattagttaaaagtaaataatggatatagcaaatatgactattatgttgctaattggcgtactgggtggatttatatctggattaataggtattgggggcgcaattattatttacccagctattcttatattgccaccattaataggtatacctgcgtatagtgcatatattgcttcgggacttacctctagtcaagtatttttcagtacacttagtggatcattaaatgcaagaaaacaaccagctttctctcctaaacttgttatatatatgggagggggtatgttgattggaagcatgttaggggcaattttagctagtttgtttaatgctacttttgtaaatacggtatatgtaataatcgccatacttgctttaatattgatgtttattaaagttaaacctactacacaagagacgaaatctaaacctttgctatttattatagttggatttggaattggtgtaatttcgggaattgtgggtgcaggtggagcatttatcatcattcctgtattattagcattatttaaattaccaatgaatacggtagtgaacaatagcatagcaattgcttttatatcttcagtaggggcattttttataaaattaatgcaaggatatataccagtagaaagtgcaatttttttgataattgaatgatgatcattttctgaaaatattatgtggtcatataatataatgcccatcatttcactaatctcttttattctctgagttattttgatatctcctggagaaggtgtgatgtcttatcaagagtaaattacaaaagaatcatttaaatcaatactttcactttgaatacatgtatttgaagtggaaggtacttatttcaaaaatagtaaaacctgtatcttaaattacttaatagtaacataagatacaggctgattttttattcattgttatttatactaaagcacccgatagctctgaaaacaatcacaaattcaacttttcaaagccacagctttaagttattttgtccagacaacccccattgcccaacccattttatggaattggcatccaggcaacaacttttcatataaatcgtaataattttgttcagataggtacttatctgaagctaaatgctcaagccatgatttagatgtgttgtgattataaattctaatcgcattttttattccaaatttgaaacaatgcggtaaaaactcttggattgcccctaatttataaacataggtaggcggtgtctcgacttcagatacatta
>83	N operona: 61	first-last	SAV0050	gene_poz=(601-1269)	-	hypothetical protein	null	/position=99274 - 101142 (99874 - 100542)	/lenght=1869 (669)	/codons=623 (223)	/complement=true	GC-compoz=34.23019431988042%	/LCI1=1.2837837837837838	/LCI2=0.1018018018018018	p_i1=0.1472929486054706	p_i2=0.26517701779585445	/Tai=0.4779305710130832	/Tei=0.33865931601626903	/EEI=1.9199187491102363
gattcaatatttcttttacatgctttttagaagtaataaaattttgcgtgtctttagggtttttctggttcattataaccttctccttactggttcattataaccttctccttactggttataatgaactgacattaagcgttcattataaccaattaattttgatttggttgataacgaactttattaataacaaatatagaaaaagtacccatacttttatctcctttccatttttttcattatgaatgagataaagtaatttctactactgcgatactggtgcacataattgaaacctccttatgtaactgaatatgattgtatcatcttttcattttagaataaacctttatatgtaattttgcacttgacacttcagatggacgttttcttcaaaataatatgttttgaaacttgataagagaagccactgtctttactaaaaagtaaaggctgcgataaaggacagtgactttaataaagttgcactgttgtattgtctttggataaaattgtctaaagggaagttttatccccaacgaaaaaacatctaaagtggtaagtaatgaaagaatgtcgataaagtaggaatgggggatctttttgaatacaatagaatcacagtttgataaggttgcagaagattacgatttcgtgaatgagcttttgaatgattattcattctttgtgtctaatatgtctccaaagaaaggcagagcattagatatcggatgtggctcgggtttgttagtggagaaattagcaagttattatgatgaagtggtagggattgatatttctaatcaaatgctcgatcttgccaaatctaaacgtcaactaacaaatacggtctatctgaatatgaatgcagaacaacttaattttaatgagaagtttgattttattgtaagccgaacaacctttcatcatttggatgatatagccagcgtaatacagcaaatgaaggaactgttgaatgaggaaggaagaatagttattcttgataatgtatctgaagtcgagacaccgcctacctatgtttataaattaggggcaatccaagagtttttaccgcattgtttcaaatttggaataaaaaatgcgattagaatttataatcacaacacatctaaatcatggcttgagcatttagcttcagataagtacctatctgaacaaaattattacgatttatatgaaaagttgttgcctggatgccaattccataaaatgggttgggcaatgggggttgtctggacaaaataacttaaagctgtggctttgaaaagttgaatttgtgattgttttcagagctatcgggtgctttagtataaataacaatgaataaaaaatcagcctgtatcttatgttactattaagtaatttaagatacaggttttactatttttgaaataagtaccttccacttcaaatacatgtattcaaagtgaaagtattgatttaaatgattcttttgtaatttactcttgataagacatcacaccttctccaggagatatcaaaataactcagagaataaaagagattagtgaaatgatgggcattatattatatgaccacataatattttcagaaaatgatcatcattcaattatcaaaaaaattgcactttctactggtatatatccttgcattaattttataaaaaatgcccctactgaagatataaaagcaattgctatgctattgttcactaccgtattcattggtaatttaaataatgctaataatacaggaatgatgataaatgctccacctgcacccacaattcccgaaattacaccaattccaaatccaactataataaatagcaaaggtttagatttcgtctcttgtgtagtaggt
>84	N operona: 62	first-last	SAV0051	gene_poz=(601-774)	-	hypothetical protein	null	/position=100295 - 101668 (100895 - 101068)	/lenght=1374 (174)	/codons=458 (58)	/complement=true	GC-compoz=27.586206896551722%	/LCI1=2.4678362573099415	/LCI2=0.23918128654970763	p_i1=0.6194378964176607	p_i2=0.7938795454834929	/Tai=0.6327349303994885	/Tei=0.8144915909351437	/EEI=1.582704649837506
tttacccacttataaacaaaagatcgatactttttgtagtccttctttgaaatcaatggttgatgtcgttcaagaacaatcaatacagagtctacacttggcttaggatgaaaatatagtggtggtacttttttgagcatttttatatccatctccaccattaatagtaaacccaaagctcgttgcagattttgcaatcttttcgcaaatcccttctcaacgataagatagctatatttagcctgactttcaaaggtaattcttttgacaatatccgtactgatgttataaggaatattaccatatatcttatagtttatatgttttgggaaggaaaattttagaatatccgtttgaatcacttttatattctcagaggggtttaccgcttctttagtcacttgacataagcctccatcaatttctatagcagtaactgatcgactcattttgactagctctttggtaaaatgtccttttcctgatccgatttctattacgttgtcttgtttactgatattcgtgtgattcaatatttcttttacatgctttttagaagtaataaaattttgcgtgtctttagggtttttctggttcattataaccttctccttactggttcattataaccttctccttactggttataatgaactgacattaagcgttcattataaccaattaattttgatttggttgataacgaactttattaataacaaatatagaaaaagtacccatacttttatctcctttccatttttttcattatgaatgagataaagtaatttctactactgcgatactggtgcacataattgaaacctccttatgtaactgaatatgattgtatcatcttttcattttagaataaacctttatatgtaattttgcacttgacacttcagatggacgttttcttcaaaataatatgttttgaaacttgataagagaagccactgtctttactaaaaagtaaaggctgcgataaaggacagtgactttaataaagttgcactgttgtattgtctttggataaaattgtctaaagggaagttttatccccaacgaaaaaacatctaaagtggtaagtaatgaaagaatgtcgataaagtaggaatgggggatctttttgaatacaatagaatcacagtttgataaggttgcagaagattacgatttcgtgaatgagcttttgaatgattattcattctttgtgtctaatatgtctccaaagaaaggcagagcattagatatcggatgtggctcgggtttgttagtggagaaattagcaagttattatgatgaagtggtagggattgatatttctaatcaaatgctcgatcttgccaaatctaaacgtcaactaacaaa
>85	N operona: 63	first-last	SAV0052	gene_poz=(601-1332)	ermA	rRNA methylase	null	/position=100470 - 102401 (101070 - 101801)	/lenght=1932 (732)	/codons=644 (244)	/complement=false	GC-compoz=32.51366120218579%	/LCI1=1.4087791495198903	/LCI2=0.0467764060356653	p_i1=0.19150086243223594	p_i2=0.04905117612316756	/Tai=0.47561961819561716	/Tei=0.14414605851085083	/EEI=2.000941271830181
tcaaaagctcattcacgaaatcgtaatcttctgcaaccttatcaaactgtgattctattgtattcaaaaagatcccccattcctactttatcgacattctttcattacttaccactttagatgttttttcgttggggataaaacttccctttagacaattttatccaaagacaatacaacagtgcaactttattaaagtcactgtcctttatcgcagcctttactttttagtaaagacagtggcttctcttatcaagtttcaaaacatattattttgaagaaaacgtccatctgaagtgtcaagtgcaaaattacatataaaggtttattctaaaatgaaaagatgatacaatcatattcagttacataaggaggtttcaattatgtgcaccagtatcgcagtagtagaaattactttatctcattcataatgaaaaaaatggaaaggagataaaagtatgggtactttttctatatttgttattaataaagttcgttatcaaccaaatcaaaattaattggttataatgaacgcttaatgtcagttcattataaccagtaaggagaaggttataatgaaccagtaaggagaaggttataatgaaccagaaaaaccctaaagacacgcaaaattttattacttctaaaaagcatgtaaaagaaatattgaatcacacgaatatcagtaaacaagacaacgtaatagaaatcggatcaggaaaaggacattttaccaaagagctagtcaaaatgagtcgatcagttactgctatagaaattgatggaggcttatgtcaagtgactaaagaagcggtaaacccctctgagaatataaaagtgattcaaacggatattctaaaattttccttcccaaaacatataaactataagatatatggtaatattccttataacatcagtacggatattgtcaaaagaattacctttgaaagtcaggctaaatatagctatcttatcgttgagaagggatttgcgaaaagattgcaaaatctgcaacgagctttgggtttactattaatggtggagatggatataaaaatgctcaaaaaagtaccaccactatattttcatcctaagccaagtgtagactctgtattgattgttcttgaacgacatcaaccattgatttcaaagaaggactacaaaaagtatcgatcttttgtttataagtgggtaaaccgtgaatatcgtgttcttttcactaaaaaccaattccgacaggctttgaagcatgcaaatgtcactaatattaataaactatcgaaggaacaatttctttctattttcaatagttacaaattgtttcactaaattaaagtaataaagcgttctctaatttcacaagaggacgctttattcttcccaaaaattgttcaatatttatcaataaatcagtagttttaaaagtaagcacctgttattgcaataaaattagcctaattgagagaagtttctatagaatttttcatatacttaacgagtgctttcacctttgaatatagtccttcccacttatcatcacactctccccgatagccttttctagctatatccagtaaagttacatgctctttaggtaaaagaggtatagcccattctgcagcgacatctttcgaggtaatttcaccagtagtcactgtttgccacattcgagctagggttaaaattacattacgctcatcaccttttatcccctcaattagttctggcaaagaatccttaattgctcttcgaatatctgtcaaaggtacggagacaagtatacttgaagaatcaggaccaaatagagaaatactattctttcttgcttgtgctaaaacaatagccaaatcaggatcatagcttggttcctgaatttgtccattctcaaattcacccctgagccactcaccgtatataaattctcttttt
>86	N operona: 64	first-last	SAV0053	gene_poz=(601-1383)	ant#9	O-nucleotidylltransferase	null	/position=101327 - 103309 (101927 - 102709)	/lenght=1983 (783)	/codons=661 (261)	/complement=true	GC-compoz=36.39846743295019%	/LCI1=1.2564102564102564	/LCI2=0.07615384615384617	p_i1=0.1382570319851334	p_i2=0.14980285971126772	/Tai=0.4956518287846682	/Tei=0.23482257374014096	/EEI=1.9631467690213633
caagtagagactaatagccgtgttaaagagcgtttagaacaaatcattggaagtttgacggggtaattatcaatggataaacaagttagaaatacaacagaaattgtacgtttggcgaagcagaaatcaaaaaagacaagggaaaaagtagacaaagcgatttctaaattttcgattgaaggtaaagttattaattttaattcaatagcaaaggaagctaatgtttctaaatcatggctttataaggaacacgatattaggcaaagaatcgaatcccttcgtgagcgtcaaataacagcaaatgtagtctcaaaacccaagaaaagttctcgttcggaggaaatccttattaaaaccttaaaaagaagagtaatggaattagaaaaagaaaataaaaaattacagaaccaaattcaaaaattatatggagatctgtataataaagaataattattaatctgtagacaaattgtgaaaggatgtacttaaacgctaacggtcagctttattgaacagtaatttaagtatatgtccaatctagggtaagtaaattgagtatcaatataaactttatatgaacataatcaacgaggtgaaatcatgagcaatttgattaacggaaaaataccaaatcaagcgattcaaacattaaaaatcgtaaaagatttatttggaagttcaatagttggagtatatctatttggttcagcagtaaatggtggtttacgcattaacagcgatgtagatgttctagtcgtcgtgaatcatagtttacctcaattaactcgaaaaaaactaacagaaagactaatgactatatcaggaaagattggaaatacggattctgttagaccacttgaagttacggttataaataggagtgaagttgtcccttggcaatatcctccaaaaagagaatttatatacggtgagtggctcaggggtgaatttgagaatggacaaattcaggaaccaagctatgatcctgatttggctattgttttagcacaagcaagaaagaatagtatttctctatttggtcctgattcttcaagtatacttgtctccgtacctttgacagatattcgaagagcaattaaggattctttgccagaactaattgaggggataaaaggtgatgagcgtaatgtaattttaaccctagctcgaatgtggcaaacagtgactactggtgaaattacctcgaaagatgtcgctgcagaatgggctatacctcttttacctaaagagcatgtaactttactggatatagctagaaaaggctatcggggagagtgtgatgataagtgggaaggactatattcaaaggtgaaagcactcgttaagtatatgaaaaattctatagaaacttctctcaattaggctaattttattgcaataacaggtgcttacttttaaaactactgatttattgataaatattgaacaatttttgggaagaataaagcgtcctcttgtgaaattagagaacgctttattactttaatttagtgaaacaatttgtaactattgaaaatagaaagaaattgttccttcgatagtttattaatattagtgacatttgcatgcttcaaagcctgtcggaattggtttttagtgaaaagaacacgatattcacggtttacccacttataaacaaaagatcgatactttttgtagtccttctttgaaatcaatggttgatgtcgttcaagaacaatcaatacagagtctacacttggcttaggatgaaaatatagtggtggtacttttttgagcatttttatatccatctccaccattaatagtaaacccaaagctcgttgcagattttgcaatcttttcgcaaatcccttctcaacgataagatagctatatttagcctgactttcaaaggtaattcttttgacaatatccgtactgatgttataaggaatattaccatatatcttatagtttatatgttttgggaaggaaaatttt
>87	N operona: 65	first	SAV0054	gene_poz=(601-978)	tnpC	transposase C	null	/position=102260 - 103837 (102860 - 103237)	/lenght=1578 (378)	/codons=526 (126)	/complement=true	GC-compoz=29.894179894179896%	/LCI1=1.3946666666666667	/LCI2=0.02826666666666667	p_i1=0.18628719095247337	p_i2=0.013379424575788015	/Tai=0.4166660657207981	/Tei=0.11204148211820922	/EEI=2.348051202965314
ttaaaacaagaaacatttagaggtgagttaaataaattagcttatgagcaaaatatagtggataaatcaggtgagatttatagattccatgcccatgcctttcgccatacagtaggaacaagaatgattaacaacgggatgccccagcatattgtgcagaaatttttggggcatgaaagcccagaaatgacaagcagatacgctcatatctttgatgaaactctaaaaaatgaatttactaaatttcaggaaaaactggttaccaataatggagatgtgcttgatctagatgaagataatgaagtcgatgatgtagagcttcaatggttcaagaaaaatataaatgcacaagtgcttccaaatggttattgtagattgccagtagtagcaggtggttgtccacatgcgaatgcatgcttagattgcactcacttctgtaccagtaagcaattcttaccacagcacgaagaacagttagagcgtacagaagagttattagccatagctaaggataaacaatggcaaagacaagtagagactaatagccgtgttaaagagcgtttagaacaaatcattggaagtttgacggggtaattatcaatggataaacaagttagaaatacaacagaaattgtacgtttggcgaagcagaaatcaaaaaagacaagggaaaaagtagacaaagcgatttctaaattttcgattgaaggtaaagttattaattttaattcaatagcaaaggaagctaatgtttctaaatcatggctttataaggaacacgatattaggcaaagaatcgaatcccttcgtgagcgtcaaataacagcaaatgtagtctcaaaacccaagaaaagttctcgttcggaggaaatccttattaaaaccttaaaaagaagagtaatggaattagaaaaagaaaataaaaaattacagaaccaaattcaaaaattatatggagatctgtataataaagaataattattaatctgtagacaaattgtgaaaggatgtacttaaacgctaacggtcagctttattgaacagtaatttaagtatatgtccaatctagggtaagtaaattgagtatcaatataaactttatatgaacataatcaacgaggtgaaatcatgagcaatttgattaacggaaaaataccaaatcaagcgattcaaacattaaaaatcgtaaaagatttatttggaagttcaatagttggagtatatctatttggttcagcagtaaatggtggtttacgcattaacagcgatgtagatgttctagtcgtcgtgaatcatagtttacctcaattaactcgaaaaaaactaacagaaagactaatgactatatcaggaaagattggaaatacggattctgttagaccacttgaagttacggttataaataggagtgaagttgtcccttggcaatatcctccaaaaagagaatttatatacggtgagtggctcaggggtgaatttgagaatggacaaattcaggaaccaagctatgatcctgatttggctattgttttagcacaagcaagaaagaatagtatttctctatttggtcctgattct
>88	N operona: 65	middle	SAV0055	gene_poz=(601-2493)	tnpB	transposase B	null	/position=102644 - 105736 (103244 - 105136)	/lenght=3093 (1893)	/codons=1031 (631)	/complement=true	GC-compoz=33.86159535129424%	/LCI1=1.343915343915344	/LCI2=0.08354497354497353	p_i1=0.16798716237267636	p_i2=0.1813389678952802	/Tai=0.48020010797401713	/Tei=0.2632050711057522	/EEI=2.009384807668631
aaagaaacagataagaacattgagatcaaaggaagttaagcaaattattgatgcttgtcatacgaaaagagataaattaattttaatgcttatgtatgagggtggtttaagaatcggtgaagtgttatcgcttaggcttgaagatattgtcacttgggacaatcaaatccatttaacacctagagatgttaatgttaatgaagcttatattaaattaaggaaggaaagaacaatacatgtgagtaaagaacttatgtcactttatacagattacttgatatatgagtatagtgaggaattggagcatgattatgtttttatttccttaaaagaaggctattttgggaaaccactaaagtaccaaagtgttcttgatctagttagaagaatagttaaaaggactggaatagaatttacatcacatatgcttcgccacactcacgcaacgcagctaattagggaaggatgggatgttgcgttcgttcaaaagagattaggtcacgcacatgttcagacaacgttaaatacctatgttcatctttcagatcaggatatgaaaaatgagtttaataaatacctcgagagaaaggagcataagaaatgaatgcttctagtaaaaggaaaattattagtcagagtgagattagcaaaaaaatagctgtaatgaatgaagaaatgcaggggttttgggctaataatagttgggatataagaaaatgtccacatccttctgccatagaattaagtaagaatcctgctttaaggaatcgttgggttcgttttgaacgtgttaaaaatctgtggttaagaacagaattgaaatatttttatttttaccatttaaacaatggaatatggaatgcaaaaactgtctggattagaaaaggaacagtaattaataaaatgttagatttcttagatttaaagtatcctagcattacttcaattactgaagttcctattgaaaaagcaatgacggagtatagaacttatttgacaaaacggggtgttagaattaccactactaattataagattactgctaatcaagaaaaaacacctgtaaaagctaattcctactatgttactaatctaaaacaatttatggagttttatgagaacttttattttgatggagaggagtgggataaagacgtttgggatagacgtaacttacctttgccagatgataaggttaacccaacacaatatgaatatacaattaactttaaagggtttcggaatacatattttaaacaacttgtaaaaagatattgtaagttgagattgaacgtggatagcttttcctatgtaagtgatattgcccaaagacttaaagagttctttaattttctggacatgaaatttaaacaagttcagagagtacaccaattaacgagagtggaaattgaagcatatttaagtgaactaaacatgatgggaataaaacctagtacaataactgggaggatctctatattggaaggactatttagtacccttcttaggctagaatgggatgatgttccttccaaaatattaatttattctgaggactatccgaaaataccaagagcaaaaccacgctttatagatgaattcgtcctagagcaattgaacagtcatcttgataaattacccgaatatatagctacgatgactatgattgttcaagaatgtggaatgaggataagtgaattgtgcaccttgaaaaaaggctgtctattagaggacaaagatggagatttctttttaaagtattatcaatggaaaatgaaaaaggagcatatagttccaatatctaaagaggtagctttacttattaaagttcgggaagataaagtttcagaggaatttccagatagtgaatacctctttccaagaaaagatggatcgccattaaaacaagaaacatttagaggtgagttaaataaattagcttatgagcaaaatatagtggataaatcaggtgagatttatagattccatgcccatgcctttcgccatacagtaggaacaagaatgattaacaacgggatgccccagcatattgtgcagaaatttttggggcatgaaagcccagaaatgacaagcagatacgctcatatctttgatgaaactctaaaaaatgaatttactaaatttcaggaaaaactggttaccaataatggagatgtgcttgatctagatgaagataatgaagtcgatgatgtagagcttcaatggttcaagaaaaatataaatgcacaagtgcttccaaatggttattgtagattgccagtagtagcaggtggttgtccacatgcgaatgcatgcttagattgcactcacttctgtaccagtaagcaattcttaccacagcacgaagaacagttagagcgtacagaagagttattagccatagctaaggataaacaatggcaaagacaagtagagactaatagccgtgttaaagagcgtttagaacaaatcattggaagtttgacggggtaattatcaatggataaacaagttagaaatacaacagaaattgtacgtttggcgaagcagaaatcaaaaaagacaagggaaaaagtagacaaagcgatttctaaattttcgattgaaggtaaagttattaattttaattcaatagcaaaggaagctaatgtttctaaatcatggctttataaggaacacgatattaggcaaagaatcgaatcccttcgtgagcgtcaaataacagcaaatgtagtctcaaaacccaagaaaagttctcgttcggaggaaatccttattaaaaccttaaaaagaagagtaatggaattagaaaaagaaaataaaaaattacagaaccaaattcaaaaattatatggagatctgtataataaagaataattattaatctgtagacaaattgtgaaaggatgtacttaaacgctaacggtcagctttattgaacagtaatttaagtatatgtccaatctagggtaagtaaattgagtatcaatataaactttatatgaacataatcaacgaggtgaaatcatgagcaatttgattaacggaaaaataccaaatcaagcgattcaaacattaaaaatcgtaaaagat
>89	N operona: 65	last	SAV0056	gene_poz=(601-1686)	tnpA	transposase A	null	/position=104533 - 106818 (105133 - 106218)	/lenght=2286 (1086)	/codons=762 (362)	/complement=true	GC-compoz=32.13627992633518%	/LCI1=1.479224376731302	/LCI2=0.07257617728531858	p_i1=0.2182605526711184	p_i2=0.1352448123269151	/Tai=0.4515731666581656	/Tei=0.2217203310942236	/EEI=2.0603497769468517
gttgttgtagaacgtgtcgaacaagtaatggaaatgttgaagcctcataaaaagaaagtcaaaaagctcattaatccagccacaaatgaaatcatgcacccactcaaccctaaagcacgtcaaaaatggactttgaaagcataacctatatatggaggtaaacgatgaaggaaatcaatattgtttcactacaaatgataaaaacagatacattaagttatctaaaaaatcgtatttcaaaccctgaggatgcggcagaaatcatgcgttcattcattggaaacagtgaccgagagcatctcattctcatatgtatgaacagtaaaaatgaacctacacatattcaaacactatcgattggatctattaaccaaacggtgattcaccctagagaaatattcaaaacagcgatactcagtaacgcaaatagtataatgctcggtcataatcatccaagtggagatgtattaaccatagtataataaataatagtagttaaagtagtttaagaggagatattaaagggatattttactttaaataaaaattaacaaggtttataatttgtagtagttaaagtatttaaagaggtgggaacatgtgaaggttcaaaggatagaagtggagaataagccgtatccattgtatttattactagataaagaataccagctaatagaaccagtaatgaaatttattaaatacttagataatactggtaagtctcctaataccattaaggcatactgctatcatttaaagttgctgtacgagttcatggaacagagaggtgttattcttaatgatattaactttgagttgttagcagacttcgtaggttggttgagatatccttcagcatcaaatgtaattgatcttcagtcaaaaaaagccataagagaagaaacgacagtgaatacaattttaaatgtagttatgagttttcttgattatttaagtagattaggagaatttaaatcaattgatgtatttaaacaagcaaagggaagaaatttcaaaggatttttacatcatgttaataagggtagataccaaaagaatgtcttaaagttaagggttaaaaagaaacagataagaacattgagatcaaaggaagttaagcaaattattgatgcttgtcatacgaaaagagataaattaattttaatgcttatgtatgagggtggtttaagaatcggtgaagtgttatcgcttaggcttgaagatattgtcacttgggacaatcaaatccatttaacacctagagatgttaatgttaatgaagcttatattaaattaaggaaggaaagaacaatacatgtgagtaaagaacttatgtcactttatacagattacttgatatatgagtatagtgaggaattggagcatgattatgtttttatttccttaaaagaaggctattttgggaaaccactaaagtaccaaagtgttcttgatctagttagaagaatagttaaaaggactggaatagaatttacatcacatatgcttcgccacactcacgcaacgcagctaattagggaaggatgggatgttgcgttcgttcaaaagagattaggtcacgcacatgttcagacaacgttaaatacctatgttcatctttcagatcaggatatgaaaaatgagtttaataaatacctcgagagaaaggagcataagaaatgaatgcttctagtaaaaggaaaattattagtcagagtgagattagcaaaaaaatagctgtaatgaatgaagaaatgcaggggttttgggctaataatagttgggatataagaaaatgtccacatccttctgccatagaattaagtaagaatcctgctttaaggaatcgttgggttcgttttgaacgtgttaaaaatctgtggttaagaacagaattgaaatatttttatttttaccatttaaacaatggaatatggaatgcaaaaactgtctggattagaaaaggaacagtaattaataaaatgttagatttcttagatttaaagtatcctagcattacttcaattactgaagttcctattgaaaaagcaatgacggagtatagaacttatttgacaaaacggggtgttagaattaccactactaattataagattactgctaatcaagaaaaaacacctgtaaaagctaattcctactatgttactaatctaaaacaatttatggagttttatgagaacttttattttgatggagaggagtgggataaagacgtttgggatagacgtaacttacctttgccagatgataaggttaacccaa
>90	N operona: 66	first	SAV0057	gene_poz=(601-918)	truncated-radC	truncated hypothetical protein	null	/position=105737 - 107254 (106337 - 106654)	/lenght=1518 (318)	/codons=506 (106)	/complement=true	GC-compoz=33.9622641509434%	/LCI1=1.1936507936507936	/LCI2=0.04285714285714287	p_i1=0.11851921317331844	p_i2=0.039488195465202325	/Tai=0.5108176343933223	/Tei=0.1355393759186821	/EEI=1.9148869913292805
gtgaagatggcgtagacgctttttattatgtgatgcttttaccagaagaatactaaaggaagtgattatatatatgaatacaatcaaaaatacgatatacacagaagctatatttagcaaggatgaaaaacaccgctatttactcaagaaaacatgggatgaaaagaaacccgcttgtacagtgataacgatgtaccctcatttagatggtgtattatcactcgatctcacaactgttcttatcctcaatcaattagcgaattcagaacgatacggtgctgtatatcttgtaaatctattctctaatattaaaacaccagagaaccttaaacatattaaagaaccttatgataaacacacagacatccacttgatgaaagcaattagcgaaagtgacacagtgattctagcttatggtgcttatgcgaagcggccagttgttgtagaacgtgtcgaacaagtaatggaaatgttgaagcctcataaaaagaaagtcaaaaagctcattaatccagccacaaatgaaatcatgcacccactcaaccctaaagcacgtcaaaaatggactttgaaagcataacctatatatggaggtaaacgatgaaggaaatcaatattgtttcactacaaatgataaaaacagatacattaagttatctaaaaaatcgtatttcaaaccctgaggatgcggcagaaatcatgcgttcattcattggaaacagtgaccgagagcatctcattctcatatgtatgaacagtaaaaatgaacctacacatattcaaacactatcgattggatctattaaccaaacggtgattcaccctagagaaatattcaaaacagcgatactcagtaacgcaaatagtataatgctcggtcataatcatccaagtggagatgtattaaccatagtataataaataatagtagttaaagtagtttaagaggagatattaaagggatattttactttaaataaaaattaacaaggtttataatttgtagtagttaaagtatttaaagaggtgggaacatgtgaaggttcaaaggatagaagtggagaataagccgtatccattgtatttattactagataaagaataccagctaatagaaccagtaatgaaatttattaaatacttagataatactggtaagtctcctaataccattaaggcatactgctatcatttaaagttgctgtacgagttcatggaacagagaggtgttattcttaatgatattaactttgagttgttagcagacttcgtaggttggttgagatatccttcagcatcaaatgtaattgatcttcagtcaaaaaaagccataagagaagaaacgacagtgaatacaattttaaatgtagttatgagttttcttgattatttaagtagattaggagaatttaaatcaattgatgtatttaaacaagcaaagggaagaaatttcaaaggatttttacatcatgttaataagggtagataccaaaagaatgtcttaaagttaagggttaa
>91	N operona: 66	middle	SAV0058	gene_poz=(601-1119)	-	hypothetical protein	null	/position=106075 - 107793 (106675 - 107193)	/lenght=1719 (519)	/codons=573 (173)	/complement=true	GC-compoz=35.83815028901734%	/LCI1=1.0775193798449612	/LCI2=0.046705426356589155	p_i1=0.08589745209536312	p_i2=0.04886871801282818	/Tai=0.5128721284347574	/Tei=0.14398184621154536	/EEI=2.200712743252058
ttgaaacttatacctactacaataatgaactacatgacctaagtatctatccatttcttatgtacgctaataaccaactcatcagcgttggttatctgaatcattttgacatggactttttatatctcacagatactaaaaatacgattatcgatgaacgtcatttactaagagaaggagggactcaccatgaataactggatcaaagtggcacaaatatctgttacgattattagccaagcgattatcattatgaaagaaattcaagacgaggtaaaataacatgaaaatcaatcgatacatcacaagaggtattagtgaatacctatctctagaccttcaaatcttactttggaatatggtaaaagaaagagataatcaacctcatacagattacctacacatttttaaactgcaagaagatgagaatatactctcaatcacacatgaacaagaacaacctgcatacaaattggaatatcactatacaaactatgtaaaaaatcaaaatgcattacctaagaaagtctacgtcattcgtgaagatggcgtagacgctttttattatgtgatgcttttaccagaagaatactaaaggaagtgattatatatatgaatacaatcaaaaatacgatatacacagaagctatatttagcaaggatgaaaaacaccgctatttactcaagaaaacatgggatgaaaagaaacccgcttgtacagtgataacgatgtaccctcatttagatggtgtattatcactcgatctcacaactgttcttatcctcaatcaattagcgaattcagaacgatacggtgctgtatatcttgtaaatctattctctaatattaaaacaccagagaaccttaaacatattaaagaaccttatgataaacacacagacatccacttgatgaaagcaattagcgaaagtgacacagtgattctagcttatggtgcttatgcgaagcggccagttgttgtagaacgtgtcgaacaagtaatggaaatgttgaagcctcataaaaagaaagtcaaaaagctcattaatccagccacaaatgaaatcatgcacccactcaaccctaaagcacgtcaaaaatggactttgaaagcataacctatatatggaggtaaacgatgaaggaaatcaatattgtttcactacaaatgataaaaacagatacattaagttatctaaaaaatcgtatttcaaaccctgaggatgcggcagaaatcatgcgttcattcattggaaacagtgaccgagagcatctcattctcatatgtatgaacagtaaaaatgaacctacacatattcaaacactatcgattggatctattaaccaaacggtgattcaccctagagaaatattcaaaacagcgatactcagtaacgcaaatagtataatgctcggtcataatcatccaagtggagatgtattaaccatagtataataaataatagtagttaaagtagtttaagaggagatattaaagggatattttactttaaataaaaattaacaaggtttataatttgtagtagttaaagtatttaaagaggtgggaacatgtgaaggttcaaaggatagaagtggagaataagccgtatccattgtatttattactagataaagaataccagctaatagaaccagtaatgaaatttattaaatacttagataatactggtaagtctcctaataccattaaggca
>92	N operona: 66	last	SAV0059	gene_poz=(601-912)	-	conserved hypothetical protein	null	/position=106599 - 108110 (107199 - 107510)	/lenght=1512 (312)	/codons=504 (104)	/complement=true	GC-compoz=32.05128205128205%	/LCI1=1.1650485436893203	/LCI2=0.11423948220064728	p_i1=0.10999953240353351	p_i2=0.3247046940448563	/Tai=0.4168212160365513	/Tei=0.39223422464037067	/EEI=2.5050061994987614
ggaatttcgggatttccttgtcataccaaggtttgaagcggtttttcatatggaattttctctcattctcaccgggatgcgtaataaatgacaaatcaaatatatattatcccaatgatgtacataaactacatcactataacactatctaggaggcaatgatatgaaaacgaccactcaagaactcaaacaatatataactcgtctattccaactatctaacattgaaacatgggaatgcgaagcgttagaagaagcagcagaaaatattctaccggaacgttttattaatgattccccacttgcacatcttacacttgaaacttatacctactacaataatgaactacatgacctaagtatctatccatttcttatgtacgctaataaccaactcatcagcgttggttatctgaatcattttgacatggactttttatatctcacagatactaaaaatacgattatcgatgaacgtcatttactaagagaaggagggactcaccatgaataactggatcaaagtggcacaaatatctgttacgattattagccaagcgattatcattatgaaagaaattcaagacgaggtaaaataacatgaaaatcaatcgatacatcacaagaggtattagtgaatacctatctctagaccttcaaatcttactttggaatatggtaaaagaaagagataatcaacctcatacagattacctacacatttttaaactgcaagaagatgagaatatactctcaatcacacatgaacaagaacaacctgcatacaaattggaatatcactatacaaactatgtaaaaaatcaaaatgcattacctaagaaagtctacgtcattcgtgaagatggcgtagacgctttttattatgtgatgcttttaccagaagaatactaaaggaagtgattatatatatgaatacaatcaaaaatacgatatacacagaagctatatttagcaaggatgaaaaacaccgctatttactcaagaaaacatgggatgaaaagaaacccgcttgtacagtgataacgatgtaccctcatttagatggtgtattatcactcgatctcacaactgttcttatcctcaatcaattagcgaattcagaacgatacggtgctgtatatcttgtaaatctattctctaatattaaaacaccagagaaccttaaacatattaaagaaccttatgataaacacacagacatccacttgatgaaagcaattagcgaaagtgacacagtgattctagcttatggtgcttatgcgaagcggccagttgttgtagaacgtgtcgaacaagtaatggaaatgttgaagcctcataaaaagaaagtcaaaaagctcattaatccagccacaaatgaaatcatgcacccactcaaccctaaagcacgtcaaaaatggactttgaaagcataacctatatatggaggtaaacgatgaaggaaatcaatattgtttcactacaaatgataaaaacagatacattaagtta
>93	N operona: 67	first-last	SAV0060	gene_poz=(601-951)	-	hypothetical protein	null	/position=106997 - 108547 (107597 - 107947)	/lenght=1551 (351)	/codons=517 (117)	/complement=true	GC-compoz=34.75783475783476%	/LCI1=1.146551724137931	/LCI2=0.11551724137931037	p_i1=0.10465516790037563	p_i2=0.33084751901486587	/Tai=0.549208341910587	/Tei=0.39776276711337927	/EEI=1.9465951227506195
ttttcaataataaacaactcgacgaagtgcatctcagcacttcgtctttgtttttgccccaaacactatatcttactatttagctaatagaatcattgttataacaataattttcattatattctttcatttattttatctaaccatttttaaaattctctttatcaatttcaataacacttatctaatgaaacagtcattgtcgtaatttttttcataactacacgatgcttatattgaaattgctaaagaacatcccacaatgattttttatcgggaaatgattgggatttgcagattcgaagaagcagaaggattgtgcaagcacaatcccaaaatcccgttattctttataaataaataatatataagaaagcagagccccaccctaacatcaatagttataaagaatgagttgattgttcgtcaaaataggcggaatttcgggatttccttgtcataccaaggtttgaagcggtttttcatatggaattttctctcattctcaccgggatgcgtaataaatgacaaatcaaatatatattatcccaatgatgtacataaactacatcactataacactatctaggaggcaatgatatgaaaacgaccactcaagaactcaaacaatatataactcgtctattccaactatctaacattgaaacatgggaatgcgaagcgttagaagaagcagcagaaaatattctaccggaacgttttattaatgattccccacttgcacatcttacacttgaaacttatacctactacaataatgaactacatgacctaagtatctatccatttcttatgtacgctaataaccaactcatcagcgttggttatctgaatcattttgacatggactttttatatctcacagatactaaaaatacgattatcgatgaacgtcatttactaagagaaggagggactcaccatgaataactggatcaaagtggcacaaatatctgttacgattattagccaagcgattatcattatgaaagaaattcaagacgaggtaaaataacatgaaaatcaatcgatacatcacaagaggtattagtgaatacctatctctagaccttcaaatcttactttggaatatggtaaaagaaagagataatcaacctcatacagattacctacacatttttaaactgcaagaagatgagaatatactctcaatcacacatgaacaagaacaacctgcatacaaattggaatatcactatacaaactatgtaaaaaatcaaaatgcattacctaagaaagtctacgtcattcgtgaagatggcgtagacgctttttattatgtgatgcttttaccagaagaatactaaaggaagtgattatatatatgaatacaatcaaaaatacgatatacacagaagctatatttagcaaggatgaaaaacaccgctatttactcaagaaaacatgggatgaaaagaaacccgcttgtacagtgataacgatgtaccctcatttagatggtgtattatcactcgatctcacaactgttcttatcctcaatcaattagc
>94	N operona: 68	first	SAV0061	gene_poz=(601-2229)	ccrB	cassette chromosome recombinase B	null	/position=107865 - 110693 (108465 - 110093)	/lenght=2829 (1629)	/codons=943 (543)	/complement=true	GC-compoz=35.05217925107428%	/LCI1=1.2127921279212792	/LCI2=0.12460024600245997	p_i1=0.12439005652570774	p_i2=0.3743886935151211	/Tai=0.4991167922774229	/Tei=0.436949824163609	/EEI=2.1335931648867574
tcggataaccaactaaaacaaaaaatcaaatgcccatgttgtaatacaacacttacgaatatgaccgttagaaaaaagaatcatacattacgttactacgtctgtcctaaaaacatgaatgcttctcgctttgtctgtgattttaaaggcatcaatgcacaaacacttgaagataaagtattagaagtgtgcaaagacttttatcaaaatcaacgcatctacacaaaaattaaaggtgcgattgacaaacgcatcaaaagacaaagaaacatagaaaaacatcacacattgactcaagaacaactgatagaaaagttggcacaaggcatcatcgatgcagaaacgttcagagaacaaacgcaatcattacgtcaacaaccgcaacgcactacatctatcaatggacatcaaatacaacacaccattcaaaatattattcaaaaacgtttcacgttaaacatattgtacccctatattgaaaccattcacattacgaaagataaaaatcttataggaatctatttcaaaaatgaaccactcaatatcgtcaatcaaaccatgcaatcatcgattgcataaacgaagaaaggatgaaacataatgcaacaacttaaaacaaaacgtgtcggtatctatgtacgtgtatcaacagaaatgcaaagcacagaaggttatagtatcgacggacaaatcaatcaaatcaaagaatactgtgacttccatcattttgaagttaaagatatatacgctgaccgtggtatttcaggtaaatctatgaatcgacctgagctccaacgtatattgaaggatgcgaaagaaggctatatcgactgtgttatggtctacaaaacaaaccgattagctcgtaatacatctgatcttctcaaaattgtcgaagatttacacaaacaaaatgtcgaatttttcagtttatcagagcgtatggaagtcaatacttcatcgggtaagctcatgttacaaatacttgcgagtttctcagaattcgaacgtaataacattgtcgagaatgtatttatgggtcaaacgagacgtgcccaagaaggctattatcaaggcaatttgccgctgggctatgacaaaatacctaatagtaaacatgaactgatgattaatcaacatgaagctaatattgtgaaatatatattcgagtcctatgccaaaggccatggctatcgtaaaatagccaatgcattaaatcacaaaggctatgtcactaaaaagggtaaaccttttagtattagttctatcacatatatattagctaacccattctatatcggcaaaattcaatttgcgaaatacaaagattggagtgaaaaacgtcgtaaagggcttaatgataaaccagtgatagctgaaggtaagcattcccccattattaatcaagatttatgggataaagtacaaatgcgtaaaaaacaagtcagtcaaaaaccccaagtccatggcaaaggaacgaatctgcttacaggcattattcactgtccccaatgtggcgcacctatggcagcaagcaataccacgaatacacttaaagacgggactaagaaacgtattcgttactattcatgtagtaattttcggaacaagggttccaaagtatgttcggcaaacagtgtaagagctgatgtgattgaagattatgtgatgaagcaaatacttgaaatagtcaaaagtgataaagtcattcaacgcgtagtaacacacgtcaatcaagaaaatcaagttgatggcgctgcacttcatcacgatattgcttataagcaacaacaatatgatgaagtacaaatcaaactaaataacttgattaaaaccatcgaggataatccggacttaacatcagtaatcagaccaagtattcaaaaatatgaaaagcaactcaatgacattacgaatcaaatcaaccaactcaaaaatcaacaaaatgaagataagcctttatttgatgccaaagaaatcagtaaactattacaacacatctttcatgatattaagcacatagaaaaatctcgactcaaagcattgtatctatcagtgattgatcgcattgatattaaaaaagatggtaatcataaaaaacaattctatgtcacactcaaacttaataacgaaatcataaaacaacttttcaataataaacaactcgacgaagtgcatctcagcacttcgtctttgtttttgccccaaacactatatcttactatttagctaatagaatcattgttataacaataattttcattatattctttcatttattttatctaaccatttttaaaattctctttatcaatttcaataacacttatctaatgaaacagtcattgtcgtaatttttttcataactacacgatgcttatattgaaattgctaaagaacatcccacaatgattttttatcgggaaatgattgggatttgcagattcgaagaagcagaaggattgtgcaagcacaatcccaaaatcccgttattctttataaataaataatatataagaaagcagagccccaccctaacatcaatagttataaagaatgagttgattgttcgtcaaaataggcggaatttcgggatttccttgtcataccaaggtttgaagcggtttttcatatggaattttctctcattctcaccgggatgcgtaataaatgacaaatcaaatatatattatcccaatgatgtacataaactacatcactataacactatctaggaggcaatgatatgaaaacgaccactcaagaactcaaacaatatataactcgtctattccaactatctaacattgaaacatgggaatgcgaagc
>95	N operona: 68	last	SAV0062	gene_poz=(601-1950)	ccrA	cassette chromosome recombinase A	null	/position=109515 - 112064 (110115 - 111464)	/lenght=2550 (1350)	/codons=850 (450)	/complement=true	GC-compoz=34.81481481481482%	/LCI1=1.1848552338530067	/LCI2=0.09435783221974757	p_i1=0.11586669863906801	p_i2=0.2302295547982325	/Tai=0.5139017968060128	/Tei=0.30720659931840927	/EEI=2.0488607393203853
aatctcattaaaagatgaccatatcgaagtaaaaatgattgcaaacgtttttaaacagatgctaaacaatcatcaatttcaagatgttaataatgttgtcaacgccttaagagataaaggtttcatattagctgaccgtggacgccaaacaactaaaagaagtgtcaaagataatagcggtaaaaaacaatcacttgtattttaccatctaaaattagatgtagagtttgcatctatcctgggattaactaaagataagtcgttaattcaaaattggacaccggcaaatgataacaaagctgcgaaagaactttttaaatccgctaatgaggggataggcccttcaggagttcacgaagatttctgattgtctttatcatacaaccgtgaagcatcaaactgaataatcgacgtattgaagatagaacaaataacggagtgaaaaacatggatgaacttatcgagatattagccgatttggtaattgaagaaatcaatcaaatgaatgactaatatgaacgcccaacatcttattgatgttgggcttatatatcaattcatccataaatatatattattactgtgaaaggaggagccgatatgaaacaagtcataggctatttacgtcaaagtacgatgaaacaacaatctcttgcagcacagaaacaggctatcgaagcaatagccgaaaaacatcatattcaacatatcaacttttatagcgacaaacaatcaggacgcaaagataatcgtagtgggtatcgacaaatgacgcaattaattcaacaagggcaatgtgacatattatgttgttatcgtcttaatagattacatcgtaatctgaaaaatgcattaaaactcatcaaattatgtcaaacataccatgttcatatcttaagcgtacacgatggttactttgatatggatcaagctttcgaccgattcaagcttaatatttttatcagcttggccgaacttgaatcagataacattggagaacaagtcagaaatgggcttcaagaaaaagcaaagcaaggtcgattgattacaacccatgcgccctttggttacgaatatcacaacggagcattcatcatcaatcaaaatgagtcaccaacggtaaaggctgtattcaattattacattaaaggtcatggttataagaaaattgcacagttattagaagaagataacacgtatatcaatcgacaaccctatcaagttcgtaacattatcatcaatcctaattattgtggtcgtgtcaacaatcaatatggccaattcgacaatatgtttccttctattgtttccacaagtatatatgagcaagcgcagagacttcgatcgcaaaaacaaatcaaacagacatcttcggataaccaactaaaacaaaaaatcaaatgcccatgttgtaatacaacacttacgaatatgaccgttagaaaaaagaatcatacattacgttactacgtctgtcctaaaaacatgaatgcttctcgctttgtctgtgattttaaaggcatcaatgcacaaacacttgaagataaagtattagaagtgtgcaaagacttttatcaaaatcaacgcatctacacaaaaattaaaggtgcgattgacaaacgcatcaaaagacaaagaaacatagaaaaacatcacacattgactcaagaacaactgatagaaaagttggcacaaggcatcatcgatgcagaaacgttcagagaacaaacgcaatcattacgtcaacaaccgcaacgcactacatctatcaatggacatcaaatacaacacaccattcaaaatattattcaaaaacgtttcacgttaaacatattgtacccctatattgaaaccattcacattacgaaagataaaaatcttataggaatctatttcaaaaatgaaccactcaatatcgtcaatcaaaccatgcaatcatcgattgcataaacgaagaaaggatgaaacataatgcaacaacttaaaacaaaacgtgtcggtatctatgtacgtgtatcaacagaaatgcaaagcacagaaggttatagtatcgacggacaaatcaatcaaatcaaagaatactgtgacttccatcattttgaagttaaagatatatacgctgaccgtggtatttcaggtaaatctatgaatcgacctgagctccaacgtatattgaaggatgcgaaagaaggctatatcgactgtgttatggtctacaaaacaaaccgattagctcgtaatacatctgatcttctcaaaattgtcgaagatttacacaaacaaaatgtcgaatttttcagtttatcagagcgtatggaagtcaatacttcatcgggtaagctcatgttacaaatacttgcgagtttctcagaattcgaacgtaataacattgtcgagaatgtatttatgggtcaaacgagacgtgcccaagaaggctattatcaaggcaatttgccgctgggctatgacaaaatacctaatagtaaacatgaactgatgattaatcaacatgaagctaatattgtgaaatatatattcgagtcctatgcc
>96	N operona: 69	first	SAV0063	gene_poz=(601-2394)	-	hypothetical protein	null	/position=111098 - 114091 (111698 - 113491)	/lenght=2994 (1794)	/codons=998 (598)	/complement=true	GC-compoz=34.448160535117054%	/LCI1=1.312674483528755	/LCI2=0.08481295365717478	p_i1=0.15709513917740567	p_i2=0.18692182991543993	/Tai=0.4204225126389347	/Tei=0.26822964692389595	/EEI=2.535102334215996
aataacaaaagaacatcatgataaattaataaaagaaatcaataaagcactagattattataatgataataacaccactccttctgactacttttatataacttcagattaatttttatttaaagcgctgttaaatcagcgttttttattttgtcaacaaaaatccatcttaatttagtacggaatttctaacatatttttacaagctttcaaatgataacttcttggctaaaatgaacttaagaaagttaattgtgcgcatatttaattttcctatcttagttcattagtaggaggaagttaaatgtatttcaatcaatcagataaattcgagcagttaaaaaagaaaatattaggtatttcattcaatttacctgaaggagaagaatttacatttcatgacttgaacagtcgtgcaaatgtacaatgttcaaaagctgtacaacaaaatgttggacgttggttcgcatattttgtaaaacatgcgccacgtgttccatttattattatcggtaaggatactcacggtcacttagtttatcttaaaacaggtcctaatccacactataacagcaacccttcgaaaggaggtgttcgctaatgactcaaactaacccttcatttaatccttcaccacgatacaaatcaaaaaaaggttggtataaagacaagcctcccaaagaaaaaggaggaatgcctactgaagttgaaatcgcaggtcctatcgttatcgaaaataagtttattgaccctaaaactaacactgaaaaagtaattattacagacgaggatcaaaaagaaattgttgaatctagtgatattttaacaacacaaaaactgccatctttaatgaagtatggatttagtattaatgaaaaatatacaaaagatttaggttatgcgttgcaacaaatgcgcaatcaattacccatttcctacttatatgaaggggtaggtatactggaaacaccgtttggtcctattgtatcgttaagtgaaatctatactactaaagaatttgataataaatctccatctgacgccatttgtgataatgcttatgacttaactcctaaaggtacatttgataattggtttaacatgtatctaaaagaggttaaaggttctcttcttttagaattagcagtcgtatttggtatttctgccttagtgacgagtttcctgaagcacaaacatgaaaccgaatttgccggaatcatttttagttttacaggtcaatcctcaaccggtaagtcaactgcagcttctttagctgtatcagtcgctggtaaccctaccaaaggtaatgaaactctctttagaaattggaatgccacacgtaatgcacttgaaggttacttgagtaacaattttggtatacctattgtatttgatgaactctcatcagcaacttttagagatacaacggggttattgtactccatcactgaaggtcaaggtcgtcaacgttcaaacgttcatggagaagttaaaacgcctaagaattggggtacttctgtcatttcaacgtcagaacacagtatttttaatgattcagctcaaaacgatggattacgtgtaagaaccatcgagattaatgaacaattcactacaaatgcgaccaatgctgacaatattaaaaaagctgtagcactaaactatggtcatgttttaccgttagtagctaaatatcttataaatcgtgaagatgaagttattcaatggttttacaaggaagtagattggtttgaagctaaattgaaagatgataaaagcaacacaggcaatcgtatgtttaagcgttatgcagtcattacaacatctgcaaaaatattaggtcgtgttttagctacagatattgatatcgctaaaataagagactactttattgattatcatggtcatacaatctctgaacgctcattagctgataaagctatcgatgtcatcattcaatttgtagcacaaaacagaggtaagttttcagatgaaggtgctttgaaaaatatgtttgagaactatggattaatctcattaaaagatgaccatatcgaagtaaaaatgattgcaaacgtttttaaacagatgctaaacaatcatcaatttcaagatgttaataatgttgtcaacgccttaagagataaaggtttcatattagctgaccgtggacgccaaacaactaaaagaagtgtcaaagataatagcggtaaaaaacaatcacttgtattttaccatctaaaattagatgtagagtttgcatctatcctgggattaactaaagataagtcgttaattcaaaattggacaccggcaaatgataacaaagctgcgaaagaactttttaaatccgctaatgaggggataggcccttcaggagttcacgaagatttctgattgtctttatcatacaaccgtgaagcatcaaactgaataatcgacgtattgaagatagaacaaataacggagtgaaaaacatggatgaacttatcgagatattagccgatttggtaattgaagaaatcaatcaaatgaatgactaatatgaacgcccaacatcttattgatgttgggcttatatatcaattcatccataaatatatattattactgtgaaaggaggagccgatatgaaacaagtcataggctatttacgtcaaagtacgatgaaacaacaatctcttgcagcacagaaacaggctatcgaagcaatagccgaaaaacatcatattcaacatatcaacttttatagcgacaaacaatcaggacgcaaagataatcgtagtgggtatcgacaaatgacgcaattaattcaacaagggcaatgtgacatattatgttgttatcgtcttaatagattacatcgtaatctgaaaaatgcattaaaactcatcaaattatgtcaaacataccatgttcatatcttaagcgtacacgatggttactttgatatggatcaagctttcgaccgattcaagcttaatatttttatcagct
>97	N operona: 69	last	SAV0064	gene_poz=(601-897)	-	hypothetical protein	null	/position=112891 - 114387 (113491 - 113787)	/lenght=1497 (297)	/codons=499 (99)	/complement=true	GC-compoz=34.68013468013468%	/LCI1=1.6598639455782314	/LCI2=0.1040816326530612	p_i1=0.2912640287391817	p_i2=0.2760157018800928	/Tai=0.4058777953728159	/Tei=0.3484141316920835	/EEI=2.827661642933445
ttcactgaaaaaggtatcacttctaaagataaacttcagattcttgaatattatttagatgaaatagacgatttaaacactgaaataagtaccaaaattgctgatgctcatgttaaaaatagtacaaactttttagaaaatgaaaaagtaagtataaacagtaatttagcaaaatatattactcatcgagacaccagagcttcggcacctaaaaatatgctgttatcattaattttaaatagtgacctagtgtctccaaaagacttagaagaaaaagaactcaaatatccaaagaaaataacaaaagaacatcatgataaattaataaaagaaatcaataaagcactagattattataatgataataacaccactccttctgactacttttatataacttcagattaatttttatttaaagcgctgttaaatcagcgttttttattttgtcaacaaaaatccatcttaatttagtacggaatttctaacatatttttacaagctttcaaatgataacttcttggctaaaatgaacttaagaaagttaattgtgcgcatatttaattttcctatcttagttcattagtaggaggaagttaaatgtatttcaatcaatcagataaattcgagcagttaaaaaagaaaatattaggtatttcattcaatttacctgaaggagaagaatttacatttcatgacttgaacagtcgtgcaaatgtacaatgttcaaaagctgtacaacaaaatgttggacgttggttcgcatattttgtaaaacatgcgccacgtgttccatttattattatcggtaaggatactcacggtcacttagtttatcttaaaacaggtcctaatccacactataacagcaacccttcgaaaggaggtgttcgctaatgactcaaactaacccttcatttaatccttcaccacgatacaaatcaaaaaaaggttggtataaagacaagcctcccaaagaaaaaggaggaatgcctactgaagttgaaatcgcaggtcctatcgttatcgaaaataagtttattgaccctaaaactaacactgaaaaagtaattattacagacgaggatcaaaaagaaattgttgaatctagtgatattttaacaacacaaaaactgccatctttaatgaagtatggatttagtattaatgaaaaatatacaaaagatttaggttatgcgttgcaacaaatgcgcaatcaattacccatttcctacttatatgaaggggtaggtatactggaaacaccgtttggtcctattgtatcgttaagtgaaatctatactactaaagaatttgataataaatctccatctgacgccatttgtgataatgcttatgacttaactcctaaaggtacatttgataattggtttaacatgtatctaaaagaggttaaaggttctcttcttttagaattagcagtcgtatttggtatttctgccttagtgacgagtttcctgaagcacaaacatgaaa
>98	N operona: 70	first-last	SAV0065	gene_poz=(601-1647)	-	hypothetical protein	null	/position=113380 - 115626 (113980 - 115026)	/lenght=2247 (1047)	/codons=749 (349)	/complement=true	GC-compoz=25.119388729703918%	/LCI1=1.828544061302682	/LCI2=0.05153256704980844	p_i1=0.3626583543162018	p_i2=0.062033528474200614	/Tai=0.356173216938375	/Tei=0.15583017562678056	/EEI=2.5256439180338894
accaacgtttagttaatgatacattaaatcaaatcgatatacctgaggggtatatattacatagtgatcaaggcagcgtttatacatcttatgcttattatcaattatgcgaagaaaaaggcattatcagaagtatgtcccgaaagggaacacctgccgataacgccccgatagaaagtttccattcctcgctaaagtctgaaactctttacatcaataatcagcttaatagctctaatcatattgtaatagatattgtcgaaaagtacattaaaaactataataataatcaaattcaacaaaaactaggctacttatcccctgtaaaatacagagaattaatagcctagaacatggtgtttttattaagttcccgttttaggggttcagtgcctatcgatgataggtgttcttttttataattttgaaaaaataaaaattgagtactgttttatatactagtaaaactagactagtacactaaccatagcagccaactatggattaaatataaaatttgaatcattctttttattcttcatggtattaggtttataagatataatatatagtgttattaaaaataaaggtagtgacactatgaataataaagacatatatagcgatgattttcaaaatgctttagtagacataattttgaacattgataaaataaatgtcaaagaagtttttgatgattcatgtagggctgtagatcaagataataaaaaggatactttaaatcgttctcctaaagatttttccataaatataagtgatatagtaagatatagtatactttgcatggaaaatttaagtagtgacaagattgaagaaaatatcaatatgattaaaaatcatagttcagaattaaatgacaacgacatgtttattcaagaaaaaaataattttacaactaattttaataaattctgcaacgctctaggaataaacatagcaaactttaaatcaggaaaatcatatgtatttaaaccaaaaagtttatttgtattatatgatatactctcaaacaactcagtttatctacacttttttaaaaacggtatcaatgacaaagatatagattcttctaatcgtatcaaagagaacttatattatttcatcaatcatgaaattactgatcaaagagattatgaacatgctctgactaattattatctctattttctagtagacagtaatatagaaattggaatcaaatctatcattattaagattttcactgaaaaaggtatcacttctaaagataaacttcagattcttgaatattatttagatgaaatagacgatttaaacactgaaataagtaccaaaattgctgatgctcatgttaaaaatagtacaaactttttagaaaatgaaaaagtaagtataaacagtaatttagcaaaatatattactcatcgagacaccagagcttcggcacctaaaaatatgctgttatcattaattttaaatagtgacctagtgtctccaaaagacttagaagaaaaagaactcaaatatccaaagaaaataacaaaagaacatcatgataaattaataaaagaaatcaataaagcactagattattataatgataataacaccactccttctgactacttttatataacttcagattaatttttatttaaagcgctgttaaatcagcgttttttattttgtcaacaaaaatccatcttaatttagtacggaatttctaacatatttttacaagctttcaaatgataacttcttggctaaaatgaacttaagaaagttaattgtgcgcatatttaattttcctatcttagttcattagtaggaggaagttaaatgtatttcaatcaatcagataaattcgagcagttaaaaaagaaaatattaggtatttcattcaatttacctgaaggagaagaatttacatttcatgacttgaacagtcgtgcaaatgtacaatgttcaaaagctgtacaacaaaatgttggacgttggttcgcatattttgtaaaacatgcgccacgtgttccatttattattatcggtaaggatactcacggtcacttagtttatcttaaaacaggtcctaatccacactataacagcaacccttcgaaaggaggtgttcgctaatgactcaaactaacccttcatttaatccttcaccacgatacaaatcaaaaaaaggttggtataaagacaagcctcccaaagaaaaaggaggaatgcctactgaagttgaaa
>99	N operona: 71	first-last	SAV0066	gene_poz=(601-978)	tnp	transposase	null	/position=114677 - 116254 (115277 - 115654)	/lenght=1578 (378)	/codons=526 (126)	/complement=true	GC-compoz=32.804232804232804%	/LCI1=1.3573333333333333	/LCI2=0.08213333333333332	p_i1=0.17275461343955756	p_i2=0.17517888970456102	/Tai=0.49211380645411884	/Tei=0.2576610007341049	/EEI=1.9455129905991735
acaacacgttggtaaacaatatacctacggtaaaggattagaagagctgtcagaagtagaacaattaaaattagaaaataagagaaaagatatagaattggatattttaaaaaagtacaaggcattggaaaggaagtggtaccaacagtagtcatagatttagtggatcaattaaaaggaaactattcaatcaaattgatactagaagtattaaatatacctaaatcaacatattaccgatggaaaaacaaaacctataaaaatgatactgtaacacaaaaagttattgaattatgtgaagctaaccattatacctacggttatcgtaagattacagcactgattaatcaatgttatacatcaccaattaatcataagagagtacagagaatgatgcagaagcatcatttgaactgccgagttagacctaaaaagacgacaaggataggtaaaccgtattataaaacagacaatttattacaaagataatttaaagcgaattgtcccatagaagtattaacaaccgatattacttatttaccatttgatcattctatgttgtatttatcttcgataatggatatttataacggagaaattgtggcgtataaaatagatgataaacaagaccaacgtttagttaatgatacattaaatcaaatcgatatacctgaggggtatatattacatagtgatcaaggcagcgtttatacatcttatgcttattatcaattatgcgaagaaaaaggcattatcagaagtatgtcccgaaagggaacacctgccgataacgccccgatagaaagtttccattcctcgctaaagtctgaaactctttacatcaataatcagcttaatagctctaatcatattgtaatagatattgtcgaaaagtacattaaaaactataataataatcaaattcaacaaaaactaggctacttatcccctgtaaaatacagagaattaatagcctagaacatggtgtttttattaagttcccgttttaggggttcagtgcctatcgatgataggtgttcttttttataattttgaaaaaataaaaattgagtactgttttatatactagtaaaactagactagtacactaaccatagcagccaactatggattaaatataaaatttgaatcattctttttattcttcatggtattaggtttataagatataatatatagtgttattaaaaataaaggtagtgacactatgaataataaagacatatatagcgatgattttcaaaatgctttagtagacataattttgaacattgataaaataaatgtcaaagaagtttttgatgattcatgtagggctgtagatcaagataataaaaaggatactttaaatcgttctcctaaagatttttccataaatataagtgatatagtaagatatagtatactttgcatggaaaatttaagtagtgacaagattgaagaaaatatcaatatgattaaaaatcatagttcagaattaaatgacaacgacatgtttattcaagaaaaaaataattttacaactaattttaataaattctgcaacgctctaggaat
>100	N operona: 72	first	SAV0067	gene_poz=(601-954)	tnp	transposase	null	/position=115166 - 116719 (115766 - 116119)	/lenght=1554 (354)	/codons=518 (118)	/complement=true	GC-compoz=30.225988700564972%	/LCI1=1.3418803418803418	/LCI2=0.09145299145299148	p_i1=0.1672687228659506	p_i2=0.21683687960470532	/Tai=0.4669507568987161	/Tei=0.2951531916442348	/EEI=1.9667075573670394
gataaatattttactaccttcaactttagttatatattcgacaaaaggtaaaaattcagttaaatacttatgattaatatctaccgatttaataactgtcctgcttctcgtttttctaatatctttatccacttagtaagcaaatatcattatagcttctttccctctatatccaattattattgatactttaaattaaaaaaccgtatcatatagtagactgaccccaattagtgggaattatataaaaacactttcgttgaattcatattaaaatgaatcatacggaggtgttttttctatgaaaagagtttcttattcagtagaaacaaagtataaagcagttgaaatgaaagcagcaggattttcaacaaaagaaattatgaaagaattaaatattaaaaatagaacacaagtggaaacttggtggcgatggtatcgaaatggggaaagttatagattttcacaacacgttggtaaacaatatacctacggtaaaggattagaagagctgtcagaagtagaacaattaaaattagaaaataagagaaaagatatagaattggatattttaaaaaagtacaaggcattggaaaggaagtggtaccaacagtagtcatagatttagtggatcaattaaaaggaaactattcaatcaaattgatactagaagtattaaatatacctaaatcaacatattaccgatggaaaaacaaaacctataaaaatgatactgtaacacaaaaagttattgaattatgtgaagctaaccattatacctacggttatcgtaagattacagcactgattaatcaatgttatacatcaccaattaatcataagagagtacagagaatgatgcagaagcatcatttgaactgccgagttagacctaaaaagacgacaaggataggtaaaccgtattataaaacagacaatttattacaaagataatttaaagcgaattgtcccatagaagtattaacaaccgatattacttatttaccatttgatcattctatgttgtatttatcttcgataatggatatttataacggagaaattgtggcgtataaaatagatgataaacaagaccaacgtttagttaatgatacattaaatcaaatcgatatacctgaggggtatatattacatagtgatcaaggcagcgtttatacatcttatgcttattatcaattatgcgaagaaaaaggcattatcagaagtatgtcccgaaagggaacacctgccgataacgccccgatagaaagtttccattcctcgctaaagtctgaaactctttacatcaataatcagcttaatagctctaatcatattgtaatagatattgtcgaaaagtacattaaaaactataataataatcaaattcaacaaaaactaggctacttatcccctgtaaaatacagagaattaatagcctagaacatggtgtttttattaagttcccgttttaggggttcagtgcctatcgatgataggtgttcttttttataattttgaaaaaataaaaattgagtactgttttatatacta
>101	N operona: 72	last	SAV0068	gene_poz=(601-915)	-	transposase	null	/position=115504 - 117018 (116104 - 116418)	/lenght=1515 (315)	/codons=505 (105)	/complement=true	GC-compoz=30.793650793650794%	/LCI1=1.0769230769230769	/LCI2=0.05641025641025642	p_i1=0.08574378062778949	p_i2=0.07683446622092713	/Tai=0.3676769502659494	/Tei=0.1691510195988344	/EEI=2.3670265268146173
cactggttacgtttcgtatggcctgttgtcgcgtttgttttaatatttggtggaggcttactcattacacaagttttaatatattcttaattttgttacttttaacaggttagtataaattaatagtctaacctgttttaattaattgattgaaatctaatttttaaactatctctaattaatatatacttcttaattattcttaatttgtatataattaattatatattgttagaaaattgctactaaagaggatatggaaaaccatcgttttcgataaattgttttaatatcgactagataaatattttactaccttcaactttagttatatattcgacaaaaggtaaaaattcagttaaatacttatgattaatatctaccgatttaataactgtcctgcttctcgtttttctaatatctttatccacttagtaagcaaatatcattatagcttctttccctctatatccaattattattgatactttaaattaaaaaaccgtatcatatagtagactgaccccaattagtgggaattatataaaaacactttcgttgaattcatattaaaatgaatcatacggaggtgttttttctatgaaaagagtttcttattcagtagaaacaaagtataaagcagttgaaatgaaagcagcaggattttcaacaaaagaaattatgaaagaattaaatattaaaaatagaacacaagtggaaacttggtggcgatggtatcgaaatggggaaagttatagattttcacaacacgttggtaaacaatatacctacggtaaaggattagaagagctgtcagaagtagaacaattaaaattagaaaataagagaaaagatatagaattggatattttaaaaaagtacaaggcattggaaaggaagtggtaccaacagtagtcatagatttagtggatcaattaaaaggaaactattcaatcaaattgatactagaagtattaaatatacctaaatcaacatattaccgatggaaaaacaaaacctataaaaatgatactgtaacacaaaaagttattgaattatgtgaagctaaccattatacctacggttatcgtaagattacagcactgattaatcaatgttatacatcaccaattaatcataagagagtacagagaatgatgcagaagcatcatttgaactgccgagttagacctaaaaagacgacaaggataggtaaaccgtattataaaacagacaatttattacaaagataatttaaagcgaattgtcccatagaagtattaacaaccgatattacttatttaccatttgatcattctatgttgtatttatcttcgataatggatatttataacggagaaattgtggcgtataaaatagatgataaacaagaccaacgtttagttaatgatacattaaatcaaatcgatatacctgaggggtatatattacatagtgatcaaggcagcgtttatacatcttatgcttattatcaattatgcgaagaaaaaggca
>102	N operona: 73	first-last	SAV0069	gene_poz=(601-1185)	-	conserved hypothetical protein	null	/position=116329 - 118113 (116929 - 117513)	/lenght=1785 (585)	/codons=595 (195)	/complement=true	GC-compoz=37.26495726495727%	/LCI1=1.1391752577319587	/LCI2=0.04243986254295534	p_i1=0.10256071258951323	p_i2=0.03853218873938064	/Tai=0.4668990761948324	/Tei=0.1346789698654426	/EEI=2.3989576742952847
tcccaattgcaattccattctatgtttctttatattataattatcctcccctaaaattaaattttttattaagttgttttatatcaaaaacaatttaataattctctatctttattaaatttttatttttattatctttgtgtttacctttcttgttatattatattaaaatgtataaattatatgcttactatttacacttcttgtatttctattaaaccttattatctttcccatagattctaaagtcttactttcggtgcaattttcttagcaagctctgtgggtagtacattctcaacaatcaacccattctcagtcgtcattgcttctaatgcagcaggaacaacttttactgatggtctttattggagaataggcgcttgtatcatcggtgccatatttgttattagttatttattctggtattgtaaaaaaattaaaaaagatcctaaatcctcttattcttatgaagacaaagcagcatttgaaaaacagtggtctgtgctccatgatgacggttcttctgagtttacattacgtaaaaagattattcttacgcttttcgtcctaccattccctattatggtttggggtgttatgacacaaggatggtggttcccagtcatggcatctgcattcttaatctttaccattgtcatcatgtttattgctggaacaggacaatatggtttaggcgaaaaaggcactgtagatgcattcgttaatggcgcttcaagtttagtaggtgtatctttaatcattggtttagctcgtggaatcaacttagtattgaataaaggaatgatttctgacacaatcttgcacttttcatcatctatcgtgcaacatatgagtgggcctttatttatcattgttctgctctttatctttttctgtttaggatttatcgtaccatcatcatcaggattagcagtattatctatgcctatctttgcgccattagctgatacagtaggtataccaagatttgttattgttacaacatatcaattcggtcagtatgcaatgttgttcttagcgcctactggacttgtaatggcaacacttcaaatgttaaacgtgcgctactcacactggttacgtttcgtatggcctgttgtcgcgtttgttttaatatttggtggaggcttactcattacacaagttttaatatattcttaattttgttacttttaacaggttagtataaattaatagtctaacctgttttaattaattgattgaaatctaatttttaaactatctctaattaatatatacttcttaattattcttaatttgtatataattaattatatattgttagaaaattgctactaaagaggatatggaaaaccatcgttttcgataaattgttttaatatcgactagataaatattttactaccttcaactttagttatatattcgacaaaaggtaaaaattcagttaaatacttatgattaatatctaccgatttaataactgtcctgcttctcgtttttctaatatctttatccacttagtaagcaaatatcattatagcttctttccctctatatccaattattattgatactttaaattaaaaaaccgtatcatatagtagactgaccccaattagtgggaattatataaaaacactttcgttgaattcatattaaaatgaatcatacggaggtgttttttctatgaaaagagtttcttattcagtagaaacaaagtataaagcagttgaaatgaaagcagcaggattttcaacaaaagaaattatgaaagaa
>103	N operona: 74	first	SAV0070	gene_poz=(601-1296)	kdpE	transcription regulator protein kdpE	null	/position=117977 - 119872 (118577 - 119272)	/lenght=1896 (696)	/codons=632 (232)	/complement=true	GC-compoz=37.35632183908046%	/LCI1=1.025974025974026	/LCI2=0.10519480519480523	p_i1=0.07315650530018754	p_i2=0.28132468017337936	/Tai=0.5033373254816715	/Tei=0.35319221215604146	/EEI=2.2039965143097984
atttaaacgatcaacaacaagcagaactcttaactgcttcttatggcgaagcacaatatctgcataccttagtcacaaatattttatctttgactaagttagaaagctctgacattcaaatacaacgcaccccttatttagtagaagaacttctagaagaatttgaagaaggcctcatacgcagacaccaagcaaatcatgtcattattgaaaatgaggatgacgcttcactcattaatatcgacagtaaattaatactgcaagtgctattcaaccttatcgataatgctttaaagcatgcagaatcacattctgaaataaaactgcacgttcaacatgaaacaaacaaaataaaattcgaaatgatagattgcggaaaaggtattccagaagaagaacgtcaattgatttttaatccctattattcaggagacaactttaaagacaataaaaaagatagtttgggattagggctctatttagtacaactcatcttgaaacaacacaacagtgaattagaatatcaaccgaatacaccacaaggcagtattttttatttttatttgactgttaatccaattgaaatggagggagccatggatgaaaacaacattattggtcgttgaagatgatgaagcgattttacatttaatcgatgttgcgctaactatgaattattataaagtggttacggcgaagacggggaaagaagcggactttcgcctaagaacagaacaaccagatattatcttattagatttaggcttaccagatattgatggtttatctctcattcagcaattcagagactttgtggacacacctattattgtgattagtgcacgaacagaggaacaaaccattgtcgaagtattagatcgcggtgccaatgattatatgactaagcctttcaatatcgatgagttaagagcacgtatcagagtagcattacgtatgtcacgttctactgagacaattcaaagtcgtttcacaaatggtccattaaccattgatttcgatgcgaaatcagtccttgtcaatgaacagtccgtacatctaacaccgaatgaattccaactcctaacgatattatgccatcatgtcggcaaagtattaacctatcaagtgttattaaaatcactctatggctatgtcaatcatacagaaatggctgccttacgtgtacatatggcctctttacgtaaaaagttgaattatacgcaagacccaaacactgaaaagaaattaatcatcacacatcctagaatcggctaccaaatgcaacacttagaataaataactaacaataaaatcccagcagtgagtcgtctcaaccgctgggatatatttatttgataaccttgatgacttcttgtcatagtttacctattcattctgtcatcgtattcagattatacttttaatattcttcaaaagcaattctgaaagcatgtacacctaatacttcatttttaaattattcagcaagtaaaccctaaagaaaagtttgaatagatacatttgttttaattttagtgattgataattctagtgttattttacgtattgtcatgtatttgaataaaacttgtttaatataaaacaagacgacaactccatattggagcaacttaacacctgtaactacaataatcctctcttagtaaatcaattttcagattatatatttttgaatgtgttatcgatttacgcatttgtaagtcgttgaacatatgattcgcagttaaaatcgtatacttcccaattgcaattccattctatgtttctttatattataattatcctcccctaaaattaaattttttattaagttgttttatatcaaaaacaatttaataattctctatctttattaaatttttatttttattatct
>104	N operona: 74	last	SAV0071	gene_poz=(601-3234)	kdpD	sensor protein KdpD	null	/position=118647 - 122480 (119247 - 121880)	/lenght=3834 (2634)	/codons=1278 (878)	/complement=true	GC-compoz=36.71222475322703%	/LCI1=1.2789813759026987	/LCI2=0.10916001520334472	p_i1=0.14568967613795736	p_i2=0.3003034304430508	/Tai=0.5641242144254741	/Tei=0.37027308739874576	/EEI=1.8936395927951242
ggctaacgatacagattgatttaaattatggttaggattcaaaaacagccattgttgaataagcaataatacaaaggacaatccgcccatcaatccgttaaacaacaaaaaatgtttgatatacgtcttcccagacatgtgttctaatttcgtgccaatcagttgataaatcaatttctcaatcggattaaaaacaacatctattttagatggcacatttaaagcaactgaatataaatatcggctcacaatgagtgagagcaagataaatacaatcaaaaacaacacaatactcatgatgcttccctctttctctgttaaaatttttcactccaaattaatgcgtaaaataaaaataaaattaatgcgatgacaacgacagctaatagtgtaatcattgcgctccctccttactttcatcaaaatcttaacaagagttatctaatcgaagtattaacatttaaggaaagttataaagaaactataaagatgattaacaaaacagaaagataaatggataatatgttgtatattaattatgatgtgattaagagggggtgcctcatggaaagtacataaaaaaaaagagggaaacttaccatttatttaggctatagcccaggggtaggtaaaacgtatgaaatgttatcaaatggtattgatcagtatcaagaaggtgcagatattaaaattggttatatcgaaccccatcaacgccctgaaaccaatgcactggttcaacaattgcctgaaatttcgacctccagccgtaaatttggcagccacacctttcactatatagatgtctctaaaatcatagaagctaatccagatgtggtcttaattgatgaactagcacatacaaacatttcaaaagagcgccatttaaaacgttataaggatatagaagaaattctatcgcatggtatcgatgtctggacaacactcaacatccaacatatcgagagtctaagcggacaaattgcgttaatgacaggtattcaagttacagaacgtgtgcccgaccaattcattacgtcagcagatgcctttgaagttgtggatatttcaccaaatatgttgattcagcgccttaaagcaggaaaagtatataaaaaagaacgcttagaaacagccttttctaatttctttacgtatgaaaatctgacagagctgcgtgaacttacactcagaactgtcgcagatattatgagtcaaaaaggacaacaatataaaactaaacataccgacattacaccgcatattgcggtagctatcagcggcagtatttataacgaacgggtcatacgagaagcaagacgtgctgcctataaagaacatgctaaattcacagctgtgtatattgatgtctttgagacaccgtcagaaagcagaaaacaagatcattatgtccataaaaatctaatgctcgccaaagcgttaggtgcagaaatcaaagtgttgtatgcacaagatattgcgaaagcgttaaccgattggtgtgatctcgcttttgtgacgaagctagtccttggacagtcagaacagccacgttggaaagattactttaaacagtcactcattgaacaaattaatcacgtaccacaccatttcaagttagaaattgtaccgattcattatattcattcagacaaacctacaaatacacctaagcaagctcaaaaatcctctcgtttaactgtagagattatgaagatgcttgtaattcaaacgatctgtgtcttgctcggtatatgggtttacaacttagataaaagcgaatccagtgccattatcttgctgatgttctttatcggtattatcgtgctttctatttggacccaatcctatttaatcggattctttgcgtctatcttaaatgtgtttgtttttaattatttctttacggtgccaagattcactttagaaatgtatcgctttgaatatccgattacgtttgcgaccagtatttttgctagtatctttacgagtgccatcttaaagaatttaaaacatcagcattccttaacagaacggcagttatatcggaccaatattatgctgcaatttaaccagtccattaaagaatcttattcaattgaacgcttattaaatattgctggtgatcagattcatcagctactcaatcaggatgtcacggtattcttaattcaaagtaagaaagtcgctgcttccaactcatttggaaacagaagcatttcaagctcagataagacacatgatgctgagacattgagctgggtcattgaaaatgaaagccgtgccggtaaattaaccgatacctttcctggcagtaaatttttgtgtattcccattggcacaaatccagtcaaaggtgtgatttctatccgcttcaccgacgaaacttacatcgacacctatgacaattcaatattagactctatgttgaacgatattaccctggcaatagagaatgtggatctattaaaacaaaccagacaatccatattgaaagctgaacgagaagccacacgttcaaacttcttgcattcaatttcacatgatattagaacaccactgacttccattatgggcaacttagatatgctgaaataccataacgagcatttaaacgatcaacaacaagcagaactcttaactgcttcttatggcgaagcacaatatctgcataccttagtcacaaatattttatctttgactaagttagaaagctctgacattcaaatacaacgcaccccttatttagtagaagaacttctagaagaatttgaagaaggcctcatacgcagacaccaagcaaatcatgtcattattgaaaatgaggatgacgcttcactcattaatatcgacagtaaattaatactgcaagtgctattcaaccttatcgataatgctttaaagcatgcagaatcacattctgaaataaaactgcacgttcaacatgaaacaaacaaaataaaattcgaaatgatagattgcggaaaaggtattccagaagaagaacgtcaattgatttttaatccctattattcaggagacaactttaaagacaataaaaaagatagtttgggattagggctctatttagtacaactcatcttgaaacaacacaacagtgaattagaatatcaaccgaatacaccacaaggcagtattttttatttttatttgactgttaatccaattgaaatggagggagccatggatgaaaacaacattattggtcgttgaagatgatgaagcgattttacatttaatcgatgttgcgctaactatgaattattataaagtggttacggcgaagacggggaaagaagcggactttcgcctaagaacagaacaaccagatattatcttattagatttaggcttaccagatattgatggtttatctctcattcagcaattcagagactttgtggacacacctattattgtgattagtgcacgaacagaggaacaaaccattgtcgaagtattagatcgcggtgccaatgattatatgactaagcctttcaatatcgatgagttaagagcacgtatcagagtagcattacgtatgtcacgttctactgagacaattcaaagtcgtttcacaaatggtccattaaccattgatttcgatgcgaaatcagtccttgtcaatgaacagtccgtacatctaacaccgaatgaattccaactcctaacgatattatgccatcatgtcggcaaagtattaacctatcaagtgttattaaaatcactctatggctatgtcaatcatacagaaatggctgccttacgtgtacatatggcctctttacgtaaaaagttgaattatacgcaaga
>105	N operona: 75	first	SAV0072	gene_poz=(601-2277)	truncated-kdpA	K+transporting ATPase chain A	null	/position=121584 - 124460 (122184 - 123860)	/lenght=2877 (1677)	/codons=959 (559)	/complement=false	GC-compoz=36.79189028026237%	/LCI1=1.1666666666666667	/LCI2=0.06798088410991635	p_i1=0.11047329398721532	p_i2=0.11733264464507784	/Tai=0.510413996663809	/Tei=0.20559938018057006	/EEI=2.02411827185723
ataacgttttaaatggcgctcttttgaaatgtttgtatgtgctagttcatcaattaagaccacatctggattagcttctatgattttagagacatctatatagtgaaaggtgtggctgccaaatttacggctggaggtcgaaatttcaggcaattgttgaaccagtgcattggtttcagggcgttgatggggttcgatataaccaattttaatatctgcaccttcttgatactgatcaataccatttgataacatttcatacgttttacctacccctgggctatagcctaaataaatggtaagtttccctctttttttttatgtactttccatgaggcaccccctcttaatcacatcataattaatatacaacatattatccatttatctttctgttttgttaatcatctttatagtttctttataactttccttaaatgttaatacttcgattagataactcttgttaagattttgatgaaagtaaggagggagcgcaatgattacactattagctgtcgttgtcatcgcattaattttatttttattttacgcattaatttggagtgaaaaattttaacagagaaagagggaagcatcatgagtattgtgttgtttttgattgtatttatcttgctctcactcattgtgagccgatatttatattcagttgctttaaatgtgccatctaaaatagatgttgtttttaatccgattgagaaattgatttatcaactgattggcacgaaattagaacacatgtctgggaagacgtatatcaaacattttttgttgtttaacggattgatgggcggattgtcctttgtattattgcttattcaacaatggctgtttttgaatcctaaccataatttaaatcaatctgtatcgttagcctttaatactatggcatcttttttgaccaatactaacttacagcattatgcaggtgaaacagatttaagttatttaacacaaatgtgtgtcatcactttcttaatgttcacgtcagcagcgtcaggttacgccgtatgtattgcgatgttaagacgtttgactggaatgacagatgtgattggtaatttctatcaagatattacgcgttttattgtacgggtgctcatacctttcgcattgatcatcagtttgtttttaatcagtcagggcacaccgcaaacgcttaaaggtaatttggtgattgagacattatcaggtgtgaaacaaacgattgcatatggaccgatggcgtctttagaatctattaaacatttagggacaaatggtggtggtttcttaggtgcgaactcttctacaccttttgaaaatccgacatactggtctaattacgctgaagctttaagtatgatgttgattccaggttcattagtctttctattcggtagaatgttgaaaactaaactacagattcatccgcatgcgattatgattttcgttgcgatgtttgtaatgttcatcggctttttagtgacatgtctctattttgaatttgcggggaatccagtgttgcatcacttaggtattgccggtggcaatatggaaggcaaagaaacacgtttcggtattggcttatccgctttatttacaaccattacgaccgcttttactacaggaacagttaacaatatgcacgatagtcttacaccgctaggcggcatggttccaatggtattaatgatgttgaatgcagtttttggcggtgaaggtgttgggctgatgaacatgttgatttatgtcatgttaacggtctttatctgtagtttgatgattgggaaaacaccaagttatttaggaatgaagattgaaggtaaagagatgaaactcattgcgctttctttcttagtacatcctttacttattttggttttttcagcactagcttttattgtgccaggggcatcagatgcgttaactaatccgcaattccacggtgtatcacaagtgttgtatgagtttacatcatcttcagcgaataatggctctggttttgaaggattaggagacaatacggtattttggaacatttcaacaggcattgtgatgttgcttgcacgatatattccaatcgttttacaaattttgattgtatctagtttggtaaataaaaagacctatcagcaacatactcaagatgtaccgattaataatttatttttcagcagtgtattgattatctttattattttgttgagcggcttaacgttcttacctgacttaatgcttggaccaataggcgaacagcttttgctgcacgcatagataaaggaggattagaaaatggctgaaactactaaaatatttgaatcacatttggtcaaacaggctctaaaagacagtgtattgaagctctatcctgtttatatgattaaaaatccgattatgtttgttgtagaagtgggcatgctgcttgccttaggattaaccatttatccggatttatttcaccaagaaagtgtatcacggctatatgtgttcagtatctttatcatattattactgacacttgtctttgcgaacttctctgaagcattagctgaaggtcgcggtaaagcacaagccaacgctttacgccaaacacaaactgaaatgaaggcacgtcgtattaaacaagacggcagttatgaaatgattgacgctagtgacctgaaaaaaggacatatcgtacgtgtcgcgacaggtgaacaaatcccaaatgacggtaaagttattaagggcctcgcaacagtggatgaatctgcgattacaggtgaatctgcacctgtaatcaaagaaagcggtggagatttcgataatgtaattggaggaacttctgtagcttcagactggttagaagttgagattacttcagaaccaggtcat
>106	N operona: 75	last	SAV0073	gene_poz=(601-2622)	kdpB#SCCmec	potassium-transporting ATPase B chain homologue	null	/position=123279 - 126500 (123879 - 125900)	/lenght=3222 (2022)	/codons=1074 (674)	/complement=false	GC-compoz=39.762611275964396%	/LCI1=1.079247152055473	/LCI2=0.13506686478454674	p_i1=0.08634353240580346	p_i2=0.4238265082008081	/Tai=0.49773434307192543	/Tei=0.48144385738072726	/EEI=2.2070643247176758
atgttgaatgcagtttttggcggtgaaggtgttgggctgatgaacatgttgatttatgtcatgttaacggtctttatctgtagtttgatgattgggaaaacaccaagttatttaggaatgaagattgaaggtaaagagatgaaactcattgcgctttctttcttagtacatcctttacttattttggttttttcagcactagcttttattgtgccaggggcatcagatgcgttaactaatccgcaattccacggtgtatcacaagtgttgtatgagtttacatcatcttcagcgaataatggctctggttttgaaggattaggagacaatacggtattttggaacatttcaacaggcattgtgatgttgcttgcacgatatattccaatcgttttacaaattttgattgtatctagtttggtaaataaaaagacctatcagcaacatactcaagatgtaccgattaataatttatttttcagcagtgtattgattatctttattattttgttgagcggcttaacgttcttacctgacttaatgcttggaccaataggcgaacagcttttgctgcacgcatagataaaggaggattagaaaatggctgaaactactaaaatatttgaatcacatttggtcaaacaggctctaaaagacagtgtattgaagctctatcctgtttatatgattaaaaatccgattatgtttgttgtagaagtgggcatgctgcttgccttaggattaaccatttatccggatttatttcaccaagaaagtgtatcacggctatatgtgttcagtatctttatcatattattactgacacttgtctttgcgaacttctctgaagcattagctgaaggtcgcggtaaagcacaagccaacgctttacgccaaacacaaactgaaatgaaggcacgtcgtattaaacaagacggcagttatgaaatgattgacgctagtgacctgaaaaaaggacatatcgtacgtgtcgcgacaggtgaacaaatcccaaatgacggtaaagttattaagggcctcgcaacagtggatgaatctgcgattacaggtgaatctgcacctgtaatcaaagaaagcggtggagatttcgataatgtaattggaggaacttctgtagcttcagactggttagaagttgagattacttcagaaccaggtcattcatttttagataaaatgattggtttggttgaaggggctacaagaaagaaaacacctaatgaaattgcgttatttactttattgatgacattaacgattatcttcttggtcgttattttaacgatgtatccattggcgaaattcctgaatttcaatttatccattgcgatgctgattgctttggctgtgtgtttaattccaacaaccattgggggattattatcggctatagggattgcagggatggatcgtgtgacacagtttaatatcttggctaaaagcggacgttctgtagagacttgtggtgatgtgaatgtcttgattttagataaaacaggtaccattacctacggcaaccgtatggcagatgcgtttattccggtgaaatcatcaagctttgaacgtttagttaaagcggcctatgaaagttctatcgcagatgacacaccagagggacgtagtattgtgaaattagcttataaacaacatatcgacttaccgcaagaggtcggagaatatattccgtttactgctgaaacacgtatgagcggtgtgaaatttacgacacgtgaagtatataaaggtgcaccgaatagtatggttaagcgtgtgaaagaagcagggggacatattccagttgatttagacgctcttgtcaaaggggtgtctaaaaaaggtggcacaccgctggttgtgcttgaagataatgagattttaggtgttatttatttgaaagatgtcattaaagatggactcgtagaacgtttccgtgaattacgtgagatggggattgaaacggtgatgtgtacaggagataacgaattgacagctgcgacaatagcgaaagaagcgggtgtggatcgctttgtggcagagtgtaaacctgaagataaaatcaatgtgattagagaagaacaagcgaaaggtcatattgttgcgatgacgggtgacggtacgaatgacgcgccagctttagcagaagctaatgtaggtttggcaatgaactcaggaaccatgagtgccaaagaagcggcgaatttaattgatttagattctaatccaaccaaactgatggaagtcgttctaattgggaaacaattattaatgacacgtggctcactcactacatttagtattgcgaatgacattgcgaaatactttgcgattttaccagccatgtttatggcggctatgcctgcgatgaatcatttgaatattatgcatctgcattcacctgaatcagcagtattatctgcgttaatctttaatgcgttgattattgtattattgattccgattgcgatgaaaggcgtgaaatttaaaggtgcctcaacgcaaaccatattgatgaaaaatatgttagtttacggcttaggcggtatgatcgtgccatttatcggcattaagctcattgatctcatcatccaactctttgtctaaaaggaggacaaaacaatgcagacaataagaaaaagtttaggactagtactgattatgtttgttttatgcggatttatcttcccgctgactgtcacagcgcttggacaagtattatttccagaacaagcaaacggcagtttagtgaaacaagatggcaaagtaattggttcaaagctcattggacaacaatggacagaacctaaatatttccatggacgtatcagtgcagtcaattacaatatgaatgcgaatgaagtgaaagaaagtggcggacctgcttcaggcggctcaaactacggcaattcaaatcctgaattgaaaaaaagagttcaagagactattaaacaagaaggaaaaaaaatttcaagtgatgcggtgaccgcttctggctctggtttagacccagatattacggttgacaatgcgaaacaacaagtaaaacgcattgcgaaagaaagaaacatagatgcttcaaaaattaatcaccttattgatgaaaacaaacaagcatcaccaatggcagatgattatgttaatgtcttaaaattgaatatcactttagataaactctaaataaacagggagtgaggtgagacatcc
>107	N operona: 76	first-last	SAV0074	gene_poz=(601-1125)	kdpC#SCCmec	potassium-transporting ATPase C chain homolog	null	/position=125349 - 127073 (125949 - 126473)	/lenght=1725 (525)	/codons=575 (175)	/complement=false	GC-compoz=37.142857142857146%	/LCI1=1.1360153256704981	/LCI2=0.15651340996168586	p_i1=0.10166997760505649	p_i2=0.5202327945306391	/Tai=0.427105259996556	/Tei=0.5682095150775752	/EEI=2.7159915032084574
gataaaatcaatgtgattagagaagaacaagcgaaaggtcatattgttgcgatgacgggtgacggtacgaatgacgcgccagctttagcagaagctaatgtaggtttggcaatgaactcaggaaccatgagtgccaaagaagcggcgaatttaattgatttagattctaatccaaccaaactgatggaagtcgttctaattgggaaacaattattaatgacacgtggctcactcactacatttagtattgcgaatgacattgcgaaatactttgcgattttaccagccatgtttatggcggctatgcctgcgatgaatcatttgaatattatgcatctgcattcacctgaatcagcagtattatctgcgttaatctttaatgcgttgattattgtattattgattccgattgcgatgaaaggcgtgaaatttaaaggtgcctcaacgcaaaccatattgatgaaaaatatgttagtttacggcttaggcggtatgatcgtgccatttatcggcattaagctcattgatctcatcatccaactctttgtctaaaaggaggacaaaacaatgcagacaataagaaaaagtttaggactagtactgattatgtttgttttatgcggatttatcttcccgctgactgtcacagcgcttggacaagtattatttccagaacaagcaaacggcagtttagtgaaacaagatggcaaagtaattggttcaaagctcattggacaacaatggacagaacctaaatatttccatggacgtatcagtgcagtcaattacaatatgaatgcgaatgaagtgaaagaaagtggcggacctgcttcaggcggctcaaactacggcaattcaaatcctgaattgaaaaaaagagttcaagagactattaaacaagaaggaaaaaaaatttcaagtgatgcggtgaccgcttctggctctggtttagacccagatattacggttgacaatgcgaaacaacaagtaaaacgcattgcgaaagaaagaaacatagatgcttcaaaaattaatcaccttattgatgaaaacaaacaagcatcaccaatggcagatgattatgttaatgtcttaaaattgaatatcactttagataaactctaaataaacagggagtgaggtgagacatccatgtggttcattagcattattattttaatagcattcctaattatattaatgattgacgatttaattaaaacatgacaacttcacgcaaaacaatatgaattggatgtaatagagaagggagtaccaagaaatactcagtttattgaggataattattaggggagattagagaagaattctctattcacgaacattactttaacagttgtaatcattggtttcatcatatcgattaatagtacagtcatcttgagattttcaacacactattatagctagctaagatacttttaaattatgacttatttttcatcatttacgatacatcattctcgataacttactatttgttatggtatttatagatttaaagaaagtgaaggagattaagcaatgtaacttggcttaatctctttttgattatatttattaaggcaaagcttcatttcccttaaatcaagtatatcttctgaataagcaaatgaaatcgtgacgccaactacagtgataacttcgcctaaaacacaatgagtgtggtgttttcacttttcataaactcctctaagtttgtgt
>108	N operona: 77	first	SAV0075	gene_poz=(601-1470)	-	hypothetical protein	null	/position=126418 - 128487 (127018 - 127887)	/lenght=2070 (870)	/codons=690 (290)	/complement=true	GC-compoz=33.5632183908046%	/LCI1=1.3990772779700116	/LCI2=0.0629757785467128	p_i1=0.187911018790193	p_i2=0.09894823678393687	/Tai=0.44083778145389485	/Tei=0.1890534131055432	/EEI=2.542508548021242
atgagaagcaccacacctttatcaacaatatactcaggtgtaggaatgcttcatacattacttggaccattaatttcattagaccagccttatttttctaatgagattactaatagcacttctattatatgtgataacaagtacgatttaataccaaaaggcaatttatcagaatggttacaaatgtataaagaagaagtccatgggaacttatctttagaactagatgtgttgtttggcgtatcttcattagtcactgctttccttaagtatcataataacgtcgagttttcaggaactattttctctttcactggccaatcatcaacaggaaaatcgacagccgctatgttagccgcatcggtagctggcaacccaacaaaaggtactgaaaacctattccggagttggaatgcaacaagaaatgcactagaaggatatcttagcggaaattatggtgtacccatagtattagatgaattatcagcggcaacatttcatgatacaacaggtcttctatattcatttgcagagggacaaggacgtcaaagagcaaatataaatggtgatgtcaaaacacctaaaaactaggatacatcagtgatttcaacttctgaacatagtattttcaaaaatccagctaaaaatgatggtttgcgtgttcgtactattgaggtgtctgaaaaattcacatcaagtgctcaaaactcagatactataaaaaaagtggttagtcaaaataatggtcatgttttacctataattgctcaattcctattagacaacactaatgatgttacttccctttttcaaaaagaagacagtgttttttatcaattactatcaactgaatccagtaacactggtattcgaatgattaaacattatgcaactctaacaacaacagcccatattttaaatcaatcactagacctacagttaaacgttagcagcataaagaactatttattaagctatcataatgaaacggtgtcagaacgttctcttgcagataaagcgatggatacaatcgtacagtttattgcggaaaacctgggcaagttttcacaacaaacacgtcttgctaatatgattcaaaactttggtatcctctcacttaaagatgactacatcgaagtaaaaattatccgaaatgtattcgataagatgttaacagacagtcaattcgaagacacgaaaaatgttattgatgctttggataatgcaggaaaattagtttccgatcgggatcgaaagacaacaaaaagaaatgcgaaagatgatacaggcaaaagtacttctcttgtcttctaccaaatcaaaattgatttagattatgctgacgttcttggattgcaatcccaaggacgcgacaacgtaattcaaaaacattcaaatccatcacagtttaaaaacacaaacttagaggagtttatgaaaagtgaaaacaccacactcattgtgttttaggcgaagttatcactgtagttggcgtcacgatttcatttgcttattcagaagatatacttgatttaagggaaatgaagctttgccttaataaatataatcaaaaagagattaagccaagttacattgcttaatctccttcactttctttaaatctataaataccataacaaatagtaagttatcgagaatgatgtatcgtaaatgatgaaaaataagtcataatttaaaagtatcttagctagctataatagtgtgttgaaaatctcaagatgactgtactattaatcgatatgatgaaaccaatgattacaactgttaaagtaatgttcgtgaatagagaattcttctctaatctcccctaataattatcctcaataaactgagtatttcttggtactcccttctctattacatccaattcatattgttttgcgtgaagttgtcatgttttaattaaatcgtcaatcattaatataattaggaatgctattaaaataataatgctaatgaaccacatggatgtctcacctcactccctgtttatttagagtttatctaaagtgatattcaattttaagacattaacataatcatctgcca
>109	N operona: 77	last	SAV0076	gene_poz=(601-1503)	-	hypothetical protein	null	/position=127297 - 129399 (127897 - 128799)	/lenght=2103 (903)	/codons=701 (301)	/complement=true	GC-compoz=36.65559246954596%	/LCI1=1.2344444444444445	/LCI2=0.12844444444444444	p_i1=0.13119024858350412	p_i2=0.39267113221663896	/Tai=0.4925716570727424	/Tei=0.45340401899497507	/EEI=2.059700184922998
agaatgatcacagtcttatttatctaaatgagatgtcagagtcactcttattatacgtatactcagtcttaatcaatgttacctctattaataagttatttttatacgaagaaaccaatactgtttttagatgtataacttcaagcataaacgaaaatatggattgcataataaatcattctcctaatgaattactgatgtttttgtatgacttagaacaaaggttcaacaattttattaatcgattgaacttaaaagaaccaaaaaacaggcatacctaccctacccttaattcagtttacattgaattaaaccctttgcaattatcagaagacacttatttttcttcaataaacgttgctgaattaataaacagacaatccattcgtaaaaatttgtttaaataaaaaattgccattactaaaccttataattacagttattcagagaacagtgcaacatcaacgatcaacgtgaagcaggaagacgctttgcttggtggataaagtacaaaccaagcatccctttcattattataggaactaacccacttaagtaccgacatatcattataatttcctcttacaaccaagggggtcactgttaatggaaaaaattctatatcaaactgacgaattcaagctcaaaccttcgggatggtacaaaaccatccctcctaaaaaagatgggggtacggagtttgaaataatgttatctggaccgattgctttcacagatcgttttatagaccccgcgactcgtaaagaaaaagtatttctttcggatttgaataatatagagcttgtcgaaaaggcttcaatccttactgctttgcaattaccctccttaattgaatatggatttaccattaatgaaaagcacattagagatttagggttcgtactgcaacaaatgagaagcaccacacctttatcaacaatatactcaggtgtaggaatgcttcatacattacttggaccattaatttcattagaccagccttatttttctaatgagattactaatagcacttctattatatgtgataacaagtacgatttaataccaaaaggcaatttatcagaatggttacaaatgtataaagaagaagtccatgggaacttatctttagaactagatgtgttgtttggcgtatcttcattagtcactgctttccttaagtatcataataacgtcgagttttcaggaactattttctctttcactggccaatcatcaacaggaaaatcgacagccgctatgttagccgcatcggtagctggcaacccaacaaaaggtactgaaaacctattccggagttggaatgcaacaagaaatgcactagaaggatatcttagcggaaattatggtgtacccatagtattagatgaattatcagcggcaacatttcatgatacaacaggtcttctatattcatttgcagagggacaaggacgtcaaagagcaaatataaatggtgatgtcaaaacacctaaaaactaggatacatcagtgatttcaacttctgaacatagtattttcaaaaatccagctaaaaatgatggtttgcgtgttcgtactattgaggtgtctgaaaaattcacatcaagtgctcaaaactcagatactataaaaaaagtggttagtcaaaataatggtcatgttttacctataattgctcaattcctattagacaacactaatgatgttacttccctttttcaaaaagaagacagtgttttttatcaattactatcaactgaatccagtaacactggtattcgaatgattaaacattatgcaactctaacaacaacagcccatattttaaatcaatcactagacctacagttaaacgttagcagcataaagaactatttattaagctatcataatgaaacggtgtcagaacgttctcttgcagataaagcgatggatacaatcgtacagtttattgcggaaaacctgggcaagttttcacaacaaacacgtcttgctaatatgattcaaaactttggtatcctctcacttaaagatgactacatcgaagtaaaaattatccgaaatgtattcgataagatgttaacagacagtcaattcgaa
>110	N operona: 78	first-last	SAV0077	gene_poz=(601-726)	-	hypothetical protein	null	/position=128235 - 129560 (128835 - 128960)	/lenght=1326 (126)	/codons=442 (42)	/complement=false	GC-compoz=40.476190476190474%	/LCI1=0.991869918699187	/LCI2=0.23902439024390248	p_i1=0.065338575712886	p_i2=0.7935147679649185	/Tai=0.784362859953317	/Tei=0.8141632911684267	/EEI=1.4333112119841498
ctaatgaagatacgccaaacaacacatctagttctaaagataagttcccatggacttcttctttatacatttgtaaccattctgataaattgccttttggtattaaatcgtacttgttatcacatataatagaagtgctattagtaatctcattagaaaaataaggctggtctaatgaaattaatggtccaagtaatgtatgaagcattcctacacctgagtatattgttgataaaggtgtggtgcttctcatttgttgcagtacgaaccctaaatctctaatgtgcttttcattaatggtaaatccatattcaattaaggagggtaattgcaaagcagtaaggattgaagccttttcgacaagctctatattattcaaatccgaaagaaatactttttctttacgagtcgcggggtctataaaacgatctgtgaaagcaatcggtccagataacattatttcaaactccgtacccccatcttttttaggagggatggttttgtaccatcccgaaggtttgagcttgaattcgtcagtttgatatagaattttttccattaacagtgacccccttggttgtaagaggaaattataatgatatgtcggtacttaagtgggttagttcctataataatgaaagggatgcttggtttgtactttatccaccaagcaaagcgtcttcctgcttcacgttgatcgttgatgttgcactgttctctgaataactgtaattataaggtttagtaatggcaattttttatttaaacaaatttttacgaatggattgtctgtttattaattcagcaacgtttattgaagaaaaataagtgtcttctgataattgcaaagggtttaattcaatgtaaactgaattaagggtagggtaggtatgcctgttttttggttcttttaagttcaatcgattaataaaattgttgaacctttgttctaagtcatacaaaaacatcagtaattcattaggagaatgatttattatgcaatccatattttcgtttatgcttgaagttatacatctaaaaacagtattggtttcttcgtataaaaataacttattaatagaggtaacattgattaagactgagtatacgtataataagagtgactctgacatctcatttagataaataagactgtgatcattcttatttacgattattatatgtgattgaatcaattcaataatgtctagaagaagacttgaaaagtcgctgttaatcttggtctttgaaaaatcatcgtgaccatttgtcttattacttagatgtagttgttcgtattttatagtttggcggttgaggaattaa
>111	N operona: 79	first-last	SAV0078	gene_poz=(601-1080)	-	hypothetical protein	null	/position=128393 - 130072 (128993 - 129472)	/lenght=1680 (480)	/codons=560 (160)	/complement=true	GC-compoz=27.291666666666664%	/LCI1=1.8825995807127882	/LCI2=0.06981132075471701	p_i1=0.3857345352731936	p_i2=0.1243555116151054	/Tai=0.48978310203728437	/Tei=0.21191996045359485	/EEI=1.9338661831156978
ttaaatttccagaagaatcagatacagttaatacacaccaaatgctaaataaagcaatatcaattacaggtagtctagcaaatacacatttggaacaaccccaaaaatacaaggcacattttaaaaaaataccaatcgaaacaaaaaatttgacatcttagaaccaggcactttaaaactccaaagcgatgataaagaagatgatattttcaataaatattatacaaaagaagaagttgtaatttctactttgcaaacccttgctagtaaatttgaagatttagatatagacagtcacgacaatttgaatagtttcaaagcacgcatcggcagtactatcgataagttagctaaagctccaccccttaataagtatacatttactgaattaatgattatcatatctataatttacttcaaaaacctgtatattggaagattagataaaccttcatcgaggaagaaaaaaggaggtaatttaatttttgagatagtttataataatcaaatgcttaattcctcaaccgccaaactataaaatacgaacaactacatctaagtaataagacaaatggtcacgatgatttttcaaagaccaagattaacagcgacttttcaagtcttcttctagacattattgaattgattcaatcacatataataatcgtaaataagaatgatcacagtcttatttatctaaatgagatgtcagagtcactcttattatacgtatactcagtcttaatcaatgttacctctattaataagttatttttatacgaagaaaccaatactgtttttagatgtataacttcaagcataaacgaaaatatggattgcataataaatcattctcctaatgaattactgatgtttttgtatgacttagaacaaaggttcaacaattttattaatcgattgaacttaaaagaaccaaaaaacaggcatacctaccctacccttaattcagtttacattgaattaaaccctttgcaattatcagaagacacttatttttcttcaataaacgttgctgaattaataaacagacaatccattcgtaaaaatttgtttaaataaaaaattgccattactaaaccttataattacagttattcagagaacagtgcaacatcaacgatcaacgtgaagcaggaagacgctttgcttggtggataaagtacaaaccaagcatccctttcattattataggaactaacccacttaagtaccgacatatcattataatttcctcttacaaccaagggggtcactgttaatggaaaaaattctatatcaaactgacgaattcaagctcaaaccttcgggatggtacaaaaccatccctcctaaaaaagatgggggtacggagtttgaaataatgttatctggaccgattgctttcacagatcgttttatagaccccgcgactcgtaaagaaaaagtatttctttcggatttgaataatatagagcttgtcgaaaaggcttcaatccttactgctttgcaattaccctccttaattgaatatggatttaccattaatgaaaagcacattagagatttagggttcgtactgcaacaaatgagaagcaccacacctttatcaacaatatactcaggtgtaggaatgcttcatacattacttggaccattaatttcattagaccagccttattt
>112	N operona: 80	first-last	SAV0079	gene_poz=(601-933)	-	hypothetical protein	null	/position=128935 - 130467 (129535 - 129867)	/lenght=1533 (333)	/codons=511 (111)	/complement=true	GC-compoz=28.82882882882883%	/LCI1=1.6363636363636365	/LCI2=0.03393939393939396	p_i1=0.2814946418749735	p_i2=0.02172998337557281	/Tai=0.4620732953493891	/Tei=0.11955698503801554	/EEI=2.107552949353979
atattctgaaaccaactctgtcatggaagttacttttcaaaaggctataggcttcactcaatacaattttgaaggagaaaaattaaaattaaaggatgacttgaaggagttaataagccttgttggacgagaagaagctgtattgatattcgtaaaccgattgaatgaaggtctatattgtattttaaatcaactaatagaatgggataatctaaattatcaattcgccatgtataaagaggctatgcataattacttatttaatacaattgagaaattaaatgatgacacacttttcctcctgcatcaagatggtttaattacattgcctgagcataagtacaaaactgtagccgtaaaaagtacattcggtagtagagattttacttttagatttaaatttccagaagaatcagatacagttaatacacaccaaatgctaaataaagcaatatcaattacaggtagtctagcaaatacacatttggaacaaccccaaaaatacaaggcacattttaaaaaaataccaatcgaaacaaaaaatttgacatcttagaaccaggcactttaaaactccaaagcgatgataaagaagatgatattttcaataaatattatacaaaagaagaagttgtaatttctactttgcaaacccttgctagtaaatttgaagatttagatatagacagtcacgacaatttgaatagtttcaaagcacgcatcggcagtactatcgataagttagctaaagctccaccccttaataagtatacatttactgaattaatgattatcatatctataatttacttcaaaaacctgtatattggaagattagataaaccttcatcgaggaagaaaaaaggaggtaatttaatttttgagatagtttataataatcaaatgcttaattcctcaaccgccaaactataaaatacgaacaactacatctaagtaataagacaaatggtcacgatgatttttcaaagaccaagattaacagcgacttttcaagtcttcttctagacattattgaattgattcaatcacatataataatcgtaaataagaatgatcacagtcttatttatctaaatgagatgtcagagtcactcttattatacgtatactcagtcttaatcaatgttacctctattaataagttatttttatacgaagaaaccaatactgtttttagatgtataacttcaagcataaacgaaaatatggattgcataataaatcattctcctaatgaattactgatgtttttgtatgacttagaacaaaggttcaacaattttattaatcgattgaacttaaaagaaccaaaaaacaggcatacctaccctacccttaattcagtttacattgaattaaaccctttgcaattatcagaagacacttatttttcttcaataaacgttgctgaattaataaacagacaatccattcgtaaaaatttgtttaaataaaaaattgccattactaaaccttataattacagttattcagagaacagtgcaacatcaa
>113	N operona: 81	first-last	SAV0080	gene_poz=(601-1227)	-	hypothetical protein	null	/position=129312 - 131138 (129912 - 130538)	/lenght=1827 (627)	/codons=609 (209)	/complement=true	GC-compoz=29.665071770334926%	/LCI1=1.6330128205128205	/LCI2=0.036217948717948735	p_i1=0.28010689922622006	p_i2=0.025729650009131386	/Tai=0.401821331098711	/Tei=0.12315668500821825	/EEI=2.2343798129231134
agaatcagtaagatactcctctttcaatttttttacagcaagacctgtagacttctgtaaataaatattcgcataccctccataaccaatagactccgtatcttcatccttatccataaaatatctagcattgttagttcctgttatgtagtacccataatgatttaatcttttgttgaacaacttaagtgctttagcagcctgctttgctgcttcaacctcgtcaattttcagttcatacttaatatagtgattgcttaaaattaatgtgaaaaattgattgatctttctctcctgaatcagagtttgcaaatgtttcacaacatatagccatctagatggaaacggagcctgatatatgtcccctttattaaagtaatgattaaaaaacctcactaattcgttcccagttttataatcataaatgctatctctgtcatcacctataaaaatatctgctacttcgcgtaagatttcttcattcaatatccataacctctcttcatagaaatcagctaaataagaacgtacgttccctttatgataataactactttagcttatatttgttttaaagtaaataagaaagttgggtagtatatgcaattacaaaccatgagtaattccatatttataaaaaatttgatttttgcaataaatgaatcgttagaatattctgaaaccaactctgtcatggaagttacttttcaaaaggctataggcttcactcaatacaattttgaaggagaaaaattaaaattaaaggatgacttgaaggagttaataagccttgttggacgagaagaagctgtattgatattcgtaaaccgattgaatgaaggtctatattgtattttaaatcaactaatagaatgggataatctaaattatcaattcgccatgtataaagaggctatgcataattacttatttaatacaattgagaaattaaatgatgacacacttttcctcctgcatcaagatggtttaattacattgcctgagcataagtacaaaactgtagccgtaaaaagtacattcggtagtagagattttacttttagatttaaatttccagaagaatcagatacagttaatacacaccaaatgctaaataaagcaatatcaattacaggtagtctagcaaatacacatttggaacaaccccaaaaatacaaggcacattttaaaaaaataccaatcgaaacaaaaaatttgacatcttagaaccaggcactttaaaactccaaagcgatgataaagaagatgatattttcaataaatattatacaaaagaagaagttgtaatttctactttgcaaacccttgctagtaaatttgaagatttagatatagacagtcacgacaatttgaatagtttcaaagcacgcatcggcagtactatcgataagttagctaaagctccaccccttaataagtatacatttactgaattaatgattatcatatctataatttacttcaaaaacctgtatattggaagattagataaaccttcatcgaggaagaaaaaaggaggtaatttaatttttgagatagtttataataatcaaatgcttaattcctcaaccgccaaactataaaatacgaacaactacatctaagtaataagacaaatggtcacgatgatttttcaaagaccaagattaacagcgacttttcaagtcttcttctagacattattgaattgattcaatcacatataataatcgtaaataagaatgatcacagtcttatttatctaaatgagatgtcagagtcactcttattatacgtatactcagtcttaatcaatgttacctctat
>114	N operona: 82	first-last	SAV0081	gene_poz=(601-2109)	-	hypothetical protein	null	/position=130053 - 132761 (130653 - 132161)	/lenght=2709 (1509)	/codons=903 (503)	/complement=false	GC-compoz=31.21272365805169%	/LCI1=1.4309428950863214	/LCI2=0.08559096945551131	p_i1=0.19979195965698873	p_i2=0.1903696706413836	/Tai=0.4026802197841325	/Tei=0.27133270357724526	/EEI=2.28144226766958
tgattcttctggaaatttaaatctaaaagtaaaatctctactaccgaatgtactttttacggctacagttttgtacttatgctcaggcaatgtaattaaaccatcttgatgcaggaggaaaagtgtgtcatcatttaatttctcaattgtattaaataagtaattatgcatagcctctttatacatggcgaattgataatttagattatcccattctattagttgatttaaaatacaatatagaccttcattcaatcggtttacgaatatcaatacagcttcttctcgtccaacaaggcttattaactccttcaagtcatcctttaattttaatttttctccttcaaaattgtattgagtgaagcctatagccttttgaaaagtaacttccatgacagagttggtttcagaatattctaacgattcatttattgcaaaaatcaaattttttataaatatggaattactcatggtttgtaattgcatatactacccaactttcttatttactttaaaacaaatataagctaaagtagttattatcataaagggaacgtacgttcttatttagctgatttctatgaagagaggttatggatattgaatgaagaaatcttacgcgaagtagcagatatttttataggtgatgacagagatagcatttatgattataaaactgggaacgaattagtgaggttttttaatcattactttaataaaggggacatatatcaggctccgtttccatctagatggctatatgttgtgaaacatttgcaaactctgattcaggagagaaagatcaatcaatttttcacattaattttaagcaatcactatattaagtatgaactgaaaattgacgaggttgaagcagcaaagcaggctgctaaagcacttaagttgttcaacaaaagattaaatcattatgggtactacataacaggaactaacaatgctagatattttatggataaggatgaagatacggagtctattggttatggagggtatgcgaatatttatttacagaagtctacaggtcttgctgtaaaaaaattgaaagaggagtatcttactgattcttcaattaaaagtaggtttaagagagaatttgatctcactaaatcttttgatacaaatccattgttcattaatgtgtttgaatttaatgaatcagattattcatacacgatggagttagctgatgaaactttgaaagattacattgaaagcaagacaattagtgagctagaaaaagtaaagataataatgaaaattttaaaagcgatgagtcaagcacatagtgaaaataaaatacacagagatatcagttctaaaaatgtattaatgtttagaggaaaagtcaaaatatcagacttaggattaggtaaaaaccttgatgaaattcattcgcatcaaacctttgatacaaacggtgtaggacaatataaatactgtgcaccggaacagatgtatagtttaaaacaagcagataaacaatctgatgtttttagtttaggaagattgataaattttattatgactggaaatgtagttaacaaccatcacctatttagaggtgtatctgataaggctacgaacagtagtaaagaatacagatttgaagatgcaaatgaaatgttgaaaatgctgcagagaattttagagtatcacagtagtgcaaagcacgtcgaaaaatgtcaagaaaagctgaaaagaggagtgtttgatgatgaaagcgaagaatttattatgacacgaagtgatgaacaattatgtcaaatggttctaagttctaataataatgagcaagcgtgtttaattcgttatatgcaaaaaaacgaatcttcagcatgtgatttaatagagagtattaatagaaagtatcaagagttttgtggaaggtttgaagactacgatccttttgctaaattagcatatatgattttatgtaataacttcagttatagagtgaatgaaacagcagctagagtgctaaattatgttgcttggtctgtaaatagattttcggcacaagacttaattaaaggtttaattaatagaggagtggagcctttgattgaagaaaaattaaaggacaattaaaaaaacctcatcattaactgatacgcagaggcgtatcataagtaaaactaaaaaattctgtatgaggagataataatttggagggtgttaaatggtggacattaaatccacgttcattcaatatataagatatatcacgataattgcgcatataacttaagtagtagctaacagttgaaattaggccctatcaaattggtttatatctaaaatgattaatatagaatgcttctttttgtccttattaaattataaaagtaactttgcaatagaaacagttatttcataatcaacagtcattgacgtagctaagtaatgataaataatcataaataaaattacagatattgacaaaaaatagtaaatataccaatgaagtttcaaaagaacaattccaagaaattgagaatgtaaataataaggtcaaagaattttattaagatttgaaagagtatcaatcaagaaagatgtagttttttaataaactatttggaaaataattatcataatttaaaaactgacaatttgcgagactcataaaatgtaataatggaaatagatgtaaaatataattaaggggtgtaatatgaagattaatat
>115	N operona: 83	first-last	SAV0082	gene_poz=(601-2334)	-	hypothetical protein	null	/position=132160 - 135093 (132760 - 134493)	/lenght=2934 (1734)	/codons=978 (578)	/complement=false	GC-compoz=25.663206459054212%	/LCI1=1.853264009243212	/LCI2=0.04032351242056615	p_i1=0.3732118239357021	p_i2=0.03387067071961286	/Tai=0.34949714974898816	/Tei=0.1304836036476516	/EEI=2.3949748049181467
aaaaaaacctcatcattaactgatacgcagaggcgtatcataagtaaaactaaaaaattctgtatgaggagataataatttggagggtgttaaatggtggacattaaatccacgttcattcaatatataagatatatcacgataattgcgcatataacttaagtagtagctaacagttgaaattaggccctatcaaattggtttatatctaaaatgattaatatagaatgcttctttttgtccttattaaattataaaagtaactttgcaatagaaacagttatttcataatcaacagtcattgacgtagctaagtaatgataaataatcataaataaaattacagatattgacaaaaaatagtaaatataccaatgaagtttcaaaagaacaattccaagaaattgagaatgtaaataataaggtcaaagaattttattaagatttgaaagagtatcaatcaagaaagatgtagttttttaataaactatttggaaaataattatcataatttaaaaactgacaatttgcgagactcataaaatgtaataatggaaatagatgtaaaatataattaaggggtgtaatatgaagattaatatttataaatctatttataattttcaggaaacaaatacaaattttttagagaatctagaatctttaaatgatgacaattatgaactgcttaatgataaagaacttgttagtgattcaaatgaattaaaattaattagtaaagtttatatacgtaaaaaagacaaaaaactattagattggcaattattaataaagaatgtatacctagatactgaagaagatgacaatttattttcagaatccggtcatcattttgatgcaatattatttctcaaagaagatactacattacaaaataatgtatatattataccttttggacaagcatatcatgatataaataatttgattgattatgacttcggaattgattttgcagaaagagcaatcaaaaatgaagacatagttaataaaaatgttaatttttttcaacaaaacaggcttaaagagattgttaattatagaaggaatagtgtagattacgttagaccttcagaatcttatatatcagtccaaggacatccacagaatcctcaaatttttggaaaaacgatgacttgtggtacaagtatttcattgcgtgtaccgaatagaaagcagcaattcatagataaaattagtgtgataatcaaagaaataaacgctattattaatcttcctcaaaaaattagtgaatttcctagaatagtaactttaaaagacttgaataaaatagaagtattagatactttattgctaaaaaaactatcgaattcttcaactacagaaaatatatctatagatatatcaagatttttagaactaagtaatatgatactcttgttagatgatatgctcgacgtcaatatatatataaattcttttaaaaataatacattagagacatttgatgcgactgatcctgaagttgattacatcactgaaataggagattacttattaaaatatgacgttaattctataaatgatgtcagaattgaagtgatagataatttggggcattcaaataatatgctactaaaaacgatactacatgcagaagttgaaatggaagatggaaagaaatatttattacaaaatgggaaatggggttattttaatagagaattttttgaccttttgaatgatcatttgaatgagatagaaattaggtataacacactaactcccacaggtttagtatttaaagaaggagaagaaggatatataaaagaaatagtaggaagattgccagaagaatatttaatgttacataaaaaattcataaaaccaataaataagaattttatagtaaaaggaaatggaatagagttggcagacttatacaatattaaaaacaaagagcttttcacgattaaaagaggaattaatacatctttatctctttatagtctagaacagaatataatagcaattaacgccttaaaatatccagaatcatataattttgaagaattaatagaagctattcctgataactcggaaaatatatttaatgatatacaacggagtacaaattttagtatagtatggattttaccgatatcatctattgataatatgcccataaaagatatggttcatactagtaacgtaataaataaaaactttcaattaactaatttaggttcagtattacttaaaaataaattagtagagtggtctctctatttaaaagatcaaagaattaatccaattatttatatggaaacgccaactgaagatagaaattaaacttttattttaaatcaccctagttcatacctaaaagactttcacacaaacaaacaaaggaggaaacttaaattcctcctttcccttattactcatactataattcaattttaacgtcttcgtccatttgggcttcaaattcatctagtaatgctcgtgcttctgcaattgattgtgtgttcatcaattgatgtcgaagttcgctagcgctcttatgccacgcacatagattttaaagaatctacgcaaactcttgaattgtcgtatttcatctttttcatatttgttaaacaatgataaatgcaatctcaacagatctaatagttccttgcttgtgtgttcgcgtggttctttttcaaaagcgaatggattatggaaaatgccgctaccaatcatgacgccatcaatgccatatttttctgcaagttcaagtcctgtttttctatcgggaatatgggagtgggacagaaatgatattttcccaaaatttatttcgtcgtcccactccaacttgcacattattgtaagctgactttccgccagctactatgttggggcccctgactagaattgaaaaaacttgttacaagtgcattttcg
>116	N operona: 84	first-last	SAV0083	gene_poz=(601-939)	-	conserved hypothetical protein	null	/position=134077 - 135615 (134677 - 135015)	/lenght=1539 (339)	/codons=513 (113)	/complement=true	GC-compoz=37.46312684365782%	/LCI1=1.4017857142857142	/LCI2=0.11279761904761906	p_i1=0.18891071026478487	p_i2=0.3177733117270784	/Tai=0.5830193377348688	/Tei=0.38599598055437057	/EEI=1.7429745009981468
cttttgtcatcaaacttattcaaggttatatccctttatatgacgccttattccttataatagggagtattatatttgctccaatagggttaaaattaagtaaaaaagtccctaacataatacaaaaatggattatcagtattttaatcgtttttgctatagttcaactcattttataaaactaatacttataactcagacagcaatttcccgaaaaataatacctcttatttcaacaaatatgtatgcagttcggatttatatgattaaaaattcttgatgaaatatccatatatatgcttataaatataaatttatcaactataactaaaaatgatagaagatttaatgccactgatgactgaattaaaattatttaagtttttatcaaacacattagtaaagtagatgcacagtgggaattaatcgaagctattaaaaatttacgtgacgaaattgcaggttgggacataaatcaatgttctatgctctacaaagttatattggcagtagttgactgaacgaaaatgcacttgtaacaagttttttcaattctagtcaggggccccaacatagtagctggcggaaagtcagcttacaataatgtgcaagttggagtgggacgacgaaataaattttgggaaaatatcatttctgtcccactcccatattcccgatagaaaaacaggacttgaacttgcagaaaaatatggcattgatggcgtcatgattggtagcggcattttccataatccattcgcttttgaaaaagaaccacgcgaacacacaagcaaggaactattagatctgttgagattgcatttatcattgtttaacaaatatgaaaaagatgaaatacgacaattcaagagtttgcgtagattctttaaaatctatgtgcgtggcataagagcgctagcgaacttcgacatcaattgatgaacacacaatcaattgcagaagcacgagcattactagatgaatttgaagcccaaatggacgaagacgttaaaattgaattatagtatgagtaataagggaaaggaggaatttaagtttcctcctttgtttgtttgtgtgaaagtcttttaggtatgaactagggtgatttaaaataaaagtttaatttctatcttcagttggcgtttccatataaataattggattaattctttgatcttttaaatagagagaccactctactaatttatttttaagtaatactgaacctaaattagttaattgaaagtttttatttattacgttactagtatgaaccatatcttttatgggcatattatcaatagatgatatcggtaaaatccatactatactaaaatttgtactccgttgtatatcattaaatatattttccgagttatcaggaatagcttctattaattcttcaaaattatatgattctggatattttaaggcgttaattgctattatattctgttctagactataaagagataaagatgtattaattcctcttttaatcgtgaaaagctctttgtttttaatattgtataagtc
>117	N operona: 85	first	SAV0084	gene_poz=(601-1356)	-	conserved hypothetical protein	null	/position=134837 - 136792 (135437 - 136192)	/lenght=1956 (756)	/codons=652 (252)	/complement=true	GC-compoz=31.48148148148148%	/LCI1=1.6454183266932272	/LCI2=0.06560424966799466	p_i1=0.2852513454874707	p_i2=0.10844860340741697	/Tai=0.4079656909048517	/Tei=0.19760374306667527	/EEI=2.3646737790853596
acttctacagattacataataggttttatttttttctttattgaatgactcaatctcatcaacaggatgaagtatggaaccattgatatgtcctaatgcatactcctcttctgttctaacatcaattaattgcccttgcttggctagtttttcgaattctgctttactaaattcatcgataaacttttctccgtattgtttcataataacctccctaaaaatacctgtaggggtattctaaacggttgaatggaacttgtcaaatacctctaggggtatttgacacatttgtgtttatctattaatatatttttattcaattaaaagtggaggtatgactatgaattatgataaaaaaatgattaatcgtattaatagaatacaagggcaactaaatggaattattaaaatgatggaggaaggaaaagactgtaaagatgtcattacacaaataagtgcatcaaagagttcactccaacgcttgatgggtatcattattagtgagaatttaatagaatgtgtaaaagtagctgcggatgatgaagaaagctcccaagagttaattaatgaagctgtaaacttattggtgaaaagtaagtaatggatattgttaatatagttatcatgttactcattggggtattcggtgggttcatatctggtctagtaggcgtaggtggtgctatcattatttatccagctattttattattaccaccattattcggagcccctgcatatagcgcatatatcgcatcaggtcttacttctagccaagtctttttcagtacattaagtggctcattaaaagctcgaaaaaaaacagagttctcaccacaattagttctttatatgggtggcggcatgattatagggagtatgttaggtgcatttctagcaaatttatttgatgctacatttgtaaatacggtatatatcattattgctttacttgcattaacattaatgtttattaaagtgaaacctagttccgaaaagtcttcatttaataaatatttattagttatcattggccttttcattggtattatttcaggtatagtaggtgcaggtggtgccttcattattattcctatattattggttttattcaaattaccaatgaatactgtagtcgctaatagtatagtaattgcttttatatcttcaattggtgcttttgtcatcaaacttattcaaggttatatccctttatatgacgccttattccttataatagggagtattatatttgctccaatagggttaaaattaagtaaaaaagtccctaacataatacaaaaatggattatcagtattttaatcgtttttgctatagttcaactcattttataaaactaatacttataactcagacagcaatttcccgaaaaataatacctcttatttcaacaaatatgtatgcagttcggatttatatgattaaaaattcttgatgaaatatccatatatatgcttataaatataaatttatcaactataactaaaaatgatagaagatttaatgccactgatgactgaattaaaattatttaagtttttatcaaacacattagtaaagtagatgcacagtgggaattaatcgaagctattaaaaatttacgtgacgaaattgcaggttgggacataaatcaatgttctatgctctacaaagttatattggcagtagttgactgaacgaaaatgcacttgtaacaagttttttcaattctagtcaggggccccaacatagtagctggcggaaagtcagcttacaataatgtgcaagttggagtgggacgacgaaataaattttgggaaaatatcatttctgtcccactcccatattcccgatagaaaaacaggacttgaacttgcagaaaaatatggcattgatggcgtcatgattggtagcggcattttccataatccattcgcttttgaaaaagaaccacg
>118	N operona: 85	last	SAV0085	gene_poz=(601-861)	-	conserved hypothetical protein	null	/position=135592 - 137052 (136192 - 136452)	/lenght=1461 (261)	/codons=487 (87)	/complement=true	GC-compoz=30.65134099616858%	/LCI1=1.2170542635658914	/LCI2=0.032945736434108544	p_i1=0.12571540472487752	p_i2=0.020101986685381493	/Tai=0.3944616103404893	/Tei=0.11809178801684334	/EEI=2.3884820023595257
ccagggtctgtgactttgacttcaatttggtcacctacttcaatattcttcatttcttgactaatttttacaattggccctggacattgaaaaccacgatagttaaattgtttacgatctgctttaatttctatacttttatattcttcttgtgtatcataactatcgttttcttcataagctttataaccaccatcaagatttataacgttataaccttgtttagctaaatatttactagcattagcacttctgttaccacttctacagattacataataggttttatttttttctttattgaatgactcaatctcatcaacaggatgaagtatggaaccattgatatgtcctaatgcatactcctcttctgttctaacatcaattaattgcccttgcttggctagtttttcgaattctgctttactaaattcatcgataaacttttctccgtattgtttcataataacctccctaaaaatacctgtaggggtattctaaacggttgaatggaacttgtcaaatacctctaggggtatttgacacatttgtgtttatctattaatatatttttattcaattaaaagtggaggtatgactatgaattatgataaaaaaatgattaatcgtattaatagaatacaagggcaactaaatggaattattaaaatgatggaggaaggaaaagactgtaaagatgtcattacacaaataagtgcatcaaagagttcactccaacgcttgatgggtatcattattagtgagaatttaatagaatgtgtaaaagtagctgcggatgatgaagaaagctcccaagagttaattaatgaagctgtaaacttattggtgaaaagtaagtaatggatattgttaatatagttatcatgttactcattggggtattcggtgggttcatatctggtctagtaggcgtaggtggtgctatcattatttatccagctattttattattaccaccattattcggagcccctgcatatagcgcatatatcgcatcaggtcttacttctagccaagtctttttcagtacattaagtggctcattaaaagctcgaaaaaaaacagagttctcaccacaattagttctttatatgggtggcggcatgattatagggagtatgttaggtgcatttctagcaaatttatttgatgctacatttgtaaatacggtatatatcattattgctttacttgcattaacattaatgtttattaaagtgaaacctagttccgaaaagtcttcatttaataaatatttattagttatcattggccttttcattggtattatttcaggtatagtaggtgcaggtggtgccttcattattattcctatattattggttttattcaaattaccaatgaatactgtagtcgctaatagtatagtaattgcttttatatcttcaattggtgcttttgtcatcaaacttattcaag
>119	N operona: 86	first	SAV0086	gene_poz=(601-1665)	-	conserved hypothetical protein	null	/position=135989 - 138253 (136589 - 137653)	/lenght=2265 (1065)	/codons=755 (355)	/complement=false	GC-compoz=31.643192488262912%	/LCI1=1.4557438794726931	/LCI2=0.061958568738229754	p_i1=0.20921180274343174	p_i2=0.09536731886322511	/Tai=0.339597181509661	/Tei=0.1858305869769026	/EEI=2.934586382458112
tgagccacttaatgtactgaaaaagacttggctagaagtaagacctgatgcgatatatgcgctatatgcaggggctccgaataatggtggtaataataaaatagctggataaataatgatagcaccacctacgcctactagaccagatatgaacccaccgaataccccaatgagtaacatgataactatattaacaatatccattacttacttttcaccaataagtttacagcttcattaattaactcttgggagctttcttcatcatccgcagctacttttacacattctattaaattctcactaataatgatacccatcaagcgttggagtgaactctttgatgcacttatttgtgtaatgacatctttacagtcttttccttcctccatcattttaataattccatttagttgcccttgtattctattaatacgattaatcatttttttatcataattcatagtcatacctccacttttaattgaataaaaatatattaatagataaacacaaatgtgtcaaatacccctagaggtatttgacaagttccattcaaccgtttagaatacccctacaggtatttttagggaggttattatgaaacaatacggagaaaagtttatcgatgaatttagtaaagcagaattcgaaaaactagccaagcaagggcaattaattgatgttagaacagaagaggagtatgcattaggacatatcaatggttccatacttcatcctgttgatgagattgagtcattcaataaagaaaaaaataaaacctattatgtaatctgtagaagtggtaacagaagtgctaatgctagtaaatatttagctaaacaaggttataacgttataaatcttgatggtggttataaagcttatgaagaaaacgatagttatgatacacaagaagaatataaaagtatagaaattaaagcagatcgtaaacaatttaactatcgtggttttcaatgtccagggccaattgtaaaaattagtcaagaaatgaagaatattgaagtaggtgaccaaattgaagtcaaagtcacagaccctggattccctagtgatattaaaagttgggtgaaacaaacaaggcatactttagttaagcttgatgaaaataacaatggaattaatgcgattattcaaaaagaaaaagcaaaagatttagatataaattattctgctaaaggtactacaattgtattatttagtggagaattagacaaagctgtagcagcattgattattgcaaatggcgctagagctgctggaaaagatgtaactatcttctttactttttgggggcttaatgcattaaaaaaagtgcaaacagttaatgttaaaaagcaaggtattgcaaaaatgtttgatttaatgttgccccaaaagaatatacgaatgcctctttccaaaatgaatatgtttggtttaggaaatatgatgatgcgctacgtaatgaaaaagaaaaatgttgattcattaccaacacttatcaatcaagctattgagcaaaatatcaaattaatcgcttgtacgatgagtatggatgtcatgggtattcagaaagaagaacttagagatgaagttgagtacggtggtgtaggcacttatattggtgctactgaaaatgcgaatcataatttatttatctaattaaatctattaataaaaggagttgttatcatgttttttaaacagttttacgataatcatttatctcaagcatcatatttagtgggttgtcaacgtacaggagaggcaataataatagaccctgttcgtgatttatcgaaatatatagaagttgcagattctgaaggtttaacaattacacaagctacagaaacacatattcatgctgattttgcttcaggaattcgtgatgtggctaaacgcttaaatgcaaatatatatgtgtctggcgaaggtgaagatgcattagggtataaaaatatgccatcaaaaacacaatttgttaaacatggagatatcattcaagtaggcaatgttaaattagaagttctgcatactccaggacacacgcctgaaagtattagctttttactcactgatttaggtggtggttcaagtgttccgatgggattatttagtggtgactttatttttgttggtgatataggtagacctgatttattagaaaaatctgttcaaataaagggttctacagaaattagcgcgaaacaaatgtatgagtccgttcaaaatattaaaaatttaccagactatgttcaa
>120	N operona: 86	middle	SAV0087	gene_poz=(601-1935)	-	conserved hypothetical protein	null	/position=137084 - 139618 (137684 - 139018)	/lenght=2535 (1335)	/codons=845 (445)	/complement=false	GC-compoz=33.48314606741573%	/LCI1=1.3918918918918919	/LCI2=0.07117117117117118	p_i1=0.18526826774989338	p_i2=0.12967007978116862	/Tai=0.36322271724996524	/Tei=0.21670307180305176	/EEI=2.695983418320956
caaacaaggcatactttagttaagcttgatgaaaataacaatggaattaatgcgattattcaaaaagaaaaagcaaaagatttagatataaattattctgctaaaggtactacaattgtattatttagtggagaattagacaaagctgtagcagcattgattattgcaaatggcgctagagctgctggaaaagatgtaactatcttctttactttttgggggcttaatgcattaaaaaaagtgcaaacagttaatgttaaaaagcaaggtattgcaaaaatgtttgatttaatgttgccccaaaagaatatacgaatgcctctttccaaaatgaatatgtttggtttaggaaatatgatgatgcgctacgtaatgaaaaagaaaaatgttgattcattaccaacacttatcaatcaagctattgagcaaaatatcaaattaatcgcttgtacgatgagtatggatgtcatgggtattcagaaagaagaacttagagatgaagttgagtacggtggtgtaggcacttatattggtgctactgaaaatgcgaatcataatttatttatctaattaaatctattaataaaaggagttgttatcatgttttttaaacagttttacgataatcatttatctcaagcatcatatttagtgggttgtcaacgtacaggagaggcaataataatagaccctgttcgtgatttatcgaaatatatagaagttgcagattctgaaggtttaacaattacacaagctacagaaacacatattcatgctgattttgcttcaggaattcgtgatgtggctaaacgcttaaatgcaaatatatatgtgtctggcgaaggtgaagatgcattagggtataaaaatatgccatcaaaaacacaatttgttaaacatggagatatcattcaagtaggcaatgttaaattagaagttctgcatactccaggacacacgcctgaaagtattagctttttactcactgatttaggtggtggttcaagtgttccgatgggattatttagtggtgactttatttttgttggtgatataggtagacctgatttattagaaaaatctgttcaaataaagggttctacagaaattagcgcgaaacaaatgtatgagtccgttcaaaatattaaaaatttaccagactatgttcaaatctggccgggtcatggtgctggaagcccttgtggtaaagcattaggtgccatacctatatctacaataggttatgagaaaattaataactgggcatttaatgaaattgatgagactaaatttattgaatcattaacatcaaatcaaccagcaccaccgcatcattttgcacaaatgaaacaagttaatcagtttggtatgaatttatatcaatcatatgatgtttatcctagtttagataataagagagtagcatttgatcttcgtagcaaagaggcctttcacggtggccacacaaaaggaacaatcaatataccatacaacaaaaactttattaatcaaattggttggtacttagattttgaaaaagatatagatttaattggagataaatctactgttgagaaagcgaaacacactttacaattaattgggtttgataaggtagcaggctatcgtttgccaaaatcaggcatttcaacccagtccgttcatagcgctgatatgacaggtaaagaagaacatgtattagacgtacgtaatgatgaagagtggaataatggacacttagatcaagcagttaatattccacatggtaaattattaaatgaaaatattccttttaataaagaggataaaatatatgtacattgtcagtcaggtgttagaagttcaattgcagtgggtatattggaaagcaaaggttttgaaaatgtggtgaatattagagaaggctatcaagattttccagaatcattaaaataatttaaggatgtggaaaaaatgaataagcattatcaaattgttattattggtggcggtacagcaggtgttaccgtagcatcaagactattaagaaaaaatcaaaacttaaaagagaaaatagcaattatagacccagcagaccatcattactatcaaccattatggacgttggttggtgcaggggtatctagtttgaaaagttctcgtaaagatatggaaagtgttatacctgaaggtgctaactggataaaacaggctgtttcaagttttcaacctgaaaataatagcgttattttaggagataatacagtcgtttattatgattttttagtagtagctccaggattacagattaattggtcttcaattaaaggactaaaagaaaatataggtaaaaatggtgtttgctctaactattcacctgactatgttaacgaaacttggaaccaaatttctaattttaaacaaggaaatgccatttttacgcatccaaacactcctataaagtgtggaggtgcgcctatgaaaattatgtatttagctgaagattattttaggaaacataaaatccgttctaacgctaatgtgatatatgcaacg
>121	N operona: 86	last	SAV0088	gene_poz=(601-1794)	-	similar to sulfide-quinone reductase	null	/position=138437 - 140830 (139037 - 140230)	/lenght=2394 (1194)	/codons=798 (398)	/complement=false	GC-compoz=32.663316582914575%	/LCI1=1.452560873215785	/LCI2=0.0985726280436608	p_i1=0.2079947404218304	p_i2=0.24992192155652357	/Tai=0.38659433575685087	/Tei=0.3249297294008712	/EEI=2.556435687891414
gttaatcagtttggtatgaatttatatcaatcatatgatgtttatcctagtttagataataagagagtagcatttgatcttcgtagcaaagaggcctttcacggtggccacacaaaaggaacaatcaatataccatacaacaaaaactttattaatcaaattggttggtacttagattttgaaaaagatatagatttaattggagataaatctactgttgagaaagcgaaacacactttacaattaattgggtttgataaggtagcaggctatcgtttgccaaaatcaggcatttcaacccagtccgttcatagcgctgatatgacaggtaaagaagaacatgtattagacgtacgtaatgatgaagagtggaataatggacacttagatcaagcagttaatattccacatggtaaattattaaatgaaaatattccttttaataaagaggataaaatatatgtacattgtcagtcaggtgttagaagttcaattgcagtgggtatattggaaagcaaaggttttgaaaatgtggtgaatattagagaaggctatcaagattttccagaatcattaaaataatttaaggatgtggaaaaaatgaataagcattatcaaattgttattattggtggcggtacagcaggtgttaccgtagcatcaagactattaagaaaaaatcaaaacttaaaagagaaaatagcaattatagacccagcagaccatcattactatcaaccattatggacgttggttggtgcaggggtatctagtttgaaaagttctcgtaaagatatggaaagtgttatacctgaaggtgctaactggataaaacaggctgtttcaagttttcaacctgaaaataatagcgttattttaggagataatacagtcgtttattatgattttttagtagtagctccaggattacagattaattggtcttcaattaaaggactaaaagaaaatataggtaaaaatggtgtttgctctaactattcacctgactatgttaacgaaacttggaaccaaatttctaattttaaacaaggaaatgccatttttacgcatccaaacactcctataaagtgtggaggtgcgcctatgaaaattatgtatttagctgaagattattttaggaaacataaaatccgttctaacgctaatgtgatatatgcaacgccaaaagatgctttatttgacgtaggaaaatataataaagaattagaaaggattgttgaagaaagaaatataacagtcaattataattataaccttgttgaaatcgacggtgacaaaaaagtggctacattcgaacatatcaaagcatacgatagaaaaacaataagttatgatatgttacatgtaacaccacctatgggtcccttagatgtagtaaaagaaagtacactttcagatagtgagggttgggtagatgttaacccaaccacattacagcataaaagctactctaatgtatttgcacttggtgatgcttcaaatgtacctacttcaaaaacaggcgcagctattcgtaagcaagcacctatcgtcgctaataatttattgcaagtgatgaataatcaaatgttaacgcatcattatgatggttatacttcatgccctattgttactggatataataggttaatacttgcagagtttgattataataaaaatactaaagaaacaatgccgtttaatcaggccaaagaacgtagaagtatgtatatatttaagaaagatttattacctaaaatgtattggtacggcatgctaaaaggattaatataataaagtacagaaaacaataaatttttaatgaaaaatcttttactataaaagattaagtatttaaatgacgtgtcagtgttgtgtttatatgtcgtgaatttttagctctaaatagtataagattgaaaaagttgttactgttttaaatgatcacgatgaagtcattcaataagaatgattatgaaaatagaaacagcagtaagatattttctaattgaaaatcatctcactgctgttttttaaaggtttatacctcatcctctaaattatttaaaaataattaatggtatttgagcacgtttagcgactttatgactgacattaccaatttccatttcttgccagatattcaaaccacgtgtactcaaaatgatagcttggtatgtacctccaatagtaatttcaataactttgtctgttgaacactaagagcaattttaatttcataatgtgttgtaaacattttttttgattggagtttttttctgagttaaacgatatcctgatgtatttttaattttgcaccatttccaaaaggataagtgacataagtaaaaaggcatcatcgggagttatcctatcaggaaaaccaagataata
>122	N operona: 87	first-last	SAV0089	gene_poz=(601-1587)	-	probable dehydrogenases, nifR3 family	null	/position=140297 - 142483 (140897 - 141883)	/lenght=2187 (987)	/codons=729 (329)	/complement=true	GC-compoz=38.90577507598784%	/LCI1=1.1859756097560976	/LCI2=0.11189024390243896	p_i1=0.11620297810684346	p_i2=0.31341253276863007	/Tai=0.4763481232706678	/Tei=0.38207127949176706	/EEI=2.284143358603611
gatttaaaaataaatcatgtacatctttcttagtcgccattgtaatcgctccttcagttttatgtttaatcacattcgtattaatgattcatttcgtgttgctcttaattttatctataattatatgcgtagttaaaatcaaacctatggaaaagaaaataatgataacaatgttaagaaatatcgttataaaattatagtttggaaggtatgcgaatagcagaaacataggtatcgcaaaaaataaatcccaccaacctaaactttttaaagattcctttaaatcttccataatatcacctttataaatttgtctttgttataagataactaaaaaatcgctttactgtaaaagtagccaaagaaaattctgaatcatattcataagtagtgtatcattaataatgaacaatttaatactataatccttgatctttgtattgatcaacttaccacaacatttattttagactactcttagacttccctttcaaatggttgcaactattgaaattccttttgtataagttaggcttttgtggtaatatcatcatgcataaaaaatcgagatactaattataaagagggtataaatatattatgaaagaaaatttttggagtgaattaccacgtccattttttattttggcgccaatggaagacgttacagatatcgtctttcgacacgttgtaagtgaagcagctagaccggatgtgtttttcactgaatttacaaatactgaaagcttttgccaccctgaaggcatacatagtgtgcgcggacgcttaacttttagcgaagatgaacacccgatggtcgctcatatatggggagataagccagaacagttccgtgaaacgagtattcaactagctaaaatgggctttaaaggcattgacttaaatatgggatgtcctgtagcaaatgttgctaaaaagggtaagggttccggcttaatcttaagaccggatgtcgctgccgaaattattcaagcaactaaagcaggtgggcttccggtaagtgttaaaacacgccttggctactatgaaatcgatgaatggaaagattggttgaagcacgtcttcgaacaagatattgccaatttatctattcatcttcgtacacgtaaagaaatgagtaaagtagatgcacattgggaattaatcgaagctattaaaaatttacgtgacgaaattgcaccaaatacattgttaacaattaacggtgatattcccgatagaaaaacaggacttgaactggcagaaaaatatggcatcgatggtgtcatgattggtagaggcattttccataatccattcgcttttgaaaaagaaccacgcgaacacacaagcaaggaactattagatctattgagattgcatttatcattgtttaacaaatatgaaaaagatgaaatacgacaattcaagagcttgcgtagattctttaaaatctatgtgcgtggcataagaggcgctagcgaacttcgccatcaattgatgaacacacaatcaattgcagaagcacgagcacttctagatgaatttgaagcccaaatggacgaagacgttaaaatagaattatagtatgagtaataaagtttatggatgatatttcccaatttaacacggattgaacactttctacttaggtattatcttggttttcctgataggataactcccgatgatgcctttttacttatgtcacttatccttttggaaatggtgcaaaattaaaaatacatcaggatatcgtttaactcagaaaaaaactccaatcaaaaaaaatgtttacaacacattatgaaattaaaattgctcttagtgttcaacagacaaagttattgaaattactattggaggtacataccaagctatcattttgagtacacgtggtttgaatatctggcaagaaatggaaattggtaatgtcagtcataaagtcgctaaacgtgctcaaataccattaattatttttaaataatttagaggatgaggtataaacctttaaaaaacagcagtgagatgattttcaattagaaaatatcttactgctgtttctattttcataatcattcttattgaatgacttcatcgtgatcatttaaaacagtaacaactttttcaatcttatactatttagagctaaaaattcacgacatataaacacaacactgacacgtc
>123	N operona: 88	first-last	SAV0090	gene_poz=(601-804)	-	hypothetical protein	null	/position=141592 - 142995 (142192 - 142395)	/lenght=1404 (204)	/codons=468 (68)	/complement=false	GC-compoz=26.96078431372549%	/LCI1=1.6766169154228856	/LCI2=0.06069651741293534	p_i1=0.2982647870013722	p_i2=0.09100122826323359	/Tai=0.4449876192784673	/Tei=0.18190110543691024	/EEI=2.004947160593101
ctttaaagcccattttagctagttgaatactcgtttcacggaactgttctggcttatctccccatatatgagcgaccatcgggtgttcatcttcgctaaaagttaagcgtccgcgcacactatgtatgccttcagggtggcaaaagctttcagtatttgtaaattcagtgaaaaacacatccggtctagctgcttcacttacaacgtgtcgaaagacgatatctgtaacgtcttccattggcgccaaaataaaaaatggacgtggtaattcactccaaaaattttctttcataatatatttataccctctttataattagtatctcgattttttatgcatgatgatattaccacaaaagcctaacttatacaaaaggaatttcaatagttgcaaccatttgaaagggaagtctaagagtagtctaaaataaatgttgtggtaagttgatcaatacaaagatcaaggattatagtattaaattgttcattattaatgatacactacttatgaatatgattcagaattttctttggctacttttacagtaaagcgattttttagttatcttataacaaagacaaatttataaaggtgatattatggaagatttaaaggaatctttaaaaagtttaggttggtgggatttattttttgcgatacctatgtttctgctattcgcataccttccaaactataattttataacgatatttcttaacattgttatcattattttcttttccataggtttgattttaactacgcatataattatagataaaattaagagcaacacgaaatgaatcattaatacgaatgtgattaaacataaaactgaaggagcgattacaatggcgactaagaaagatgtacatgatttatttttaaatcatgtgaattcaaacgcggttaagacaagaaagatgatgggagaatatattatttattatgatagtgtggttataggtggtttgtatgataatagattattggttaaggcgactaaaagtgtacgtcatcaattgcaagataatacattagtttcgccatatccaggtgccaaagaaatgatattaattccagacattaccgaagcaataaatctcactaatttatttgagctcataaaaaatgatttgaaaaactaatcataaattgccatactcaactattttgaaaagtatcaatttcatattatcaaattattgagtatctcgatttattgttatacacaaacagtatttttgctatgatagagttaataaatataataaattgaataagtaactttacaaaactagaatgattcaattcaatcacaattatttgaaaatagaggtgagcaggtgaacgatatgttaattagtctcgtaatcccagtttttgctttgttagttattggt
>124	N operona: 89	first-last	SAV0091	gene_poz=(601-897)	-	hypothetical protein	null	/position=141844 - 143340 (142444 - 142740)	/lenght=1497 (297)	/codons=499 (99)	/complement=false	GC-compoz=30.303030303030305%	/LCI1=1.5918367346938775	/LCI2=0.10374149659863949	p_i1=0.2631729370150935	p_i2=0.2743955665457821	/Tai=0.38086384439146626	/Tei=0.3469560098912039	/EEI=2.3692817668810786
aaaatggacgtggtaattcactccaaaaattttctttcataatatatttataccctctttataattagtatctcgattttttatgcatgatgatattaccacaaaagcctaacttatacaaaaggaatttcaatagttgcaaccatttgaaagggaagtctaagagtagtctaaaataaatgttgtggtaagttgatcaatacaaagatcaaggattatagtattaaattgttcattattaatgatacactacttatgaatatgattcagaattttctttggctacttttacagtaaagcgattttttagttatcttataacaaagacaaatttataaaggtgatattatggaagatttaaaggaatctttaaaaagtttaggttggtgggatttattttttgcgatacctatgtttctgctattcgcataccttccaaactataattttataacgatatttcttaacattgttatcattattttcttttccataggtttgattttaactacgcatataattatagataaaattaagagcaacacgaaatgaatcattaatacgaatgtgattaaacataaaactgaaggagcgattacaatggcgactaagaaagatgtacatgatttatttttaaatcatgtgaattcaaacgcggttaagacaagaaagatgatgggagaatatattatttattatgatagtgtggttataggtggtttgtatgataatagattattggttaaggcgactaaaagtgtacgtcatcaattgcaagataatacattagtttcgccatatccaggtgccaaagaaatgatattaattccagacattaccgaagcaataaatctcactaatttatttgagctcataaaaaatgatttgaaaaactaatcataaattgccatactcaactattttgaaaagtatcaatttcatattatcaaattattgagtatctcgatttattgttatacacaaacagtatttttgctatgatagagttaataaatataataaattgaataagtaactttacaaaactagaatgattcaattcaatcacaattatttgaaaatagaggtgagcaggtgaacgatatgttaattagtctcgtaatcccagtttttgctttgttagttattggtggtattatttgggtgattatagaaggtatagtacatatttcaaaaaagaataaagcaatcgataactttttaaaccaagttaataaagtaagtgagacatataaattcgctactgcttttttatttctaatcttggctacggctggtatttctcaattttatctatattatatagtatcagcgtttcttttttggcttgtcatacttacctttggtattgcaggtatcatttttttaatgccatatggattatgtttcctaccactttataagcaaaaaaagaaaaaacagacatttaaaaaatacatggtttacactacgattggtttgtcaatttgtctaggc
>125	N operona: 90	first-last	SAV0092	gene_poz=(601-1212)	-	hypothetical protein	null	/position=142339 - 144150 (142939 - 143550)	/lenght=1812 (612)	/codons=604 (204)	/complement=false	GC-compoz=31.045751633986928%	/LCI1=1.4252873563218391	/LCI2=0.04860426929392447	p_i1=0.19766463527509168	p_i2=0.05386541366807639	/Tai=0.3913899965991052	/Tei=0.14847887230126877	/EEI=2.533236303352814
ggtttgattttaactacgcatataattatagataaaattaagagcaacacgaaatgaatcattaatacgaatgtgattaaacataaaactgaaggagcgattacaatggcgactaagaaagatgtacatgatttatttttaaatcatgtgaattcaaacgcggttaagacaagaaagatgatgggagaatatattatttattatgatagtgtggttataggtggtttgtatgataatagattattggttaaggcgactaaaagtgtacgtcatcaattgcaagataatacattagtttcgccatatccaggtgccaaagaaatgatattaattccagacattaccgaagcaataaatctcactaatttatttgagctcataaaaaatgatttgaaaaactaatcataaattgccatactcaactattttgaaaagtatcaatttcatattatcaaattattgagtatctcgatttattgttatacacaaacagtatttttgctatgatagagttaataaatataataaattgaataagtaactttacaaaactagaatgattcaattcaatcacaattatttgaaaatagaggtgagcaggtgaacgatatgttaattagtctcgtaatcccagtttttgctttgttagttattggtggtattatttgggtgattatagaaggtatagtacatatttcaaaaaagaataaagcaatcgataactttttaaaccaagttaataaagtaagtgagacatataaattcgctactgcttttttatttctaatcttggctacggctggtatttctcaattttatctatattatatagtatcagcgtttcttttttggcttgtcatacttacctttggtattgcaggtatcatttttttaatgccatatggattatgtttcctaccactttataagcaaaaaaagaaaaaacagacatttaaaaaatacatggtttacactacgattggtttgtcaatttgtctaggcttatctctagttttggttcacactacgaaaatttatatggacgaaggtggcgtaagatactattacggtagttttgtaatgaaacaagcgggcggttatgcttatttagctttagcggtactttcaacgttgttaattgttgcgaaaaaagctacaaataaaaataaagaaatcgaaaccgtcgacaatacaaatataacggaaagataattaagggagtgctcattcaggagtgctcttttttgatgtccaaatttagttgcaaatgaaggcatagaagaaatttttatagtcatttattggataataaattatggtcatatcgattaattttattagtgaggattttacaaacatttgttgaataaatatggtaatgataatatatgaatatttttgaaaaaacactaatatgattaaattatttgttaaaatagcattaagtaaaaaacaaatagggaacaaggtgggatttcatgagtcaattgctaaatgatacgttatcggcttggttgttaattgaatctttaagtccaggagaagtaaattttacagcggaagatatactctcagctgaacattttaaaaatggtgcaaagcaagcacaacttcaaagttttgatgaatattttgaaatatggaattctgaacgctttattatatcagaagaaaaatcagagactggggaacttatatttaaattttatagacattgcttccgctataatgaaattaatttgaaaattcaggatatttttgatgattattctgatattcataatccaaatgggacacactgttatggttaca
>126	N operona: 91	first-last	SAV0093	gene_poz=(601-3753)	-	hypothetical protein	null	/position=143217 - 147569 (143817 - 146969)	/lenght=4353 (3153)	/codons=1451 (1051)	/complement=false	GC-compoz=31.240088804313356%	/LCI1=1.4526984126984126	/LCI2=0.05815873015873015	p_i1=0.2080472819589649	p_i2=0.08248711904815058	/Tai=0.3720663655075569	/Tei=0.17423840714333555	/EEI=2.51452319616736
aggtatcatttttttaatgccatatggattatgtttcctaccactttataagcaaaaaaagaaaaaacagacatttaaaaaatacatggtttacactacgattggtttgtcaatttgtctaggcttatctctagttttggttcacactacgaaaatttatatggacgaaggtggcgtaagatactattacggtagttttgtaatgaaacaagcgggcggttatgcttatttagctttagcggtactttcaacgttgttaattgttgcgaaaaaagctacaaataaaaataaagaaatcgaaaccgtcgacaatacaaatataacggaaagataattaagggagtgctcattcaggagtgctcttttttgatgtccaaatttagttgcaaatgaaggcatagaagaaatttttatagtcatttattggataataaattatggtcatatcgattaattttattagtgaggattttacaaacatttgttgaataaatatggtaatgataatatatgaatatttttgaaaaaacactaatatgattaaattatttgttaaaatagcattaagtaaaaaacaaatagggaacaaggtgggatttcatgagtcaattgctaaatgatacgttatcggcttggttgttaattgaatctttaagtccaggagaagtaaattttacagcggaagatatactctcagctgaacattttaaaaatggtgcaaagcaagcacaacttcaaagttttgatgaatattttgaaatatggaattctgaacgctttattatatcagaagaaaaatcagagactggggaacttatatttaaattttatagacattgcttccgctataatgaaattaatttgaaaattcaggatatttttgatgattattctgatattcataatccaaatgggacacactgttatggttacacatttaacacagataaacacggcaaagtgatagttgattctatacatattccgatgattatgagtgcattaaaagaaattgaaaagaacaaaaatgccaatatagaagaaaaatttaatgattctgttgaaaaattttttcaaaaagtaaaagaaattttagcagatgaaccaattaatgaatttaaattgaagaagatggacaaagcttatgatgagtacttttctgtattaaattcaaagaaagatggattatttggacattatgtagcaatagaatatgtgaaagatagtgatttaccacagccggaatttaacagtttcttcataagtgatattgagaaagcaagaaaatctcccaaccaaactttaattgattacattgaaggtgtagaagaaagtcagcgcatagaagtagatgaaaataaagaaatgtttgacaaatttttacatccttcacgtttgcctgatggacgatggccatcacagactgagtttagattgtctttaatgcaacaacttgctgtaaaccaaattacgagtggtaatgaaagaataagttcagttaatgggccaccagggacaggtaagactactttattaaaagatatatttgctcatctagtagttgaaagaggtaaagagttagctaaactaaataatcctaaagatgcatttgtcaaaacaaaaattcatgaaacggatgataaatacgtatacttactaaaggaatctattgccaaatataagatggtagtcgcatctagtaataatggagctgttgaaaatatatctaaagatttaccgaaaattgaagaaattataagaaatcccgaaaaatgtaaattccctaaatatgaacagaattatgcaaatttagcacatgaattaaaagattttgctgaaatagctgaagatttgattggtgaaagtgcctggggcttattttctggagtttttggtaaaagtactaatattaaccaagtattgagtcatatgttaaaacaagatgcgaatgatattggctttgctaaattactacaaaatgagaataatcgtatgagttataacgagttaatgagtgaatggcaatcacatcaacgtgcatttttagaagagttgaggcatgttgaaatgttaaaagaagaatctattagagcatatgatgtttataaaaattgtgagtctttctctaagattgaacaggttattaatagtgaaaaaacaagtattgaagaacaggtatatcatttagataatgaaacgttacgagacaataaagaaatagaagatttggataatcgaattaattatattgttaagcaaatagaaactttaaatgagttaattaaatccatcaaagaaagcaacaaaggttttattaacaaactgaaagcgatgtttaattcagaagaagatgaaagctataaagatcataataaagagaagcaacaattattaacacaacagttagagttagagaaatgtaaaaaaaacaaacatgaagaccttgttagcaaactaaaagaaaaagagaaattaattaaacaattaactaaagtacagttgcaattagacgagttaaattcacagttacaagagttagaagcatatcgtattgagtcaaaaattacaattccagaaaaagatttttggagtgacaacaattatgatgagcgccaagttactaatctgtggacgagtgacgaacttcaatacagacgtgccatgctctttttaagagcaatgatattgcataaattattattgattgctaataatacaactatttattatgcgattaatgattttaaagatagaaggaaattaattgatgcaaatccagataaagtacacaacgcatggaatgtgatgcatttaatatttccagtagttagtacgacgtttgcaagctttaaatctatgtatgggggcataccaaaagatttcatagactacttatttattgatgaagcaggacaagcaatacctcaagcagctgtgggagcattatatcgttcaaaaaaagttgtagctgtaggtgatccgattcaaatagaaccggttgtgactttagaaagtcatttaattgataacattcgtaaaaattatcatgttccggaatatctagtttctaaagaagcttctgtgcagtctgttgcagacaacgccaatcaatatggtttttggaaatctgatgctactgatagtaatcaaaaaacctggataggcatacctttatgggtgcacagacgatgtttaaaacctatgttcacgatagctaaccaaatcgcttataataataaaatggtgttgccaagtaatattacaaaagtaggtaaaacaggttggtatgacgttaaaggaaacgcagttcaaaaacaatttgtgaaagagcatggtgaaaaagtagtgggattattagctgatgattggattgaagcaattaaggaaggtaaaaatgaaccgagctcatttgtaatatcgcctttttcagcagtacagcaacagattaaacgtatgttaaagcaacaactaccgactagaattgatattgaacgtacaaaaattaatcaatgggtcgataaatccattggtactgttcatacttttcaaggtaaagaggctcagaaggtgtattttgtaataggtactgataatacccaagatggtgctgtgaactggtcatgcgaaaaaccaaacttgttaaacgttgcagtgacaagagctaagaaagagttttatgtaattggcgacatgcaaagaatacagatgaaaccattttatgagacgatttttaaagaaagaaatgtaaaataacatacaaaaaagtatatagaggaagttatacattttaaaaggagcaaaattgaataatggagaaatttaacaactggatattaaatgcaataagtggatctcaaacagacaagaatgaaacaactgaagaattaaaaggggcaaaatttatcattttatatgcatattcaatgctcgttttgcttgcgttagtaatttctaacatattcattcacattttggagcctaaactatcaatcaccactcaaatcatcatcgttttgattttaattgaagcactaattggactgcgtttcttgaaagcgtacgatgttaagcgtggcaaagataaagaaaataagaaaaatagtaaggatttcgttaaactaaaatcaattttagtagcaattttatttacatcattggcgctgacagcaggtactgtagctgatatatacggtttcactgacttaggaaatactagaagtgatttaatcgtttggagcataggtggtattatatttggcctcgtatgttacacaatggaagataaaaaataacgataaggagctggcgattataaagctagctccttttttaacttatatatgtaaagcacta
>127	N operona: 92	first-last	SAV0094	gene_poz=(601-1083)	-	hypothetical protein	null	/position=146426 - 148108 (147026 - 147508)	/lenght=1683 (483)	/codons=561 (161)	/complement=false	GC-compoz=31.88405797101449%	/LCI1=1.41875	/LCI2=0.05229166666666669	p_i1=0.19521550922227804	p_i2=0.064240466739571	/Tai=0.4170904874870276	/Tei=0.15781642006561392	/EEI=2.381744475443723
gatagctaaccaaatcgcttataataataaaatggtgttgccaagtaatattacaaaagtaggtaaaacaggttggtatgacgttaaaggaaacgcagttcaaaaacaatttgtgaaagagcatggtgaaaaagtagtgggattattagctgatgattggattgaagcaattaaggaaggtaaaaatgaaccgagctcatttgtaatatcgcctttttcagcagtacagcaacagattaaacgtatgttaaagcaacaactaccgactagaattgatattgaacgtacaaaaattaatcaatgggtcgataaatccattggtactgttcatacttttcaaggtaaagaggctcagaaggtgtattttgtaataggtactgataatacccaagatggtgctgtgaactggtcatgcgaaaaaccaaacttgttaaacgttgcagtgacaagagctaagaaagagttttatgtaattggcgacatgcaaagaatacagatgaaaccattttatgagacgatttttaaagaaagaaatgtaaaataacatacaaaaaagtatatagaggaagttatacattttaaaaggagcaaaattgaataatggagaaatttaacaactggatattaaatgcaataagtggatctcaaacagacaagaatgaaacaactgaagaattaaaaggggcaaaatttatcattttatatgcatattcaatgctcgttttgcttgcgttagtaatttctaacatattcattcacattttggagcctaaactatcaatcaccactcaaatcatcatcgttttgattttaattgaagcactaattggactgcgtttcttgaaagcgtacgatgttaagcgtggcaaagataaagaaaataagaaaaatagtaaggatttcgttaaactaaaatcaattttagtagcaattttatttacatcattggcgctgacagcaggtactgtagctgatatatacggtttcactgacttaggaaatactagaagtgatttaatcgtttggagcataggtggtattatatttggcctcgtatgttacacaatggaagataaaaaataacgataaggagctggcgattataaagctagctccttttttaacttatatatgtaaagcactatcctaagggtctttaatcatatgtcaataattcctataattaatactcttaaatattgtttaaataagttttaaaattttacacatatttttatttaaaaaagatgtataattaatgtattaaatatagaaagaagttgatattatgaaaaagtgtattaagactttgtttttaagtatcattttagtagtgatgggtggttggtatcattcagcacatgcgtcagattcgttgagtaaaagtccagaaaattggatgagtaaacttgatgaaagcaaacatttaactgagattaatatgccaggctcacatgatagtggctcattcactttaactgatccggtaaaatcggtttgggcaaagactcaaggcaaagattaccttactcaaatgaagtcgggagtcaggttttttgatattagaggtagagcaagtgctgataatatgatttcagttcatcacggcatggtttatttgcatcatgaactaggaaaatttttagatgatgctaaatattacttgagtgcttatccaaacga
>128	N operona: 93	first-last	SAV0095	gene_poz=(601-1587)	plc	1-phosphatidylinositol phosphodiesterase	null	/position=147114 - 149300 (147714 - 148700)	/lenght=2187 (987)	/codons=729 (329)	/complement=false	GC-compoz=33.73860182370821%	/LCI1=1.217479674796748	/LCI2=0.054369918699186996	p_i1=0.12584804856716725	p_i2=0.07046638304548147	/Tai=0.3859052540714717	/Tei=0.16341974474093335	/EEI=2.54964707727493
aatttatcattttatatgcatattcaatgctcgttttgcttgcgttagtaatttctaacatattcattcacattttggagcctaaactatcaatcaccactcaaatcatcatcgttttgattttaattgaagcactaattggactgcgtttcttgaaagcgtacgatgttaagcgtggcaaagataaagaaaataagaaaaatagtaaggatttcgttaaactaaaatcaattttagtagcaattttatttacatcattggcgctgacagcaggtactgtagctgatatatacggtttcactgacttaggaaatactagaagtgatttaatcgtttggagcataggtggtattatatttggcctcgtatgttacacaatggaagataaaaaataacgataaggagctggcgattataaagctagctccttttttaacttatatatgtaaagcactatcctaagggtctttaatcatatgtcaataattcctataattaatactcttaaatattgtttaaataagttttaaaattttacacatatttttatttaaaaaagatgtataattaatgtattaaatatagaaagaagttgatattatgaaaaagtgtattaagactttgtttttaagtatcattttagtagtgatgggtggttggtatcattcagcacatgcgtcagattcgttgagtaaaagtccagaaaattggatgagtaaacttgatgaaagcaaacatttaactgagattaatatgccaggctcacatgatagtggctcattcactttaactgatccggtaaaatcggtttgggcaaagactcaaggcaaagattaccttactcaaatgaagtcgggagtcaggttttttgatattagaggtagagcaagtgctgataatatgatttcagttcatcacggcatggtttatttgcatcatgaactaggaaaatttttagatgatgctaaatattacttgagtgcttatccaaacgaaacaattgtgatgtctatgaaaaaggactacgatagcgattctaaagttacgaagacatttgaagagatttttagagaatattattataataacccgcaatatcagaatcttttttacacaggaagtaatgcgaatcctactttaaaagaaacgaaaggtaaaattgtcctattcaatagaatggggggtacatacataaagagtggttatggtgctgacacgtcaggtattcaatgggcagacaatgcgacatttgaaacgaaaattaataatggtagcttaaatttaaaagtacaagatgagtataaagattactatgataaaaaagttgaagctgttaaaaatttattggctaaagctaaaacggatagtaacaaagacaatgtatatgtgaatttcttgagtgtagcgtctggaggtagcgcatttaatagtacttataactatgcatcacatataaatcctgaaattgcaaaaacgattaaagaaaacgggaaagctagaactggttggctgattgttgactatgcaggatatccgtggcctggatatgatgatatcgtaagtgaaattatagatagtaataaataaggattcaataatgatattaagacgagtatgaaaatagttagattctaattattttcactactcgtttttattttgaaaataagtaataattcaacaatattataaattgaacagattgtttgtgaaatttttgataatattaaagtgaaaaagtgttataaattgataaatatatgtaattaacaaaaacaaatcattttaaaaagaagagagttgtaagatgatgaaacgattaaacaaattagtgttaggcattatttttctgtttttagtcattagtatcactgctggttgtggcataggtaaagaagcggaagttaagaaaagctttgaaaaaacattgagtatgtaccctattaaaaatctagaggatttatacgataaggaaggctatcgtgatgatcagtttgataaaaatgataaaggtacatggattataaattctgaaatggttattcaacctaataatgaagatatggtagctaaaggcatggttctatatatgaatagaaataccaaaacaacaaatggttactactatgtcgatgtgactaaggacgaggatgaaggaaaaccgcacgacaatgaaaaaagatatcc
>129	N operona: 94	first-last	SAV0096	gene_poz=(601-1371)	-	hypothetical protein	null	/position=148321 - 150291 (148921 - 149691)	/lenght=1971 (771)	/codons=657 (257)	/complement=false	GC-compoz=30.090791180285343%	/LCI1=1.2890625	/LCI2=0.04479166666666667	p_i1=0.1490639321282309	p_i2=0.044077394038545444	/Tai=0.3354069010676435	/Tei=0.1396696546346909	/EEI=2.772738674513714
gtgctgacacgtcaggtattcaatgggcagacaatgcgacatttgaaacgaaaattaataatggtagcttaaatttaaaagtacaagatgagtataaagattactatgataaaaaagttgaagctgttaaaaatttattggctaaagctaaaacggatagtaacaaagacaatgtatatgtgaatttcttgagtgtagcgtctggaggtagcgcatttaatagtacttataactatgcatcacatataaatcctgaaattgcaaaaacgattaaagaaaacgggaaagctagaactggttggctgattgttgactatgcaggatatccgtggcctggatatgatgatatcgtaagtgaaattatagatagtaataaataaggattcaataatgatattaagacgagtatgaaaatagttagattctaattattttcactactcgtttttattttgaaaataagtaataattcaacaatattataaattgaacagattgtttgtgaaatttttgataatattaaagtgaaaaagtgttataaattgataaatatatgtaattaacaaaaacaaatcattttaaaaagaagagagttgtaagatgatgaaacgattaaacaaattagtgttaggcattatttttctgtttttagtcattagtatcactgctggttgtggcataggtaaagaagcggaagttaagaaaagctttgaaaaaacattgagtatgtaccctattaaaaatctagaggatttatacgataaggaaggctatcgtgatgatcagtttgataaaaatgataaaggtacatggattataaattctgaaatggttattcaacctaataatgaagatatggtagctaaaggcatggttctatatatgaatagaaataccaaaacaacaaatggttactactatgtcgatgtgactaaggacgaggatgaaggaaaaccgcacgacaatgaaaaaagatatccggttaaaatggtcgataataaaatcattccaacaaaagaaattaaagataaaaacataaaaaaagaaatcgaaaactttaagttctttgttcaatatggaaactttaaagatttgtcgaagtacaaagatggagatatttcatacaatccagaggtgccaagttattcagcaaaatatcaagtaactaatgatgattataatgtaaaacaattacgtaaaagatatgatataccgacgaataaagcaccaaagttattgttgaaaggtacaggtaatttaaaaggctcatcagttggatataaagatattgaatttactttcgtggagaaaaaaggtgaaaatatatactttagtgatagtctacatcttgaaccaagtgaggataaataaacgtgaccaataaagagtatgaaatcgaacccggaaaaagagagtgatgaaatgataaaacgtgtaaataaattagtgctaggtattagttttctgtttttaatcatcagtatctttgctggttgtggtacagggaaagaagcggaaataaagaaaagttttgaaaaaacgttgagtatgtatccgattaaaaatctagaggatttatacgataaagaaggatatcgtgatgatcaatttgataaaaatgataagggaacatggattgttcgttcgtcaatgtcgattcaatctaatggaaaagatatgaatataaaaggcatggttttatatatgaatagaaatacaagaacaacaaatggctattactatgttgatgttatagaaagagaagataaaggtatacatcgtgataacgaaaaaagatatccggttaaaatggtcgataataaaatcattccaactaaagaaattaaagatgaaaaaataaaaaaagaaatcgaaaactttaagttctttgttcaatatggcgactttaaagatttgtcgaagtacaaagacggcgatatatcatacaatccagaggtgccgagttattca
>130	N operona: 95	first-last	SAV0097	gene_poz=(601-1371)	-	hypothetical protein	null	/position=149143 - 151113 (149743 - 150513)	/lenght=1971 (771)	/codons=657 (257)	/complement=false	GC-compoz=29.31258106355383%	/LCI1=1.4778645833333333	/LCI2=0.04557291666666668	p_i1=0.21773320528506618	p_i2=0.04600338617603769	/Tai=0.3418191778708707	/Tei=0.14140304755843391	/EEI=2.49641096201765
tctgaaatggttattcaacctaataatgaagatatggtagctaaaggcatggttctatatatgaatagaaataccaaaacaacaaatggttactactatgtcgatgtgactaaggacgaggatgaaggaaaaccgcacgacaatgaaaaaagatatccggttaaaatggtcgataataaaatcattccaacaaaagaaattaaagataaaaacataaaaaaagaaatcgaaaactttaagttctttgttcaatatggaaactttaaagatttgtcgaagtacaaagatggagatatttcatacaatccagaggtgccaagttattcagcaaaatatcaagtaactaatgatgattataatgtaaaacaattacgtaaaagatatgatataccgacgaataaagcaccaaagttattgttgaaaggtacaggtaatttaaaaggctcatcagttggatataaagatattgaatttactttcgtggagaaaaaaggtgaaaatatatactttagtgatagtctacatcttgaaccaagtgaggataaataaacgtgaccaataaagagtatgaaatcgaacccggaaaaagagagtgatgaaatgataaaacgtgtaaataaattagtgctaggtattagttttctgtttttaatcatcagtatctttgctggttgtggtacagggaaagaagcggaaataaagaaaagttttgaaaaaacgttgagtatgtatccgattaaaaatctagaggatttatacgataaagaaggatatcgtgatgatcaatttgataaaaatgataagggaacatggattgttcgttcgtcaatgtcgattcaatctaatggaaaagatatgaatataaaaggcatggttttatatatgaatagaaatacaagaacaacaaatggctattactatgttgatgttatagaaagagaagataaaggtatacatcgtgataacgaaaaaagatatccggttaaaatggtcgataataaaatcattccaactaaagaaattaaagatgaaaaaataaaaaaagaaatcgaaaactttaagttctttgttcaatatggcgactttaaagatttgtcgaagtacaaagacggcgatatatcatacaatccagaggtgccgagttattcagcaaaatatcaattaactaatgatgactataatgtaaaacaattacgaaaaagatataatataccaacgaataaagcaccaaagctattgttgaaaggtacagggaatttaaaaggttcatcaattggctacaaaaaaattgaatttactttcgtagagaaaaagggagaaaatatatactttagtgatgggctacattttaatccaagtgaggataaataatcatgattcgatcaaattatgaaatcgatccaggaaaaacaataaaaagaaataggattgtgaaattatgaaacgattaaatacattggtattgtacatcagttttttgatattaatcatcagtatcgttgctggttgtggtacagggaaagaagcggaaataaagaaaagttttgaaaaaacattgagtatgtatccaattaaaaatctagaggatttatacgataaagaaggctatcgtgatgacgaatttgataaaaatgataaaggaacgtggactattagttctgaaatggcaattcagaaaaagggagaagccttaaatataaaaggtatggttttgaagttaaatagaaatacaaggagtgcaaaaggattttactatgttaatgcgataaagaaggatgaaaatggcagacctcaggataagcaaatagaatatcccgttaaaatgattgacaataaaatcattccaactaaagatatcaaagatgaaaaaataaaaaaagaaatcgaaaactttaagtttttcgcgcagtatggcaattttaaagatttgacgaagtataaaggtggagatatttcatataatccagaagc
>131	N operona: 96	first-last	SAV0098	gene_poz=(601-1368)	-	hypothetical protein	null	/position=149981 - 151948 (150581 - 151348)	/lenght=1968 (768)	/codons=656 (256)	/complement=false	GC-compoz=29.947916666666668%	/LCI1=1.4509803921568627	/LCI2=0.08810457516339869	p_i1=0.2073912950292359	p_i2=0.20161784568220792	/Tai=0.35167237236543525	/Tei=0.28145606111398713	/EEI=2.5590347621227303
aatctaatggaaaagatatgaatataaaaggcatggttttatatatgaatagaaatacaagaacaacaaatggctattactatgttgatgttatagaaagagaagataaaggtatacatcgtgataacgaaaaaagatatccggttaaaatggtcgataataaaatcattccaactaaagaaattaaagatgaaaaaataaaaaaagaaatcgaaaactttaagttctttgttcaatatggcgactttaaagatttgtcgaagtacaaagacggcgatatatcatacaatccagaggtgccgagttattcagcaaaatatcaattaactaatgatgactataatgtaaaacaattacgaaaaagatataatataccaacgaataaagcaccaaagctattgttgaaaggtacagggaatttaaaaggttcatcaattggctacaaaaaaattgaatttactttcgtagagaaaaagggagaaaatatatactttagtgatgggctacattttaatccaagtgaggataaataatcatgattcgatcaaattatgaaatcgatccaggaaaaacaataaaaagaaataggattgtgaaattatgaaacgattaaatacattggtattgtacatcagttttttgatattaatcatcagtatcgttgctggttgtggtacagggaaagaagcggaaataaagaaaagttttgaaaaaacattgagtatgtatccaattaaaaatctagaggatttatacgataaagaaggctatcgtgatgacgaatttgataaaaatgataaaggaacgtggactattagttctgaaatggcaattcagaaaaagggagaagccttaaatataaaaggtatggttttgaagttaaatagaaatacaaggagtgcaaaaggattttactatgttaatgcgataaagaaggatgaaaatggcagacctcaggataagcaaatagaatatcccgttaaaatgattgacaataaaatcattccaactaaagatatcaaagatgaaaaaataaaaaaagaaatcgaaaactttaagtttttcgcgcagtatggcaattttaaagatttgacgaagtataaaggtggagatatttcatataatccagaagccccgatttattcagcaaaatatcaactaaccaatgatgattataatgtaaagcaattacgtaaaagatatgatataccgacgaataaagctccaaagttattgttaaaaggttcaggaaatttagatggttcatcaattggatacaaaaaaattgaatttactttcgtagagaaaaaaggagaaaacacttactttacagctaacctacattttaaaccgagtaatgatgaataatcgtgactaataaagagtatgaaatcgattcaaggaaacaaaataaaaagaagagagttgtaaggtgatgaaacgtttaaataaattagtgttaggtattagtttcttatttttagtcattagtattactgctggttgtggcatgggtaaagaagcggaaattaagaaaagttttgaaaagacaatgagtatgtatccgattaaaaacctagaggatttatatgacaaagagggctatcgagatgatcaatttgataaaaatgataagggaacatggattgtaaattctcaaatggcaattcaaaataaaggagaacctatgaaatcaaaaggcatggttctgtatatgaatagaaatacaagaacaacaaatggctattattatgttaatgtgattaagggcgaggataaaggtaaacatcaagacaatgaaaaaagataccctgttaaaatggtcgacaataaaataatccttactaaagaaattaaagatgaaaacataaaaatagaaatcgaaaactttaagttttttgttcaatatggaaactttaaagatttggaaaattataaagatggagatatatcatataatccagaggt
>132	N operona: 97	first-last	SAV0099	gene_poz=(601-1371)	-	hypothetical protein	null	/position=150813 - 152783 (151413 - 152183)	/lenght=1971 (771)	/codons=657 (257)	/complement=false	GC-compoz=29.05317769130999%	/LCI1=1.4544270833333333	/LCI2=0.024609375000000006	p_i1=0.20870802567313784	p_i2=0.00918976680302468	/Tai=0.3039365153203589	/Tei=0.10827079012272221	/EEI=2.9135636104950478
ttcagaaaaagggagaagccttaaatataaaaggtatggttttgaagttaaatagaaatacaaggagtgcaaaaggattttactatgttaatgcgataaagaaggatgaaaatggcagacctcaggataagcaaatagaatatcccgttaaaatgattgacaataaaatcattccaactaaagatatcaaagatgaaaaaataaaaaaagaaatcgaaaactttaagtttttcgcgcagtatggcaattttaaagatttgacgaagtataaaggtggagatatttcatataatccagaagccccgatttattcagcaaaatatcaactaaccaatgatgattataatgtaaagcaattacgtaaaagatatgatataccgacgaataaagctccaaagttattgttaaaaggttcaggaaatttagatggttcatcaattggatacaaaaaaattgaatttactttcgtagagaaaaaaggagaaaacacttactttacagctaacctacattttaaaccgagtaatgatgaataatcgtgactaataaagagtatgaaatcgattcaaggaaacaaaataaaaagaagagagttgtaaggtgatgaaacgtttaaataaattagtgttaggtattagtttcttatttttagtcattagtattactgctggttgtggcatgggtaaagaagcggaaattaagaaaagttttgaaaagacaatgagtatgtatccgattaaaaacctagaggatttatatgacaaagagggctatcgagatgatcaatttgataaaaatgataagggaacatggattgtaaattctcaaatggcaattcaaaataaaggagaacctatgaaatcaaaaggcatggttctgtatatgaatagaaatacaagaacaacaaatggctattattatgttaatgtgattaagggcgaggataaaggtaaacatcaagacaatgaaaaaagataccctgttaaaatggtcgacaataaaataatccttactaaagaaattaaagatgaaaacataaaaatagaaatcgaaaactttaagttttttgttcaatatggaaactttaaagatttggaaaattataaagatggagatatatcatataatccagaggtgccaagttattcagctaaatatcaattaactaatgatgattacaatgtaaagcaattacgtaaaagatatgacataccaacaaataaagcaccgaagttgttgttgaagggtacagggaatttaaaaggttcatcagttggatataaagacattgaatttacgtttgtagagaaaaaagaagagaacatttactttagtgatgggttaatttttaaaccaagtgaggataaataatcatgactcgattaaaatatgaaatcaatccaggaaagataataataagaataggattgtgaaattatgaaacgattaaacaaattggtattgtatattagttttttgatattagtcattagtttcactgctggttgtggcatgggtaaagaagcggaaataaagaaaagttttgaaaaaacattgagtatgtatccgattaaaaatctagaggatttatacgataaagaaggctatcgtgatgatcaatttgataaaaacgataaaggcacatggattattaattctgaaatggttgttcaacctaaaggggaacgtatgaaatcaaaaggtatggttctatatatgaatagaaacactaagactacaaccgggaagtatatagtgagtgaaacacttcatgatgaagatggtagacctaagagtaaagataaagaatatccggttaaaatggtagacaataaaatcattccaactaaaggtatcaaagacgaaaatataaaaaaagaaatcgagaattttaagttcttcgcgcaatatggcagctttaaagatttgtcgaagtacaaagacggcgatatatcatataatccagaggta
>133	N operona: 98	first-last	SAV0100	gene_poz=(601-1368)	-	hypothetical protein	null	/position=151650 - 153617 (152250 - 153017)	/lenght=1968 (768)	/codons=656 (256)	/complement=false	GC-compoz=30.859375%	/LCI1=1.3098039215686275	/LCI2=0.052156862745098044	p_i1=0.1561093449864831	p_i2=0.0638458996662997	/Tai=0.34577394690096686	/Tei=0.15746130969966973	/EEI=2.584593397563429
caaaataaaggagaacctatgaaatcaaaaggcatggttctgtatatgaatagaaatacaagaacaacaaatggctattattatgttaatgtgattaagggcgaggataaaggtaaacatcaagacaatgaaaaaagataccctgttaaaatggtcgacaataaaataatccttactaaagaaattaaagatgaaaacataaaaatagaaatcgaaaactttaagttttttgttcaatatggaaactttaaagatttggaaaattataaagatggagatatatcatataatccagaggtgccaagttattcagctaaatatcaattaactaatgatgattacaatgtaaagcaattacgtaaaagatatgacataccaacaaataaagcaccgaagttgttgttgaagggtacagggaatttaaaaggttcatcagttggatataaagacattgaatttacgtttgtagagaaaaaagaagagaacatttactttagtgatgggttaatttttaaaccaagtgaggataaataatcatgactcgattaaaatatgaaatcaatccaggaaagataataataagaataggattgtgaaattatgaaacgattaaacaaattggtattgtatattagttttttgatattagtcattagtttcactgctggttgtggcatgggtaaagaagcggaaataaagaaaagttttgaaaaaacattgagtatgtatccgattaaaaatctagaggatttatacgataaagaaggctatcgtgatgatcaatttgataaaaacgataaaggcacatggattattaattctgaaatggttgttcaacctaaaggggaacgtatgaaatcaaaaggtatggttctatatatgaatagaaacactaagactacaaccgggaagtatatagtgagtgaaacacttcatgatgaagatggtagacctaagagtaaagataaagaatatccggttaaaatggtagacaataaaatcattccaactaaaggtatcaaagacgaaaatataaaaaaagaaatcgagaattttaagttcttcgcgcaatatggcagctttaaagatttgtcgaagtacaaagacggcgatatatcatataatccagaggtaccgagttattcagcaaaatatcaattaactaatgatgactataatgtaaaacaattacgaaaaagatataaaataccaacgaataaagcaccaaagttattgttgaaaggttcgggagacttaaaaggttcatcagttggatataaagacattgaatttacttttgtggagaaaaaaggtgaaaatactttttttactgatagtctacatcttgaaccaagtgaggataaataatctcctgcctcccacacgattcaacacgaatttcaaatatgttgctgtaaaataatgtaaaataaacgtattcatattactgaattgagggatagtatgcaacgtgattatttaattcgagtagaaactgaaagcatgccagatttcaaaaggctcaatggtttaatgattggttttgttattaaaggtgaggcacatatttatgatgaaaataacatgacgcaatgcaacagtggcgacattttcatcattaaccaccgtgacttgtatcgatttcaacttcaacaagatggcatcatatgttatatccaattccaaatgaaatatttggcagacaagtttgatgatgcgcattgtctatattttcacttaacagatgcgaccacaaccaagaatatacatcaactgagaaatataatggcaagactggtttcaacacacattcgacataatgagttgtctaaattgactgagcaacaacttgtgattcagttgcttatgcatatgattcattatgtcccgcgtacatatcattcgaaccaaagtatcttaaatgatgataaagtgaatcaagtatgcgactatatcgagttacatttt
>134	N operona: 99	first-last	SAV0101	gene_poz=(601-2838)	-	hypothetical protein	null	/position=152514 - 155951 (153114 - 155351)	/lenght=3438 (2238)	/codons=1146 (746)	/complement=false	GC-compoz=33.690795352993746%	/LCI1=1.4711409395973154	/LCI2=0.06026845637583895	p_i1=0.21513159389804407	p_i2=0.08953999117867391	/Tai=0.4820300045987278	/Tei=0.1805859920608065	/EEI=2.0906010700178985
ggtatggttctatatatgaatagaaacactaagactacaaccgggaagtatatagtgagtgaaacacttcatgatgaagatggtagacctaagagtaaagataaagaatatccggttaaaatggtagacaataaaatcattccaactaaaggtatcaaagacgaaaatataaaaaaagaaatcgagaattttaagttcttcgcgcaatatggcagctttaaagatttgtcgaagtacaaagacggcgatatatcatataatccagaggtaccgagttattcagcaaaatatcaattaactaatgatgactataatgtaaaacaattacgaaaaagatataaaataccaacgaataaagcaccaaagttattgttgaaaggttcgggagacttaaaaggttcatcagttggatataaagacattgaatttacttttgtggagaaaaaaggtgaaaatactttttttactgatagtctacatcttgaaccaagtgaggataaataatctcctgcctcccacacgattcaacacgaatttcaaatatgttgctgtaaaataatgtaaaataaacgtattcatattactgaattgagggatagtatgcaacgtgattatttaattcgagtagaaactgaaagcatgccagatttcaaaaggctcaatggtttaatgattggttttgttattaaaggtgaggcacatatttatgatgaaaataacatgacgcaatgcaacagtggcgacattttcatcattaaccaccgtgacttgtatcgatttcaacttcaacaagatggcatcatatgttatatccaattccaaatgaaatatttggcagacaagtttgatgatgcgcattgtctatattttcacttaacagatgcgaccacaaccaagaatatacatcaactgagaaatataatggcaagactggtttcaacacacattcgacataatgagttgtctaaattgactgagcaacaacttgtgattcagttgcttatgcatatgattcattatgtcccgcgtacatatcattcgaaccaaagtatcttaaatgatgataaagtgaatcaagtatgcgactatatcgagttacattttcatgaagatttaagcctttcagaattaagcgaatacgttgggtggtcagagagccatctgtctaaaaagtttacagaatcgctaggtgtaggattccaacatttcttaaatacgacgcgaattgagcatgcgaaactcgatttaacatacacagatgaaacgattactgatattgcattgcaaaatggcttttcaagtgcagcgagctttgcgagaacatttaaacactttacgcatcaaacgcctaaacaatatcgaggtgatcgtccagcaatcactgaaaatcaacaatcggcacaacataattatcacgaccgtgaattgatattacttttaaatgactacattgaagaaatgaatcatttcattgaagatattgaaaagatgaactataaagagattgcctttaaaccaactaatcaacaactaaatcaatttaatcatattattcaagtgggctatttgaggaatttgctcaatacacagtatcaatcacagttgcttacatgtcatcatgattttcaagtcaatgaagtattagcatatgatgtgatgccatatattatgaaaaagctcaatgcgccattcacgtatgatgcagagatttcgaatatattttatgatatcgatttgtgtttagactttttattagatcataactttagtctaaccatgcatttgaatcagtatgactcacgagattatatcgatgcattcaaagtatttatccatcacgttgccctgcatgtcagtcatagaaaagatttgaagttcaacttgtatgtgacgacattgcacacgtctttaattgaaatgattgattattttaaagcattattccctaatggtggcttgtacattcacttagatcaagctacggaaagacatctaccattgttgaaacgacttgagccacacatcaaccattttgtatttgatgccaattcaaatgatgctgttgattttaataaaatgaatgatgatgaatttaaaaccgcgagtcaaatgattattaataaaacgaattaccttatcgacttaatgcatcgccataacctaaagcgtccactcattttactcaattggaatacattgacgggtgatacatttattacaaacggcgaatattttagaggtggtatcatcattgagcaattattaaaattaagtactaaagtagagggtatcgggtattggttgaattatgatttgcacgtcagtcattgtagaaatgaacgggattatatgaattctattgaactgtttcatcaatataatggaaaacgtccggtctatttcacggcattgctatttaataaattaacaagcaatattttgtattctgatgatacatgtattgtcacgggaactgattcaaattttcaaatattgttatatgatgcaaagcattttaatccgtacttagcgttggacaatcaaatgaatatgcgtgcaacggaaatgatccatttgaacattaatgccctagaagacggtatgtataagattaaacattttaccttagataaagaaaatggtgcgttatttaatctttggcgcaaacatcatacgatacatggcatggacaaggactctatagattacgttaatcgaatgagttttccgaaattagaagtatatgatatagatatcacggacacactggcattaaacattaaaatgattacgaatgggattcacttaattgaagtaaaacgttacccaagttcataaaatgatcacaaatcacaaattttgatatacataatttgtgattttttatattcaaagctaaaattgcaaaaaattaatggttaacatctctgttgttggcaatataaataatgattaatcatttatgatgtaactaaggagatgaaggatatgaatcaacaattaattgaagctttaaaatctaaagaagacaaaatgattgagatcagacgttatttacatcagcatccagaattatcttttcatgaagatgaaacggcgaaatacatcgctgaattttacaaaggtaaagatgtggaagtagaaacgaatgtcggaccacgtggaattaaagtaacgattgattcagggaaacctggtaaaacattagcaatccgtgcagactttgacgcattacccattactgaagatacaggattatcttttgcatcacaaaataaaggtgttatgcacgcatgtggtcacgatgcacatacagcttacatgcttgtattagcagagacgcttgctgaaatgaaagatagttttacaggaaaagtcgttgtgatacatcaaccagctgaagaagtaccaccaggtggtgctaaagcaatgattgaa
>135	N operona: 100	first	SAV0102	gene_poz=(601-1779)	-	similar to aminoacylase	null	/position=154902 - 157280 (155502 - 156680)	/lenght=2379 (1179)	/codons=793 (393)	/complement=false	GC-compoz=37.23494486853266%	/LCI1=1.2704081632653061	/LCI2=0.10629251700680271	p_i1=0.14284645079609642	p_i2=0.2865690897350043	/Tai=0.36975450508775387	/Tei=0.3579121807615039	/EEI=3.0647658561529187
cgtccggtctatttcacggcattgctatttaataaattaacaagcaatattttgtattctgatgatacatgtattgtcacgggaactgattcaaattttcaaatattgttatatgatgcaaagcattttaatccgtacttagcgttggacaatcaaatgaatatgcgtgcaacggaaatgatccatttgaacattaatgccctagaagacggtatgtataagattaaacattttaccttagataaagaaaatggtgcgttatttaatctttggcgcaaacatcatacgatacatggcatggacaaggactctatagattacgttaatcgaatgagttttccgaaattagaagtatatgatatagatatcacggacacactggcattaaacattaaaatgattacgaatgggattcacttaattgaagtaaaacgttacccaagttcataaaatgatcacaaatcacaaattttgatatacataatttgtgattttttatattcaaagctaaaattgcaaaaaattaatggttaacatctctgttgttggcaatataaataatgattaatcatttatgatgtaactaaggagatgaaggatatgaatcaacaattaattgaagctttaaaatctaaagaagacaaaatgattgagatcagacgttatttacatcagcatccagaattatcttttcatgaagatgaaacggcgaaatacatcgctgaattttacaaaggtaaagatgtggaagtagaaacgaatgtcggaccacgtggaattaaagtaacgattgattcagggaaacctggtaaaacattagcaatccgtgcagactttgacgcattacccattactgaagatacaggattatcttttgcatcacaaaataaaggtgttatgcacgcatgtggtcacgatgcacatacagcttacatgcttgtattagcagagacgcttgctgaaatgaaagatagttttacaggaaaagtcgttgtgatacatcaaccagctgaagaagtaccaccaggtggtgctaaagcaatgattgaaaatggtgtattagacggtgttgatcatgtattaggtgtacacgtcatgagcacaatgaaaacaggtaatgtgtattacagacctggttatgttcaaacaggacgcgcattcttcaaattgaaagttcaaggtaaaggtggtcatggttcatcaccacatatggccaatgatgccattgttgcaggtagctacttcgtcacagcgttacaaacagttgtatctagacgactaagtccatttgaaaccggtgttgtcacaatcggttcatttgacggtaaaggtcaattcaatgtcattaaagatgttgttgaaattgaaggtgatgtacgtggattaacagatgctacaaaagcaacaattgaaaaagaaattaaacgtttatcaaaaggattagaggatatgtatggtgtaacttgcaccttagaatataacgatgattatccagcattatataatgatccagagtttactgagtacgtggctaagacgttgaaagaagcaaaccttgattttggtgttgaaatgtgtgaaccacaaccaccttcagaagactttgcatattatgctaaagaacgtccaagtgcctttatttatacaggtgcagctgtggaagatggtgaaatttacccacatcatcatcctaaatttaacatttcagaaaaatcattacttatttcggcagaagctgtagggacagttgttttagattaccttaaaggagataactaacatgaatgaaacgtatcgcgggggcaacaagttaatcttaggtattgtattaggtgttattacattttggttgtttgcacaatcacttgtaaatgttgtaccaaatttacaacaaagttttggtgcagacatggggacaattagtatagcggtcagtctaactgcactattttcaggtatgtttgtcgttggagcaggtggtctagcagataaaattgggcgcgtgaaaatgacgaatatcggtttattgttaagtattattggttcagcattaattattattacgaatttaccggcattattaattttaggtcgtgttatacaaggtgtatcagcagcgtgtattatgccttccacattggccattatgaaaacttattatcagggtgctgaacgtcagcgtgccttaagttattggtctatcggttcttggggtggcagtggtatctgttcactcttcggtggtgcagttgcgacaactatgggttggagatggattttcatcttctcaattatcgttgccgtactttcaatgttactcatcaaagggacgcctgaaacgaaatcagaaattaccaatacacataaatttgacgttgc
>136	N operona: 100	last	SAV0103	gene_poz=(601-1989)	-	similar to Blt-like protein	null	/position=156082 - 158670 (156682 - 158070)	/lenght=2589 (1389)	/codons=863 (463)	/complement=false	GC-compoz=36.789056875449965%	/LCI1=1.2756132756132756	/LCI2=0.08253968253968254	p_i1=0.14456977254525627	p_i2=0.1769459616638081	/Tai=0.42774266682862516	/Tei=0.25925136549742733	/EEI=2.5596038154534253
gtaaaggtggtcatggttcatcaccacatatggccaatgatgccattgttgcaggtagctacttcgtcacagcgttacaaacagttgtatctagacgactaagtccatttgaaaccggtgttgtcacaatcggttcatttgacggtaaaggtcaattcaatgtcattaaagatgttgttgaaattgaaggtgatgtacgtggattaacagatgctacaaaagcaacaattgaaaaagaaattaaacgtttatcaaaaggattagaggatatgtatggtgtaacttgcaccttagaatataacgatgattatccagcattatataatgatccagagtttactgagtacgtggctaagacgttgaaagaagcaaaccttgattttggtgttgaaatgtgtgaaccacaaccaccttcagaagactttgcatattatgctaaagaacgtccaagtgcctttatttatacaggtgcagctgtggaagatggtgaaatttacccacatcatcatcctaaatttaacatttcagaaaaatcattacttatttcggcagaagctgtagggacagttgttttagattaccttaaaggagataactaacatgaatgaaacgtatcgcgggggcaacaagttaatcttaggtattgtattaggtgttattacattttggttgtttgcacaatcacttgtaaatgttgtaccaaatttacaacaaagttttggtgcagacatggggacaattagtatagcggtcagtctaactgcactattttcaggtatgtttgtcgttggagcaggtggtctagcagataaaattgggcgcgtgaaaatgacgaatatcggtttattgttaagtattattggttcagcattaattattattacgaatttaccggcattattaattttaggtcgtgttatacaaggtgtatcagcagcgtgtattatgccttccacattggccattatgaaaacttattatcagggtgctgaacgtcagcgtgccttaagttattggtctatcggttcttggggtggcagtggtatctgttcactcttcggtggtgcagttgcgacaactatgggttggagatggattttcatcttctcaattatcgttgccgtactttcaatgttactcatcaaagggacgcctgaaacgaaatcagaaattaccaatacacataaatttgacgttgcagggctaattgttctagtagttatgttgctaagtttaaacgttgtcattactaaaggtgcagcacttggttacacatcattatggttctttggtttgattgcaatcgtaattgtagcattctttattttcttaaatgttgagaaaaaagtagataatccacttattgattttaaattatttgaaaataaaccatatacaggtgcaacgatttcgaacttcttattaaacggtgttgcaggtacattaattgtagcgaatacattcgtgcaacaaggtttaggttatacagcattgcaggcaggatacttatcaattacttatttaatcatggtgttattgatgattcgagttggtgaaaaattattacaaaaaatgggttctaagcgaccaatgttattaggtacattcattgtggtcattggtattgcacttatttcattagtattcttaccaggcatattttatgttatcagttgtgtcgtaggatatttatgtttcggactaggcttaggtatttatgcaacaccttctacagatacagctatttcgaatgcaccgttagataaagttggcgttgcttcaggtatttataaaatggcttcatcacttggtggcgcattcggtgtcgcaattagtggtgctgtatatgttggtgcagttgctgcaacgagcattcatacaggtgcgatgattgcactttgggttaacgtattaatgggaatcatggcatttatcgcaattttattcgcgattcctaatgatgataaacgtgtcaaagatgcgaaataataacgatgacacgccaagtgttttgataatgatataaatgaaagtaaagcaaattaaatgaggaaatgtatagagcagtgcatatagataaatctatgattggattaacactaatataaatataaatgaaaaaccatccacttaaacttttgataagttaggtggatggttatttattgcgttgttctaaaaatttggacatttatatagaaggaactatatataatgtgaaggttatggcaattcgcttcaatgaaggcgacgtgaaagtgaatactaaatgattcgatgtcagactccgagaacagtgtccgtcatgcttaccgcatactaatgaagcattattatatcagtgtttatagccgatttaagataataaagtttgctaaacaaaaaagccaatccattgatgttggattgaccttgtatatgcctctgaatctctaattttaaaaaatatgaatataaataagacattaaaaattaaatttcagttgttgcaatttcttcatctgtaggtacatcatcgttaagaccaacaagtgcttcagaaacatttcgtgaatgataaccgatacgttcaagaacaccaatcatatc
>137	N operona: 101	first-last	SAV0104	gene_poz=(601-2268)	-	Na/Pi-cotransporter family protein	null	/position=157954 - 160821 (158554 - 160221)	/lenght=2868 (1668)	/codons=956 (556)	/complement=true	GC-compoz=36.031175059952034%	/LCI1=1.318918918918919	/LCI2=0.10744744744744746	p_i1=0.15924842970011704	p_i2=0.2920954236448394	/Tai=0.41409738481690195	/Tei=0.3628858812803555	/EEI=2.7517070019357903
gaaacagagcgagatactgtatttacaacagaatattcggttcgtactgccatggaagctgtttatcaattactaaatatagatcgtggtattccagaggtcatcaatagtacatttgatcttcgcgtcttaatggatgccgtatacgaactgaatgaccatcaagatttgcgcgagattactaaagattcgaaaatgcagaaactcgcattagcaggattccttaaaaagataaaaggtacgtacattgagacattattaaaagaacacaaattgttataacgaaaaccattaatagatttttatttggtgatttcaaatcatggagtgggatagaaatgatatgttcacaaactttatttcgttatcccactcacatgatttttttgatgaaacataattacatgattgattgcatcattttgttaaacaatttattgcaaacctgccatttcacactgaaaatttacataataagtgacgatattttacaagtcatatacaaataacatatattgttaaataattttacctaatcttaacattaaatttacaattataagcgataatctaaatataaagcttatttgaggtgaaataatggaaatgtcggttacagaagtcattttctcctttttaggtggtttaggtattttcctttacggcttaaaaatcatgggagacgggcttcaagcatcagcaggagacaggctacgagatattttaaacaaatttacatcaaatccagtattaggtgttattgcaggtatcgttgtaactattttaatacaaagtagttcaggtacgaccgttatcacaatcggactggtaacagctggatttatgacgttaaaacaagctattggagtgataatgggtgccaatatcggaacaacggtaactgcatttattatcggtatagatttaggcgaatatgcaatgccaattttagcattaggtgcatttttaatctttttctttaaacgctctaaaatcaataacattggccgcatactattcggtttcggttctctattcttcggtctagaatttatgggtgatgccgttaaacctttagcatcattagatggatttaagcaattaatgcttgatatgtcatcaaatccaatacttgctgtcattgtcggcgcagggttaacagcactagttcaaagttcaagtgcgacgattggtattttacaagaattttatcaacaagatttaatcagcttaaacgcagcaatccctgtgttactaggtgataacattggtacaacaattacagctatcttagctagtttagccggctcaatcgctgcaaaacgtgcggcgcttgtacacgtcatctttaatttaatcggggtaattatcttcacaattttcttgccagttgtgattcatttgattagtttgttacaagatgtatggcacttaaaaccagcgatgacgattgcagtatcacatggtatcttcaacataacaaatactttgattcaattaccatttgtagcaggtttagcatggatagttacaaagcttgtcccaggtaaagatattgctgatgactataaacctcagcacttaaacaaagatcttgtttatcacgcacctggtgttgcattacaagaaactcaaaaagaattacaaaatgtgggtcagattgtcttatcaatgtttgaagacattcgcgaaattacaaaagacgataaaaaattgatcaagaagcttgaacaaaagcaccaagctgttgaaacaatcaatgatagcattcgaaattatttagttagaatttctacaaaagccattacgaaggcagacgttgagcgtttagcagttatgtttgatgtcaatcgctctattttaaaagtagcagagctaacagaagagtatgtcgctcaattaaaacgccaacatgatgaagatattcgcattacagaagatgcacaacgcggtatggataaattattcaaccatgttgctgagtcatttgataaagccatcgacatgttagatgtttatgacaaaacgaaaaaagatgaaattgtagaacgtagtagagaatcatttaatattgaacataaactacgcaaaggtcatattaaacgccttaatcgtggcgaatgtacaacaaaaggcggattactatatatcgatatgattggtgttcttgaacgtatcggttatcattcacgaaatgtttctgaagcacttgttggtcttaacgatgatgtacctacagatgaagaaattgcaacaactgaaatttaatttttaatgtcttatttatattcatattttttaaaattagagattcagaggcatatacaaggtcaatccaacatcaatggattggcttttttgtttagcaaactttattatcttaaatcggctataaacactgatataataatgcttcattagtatgcggtaagcatgacggacactgttctcggagtctgacatcgaatcatttagtattcactttcacgtcgccttcattgaagcgaattgccataaccttcacattatatatagttccttctatataaatgtccaaatttttagaacaacgcaataaataaccatccacctaacttatcaaaagtttaagtggatggtttttcatttatatttatattagtgttaatccaatcatagatttatctatatgcactgctctatacatttcctcatttaatttgctttactttcatttatatcattatcaaaacacttggcgtgtcatcgttattatttcgcatctttgacacgtttatcatcattaggaatcgcgaataaaattgcgataaatgccatgattcccattaatacgttaacccaaagtgcaatcatcgcacctgtatgaat
>138	N operona: 102	first-last	SAV0105	gene_poz=(601-771)	-	hypothetical protein	null	/position=159713 - 161083 (160313 - 160483)	/lenght=1371 (171)	/codons=457 (57)	/complement=true	GC-compoz=26.31578947368421%	/LCI1=1.8273809523809523	/LCI2=0.03214285714285714	p_i1=0.3621619160999606	p_i2=0.018838049105690122	/Tai=0.5669920042785856	/Tei=0.11695424419512111	/EEI=1.6504929831636443
ttatgccttatattcagatgtaaacggcgattatattaaaaagccaattacagaatgtagtggtaatgaaatatgccaagaatggctgtatcacttaggtgtatcaactgacaaaattgaagacttagcaaaacatgtatctaatacgattcctgtttatatgccatatatcacctcttatttcatgacgcgtgctatcggcgacagacctttagtcgtcccgcatcaatcacaaaatttatcatttattggtaactttgcagaaacagagcgagatactgtatttacaacagaatattcggttcgtactgccatggaagctgtttatcaattactaaatatagatcgtggtattccagaggtcatcaatagtacatttgatcttcgcgtcttaatggatgccgtatacgaactgaatgaccatcaagatttgcgcgagattactaaagattcgaaaatgcagaaactcgcattagcaggattccttaaaaagataaaaggtacgtacattgagacattattaaaagaacacaaattgttataacgaaaaccattaatagatttttatttggtgatttcaaatcatggagtgggatagaaatgatatgttcacaaactttatttcgttatcccactcacatgatttttttgatgaaacataattacatgattgattgcatcattttgttaaacaatttattgcaaacctgccatttcacactgaaaatttacataataagtgacgatattttacaagtcatatacaaataacatatattgttaaataattttacctaatcttaacattaaatttacaattataagcgataatctaaatataaagcttatttgaggtgaaataatggaaatgtcggttacagaagtcattttctcctttttaggtggtttaggtattttcctttacggcttaaaaatcatgggagacgggcttcaagcatcagcaggagacaggctacgagatattttaaacaaatttacatcaaatccagtattaggtgttattgcaggtatcgttgtaactattttaatacaaagtagttcaggtacgaccgttatcacaatcggactggtaacagctggatttatgacgttaaaacaagctattggagtgataatgggtgccaatatcggaacaacggtaactgcatttattatcggtatagatttaggcgaatatgcaatgccaattttagcattaggtgcatttttaatctttttctttaaacgctctaaaatcaataacattggccgcatactattcggtttcggttctctattcttcggtctagaatttatgggtgatgccgttaaacctttagcatcattagatggatttaagcaattaatgct
>139	N operona: 103	first-last	SAV0106	gene_poz=(601-2376)	-	67 kDa Myosin-crossreactive streptococcal antigen	null	/position=159940 - 162915 (160540 - 162315)	/lenght=2976 (1776)	/codons=992 (592)	/complement=true	GC-compoz=35.810810810810814%	/LCI1=1.287648054145516	/LCI2=0.08104906937394252	p_i1=0.14858850324958864	p_i2=0.17048885436685754	/Tai=0.4494253297702895	/Tei=0.2534399689301718	/EEI=2.3652501442194147
tgtattaggtgtttttattattttacttgcatcttttagtgaaagtttgtattttactttccagaaaaaatacatagaaaaatacggcttcatcgctttcacactatatacaataatggcaagctcaccatttatgcttatttttattcctgaaatcatcaacgatatacacggcgccacttttacatcaatagtatcggtactttatttagctatattccctactataattccatacgttttgcttgcttatattgtgaagtcagttggtgtctctgatgcaacaatgtctctttatttaacacctatcgtttctttattattatcttatctgttattagacgagctaccaacaacccttgctattataggcggaattatcactctactaggcgttagtttaagtaacttctttcaaaatacataattattccaagtcccgcacctcagaatccaaaaacattcgagtgataaaattttaaaaatcaaaaatataaaaatgatctaatttcgtcaaatttaccaatataaatactaatatttacaattcacaaaggggtatagtctgagtgtattctaatacgaaaggacttggtggatatgtattacagttatggaaattatgaagcatttgcgcgccctaaaaaacctgaaaatgtagaaaacaaatctgcttacttaatcgggtctgggttagcttcacttgcggcagcttgtttcttaattagggatggtcaaatggaaggttcgaagattcatattttagaagagttacctaaagcaggtggtagtcttgatggtgaaaatatgcctttaaaaggctatgttgtccgcggtggtcgtgaaatggagaaccactttgaatgtttgtgggacttattcagatctatcccttcattagaaatcgataacgcgtctgtattagatgagttctattggctaaacaaagaagaccctaactattctcgctgtcgtgttattgagaaacagggtcaacgtttagtcacagacggagacttcactttgactaaaacggcgattaaagaaattttagatttatgcttaacgaatgaagaagatttagatgatgtcaaaataacagatgtattttccgatgacttctttaattcaaacttttggatttactggaaaacgatgtttgcatttgaaccgtggcattctgctatggaaatgcgtcgttatctaatgcgattcgttcatcatattggtggtctcgcagacttttcagctttaaaattcactaaatataatcaatatgaatctttagtattacctatggttgaatatttaaaatcgcatggggttcaatttgaatacgatgtaaaagtagaagatattaaagtagatgttacgacaagtcaaaaaattgcccgagaaatattaattcaccgacatggcaaagcagagtcaattaaactgactgtagatgatcttgtctttgtgacaaacggtagtattacggaaagctctacgtatggtgataatgatacaccagcaccaccaactgacgaattaggtggtagttggacactatggaaaaatttagcgcgacaaagtcctgaatttggtaatcctgataagttttgccaaaatattcctaaaaaaagttggtttgtttcagcaacttctacaacaaacaataaagagattatcgatacaatagaaagtatttgtaaacgtgacccacttgcaggcaaaacagttacaggcggtattattacaatcaatgattctgcatggcaaatgagttttacaatcaatcgtcagcaacagtttaaagaccaacctgaaaatgaaatatctacatggatttatgccttatattcagatgtaaacggcgattatattaaaaagccaattacagaatgtagtggtaatgaaatatgccaagaatggctgtatcacttaggtgtatcaactgacaaaattgaagacttagcaaaacatgtatctaatacgattcctgtttatatgccatatatcacctcttatttcatgacgcgtgctatcggcgacagacctttagtcgtcccgcatcaatcacaaaatttatcatttattggtaactttgcagaaacagagcgagatactgtatttacaacagaatattcggttcgtactgccatggaagctgtttatcaattactaaatatagatcgtggtattccagaggtcatcaatagtacatttgatcttcgcgtcttaatggatgccgtatacgaactgaatgaccatcaagatttgcgcgagattactaaagattcgaaaatgcagaaactcgcattagcaggattccttaaaaagataaaaggtacgtacattgagacattattaaaagaacacaaattgttataacgaaaaccattaatagatttttatttggtgatttcaaatcatggagtgggatagaaatgatatgttcacaaactttatttcgttatcccactcacatgatttttttgatgaaacataattacatgattgattgcatcattttgttaaacaatttattgcaaacctgccatttcacactgaaaatttacataataagtgacgatattttacaagtcatatacaaataacatatattgttaaataattttacctaatcttaacattaaatttacaattataagcgataatctaaatataaagcttatttgaggtgaaataatggaaatgtcggttacagaagtcattttctcctttttaggtggtttaggtattttcctttacggcttaaaaatcatgggagacgggcttcaagcatcagcaggagacaggctacgagatattttaaacaaatttacatcaaatccagtattaggtgttattgcaggtatcgttgtaactattttaatacaaagtagttcaggtacgaccgttatcacaatcggactggtaacagctggatttatgacgttaaaacaagctattggagtgataatgggtgcc
>140	N operona: 104	first-last	SAV0107	gene_poz=(601-1473)	-	probable transporter, drug/metabolite exporter	null	/position=161889 - 163961 (162489 - 163361)	/lenght=2073 (873)	/codons=691 (291)	/complement=true	GC-compoz=30.927835051546392%	/LCI1=1.547126436781609	/LCI2=0.043908045977011506	p_i1=0.2450695512405258	p_i2=0.041949265088998024	/Tai=0.4490517344208167	/Tei=0.13775433858009822	/EEI=2.0596585648605563
tgctttgacattcgttcaacgataatatctcttaacttgatataaccatagccattattataaccaaaagataagtcttcaatatgactggctgtattagacatggcttttttcaattgaatatgtggcattaacgatatacccaattcacctttacttatatgtatatacgaatcatctgtctcaattttattaattaattgcaccgtatactgacttctttgttgagaggaccataacatcatttcagaccacttatttgtaatatgtgcttcattcaaatagtcattaacatatgttccactccccactttagtatagataaatccttcagcctctaataactcaatacttttaataatcgtcactctatttacgttgtattgtatcgccaactgcctctgtggaggtatcttcattccataaaaccaatcccctgtgattattttatctcttatgtcactagcaatatcttaatatttagccatcttctccctcccttttaaaattggataggtaaatccattcaaaattggttgtactcattttaaatcatattttttaatatagaaacacataattaaaggagtgatgatattaatgaataaacttcgagacactacttttctatcatatttatttactatcatattgtggggatctgcatttccaatgataaagattgcgttaaatgattttagtgcagaatcattgtcggcatttcgtttaattttagcaacaataattctcttgccgttcgtaattataaagaaattgcctacccctgaactaagagatatccctgttatttttattttaggattttgtggatttgtgatatatcacacagctttaaattttggtgaaactttgattagtgcgggtatatctggaattctagtctctacaacgcctattttttctagtgctttagcttatatatttttaaaagagcatttttcaaaatggaattggttaagttcactcgtcgcatttataggaatatccattatttcaataagtaaagatgattacacaactattaatgtattaggtgtttttattattttacttgcatcttttagtgaaagtttgtattttactttccagaaaaaatacatagaaaaatacggcttcatcgctttcacactatatacaataatggcaagctcaccatttatgcttatttttattcctgaaatcatcaacgatatacacggcgccacttttacatcaatagtatcggtactttatttagctatattccctactataattccatacgttttgcttgcttatattgtgaagtcagttggtgtctctgatgcaacaatgtctctttatttaacacctatcgtttctttattattatcttatctgttattagacgagctaccaacaacccttgctattataggcggaattatcactctactaggcgttagtttaagtaacttctttcaaaatacataattattccaagtcccgcacctcagaatccaaaaacattcgagtgataaaattttaaaaatcaaaaatataaaaatgatctaatttcgtcaaatttaccaatataaatactaatatttacaattcacaaaggggtatagtctgagtgtattctaatacgaaaggacttggtggatatgtattacagttatggaaattatgaagcatttgcgcgccctaaaaaacctgaaaatgtagaaaacaaatctgcttacttaatcgggtctgggttagcttcacttgcggcagcttgtttcttaattagggatggtcaaatggaaggttcgaagattcatattttagaagagttacctaaagcaggtggtagtcttgatggtgaaaatatgcctttaaaaggctatgttgtccgcggtggtcgtgaaatggagaaccactttgaatgtttgtgggacttattcagatctatcccttcattagaaatcgataacgcgtctgtattagatgagttctattggctaaacaaagaagaccctaactattctcgctgtcgtgttattgagaaacagggtcaacgtttagtcacagacggagacttcactttga
>141	N operona: 105	first-last	SAV0108	gene_poz=(601-1929)	-	hypothetical protein	null	/position=162943 - 165471 (163543 - 164871)	/lenght=2529 (1329)	/codons=843 (443)	/complement=false	GC-compoz=29.42061700526712%	/LCI1=1.7247360482654601	/LCI2=0.05075414781297135	p_i1=0.3185140436780154	p_i2=0.05980834932415846	/Tai=0.39769139687301225	/Tei=0.15382751439174264	/EEI=2.2076246051672856
attgaaataatggatattcctataaatgcgacgagtgaacttaaccaattccattttgaaaaatgctcttttaaaaatatataagctaaagcactagaaaaaataggcgttgtagagactagaattccagatatacccgcactaatcaaagtttcaccaaaatttaaagctgtgtgatatatcacaaatccacaaaatcctaaaataaaaataacagggatatctcttagttcaggggtaggcaatttctttataattacgaacggcaagagaattattgttgctaaaattaaacgaaatgccgacaatgattctgcactaaaatcatttaacgcaatctttatcattggaaatgcagatccccacaatatgatagtaaataaatatgatagaaaagtagtgtctcgaagtttattcattaatatcatcactcctttaattatgtgtttctatattaaaaaatatgatttaaaatgagtacaaccaattttgaatggatttacctatccaattttaaaagggagggagaagatggctaaatattaagatattgctagtgacataagagataaaataatcacaggggattggttttatggaatgaagatacctccacagaggcagttggcgatacaatacaacgtaaatagagtgacgattattaaaagtattgagttattagaggctgaaggatttatctatactaaagtggggagtggaacatatgttaatgactatttgaatgaagcacatattacaaataagtggtctgaaatgatgttatggtcctctcaacaaagaagtcagtatacggtgcaattaattaataaaattgagacagatgattcgtatatacatataagtaaaggtgaattgggtatatcgttaatgccacatattcaattgaaaaaagccatgtctaatacagccagtcatattgaagacttatcttttggttataataatggctatggttatatcaagttaagagatattatcgttgaacgaatgtcaaagcaaggtataaatgtaggtagagaaaatgtaatgatcacttcaggcgctttacatgccattcaacttttatctattgggtttttaggtcaagatgccataataatttcgaatacaccatcatatattcactctacaaatgtttttgagcaattgaattttagacatattgatgttccttataatcaaattaatgaaattaataccatcattgatagatttattaattttaaaaataaagcgatttatatagaacctaggtttaataacccgacaggtcgttctttaacgaatgagcaaaagaaaaatataattacttatagcgaaagacataatattcctatcattgaagatgatatctttagagatattttctttagcgatccaactcctgctatcaaaacttatgataaattgggaaaagttatacatataagcagtttttcaaaaacgattgcaccagcaataagaataggttggattgttgcttctgaaaaaataatagagcaattggcagatgtaagaatgcaaattgactatggatccagtattttgtcacaaatggttgtatatgagatgttgaaaaataagtcttatgataaacacttagtaaagttaaggtatgttttaaaagataaacgagactttatgttaaacatcctcaataatttatttaaggatatagcacattgggaggttccaagtggaggttattttgtatggttagtctttaaaatagatatagatattaaatatttattttacgaattgttaagtaaagaaaaaatattaatcaatccgggttacatttatggcagtaaagaaaagagtataaggctatcttttgcctttgaatcaaatgaaaatattaagcatgcgctctataaaatttatacatatgtgaaaaaggtttaattaaaacaataattcgaatcattatgtggcatgttaaacagctaaatataagctatgcacatttaacaagcggatactcctgacgcaattatagtatcattacatattgtttaatcgtttggggtaatgtaattaaaaggtaaaataggcagagtgttatacataaaatgtaaagaaagaggcgatagaatgtctaaaatcaggtcttttacaatattaagtctacttatttacttagctatgatgtgctatacagtagtgacctattcaaaattaccaaccaaagtacctattcactataatttagcaggggatgctgataactttgctgataaatgggtactgcttttgataaatagcgcatttatagtgatttggcttatatttttcattgcaggtagatactatgaacgatttgccaaatggtcacattataatcatacaccacgtgaaattcgagcgattaaattatttttaagtacgttaaatttagagattatgagctatatgtctatcttcacagtattagaaatttggcaaatacaacaccatcatcaattaaatttactatggtttaatatgatatttatcattatcatt
>142	N operona: 106	first-last	SAV0109	gene_poz=(601-1074)	-	hypothetical protein	null	/position=164461 - 166134 (165061 - 165534)	/lenght=1674 (474)	/codons=558 (158)	/complement=false	GC-compoz=29.535864978902953%	/LCI1=1.7176220806794056	/LCI2=0.05435244161358812	p_i1=0.3155088193136993	p_i2=0.07041291861343643	/Tai=0.47357774162594846	/Tei=0.1633716267520928	/EEI=1.983571000788933
gagcaattggcagatgtaagaatgcaaattgactatggatccagtattttgtcacaaatggttgtatatgagatgttgaaaaataagtcttatgataaacacttagtaaagttaaggtatgttttaaaagataaacgagactttatgttaaacatcctcaataatttatttaaggatatagcacattgggaggttccaagtggaggttattttgtatggttagtctttaaaatagatatagatattaaatatttattttacgaattgttaagtaaagaaaaaatattaatcaatccgggttacatttatggcagtaaagaaaagagtataaggctatcttttgcctttgaatcaaatgaaaatattaagcatgcgctctataaaatttatacatatgtgaaaaaggtttaattaaaacaataattcgaatcattatgtggcatgttaaacagctaaatataagctatgcacatttaacaagcggatactcctgacgcaattatagtatcattacatattgtttaatcgtttggggtaatgtaattaaaaggtaaaataggcagagtgttatacataaaatgtaaagaaagaggcgatagaatgtctaaaatcaggtcttttacaatattaagtctacttatttacttagctatgatgtgctatacagtagtgacctattcaaaattaccaaccaaagtacctattcactataatttagcaggggatgctgataactttgctgataaatgggtactgcttttgataaatagcgcatttatagtgatttggcttatatttttcattgcaggtagatactatgaacgatttgccaaatggtcacattataatcatacaccacgtgaaattcgagcgattaaattatttttaagtacgttaaatttagagattatgagctatatgtctatcttcacagtattagaaatttggcaaatacaacaccatcatcaattaaatttactatggtttaatatgatatttatcattatcattggtttaacgcttgtcatattttgtttacttcctacaattcacaaaatgagagattctcaataaaaatataaactgtcatgatgcatttttgaagcggattcctgatattattataaataatatctagtatttataattaaaatgatatattatttattatagttaaatattgtgtatattttgtgaactttttgtaaaaattcgattgcctgtcacatataggagtgttacattttaaatatgtgatcatcgcaaaatataagttgaaataggttgtagattaatcagaatgataaatattttatataaagagagggagtcattatgacactacttactgtaaatccattcgataatgttggattatcagccttagttgcagcagtacctattattttatttttattatgcttaaccgtttttaaaatgaaaggcatttatgcagcattgacaactttggttgttacattgattgtggctttatttgtatttgaattaccagcgcgtgtatcagcaggtgcgattacagaaggcgttgttgccggtattttcccaataggatatatcgttttaatggcagtttggttatataaagtttctattaaaacaggacaattttctattattcaagatagtattgcaagtatttcagaggaccaaaga
>143	N operona: 107	first-last	SAV0110	gene_poz=(601-2193)	lctP	L-lactate permease homologue	null	/position=165196 - 167988 (165796 - 167388)	/lenght=2793 (1593)	/codons=931 (531)	/complement=false	GC-compoz=34.58882611424984%	/LCI1=1.4433962264150944	/LCI2=0.12389937106918243	p_i1=0.2045037057027873	p_i2=0.3710432517478547	/Tai=0.37659520311873285	/Tei=0.4339389265730692	/EEI=2.978891027477261
tttgctgataaatgggtactgcttttgataaatagcgcatttatagtgatttggcttatatttttcattgcaggtagatactatgaacgatttgccaaatggtcacattataatcatacaccacgtgaaattcgagcgattaaattatttttaagtacgttaaatttagagattatgagctatatgtctatcttcacagtattagaaatttggcaaatacaacaccatcatcaattaaatttactatggtttaatatgatatttatcattatcattggtttaacgcttgtcatattttgtttacttcctacaattcacaaaatgagagattctcaataaaaatataaactgtcatgatgcatttttgaagcggattcctgatattattataaataatatctagtatttataattaaaatgatatattatttattatagttaaatattgtgtatattttgtgaactttttgtaaaaattcgattgcctgtcacatataggagtgttacattttaaatatgtgatcatcgcaaaatataagttgaaataggttgtagattaatcagaatgataaatattttatataaagagagggagtcattatgacactacttactgtaaatccattcgataatgttggattatcagccttagttgcagcagtacctattattttatttttattatgcttaaccgtttttaaaatgaaaggcatttatgcagcattgacaactttggttgttacattgattgtggctttatttgtatttgaattaccagcgcgtgtatcagcaggtgcgattacagaaggcgttgttgccggtattttcccaataggatatatcgttttaatggcagtttggttatataaagtttctattaaaacaggacaattttctattattcaagatagtattgcaagtatttcagaggaccaaagaatccaactattattaattggattttgtttcaacgcatttttagaaggtgcagcaggatttggtgtgccaattgcgatttgtgcagtattattaattcaacttggatttgaaccattaaaagcagcgatgttatgtttaattgctaatggtgcggcgggtgcctttggtgcaattggtttaccagttagtattattgatacgtttaacttaagtggaggcgttacaacattagatgttgcgagatactcagcattaacacttccaattttaaactttattattccatttgttttagtattcattgtagatggtatgaaaggtattaaagaaattttacctgtcattttaacagtgagtggtacatatactggattacaattattattaacaatattccatggtccagaactagcagacattattccatcactagcaacaatggtggtgttagcatttgtttgtcgtaaatttaaaccgaaaaacattttcagattggaagcgtctgaacataaaattcaaaaacgaacgcctaaagaaattgtctttgcttggagtccgttcgtaattttaactgcctttgtattagtatggagtgcaccattcttcaaaaaattattccaacctggaggtgcacttgaaagtttagtaataaaattgccaattccaaatactgtgagtgatttatcgcctaaaggaattgcgttgcgtctcgatttaattggtgcaactgggacagcgattttattaacagtaattattacaattttaattacgaagttaaaatggaaaagtgcaggtgctttattggtcgaagcaattaaagaattatggttaccgatccttacaatttcagctatcctagctattgctaaagttatgacatacggtggtttgactgtagcaattggacaaggtattgctaaagcgggagcaattttcccattattctctccagtattaggttggattggtgtgtttatgactggttcagttgtaaataacaatactttattcgcacctattcaagcgacagtggcacaacaaatttcaacaagcggttcattacttgtggcagctaacactgcaggtggtgtagcagcgaaacttatttcaccacaatcaattgccattgcgactgcagctgttaaaaaagttggtgaagaatctgcattattaaaaatgacgttaaaatacagtattatatttgttgcctttatttgtgtttggacgtttatactaacgttaatattctaaatataaataatgttgtcacttggattcaaatgacattttaaatctaattattcatgaatcgaactagtacgaaatgcaatgagcatcttgtctagttcgattttttaatgtctaaaaatgtcgtatatgtaatcagagtagaaagtgttgaggcgtttcagaagttgtttagaaaagtaagtaaaataaaaaatgcactgagcaacaaaagatgttgctcgtgcatttagatgattcttatcatttcaaataagaatgtgttaatcaacgtatataagttaaaattggtttggataaaatgatatctatcgttgtgtattgtttgtttttatagttcgcgacgacgtccagctaataacgctgcacctaaggctaatgataatccaccaaatacagttgtaccgatgaatggattttcttcaccagtttctggtaatgcttgagctttgttagcatctgcatggtttgctggttgcttcttatcaacaacaagttcttgaccaggtttgatcatgtttttatcagctaatttgttatctgcagcaattttgtcagcagtagtgccgtttgcttttgcaatgtcatttactgtatcaccag
>144	N operona: 108	first-last	SAV0111	gene_poz=(601-1953)	spa	Immunoglobulin G binding protein A precursor	null	/position=167117 - 169669 (167717 - 169069)	/lenght=2553 (1353)	/codons=851 (451)	/complement=true	GC-compoz=38.80266075388026%	/LCI1=0.9525925925925925	/LCI2=0.07444444444444445	p_i1=0.05694728003803632	p_i2=0.14278405471969394	/Tai=0.35679341671861275	/Tei=0.22850564924772454	/EEI=3.897303738090838
gttagagctctcaataatttaaaaaagcaaggctatctaataaaagaacgctcaactgaagatgaaagaaaaattttaattcatatggatgacgcgcagcaagaccatgctgaacaattattagctcaagtgaatcaattattagcagataaagatcatttacatcttgtttttgaataatatctctattacgcaagtgtgctgtattctaaagtgcacttgtgttttctattttttaataaaacctcagcacataatgaacaactttctattttctatatcacttaaaaccatttccgaaattaaacctcagcacattcaaagccccactttattcttaaaaatattttttaactcatatgtattaaaccgctttcattataaaaaatatctctatattttatctgtttttattaatcgaaatagcgtgattttgcggttttaagccttttacttcctgaataaatctttcagcaaaatatttattttataagttgtaaaacttacatttaaatttaattataaatatagattttagtattgcaatacataattcgttatattatgatgactttacaaatacatacagggggtattaatttgaaaaagaaaaacatttattcaattcgtaaactaggtgtaggtattgcatctgtaactttaggtacattacttatatctggtggcgtaacacctgctgcaaatgctgcgcaacacgatgaagctcaacaaaatgctttttatcaagtgttaaatatgcctaacttaaacgctgatcaacgtaatggttttatccaaagccttaaagatgatccaagccaaagtgctaacgttttaggtgaagctcaaaaacttaatgactctcaagctccaaaagctgatgcgcaacaaaataacttcaacaaagatcaacaaagcgccttctatgaaatcttgaacatgcctaacttaaacgaagcgcaacgtaacggcttcattcaaagtcttaaagacgacccaagccaaagcactaatgttttaggtgaagctaaaaaattaaacgaatctcaagcaccgaaagctgataacaatttcaacaaagaacaacaaaatgctttctatgaaatcttgaatatgcctaacttaaacgaagaacaacgcaatggtttcatccaaagcttaaaagatgacccaagccaaagtgctaacctattgtcagaagctaaaaagttaaatgaatctcaagcaccgaaagcggataacaaattcaacaaagaacaacaaaatgctttctatgaaatcttacatttacctaacttaaacgaagaacaacgtaacggcttcatccaaagccttaaagacgatccttcagtgagcaaagaaattttagcagaagctaaaaagctaaacgatgctcaagcaccaaaagaggaagacaacaaaaaacctggtaaagaagacggcaacaaacctggcaaagaagacggcaacaagcctggtaaagaagacaacaaaaaacctggtaaagaagacggcaacaagcctggtaaagaagacaacaacaaacctggcaaagaagacggcaacaagcctggtaaagaagacaacaacaagcctggtaaagaagacggcaacaagcctggtaaagaagacggcaacaaacctggtaaagaagacggcaacggagtacatgtcgttaaacctggtgatacagtaaatgacattgcaaaagcaaacggcactactgctgacaaaattgctgcagataacaaattagctgataaaaacatgatcaaacctggtcaagaacttgttgttgataagaagcaaccagcaaaccatgcagatgctaacaaagctcaagcattaccagaaactggtgaagaaaatccattcatcggtacaactgtatttggtggattatcattagccttaggtgcagcgttattagctggacgtcgtcgcgaactataaaaacaaacaatacacaacgatagatatcattttatccaaaccaattttaacttatatacgttgattaacacattcttatttgaaatgataagaatcatctaaatgcacgagcaacatcttttgttgctcagtgcattttttattttacttacttttctaaacaacttctgaaacgcctcaacactttctactctgattacatatacgacatttttagacattaaaaaatcgaactagacaagatgctcattgcatttcgtactagttcgattcatgaataattagatttaaaatgtcatttgaatccaagtgacaacattatttatatttagaatattaacgttagtataaacgtccaaacacaaataaaggcaacaaatataatactgtattttaacgtcatttttaataatgcagattcttcaccaacttttttaacagctgcagtcgcaatggcaattgattgtggtgaaataagtttcgctgctacaccacctgcagtgttagctgccacaagtaatgaaccgcttgttgaaatttgttgtgccactgtcgcttgaataggtgcgaataaagtattgttatttacaactgaaccag
>145	N operona: 109	first-last	SAV0112	gene_poz=(601-1353)	sarH1	staphylococcal accessory regulator A homologue	null	/position=168890 - 170842 (169490 - 170242)	/lenght=1953 (753)	/codons=651 (251)	/complement=true	GC-compoz=27.490039840637447%	/LCI1=1.664	/LCI2=0.05426666666666669	p_i1=0.292989740943569	p_i2=0.07015079279269623	/Tai=0.3460587169341982	/Tei=0.16313571351342662	/EEI=2.702349903363089
taacattgggtttgtcggtttaatcgcaccacatatcgcgaaaacaatcgttcgcggaagttatgctaaaaagttactaatgtcagcaatgattggtgccatatcaattgttattgcagacttaattgggcgtaccttattcttgcctaaagaagtgccagcaggtgtatttattgctgcttttggtgccccattcttcatatacttattattaaccgtgaaaaagttataacgatattattaaaacaaaatgacctcacaacgaagttagctaaatgattcagttaactaacagttgcgaggtttttttatacatatagttgttgttattgttaacaagcgtcgactttcttaattacatattaatactttatatacaaataacaccgactcatattctataatatcaatcaatattcttcgatttttcaaatatcgataactatttcttatttaaatatagtgtttgataatgtcatttattcaaaaacacaaattttaataaaaatatcatattatttttaattgtaaattatggattatttttcttattatattgtgttatattaaaataaagtgcatatacaaggagataaaacaatgaaatataataaccatgacaaaattagagattttataatcattgaagcatatatgtttcgttttaagaaaaaagtcaagcctgaagtcgatatgactataaaagaatttatattactgacttatttatttcatcagcaagaaaacacacttccatttaagaagattgtttcagatttatgttataaacaatcggatttagtacagcatataaaagtacttgtgaaacattcatatattagtaaagttcgaagtaaaattgatgagcgtaatacttacatttcaatatctgaagaacaacgagagaaaattgcagaacgtgttacattgtttgatcaaatcattaaacaatttaaccttgcagatcaaagtgaatcacagatgataccaaaagatagtaaagaatttctaaacttgatgatgtatacaatgtatttcaagaatattatcaaaaaacatctaacattaagttttgtagaattcacaattctagctattatcacttctcaaaataaaaacatcgttcttcttaaagatttaattgaaacaatccaccataaataccctcaaactgttagagctctcaataatttaaaaaagcaaggctatctaataaaagaacgctcaactgaagatgaaagaaaaattttaattcatatggatgacgcgcagcaagaccatgctgaacaattattagctcaagtgaatcaattattagcagataaagatcatttacatcttgtttttgaataatatctctattacgcaagtgtgctgtattctaaagtgcacttgtgttttctattttttaataaaacctcagcacataatgaacaactttctattttctatatcacttaaaaccatttccgaaattaaacctcagcacattcaaagccccactttattcttaaaaatattttttaactcatatgtattaaaccgctttcattataaaaaatatctctatattttatctgtttttattaatcgaaatagcgtgattttgcggttttaagccttttacttcctgaataaatctttcagcaaaatatttattttataagttgtaaaacttacatttaaatttaattataaatatagattttagtattgcaatacataattcgttatattatgatgactttacaaatacatacagggggtattaatttgaaaaagaaaaacatttattcaattcgtaaactaggtgtaggtattgcatctgtaactttaggtacattacttatatctggtggcgtaacacctgctgcaaatgctgcgcaacacgatgaagctcaacaaaatgctttttatcaagtgttaaatatgcctaacttaaacgctgatcaa
>146	N operona: 110	first-last	SAV0113	gene_poz=(601-1518)	sirC	lipoprotein	null	/position=170011 - 172128 (170611 - 171528)	/lenght=2118 (918)	/codons=706 (306)	/complement=true	GC-compoz=37.03703703703704%	/LCI1=1.194535519125683	/LCI2=0.13256830601092898	p_i1=0.11878760916172772	p_i2=0.4121300405095639	/Tai=0.48961556115834026	/Tei=0.47091703645860755	/EEI=2.1869534533703052
atttacagcctttactcaaggcatacttattatgaacgaaacagacttacaaggcctattattttggttaagtggctccgtttcattacgtaatatttgggatatcccatggattattccgcttgtattgatacttattttaattgcatttagcatggctgcacacatcaacatcttgatgacaagtgacgacattgcaaccggcctcggtcaaaacataaaattaatcaaatggatgattattatgctcatcagtatgttagccggtatttcggtagccgtagctggatcaatcgtctttgtgggtcttatcgtaccgaatattagcaaacgattattaccaccaaactataagtatttaattccttttactgcattagctggagcaatcctaatgatcatttcagacattgttgctcgtataataattaagccactagagttgcctatcggtgtcgttaccgctgtcattggcgctattgtcttaatctatattatgaagaaaggacgtcaacgcttatgaccgaaaagattaataaaaaagacaattaccatctcatcttcgcgttaatctttttagccatcgtttcagtggtaagtatgatgattggttcaagctttataccattacaacgcgtactgatgtactttataaatccaaatgacagtatggatcaattcactttagaagtattacgcttacctcgcattacacttgcgattttagcaggtgccgcactaggaatgagtggtttaatgttgcaaaatgtattaaaaaatccaattgcctcacctgatattatcggtatcacaggtggtgctagcttaagtgctgttgtctttattgcatttttcagccatttaacgatacatttacttccactatttgcagtattaggtggcgcagttgcaatgatgatactattagtgtttcaaacgaaaggacaaatacgcccgacaatactcataatcatcggtatttcgatgcaaacgttgtttattgcgcttgtccaaggattactcattacaacgaagcaattatctgctgccaaagcttatacatggctagtcggaagtctttacggtgctacgtttaaagatacaatcattttgggtatggttattttagctgttgtgccgttgttatttcttgttataccaaaaatgaaaatatctatacttgatgaccctgtagcgattggcttaggcttacatgtacaacgtatgaaactaatccaattaatcacttctactatactcgtatctatggcaatcagtttagtaggtaacattgggtttgtcggtttaatcgcaccacatatcgcgaaaacaatcgttcgcggaagttatgctaaaaagttactaatgtcagcaatgattggtgccatatcaattgttattgcagacttaattgggcgtaccttattcttgcctaaagaagtgccagcaggtgtatttattgctgcttttggtgccccattcttcatatacttattattaaccgtgaaaaagttataacgatattattaaaacaaaatgacctcacaacgaagttagctaaatgattcagttaactaacagttgcgaggtttttttatacatatagttgttgttattgttaacaagcgtcgactttcttaattacatattaatactttatatacaaataacaccgactcatattctataatatcaatcaatattcttcgatttttcaaatatcgataactatttcttatttaaatatagtgtttgataatgtcatttattcaaaaacacaaattttaataaaaatatcatattatttttaattgtaaattatggattatttttcttattatattgtgttatattaaaataaagtgcatatacaaggagataaaacaatgaaatataataaccatgacaaaattagagattttataatcattgaagcatatatgtttcgttttaagaaaaaagtcaagcctgaagtcgatatgactataaaagaatttatattactgacttatttatttcatcagcaagaaaacacacttccatttaagaagattgtttcagatttatgttataaacaatcggatttagtacagcatataaaagtacttgtgaaacatt
>147	N operona: 111	first	SAV0114	gene_poz=(601-1596)	sirB	lipoprotein	null	/position=171006 - 173201 (171606 - 172601)	/lenght=2196 (996)	/codons=732 (332)	/complement=true	GC-compoz=38.45381526104418%	/LCI1=1.1933534743202416	/LCI2=0.09939577039274924	p_i1=0.11842908133187198	p_i2=0.25379834069163626	/Tai=0.5060614450607104	/Tei=0.32841850662247263	/EEI=2.1527483588327816
gcaccaacagtttctactgatacagttttcaaattcaaagatacaactaagttaatggggaaagctttagggaaagaaaaagaagctgaagatttacttaaaaagtacgatgataaagtagctgcattccaaaaagatgcaaaagcaaagtataaagatgcatggccattgaaagcttcagttgttaacttccgtgctgatcatacaagaatttatgctggtggatatgctggtgaaatcttaaatgatttaggattcaaacgtaataaagacttacaaaaacaagttgataatggtaaagatattatccaacttacatctaaagaaagcattccattaatgaacgctgatcatatttttgtagtaaaatcagatccaaatgcgaaagatgctgcattagttaaaaagactgaaagcgaatggacttcaagtaaagagtggaaaaatttagacgcagttaaaaacaaccaagtatctgatgatttagatgaaatcacttggaacttagctggcggatataaatcttcattaaaacttattgacgatttatatgaaaagttaaatattgaaaaacaatcaaaataattaaggagttttacgatgctacttaaaccaaaataccaaatcgttattgctggtttatgtcttgcaatagtagctatcttaagtttaatgattggaaatacgcttgtgtcaccaggtacggtgatacaggcgttattcaactttgatagtgaaaacgatttacatgatgttgtcactggtgcacgggcgtcgagaacaatcattgcgttattgactggtgctgcccttgctgtctcaggtttgttgatgcaagcacttacacgaaacccaatagcctcaccagggcttttcggtgtcaatgcaggcgcagtattttttgtcatttttagtattacatttatccaaattcaatcttttaaaatgattgtagttattgcatttttaggtgccattgttgttactatattagttgttgcgctaggtatgtttagacaaacactattctcacctcaccgtgtcattttggcaggtgctgcgattgcgatgctatttacagcctttactcaaggcatacttattatgaacgaaacagacttacaaggcctattattttggttaagtggctccgtttcattacgtaatatttgggatatcccatggattattccgcttgtattgatacttattttaattgcatttagcatggctgcacacatcaacatcttgatgacaagtgacgacattgcaaccggcctcggtcaaaacataaaattaatcaaatggatgattattatgctcatcagtatgttagccggtatttcggtagccgtagctggatcaatcgtctttgtgggtcttatcgtaccgaatattagcaaacgattattaccaccaaactataagtatttaattccttttactgcattagctggagcaatcctaatgatcatttcagacattgttgctcgtataataattaagccactagagttgcctatcggtgtcgttaccgctgtcattggcgctattgtcttaatctatattatgaagaaaggacgtcaacgcttatgaccgaaaagattaataaaaaagacaattaccatctcatcttcgcgttaatctttttagccatcgtttcagtggtaagtatgatgattggttcaagctttataccattacaacgcgtactgatgtactttataaatccaaatgacagtatggatcaattcactttagaagtattacgcttacctcgcattacacttgcgattttagcaggtgccgcactaggaatgagtggtttaatgttgcaaaatgtattaaaaaatccaattgcctcacctgatattatcggtatcacaggtggtgctagcttaagtgctgttgtctttattgcatttttcagccatttaacgatacatttacttccactatttgcagtattaggtggcgcagttgcaatgatgatactattagtgtttcaaacgaaaggacaaatacgcccgacaatactcataatcatcggtatttcgatgcaaacgttgtttattgcgcttgtccaaggattactcattacaacgaagcaattatctgctgccaaagcttatacatggctagtcggaagtctttacggtgctacgtttaaagatacaatcattttgggtatggtta
>148	N operona: 111	last	SAV0115	gene_poz=(601-1593)	sirA	lipoprotein	null	/position=172017 - 174209 (172617 - 173609)	/lenght=2193 (993)	/codons=731 (331)	/complement=true	GC-compoz=32.225579053373615%	/LCI1=1.3585858585858586	/LCI2=0.07686868686868689	p_i1=0.17320230026530375	p_i2=0.15277077996180702	/Tai=0.308503567058267	/Tei=0.23749370196562633	/EEI=3.639486651694329
catcaggttcttcaaccatttctacattggcaccataacttttaataattttcaaatttgttggtgatattttaggatcaacaacacacgtgagttttaatcccttgattttagctatcattgccaacgcaatgcctaaattaccagaagtactttcaattaaatgtgtattctcagtgattaaaccatgtttaataccatgttcaatgatgtacttggcaggtcgatctttcatgctgcctccaggattcatatactctaactttgcaaacacttcatgtttcggaaatagttgatgaagttgaaccataggtgtttgccctacagaatctaacaatgaatcgtgacatgcttgacttttttcaatcaaaagcgcttcctcctcaaatttaaaattctataatattgtgtgttacctaattgataatgattctcactatcaagtaattaggattatattttttatgcatttatatgtcaaataattataagttgcatgtaaatcataaatattttattgacttaggaaaaaatttaattcatactaaatcgtgataatgattctcattgtcatacatcacgaaggaggctaattagtcaatgaataaagtaattaaaatgcttgttgttacgcttgctttcctacttgttttagcaggatgtagtgggaattcaaataaacaatcatctgataacaaagataaggaaacaacttcaattaaacatgcaatgggtacaactgaaattaaagggaaaccaaagcgtgttgttacgctatatcaaggtgccactgacgtcgctgtatctttaggtgttaaacctgtaggtgctgtagaatcatggacacaaaaaccgaaattcgaatacataaaaaatgatttaaaagatactaagattgtaggtcaagaacctgcacctaacttagaggaaatctctaaattaaaaccggacttaattgtcgcgtcaaaagttagaaatgaaaaagtttacgatcaattatctaaaatcgcaccaacagtttctactgatacagttttcaaattcaaagatacaactaagttaatggggaaagctttagggaaagaaaaagaagctgaagatttacttaaaaagtacgatgataaagtagctgcattccaaaaagatgcaaaagcaaagtataaagatgcatggccattgaaagcttcagttgttaacttccgtgctgatcatacaagaatttatgctggtggatatgctggtgaaatcttaaatgatttaggattcaaacgtaataaagacttacaaaaacaagttgataatggtaaagatattatccaacttacatctaaagaaagcattccattaatgaacgctgatcatatttttgtagtaaaatcagatccaaatgcgaaagatgctgcattagttaaaaagactgaaagcgaatggacttcaagtaaagagtggaaaaatttagacgcagttaaaaacaaccaagtatctgatgatttagatgaaatcacttggaacttagctggcggatataaatcttcattaaaacttattgacgatttatatgaaaagttaaatattgaaaaacaatcaaaataattaaggagttttacgatgctacttaaaccaaaataccaaatcgttattgctggtttatgtcttgcaatagtagctatcttaagtttaatgattggaaatacgcttgtgtcaccaggtacggtgatacaggcgttattcaactttgatagtgaaaacgatttacatgatgttgtcactggtgcacgggcgtcgagaacaatcattgcgttattgactggtgctgcccttgctgtctcaggtttgttgatgcaagcacttacacgaaacccaatagcctcaccagggcttttcggtgtcaatgcaggcgcagtattttttgtcatttttagtattacatttatccaaattcaatcttttaaaatgattgtagttattgcatttttaggtgccattgttgttactatattagttgttgcgctaggtatgtttagacaaacactattctcacctcaccgtgtcattttggcaggtgctgcgattgcgatgctatttacagcctttactcaaggcatacttattatgaacgaaacagacttacaaggcctattattttggttaagtggctccgtttcattacgtaatatttgggatatcccatgg
>149	N operona: 112	first	SAV0116	gene_poz=(601-1581)	-	probable cysteine synthase A protein	null	/position=173240 - 175420 (173840 - 174820)	/lenght=2181 (981)	/codons=727 (327)	/complement=false	GC-compoz=36.901121304791026%	/LCI1=1.2198364008179958	/LCI2=0.08578732106339469	p_i1=0.12658405453787497	p_i2=0.19124241755680937	/Tai=0.42482700403656504	/Tei=0.27211817580112846	/EEI=2.3569440751010107
cttttgacgcgacaattaagtccggttttaatttagagatttcctctaagttaggtgcaggttcttgacctacaatcttagtatcttttaaatcattttttatgtattcgaatttcggtttttgtgtccatgattctacagcacctacaggtttaacacctaaagatacagcgacgtcagtggcaccttgatatagcgtaacaacacgctttggtttccctttaatttcagttgtacccattgcatgtttaattgaagttgtttccttatctttgttatcagatgattgtttatttgaattcccactacatcctgctaaaacaagtaggaaagcaagcgtaacaacaagcattttaattactttattcattgactaattagcctccttcgtgatgtatgacaatgagaatcattatcacgatttagtatgaattaaattttttcctaagtcaataaaatatttatgatttacatgcaacttataattatttgacatataaatgcataaaaaatataatcctaattacttgatagtgagaatcattatcaattaggtaacacacaatattatagaattttaaatttgaggaggaagcgcttttgattgaaaaaagtcaagcatgtcacgattcattgttagattctgtagggcaaacacctatggttcaacttcatcaactatttccgaaacatgaagtgtttgcaaagttagagtatatgaatcctggaggcagcatgaaagatcgacctgccaagtacatcattgaacatggtattaaacatggtttaatcactgagaatacacatttaattgaaagtacttctggtaatttaggcattgcgttggcaatgatagctaaaatcaagggattaaaactcacgtgtgttgttgatcctaaaatatcaccaacaaatttgaaaattattaaaagttatggtgccaatgtagaaatggttgaagaacctgatgcacatgggggttatttaatgactcgtattgcaaaggtgcaagaactgttagccactattgacgatgcatattggattaatcaatatgcgaatgagttaaattggcaatcccattatcatggtgcaggcacagagattgttgaaacaattaagcaacctatagattattttgtcgcgccagtcagcacgacaggtagcattatgggtatgagtagaaaaataaaagaagtgcatccaaacgcacaaattgttgctgttgatgcgaaagggtcagtcatttttggtgacaaacctattaatagagaattacctggtatcggtgctagtcgtgtacccgaaatattgaatagatcagaaattaatcaagtgatccatgtagatgattatcaatctgctttgggctgtcgaaaactgattgattatgaaggcatatttgccggaggttcaacaggctcgattattgcagcgattgagcagttgataacgtcaattgaagaaggtgcaacaattgtcacgattttaccagatcgaggcgatcgttacttagatttagtttattcagatacatggttagaaaaaatgaaatcaagacaaggagttaaatcagaatgaatagagagatgttgtatttaaatagatcagatattgaacaagcgggaggtaatcattcacaagtttatgtggacgcattaacagaagcattaacagcccatgcgcacaatgattttgtacaaccgcttaagccgtatttaagacaggatcctgaaaatggacacatcgcagatcgaattattgcaatgccaagtcatatcggtggtgaacacgcaatttcaggtattaagtggataggtagtaagcacgacaatccatcgaaacgtaatatggagcgtgcaagtggtgtcattattttgaatgatccagaaacgaattatccaattgcagttatggaagcaagtttaattagtagtatgcgtactgcagcagtttcagtgattgcagctaagcatttggctaaaaaaggatttaaagacttaacaatcattggttgcgggctaatcggagacaagcaattacaaagtatgttagagcaattcgatcatattaaacgcgtgtttgtttacgatcaattctctgaagcatgtgcacgctttgttgatagatggcaacaacagcgtccggaaattaattttattgcgacagaaaatgctaaag
>150	N operona: 112	middle	SAV0117	gene_poz=(601-1611)	-	probable ornithine cyclodeaminase protein	null	/position=174217 - 176427 (174817 - 175827)	/lenght=2211 (1011)	/codons=737 (337)	/complement=false	GC-compoz=37.19090009891197%	/LCI1=1.1498015873015872	/LCI2=0.09603174603174602	p_i1=0.10558462737455569	p_i2=0.23801677234832708	/Tai=0.4177844448505459	/Tei=0.3142150951134944	/EEI=2.496539248557871
gggttatttaatgactcgtattgcaaaggtgcaagaactgttagccactattgacgatgcatattggattaatcaatatgcgaatgagttaaattggcaatcccattatcatggtgcaggcacagagattgttgaaacaattaagcaacctatagattattttgtcgcgccagtcagcacgacaggtagcattatgggtatgagtagaaaaataaaagaagtgcatccaaacgcacaaattgttgctgttgatgcgaaagggtcagtcatttttggtgacaaacctattaatagagaattacctggtatcggtgctagtcgtgtacccgaaatattgaatagatcagaaattaatcaagtgatccatgtagatgattatcaatctgctttgggctgtcgaaaactgattgattatgaaggcatatttgccggaggttcaacaggctcgattattgcagcgattgagcagttgataacgtcaattgaagaaggtgcaacaattgtcacgattttaccagatcgaggcgatcgttacttagatttagtttattcagatacatggttagaaaaaatgaaatcaagacaaggagttaaatcagaatgaatagagagatgttgtatttaaatagatcagatattgaacaagcgggaggtaatcattcacaagtttatgtggacgcattaacagaagcattaacagcccatgcgcacaatgattttgtacaaccgcttaagccgtatttaagacaggatcctgaaaatggacacatcgcagatcgaattattgcaatgccaagtcatatcggtggtgaacacgcaatttcaggtattaagtggataggtagtaagcacgacaatccatcgaaacgtaatatggagcgtgcaagtggtgtcattattttgaatgatccagaaacgaattatccaattgcagttatggaagcaagtttaattagtagtatgcgtactgcagcagtttcagtgattgcagctaagcatttggctaaaaaaggatttaaagacttaacaatcattggttgcgggctaatcggagacaagcaattacaaagtatgttagagcaattcgatcatattaaacgcgtgtttgtttacgatcaattctctgaagcatgtgcacgctttgttgatagatggcaacaacagcgtccggaaattaattttattgcgacagaaaatgctaaagaagcagtatcaaatggtgaagtagtcattacatgtaccgtaacggatcaaccatacattgaatatgattggttacaaaagggtgcatttattagcaacatttctatcatggatgtgcataaagaagtctttattaaagctgacaaagtcgtagtagatgactggtcacaatgtaatcgagaaaagaaaactattaaccaattggtgttagaaggtaaattcagcaaagaagcacttcatgctgaactagggcaacttgtgacaggtgacataccaggacgtgaagacgatgatgaaatcatattacttaatccgatgggtatggctatcgaagatatttcaagtgcttattttatttatcaacaggcacaacaacaaaatattgggacaacattgaacctatattaagaatgcgaggtgtctgaacattgcagaatcatacagcagtcaatacagcacaagcgataatattaagagatttagttgatgcattattatttgaagatatagccggaattgtatcgaatagtgagattactaaagaaaacggacaaacgcttttgatatacgaacgtgaaacacaacaaataaagatacctgtttattttagtgctttaaatatgtttcgttacgaaagttcacaaccaattacgatagagggaagggtgtctaagcaacctttaacggcagctgaattttggcaaacaattgctaatatgaattgtgatctaagtcatgaatgggaagtggctcgcgttgaagaaggactgactactgctgccacacagcttgctaaacaattatcagaattagatttagcgtcacatccttttgtgatgtcagagcagtttgcaagtttaaaagatcgtccatttcatccattagctaaagaaaaaagaggattaagagaagcggattatcaagtgtatcaagctgaattaaatcaatcatttcctttaatggttgcagcagttaaaaagacacatatgattcatggcgatactgcaa
>151	N operona: 112	middle	SAV0118	gene_poz=(601-2355)	-	conserved hypothetical protein	null	/position=175248 - 178202 (175848 - 177602)	/lenght=2955 (1755)	/codons=985 (585)	/complement=false	GC-compoz=35.95441595441595%	/LCI1=1.1860730593607305	/LCI2=0.07334474885844751	p_i1=0.11623224959082093	p_i2=0.13832919867596918	/Tai=0.44524192836360166	/Tei=0.22449627880837228	/EEI=2.2355569842347016
cattggttgcgggctaatcggagacaagcaattacaaagtatgttagagcaattcgatcatattaaacgcgtgtttgtttacgatcaattctctgaagcatgtgcacgctttgttgatagatggcaacaacagcgtccggaaattaattttattgcgacagaaaatgctaaagaagcagtatcaaatggtgaagtagtcattacatgtaccgtaacggatcaaccatacattgaatatgattggttacaaaagggtgcatttattagcaacatttctatcatggatgtgcataaagaagtctttattaaagctgacaaagtcgtagtagatgactggtcacaatgtaatcgagaaaagaaaactattaaccaattggtgttagaaggtaaattcagcaaagaagcacttcatgctgaactagggcaacttgtgacaggtgacataccaggacgtgaagacgatgatgaaatcatattacttaatccgatgggtatggctatcgaagatatttcaagtgcttattttatttatcaacaggcacaacaacaaaatattgggacaacattgaacctatattaagaatgcgaggtgtctgaacattgcagaatcatacagcagtcaatacagcacaagcgataatattaagagatttagttgatgcattattatttgaagatatagccggaattgtatcgaatagtgagattactaaagaaaacggacaaacgcttttgatatacgaacgtgaaacacaacaaataaagatacctgtttattttagtgctttaaatatgtttcgttacgaaagttcacaaccaattacgatagagggaagggtgtctaagcaacctttaacggcagctgaattttggcaaacaattgctaatatgaattgtgatctaagtcatgaatgggaagtggctcgcgttgaagaaggactgactactgctgccacacagcttgctaaacaattatcagaattagatttagcgtcacatccttttgtgatgtcagagcagtttgcaagtttaaaagatcgtccatttcatccattagctaaagaaaaaagaggattaagagaagcggattatcaagtgtatcaagctgaattaaatcaatcatttcctttaatggttgcagcagttaaaaagacacatatgattcatggcgatactgcaaatatcgatgaattagaaaatttgacagtacctataaaagaacaagcgacagacatgttaaatgatcaagggttatcaatagatgactatgtactatttccggtacatccttggcaatatcagcatattctgccgaacgtctttgcgacagagattagtgaaaagttggttgtactattaccgttaaaatttggagattatctgtcgtcttcaagtatgcgttcattaattgatattggcgcaccgtataaccatgtcaaagtaccatttgcaatgcagtcattaggcgcattaaggctaacgcctacgcgttacatgaaaaacggagaacaagcagaacaattattacgtcagcttatagaaaaagatgaagcactagctaagtatgtcatggtttgtgatgaaacagcttggtggtcatatatgggtcaagataatgatattttcaaagatcaattaggtcatctaactgttcagctaagaaagtatcccgaagtgctagccaaaaatgatacgcaacagctagtgtcaatggcagcactcgcggcaaatgatcgcactttatatcaaatgatttgtggaaaagataatatttctaaaaatgatgtcatgacgttatttgaagatatcgcgcaagtctttttaaaggtaacactatcatttatgcaatacggcgcattaccagagttgcatggtcaaaatatattgttgtcatttgaagatggacgtgtacaaaaatgcgtgttacgtgatcatgatactgtcagaatttataaaccatggctaacagcacatcagctttcattgccgaagtatgtcgtcagagaagatacacctaatacgctaattaatgaggatttggaaacattctttgcttattttcaaacattagctgtatcggtaaatctatatgccattattgatgcaattcaagatttatttggtgtaagtgagcatgaacttatgtcgttgttaaaacaaattttaaaaaatgaagtggcaactatttcctgggttacaactgatcagctagctgtcagacacattttatttgataaacagacgtggccattcaaacaaattttattaccattgctatatcaacgtgatagtggtggaggtagtatgccttcaggtttaactaccgtaccaaatccaatggtgacatatgattaatcagtctatatggcgcagtaactttcgcattttatggctcagtcagtttatagcgattgctggactgacagtacttgtgccattattgccaatttatatggcatcactacaaaatctatcagtcgtagaaatacagttgtggagtggtatagcgattgctgctccagctgtaacgacgatgatagcttcgccgatatgggggaagctaggtgataagatcagccgaaaatggatggtcttaagagcgttacttggtttggcggtatgcttatttttaatggcattgtgtacgacaccattacagtttgtacttgtgaggttattgcagggactatttggtggtgttgttgatgcatcaagtgcgtttgcgagtgcagaggcgccagctgaagatcgtggaaaggtattaggaagactgcaaagttcagtcagcgcagggtctcttgtggggccattaattggcggtgttacagcttcgatattaggttttagtgcgttactgatgagtattgccgttattacttttattgtctgtattttcggtgcattaaaattgattgaaacgacacatatgccaaaatcacaaacaccaaatattaa
>152	N operona: 112	middle	SAV0119	gene_poz=(601-1857)	-	hypothetical protein	null	/position=176995 - 179451 (177595 - 178851)	/lenght=2457 (1257)	/codons=819 (419)	/complement=false	GC-compoz=39.140811455847256%	/LCI1=1.2320574162679425	/LCI2=0.14330143540669857	p_i1=0.1304324144954355	p_i2=0.46176844957059665	/Tai=0.5375832290663997	/Tei=0.5155916046135369	/EEI=1.8885711977069188
aaatgatttgtggaaaagataatatttctaaaaatgatgtcatgacgttatttgaagatatcgcgcaagtctttttaaaggtaacactatcatttatgcaatacggcgcattaccagagttgcatggtcaaaatatattgttgtcatttgaagatggacgtgtacaaaaatgcgtgttacgtgatcatgatactgtcagaatttataaaccatggctaacagcacatcagctttcattgccgaagtatgtcgtcagagaagatacacctaatacgctaattaatgaggatttggaaacattctttgcttattttcaaacattagctgtatcggtaaatctatatgccattattgatgcaattcaagatttatttggtgtaagtgagcatgaacttatgtcgttgttaaaacaaattttaaaaaatgaagtggcaactatttcctgggttacaactgatcagctagctgtcagacacattttatttgataaacagacgtggccattcaaacaaattttattaccattgctatatcaacgtgatagtggtggaggtagtatgccttcaggtttaactaccgtaccaaatccaatggtgacatatgattaatcagtctatatggcgcagtaactttcgcattttatggctcagtcagtttatagcgattgctggactgacagtacttgtgccattattgccaatttatatggcatcactacaaaatctatcagtcgtagaaatacagttgtggagtggtatagcgattgctgctccagctgtaacgacgatgatagcttcgccgatatgggggaagctaggtgataagatcagccgaaaatggatggtcttaagagcgttacttggtttggcggtatgcttatttttaatggcattgtgtacgacaccattacagtttgtacttgtgaggttattgcagggactatttggtggtgttgttgatgcatcaagtgcgtttgcgagtgcagaggcgccagctgaagatcgtggaaaggtattaggaagactgcaaagttcagtcagcgcagggtctcttgtggggccattaattggcggtgttacagcttcgatattaggttttagtgcgttactgatgagtattgccgttattacttttattgtctgtattttcggtgcattaaaattgattgaaacgacacatatgccaaaatcacaaacaccaaatattaataaaggtattcgccgttcatttcaatgtctattatgcacacaacaaacatgtcgatttattatcgttggcgttttagcaaactttgctatgtatggcatgctaactgcattatcaccacttgcttcatcagtgaatcatacagcgatagatgaccgtagtgtgattggatttttacagtccgcattttggacggcttcgatattaagcgcgcctttatggggacgctttaatgataaatcatatgttaaatcagtatatatatttgccacgattgcatgtggttgtagtgcgatactgcaaggtttagcgacgaatatagagtttttaatggctgcaagaatacttcaaggattaacatatagtgcattgattcaaagtgtcatgtttgttgtcgtgaatgcgtgtcatcaacaacttaaaggcacatttgttggaacgacgaacagtatgttagttgttggtcaaattattggcagtcttagtggcgctgccattacaagttatactacaccagctactacgtttatcgttatgggcgtagtatttgcagtaagtagtttatttttaatttgttcaaccatcactaatcaaatcaacgatcacacattaatgaaattatgggagttgaaacaaaaaagtgcaaaataaagaattaatacaacatgcagcgtatgcggctatcgaacgcattttaaatgaatattttagagaagaaaatttatatcaagtaccacctcaaaatcatcaatggtctatacaattatcagagctcgaaactttaacgggtgaatttcgctattggtctgcgatggggcatcatatgtatcatccagaggtatggcttatcgatggaaaaagtaaaaaaataacaacttataaagaagcaattgcgcgtattttgcaacatatggctcaaagtgcagataatcaaacggcagtgcaacaacatatggcgcaaattatgtctgacatcgataatagcattcatcgcacggcgcgttatttgcaaagtaacacaatagactacgtagaggatcgttatatcgtttcagaacaatctttatacttaggtcatccatttcatccgactcctaagagtgcaagtgggttttcagaagcagatttagagaaatatgcacccgaatgtcatacatcattccaattgcattatttagctgtgcatcaagatgttctgctcacgcgctatgtagaaggtaaagaagatcaggttgagaaagtgttgtatca
>153	N operona: 112	middle	SAV0120	gene_poz=(601-2337)	-	hypothetical protein	null	/position=178241 - 181177 (178841 - 180577)	/lenght=2937 (1737)	/codons=979 (579)	/complement=false	GC-compoz=36.327000575705235%	/LCI1=1.2381776239907727	/LCI2=0.09509803921568624	p_i1=0.13237946710737297	p_i2=0.23366721135207655	/Tai=0.4547334710349381	/Tei=0.3103004902168689	/EEI=2.262378474045647
cacaacaaacatgtcgatttattatcgttggcgttttagcaaactttgctatgtatggcatgctaactgcattatcaccacttgcttcatcagtgaatcatacagcgatagatgaccgtagtgtgattggatttttacagtccgcattttggacggcttcgatattaagcgcgcctttatggggacgctttaatgataaatcatatgttaaatcagtatatatatttgccacgattgcatgtggttgtagtgcgatactgcaaggtttagcgacgaatatagagtttttaatggctgcaagaatacttcaaggattaacatatagtgcattgattcaaagtgtcatgtttgttgtcgtgaatgcgtgtcatcaacaacttaaaggcacatttgttggaacgacgaacagtatgttagttgttggtcaaattattggcagtcttagtggcgctgccattacaagttatactacaccagctactacgtttatcgttatgggcgtagtatttgcagtaagtagtttatttttaatttgttcaaccatcactaatcaaatcaacgatcacacattaatgaaattatgggagttgaaacaaaaaagtgcaaaataaagaattaatacaacatgcagcgtatgcggctatcgaacgcattttaaatgaatattttagagaagaaaatttatatcaagtaccacctcaaaatcatcaatggtctatacaattatcagagctcgaaactttaacgggtgaatttcgctattggtctgcgatggggcatcatatgtatcatccagaggtatggcttatcgatggaaaaagtaaaaaaataacaacttataaagaagcaattgcgcgtattttgcaacatatggctcaaagtgcagataatcaaacggcagtgcaacaacatatggcgcaaattatgtctgacatcgataatagcattcatcgcacggcgcgttatttgcaaagtaacacaatagactacgtagaggatcgttatatcgtttcagaacaatctttatacttaggtcatccatttcatccgactcctaagagtgcaagtgggttttcagaagcagatttagagaaatatgcacccgaatgtcatacatcattccaattgcattatttagctgtgcatcaagatgttctgctcacgcgctatgtagaaggtaaagaagatcaggttgagaaagtgttgtatcaattagcagacatagatatatcagagatacccaaagattttattttattaccaacacatccttatcaaatcaatgtgttgcgacagcatccacagtatatgcaatatagtgaacaaggtttaataaaagaccttggcgtttccggtgatttagtgtacccgacgtcttcggttagaactgtattttcaaaagcattaaacatttatttaaaattaccgatacacgttaaaattactaattttatacgtacgaatgatcttgaacaaattgaacggacaattgatgccgcgcaagttatcgcatcagtcaaagatgaggttgaaacaccccattttaaattgatgtttgaagaaggatatcgtgcattgttaccgaatccattagggcaaacagttgaacctgaaatggatttattaacaaatagtgccatgattgttcgtgaagggataccgaattaccatgctgataaagatattcatgtattggcgtcattatttgaaacgatgcctgattcaccgatctctaagttagcacaagtgattgagcaaagtggtttagcaccagaagcatggcttgaatgttatttggatcgtacattattgccgatattaaagttgtttagtaacacaggcattagtctagaagcacatgtacaaaatacattaattgaattaaaagatggcatacccgacgtatgctttgtcagagatcttgaaggcatttgtctatctagaacgattgctactgaaaaacagcttgtgccaaatgttgtggcagcatcaagccctgttgtatatgcacatgatgaagcatggcatcgtcttaaatattatgttgtagtaaatcacttaggacatttagtatcaactattggtaaagcaactagaaatgaagttgtgttatggcaacttgtagcgcatcgtcttatgacttggaaaaaagaatacgcgaataacgcagtatttgttgactgtgtagaagatttatatcaaacgccgaccattgcggctaaagcgaatttgatgagtaaattgaatgattgtggtgcaaaccctatttatacacatataccaaatccaatttgttataacaaggaggtatcgtattgtgaatcaaacaattcttaatcgtgtaaagactagagtaatgcatcaactggtatcatcacttatttatgagaatattgttgtgtataaagcgtcatatcaagacggtgtcggtcattttacaatagaaggacatgattcagagtatcgttttactgctgaaaagacacatagctttgatcgtatacgtatcacatcaccaattgagcgtgtcgtaggagatgaggcagatacaacaacagactatacacaattattgagagaggctgtatttacatttcctaaaaatgatgaaaagctagaacaatttattgttgagttattacagacagaattaaaagatacacaaagtatgcagtatcgagaatcaaacccaccagcaacacctgagacatttaacgactatgaattttatgcgatggaagggcatcagtatcatccaagttacaaatcacgtttaggatttacgttgagtgataatttgaaatttggtcctgattttgtaccaaacgttaaactgcagtggttagctatcgacaaagataaagtagaaacgacggtatcaagaaatgttgtagttaacgaaatgttacgtcaacaagttggcgataagacttatga
>154	N operona: 112	middle	SAV0121	gene_poz=(601-2379)	-	similar to siderophore biosynthesis protein	null	/position=179958 - 182936 (180558 - 182336)	/lenght=2979 (1779)	/codons=993 (593)	/complement=false	GC-compoz=35.91905564924115%	/LCI1=1.2663288288288288	/LCI2=0.06565315315315315	p_i1=0.1415021700045506	p_i2=0.1086286515909482	/Tai=0.4134276275020614	/Tei=0.19776578643185339	/EEI=2.4169918208577568
ctgattcaccgatctctaagttagcacaagtgattgagcaaagtggtttagcaccagaagcatggcttgaatgttatttggatcgtacattattgccgatattaaagttgtttagtaacacaggcattagtctagaagcacatgtacaaaatacattaattgaattaaaagatggcatacccgacgtatgctttgtcagagatcttgaaggcatttgtctatctagaacgattgctactgaaaaacagcttgtgccaaatgttgtggcagcatcaagccctgttgtatatgcacatgatgaagcatggcatcgtcttaaatattatgttgtagtaaatcacttaggacatttagtatcaactattggtaaagcaactagaaatgaagttgtgttatggcaacttgtagcgcatcgtcttatgacttggaaaaaagaatacgcgaataacgcagtatttgttgactgtgtagaagatttatatcaaacgccgaccattgcggctaaagcgaatttgatgagtaaattgaatgattgtggtgcaaaccctatttatacacatataccaaatccaatttgttataacaaggaggtatcgtattgtgaatcaaacaattcttaatcgtgtaaagactagagtaatgcatcaactggtatcatcacttatttatgagaatattgttgtgtataaagcgtcatatcaagacggtgtcggtcattttacaatagaaggacatgattcagagtatcgttttactgctgaaaagacacatagctttgatcgtatacgtatcacatcaccaattgagcgtgtcgtaggagatgaggcagatacaacaacagactatacacaattattgagagaggctgtatttacatttcctaaaaatgatgaaaagctagaacaatttattgttgagttattacagacagaattaaaagatacacaaagtatgcagtatcgagaatcaaacccaccagcaacacctgagacatttaacgactatgaattttatgcgatggaagggcatcagtatcatccaagttacaaatcacgtttaggatttacgttgagtgataatttgaaatttggtcctgattttgtaccaaacgttaaactgcagtggttagctatcgacaaagataaagtagaaacgacggtatcaagaaatgttgtagttaacgaaatgttacgtcaacaagttggcgataagacttatgaacattttgtacagcaaattgaagcgtctggcaaacatgtaaatgatgttgagatgatacctgtacacccatggcagtttgaacatgtcatccaagttgatttggctgaagaaaggcttaatggcacagtactatggttaggggaaagtgatgagctatatcaccctcaacaatcgattcgtacgatgtcgccaatagacacgacaaaatattatttaaaggtaccaataagtataacgaacacttcaacgaaacgagtgttggcgcctcatacaattgaaaatgcagcgcaaattacggattggttaaagcagatacagcaacaagatatgtatttaaaagatgaattaaagacagtttttctaggggaagtcttaggacagtcttatttaaatacacaactttcgccttataaacaaactcaagtttatggtgcgttaggtgttatatggcgtgaaaatatatatcatatgttaatcgatgaagaggatgcgataccatttaatgcactttatgcaagtgataaggatggtttaccattcattgaaaagtggattaaacaatatggttctgaagcttggacaaagcaatttttagctgtagcgattcgtccaatgattcatatgctttattatcacggtattgcctttgaatcgcatgcacaaaatatgatgctcattcatgaaaatggttggcctacacgtattgccttaaaagatttccacgatggtgttcgttttaagcgtgagcatttaagtgaagcagcttcacacctgacattaaagccaatgccagaagcacataaaaaagtgaatagtaattcatttattgaaacagatgacgaacgtttagtacgcgactttttacatgatgcatttttctttattaatatcgccgaaatcatcttatttattgaaaagcaatatggtatcgatgagcagcgacaatggcaatgggttaaagacattatcgaggcgtatcaagaagcatttccagagttgaataactatcaacatttcgatttgtttgaacctacgattcaagttgaaaagttaacgacacgtcgattattaagtgactccgagttaagaattcatcatgttacaaatccattaggtgtaggaggtatcaatgatgcaacaactatctctgaaacatagattaaacaatggtgattcagtttatggcatttttaattctataccggacccattgatgatcgaggttatcgcagcaagcgggtatgactttgttgtgattgatacagaacacgtggcgattaatgatgagacactagcgcatttaattcgtgcagctgaagcagcgcatattataccaattgtacgtgtcactgcagtgatagatagagatatcattaaagtgttagatatgggtgcgagaggtattattgtgccacacgttaaagatcgtgagacagttgagcatattgtgaaattaagtcgttattacccgcaaggattaagaagtttgaatggtggtcgcatggcaagatttggacgtacaccattacttgatgcaatggagatggctaatgagcatattatggtgattgccatgatagaagatgttgaaggggttatggccattgacgatatagctcaagtcgaaggtttagacatgatagtcgaaggtgccgcagatttatcgcagtcacttggcataccatggcaaacgcgtgatgatcaagtaacatcacatgttcaacatatttttgaggttgtgaatgcacatggtaaaca
>155	N operona: 112	middle	SAV0122	gene_poz=(601-1380)	-	hypothetical protein	null	/position=181708 - 183687 (182308 - 183087)	/lenght=1980 (780)	/codons=660 (260)	/complement=false	GC-compoz=40.12820512820513%	/LCI1=1.111969111969112	/LCI2=0.09794079794079795	p_i1=0.09502051059383272	p_i2=0.24695268445525864	/Tai=0.4433374285076469	/Tei=0.3222574160097328	/EEI=2.307840668326985
gtttaccattcattgaaaagtggattaaacaatatggttctgaagcttggacaaagcaatttttagctgtagcgattcgtccaatgattcatatgctttattatcacggtattgcctttgaatcgcatgcacaaaatatgatgctcattcatgaaaatggttggcctacacgtattgccttaaaagatttccacgatggtgttcgttttaagcgtgagcatttaagtgaagcagcttcacacctgacattaaagccaatgccagaagcacataaaaaagtgaatagtaattcatttattgaaacagatgacgaacgtttagtacgcgactttttacatgatgcatttttctttattaatatcgccgaaatcatcttatttattgaaaagcaatatggtatcgatgagcagcgacaatggcaatgggttaaagacattatcgaggcgtatcaagaagcatttccagagttgaataactatcaacatttcgatttgtttgaacctacgattcaagttgaaaagttaacgacacgtcgattattaagtgactccgagttaagaattcatcatgttacaaatccattaggtgtaggaggtatcaatgatgcaacaactatctctgaaacatagattaaacaatggtgattcagtttatggcatttttaattctataccggacccattgatgatcgaggttatcgcagcaagcgggtatgactttgttgtgattgatacagaacacgtggcgattaatgatgagacactagcgcatttaattcgtgcagctgaagcagcgcatattataccaattgtacgtgtcactgcagtgatagatagagatatcattaaagtgttagatatgggtgcgagaggtattattgtgccacacgttaaagatcgtgagacagttgagcatattgtgaaattaagtcgttattacccgcaaggattaagaagtttgaatggtggtcgcatggcaagatttggacgtacaccattacttgatgcaatggagatggctaatgagcatattatggtgattgccatgatagaagatgttgaaggggttatggccattgacgatatagctcaagtcgaaggtttagacatgatagtcgaaggtgccgcagatttatcgcagtcacttggcataccatggcaaacgcgtgatgatcaagtaacatcacatgttcaacatatttttgaggttgtgaatgcacatggtaaacatttttgtgcattaccacgtgaagatgaagatattgcaaaatggcaggcacaaggtgtacaaacatttattttaggtgatgatcgcggaaaaatatatcgccatttaagtgcatctctagcgacgtctaaacagaaaggggatgatggctaatgcgtatagttcaacctgttattgaacaattaaaagcacaatctcatccagtttgtcattatatctatgatttagtcggactggaacatcatttgcaacatattacatcgtcattgccgagtaattgtcaaatgtactatgcaatgaaagcaaatagtgaacgaacaatcctagatacaattagtcagtatgttgaaggattcgaagttgcatctcaaggtgaaatagcaaaaggtcttgcttttaaaccagcaaatcatattatttttggtggccctggtaagacagacgaggaactaagatatgcagtaagtgaaggtgttcagcgtattcatgttgaaagtatgcatgaattacaacggctaaatgccatcttagaagatgaagataagacacaacacattttattgcgtgttaatttagcaggaccatttcccaatgcaacgttgcatatggcaggacgcccaacacaatttggtatttctgaagacgaagttgatgatgtcattgaagctgcgctagtaatgccaaatattcatctagatggctttcattttcattctatttctaacaatttagactcgaatttacatgtcgatg
>156	N operona: 112	middle	SAV0123	gene_poz=(601-1803)	-	probable diaminopimelate decarboxylase protein	null	/position=182487 - 184889 (183087 - 184289)	/lenght=2403 (1203)	/codons=801 (401)	/complement=false	GC-compoz=36.32585203657523%	/LCI1=1.325	/LCI2=0.11966666666666671	p_i1=0.16135695227172606	p_i2=0.3507788891538989	/Tai=0.4417177300452465	/Tei=0.415701000238509	/EEI=2.326092566664818
tgcagctgaagcagcgcatattataccaattgtacgtgtcactgcagtgatagatagagatatcattaaagtgttagatatgggtgcgagaggtattattgtgccacacgttaaagatcgtgagacagttgagcatattgtgaaattaagtcgttattacccgcaaggattaagaagtttgaatggtggtcgcatggcaagatttggacgtacaccattacttgatgcaatggagatggctaatgagcatattatggtgattgccatgatagaagatgttgaaggggttatggccattgacgatatagctcaagtcgaaggtttagacatgatagtcgaaggtgccgcagatttatcgcagtcacttggcataccatggcaaacgcgtgatgatcaagtaacatcacatgttcaacatatttttgaggttgtgaatgcacatggtaaacatttttgtgcattaccacgtgaagatgaagatattgcaaaatggcaggcacaaggtgtacaaacatttattttaggtgatgatcgcggaaaaatatatcgccatttaagtgcatctctagcgacgtctaaacagaaaggggatgatggctaatgcgtatagttcaacctgttattgaacaattaaaagcacaatctcatccagtttgtcattatatctatgatttagtcggactggaacatcatttgcaacatattacatcgtcattgccgagtaattgtcaaatgtactatgcaatgaaagcaaatagtgaacgaacaatcctagatacaattagtcagtatgttgaaggattcgaagttgcatctcaaggtgaaatagcaaaaggtcttgcttttaaaccagcaaatcatattatttttggtggccctggtaagacagacgaggaactaagatatgcagtaagtgaaggtgttcagcgtattcatgttgaaagtatgcatgaattacaacggctaaatgccatcttagaagatgaagataagacacaacacattttattgcgtgttaatttagcaggaccatttcccaatgcaacgttgcatatggcaggacgcccaacacaatttggtatttctgaagacgaagttgatgatgtcattgaagctgcgctagtaatgccaaatattcatctagatggctttcattttcattctatttctaacaatttagactcgaatttacatgtcgatgtagtgaaactttattttaaaaaagcaaaatcatggtctgaaaaacatcgatttccactcaaacatatcaatcttggtggtggcataggcgttaactatgcagatttaactagccaatttgagtgggataattttgtagaaaattttaaaacacttatcgttgagcaagaaatggaagatgtgacattgaactttgaatgtgggcgctttattgtggcacatattggttactatgtgacagaagtgctagatattaagaaagtgcatggtgcttggtatgccattttaagaggaggtacgcaacaatttagactgccggtatcttggcagcataaccatccttttgaaatttatcgttataaggacaatccatattcatttgaaaaagtttcaatttcgagacaggacacaacgttagtcggtcaattatgtacaccgaaagatgtctttgctagagaagtacagatagacgcaatcagtacaggcgacgttattgttttcaaatatgcaggtgcatacggatggtctatttcacatcacgatttcttaagccatccacatcctgaatttatttatttaacgcaaacaaaggaggatgaataactattgaatcatattcatgaacatttaaaattggtaccagtagataagattgatcttcacgaaacattcgaacctttaagattggaaaaaacgaaaagtagtattgaagcagatgattttatacgtcatcctattttagtgacagcgatgcaacatggtagatatatggttatagatggtgtgcatcggtatacaagtttgaaagcgttaggatgtaagaaagttccagtgcaagaaatccatgaaacacaatattcaattagtacatggcaacataaagttccatttggtgtgtggtgggaaacgttacaacaagaacatcgcttgccatggactactgagacaagacaagaagcgccatttattacgatgtgtcatggtgatacagaacaatatttgtatacgaaagatttaggcgaagcacattttcaagtatgggaaaaggttgtcgcaagttatagtggttgttgttctgtagagagaattgcacaaggtacatatccttgtctttctcaacaagatgtactcatgaagtatcagccattgagttataaggaaattgaaggggttgttcataaaggggaaactgtgccagcaggt
>157	N operona: 112	last	SAV0124	gene_poz=(601-1365)	-	hypothetical protein	null	/position=183693 - 185657 (184293 - 185057)	/lenght=1965 (765)	/codons=655 (255)	/complement=false	GC-compoz=36.86274509803922%	/LCI1=1.195538057742782	/LCI2=0.08608923884514441	p_i1=0.11909209456889913	p_i2=0.1925863953953827	/Tai=0.45072484259571355	/Tei=0.27332775585584446	/EEI=2.254468794551318
aaactttattttaaaaaagcaaaatcatggtctgaaaaacatcgatttccactcaaacatatcaatcttggtggtggcataggcgttaactatgcagatttaactagccaatttgagtgggataattttgtagaaaattttaaaacacttatcgttgagcaagaaatggaagatgtgacattgaactttgaatgtgggcgctttattgtggcacatattggttactatgtgacagaagtgctagatattaagaaagtgcatggtgcttggtatgccattttaagaggaggtacgcaacaatttagactgccggtatcttggcagcataaccatccttttgaaatttatcgttataaggacaatccatattcatttgaaaaagtttcaatttcgagacaggacacaacgttagtcggtcaattatgtacaccgaaagatgtctttgctagagaagtacagatagacgcaatcagtacaggcgacgttattgttttcaaatatgcaggtgcatacggatggtctatttcacatcacgatttcttaagccatccacatcctgaatttatttatttaacgcaaacaaaggaggatgaataactattgaatcatattcatgaacatttaaaattggtaccagtagataagattgatcttcacgaaacattcgaacctttaagattggaaaaaacgaaaagtagtattgaagcagatgattttatacgtcatcctattttagtgacagcgatgcaacatggtagatatatggttatagatggtgtgcatcggtatacaagtttgaaagcgttaggatgtaagaaagttccagtgcaagaaatccatgaaacacaatattcaattagtacatggcaacataaagttccatttggtgtgtggtgggaaacgttacaacaagaacatcgcttgccatggactactgagacaagacaagaagcgccatttattacgatgtgtcatggtgatacagaacaatatttgtatacgaaagatttaggcgaagcacattttcaagtatgggaaaaggttgtcgcaagttatagtggttgttgttctgtagagagaattgcacaaggtacatatccttgtctttctcaacaagatgtactcatgaagtatcagccattgagttataaggaaattgaaggggttgttcataaaggggaaactgtgccagcaggtgtgacacgctttaatatttcaggacgatgtcttaatcttcaagtaccactggcattacttaaacaagatgatgatgttgaacaactgcgtaattggaagcagtttttagcagataagtttgccaatatgagatgctatactgaaaaagtatacttggtggagcaatagttttactgtgatgttgagggaaatatgatgatttagcgtattgatagcgaaaatataataaaacaatatagtgtggagaacttttgatattttataaatattgaagttctccatttttgtattttgcatataaaaattaaataaaataaggtatattaaggtaaagtataaatattaaataaatggggaatagacatggaaaaaaatgtagaaaaatcattcataaagataggtttatattttcaaatagcttatatagtactcatggctataactttatgtgggtttgtaatttgctatggactaattttcggccttttctatttattatcaggtagcagagctgattatttaatagtaacaatagttatatcggcaataatttctatatttgtaattatactttcaatcgtacctgtcatcgtattggcatctgacttatttaaagaaaggatttcaaaaggtgtcatattaattgtattggctattattgctttagtattatgcaactttgtatctgcaatactctggtttgtttcagccatatctattttaggtagaaaaaaattagtagctgcagcagatactaccactattcaa
>158	N operona: 113	first-last	SAV0125	gene_poz=(601-1227)	-	hypothetical protein	null	/position=184653 - 186479 (185253 - 185879)	/lenght=1827 (627)	/codons=609 (209)	/complement=false	GC-compoz=31.738437001594892%	/LCI1=1.3878205128205128	/LCI2=0.041185897435897435	p_i1=0.18377695255729046	p_i2=0.03573230581488135	/Tai=0.45459543190856866	/Tei=0.1321590752333932	/EEI=2.0332316125232657
attacgatgtgtcatggtgatacagaacaatatttgtatacgaaagatttaggcgaagcacattttcaagtatgggaaaaggttgtcgcaagttatagtggttgttgttctgtagagagaattgcacaaggtacatatccttgtctttctcaacaagatgtactcatgaagtatcagccattgagttataaggaaattgaaggggttgttcataaaggggaaactgtgccagcaggtgtgacacgctttaatatttcaggacgatgtcttaatcttcaagtaccactggcattacttaaacaagatgatgatgttgaacaactgcgtaattggaagcagtttttagcagataagtttgccaatatgagatgctatactgaaaaagtatacttggtggagcaatagttttactgtgatgttgagggaaatatgatgatttagcgtattgatagcgaaaatataataaaacaatatagtgtggagaacttttgatattttataaatattgaagttctccatttttgtattttgcatataaaaattaaataaaataaggtatattaaggtaaagtataaatattaaataaatggggaatagacatggaaaaaaatgtagaaaaatcattcataaagataggtttatattttcaaatagcttatatagtactcatggctataactttatgtgggtttgtaatttgctatggactaattttcggccttttctatttattatcaggtagcagagctgattatttaatagtaacaatagttatatcggcaataatttctatatttgtaattatactttcaatcgtacctgtcatcgtattggcatctgacttatttaaagaaaggatttcaaaaggtgtcatattaattgtattggctattattgctttagtattatgcaactttgtatctgcaatactctggtttgtttcagccatatctattttaggtagaaaaaaattagtagctgcagcagatactaccactattcaaaaaagtaaagggaacgcaaatcaagcatcacataaagacacgtgtaaaaaggaacttgatagtcaagacatgatggaacatcctgaggttaaaaatcccacgactaaaaaccttgaaggatttaacgaagaaatacataaagatgaagctacaactaaagttgtcagtgataacacggaaccgccgattgaatcaaaaggccatgtctcgaaaaaagattgatgacaaactaatcgagagacttaaaaaaataatattcaacataagaacttttaaaacgacatttaaacgcattgccaatcactaatggtagtgcgtttaactataccttaaatatctgaatattttgttaaatggagctacctttgttgtactattcaaatgaagaggagtaaaatgtaattaaaggaaagaaatttgaggagtgatctttatgacaaacaacaaagtagcattagtaactggcggagcacaagggattggttttaaaattgcagaacgtttagtggaagatggtttcaaagtagcagttgttgatttcaatgaagaaggggcaaaagcagctgcacttaaattatcaagtgatggtacaaaagctattgctatcaaagcagatgtatcaaaccgtgatgatgtatttaacgcagtaagacaaactgccgcgcaatttggcgatttccatgtcatggttaacaatgccggccttggaccaacaacaccaatcgatacaattactgaagaacagtttaaaacagtatatggcgtgaacgttgcaggtgtgctatggggtattcaagccgcacatgaacaatttaaaaaatt
>159	N operona: 114	first-last	SAV0126	gene_poz=(601-1377)	butA	acetoin#diacetylreductase	null	/position=185491 - 187467 (186091 - 186867)	/lenght=1977 (777)	/codons=659 (259)	/complement=false	GC-compoz=40.92664092664093%	/LCI1=1.0335917312661498	/LCI2=0.0744186046511628	p_i1=0.07496977010138202	p_i2=0.14267882548167637	/Tai=0.38280619800458937	/Tei=0.22841094293350872	/EEI=3.131395520692185
ctgacttatttaaagaaaggatttcaaaaggtgtcatattaattgtattggctattattgctttagtattatgcaactttgtatctgcaatactctggtttgtttcagccatatctattttaggtagaaaaaaattagtagctgcagcagatactaccactattcaaaaaagtaaagggaacgcaaatcaagcatcacataaagacacgtgtaaaaaggaacttgatagtcaagacatgatggaacatcctgaggttaaaaatcccacgactaaaaaccttgaaggatttaacgaagaaatacataaagatgaagctacaactaaagttgtcagtgataacacggaaccgccgattgaatcaaaaggccatgtctcgaaaaaagattgatgacaaactaatcgagagacttaaaaaaataatattcaacataagaacttttaaaacgacatttaaacgcattgccaatcactaatggtagtgcgtttaactataccttaaatatctgaatattttgttaaatggagctacctttgttgtactattcaaatgaagaggagtaaaatgtaattaaaggaaagaaatttgaggagtgatctttatgacaaacaacaaagtagcattagtaactggcggagcacaagggattggttttaaaattgcagaacgtttagtggaagatggtttcaaagtagcagttgttgatttcaatgaagaaggggcaaaagcagctgcacttaaattatcaagtgatggtacaaaagctattgctatcaaagcagatgtatcaaaccgtgatgatgtatttaacgcagtaagacaaactgccgcgcaatttggcgatttccatgtcatggttaacaatgccggccttggaccaacaacaccaatcgatacaattactgaagaacagtttaaaacagtatatggcgtgaacgttgcaggtgtgctatggggtattcaagccgcacatgaacaatttaaaaaattcaatcatggcggtaaaattatcaatgcaacatctcaagcaggcgttgagggtaacccaggcttgtctttatattgcagtacaaaattcgcagtgcgaggtttaacacaagtagccgcacaagatttagcgtctgaaggtattactgtgaatgcattcgcacctggtatcgttcaaacaccaatgatggaaagtatcgcagtggcaacagccgaagaagcaggtaaacctgaagcatggggttgggaacaatttacaagtcagattgctttgggcagagtttctcaaccagaagatgtttcaaatgtagtgagcttcttagctggtaaagactctgattacattactggacaaacaattattgtagatggtggtatgagattccgttaataatcatgcattagcgataaataaatccttattgttaagtttaatcacttagcagtaaggattttttagtgcacttagaagggattgtattggtagaaaattaataagcgaagttcttaaatgagttatgatgtcacagtctaatgcatcagttgaaagcattactagtattaacacacccaagatattataaaacatcacaaaaacaccactatctaatttatctcaataaaaattcacaaagttatctcattttatttttataaataaaaaatatagataaaaagcttacaatactttatgtttttatgatatatttttaatgtataaatgaggtggaagatttggaaagagttttgataactggtggggctggttttattgggtcgcatttagtagatgatttacaacaagattatgatgtttatgttctagataactatagaacaggtaaacgagaaaatattaaaagtttggctgacgatcatgtgtttgaattagatattcgtgaatatgatgcagttgaacaaatcatgaagacatatcaatttgattatgttattcatttagcagcattagttagtgttgctgagtcggttg
>160	N operona: 115	first-last	SAV0127	gene_poz=(601-753)	-	hypothetical protein	null	/position=186316 - 187668 (186916 - 187068)	/lenght=1353 (153)	/codons=451 (51)	/complement=true	GC-compoz=31.372549019607842%	/LCI1=1.3266666666666667	/LCI2=0.07266666666666666	p_i1=0.16193681934048137	p_i2=0.13560669533617048	/Tai=0.5580843194663311	/Tei=0.22204602580255345	/EEI=1.690045642928181
cgccgtaatatttatctattgcatatggtgataatggtaagattaatgattgatcacttttaggcaaatcaggaagatcaccataaacagctgctgacgaagcaaagataaaacgttttatatgactattatattttttaatgatttctaacaatcttaatgttgctacgacgtttatttcttgagataagataggtttctcaaccgactcagcaacactaactaatgctgctaaatgaataacataatcaaattgatatgtcttcatgatttgttcaactgcatcatattcacgaatatctaattcaaacacatgatcgtcagccaaacttttaatattttctcgtttacctgttctatagttatctagaacataaacatcataatcttgttgtaaatcatctactaaatgcgacccaataaaaccagccccaccagttatcaaaactctttccaaatcttccacctcatttatacattaaaaatatatcataaaaacataaagtattgtaagctttttatctatattttttatttataaaaataaaatgagataactttgtgaatttttattgagataaattagatagtggtgtttttgtgatgttttataatatcttgggtgtgttaatactagtaatgctttcaactgatgcattagactgtgacatcataactcatttaagaacttcgcttattaattttctaccaatacaatcccttctaagtgcactaaaaaatccttactgctaagtgattaaacttaacaataaggatttatttatcgctaatgcatgattattaacggaatctcataccaccatctacaataattgtttgtccagtaatgtaatcagagtctttaccagctaagaagctcactacatttgaaacatcttctggttgagaaactctgcccaaagcaatctgacttgtaaattgttcccaaccccatgcttcaggtttacctgcttcttcggctgttgccactgcgatactttccatcattggtgtttgaacgataccaggtgcgaatgcattcacagtaataccttcagacgctaaatcttgtgcggctacttgtgttaaacctcgcactgcgaattttgtactgcaatataaagacaagcctgggttaccctcaacgcctgcttgagatgttgcattgataattttaccgccatgattgaattttttaaattgttcatgtgcggcttgaataccccatagcacacctgcaacgttcacgccatatactgttttaaactgttcttcagtaattgtatcgattggtgttgttggtccaaggccggcattgttaaccatgacatggaaatcgccaaattgcgcggc
>161	N operona: 116	first	SAV0128	gene_poz=(601-1572)	-	similar to NAD-dependent epimerase/dehydratase	null	/position=186612 - 188783 (187212 - 188183)	/lenght=2172 (972)	/codons=724 (324)	/complement=false	GC-compoz=31.893004115226336%	/LCI1=1.4086687306501549	/LCI2=0.08524251805985554	p_i1=0.19145986821219024	p_i2=0.18882343182406416	/Tai=0.350771210737575	/Tei=0.2699410886416578	/EEI=2.7289943199817763
tgaaggtattactgtgaatgcattcgcacctggtatcgttcaaacaccaatgatggaaagtatcgcagtggcaacagccgaagaagcaggtaaacctgaagcatggggttgggaacaatttacaagtcagattgctttgggcagagtttctcaaccagaagatgtttcaaatgtagtgagcttcttagctggtaaagactctgattacattactggacaaacaattattgtagatggtggtatgagattccgttaataatcatgcattagcgataaataaatccttattgttaagtttaatcacttagcagtaaggattttttagtgcacttagaagggattgtattggtagaaaattaataagcgaagttcttaaatgagttatgatgtcacagtctaatgcatcagttgaaagcattactagtattaacacacccaagatattataaaacatcacaaaaacaccactatctaatttatctcaataaaaattcacaaagttatctcattttatttttataaataaaaaatatagataaaaagcttacaatactttatgtttttatgatatatttttaatgtataaatgaggtggaagatttggaaagagttttgataactggtggggctggttttattgggtcgcatttagtagatgatttacaacaagattatgatgtttatgttctagataactatagaacaggtaaacgagaaaatattaaaagtttggctgacgatcatgtgtttgaattagatattcgtgaatatgatgcagttgaacaaatcatgaagacatatcaatttgattatgttattcatttagcagcattagttagtgttgctgagtcggttgagaaacctatcttatctcaagaaataaacgtcgtagcaacattaagattgttagaaatcattaaaaaatataatagtcatataaaacgttttatctttgcttcgtcagcagctgtttatggtgatcttcctgatttgcctaaaagtgatcaatcattaatcttaccattatcaccatatgcaatagataaatattacggcgaacggacgacattaaattattgctcgttatataacataccaacagcggttgttaaattttttaatgtatttgggccaagacaggatcctaagtcacaatattcaggtgttatttcaaagatgttcgattcatttgagcataacaagccatttacattttttggtgacggactgcaaactagagattttgtatatgtatatgatgttgttcaatctgtacgcttaattatggaacacaaagatgcaattggacacggttataacattggtacaggcacttttactaatttattagaggtttatcgtattattggtgaattatatggaaaatcagtcgagcatgaatttaaagaagcacgaaaaggagatattaagcattcttatgcagatatttctaacttaaaggcattaggatttgttcctaaatatacagtagaaacaggtttaaaggattactttaattttgaggtagataatattgaagaagttacagctaaagaagtggaaatgtcgtgaaaatgacattgaagctgtccataataataagggttatgcctatcaaagaaaattagatgcactcgaagaagtgagaaaaggctattacccaattaaacgtgcgattgacttagtattaagtatcgttttattatttttaacatttccgattatgttcatattcgccattgctatcgtcatagattcgccaggaaaccctatttatagtcaggttagagttgggaagatgggtaaattaattaaaatatacaaattacgttcgatgtgtaaaaacgcagagaaaaatggtgcgcaatgggctgataaagatgatgatcgtataacaaatgtcgggaagtttattcgtaaaacacgcattgatgaattaccacaactaattaatgttgttaaaggggaaatgagttttattggaccacgcccggaacgtccggaatttgtagaattatttagttcagaagtgataggtttcgagcaaagatgtcttgttacaccagggttaacaggacttgcgcaaattcaaggtggatatgacttaacaccgcaacaaaaactgaaatatgacatgaaatatatacataaaggtagtttaatgatggaact
>162	N operona: 116	last	SAV0129	gene_poz=(601-1293)	-	similar to capsular polysaccharide biosynthesis	null	/position=187546 - 189438 (188146 - 188838)	/lenght=1893 (693)	/codons=631 (231)	/complement=false	GC-compoz=35.064935064935064%	/LCI1=1.0898550724637681	/LCI2=0.077536231884058	p_i1=0.08910899796060208	p_i2=0.155559254552625	/Tai=0.4569443294516624	/Tei=0.24000332909736252	/EEI=2.0782565950892606
atataaaacgttttatctttgcttcgtcagcagctgtttatggtgatcttcctgatttgcctaaaagtgatcaatcattaatcttaccattatcaccatatgcaatagataaatattacggcgaacggacgacattaaattattgctcgttatataacataccaacagcggttgttaaattttttaatgtatttgggccaagacaggatcctaagtcacaatattcaggtgttatttcaaagatgttcgattcatttgagcataacaagccatttacattttttggtgacggactgcaaactagagattttgtatatgtatatgatgttgttcaatctgtacgcttaattatggaacacaaagatgcaattggacacggttataacattggtacaggcacttttactaatttattagaggtttatcgtattattggtgaattatatggaaaatcagtcgagcatgaatttaaagaagcacgaaaaggagatattaagcattcttatgcagatatttctaacttaaaggcattaggatttgttcctaaatatacagtagaaacaggtttaaaggattactttaattttgaggtagataatattgaagaagttacagctaaagaagtggaaatgtcgtgaaaatgacattgaagctgtccataataataagggttatgcctatcaaagaaaattagatgcactcgaagaagtgagaaaaggctattacccaattaaacgtgcgattgacttagtattaagtatcgttttattatttttaacatttccgattatgttcatattcgccattgctatcgtcatagattcgccaggaaaccctatttatagtcaggttagagttgggaagatgggtaaattaattaaaatatacaaattacgttcgatgtgtaaaaacgcagagaaaaatggtgcgcaatgggctgataaagatgatgatcgtataacaaatgtcgggaagtttattcgtaaaacacgcattgatgaattaccacaactaattaatgttgttaaaggggaaatgagttttattggaccacgcccggaacgtccggaatttgtagaattatttagttcagaagtgataggtttcgagcaaagatgtcttgttacaccagggttaacaggacttgcgcaaattcaaggtggatatgacttaacaccgcaacaaaaactgaaatatgacatgaaatatatacataaaggtagtttaatgatggaactatatatatcaattagaacattgatggttgttattacaggggaaggctcaaggtagtcttaatttacttaataagttcaaataaaagttatattttaaagattgtgaccaattgttacagtataacgaggaatcccttgagacagtatcaaatggcattaagaaatatgtgccatcattgatttgcatggctataaatactattcatctgatgagatagccatgttaagaaattgaaagtatagcattaaaggggtttgtaacagttgaaaattatatattgtattactaaagcagacaatggtggtgcacaaacacatctcattcaactcgccaaccatttttgcgtacaccatgatgtttatgtcattgtaggcaatcatggaccaatgattgaacaactagatgcaagagttaatgtaattattctcgaacatttagtaggtccaattgactttaaacaagatattttagctgtcaaagtgttagcacagttattctcgaaaattaagcctgatgttatccatttacattcttccaaagctggaacggtcggacgaattgcgaagttcatttcgaaatcgaaagacacacgtgtagtttttactgcgcatggatgggcttttacagagggtgttaaaccagctaaaaaatttc
>163	N operona: 117	first	SAV0130	gene_poz=(601-1767)	-	hypothetical protein	null	/position=188448 - 190814 (189048 - 190214)	/lenght=2367 (1167)	/codons=789 (389)	/complement=false	GC-compoz=33.7617823479006%	/LCI1=1.5257731958762886	/LCI2=0.11554982817869416	p_i1=0.23654320478810248	p_i2=0.33100416925390347	/Tai=0.4400336475256431	/Tei=0.39790375232851316	/EEI=2.2406909829609623
[truncated: 6,397,315 more chars]
