# Supplementary material for: Bioinformatic Assessment of Factors Affecting the Correlation between Protein Abundance and Elongation Efficiency in Prokaryotes
Source: Int J Mol Sci. 2022 Oct 9;23(19):11996. doi: 10.3390/ijms231911996 (PMC9570070; doi:10.3390/ijms231911996)
Supplement: Supplementary file 1 [file ijms-23-11996-s001.zip › EloE/output_folder/Staphylococcus_aureus_subsp._aureus_Mu50_158878/staphylococcus aureus subsp. aureus mu50_number_eei.txt]

number	single	first	middle	last	EEI1
1	1	0	0	0	2.88222303526692
2	1	0	0	0	4.16780404333729
3	1	0	0	0	3.0446366627979833
4	1	0	0	0	2.4019756276073303
5	1	0	0	0	1.900259322817851
6	1	0	0	0	3.172244538319561
7	1	0	0	0	2.5157489388664107
8	1	0	0	0	2.070763328514432
9	1	0	0	0	1.7862240294532692
10	1	0	0	0	2.7543409763968985
11	1	0	0	0	2.1882693412665963
12	0	1	0	0	2.4465944260137027
13	0	0	0	1	1.4401190074455725
14	0	1	0	0	2.0705239453637803
15	0	0	0	1	2.8895774529904275
16	1	0	0	0	2.984660513701285
17	1	0	0	0	2.6800783147585694
18	1	0	0	0	1.94152995723582
19	0	1	0	0	3.0280996193692853
20	0	0	1	0	2.1472608827680704
21	0	0	0	1	3.1408908568211307
22	1	0	0	0	2.5110652070632247
23	1	0	0	0	1.9746513940040742
24	1	0	0	0	2.010841139390593
25	1	0	0	0	1.8696343212270428
26	0	1	0	0	2.9404729846974305
27	0	0	0	1	2.900772434827981
28	1	0	0	0	1.8037528631434379
29	0	1	0	0	2.0705239453637803
30	0	0	0	1	2.5997289735434537
31	1	0	0	0	2.8472636673824185
32	1	0	0	0	2.3993904886044075
33	1	0	0	0	2.1738454134839618
34	1	0	0	0	3.4198387959558847
35	1	0	0	0	2.8565918156561354
36	1	0	0	0	3.01645551844274
37	0	1	0	0	3.6122956410789326
38	0	0	1	0	2.334470814768934
39	0	0	1	0	2.8326675027709065
40	0	0	0	1	3.3564761946539248
41	1	0	0	0	2.871460378201797
42	1	0	0	0	2.5414760850514386
43	1	0	0	0	3.885645425897001
44	0	1	0	0	2.016821097489517
45	0	0	0	1	1.852580035073247
46	1	0	0	0	2.1060415752247255
47	0	1	0	0	2.2171415207237004
48	0	0	1	0	2.6618041368339833
49	0	0	1	0	4.312236648314688
50	0	0	0	1	2.569338305886601
51	1	0	0	0	3.521916097528698
52	0	1	0	0	3.1005764564722997
53	0	0	1	0	2.509379587904544
54	0	0	1	0	2.285499775843266
55	0	0	0	1	2.476605603860522
56	1	0	0	0	2.53249227909444
57	1	0	0	0	2.904807949621586
58	1	0	0	0	1.9742901660402599
59	1	0	0	0	2.4306577612834315
60	1	0	0	0	2.4476389450565503
61	1	0	0	0	2.0727714447826164
62	0	1	0	0	2.7132003707151653
63	0	0	1	0	2.194354619892559
65	1	0	0	0	2.3771769941626104
66	1	0	0	0	1.1182700931170053
67	1	0	0	0	1.4548533736063425
68	1	0	0	0	1.7952653014363062
69	1	0	0	0	1.6303001761416616
70	1	0	0	0	2.0727714447826164
71	1	0	0	0	2.778629052674233
72	1	0	0	0	2.828678256564456
73	1	0	0	0	3.3211721288892218
74	1	0	0	0	2.8739142300417733
75	0	1	0	0	2.319477787869839
76	0	0	0	1	2.6591931701547904
77	1	0	0	0	2.513313421022051
78	0	1	0	0	3.254616581445544
79	0	0	1	0	2.767061344866963
80	0	0	0	1	3.0233649019084274
81	0	1	0	0	3.002827913944643
82	0	0	0	1	2.1305437249326373
83	1	0	0	0	1.9199187491102363
84	1	0	0	0	1.582704649837506
85	1	0	0	0	2.000941271830181
86	1	0	0	0	1.9631467690213633
87	0	1	0	0	2.348051202965314
88	0	0	1	0	2.009384807668631
89	0	0	0	1	2.0603497769468517
90	0	1	0	0	1.9148869913292805
91	0	0	1	0	2.200712743252058
92	0	0	0	1	2.5050061994987614
93	1	0	0	0	1.9465951227506195
94	0	1	0	0	2.1335931648867574
95	0	0	0	1	2.0488607393203853
96	0	1	0	0	2.535102334215996
97	0	0	0	1	2.827661642933445
98	1	0	0	0	2.5256439180338894
99	1	0	0	0	1.9455129905991735
100	0	1	0	0	1.9667075573670394
101	0	0	0	1	2.3670265268146173
102	1	0	0	0	2.3989576742952847
103	0	1	0	0	2.2039965143097984
104	0	0	0	1	1.8936395927951242
105	0	1	0	0	2.02411827185723
106	0	0	0	1	2.2070643247176758
107	1	0	0	0	2.7159915032084574
108	0	1	0	0	2.542508548021242
109	0	0	0	1	2.059700184922998
110	1	0	0	0	1.4333112119841498
111	1	0	0	0	1.9338661831156978
112	1	0	0	0	2.107552949353979
113	1	0	0	0	2.2343798129231134
114	1	0	0	0	2.28144226766958
115	1	0	0	0	2.3949748049181467
116	1	0	0	0	1.7429745009981468
117	0	1	0	0	2.3646737790853596
118	0	0	0	1	2.3884820023595257
119	0	1	0	0	2.934586382458112
120	0	0	1	0	2.695983418320956
121	0	0	0	1	2.556435687891414
122	1	0	0	0	2.284143358603611
123	1	0	0	0	2.004947160593101
124	1	0	0	0	2.3692817668810786
125	1	0	0	0	2.533236303352814
126	1	0	0	0	2.51452319616736
127	1	0	0	0	2.381744475443723
128	1	0	0	0	2.54964707727493
129	1	0	0	0	2.772738674513714
130	1	0	0	0	2.49641096201765
131	1	0	0	0	2.5590347621227303
132	1	0	0	0	2.9135636104950478
133	1	0	0	0	2.584593397563429
134	1	0	0	0	2.0906010700178985
135	0	1	0	0	3.0647658561529187
136	0	0	0	1	2.5596038154534253
137	1	0	0	0	2.7517070019357903
138	1	0	0	0	1.6504929831636443
139	1	0	0	0	2.3652501442194147
140	1	0	0	0	2.0596585648605563
141	1	0	0	0	2.2076246051672856
142	1	0	0	0	1.983571000788933
143	1	0	0	0	2.978891027477261
144	1	0	0	0	3.897303738090838
145	1	0	0	0	2.702349903363089
146	1	0	0	0	2.1869534533703052
147	0	1	0	0	2.1527483588327816
148	0	0	0	1	3.639486651694329
149	0	1	0	0	2.3569440751010107
150	0	0	1	0	2.496539248557871
151	0	0	1	0	2.2355569842347016
152	0	0	1	0	1.8885711977069188
153	0	0	1	0	2.262378474045647
154	0	0	1	0	2.4169918208577568
155	0	0	1	0	2.307840668326985
156	0	0	1	0	2.326092566664818
157	0	0	0	1	2.254468794551318
158	1	0	0	0	2.0332316125232657
159	1	0	0	0	3.131395520692185
160	1	0	0	0	1.690045642928181
161	0	1	0	0	2.7289943199817763
162	0	0	0	1	2.0782565950892606
163	0	1	0	0	2.2406909829609623
164	0	0	1	0	2.049168069908835
165	0	0	0	1	2.117237815041093
166	1	0	0	0	2.8109030589086763
167	1	0	0	0	2.9106560706191673
168	1	0	0	0	2.1022346384206836
169	0	1	0	0	2.92806323339795
170	0	0	0	1	2.6875835824544687
171	0	1	0	0	3.3134078949211636
172	0	0	0	1	3.2695282379051824
173	0	1	0	0	2.094250650943214
174	0	0	1	0	2.153565267355195
175	0	0	0	1	2.7587922868523247
176	1	0	0	0	3.9665652167426892
177	1	0	0	0	2.5953301033163143
178	1	0	0	0	2.286860382313754
179	0	1	0	0	2.934902929424523
180	0	0	0	1	2.3147078510104255
181	1	0	0	0	2.9289080137478494
182	0	1	0	0	3.113098785908796
183	0	0	1	0	2.735661138858431
184	0	0	1	0	2.4202670755080735
185	0	0	1	0	2.462209784213171
186	0	0	1	0	2.747287988746104
187	0	0	1	0	2.3999986079031763
188	0	0	1	0	2.3584731044546876
189	0	0	1	0	2.0291801808581846
190	0	0	1	0	2.654235419997349
191	0	0	1	0	2.117008376456405
192	0	0	1	0	2.076495676781882
193	0	0	1	0	2.1338792848200265
194	0	0	1	0	2.464550712803206
195	0	0	0	1	2.347784751527252
196	1	0	0	0	2.522406114502874
197	1	0	0	0	2.4493366413257665
198	0	1	0	0	3.0215500635370263
199	0	0	0	1	1.9650362734998301
200	1	0	0	0	3.2572530060382494
201	1	0	0	0	2.592868691899822
202	0	1	0	0	1.1053479073934858
203	0	0	0	1	3.323975176130954
204	1	0	0	0	3.41295785214196
205	0	1	0	0	1.9706327291358847
206	0	0	1	0	2.1222388476514444
207	0	0	1	0	2.070184229066109
208	0	0	0	1	2.277023752451676
209	1	0	0	0	2.2084409526170083
210	1	0	0	0	3.2887664218089308
211	1	0	0	0	1.9939577951209462
212	0	1	0	0	2.2012778808141116
213	0	0	0	1	2.1786789112423373
214	1	0	0	0	2.31005455830365
215	0	1	0	0	2.2994504822627166
216	0	0	1	0	2.3267980448446166
217	0	0	1	0	2.4781846714080293
218	0	0	0	1	2.4725453941718625
219	1	0	0	0	2.606529235535687
220	1	0	0	0	2.449343819909392
221	1	0	0	0	2.514979818917299
222	1	0	0	0	3.305492304658417
223	0	1	0	0	2.0529782234861567
224	0	0	1	0	2.5402499702022103
225	0	0	1	0	2.6582563837576285
226	0	0	0	1	2.1352148974255525
227	1	0	0	0	1.8795388978809193
228	1	0	0	0	2.573796653232164
229	1	0	0	0	2.024102540116691
230	0	1	0	0	2.3237601709219056
231	0	0	1	0	2.333813384618454
232	0	0	0	1	2.330940245441895
233	0	1	0	0	2.688748781822818
234	0	0	0	1	2.1566269070130546
235	0	1	0	0	2.333246588406846
236	0	0	1	0	2.413032216524056
237	0	0	0	1	2.6452506563355915
238	1	0	0	0	2.3019748991928717
239	0	1	0	0	2.1297611727696792
240	0	0	1	0	2.303189028478428
241	0	0	1	0	2.728997587578457
242	0	0	0	1	2.2681615466913287
243	1	0	0	0	2.7341542479481653
244	1	0	0	0	3.713070562849875
245	1	0	0	0	2.3465916963427986
246	0	1	0	0	2.470981280333752
247	0	0	1	0	2.7337113713105654
248	0	0	1	0	2.2885582507665996
249	0	0	0	1	2.2816517615584435
250	0	1	0	0	2.7274478974794882
251	0	0	0	1	2.087748916898931
252	1	0	0	0	2.7314918025726427
253	1	0	0	0	3.1467336624600164
254	0	1	0	0	2.4156703991272224
255	0	0	0	1	2.6652846335476448
256	0	1	0	0	2.396207463792976
257	0	0	1	0	2.134697218393347
258	0	0	0	1	2.449915125182936
259	0	1	0	0	3.7422418088960656
260	0	0	0	1	2.105575164227616
261	1	0	0	0	2.2053570074479216
262	1	0	0	0	2.915438920406509
263	1	0	0	0	3.035713546795583
264	0	1	0	0	2.405007963042978
265	0	0	0	1	2.480478346536894
266	1	0	0	0	2.4435740738578215
267	0	1	0	0	2.6908816061476406
268	0	0	0	1	2.3211667713438375
269	1	0	0	0	2.3472320514775684
270	1	0	0	0	2.8912318081238664
271	1	0	0	0	2.100242531390619
272	0	1	0	0	2.6179771609895286
273	0	0	0	1	3.288296360604826
274	1	0	0	0	3.3426575122265834
275	1	0	0	0	2.1615494840303096
276	1	0	0	0	2.3872609811476884
277	0	1	0	0	2.2789321980845854
278	0	0	1	0	1.9981202712655743
279	0	0	0	1	5.072652439077091
280	0	1	0	0	2.551422628418767
281	0	0	1	0	2.724036241221406
282	0	0	1	0	2.2682353915973357
283	0	0	0	1	2.0987884848388543
284	0	1	0	0	2.791260071281281
285	0	0	1	0	2.4227012737657647
286	0	0	0	1	2.5657432210922764
287	1	0	0	0	2.487658005352959
288	0	1	0	0	3.232807416574416
289	0	0	1	0	2.7049349277413883
290	0	0	1	0	2.8171322601316833
291	0	0	0	1	2.9738822456528657
292	1	0	0	0	2.3886154234181487
293	0	1	0	0	2.3636870897204347
294	0	0	0	1	2.686862217475365
295	0	1	0	0	2.451085738079331
296	0	0	0	1	2.3403920241133522
297	1	0	0	0	2.4899122757900636
298	0	1	0	0	2.5792488948242394
299	0	0	0	1	2.374514444250081
300	1	0	0	0	2.5211638587474026
301	0	1	0	0	2.9629298488894427
302	0	0	1	0	3.1270928573782775
303	0	0	0	1	2.596507219087709
304	1	0	0	0	2.2363163072206835
305	0	1	0	0	2.1890456764964745
306	0	0	0	1	3.243808235227042
307	1	0	0	0	2.208688979942978
308	1	0	0	0	2.4675705824132166
309	1	0	0	0	3.052353875736662
310	0	1	0	0	2.5652275996291247
311	0	0	1	0	2.295600952429961
312	0	0	0	1	2.235116750437742
313	1	0	0	0	3.5986290825347105
314	1	0	0	0	2.51273581413475
315	1	0	0	0	3.3503391905033983
316	0	1	0	0	3.15687311962383
317	0	0	1	0	2.1316107878696298
318	0	0	1	0	2.470605498924105
319	0	0	1	0	3.3487046880189877
320	0	0	1	0	2.716233349905786
321	0	0	1	0	2.9726553818399095
322	0	0	1	0	2.4647932545786313
323	0	0	1	0	2.572283673379093
324	0	0	1	0	2.53567399420099
325	0	0	1	0	2.541842749177025
326	0	0	0	1	2.426473205101986
327	1	0	0	0	2.382770384203539
328	1	0	0	0	2.0974219828188403
329	1	0	0	0	3.222618450032676
330	0	1	0	0	2.9455288613454917
331	0	0	1	0	2.7805180320046587
332	0	0	0	1	2.67776888855762
333	0	1	0	0	2.7664816795882308
334	0	0	0	1	2.7664255370595443
335	1	0	0	0	3.332266249818362
336	1	0	0	0	2.6574926026067986
337	1	0	0	0	2.2008139334718377
338	1	0	0	0	2.0495295693364213
339	1	0	0	0	3.5529391720322505
340	0	1	0	0	2.5107114156693253
341	0	0	0	1	2.5951000729745837
342	1	0	0	0	2.9475917372688993
343	0	1	0	0	2.5868741975559097
344	0	0	1	0	2.4763331050502817
345	0	0	0	1	2.574958830035442
346	0	1	0	0	2.4833874924141295
347	0	0	0	1	2.711465329151697
348	1	0	0	0	2.3186350987227122
349	1	0	0	0	2.261251040118821
350	1	0	0	0	2.52823230462924
351	1	0	0	0	2.136999344145849
352	1	0	0	0	2.571505210278706
353	1	0	0	0	2.7301938282155267
354	1	0	0	0	2.2643667036329322
355	0	1	0	0	2.352395598454035
356	0	0	1	0	2.539829650938671
357	0	0	1	0	2.2166777914774864
358	0	0	1	0	2.310082196252092
359	0	0	0	1	2.455336073788881
360	1	0	0	0	2.865872990580643
361	0	1	0	0	2.5491748253910305
362	0	0	1	0	2.667700006478137
363	0	0	1	0	2.5486467855857247
364	0	0	0	1	2.253119692326775
365	1	0	0	0	2.135473976318934
366	1	0	0	0	2.9217457912395584
367	1	0	0	0	2.4589086234815145
368	1	0	0	0	2.605937834015797
369	1	0	0	0	2.509744163488142
370	0	1	0	0	2.4449585020097833
371	0	0	1	0	2.562903472726101
372	0	0	0	1	2.573235730718308
373	1	0	0	0	2.2456285311157336
374	1	0	0	0	2.2683253694889483
375	1	0	0	0	3.9087785695177475
376	0	1	0	0	2.338213062072587
377	0	0	0	1	2.3933340802033927
378	1	0	0	0	1.8506554321712236
379	1	0	0	0	2.3460794214435285
380	1	0	0	0	3.1915538674589095
381	0	1	0	0	1.802380355441301
382	0	0	1	0	2.111555372692647
383	0	0	1	0	2.6607605619189547
384	0	0	0	1	2.196344888961805
385	1	0	0	0	2.2403879926443886
386	1	0	0	0	3.0542429898907724
387	1	0	0	0	2.9245178566011596
388	0	1	0	0	3.4074160216079745
389	0	0	1	0	2.2811659868583365
390	0	0	1	0	2.3300974569294834
391	0	0	0	1	2.4585441641674097
392	1	0	0	0	2.036476814605385
393	0	1	0	0	2.7593531163336893
394	0	0	1	0	2.3246299016344043
395	0	0	0	1	3.6483739629592384
396	1	0	0	0	2.7935345650408836
397	0	1	0	0	3.8236827499317827
398	0	0	0	1	2.707885475541761
399	1	0	0	0	3.6487282423617695
400	1	0	0	0	2.2950434519475302
401	1	0	0	0	2.1121269203235458
402	1	0	0	0	2.6403274960193395
403	1	0	0	0	2.597545386112825
404	1	0	0	0	4.113907324715364
405	1	0	0	0	3.0466465549754393
406	1	0	0	0	3.414816743104355
407	1	0	0	0	1.8221207333672038
408	1	0	0	0	2.503093423447357
409	1	0	0	0	2.047912091181621
410	1	0	0	0	3.055020877402045
411	1	0	0	0	2.4976721767767756
412	0	1	0	0	3.1381188632354124
413	0	0	0	1	3.779741240316204
414	1	0	0	0	2.3962051002162936
415	1	0	0	0	2.273288592988052
416	1	0	0	0	2.16524513203182
417	1	0	0	0	3.210059027018146
418	1	0	0	0	2.980902223006989
419	1	0	0	0	3.358260783208148
420	0	1	0	0	2.6364994848441485
421	0	0	1	0	2.3388502214385385
422	0	0	1	0	4.00558081440223
423	0	0	0	1	3.2469103566050075
424	0	1	0	0	2.1554320195694423
425	0	0	0	1	2.105871845562004
426	0	1	0	0	1.6633837685861876
427	0	0	0	1	1.9471637960525847
428	1	0	0	0	1.4135526380288634
429	1	0	0	0	2.3879783912649652
430	1	0	0	0	1.9142323857960892
431	0	1	0	0	1.9309586149307638
432	0	0	1	0	1.6570385424617207
433	0	0	1	0	1.6867313627964082
434	0	0	1	0	1.8583608304795243
435	0	0	1	0	1.5038992364451287
436	0	0	0	1	2.2602479204271853
437	1	0	0	0	2.0996355399597966
438	1	0	0	0	2.49233041731035
439	1	0	0	0	1.7960622738557557
440	1	0	0	0	1.9490185795097532
441	0	1	0	0	1.8597453480934565
442	0	0	1	0	1.5980625415926415
443	0	0	1	0	2.0214852323575916
444	0	0	0	1	1.7818386514377111
445	0	1	0	0	2.2870907023014424
446	0	0	0	1	2.3306311813080507
447	1	0	0	0	1.6311836785900902
448	1	0	0	0	2.30816904938906
449	1	0	0	0	2.340984851131004
450	1	0	0	0	2.5861408697777986
451	1	0	0	0	3.245959217883882
452	0	1	0	0	2.1870878741521627
453	0	0	0	1	2.7164455255387283
454	1	0	0	0	3.306670603586901
455	1	0	0	0	2.8983210790797544
456	1	0	0	0	2.3899962392375422
457	1	0	0	0	2.7169328447214447
458	1	0	0	0	3.3007891672028715
459	1	0	0	0	2.817850148968209
460	1	0	0	0	2.7673577938652096
461	1	0	0	0	2.63640327014679
462	1	0	0	0	1.3814029083484123
463	0	1	0	0	2.548178495726199
464	0	0	0	1	2.249765578833643
465	0	1	0	0	3.1533012991376608
466	0	0	0	1	3.5690263110584217
467	1	0	0	0	3.2687726033469597
468	0	1	0	0	2.5766537502123428
469	0	0	0	1	2.605223613761828
470	1	0	0	0	2.535924484327237
471	1	0	0	0	2.245451585547494
472	0	1	0	0	2.561495294423399
473	0	0	0	1	2.3170653170656323
474	1	0	0	0	2.4171851038887406
475	0	1	0	0	2.942146853044702
476	0	0	0	1	2.488354999402595
477	0	1	0	0	2.437359525213653
478	0	0	1	0	2.6621641618509058
479	0	0	1	0	2.52053130641439
480	0	0	0	1	2.9036767569070965
481	1	0	0	0	2.7519214680090087
482	1	0	0	0	2.595547136758762
483	1	0	0	0	1.462692534102166
484	0	1	0	0	2.046572580899713
485	0	0	0	1	2.2099636747429576
486	1	0	0	0	2.73725835062902
487	1	0	0	0	1.7008180622418239
488	0	1	0	0	2.0923557782047197
489	0	0	0	1	2.570188949533761
490	1	0	0	0	2.3188843165953363
491	0	1	0	0	2.0535025451572726
492	0	0	0	1	3.0155205432284995
493	0	1	0	0	2.0854185163390806
494	0	0	1	0	2.3440026226247728
495	0	0	0	1	3.2211593095223114
496	1	0	0	0	3.113048445182833
497	1	0	0	0	2.6692016986355664
498	0	1	0	0	2.5385827677074495
499	0	0	0	1	2.197092283354404
500	0	1	0	0	2.086747951555249
501	0	0	0	1	2.069046677004339
502	1	0	0	0	2.2844656583502454
503	0	1	0	0	2.4735049258263264
504	0	0	0	1	2.4666702466970896
505	1	0	0	0	2.3875453845341137
506	0	1	0	0	2.1557796846727033
507	0	0	0	1	2.3249940300798824
508	1	0	0	0	2.9840634022018553
509	1	0	0	0	2.4304268179992405
510	0	1	0	0	4.133966375291813
511	0	0	0	1	2.370979403669489
512	0	1	0	0	2.3751367984099905
513	0	0	1	0	3.2176772935354907
514	0	0	0	1	2.58490232908872
515	1	0	0	0	2.5717921738849037
516	0	1	0	0	2.3454341853145415
517	0	0	0	1	2.7251768258307005
518	0	1	0	0	2.157069773770132
519	0	0	1	0	2.2926888758066286
520	0	0	0	1	2.490705542981948
521	0	1	0	0	3.0864455715719026
522	0	0	0	1	2.446944112455031
523	0	1	0	0	2.3040856845729145
524	0	0	0	1	2.7627670900543393
525	1	0	0	0	2.813972596855844
526	0	1	0	0	2.1960015807167994
527	0	0	1	0	2.683064952966356
528	0	0	0	1	2.7486853335963515
529	1	0	0	0	3.165978581577157
530	1	0	0	0	2.5883007471178834
531	1	0	0	0	3.5053483858296772
532	1	0	0	0	5.02859744387992
533	0	1	0	0	3.2526921126140422
534	0	0	1	0	2.520377527278843
535	0	0	1	0	2.3420432423148085
536	0	0	1	0	2.5249287045845707
537	0	0	1	0	2.734449985938529
538	0	0	0	1	2.355635376555296
539	1	0	0	0	3.5381822229019
540	0	1	0	0	2.232115617779026
541	0	0	0	1	3.408110153254376
542	1	0	0	0	3.578512062216038
543	1	0	0	0	2.9335093598917963
544	1	0	0	0	3.41647261269198
545	0	1	0	0	2.798416497186015
546	0	0	1	0	2.6694233999043284
547	0	0	0	1	2.1508574145786876
548	1	0	0	0	3.2011466897196095
549	1	0	0	0	2.458464656982309
550	0	1	0	0	3.7704586051566955
551	0	0	0	1	3.0338208525254644
552	1	0	0	0	3.2358323649069303
553	0	1	0	0	2.6787040071096455
554	0	0	1	0	2.5990973952935192
555	0	0	1	0	2.609022534477809
556	0	0	0	1	3.5244706632043337
557	0	1	0	0	2.511811416901869
558	0	0	0	1	2.7141236834267146
559	1	0	0	0	3.3790915590082213
560	0	1	0	0	2.424064025016991
561	0	0	1	0	2.9357516318760863
562	0	0	1	0	2.3557814270757027
563	0	0	1	0	2.7050145435169153
564	0	0	0	1	2.6041904448165663
565	1	0	0	0	2.3321967193766757
566	0	1	0	0	2.8320553107079154
567	0	0	0	1	3.1519988050712873
569	0	0	0	1	4.46324378258437
570	1	0	0	0	5.105702012452789
571	1	0	0	0	4.686701818422809
572	1	0	0	0	6.4946758681589785
573	1	0	0	0	2.4883664962629353
574	1	0	0	0	3.583067444552711
575	1	0	0	0	3.630754706804227
576	1	0	0	0	2.9172430682704484
577	1	0	0	0	3.7733796659916115
578	1	0	0	0	3.997251733015472
579	1	0	0	0	4.012783414222122
580	1	0	0	0	4.319684225720693
581	1	0	0	0	2.5863210720504615
582	1	0	0	0	3.4767858560086577
583	1	0	0	0	3.237181295159043
584	1	0	0	0	2.651180064682407
585	1	0	0	0	3.0797165098093187
586	1	0	0	0	3.128466422669062
587	1	0	0	0	2.5793877036126536
588	0	1	0	0	2.6944899139509233
589	0	0	0	1	2.9050173108358073
590	1	0	0	0	2.5269415666575035
591	0	1	0	0	2.998823533028138
592	0	0	0	1	2.97100340770195
593	1	0	0	0	3.2737112132891353
594	1	0	0	0	3.607873584958611
595	1	0	0	0	3.608287500207534
596	1	0	0	0	2.3432494165001154
597	1	0	0	0	2.6828141493653206
598	0	1	0	0	2.7878174050808697
599	0	0	1	0	2.7450185000518363
600	0	0	0	1	2.5707902413861534
601	1	0	0	0	2.607109515227637
602	0	1	0	0	4.327085584977872
603	0	0	0	1	2.553754752513761
604	1	0	0	0	2.6311756883293063
605	1	0	0	0	2.6023966047164575
606	0	1	0	0	1.5129144499259894
607	0	0	1	0	2.2663478216027726
608	0	0	1	0	2.167327160030767
609	0	0	1	0	2.101555609069325
610	0	0	0	1	2.298836033489018
611	1	0	0	0	1.8931049634469521
612	1	0	0	0	3.2554444643096376
613	0	1	0	0	2.1863505548005135
614	0	0	0	1	2.6455664946481807
615	1	0	0	0	3.1265263860748425
616	1	0	0	0	2.373071221119928
617	0	1	0	0	2.297284670420427
618	0	0	0	1	2.3691551788915013
619	1	0	0	0	3.028294798755437
620	0	1	0	0	4.081150794716445
621	0	0	0	1	2.5030602971447924
622	0	1	0	0	2.732161141115842
623	0	0	1	0	2.1202904669111486
624	0	0	0	1	2.8544694368088357
625	1	0	0	0	2.350683286735954
626	0	1	0	0	2.521202247232517
627	0	0	0	1	2.4930932990083634
628	0	1	0	0	2.6332900779121213
629	0	0	0	1	2.219709323431487
630	1	0	0	0	2.09699124628808
631	1	0	0	0	2.2298181805124253
632	1	0	0	0	2.806597324520465
633	1	0	0	0	2.5286163694797446
634	0	1	0	0	3.4872662411041295
635	0	0	0	1	2.3665619667402615
636	1	0	0	0	3.5142100231383417
637	1	0	0	0	3.5089770925283386
638	0	1	0	0	2.682800764978199
639	0	0	0	1	3.916674490897747
640	1	0	0	0	2.4730953111247223
641	1	0	0	0	2.672947588847875
642	1	0	0	0	2.0477186735857207
643	0	1	0	0	2.857727996356416
644	0	0	0	1	2.98936220627063
645	1	0	0	0	3.4426228559542027
646	1	0	0	0	2.232810138070043
647	1	0	0	0	2.66502839070619
648	1	0	0	0	3.444853694318573
649	1	0	0	0	2.316385609089161
650	0	1	0	0	2.9249947270144525
651	0	0	0	1	2.7478418553828616
652	0	1	0	0	2.1854130557579516
653	0	0	1	0	2.342383750557287
654	0	0	1	0	2.2771933609071837
655	0	0	1	0	2.13492618569189
656	0	0	1	0	2.2344424233503624
657	0	0	1	0	2.272993385575115
658	0	0	1	0	2.0238863648938934
659	0	0	0	1	2.5864950445302353
660	1	0	0	0	2.682183990971203
661	1	0	0	0	2.16524513203182
662	0	1	0	0	3.952885465450205
663	0	0	1	0	2.327663179149484
664	0	0	0	1	2.1468011734729706
665	1	0	0	0	2.604117341597765
666	1	0	0	0	2.127103940538404
667	1	0	0	0	2.2481497496936633
668	1	0	0	0	2.5558936033200816
669	1	0	0	0	2.378392567276261
670	1	0	0	0	2.2276938966010356
671	1	0	0	0	2.2257435100227068
672	1	0	0	0	2.8455126626835234
673	1	0	0	0	2.663661251058526
674	1	0	0	0	2.4562461634663064
676	1	0	0	0	2.8108119093392117
677	1	0	0	0	2.619495046482595
678	0	1	0	0	2.667539827442068
679	0	0	1	0	2.3795929345110385
680	0	0	0	1	2.340020275724011
681	1	0	0	0	3.1326785216422315
682	0	1	0	0	2.831750484127975
683	0	0	0	1	3.2974963418211662
684	1	0	0	0	2.750889038743626
685	1	0	0	0	2.8762600332369317
686	1	0	0	0	2.6514975454868823
687	1	0	0	0	2.350479969686786
688	1	0	0	0	2.4275417621324378
689	0	1	0	0	2.546835801480241
690	0	0	1	0	2.720264384667614
691	0	0	0	1	2.246175346430869
692	0	1	0	0	2.6507139635683665
693	0	0	0	1	2.4159857143550405
694	0	1	0	0	3.948741475219345
695	0	0	0	1	2.4788630362476485
696	1	0	0	0	3.6722510223454594
697	1	0	0	0	2.108852066182924
698	1	0	0	0	2.3279978519354363
699	1	0	0	0	2.628727526589503
700	1	0	0	0	3.587779998714954
701	1	0	0	0	2.561344078631454
702	1	0	0	0	2.936317999079008
703	1	0	0	0	2.3194419094432908
704	0	1	0	0	2.6366591802566544
705	0	0	0	1	2.237508830805261
706	1	0	0	0	2.2346719789511367
707	1	0	0	0	1.9974538915246325
708	1	0	0	0	4.007972178625907
709	1	0	0	0	3.1221087178509306
710	1	0	0	0	2.3187339397014957
711	0	1	0	0	2.8806217801955287
712	0	0	1	0	2.258986508585423
713	0	0	0	1	3.7156859675041445
714	1	0	0	0	2.870245248542592
715	0	1	0	0	2.243861201650361
716	0	0	0	1	2.527679740581434
717	1	0	0	0	2.6652375805580832
718	1	0	0	0	2.226025745619706
719	0	1	0	0	2.3103536518086925
720	0	0	0	1	2.455521066032004
721	1	0	0	0	2.2610670193337685
722	1	0	0	0	2.185001441453184
723	0	1	0	0	1.6946468370331147
724	0	0	0	1	2.0164389569859105
725	1	0	0	0	2.6481442943905
726	1	0	0	0	2.3845519162390736
727	1	0	0	0	2.873542821583941
728	1	0	0	0	2.381810266111687
729	0	1	0	0	2.517128692910206
730	0	0	1	0	2.708867444646663
731	0	0	0	1	3.5524572164272508
732	1	0	0	0	2.785686810592723
733	1	0	0	0	2.709265448704481
734	1	0	0	0	2.7841772621311525
735	1	0	0	0	2.247240616786096
736	0	1	0	0	2.6462247316631573
737	0	0	1	0	2.2869323469474447
738	0	0	0	1	2.5005472515971814
739	1	0	0	0	3.968468257165764
740	1	0	0	0	2.356738970803766
741	0	1	0	0	2.3238892430591513
742	0	0	1	0	2.502301573482676
743	0	0	0	1	2.525259542689176
744	0	1	0	0	2.054506456475517
745	0	0	1	0	2.4453052286506325
746	0	0	0	1	2.2726969458088813
747	1	0	0	0	1.9708601979208173
748	0	1	0	0	2.4185640860477067
749	0	0	0	1	2.5166922811056582
750	1	0	0	0	3.028484358324931
751	0	1	0	0	2.484523439787655
752	0	0	0	1	2.5959214059305
753	0	1	0	0	2.6499446579502814
754	0	0	0	1	2.7741106292313016
755	1	0	0	0	2.8821390252356975
756	1	0	0	0	2.857541820923727
757	1	0	0	0	2.686141364138215
758	1	0	0	0	2.8378125645957892
759	0	1	0	0	2.796024264702868
760	0	0	0	1	2.3276593005973876
761	0	1	0	0	2.5439272825213046
762	0	0	0	1	3.435690671284943
763	1	0	0	0	2.912506852547961
764	0	1	0	0	2.1956905910101012
765	0	0	1	0	2.3087558464776246
766	0	0	0	1	2.4319523269754186
767	1	0	0	0	4.478203906701089
768	0	1	0	0	1.9717955386629584
769	0	0	0	1	2.8795372390892413
770	1	0	0	0	2.5998302049851554
771	1	0	0	0	3.0491956060979684
772	1	0	0	0	2.605787007008679
773	1	0	0	0	2.64781260692749
774	0	1	0	0	2.9459078723594017
775	0	0	1	0	2.279567589889647
776	0	0	0	1	2.475633275924969
777	1	0	0	0	2.7713855891847454
778	1	0	0	0	2.2639040659563823
779	1	0	0	0	2.6702047454783786
780	1	0	0	0	2.6486815297769515
781	0	1	0	0	2.3325353262639394
782	0	0	0	1	1.9651574436844175
783	1	0	0	0	3.2112275053931274
784	1	0	0	0	3.6563086847671613
785	1	0	0	0	2.5177701654819957
786	1	0	0	0	3.3250294536368266
787	0	1	0	0	2.885581633533586
788	0	0	0	1	2.185191605284515
789	0	1	0	0	2.44008785376888
790	0	0	0	1	2.5956657096209903
791	0	1	0	0	2.478937019056891
792	0	0	1	0	2.3101906957738167
793	0	0	1	0	2.2688708520336807
794	0	0	0	1	2.65270880268956
795	1	0	0	0	3.721673324044431
796	0	1	0	0	2.6136907234168505
797	0	0	0	1	2.893680854518791
798	1	0	0	0	2.4273739028329175
799	1	0	0	0	4.282839003851896
800	1	0	0	0	2.683837704120439
801	1	0	0	0	2.7489996451061365
802	1	0	0	0	2.386488739962402
803	1	0	0	0	4.62267009105912
804	1	0	0	0	4.337858873173014
805	0	1	0	0	4.2014807225221436
806	0	0	0	1	3.5109810524784666
807	1	0	0	0	4.763788198051822
808	1	0	0	0	2.5946661297626834
809	1	0	0	0	2.3889110811741876
810	0	1	0	0	2.9556468432798133
811	0	0	1	0	3.0982819184187305
812	0	0	0	1	2.4281986689283896
813	0	1	0	0	2.209064266517578
814	0	0	0	1	2.7693764178215443
815	0	1	0	0	3.303158589243368
816	0	0	1	0	2.4196204413987967
817	0	0	1	0	2.4420619490033966
818	0	0	1	0	2.891165218725388
819	0	0	0	1	2.958667981249389
820	0	1	0	0	2.168088428130314
821	0	0	0	1	2.2159887624713055
822	0	1	0	0	2.2359147994765123
823	0	0	1	0	2.4094541042040265
824	0	0	0	1	2.434608918676662
825	0	1	0	0	2.144802953488689
826	0	0	1	0	2.7638945680483054
827	0	0	0	1	2.9368737654194033
828	0	1	0	0	2.238132124763396
829	0	0	1	0	2.376061038048534
830	0	0	0	1	2.249080689643394
831	1	0	0	0	2.464670368429783
832	1	0	0	0	2.4448046001180312
833	1	0	0	0	3.0371214747995867
834	1	0	0	0	2.102518338564697
835	1	0	0	0	2.17861695357561
836	1	0	0	0	1.706151283384339
837	1	0	0	0	2.988944848147959
838	1	0	0	0	3.6124974263673506
839	1	0	0	0	2.7690223413538773
840	1	0	0	0	2.4547291841577867
841	1	0	0	0	2.8798974110855835
842	1	0	0	0	3.1344824462881125
843	1	0	0	0	2.968069512659137
844	1	0	0	0	2.9073031412632253
845	1	0	0	0	3.046920810506428
846	1	0	0	0	4.041763040403257
847	1	0	0	0	2.3483122493443274
848	1	0	0	0	3.233168803396659
849	1	0	0	0	2.487000654984367
850	0	1	0	0	1.7945107057279424
851	0	0	0	1	1.7385132267314778
852	1	0	0	0	2.88720935859033
853	1	0	0	0	2.4055809285519096
854	1	0	0	0	2.155267172961802
855	1	0	0	0	2.570790942583173
856	1	0	0	0	2.4832463034393615
858	1	0	0	0	3.0525196596536066
859	1	0	0	0	2.7309455750910145
860	1	0	0	0	2.7147513684025246
861	1	0	0	0	3.21612115646976
862	1	0	0	0	3.1500865529272364
863	1	0	0	0	3.6524872184922845
864	1	0	0	0	2.290348227045954
865	0	1	0	0	2.135352353437104
866	0	0	0	1	2.4728774099409385
867	0	1	0	0	2.3479107602394964
868	0	0	1	0	2.2460480717261566
869	0	0	0	1	4.282344679380435
870	1	0	0	0	7.466358987939176
871	1	0	0	0	2.303604291189062
872	1	0	0	0	3.669209432040134
873	1	0	0	0	3.6275258588430948
874	0	1	0	0	2.66238753030503
875	0	0	0	1	2.72700345632036
876	1	0	0	0	3.5112633161561666
877	1	0	0	0	2.4565561070342516
878	1	0	0	0	2.800028663493986
879	0	1	0	0	2.2642839969380884
880	0	0	1	0	2.146043245386182
881	0	0	0	1	2.96303612298367
882	1	0	0	0	1.978070769391312
883	1	0	0	0	2.745104801495955
884	0	1	0	0	2.4430652900266514
885	0	0	1	0	2.837226019623933
886	0	0	0	1	2.2359007775507656
887	1	0	0	0	2.0872756947275355
888	1	0	0	0	1.8521567641467844
889	1	0	0	0	2.495720618085868
890	1	0	0	0	1.309392282947894
891	0	1	0	0	2.3726049357905783
892	0	0	0	1	2.544610854215896
893	0	1	0	0	2.7782944886515795
894	0	0	1	0	2.15750211463785
895	0	0	0	1	1.830621774258434
896	1	0	0	0	2.2387883942866518
897	0	1	0	0	2.232138740398955
898	0	0	1	0	2.3309713995247745
899	0	0	1	0	1.8237069256429037
900	0	0	1	0	2.011180718259011
901	0	0	0	1	2.341168466422108
902	0	1	0	0	1.9949904373603453
903	0	0	1	0	1.777963919521485
904	0	0	1	0	2.4527986853903903
905	0	0	1	0	2.760531646329643
906	0	0	1	0	2.1273895906767097
907	0	0	1	0	3.0864525208623976
908	0	0	1	0	2.2610694959161677
909	0	0	1	0	3.6084755027716438
910	0	0	1	0	2.2485480949693994
911	0	0	0	1	1.9746834485272307
912	0	1	0	0	2.092929276250685
913	0	0	0	1	2.2783737799443537
914	0	1	0	0	2.734102026018835
915	0	0	1	0	2.1019472535130768
916	0	0	1	0	2.7631723977328835
917	0	0	0	1	2.521519918204191
918	1	0	0	0	2.097306302322501
919	0	1	0	0	3.0662699143504257
920	0	0	0	1	2.8620385657047778
921	0	1	0	0	4.079930168121974
922	0	0	1	0	2.860000648367145
923	0	0	1	0	2.5453208333333617
924	0	0	1	0	2.0186376355007742
925	0	0	1	0	2.427735171799343
926	0	0	1	0	2.3522068715868523
927	0	0	0	1	3.464268071225448
928	1	0	0	0	2.647391872105916
929	0	1	0	0	3.0793952011071535
930	0	0	1	0	2.7466693629494143
931	0	0	1	0	2.389697770157323
932	0	0	1	0	2.3941354108680173
933	0	0	1	0	2.5814184880891102
934	0	0	1	0	2.7418555335515444
935	0	0	1	0	2.9224901229863156
936	0	0	1	0	3.2429399337646676
937	0	0	0	1	2.118618150799243
938	0	1	0	0	2.4105413884799396
939	0	0	1	0	2.624387138459116
940	0	0	0	1	2.0039503672849626
941	0	1	0	0	2.544917991024216
942	0	0	0	1	2.348638705295929
943	1	0	0	0	1.6606306467190113
944	1	0	0	0	2.0345962684263044
945	0	1	0	0	2.662826486985401
946	0	0	0	1	2.1663353878011975
947	1	0	0	0	2.470874661823347
948	0	1	0	0	2.5715829179714222
949	0	0	0	1	2.28372167834392
950	0	1	0	0	2.3106880721261454
951	0	0	1	0	2.3855273135997295
952	0	0	0	1	2.3664517851036906
953	1	0	0	0	2.821754976105441
954	1	0	0	0	2.6041453729857897
955	1	0	0	0	2.16524513203182
956	1	0	0	0	2.939786798555502
957	0	1	0	0	2.6793447755916517
958	0	0	1	0	3.2264905221722313
959	0	0	0	1	2.926589815135987
960	0	1	0	0	2.7541882565741496
961	0	0	1	0	3.1663957803097014
962	0	0	1	0	2.791176936540903
963	0	0	1	0	4.49879269762171
964	0	0	0	1	3.3865633945830496
965	1	0	0	0	3.0845299543642555
966	1	0	0	0	2.210494262130772
967	1	0	0	0	2.477309038099624
968	0	1	0	0	1.7936209136947658
969	0	0	0	1	2.9765613316859256
970	1	0	0	0	4.245918350502514
971	1	0	0	0	2.7328908541904164
972	0	1	0	0	2.7228354672823074
973	0	0	0	1	2.79626238365431
974	1	0	0	0	2.4963060744886234
975	0	1	0	0	2.8962185814361607
976	0	0	1	0	2.8269919438720823
977	0	0	1	0	2.642270517682926
978	0	0	1	0	2.526038870006045
979	0	0	1	0	2.5009494695400734
980	0	0	1	0	2.5911298385858426
981	0	0	0	1	2.379296474091664
982	1	0	0	0	3.000346602278651
983	1	0	0	0	4.000353122582321
984	1	0	0	0	2.4445463659875495
985	1	0	0	0	2.7472939314654092
986	1	0	0	0	3.028690962839859
987	1	0	0	0	3.4181633260081674
988	1	0	0	0	2.933261361873965
989	0	1	0	0	2.5443383722052193
990	0	0	0	1	3.246744985218028
991	1	0	0	0	3.9611857976886533
992	0	1	0	0	2.014802188568259
993	0	0	1	0	2.215810896751454
994	0	0	0	1	3.389806313631055
995	0	1	0	0	2.6963439382617223
996	0	0	0	1	2.653498454845356
997	1	0	0	0	3.9736175211429536
998	1	0	0	0	2.008144870354604
999	1	0	0	0	2.6560182465145243
1000	1	0	0	0	2.840548053778461
1001	1	0	0	0	3.3213789158845213
1002	1	0	0	0	1.6902852978407166
1003	1	0	0	0	2.2240941466166944
1004	1	0	0	0	3.2834009944669917
1005	1	0	0	0	2.4013929167801025
1006	0	1	0	0	2.4497212784586266
1007	0	0	1	0	2.7712771312007267
1008	0	0	1	0	2.1479349434991764
1009	0	0	0	1	2.546894260773784
1010	1	0	0	0	3.342172067376735
1011	1	0	0	0	2.6024158598614586
1012	0	1	0	0	3.1087462620521213
1013	0	0	0	1	3.471494207753277
1014	1	0	0	0	2.0112363845623538
1015	0	1	0	0	2.5303213515180825
1016	0	0	1	0	2.466881590914536
1017	0	0	1	0	2.580036670404247
1018	0	0	1	0	2.4730659363583345
1019	0	0	0	1	2.9610314583377333
1020	1	0	0	0	3.078553668705485
1021	0	1	0	0	2.353990116429432
1022	0	0	1	0	2.5746716279389554
1023	0	0	1	0	2.5417722418480113
1024	0	0	0	1	2.3982879118112845
1025	1	0	0	0	2.9989284915891927
1026	1	0	0	0	3.061616935513478
1027	1	0	0	0	3.2769833661486034
1028	1	0	0	0	2.3796451973522847
1029	1	0	0	0	3.3216024451802135
1030	1	0	0	0	2.5564425934627524
1031	1	0	0	0	2.3856154477880627
1032	1	0	0	0	2.8201842002664947
1033	0	1	0	0	2.7626441793538694
1034	0	0	1	0	2.5649133832348774
1035	0	0	1	0	2.3161189098978077
1036	0	0	1	0	2.2780360409215823
1037	0	0	1	0	2.9395146445678484
1038	0	0	0	1	2.549453023567448
1039	1	0	0	0	4.051964702476154
1040	1	0	0	0	2.825660867981541
1041	1	0	0	0	2.8015118906479035
1042	1	0	0	0	2.442681954072628
1043	1	0	0	0	3.0104590407497813
1044	0	1	0	0	2.332642315389999
1045	0	0	0	1	2.6222939882374887
1046	0	1	0	0	2.5728158386081
1047	0	0	1	0	2.434247487549613
1048	0	0	0	1	2.130704348922244
1049	1	0	0	0	3.2589545732797482
1050	1	0	0	0	2.7520191373879426
1051	0	1	0	0	2.8809048240008988
1052	0	0	0	1	2.2830562124431717
1053	1	0	0	0	2.498815701860566
1054	1	0	0	0	2.504817288008226
1055	1	0	0	0	2.1204015672557492
1056	1	0	0	0	3.2114013557686025
1057	0	1	0	0	3.5509078715841134
1058	0	0	0	1	2.2285040533116214
1059	1	0	0	0	1.700996788846705
1060	1	0	0	0	2.6627312119295703
1061	0	1	0	0	2.334965933225772
1062	0	0	1	0	2.1548135069522134
1063	0	0	0	1	2.636323508921419
1064	1	0	0	0	2.283953835168308
1065	1	0	0	0	2.6775729744485486
1066	1	0	0	0	2.830173629774828
1067	1	0	0	0	2.7351178130079505
1068	1	0	0	0	2.714092122364633
1069	1	0	0	0	2.710237952793833
1070	0	1	0	0	2.4356974802127964
1071	0	0	1	0	2.380400113946671
1072	0	0	1	0	2.41979806696262
1073	0	0	0	1	3.180747703754013
1074	0	1	0	0	2.0779955782656465
1075	0	0	0	1	3.564144879369234
1076	1	0	0	0	3.3618756939076837
1077	1	0	0	0	2.52121195810336
1078	1	0	0	0	2.3816868833584977
1079	1	0	0	0	2.0139649111344906
1080	1	0	0	0	3.8347924363817483
1081	1	0	0	0	2.2837263494933064
1082	1	0	0	0	2.6384801885649445
1083	1	0	0	0	3.036222379153976
1084	1	0	0	0	2.7080943448715056
1085	0	1	0	0	2.708364534911644
1086	0	0	1	0	2.250943481605656
1087	0	0	1	0	2.8159793890195406
1088	0	0	0	1	2.8272474095558073
1089	1	0	0	0	2.7157618109996244
1090	1	0	0	0	2.9373700719393208
1091	0	1	0	0	2.6477161514353744
1092	0	0	1	0	2.637148902542167
1093	0	0	1	0	2.770629027860379
1094	0	0	1	0	3.252256167088335
1095	0	0	1	0	2.5248267660893093
1096	0	0	1	0	2.947761130731661
1097	0	0	1	0	2.6181808363557826
1098	0	0	1	0	3.1890460964789202
1099	0	0	1	0	2.7409561729146685
1100	0	0	0	1	3.167087876735091
1101	1	0	0	0	2.6394929290352382
1102	0	1	0	0	2.105282230683273
1103	0	0	1	0	2.5179854931790975
1104	0	0	0	1	2.4714456389250046
1105	0	1	0	0	1.30614092191829
1106	0	0	0	1	9.999999999999996
1107	1	0	0	0	2.3845853726549584
1108	1	0	0	0	3.0956364154741185
1109	1	0	0	0	3.2311080130465433
1110	0	1	0	0	4.020056214723841
1111	0	0	0	1	3.7145303679825945
1112	1	0	0	0	2.489456502924647
1113	0	1	0	0	2.5457004288082645
1114	0	0	0	1	2.5041715066434707
1115	1	0	0	0	3.1082627664506406
1116	0	1	0	0	2.8738549425950533
1117	0	0	0	1	4.135408500675221
1118	1	0	0	0	3.167421051848132
1119	1	0	0	0	4.118320189428611
1120	0	1	0	0	3.9950325494557832
1121	0	0	0	1	4.355658667413133
1122	0	1	0	0	4.115802698618666
1123	0	0	0	1	4.451174508897994
1124	1	0	0	0	3.042101007806287
1125	0	1	0	0	2.7354274271197765
1126	0	0	1	0	2.943323356012603
1127	0	0	1	0	2.411609947566578
1128	0	0	1	0	2.375223976612073
1129	0	0	0	1	2.7751887514267857
1130	1	0	0	0	2.5996750606554713
1131	1	0	0	0	2.5588228869698613
1132	1	0	0	0	2.4828359387459984
1133	1	0	0	0	2.9256305143220778
1134	1	0	0	0	2.606016600229405
1135	1	0	0	0	2.5140078269802704
1136	1	0	0	0	3.7869352171736708
1137	0	1	0	0	1.698791104268044
1138	0	0	0	1	2.5011261184060842
1139	1	0	0	0	3.402941399453922
1140	1	0	0	0	2.410489624322579
1141	1	0	0	0	3.0393222441348824
1142	1	0	0	0	2.522593075208968
1143	0	1	0	0	2.5793003119284355
1144	0	0	0	1	2.6833857251710485
1145	0	1	0	0	2.8718152312342995
1146	0	0	0	1	2.4316566151884245
1147	1	0	0	0	2.565619915106503
1148	1	0	0	0	2.7203519689456983
1149	1	0	0	0	2.7512917499348672
1150	0	1	0	0	2.7986715861861917
1151	0	0	0	1	2.669769897974832
1152	1	0	0	0	2.7361839509493757
1153	1	0	0	0	2.71463761275044
1154	1	0	0	0	2.729051226776412
1155	1	0	0	0	3.984380829067773
1156	1	0	0	0	3.7953861465160936
1157	0	1	0	0	3.051380049096491
1158	0	0	1	0	3.3581019887262333
1159	0	0	0	1	2.765101921047412
1160	1	0	0	0	2.270466958492365
1161	0	1	0	0	2.853900282126146
1162	0	0	0	1	2.5693657005284236
1163	1	0	0	0	3.014522736474123
1164	0	1	0	0	3.1801480282428023
1165	0	0	0	1	3.1209361032059095
1166	1	0	0	0	2.5393769738456298
1167	0	1	0	0	2.1601170751842536
1168	0	0	0	1	2.164830506801588
1169	0	1	0	0	2.6645560350815147
1170	0	0	0	1	2.9109111421187093
1171	1	0	0	0	4.122187763309142
1172	1	0	0	0	2.466661851212901
1173	1	0	0	0	2.524134692693293
1174	0	1	0	0	2.932816088281909
1175	0	0	0	1	2.8930609204746314
1176	0	1	0	0	2.3711470633413816
1177	0	0	1	0	2.7153299877546844
1178	0	0	0	1	2.815896305907831
1179	1	0	0	0	2.456955292760125
1180	1	0	0	0	3.4322096583168626
1181	1	0	0	0	3.7028727137805286
1182	1	0	0	0	2.198438712407935
1183	1	0	0	0	3.2740097709282336
1184	1	0	0	0	2.692668346731656
1185	1	0	0	0	2.3666355442087257
1186	1	0	0	0	3.5227862853942358
1187	1	0	0	0	2.16524513203182
1188	1	0	0	0	2.471441021758932
1189	1	0	0	0	2.275749171962765
1190	1	0	0	0	1.562702123468021
1191	1	0	0	0	2.616369211530756
1192	1	0	0	0	2.929734325217976
1193	1	0	0	0	2.7407175498742955
1194	0	1	0	0	3.2089351049539467
1195	0	0	0	1	2.896581999159404
1196	1	0	0	0	2.2874871744512313
1197	1	0	0	0	1.9510742261700291
1198	1	0	0	0	2.1271388966762332
1199	1	0	0	0	2.331347690652321
1200	1	0	0	0	2.460071197884845
1201	1	0	0	0	2.627678109555297
1202	1	0	0	0	2.402224913757549
1203	0	1	0	0	2.5888479729745875
1204	0	0	1	0	2.5253420774428563
1205	0	0	1	0	2.5171895443740593
1206	0	0	0	1	2.7685085524089934
1207	0	1	0	0	2.4339880415894064
1208	0	0	1	0	2.583827569194282
1209	0	0	0	1	2.8645351687818175
1210	0	1	0	0	3.251471854316
1211	0	0	0	1	4.030767314664904
1212	0	1	0	0	2.7791655187608284
1213	0	0	1	0	2.587752410687073
1214	0	0	1	0	3.2456883764476796
1215	0	0	0	1	2.6120014903826614
1216	0	1	0	0	2.711222798845358
1217	0	0	0	1	3.485558596355518
1218	1	0	0	0	3.2648793674389855
1219	1	0	0	0	2.5814040233212237
1220	1	0	0	0	1.705772998631928
1221	0	1	0	0	2.4338467892563287
1222	0	0	0	1	3.0301400839811734
1223	1	0	0	0	2.6720839556200113
1224	0	1	0	0	2.6224725806520826
1225	0	0	1	0	2.8143565165017868
1226	0	0	1	0	3.346972216992454
1227	0	0	1	0	2.7947413650638846
1228	0	0	0	1	2.8707811425574197
1229	0	1	0	0	2.823393791507053
1230	0	0	1	0	3.6223936780758135
1231	0	0	0	1	2.394455425083831
1232	1	0	0	0	3.0375374260914634
1233	1	0	0	0	2.8438618920262546
1234	0	1	0	0	3.1316630438810797
1235	0	0	0	1	4.36518297701809
1236	0	1	0	0	2.7377258462934284
1237	0	0	0	1	2.444854356015553
1238	1	0	0	0	2.96051955077136
1239	1	0	0	0	2.9896703505508597
1240	0	1	0	0	2.966888169840669
1241	0	0	1	0	2.6574043058685093
1242	0	0	1	0	2.3915157310356854
1243	0	0	1	0	2.6036421210994884
1244	0	0	1	0	2.7899626174903362
1245	0	0	0	1	2.603272339788548
1246	0	1	0	0	2.312527242109185
1247	0	0	1	0	3.1426137287565017
1248	0	0	0	1	2.565238404684928
1249	1	0	0	0	3.059051760125292
1250	0	1	0	0	3.0511949023001774
1251	0	0	0	1	3.1212198770109714
1252	1	0	0	0	2.556248211476731
1253	0	1	0	0	2.586032299290964
1254	0	0	1	0	3.13333894282176
1255	0	0	1	0	3.290394947568821
1256	0	0	0	1	4.167109390835764
1257	1	0	0	0	5.400788147193871
1258	1	0	0	0	2.3117231891087897
1259	0	1	0	0	2.9927677008593916
1260	0	0	1	0	3.3682359739673995
1261	0	0	1	0	2.5092176416260172
1262	0	0	0	1	3.1891901584863973
1263	1	0	0	0	4.448466660995576
1264	0	1	0	0	2.7755329385113248
1265	0	0	0	1	2.58575078117235
1266	1	0	0	0	4.036410494230558
1267	1	0	0	0	2.2355216510485483
1268	0	1	0	0	2.6512282487082866
1269	0	0	0	1	2.369015896158784
1270	0	1	0	0	3.760259583362713
1271	0	0	0	1	3.6088867058010172
1272	0	1	0	0	3.1832801570906164
1273	0	0	0	1	2.5421816334251672
1274	1	0	0	0	2.47655874920038
1275	1	0	0	0	2.5614080861727615
1276	1	0	0	0	2.8720471824618596
1277	0	1	0	0	2.4334560493396302
1278	0	0	0	1	2.6497512452218865
1279	0	1	0	0	2.81919191870593
1280	0	0	0	1	3.3770398337578595
1281	1	0	0	0	4.440309998843707
1282	1	0	0	0	4.579511077764088
1283	0	1	0	0	3.339245594794957
1284	0	0	0	1	3.487616339380831
1285	0	1	0	0	2.3688974231087623
1286	0	0	0	1	2.3429802512700824
1287	0	1	0	0	2.7077876527449085
1288	0	0	0	1	3.1882360794856157
1289	1	0	0	0	2.735653433945994
1290	0	1	0	0	3.313579973065442
1291	0	0	1	0	4.0026315620967114
1292	0	0	1	0	3.4315315666317185
1293	0	0	1	0	2.519656289321436
1294	0	0	0	1	4.2432426308813795
1295	1	0	0	0	3.1971207231641103
1296	0	1	0	0	2.475458948278777
1297	0	0	0	1	2.7766313876768285
1298	1	0	0	0	4.240424124539612
1299	1	0	0	0	3.3730832914681703
1300	1	0	0	0	2.852058997928476
1301	0	1	0	0	2.840296134192235
1302	0	0	1	0	2.243415254597294
1303	0	0	1	0	2.898832592769244
1304	0	0	1	0	2.951556516526298
1305	0	0	0	1	2.5554793120728507
1306	0	1	0	0	2.7981926461976387
1307	0	0	1	0	2.935298696290459
1308	0	0	0	1	2.768083634259126
1309	1	0	0	0	2.870330040964966
1310	1	0	0	0	3.549543037745373
1311	1	0	0	0	2.834834033155403
1312	1	0	0	0	3.674210113945972
1313	1	0	0	0	2.5742152667995666
1314	0	1	0	0	2.956362576546456
1315	0	0	0	1	2.7791769509288815
1316	1	0	0	0	2.683700716803786
1317	0	1	0	0	2.7798842996685917
1318	0	0	1	0	2.4655964444210676
1319	0	0	0	1	2.151203312503828
1320	0	1	0	0	2.631419015589378
1321	0	0	1	0	2.7840868332016875
1322	0	0	0	1	2.344634114822927
1323	1	0	0	0	2.2206285611809466
1324	1	0	0	0	3.169885249883224
1325	1	0	0	0	3.2565552800959052
1326	1	0	0	0	3.6700825301875963
1327	0	1	0	0	2.70787443709263
1328	0	0	1	0	2.6874787058453644
1329	0	0	0	1	3.6008484092579445
1330	1	0	0	0	2.79453833319497
1331	0	1	0	0	2.918556480748749
1332	0	0	0	1	2.5504003808330094
1333	0	1	0	0	2.1118614909077835
1334	0	0	0	1	3.502881756217351
1335	1	0	0	0	3.57374692217538
1336	1	0	0	0	2.542704122474798
1337	1	0	0	0	2.5345182141820577
1338	1	0	0	0	2.842525973289997
1339	1	0	0	0	2.3982557493405317
1340	0	1	0	0	5.09884821013919
1341	0	0	0	1	2.497413001468646
1342	1	0	0	0	2.6011521632010726
1343	0	1	0	0	2.3946048624570637
1344	0	0	1	0	2.2176681786756394
1345	0	0	1	0	2.5463947835359964
1346	0	0	0	1	2.938069768060647
1347	1	0	0	0	2.518919273601608
1348	1	0	0	0	2.7665784937448845
1349	1	0	0	0	2.7861000887207843
1350	1	0	0	0	2.3242338870566224
1351	1	0	0	0	2.671331074151375
1352	0	1	0	0	2.852251596001344
1353	0	0	1	0	2.9788283696659796
1354	0	0	0	1	2.3649347720394602
1355	1	0	0	0	2.980154626924838
1356	1	0	0	0	3.0515605329642015
1357	1	0	0	0	2.576869157628189
1358	1	0	0	0	2.749057988658468
1359	1	0	0	0	2.634561056387061
1360	1	0	0	0	3.2554546382838585
1361	0	1	0	0	2.8269275849843236
1362	0	0	0	1	3.001100815384389
1363	1	0	0	0	2.485928812632008
1364	1	0	0	0	2.4295794227899905
1365	1	0	0	0	3.6024089217773905
1366	1	0	0	0	3.4502627533280608
1367	1	0	0	0	3.3537661230358644
1368	1	0	0	0	2.093775985338779
1369	0	1	0	0	2.344834776067158
1370	0	0	0	1	2.413139944251685
1371	1	0	0	0	3.696889684361241
1372	1	0	0	0	2.4822861223861286
1373	1	0	0	0	3.465916212597151
1374	1	0	0	0	2.3143555355982155
1375	1	0	0	0	2.6767427939162363
1376	1	0	0	0	2.2394662532720604
1377	0	1	0	0	3.1278171132341757
1378	0	0	0	1	3.1233517049064137
1379	1	0	0	0	2.803172963512795
1380	1	0	0	0	2.810710752726538
1381	0	1	0	0	2.7745363513527916
1382	0	0	0	1	2.3895550440523294
1383	1	0	0	0	2.5791987741154694
1384	1	0	0	0	2.742946055692232
1385	1	0	0	0	2.88479365756068
1386	1	0	0	0	2.8678503229079917
1387	1	0	0	0	2.252565255190683
1388	1	0	0	0	2.5764922323750294
1389	1	0	0	0	2.7938082366342516
1390	0	1	0	0	2.483256727242053
1391	0	0	1	0	1.868505428350868
1392	0	0	1	0	2.646436938662193
1393	0	0	1	0	2.3536684573344915
1394	0	0	1	0	2.3100524859023928
1395	0	0	1	0	2.7305070428429796
1396	0	0	0	1	2.608290645232828
1397	0	1	0	0	3.211149383010881
1398	0	0	0	1	2.8316281954308984
1399	1	0	0	0	2.1969811737688714
1400	1	0	0	0	2.608248358073686
1401	1	0	0	0	2.418225551147192
1402	0	1	0	0	2.422984829324686
1403	0	0	1	0	2.236053785009934
1404	0	0	1	0	2.0483009955415783
1405	0	0	0	1	2.008481560304504
1406	1	0	0	0	2.8264442705952684
1407	1	0	0	0	3.040233949729708
1408	0	1	0	0	2.4871408211390933
1409	0	0	0	1	2.9475541304877213
1410	0	1	0	0	2.2295084994584853
1411	0	0	0	1	2.062027999695669
1412	1	0	0	0	4.211134199082758
1413	1	0	0	0	2.1209298490723483
1414	1	0	0	0	2.997278553927829
1415	1	0	0	0	3.550994605986656
1416	1	0	0	0	2.435020312951289
1417	0	1	0	0	3.1898916905505095
1418	0	0	1	0	2.7999093386331344
1419	0	0	1	0	2.7716177272885316
1420	0	0	0	1	3.3800790120011563
1421	0	1	0	0	2.6468302054107076
1422	0	0	1	0	2.6487569617642723
1423	0	0	0	1	2.8037238044494215
1424	1	0	0	0	2.8748243983167057
1425	1	0	0	0	4.099469068079139
1426	1	0	0	0	2.3769314039837766
1427	0	1	0	0	2.2827195033284733
1428	0	0	1	0	2.261982966062966
1429	0	0	0	1	2.7482376082065856
1430	1	0	0	0	2.3935446482627336
1431	0	1	0	0	3.076619541826995
1432	0	0	0	1	3.293184261946049
1433	0	1	0	0	3.5595960494715775
1434	0	0	0	1	2.5518117159058358
1435	0	1	0	0	3.765053972361618
1436	0	0	0	1	2.807963367182261
1437	0	1	0	0	2.475855556202599
1438	0	0	0	1	2.6407758710547724
1439	1	0	0	0	2.065388568243473
1440	0	1	0	0	2.1478599109701917
1441	0	0	1	0	3.1267047030303594
1442	0	0	0	1	3.165690799051077
1443	1	0	0	0	3.3375045700449073
1444	0	1	0	0	2.2967281772361217
1445	0	0	1	0	3.6863025369179896
1446	0	0	1	0	2.709402333819121
1447	0	0	0	1	2.3721783310892843
1448	0	1	0	0	2.7507173054492613
1449	0	0	0	1	2.482058581519814
1450	1	0	0	0	2.571359081167053
1451	0	1	0	0	2.9691429867399486
1452	0	0	1	0	2.374143246070086
1453	0	0	1	0	3.065096636364893
1454	0	0	0	1	1.8183571424526415
1455	1	0	0	0	3.3575792271769855
1456	1	0	0	0	2.7034397136748987
1457	1	0	0	0	4.06649912569168
1458	1	0	0	0	3.3497967902875456
1459	1	0	0	0	2.4954387027810983
1460	0	1	0	0	2.6143808803487616
1461	0	0	0	1	3.145184025413466
1462	1	0	0	0	3.351096454968456
1463	0	1	0	0	2.7384954646064714
1464	0	0	0	1	2.6892994406649167
1465	1	0	0	0	2.47847916910026
1466	1	0	0	0	3.077823211261282
1467	1	0	0	0	2.8491380633163734
1468	1	0	0	0	2.1417480345316315
1469	0	1	0	0	4.000127578417535
1470	0	0	1	0	2.465284855729201
1471	0	0	0	1	2.3972580358564444
1472	0	1	0	0	2.565178451473939
1473	0	0	0	1	3.319874526092026
1474	0	1	0	0	2.580627639687866
1475	0	0	1	0	2.3397616432255792
1476	0	0	0	1	2.550750828096883
1477	1	0	0	0	3.362009612113244
1478	0	1	0	0	2.4268931084340926
1479	0	0	1	0	2.4333474833200848
1480	0	0	1	0	2.650887472438005
1481	0	0	0	1	2.667740621942113
1482	1	0	0	0	3.02306779255653
1483	1	0	0	0	3.124233580522298
1484	0	1	0	0	2.124823470230248
1485	0	0	1	0	2.349374030588232
1486	0	0	1	0	3.1761448556837837
1487	0	0	1	0	2.7255814092889943
1488	0	0	1	0	2.6780749159356265
1489	0	0	0	1	2.9880023210675963
1490	0	1	0	0	2.124886611906587
1491	0	0	0	1	2.068725755115711
1492	1	0	0	0	3.3724622652497787
1493	0	1	0	0	2.3151307503308907
1494	0	0	1	0	2.6984695260813596
1495	0	0	0	1	2.8226008349078815
1496	1	0	0	0	6.073482445190115
1497	0	1	0	0	2.9262938242621392
1498	0	0	0	1	2.9238726792915264
1499	1	0	0	0	3.7862212591594844
1501	1	0	0	0	3.4867725847444246
1502	1	0	0	0	2.7751825873764506
1503	1	0	0	0	2.5951786806903114
1504	1	0	0	0	3.457721662547808
1505	0	1	0	0	2.073151190169831
1506	0	0	0	1	2.5905344191527613
1507	1	0	0	0	3.0401969927303294
1508	1	0	0	0	2.345328069981014
1509	1	0	0	0	2.8444366523318205
1510	1	0	0	0	2.8753602327279233
1511	1	0	0	0	2.4203228030304578
1512	0	1	0	0	2.7540720574568236
1513	0	0	0	1	3.1225276141553566
1514	0	1	0	0	2.4729240160472066
1515	0	0	0	1	2.7150558846122794
1516	0	1	0	0	2.9764809526239056
1517	0	0	1	0	2.730142719598274
1518	0	0	0	1	2.729477085871232
1519	1	0	0	0	2.5069874972393693
1520	1	0	0	0	2.4413211088704587
1521	1	0	0	0	2.68017983010952
1522	1	0	0	0	3.174634965910124
1523	1	0	0	0	2.869007812604174
1524	0	1	0	0	1.9677174741646901
1525	0	0	0	1	2.297862581754825
1526	1	0	0	0	2.8823050131492924
1527	1	0	0	0	2.5597089934438753
1528	1	0	0	0	3.3064773684735425
1529	1	0	0	0	2.4164412736774876
1530	0	1	0	0	2.771867587393102
1531	0	0	0	1	2.351972689634734
1532	1	0	0	0	3.301843764377497
1533	1	0	0	0	2.1988261662085535
1534	1	0	0	0	3.877174949376042
1535	1	0	0	0	2.8976440010943754
1536	0	1	0	0	2.2981679671528776
1537	0	0	0	1	3.343224562683607
1538	0	1	0	0	3.016337539728743
1539	0	0	1	0	3.324933839473481
1540	0	0	1	0	2.8098724826950527
1541	0	0	0	1	2.6869537250184763
1542	0	1	0	0	2.882253667556744
1543	0	0	0	1	2.457286784678352
1544	0	1	0	0	2.4472647404278454
1545	0	0	1	0	3.7211249301278673
1546	0	0	1	0	2.707162115798115
1547	0	0	0	1	2.9395956492428157
1548	0	1	0	0	3.188466904692232
1549	0	0	1	0	2.8033090931795352
1550	0	0	0	1	3.334900155516356
1551	0	1	0	0	3.9648040673558826
1552	0	0	0	1	2.7108012179597
1553	0	1	0	0	3.6632940772637554
1554	0	0	0	1	2.4073006171612232
1555	1	0	0	0	2.5444274170691874
1556	1	0	0	0	2.2322260274035957
1557	0	1	0	0	3.2955861314604453
1558	0	0	1	0	3.4148909827688154
1559	0	0	0	1	3.432321070494552
1560	1	0	0	0	2.3391363655880677
1561	0	1	0	0	2.459985393344968
1562	0	0	1	0	2.087677071068266
1563	0	0	1	0	2.4219521375422524
1564	0	0	1	0	2.8719289006282347
1565	0	0	1	0	2.0681428615479467
1566	0	0	0	1	2.1202196696947584
1567	0	1	0	0	2.883065390167422
1568	0	0	1	0	3.088648684374426
1569	0	0	1	0	2.9570631036769663
1570	0	0	1	0	1.8095663950858925
1571	0	0	1	0	2.4146578968522854
1572	0	0	0	1	2.6403916168106845
1573	1	0	0	0	2.96936660913398
1574	1	0	0	0	2.8632302854034157
1575	1	0	0	0	3.6360199611088464
1576	0	1	0	0	2.392522941171981
1577	0	0	0	1	2.1830352707257874
1578	1	0	0	0	2.9857201562195956
1579	0	1	0	0	3.2113924121830624
1580	0	0	0	1	3.067242730234116
1581	0	1	0	0	2.977894202999668
1582	0	0	0	1	2.501800805862903
1583	1	0	0	0	3.6351330210444495
1584	1	0	0	0	2.6257280272801036
1585	0	1	0	0	2.8011010452076333
1586	0	0	0	1	2.684124276341626
1587	1	0	0	0	3.6621168405954756
1588	0	1	0	0	2.5951897294560387
1589	0	0	1	0	2.835307807846006
1590	0	0	1	0	2.2079699084777187
1591	0	0	1	0	2.105264748744119
1592	0	0	1	0	2.723560326067024
1593	0	0	0	1	2.709264345666531
1594	0	1	0	0	2.8642174402765237
1595	0	0	1	0	3.668406925575989
1596	0	0	0	1	2.2420317418680527
1597	1	0	0	0	4.580959159769862
1598	0	1	0	0	3.0183908298645736
1599	0	0	1	0	2.848808655777014
1600	0	0	1	0	2.5457285505962717
1601	0	0	0	1	3.1345835827144395
1602	1	0	0	0	4.661648968329209
1603	0	1	0	0	3.832825036618892
1604	0	0	0	1	2.634214681667355
1605	1	0	0	0	2.309199353470246
1606	1	0	0	0	1.118810624858501
1607	1	0	0	0	2.9865212916282076
1608	1	0	0	0	5.103654734351166
1609	1	0	0	0	2.8009621953046246
1610	0	1	0	0	2.209826164391504
1611	0	0	0	1	2.675907324371738
1612	1	0	0	0	2.7244000725469806
1613	0	1	0	0	2.8841897728523347
1614	0	0	1	0	3.3710757637229034
1615	0	0	1	0	2.7928280479693357
1616	0	0	1	0	1.98081725545227
1617	0	0	1	0	3.285960541244858
1618	0	0	1	0	2.9562455861279364
1619	0	0	1	0	2.7293050022208702
1620	0	0	1	0	2.8052372301804716
1621	0	0	0	1	3.5377353017776403
1622	1	0	0	0	1.98296532697569
1623	1	0	0	0	3.7394501791499972
1624	1	0	0	0	2.065573649367746
1625	1	0	0	0	2.543533712648227
1626	0	1	0	0	2.7507185983948297
1627	0	0	1	0	2.447347426460292
1628	0	0	1	0	2.4974444307917145
1629	0	0	1	0	3.2399828112780678
1630	0	0	1	0	2.335971768124967
1631	0	0	0	1	2.3396602754040963
1632	0	1	0	0	4.74426573763504
1633	0	0	1	0	2.7436461253983953
1634	0	0	1	0	2.9930481437860617
1635	0	0	1	0	2.7094579562978174
1636	0	0	0	1	2.858586121164004
1637	0	1	0	0	4.2949481592440755
1638	0	0	0	1	2.6988075208068354
1639	1	0	0	0	3.1852100185301833
1640	1	0	0	0	3.3270576216822594
1641	0	1	0	0	2.6952442653448596
1642	0	0	0	1	2.885477148623592
1643	0	1	0	0	3.0638766639465964
1644	0	0	0	1	2.848795017291393
1645	1	0	0	0	2.657314940679269
1646	0	1	0	0	4.103061799482649
1647	0	0	0	1	5.307242654523702
1648	1	0	0	0	2.4071707135932288
1649	1	0	0	0	2.565945610873761
1650	1	0	0	0	2.6143420674638986
1651	1	0	0	0	1.4917009926635032
1652	0	1	0	0	3.5675556795626964
1653	0	0	0	1	3.0250844082502866
1654	0	1	0	0	2.7973784451472676
1655	0	0	1	0	3.0120154189145603
1656	0	0	0	1	2.5578762447685426
1657	0	1	0	0	3.4327836122867446
1658	0	0	0	1	2.6333275559518494
1659	1	0	0	0	2.896859810498982
1660	0	1	0	0	3.433698246579388
1661	0	0	1	0	2.580927148550635
1662	0	0	1	0	2.909242683625437
1663	0	0	1	0	2.4762083947175064
1664	0	0	1	0	3.424285410406594
1665	0	0	1	0	2.566181450701234
1666	0	0	0	1	3.2550057233282805
1667	0	1	0	0	3.974743673308197
1668	0	0	1	0	3.184788415574175
1669	0	0	0	1	5.061623556020816
1670	0	1	0	0	2.045863631234482
1671	0	0	0	1	2.883224159979685
1672	1	0	0	0	2.7786581578388985
1673	1	0	0	0	1.6877520290906904
1674	1	0	0	0	1.9675876735395526
1675	1	0	0	0	1.9242472572901963
1676	1	0	0	0	1.582704649837506
1677	1	0	0	0	2.000941271830181
1678	1	0	0	0	1.9631467690213633
1679	0	1	0	0	2.348051202965314
1680	0	0	1	0	2.009384807668631
1681	0	0	0	1	2.0603497769468517
1682	0	1	0	0	2.163653969448917
1683	0	0	0	1	1.672867080176965
1684	0	1	0	0	2.766851951658179
1685	0	0	0	1	3.187210387325359
1686	1	0	0	0	2.610655505034534
1687	0	1	0	0	2.3177403508686796
1688	0	0	0	1	1.873602314452504
1689	1	0	0	0	2.8788635753563327
1690	0	1	0	0	2.8134716319221305
1691	0	0	1	0	2.5388202416863557
1692	0	0	0	1	2.603366887183877
1693	0	1	0	0	1.9508016116223366
1694	0	0	0	1	2.780780072210181
1695	1	0	0	0	2.9191209436023073
1696	1	0	0	0	3.5378474758951017
1697	1	0	0	0	5.358063486498695
1698	0	1	0	0	2.464603096397746
1699	0	0	0	1	2.7366168664086334
1700	1	0	0	0	4.271812193918883
1701	0	1	0	0	3.7331737111280265
1702	0	0	0	1	3.4797726679679535
1703	1	0	0	0	2.745539579461566
1704	1	0	0	0	3.313014674352347
1705	0	1	0	0	2.317015222927276
1706	0	0	1	0	2.5724057068661277
1707	0	0	0	1	1.9955463007265384
1708	1	0	0	0	3.341915850165517
1709	0	1	0	0	2.685100723362849
1710	0	0	1	0	2.49483744318837
1711	0	0	0	1	3.067150727877871
1712	1	0	0	0	2.349765643450819
1713	0	1	0	0	2.45967126123323
1714	0	0	0	1	2.5479958662222217
1715	1	0	0	0	3.776435989199349
1716	1	0	0	0	2.8597592907540714
1717	1	0	0	0	2.3312537424790203
1718	0	1	0	0	4.3292204841814055
1719	0	0	0	1	3.0372679439106767
1720	1	0	0	0	2.16524513203182
1721	0	1	0	0	3.0809547116491314
1722	0	0	0	1	2.6242384188186847
1723	1	0	0	0	3.1315187831123192
1724	0	1	0	0	2.4918308670299134
1725	0	0	0	1	2.4404086835452135
1726	1	0	0	0	2.406503514068115
1727	1	0	0	0	3.337478683918274
1728	1	0	0	0	3.0344025132101042
1729	1	0	0	0	2.9171830407456794
1730	1	0	0	0	2.932867103073505
1731	1	0	0	0	3.6592958722286597
1732	1	0	0	0	3.689067519156511
1733	1	0	0	0	2.9481087453532386
1734	1	0	0	0	3.3467513194302514
1735	1	0	0	0	2.336183496212589
1736	0	1	0	0	2.742971255026459
1737	0	0	0	1	2.755228797673971
1738	1	0	0	0	3.102184998762706
1739	1	0	0	0	2.548879217183294
1740	1	0	0	0	4.148461907249075
1741	1	0	0	0	2.16524513203182
1742	1	0	0	0	2.144509171001787
1743	1	0	0	0	2.3969180500691296
1744	0	1	0	0	2.7554600028986562
1745	0	0	0	1	3.088552415933362
1746	1	0	0	0	2.6983009933205597
1747	1	0	0	0	2.6801933504096564
1748	1	0	0	0	3.2090381953602343
1749	1	0	0	0	3.4292380621048686
1750	1	0	0	0	3.6589112634829277
1751	1	0	0	0	2.5641338558431066
1752	1	0	0	0	2.9948185723188856
1753	1	0	0	0	3.5961708574687594
1754	1	0	0	0	2.693489539502371
1755	0	1	0	0	2.456391843077867
1756	0	0	0	1	2.4629977095651663
1757	1	0	0	0	3.344133460470848
1758	1	0	0	0	3.4410357742231126
1759	1	0	0	0	3.9742026553763004
1760	1	0	0	0	4.241913980375137
1761	0	1	0	0	3.4090888686692056
1762	0	0	1	0	3.0731353948399787
1763	0	0	1	0	3.9396773355494155
1764	0	0	0	1	2.6882881430093852
1765	1	0	0	0	2.4814036241382453
1766	1	0	0	0	2.81479321820885
1767	1	0	0	0	2.934511526072012
1768	1	0	0	0	2.5511728974269614
1769	0	1	0	0	2.5687334865961873
1770	0	0	0	1	2.396813746397038
1771	0	1	0	0	3.049815155901993
1772	0	0	0	1	3.392118995439709
1773	0	1	0	0	4.168081698265
1774	0	0	1	0	2.8550169857032808
1775	0	0	0	1	2.58340738092363
1776	0	1	0	0	2.4620282480225693
1777	0	0	0	1	2.437818253748489
1778	0	1	0	0	3.450552574719968
1779	0	0	0	1	3.425664502822137
1780	0	1	0	0	2.8592655590535885
1781	0	0	0	1	3.2366141243764655
1782	1	0	0	0	2.3690406300700637
1783	0	1	0	0	2.632417920596559
1784	0	0	0	1	2.7437410636634056
1785	1	0	0	0	2.947386181267991
1786	1	0	0	0	2.9731050331986952
1787	1	0	0	0	3.1139897217726387
1788	0	1	0	0	3.186206084932387
1789	0	0	1	0	2.895576656844984
1790	0	0	1	0	2.439187130860464
1791	0	0	0	1	2.528023270907108
1792	1	0	0	0	2.7088816690547812
1793	0	1	0	0	1.7968240792001489
1794	0	0	0	1	2.256242918842497
1795	1	0	0	0	2.886389885018469
1796	1	0	0	0	2.9993258586028935
1797	1	0	0	0	2.1087054607871925
1798	1	0	0	0	2.162470596246242
1799	1	0	0	0	2.6911109581090655
1800	1	0	0	0	2.046304268601809
1801	1	0	0	0	4.03233855477262
1802	1	0	0	0	2.6397132079741814
1803	0	1	0	0	1.8642483687831968
1804	0	0	0	1	2.3143619993926614
1805	1	0	0	0	2.552395846674639
1806	0	1	0	0	2.2277984164514057
1807	0	0	0	1	2.260492314634141
1808	1	0	0	0	2.7977657466691688
1809	1	0	0	0	3.2786762177905353
1810	1	0	0	0	3.3838495805060687
1811	1	0	0	0	2.9718771031672655
1812	1	0	0	0	1.5752833569716598
1813	0	1	0	0	2.338499597204424
1814	0	0	0	1	2.005222690007203
1815	1	0	0	0	2.0779247641431233
1816	0	1	0	0	2.2746938515918385
1817	0	0	0	1	2.08543644663566
1818	1	0	0	0	2.351731757160157
1819	1	0	0	0	2.7523134516170074
1820	1	0	0	0	2.7324093975548958
1821	0	1	0	0	3.4805971043891546
1822	0	0	0	1	2.158981477467808
1823	1	0	0	0	2.298538252318745
1824	0	1	0	0	2.542193010895095
1825	0	0	0	1	2.10606851664699
1826	1	0	0	0	2.4398475532194004
1827	0	1	0	0	2.3869902147712234
1828	0	0	0	1	2.4521407617637494
1829	1	0	0	0	3.011213090621101
1830	1	0	0	0	2.899852633061044
1831	1	0	0	0	2.8217133851533602
1832	1	0	0	0	3.236140660046801
1833	1	0	0	0	3.3122774151166126
1834	1	0	0	0	2.064964924624606
1835	1	0	0	0	3.683139249943475
1836	1	0	0	0	2.2536366916591937
1837	0	1	0	0	2.4805865323480463
1838	0	0	0	1	2.602944130208706
1839	0	1	0	0	3.025879297439763
1840	0	0	0	1	2.9400303854803984
1841	1	0	0	0	2.5601323802646636
1842	1	0	0	0	2.795485064706481
1843	1	0	0	0	2.911510990893222
1844	1	0	0	0	2.7338144361193017
1845	0	1	0	0	2.6029548002119967
1846	0	0	1	0	2.5705024667094096
1847	0	0	0	1	2.3289064301608
1848	0	1	0	0	2.704388398354352
1849	0	0	0	1	2.6957995562479162
1850	1	0	0	0	3.1112152097853487
1851	1	0	0	0	2.354539775423602
1852	0	1	0	0	2.6116529883414605
1853	0	0	0	1	3.031055309290734
1854	1	0	0	0	2.572689644715781
1855	1	0	0	0	2.642601705698363
1856	0	1	0	0	2.1878784657105017
1857	0	0	0	1	2.450905752802882
1858	1	0	0	0	3.82315216677618
1859	1	0	0	0	3.2133694054949054
1860	1	0	0	0	2.281571775399621
1861	1	0	0	0	3.932157340133152
1862	0	1	0	0	2.6338351398249475
1863	0	0	1	0	3.2492225583893357
1864	0	0	0	1	3.1880865217019387
1865	1	0	0	0	5.875591020572137
1866	1	0	0	0	2.585830209209292
1867	1	0	0	0	3.047268152575949
1868	0	1	0	0	2.9516211669457544
1869	0	0	0	1	2.4294474520697316
1870	1	0	0	0	2.659849479557432
1871	1	0	0	0	3.3055443823466626
1872	1	0	0	0	2.541669798272956
1873	0	1	0	0	4.841023432745537
1874	0	0	0	1	3.901631682767909
1875	0	1	0	0	3.2496873506782573
1876	0	0	0	1	2.354766887679525
1877	0	1	0	0	2.8514317266566374
1878	0	0	0	1	3.3178089178149186
1879	1	0	0	0	2.507680213786972
1880	1	0	0	0	2.16524513203182
1881	1	0	0	0	2.4942195273879206
1882	0	1	0	0	2.717380511811585
1883	0	0	0	1	2.926848309384112
1884	1	0	0	0	3.1860622977873243
1885	1	0	0	0	2.3826121213196885
1886	1	0	0	0	2.650408736566716
1887	1	0	0	0	2.2444770642455234
1888	1	0	0	0	2.280577467420774
1889	1	0	0	0	2.346181027808236
1890	0	1	0	0	2.2009071488098284
1891	0	0	1	0	2.6978368007986564
1892	0	0	1	0	2.5176067586643422
1893	0	0	0	1	3.159387536807173
1894	1	0	0	0	2.550858919000716
1895	1	0	0	0	3.005428848698453
1896	1	0	0	0	2.6917745128531223
1897	1	0	0	0	2.456209903160041
1898	1	0	0	0	2.947314393807259
1899	0	1	0	0	3.1025103719611846
1900	0	0	0	1	3.115101988943377
1901	0	1	0	0	2.552248062828547
1902	0	0	0	1	4.151220886968399
1903	1	0	0	0	2.6986162950970267
1904	0	1	0	0	3.034383161181246
1905	0	0	1	0	2.4996687956001957
1906	0	0	1	0	2.468377398593377
1907	0	0	0	1	3.3701674882640877
1908	1	0	0	0	3.039464067698124
1909	1	0	0	0	2.4118777552584283
1910	1	0	0	0	2.696603817447299
1911	0	1	0	0	2.9409939510442036
1912	0	0	0	1	2.8901457852218257
1913	1	0	0	0	3.4629152053139127
1914	1	0	0	0	2.554073006693618
1915	1	0	0	0	2.412447443938586
1916	1	0	0	0	2.2748498651625533
1917	1	0	0	0	2.489568103748078
1918	1	0	0	0	3.030852195473637
1919	0	1	0	0	3.7282744915162778
1920	0	0	1	0	3.575094911834302
1921	0	0	0	1	3.722740666449268
1922	1	0	0	0	2.704895751189259
1923	0	1	0	0	3.434964335969797
1924	0	0	1	0	2.8565341210215203
1925	0	0	1	0	2.7630884000489813
1926	0	0	0	1	2.6244512542290743
1927	1	0	0	0	2.7652545179883
1928	1	0	0	0	3.062679941623588
1929	0	1	0	0	2.709135530744179
1930	0	0	0	1	2.4063403223691777
1931	1	0	0	0	2.708578877252082
1932	0	1	0	0	3.164963227478245
1933	0	0	0	1	3.0339813342347735
1934	0	1	0	0	2.567713242285677
1935	0	0	0	1	2.579113263289945
1936	1	0	0	0	2.483756522159362
1937	1	0	0	0	2.271979530151072
1938	1	0	0	0	2.569210037111392
1939	1	0	0	0	3.928280066113569
1940	1	0	0	0	2.9087587638090016
1941	1	0	0	0	2.8367060696084603
1942	1	0	0	0	2.833658730212768
1943	1	0	0	0	2.833051606924291
1944	1	0	0	0	4.2046505491672646
1945	1	0	0	0	2.2862910375684558
1946	0	1	0	0	2.8368153442536572
1947	0	0	0	1	2.5629246118196405
1948	1	0	0	0	2.4048943252682777
1949	1	0	0	0	2.7598157950512694
1950	0	1	0	0	2.5554523387580415
1951	0	0	1	0	3.196460672706199
1952	0	0	1	0	2.2209605601789595
1953	0	0	1	0	2.467379762586498
1954	0	0	0	1	2.449513565395203
1955	1	0	0	0	2.8389813554118057
1956	1	0	0	0	3.1537265912039176
1957	0	1	0	0	2.9472835401965947
1958	0	0	0	1	3.5571029873049778
1959	1	0	0	0	2.178788085068894
1960	0	1	0	0	2.281173317207833
1961	0	0	0	1	1.7354275645257256
1962	1	0	0	0	3.062942379396412
1963	1	0	0	0	2.293443551888897
1964	1	0	0	0	1.341594767459051
1965	1	0	0	0	2.659210512992558
1966	0	1	0	0	2.524702739239116
1967	0	0	0	1	2.8277989265107215
1968	1	0	0	0	1.7610656337627382
1969	1	0	0	0	2.346986686993312
1970	1	0	0	0	1.3763321391255603
1971	1	0	0	0	2.682364276854099
1972	0	1	0	0	2.9246926922660554
1973	0	0	1	0	3.1533653968657265
1974	0	0	1	0	2.5304335114657266
1975	0	0	1	0	2.232085636713262
1976	0	0	0	1	2.598330492075658
1977	1	0	0	0	3.657625474593104
1978	0	1	0	0	3.627057986253252
1979	0	0	1	0	2.610832541220687
1980	0	0	1	0	2.528047071043592
1981	0	0	1	0	2.9156096495771724
1982	0	0	1	0	2.030105084081342
1983	0	0	1	0	2.51367021464255
1984	0	0	1	0	3.335813035252245
1985	0	0	1	0	2.85806580332788
1986	0	0	1	0	2.604968017519191
1987	0	0	1	0	2.256757780560139
1988	0	0	0	1	2.390287313868376
1989	1	0	0	0	1.9495313799073346
1990	0	1	0	0	1.8648809711019914
1991	0	0	1	0	1.9867274659026062
1992	0	0	1	0	2.088868742264755
1993	0	0	1	0	2.106147141238276
1994	0	0	1	0	2.2178391914225766
1995	0	0	1	0	2.0017833089123553
1996	0	0	1	0	3.6607666887068353
1997	0	0	1	0	2.626308152274233
1998	0	0	1	0	1.6923104249571685
1999	0	0	1	0	1.9829903814432173
2000	0	0	1	0	1.76670473033671
2001	0	0	1	0	2.1672474518618894
2002	0	0	1	0	3.0376530490845077
2003	0	0	1	0	2.18050309263074
2004	0	0	1	0	2.8566519353104747
[truncated: 729 more rows]
