# Supplementary material for: Bioinformatic Assessment of Factors Affecting the Correlation between Protein Abundance and Elongation Efficiency in Prokaryotes
Source: Int J Mol Sci. 2022 Oct 9;23(19):11996. doi: 10.3390/ijms231911996 (PMC9570070; doi:10.3390/ijms231911996)
Supplement: Supplementary file 1 [file ijms-23-11996-s001.zip › EloE/output_folder/Staphylococcus_aureus_subsp._aureus_Mu50_158878/staphylococcus aureus subsp. aureus mu50_ribpos.txt]

Positions of ribosomal genes staphylococcus aureus subsp. aureus mu50
1152	1228	1449	1652	1833	1937	1987	2058	2161	2216	2312	2328	2351	2401	2408	2452	2463	2468	2507	2542	2576	2583	2584	2586	2589	2594	2598	2601	2606	2611	2624	2627	2638	2640	2642	2656	2658	2665	2668	2671	2675	2676	2682	2685	2687	2691	2694	2695	2697	2701	2703	2705	2708	2709	2713	2714	2718	2719	2726	
100	167	350	896	1082	1105	1106	1126	1183	1221	1356	1357	1467	1469	1584	1696	1759	1803	1877	1956	1960	1967	2068	2088	2089	2094	2134	2185	2200	2232	2253	2262	2288	2296	2329	2344	2356	2438	2446	2476	2487	2498	2508	2509	2510	2527	2529	2532	2555	2575	2577	2585	2615	2636	2658	2682	2683	2686	2692	
21	25	31	38	40	47	59	90	101	122	133	146	163	173	180	199	203	207	235	259	260	294	333	369	390	406	459	469	491	645	648	661	758	906	916	1137	1162	1203	1248	1480	1487	1501	1571	1636	1659	1691	1788	1881	2046	2058	2152	2165	2192	2346	2358	2378	2582	2615	2709	
320	1235	1480	1741	1856	2044	2138	2146	2212	2272	2273	2360	2386	2389	2424	2436	2445	2446	2483	2500	2501	2512	2527	2530	2555	2560	2570	2574	2575	2595	2597	2602	2606	2608	2627	2631	2632	2639	2640	2652	2654	2658	2663	2664	2665	2667	2678	2680	2685	2690	2692	2694	2695	2701	2709	2711	2716	2719	2721	
29	51	56	61	79	101	138	150	173	196	248	254	275	342	354	362	366	381	388	403	454	504	509	592	612	729	756	757	802	830	882	905	985	1052	1195	1356	1555	1641	1673	1682	1696	1697	1787	1836	1900	1919	1928	2054	2118	2173	2286	2320	2394	2418	2425	2563	2596	2674	2692	
