# Supplementary material for: Bioinformatic Assessment of Factors Affecting the Correlation between Protein Abundance and Elongation Efficiency in Prokaryotes
Source: Int J Mol Sci. 2022 Oct 9;23(19):11996. doi: 10.3390/ijms231911996 (PMC9570070; doi:10.3390/ijms231911996)
Supplement: Supplementary file 1 [file ijms-23-11996-s001.zip › EloE/output_folder/Streptococcus_pyogenes_M1_GAS_160490/streptococcus pyogenes m1 gas_all.txt]

Index = 1
#	Number	EEI	locus_tag	Name	Prot	Note
1	154	1,0000e+00	SPy_0205	-	hypothetical protein	Best Blastp hit = pir||T38499 hypothetical protein
2	64	1,0286e+00	SPy_0084	-	hypothetical protein	Best Blastp hit = no blast hits
3	400	1,0627e+00	SPy_0555	-	putative portal protein - phage associated	Best Blastp hit = pir||T13514 hypothetical protein
4	229	1,1056e+00	SPy_0315	-	hypothetical protein	Best Blastp hit = no blast hits
5	726	1,1333e+00	SPy_0963	-	hypothetical protein	Best Blastp hit = no blast hits
6	307	1,1408e+00	SPy_0432	-	hypothetical protein	Best Blastp hit = no blast hits
7	815	1,1623e+00	SPy_1077	-	putative methyl transferase	Best Blastp hit = gb|AAC98421.1| (L29323) methyl
8	83	1,1994e+00	SPy_0110	-	hypothetical protein	Best Blastp hit = gb|AAD41947.1|AF160864_35
9	219	1,2181e+00	SPy_0300	comX1.1	putative competence protein	Best Blastp hit = gb|AAD50427.1|AF161700_2
10	1462	1,2181e+00	SPy_1902	comX1.2	ComX1-like protein	Best Blastp hit = emb|CAA46629.1| (X65713) ORF
11	1521	1,2181e+00	SPy_1984	-	putative ribonucleotide reductase (NrdI protein)	Best Blastp hit = emb|CAB70606.1| (Y18363)
12	1042	1,2188e+00	SPy_1363	-	hypothetical protein	Best Blastp hit = no blast hits
13	135	1,2199e+00	SPy_0180	-	hypothetical protein	Best Blastp hit = no blast hits
14	685	1,2316e+00	SPy_0916	-	hypothetical protein	Best Blastp hit = no blast hits
15	791	1,2325e+00	SPy_1048	-	hypothetical protein	Best Blastp hit = emb|CAB83918.1| (AL162753)
16	542	1,2369e+00	SPy_0743	-	hypothetical protein	Best Blastp hit = no blast hits
17	1429	1,2423e+00	SPy_1863	-	putative transcriptional activator regulator	Best Blastp hit = dbj|BAB04127.1| (AP001508)
18	1635	1,2485e+00	SPy_2145	-	hypothetical protein - phage associated	Best Blastp hit = gi|9635007 gp137 [Streptococcus
19	304	1,2620e+00	SPy_0428	-	conserved hypothetical protein	Best Blastp hit = sp|P15879|ARC3_CBDP
20	31	1,2687e+00	SPy_0039	-	putative protein-tyrosine phosphatase	Best Blastp hit = pir||E69808 protein-tyrosine
21	1410	1,2703e+00	SPy_1836	-	conserved hypothetical protein	Best Blastp hit = gb|AAC45388.1| (U81488) putative
22	79	1,2716e+00	SPy_0106	comYD	putative competence protein	Best Blastp hit = emb|CAA75315.1| (Y15043) homology
23	185	1,2760e+00	SPy_0256	-	hypothetical protein	Best Blastp hit = dbj|BAB05582.1| (AP001513) unknown
24	492	1,2837e+00	SPy_0680	-	hypothetical protein, phage associated	Best Blastp hit = gi|10879409 similar to smoothelin
25	86	1,2845e+00	SPy_0116	-	hypothetical protein	Best Blastp hit = no blast hits
26	148	1,2867e+00	SPy_0196	-	putative integral membrane protein	Best Blastp hit = gb|AAC97122.1| (U66846) orf5
27	1638	1,2871e+00	SPy_2149	-	hypothetical protein	Best Blastp hit = gi|9507280 pGP1-D [Plasmid pCHL1]
28	1125	1,2894e+00	SPy_1471	-	hypothetical protein - phage associated	Best Blastp hit = no blast hits
29	1315	1,2911e+00	SPy_1717	copY	putative negative transcriptional regulator -	Best Blastp hit = sp|O07127|YPTY_LACSK HYPOTHETICAL
30	1072	1,2918e+00	SPy_1405	-	hypothetical protein	Best Blastp hit = no blast hits
31	728	1,2953e+00	SPy_0967	-	conserved hypothetical protein - phage	Best Blastp hit = gi|9635007 gp137 [Streptococcus
32	97	1,2981e+00	SPy_0133	-	conserved hypothetical protein	Best Blastp hit = gi|10955400 orf50 [Escherichia
33	401	1,2988e+00	SPy_0556	-	hypothetical protein	Best Blastp hit = emb|CAC08463.1| (AJ295852)
34	306	1,3001e+00	SPy_0431	-	hypothetical protein	Best Blastp hit = no blast hits
35	1012	1,3016e+00	SPy_1322	-	hypothetical protein	Best Blastp hit = no blast hits
36	417	1,3059e+00	SPy_0581	-	conserved hypothetical protein	Best Blastp hit = dbj|BAA90855.1| (AB031213) YdcK
37	1516	1,3073e+00	SPy_1978	lrp	leucine-rich protein	Best Blastp hit = pir||H70080 conserved hypothetical
38	1178	1,3088e+00	SPy_1532	-	hypothetical protein	Best Blastp hit = dbj|BAA96471.1| (AB036428) type IV
39	396	1,3161e+00	SPy_0549	-	hypothetical protein	Best Blastp hit = no blast hits
40	489	1,3178e+00	SPy_0676	-	conserved hypothetical protein, phage associated	Best Blastp hit = gb|AAB18697.1| (U38906) ORF22
41	1124	1,3178e+00	SPy_1470	-	conserved hypothetical protein - phage	Best Blastp hit = gb|AAF43132.1|AF208055_19
42	1075	1,3196e+00	SPy_1408	comEC	putative competence protein	Best Blastp hit = dbj|BAA12454.1| (D84432) ComEC
43	1591	1,3218e+00	SPy_2087	-	hypothetical protein	Best Blastp hit = gi|10954689 similar to unknown
44	1288	1,3235e+00	SPy_1680	-	putative transcriptional regulatory protein	Best Blastp hit = emb|CAB70613.1| (AJ133440)
45	1544	1,3303e+00	SPy_2013	-	transposase - IS1562	Best Blastp hit = gb|AAC38767.1| (AF064540) putative
46	1633	1,3340e+00	SPy_2142	-	hypothetical protein	Best Blastp hit = no blast hits
47	1190	1,3374e+00	SPy_1546	-	hypothetical protein	Best Blastp hit = sp|P52080|YAT3_STAAU HYPOTHETICAL
48	403	1,3399e+00	SPy_0559	-	hypothetical protein	Best Blastp hit = pir||D75212 asparagine-tRNA ligase
49	1492	1,3400e+00	SPy_1942	-	hypothetical protein	Best Blastp hit = no blast hits
50	1630	1,3469e+00	SPy_2135	-	putative replication protein	Best Blastp hit = emb|CAB46557.1| (AJ242479)
51	1122	1,3495e+00	SPy_1468	-	conserved hypothetical protein - phage	Best Blastp hit = gb|AAB18701.1| (U38906) ORF26
52	151	1,3500e+00	SPy_0199	-	conserved hypothetical protein, IS861 associated	Best Blastp hit =gb|AAF73805.1|AF154034_2 (AF154034)
53	1021	1,3500e+00	SPy_1335	-	conserved hypothetical protein - transposon IS861	Best Blastp hit = gb|AAF73805.1|AF154034_2
54	1214	1,3500e+00	SPy_1575	-	hypothetical protein	Best Blastp hit = no blast hits
55	869	1,3518e+00	SPy_1144	-	hypothetical protein	Best Blastp hit = emb|CAB69747.1| (AL137166)
56	1502	1,3577e+00	SPy_1957	-	hypothetical protein	Best Blastp hit = no blast hits
57	168	1,3598e+00	SPy_0233	-	conserved hypothetical protein	Best Blastp hit = pir||C70361 conserved hypothetical
58	1548	1,3601e+00	SPy_2023	-	hypothetical protein (mga-associated)	Best Blastp hit = dbj|BAA36701.2| (AB016537) ORF
59	433	1,3610e+00	SPy_0603	-	hypothetical protein	Best Blastp hit = gb|AAF94735.1| (AE004235) NADH
60	1065	1,3632e+00	SPy_1395	-	putative transcription factor	Best Blastp hit = gb|AAC23746.1| (AF052209)
61	907	1,3639e+00	SPy_1190	citX	conserved hypothetical protein	Best Blastp hit = sp|O53080|CITG_LEUMC CITG PROTEIN
62	1535	1,3639e+00	SPy_2001	dppB	transmembrane transport protein	Best Blastp hit = gb|AAC67218.1| (U78968)
63	7	1,3659e+00	SPy_0009	-	conserved hypothetical proteins	Best Blastp hit = sp|P37557|YABO_BACSU HYPOTHETICAL
64	1374	1,3696e+00	SPy_1788	-	conserved hypothetical protein	Best Blastp hit = pir||F69742 hypothetical protein
65	771	1,3723e+00	SPy_1024	-	hypothetical protein	Best Blastp hit = no blast hits
66	1634	1,3733e+00	SPy_2144	-	hypothetical protein	Best Blastp hit = sp|P26764|RPSF_BACLI RNA
67	171	1,3744e+00	SPy_0237	-	conserved hypothetical protein	Best Blastp hit = sp|Q10612|YC84_MYCTU HYPOTHETICAL
68	790	1,3754e+00	SPy_1047	-	hypothetical protein	Best Blastp hit = pir||E81299 hypothetical protein
69	80	1,3774e+00	SPy_0107	-	hypothetical protein	Best Blastp hit = no blast hits
70	930	1,3825e+00	SPy_1218	-	conserved hypothetical protein	Best Blastp hit = sp|P39606|YWCH_BACSU HYPOTHETICAL
71	537	1,3836e+00	SPy_0738	sagA	streptolysin S associated protein	Best Blastp hit = gb|AAC19115.1| (AF067723)
72	558	1,3868e+00	SPy_0762	-	hypothetical protein	Best Blastp hit = no blast hits
73	823	1,3874e+00	SPy_1087	srtG	conserved hypothetical protein - lantibiotics	Best Blastp hit = dbj|BAB08168.1| (AB030831) SrtG
74	1059	1,3874e+00	SPy_1386	-	putative transcriptional regulator protein	Best Blastp hit = sp|O28481|YH93_ARCFU HYPOTHETICAL
75	487	1,3882e+00	SPy_0673	-	conserved hypothetical protein, phage associated	Best Blastp hit = gb|AAF74082.1| (AF212845) ORF129
76	1238	1,3938e+00	SPy_1610	-	conserved hypothetical protein	Best Blastp hit = gb|AAF61313.1| (U96166) unknown
77	998	1,3948e+00	SPy_1298	malA	putative maltodextrose utilization protein	Best Blastp hit = pir||B70034 hypothetical protein
78	730	1,3951e+00	SPy_0970	-	hypothetical protein - phage associated	Best Blastp hit = pir||B70367 hypothetical protein
79	351	1,3995e+00	SPy_0496	mutR	putative positive transcriptional regulator	Best Blastp hit = gb|AAD04237.1| (AF007761) MutR
80	1653	1,4022e+00	SPy_2166	-	hypothetical protein	Best Blastp hit = no blast hits
81	1650	1,4043e+00	SPy_2163	cadC	putative cadmium efflux system accessory	Best Blastp hit = gi|10956778 CadX [Staphylococcus
82	820	1,4055e+00	SPy_1084	srtT	ABC transporter (ATP binding) - lantibiotic	Best Blastp hit = dbj|BAB08163.1| (AB030831) SrtT
83	1217	1,4112e+00	SPy_1580	-	putative acetate kinase	Best Blastp hit = pir||D69060 hypothetical protein
84	892	1,4118e+00	SPy_1172	satE	conserved hypothetical protein	Best Blastp hit = gb|AAG28337.1| (U88582) SatE
85	484	1,4125e+00	SPy_0670	-	hypothetical protein, phage associated	Best Blastp hit = gi|9635666 Orf78 [Pseudomonas
86	754	1,4134e+00	SPy_0998	-	conserved hypothetical protein - phage	Best Blastp hit = sp|P15317|YHYA_BPH44 HYPOTHETICAL
87	490	1,4142e+00	SPy_0677	-	conserved hypothetical protein, phage associated	Best Blastp hit = pir||T13313 hypothetical protein
88	714	1,4142e+00	SPy_0948	-	conserved hypothetical protein - phage	Best Blastp hit = emb|CAB83727.1| (AL162753)
89	260	1,4149e+00	SPy_0361	glr	putative glutamate racemase	Best Blastp hit = gb|AAF72713.1|AF263927_1
90	352	1,4156e+00	SPy_0497	fpg	putative formamidopyrimidine-DNA glycosylase	Best Blastp hit = sp|P55045|FPG_STRMU
91	1563	1,4173e+00	SPy_2045	-	protein low temperature requirement C	Best Blastp hit = sp|O32124|YUTG_BACSU HYPOTHETICAL
92	495	1,4177e+00	SPy_0683	-	putative minor capsid protein, phage associated	Best Blastp hit = emb|CAB53790.1| (AJ242593) gp4
93	457	1,4193e+00	SPy_0638	kdgK	putative 2-keto-3-deoxygluconate kinase	Best Blastp hit = pir||G72422
94	1531	1,4240e+00	SPy_1995	flaR	topology modulator	Best Blastp hit = gb|AAF08325.1|U78969_2 (U78969)
95	744	1,4258e+00	SPy_0987	-	conserved hypothetical protein - phage 370.2	Best Blastp hit = emb|CAA59188.1| (X84706) b3
96	683	1,4263e+00	SPy_0914	-	hypothetical protein	Best Blastp hit = no blast hits
97	704	1,4280e+00	SPy_0937	int3	putative integrase - phage associated	Best Blastp hit = emb|CAB96616.1| (AJ400629)
98	1651	1,4297e+00	SPy_2164	-	hypothetical protein	Best Blastp hit = gi|9964470 AMV156 [Amsacta moorei
99	398	1,4350e+00	SPy_0552	-	hypothetical protein	Best Blastp hit = pir||G70393 conserved hypothetical
100	1241	1,4386e+00	SPy_1616	comFA	putative late competence protein required for DNA	Best Blastp hit = dbj|BAB07345.1| (AP001519) late
101	271	1,4386e+00	SPy_0374	-	conserved hypothetical protein	Best Blastp hit = gb|AAC45388.1| (U81488) putative
102	1571	1,4386e+00	SPy_2054	-	putative transcriptional regulator	Best Blastp hit = sp|P44780|FUCR_HAEIN L-FUCOSE
103	1379	1,4395e+00	SPy_1794	-	putative ABC transporter (permease)	Best Blastp hit = dbj|BAB07010.1| (AP001518)
104	87	1,4397e+00	SPy_0117	-	hypothetical protein	Best Blastp hit = no blast hits
105	327	1,4405e+00	SPy_0459	-	hypothetical protein	Best Blastp hit = no blast hits
106	1485	1,4418e+00	SPy_1935	-	hypothetical protein	Best Blastp hit = no blast hits
107	375	1,4428e+00	SPy_0526	-	hypothetical protein	Best Blastp hit = pir||A69832 probable acid-CoA
108	285	1,4436e+00	SPy_0393	-	hypothetical protein	Best Blastp hit = no blast hits
109	706	1,4440e+00	SPy_0939	-	putative repressor protein - phage associated	Best Blastp hit = gi|9635682 repressor
110	1016	1,4451e+00	SPy_1326	-	conserved hypothetical protein	Best Blastp hit = dbj|BAB07292.1| (AP001519) unknown
111	1210	1,4460e+00	SPy_1570	-	hypothetical protein	Best Blastp hit = gb|AAG19022.1| (AE005002) probable
112	1356	1,4462e+00	SPy_1764	-	putative N-acetyl-muramidase	Best Blastp hit = pir||H70006
113	390	1,4471e+00	SPy_0542	-	putative nucleotide sugar dehydrogenase	Best Blastp hit = dbj|BAB07427.1| (AP001519)
114	561	1,4487e+00	SPy_0766	endA	putative competence associated membrane nuclease	Best Blastp hit = sp|Q03158|NUCE_STRPN DNA-ENTRY
115	627	1,4492e+00	SPy_0845	czcD	putative cation-efflux system membrane protein	Best Blastp hit = pir||T44365 cation-efflux system
116	145	1,4493e+00	SPy_0190	-	conserved hypothetical protein	Best Blastp hit = dbj|BAA35231.1| (D90701)
117	1018	1,4501e+00	SPy_1329	-	hypothetical protein	Best Blastp hit = sp|Q57425|YA7B_HAEIN HYPOTHETICAL
118	1206	1,4512e+00	SPy_1566	-	conserved hypothetical protein	Best Blastp hit = no blast hits
119	705	1,4524e+00	SPy_0938	-	conserved hypothetical protein - phage	Best Blastp hit = gb|AAC35448.1| (AF022481) possible
120	1240	1,4536e+00	SPy_1615	comFC	putative late competence protein	Best Blastp hit = gb|AAB59015.1| (L14437) in Z18629,
121	1359	1,4549e+00	SPy_1768	-	conserved hypothetical protein	Best Blastp hit = pir||F70070 conserved hypothetical
122	804	1,4554e+00	SPy_1064	-	hypothetical protein	Best Blastp hit = no blast hits
123	510	1,4555e+00	SPy_0701	hylP1	hyaluronidase, phage associated	Best Blastp hit = sp|Q54699|HYAL_BPH45
124	816	1,4573e+00	SPy_1080	srtI	protein involved in lantibiotic (srt) production	Best Blastp hit = dbj|BAB08159.1| (AB030831) SrtI
125	268	1,4577e+00	SPy_0370	-	conserved hypothetical protein	Best Blastp hit = pir||G72251 conserved hypothetical
126	126	1,4578e+00	SPy_0171	-	hypothetical protein	Best Blastp hit = sp|Q90827|NEL_CHICK NEL PROTEIN
127	1151	1,4582e+00	SPy_1500	xseA	putative exodeoxyribonuclease VII (large	Best Blastp hit = dbj|BAB06502.1| (AP001516)
128	35	1,4600e+00	SPy_0045	-	conserved hypothetical protein	Best Blastp hit = dbj|BAB06655.1| (AP001517) unknown
129	279	1,4621e+00	SPy_0384	fhuB.1	putative ferrichrome ABC transporter (permease)	Best Blastp hit = gb|AAD33526.3|AF132117_3
130	68	1,4621e+00	SPy_0095	-	putative histidine triad (HIT) protein	Best Blastp hit = pir||B64408 histidine triad (HIT)
131	1576	1,4678e+00	SPy_2063	-	conserved hypothetical protein	Best Blastp hit = sp|P54604|YHCT_BACSU HYPOTHETICAL
132	1221	1,4683e+00	SPy_1586	-	putative beta-galactosidase	Best Blastp hit = gb|AAF97242.1|AF282987_1
133	1046	1,4734e+00	SPy_1367	-	hypothetical protein	Best Blastp hit = no blast hits
134	1023	1,4773e+00	SPy_1337	rsuA	putative 16S pseudouridylate synthase	Best Blastp hit = dbj|BAB06992.1| (AP001518) 16S
135	997	1,4794e+00	SPy_1297	-	putative transcription regulator (LacI family)	Best Blastp hit = pir||B69853 transcription
136	388	1,4814e+00	SPy_0539	-	hypothetical gene	Best Blastp hit = gi|10954876 Hypothetical gene
137	161	1,4826e+00	SPy_0219	-	hypothetical protein	Best Blastp hit = no blast hits
138	1499	1,4845e+00	SPy_1952	-	conserved hypothetical protein	Best Blastp hit = dbj|BAB03939.1| (AP001507) unknown
139	915	1,4848e+00	SPy_1202	-	putative transcription regulator, GntR family	Best Blastp hit = pir||E75573 transcription
140	1470	1,4849e+00	SPy_1914	salB	putative salivaricin A modification enzyme; amino	Best Blastp hit = pir||C55226 cylM protein -
141	1605	1,4864e+00	SPy_2106	-	conserved hypothetical protein	Best Blastp hit = pir||G75479 hypothetical protein -
142	1273	1,4867e+00	SPy_1656	-	hypothetical protein	Best Blastp hit = gb|AAD13390.1| (AF102861)
143	1603	1,4888e+00	SPy_2104	-	conserved hypothetical protein	Best Blastp hit = gb|AAD24446.1|AF118389_3
144	96	1,4889e+00	SPy_0131	-	conserved hypothetical protein	Best Blastp hit = emb|CAB54046.1| (AJ245436)
145	449	1,4894e+00	SPy_0628	-	hypothetical protein	Best Blastp hit = pir||T36084 hypothetical protein
146	1289	1,4897e+00	SPy_1681	-	putative NADH peroxidase	Best Blastp hit = pdb|1JOA| Nadh Peroxidase With
147	1459	1,4912e+00	SPy_1899	-	conserved hypothetical protein	Best Blastp hit = pir||A71195 hypothetical protein
148	565	1,4937e+00	SPy_0771	-	hypothetical protein	Best Blastp hit = no blast hits
149	1025	1,4940e+00	SPy_1340	-	conserved hypothetical protein	Best Blastp hit = pir||T47026 hypothetical protein
150	372	1,4949e+00	SPy_0519	-	conserved hypothetical protein	Best Blastp hit = emb|CAB88837.1| (AL353832)
151	77	1,4951e+00	SPy_0104	-	putative competence protein	Best Blastp hit = gb|AAC23740.1| (AF052207)
152	349	1,4956e+00	SPy_0489	-	hypothetical protein	Best Blastp hit = no blast hits
153	961	1,4969e+00	SPy_1253	-	conserved hypothetical protein	Best Blastp hit = dbj|BAB05183.1| (AP001512) unknown
154	901	1,4986e+00	SPy_1181	-	hypothetical protein	Best Blastp hit = no blast hits
155	1135	1,5005e+00	SPy_1483	-	hypothetical protein	Best Blastp hit = no blast hits
156	628	1,5013e+00	SPy_0846	-	conserved hypothetical protein	Best Blastp hit = gb|AAG09969.1|AF248037_4
157	1196	1,5030e+00	SPy_1553	-	putative two-component sensor kinase	Best Blastp hit =
158	299	1,5033e+00	SPy_0421	-	conserved hypothetical protein	Best Blastp hit = pir||E69896 hypothetical protein
159	310	1,5038e+00	SPy_0436	speJ	putative exotoxin (superantigen)	Best Blastp hit = sp|P13380|SPEC_STRPY EXOTOXIN TYPE
160	1123	1,5040e+00	SPy_1469	-	conserved hypothetical protein - phage	Best Blastp hit = gi|9632461 unknown [Streptococcus
161	1267	1,5042e+00	SPy_1648	recU	putative recombination protein U	Best Blastp hit = sp|Q00579|RECU_STROR RECOMBINATION
162	26	1,5055e+00	SPy_0034	purK	phosphoribosylaminoimidazole carboxylase II	Best Blastp hit = emb|CAA04376.1| (AJ000883) purK
163	637	1,5095e+00	SPy_0856	mur1.1	putative peptidoglycan hydrolase	Best Blastp hit = emb|CAB94815.1| (AJ245582)
164	1128	1,5104e+00	SPy_1475	-	hypothetical protein phage associated	Best Blastp hit = no blast hits
165	1244	1,5128e+00	SPy_1619	-	putative polyribonucleotide	Best Blastp hit = sp|P80870|GS13_BACSU GENERAL
166	348	1,5135e+00	SPy_0488	-	hypothetical protein	Best Blastp hit = no blast hits
167	1181	1,5138e+00	SPy_1535	-	putative ribose transport operon repressor	Best Blastp hit = pir||I40462 repressor of ribose
168	278	1,5148e+00	SPy_0383	fhuG	putative ferrichrome ABC transporter (permease)	Best Blastp hit = dbj|BAB04801.1| (AP001510)
169	822	1,5153e+00	SPy_1086	srtE	conserved hypothetical protein - lantibiotic	Best Blastp hit = dbj|BAB08167.1| (AB030831) SrtE
170	1223	1,5166e+00	SPy_1588	-	putative two-component sensor histidine kinase	Best Blastp hit = dbj|BAB04511.1| (AP001509)
171	386	1,5173e+00	SPy_0537	-	hypothetical protein	Best Blastp hit = emb|CAB39036.2| (AL034559)
172	788	1,5175e+00	SPy_1044	-	hypothetical protein	Best Blastp hit = sp|P54589|YHCE_BACSU HYPOTHETICAL
173	290	1,5177e+00	SPy_0401	-	hypothetical protein	Best Blastp hit = dbj|BAB03764.1| (AP001507) signal
174	898	1,5194e+00	SPy_1178	citG	CitG-like protein	Best Blastp hit = sp|O30827|CITG_HAEDU CITG PROTEIN
175	408	1,5201e+00	SPy_0570	-	putative drug resistance protein	Best Blastp hit = pir||E69652 lincomycin-resistance
176	1608	1,5205e+00	SPy_2111	-	hypothetical protein	Best Blastp hit = gb|AAC63652.1| (AC005309) putative
177	374	1,5218e+00	SPy_0524	-	putative acetyl-CoA c-acetyltransferase	Best Blastp hit = dbj|BAB03328.1| (AB035449)
178	535	1,5226e+00	SPy_0733	-	hypothetical protein	Best Blastp hit = sp|Q62925|M3K1_RAT
179	1325	1,5237e+00	SPy_1728	-	putative ABC transporter (permease)	Best Blastp hit = dbj|BAB04911.1| (AP001511) ABC
180	1015	1,5244e+00	SPy_1325	-	putative transcriptional antiterminator (BglG	Best Blastp hit = pir||F69848 transcription
181	1103	1,5244e+00	SPy_1447	-	conserved hypothetical protein	Best Blastp hit = pir||JC4319 uroporphyrin-III
182	603	1,5247e+00	SPy_0814	folC.2	putative folyl-polyglutamate synthetase	Best Blastp hit = dbj|BAB06756.1| (AP001517)
183	1094	1,5262e+00	SPy_1437	-	hypothetical protein	Best Blastp hit = no blast hits
184	111	1,5269e+00	SPy_0151	ntpC	putative V-type Na+ -ATPase subunit C	Best Blastp hit = sp|P43456|NTPC_ENTHR V-TYPE SODIUM
185	220	1,5280e+00	SPy_0303	-	putative transposase, IS1548	Best Blastp hit = emb|CAA74641.1| (Y14270) putative
186	78	1,5283e+00	SPy_0105	-	hypothetical protein	Best Blastp hit = emb|CAA75316.1| (Y15043)
187	1195	1,5301e+00	SPy_1552	-	hypothetical protein	Best Blastp hit = pir||A75277 conserved hypothetical
188	805	1,5303e+00	SPy_1065	-	putative acetyltransferase	Best Blastp hit = dbj|BAB03334.1| (AB035451)
189	1636	1,5310e+00	SPy_2147	-	hypothetical protein	Best Blastp hit = gb|AAC44560.1| (U41852) hsf
190	1224	1,5312e+00	SPy_1589	-	conserved hypothetical protein	Best Blastp hit = pir||C69796 conserved hypothetical
191	176	1,5312e+00	SPy_0245	-	putative response regulator	Best Blastp hit = emb|CAC10174.1| (AJ278302)
192	551	1,5333e+00	SPy_0755	atpB	putative proton-translocating ATPase a subunit	Best Blastp hit = gb|AAD00913.1| (AF001955)
193	1575	1,5355e+00	SPy_2060	-	conserved hypothetical protein	Best Blastp hit = sp|O25598|Y944_HELPY HYPOTHETICAL
194	399	1,5367e+00	SPy_0553	-	hypothetical protein	Best Blastp hit = no blast hits
195	1619	1,5372e+00	SPy_2122	int4	putative integrase - phage associated	Best Blastp hit = gb|AAA85500.1| (U22342) integrase
196	1228	1,5373e+00	SPy_1596	-	putative transcriptional regulator	Best Blastp hit = dbj|BAB04505.1| (AP001509)
197	91	1,5375e+00	SPy_0124	rofA	regulatory protein	Best Blastp hit = gb|AAC43219.1| (U01312) RofA
198	511	1,5384e+00	SPy_0702	-	hypothetical protein, phage associated	Best Blastp hit = sp|P15317|YHYA_BPH44 HYPOTHETICAL
199	1629	1,5386e+00	SPy_2134	-	hypothetical protein	Best Blastp hit = no blast hits
200	1126	1,5399e+00	SPy_1473	-	conserved hypotehetical protein - phage	Best Blastp hit = gi|9630627 m3 [bacteriophage
201	644	1,5400e+00	SPy_0870	fms	putative polypeptide deformylase	Best Blastp hit = sp|O08450|DEF_CLOBE POLYPEPTIDE
202	1235	1,5402e+00	SPy_1606	-	putative RNA methyltransferase	Best Blastp hit = dbj|BAB04616.1| (AP001510) RNA
203	1266	1,5406e+00	SPy_1647	-	conserved hypothetical protein	Best Blastp hit = dbj|BAB05487.1| (AP001513) unknown
204	1216	1,5420e+00	SPy_1577	aroB	3-dehydroquinate synthase	Best Blastp hit = sp|P73997|AROB_SYNY3
205	1109	1,5430e+00	SPy_1453	-	conserved hypothetical protein - phage	Best Blastp hit = gb|AAD17580.1| (AF068845) gp12
206	1561	1,5432e+00	SPy_2042	ropB	putative transcription regulator	Best Blastp hit = dbj|BAB16026.1| (AB030578) RopB
207	141	1,5439e+00	SPy_0186	-	conserved hypothetical protein	Best Blastp hit = dbj|BAB05860.1| (AP001514) unknown
208	74	1,5450e+00	SPy_0101	comYA	putative ABC transporter subunit ComYA	Best Blastp hit = gb|AAC45310.1| (U81957) putative
209	1615	1,5479e+00	SPy_2118	tag	putative 3-methyl-adenine DNA glycosylase I,	Best Blastp hit = sp|P05100|3MG1_ECOLI
210	732	1,5485e+00	SPy_0972	-	putative terminase, large subunit - phage	Best Blastp hit = sp|P54308|TERL_BPSPP TERMINASE
211	501	1,5491e+00	SPy_0690	-	hypothetical protein, phage associated	Best Blastp hit = pir||T13210 minor capsid protein
212	1662	1,5498e+00	SPy_2180	-	putative transposase	Best Blastp hit = gb|AAD00760.1| (U93592) putative
213	123	1,5508e+00	SPy_0168	-	hypothetical protein	Best Blastp hit = gb|AAF63946.1|AF157531_1
214	170	1,5509e+00	SPy_0236	sms	putative DNA repair protein	Best Blastp hit = sp|P37572|RADA_BACSU DNA REPAIR
215	538	1,5517e+00	SPy_0739	sagB	streptolysin S associated ORF	Best Blastp hit = gb|AAC25178.1| (AF067649) SagB
216	932	1,5526e+00	SPy_1220	-	conserved hypothetical protein	Best Blastp hit = sp|P39648|YWFL_BACSU HYPOTHETICAL
217	651	1,5529e+00	SPy_0878	mvaK2	phosphomevalonate kinase	Best Blastp hit = gb|AAG02452.1|AF290097_3
218	1604	1,5544e+00	SPy_2105	nrdG	putative anaerobic ribonucleotide reductase	Best Blastp hit = sp|P45080|NRDG_HAEIN ANAEROBIC
219	1582	1,5544e+00	SPy_2074	ctsR	putative transcriptional regulator	Best Blastp hit = sp|P37568|CTSR_BACSU
220	32	1,5549e+00	SPy_0040	-	hypothetical protein	Best Blastp hit = pir||S74454 hypothetical protein
221	1377	1,5556e+00	SPy_1791	-	putative ABC transporter (ATP-binding protein)	Best Blastp hit = dbj|BAB07690.1| (AP001520) ABC
222	1056	1,5563e+00	SPy_1379	-	putative chloride channel protein	Best Blastp hit = gb|AAF41386.1| (AE002449) chloride
223	828	1,5568e+00	SPy_1097	folE	GTP cyclohydrolase	Best Blastp hit = sp|O33723|GCH1_STRPY GTP
224	353	1,5575e+00	SPy_0498	-	conserved hypothetical protein	Best Blastp hit = sp|O34932|YTAG_BACSU HYPOTHETICAL
225	1083	1,5599e+00	SPy_1419	-	hypothetical protein	Best Blastp hit = sp|P25149|YWAF_BACSU HYPOTHETICAL
226	1165	1,5609e+00	SPy_1518	-	conserved hypothetical protein	Best Blastp hit = emb|CAA75618.1| (Y15422)
227	1388	1,5633e+00	SPy_1807	-	putative transposase - IS1548	Best Blastp hit = gb|AAD00760.1| (U93592) putative
228	350	1,5633e+00	SPy_0492	-	hypothetical protein	Best Blastp hit = no blast hits
229	394	1,5633e+00	SPy_0546	-	hypothetical protein	Best Blastp hit = prf||1703265K cytochrome oxidase I
230	1487	1,5639e+00	SPy_1937	-	conserved hypothetical protein	Best Blastp hit = dbj|BAB03833.1| (AP001507) unknown
231	668	1,5642e+00	SPy_0898	cpsY	putative transcriptional regulator	Best Blastp hit = emb|CAB36977.1| (Y17221) CpsY
232	1656	1,5647e+00	SPy_2172	-	conserved hypothetical protein	Best Blastp hit = sp|P39044|R14H_BACSH 30S RIBOSOMAL
233	446	1,5651e+00	SPy_0622	-	hypothetical protein	Best Blastp hit = no blast hits
234	264	1,5652e+00	SPy_0365	-	hypothetical protein (possible	Best Blastp hit = gi|10956351 pXO1-103 [Bacillus
235	1192	1,5659e+00	SPy_1548	-	hypothetical protein	Best Blastp hit = emb|CAB95946.1| (Y17554) Crp/Fnr
236	60	1,5669e+00	SPy_0076	rpmJ	50S ribosomal protein B	Best Blastp hit = sp|P27146|RL36_LACLA 50S RIBOSOMAL	rib
237	303	1,5679e+00	SPy_0427	nrdE.1	ribonucleoside-diphosphate reductase, large	Best Blastp hit = sp|P78027|RIR1_MYCPN
238	494	1,5685e+00	SPy_0682	-	putative minor capsid protein, phage associated	Best Blastp hit = pir||T13205 minor capsid protein
239	999	1,5693e+00	SPy_1299	malD	putative maltodextrin transport system permease	Best Blastp hit = sp|Q04699|MALD_STRPN MALTODEXTRIN
240	687	1,5693e+00	SPy_0918	-	putative exfoliative toxin	Best Blastp hit = dbj|BAB08178.1| (AB036768)
241	1595	1,5695e+00	SPy_2091	-	putative regulatory protein	Best Blastp hit = pir||T35822 probable regulatory
242	963	1,5698e+00	SPy_1255	-	hypothetical protein	Best Blastp hit = pir||E69433 conserved hypothetical
243	1530	1,5701e+00	SPy_1994	-	pai1 protein (theoretical repressor)	Best Blastp hit = gb|AAF08324.1|U78969_1 (U78969)
244	503	1,5701e+00	SPy_0693	-	putative minor capsid protein, phage associated	Best Blastp hit = pir||T13212 minor capsid protein
245	1533	1,5705e+00	SPy_1999	-	hypothetical protein	Best Blastp hit = no blast hits
246	814	1,5712e+00	SPy_1075	-	conserved hypothetical protein	Best Blastp hit = gb|AAD41248.1|AF106927_1
247	1071	1,5715e+00	SPy_1404	-	hypothetical protein	Best Blastp hit = no blast hits
248	1468	1,5733e+00	SPy_1911	salY	putative ABC transporter (permease) associated	Best Blastp hit = pir||B70001 ABC transporter
249	500	1,5740e+00	SPy_0689	-	hypothetical protein, phage associated	Best Blastp hit = sp|Q04774|YG34_BPMV4 HYPOTHETICAL
250	1197	1,5742e+00	SPy_1556	-	putative two-component response regulator	Best Blastp hit = dbj|BAB07398.1| (AP001519)
251	1655	1,5746e+00	SPy_2170	-	hypothetical protein	Best Blastp hit = no blast hits
252	1486	1,5751e+00	SPy_1936	-	conserved hypothetical protein	Best Blastp hit = pir||E72246 conserved hypothetical
253	1230	1,5764e+00	SPy_1600	-	putative hyaluronidase	Best Blastp hit = gi|11024698 meningioma expressed
254	587	1,5771e+00	SPy_0797	-	conserved hypothetical protein	Best Blastp hit = sp|P39855|CAPF_STAAU CAPF PROTEIN
255	192	1,5774e+00	SPy_0263	-	conserved hypothetical protein	Best Blastp hit = pir||A69879 conserved hypothetical
256	373	1,5776e+00	SPy_0521	-	conserved hypothetical protein	Best Blastp hit = emb|CAB88836.1| (AL353832)
257	1527	1,5777e+00	SPy_1990	pabB	putative para-aminobenzoate synthetase	Best Blastp hit = pir||A71951 p-aminobenzoate
258	144	1,5781e+00	SPy_0189	-	conserved hypothetical protein	Best Blastp hit = gb|AAG05515.1|AE004640_4
259	413	1,5782e+00	SPy_0576	-	conserved hypothetical protein	Best Blastp hit = dbj|BAB05237.1| (AP001512) unknown
260	839	1,5785e+00	SPy_1109	malP	putative L-malate permease	Best Blastp hit = gb|AAB18291.1| (U35658) L-malate
261	1360	1,5787e+00	SPy_1769	-	hypothetical protein	Best Blastp hit = no blast hits
262	1693	1,5789e+00	SPy_2217	spoJ	putative chromosome segregation protein	Best Blastp hit = gb|AAF71537.1|AF255728_3
263	1202	1,5789e+00	SPy_1562	-	conserved hypothetical protein	Best Blastp hit = pir||E69484 conserved hypothetical
264	1628	1,5791e+00	SPy_2133	-	hypothetical protein	Best Blastp hit = no blast hits
265	1069	1,5797e+00	SPy_1401	-	hypothetical protein	Best Blastp hit = gb|AAF56254.1| (AE003746) CG5524
266	143	1,5798e+00	SPy_0188	vlg	regulatory protein	Best Blastp hit = gb|AAB18796.1| (U76538) VirR-like
267	686	1,5799e+00	SPy_0917	-	hypothetical protein	Best Blastp hit = sp|P39100|GT_ECOLI GLUTATHIONE
268	825	1,5803e+00	SPy_1093	-	putative D,D-carboxypeptidase, penicillin-binding	Best Blastp hit = emb|CAA67776.1| (X99400)
269	1213	1,5804e+00	SPy_1574	-	putative transposase - IS1548	Best Blastp hit = emb|CAA74641.1| (Y14270) putative
270	1313	1,5807e+00	SPy_1714	copZ	putative copper chaperone - copper transport	Best Blastp hit = sp||MERA_SERMA_1 [Segment 1 of 2]
271	526	1,5807e+00	SPy_0722	-	conserved hypothetical protein	Best Blastp hit = pir||D69207 conserved hypothetical
272	1043	1,5807e+00	SPy_1364	dnaX	DNA polymerase III subunits gamma / tau	Best Blastp hit = gb|AAF98349.1| (AF280765) DNA
273	508	1,5810e+00	SPy_0698	-	hypothetical protein, phage associated	Best Blastp hit = gb|AAG18639.1| (AY007505) unknown
274	1044	1,5811e+00	SPy_1365	-	conserved hypothetical protein	Best Blastp hit = gb|AAG06210.1|AE004709_3
275	1004	1,5817e+00	SPy_1308	-	putative esterase	Best Blastp hit = sp|Q01109|BAH_STRHY
276	1231	1,5820e+00	SPy_1602	-	putative transcription regulator	Best Blastp hit = dbj|BAB05594.1| (AP001513)
277	1022	1,5825e+00	SPy_1336	-	putative transposase - IS861 associated	Best Blastp hit = pir||A33595 probable transposase -
278	541	1,5831e+00	SPy_0742	-	hypothetical protein	Best Blastp hit = dbj|BAB04194.1| (AP001508) unknown
279	1193	1,5841e+00	SPy_1549	ahrC.2	putative arginine repressor	Best Blastp hit = sp|O86130|ARGR_BACLI ARGININE
280	734	1,5842e+00	SPy_0976	-	hypothetical protein	Best Blastp hit = no blast hits
281	1121	1,5851e+00	SPy_1466	-	hypothetical protein - phage associated	Best Blastp hit = gi|9630188 unknown [Bacteriophage
282	311	1,5854e+00	SPy_0437	-	hypothetical protein	Best Blastp hit = no blast hits
283	817	1,5857e+00	SPy_1081	srtR	putative DNA binding regulatory protein -	Best Blastp hit = dbj|BAB08160.1| (AB030831) SrtR
284	1536	1,5857e+00	SPy_2002	dppC	transmembrane transport protein	Best Blastp hit = gb|AAC67219.1| (U78968)
285	718	1,5869e+00	SPy_0954	-	hypothetical protein	Best Blastp hit = pir||B72386 hypothetical protein -
286	1133	1,5869e+00	SPy_1481	-	hypothetical protein	Best Blastp hit = no blast hits
287	158	1,5873e+00	SPy_0212	speG	exotoxin G precursor	Best Blastp hit = gb|AAD30988.1|AF124499_1
288	1145	1,5880e+00	SPy_1494	-	hypothetical protein	Best Blastp hit = no blast hits
289	1690	1,5891e+00	SPy_2211	-	conserved hypothetical protein	Best Blastp hit = gb|AAC14608.1| (U95840)
290	458	1,5907e+00	SPy_0639	kgdA	putative 2-dehydro-3-deoxyphosphogluconate	Best Blastp hit = pir||F72422 KHG-KDPG bifunctional
291	642	1,5924e+00	SPy_0866	papS	putative poly(A) polymerase	Best Blastp hit = sp|P42977|PAPS_BACSU POLY(A)
292	493	1,5926e+00	SPy_0681	-	hypothetical protein, phage associated	Best Blastp hit = emb|CAB53788.1| (AJ242593)
293	1439	1,5929e+00	SPy_1873	-	putative ribosomal-protein-alanine	Best Blastp hit = gb|AAF93823.1| (AE004151)
294	1556	1,5931e+00	SPy_2034	-	conversed hypothetical protein	Best Blastp hit = no blast hits
295	414	1,5943e+00	SPy_0578	-	hypothetical protein	Best Blastp hit = no blast hits
296	1385	1,5945e+00	SPy_1804	acpS	putative holo-(acyl carrier protein) synthase	Best Blastp hit = dbj|BAB04237.1| (AP001508)
297	1393	1,5950e+00	SPy_1816	scrB	putative sucrose-6-phosphate hydrolase	Best Blastp hit = pir||S68598 sucrose-6-phosphate
298	1234	1,5952e+00	SPy_1605	-	putative two-component responsible histidine	Best Blastp hit = emb|CAC10171.1| (AJ278301)
299	502	1,5954e+00	SPy_0691	-	hypothetical protein, phage associated	Best Blastp hit = gb|AAC00538.1| (L02496) unknown
300	1200	1,5975e+00	SPy_1559	ccdA	putative cytochrome C-type biogenesis protein	Best Blastp hit = gb|AAG29835.1|AF308446_2
301	818	1,5983e+00	SPy_1082	srtK	putative histidine kinase - lantibiotic	Best Blastp hit = dbj|BAB08161.1| (AB030831) SrtK
302	84	1,5995e+00	SPy_0112	proC	putative pyrroline carboxylate reductase	Best Blastp hit = sp|Q04708|PROC_PEA
303	1572	1,5998e+00	SPy_2055	-	putative pyruvate formate-lyase activating	Best Blastp hit = pir||A69431 probable pyruvate
304	292	1,6000e+00	SPy_0406	-	conserved hypothetical protein	Best Blastp hit = dbj|BAB03768.1| (AP001507) unknown
305	1350	1,6003e+00	SPy_1755	-	putative transcriptional regulator (MarR family)	Best Blastp hit = sp|P40762|YVMB_BACSU HYPOTHETICAL
306	1594	1,6008e+00	SPy_2090	hutG	putative formiminoglutamate hydrolase	Best Blastp hit = gb|AAG06563.1|AE004741_8
307	759	1,6013e+00	SPy_1007	speI	streptococcal exotoxin I	Best Blastp hit = gb|AAF72808.1|AF186180_2
308	1311	1,6016e+00	SPy_1711	-	putative PTS system, enzyme IIA component	Best Blastp hit = dbj|BAA75339.1| (AB011837)
309	272	1,6058e+00	SPy_0376	-	conserved hypothetical protein	Best Blastp hit = pir||D69999 conserved hypothetical
310	1440	1,6059e+00	SPy_1874	-	putative glycoprotein endopeptidase	Best Blastp hit = emb|CAA76861.1| (Y17797)
311	267	1,6062e+00	SPy_0369	-	putative hypothetical protein	Best Blastp hit = dbj|BAB05295.1| (AP001512)
312	371	1,6065e+00	SPy_0518	-	putative ABC transporter (ATP-binding protein)	Best Blastp hit = pir||G75548 ABC transporter,
313	1547	1,6065e+00	SPy_2019	mga	M protein trans-acting positive regulator	Best Blastp hit = pir||A42730 trans-acting positive
314	363	1,6066e+00	SPy_0510	-	putative sugar transferase	Best Blastp hit = sp|Q45539|CSBB_BACSU CSBB PROTEIN
315	98	1,6069e+00	SPy_0135	-	putative fimbria-associated protein	Best Blastp hit = gb|AAC13546.1| (AF019629) putative
316	320	1,6072e+00	SPy_0448	-	hypothetical protein	Best Blastp hit = no blast hits
317	376	1,6077e+00	SPy_0527	-	hypothetical protein	Best Blastp hit = no blast hits
318	733	1,6082e+00	SPy_0975	-	conserved hypothetical protein - phage	Best Blastp hit = pir||T13317 hypothetical protein
319	838	1,6084e+00	SPy_1107	-	putative two-component sensor histidine kinase	Best Blastp hit = dbj|BAB04116.1| (AP001508)
320	471	1,6090e+00	SPy_0655	int1	putative integrase; bacteriophage 370.1	Best Blastp hit = gb|AAD26564.1|AF124258_1
321	1163	1,6096e+00	SPy_1515	-	conserved hypothetical protein	Best Blastp hit = dbj|BAB06266.1| (AP001515) unknown
322	302	1,6099e+00	SPy_0426	nrdI	putative ribonucleotide reductase (NrdI protein)	Best Blastp hit = sp|P47472|NRDI_MYCGE NRDI PROTEIN
323	1528	1,6106e+00	SPy_1991	trpG	anthranilate synthase component II	Best Blastp hit = sp|Q02003|TRPG_LACLA ANTHRANILATE
324	404	1,6113e+00	SPy_0560	-	conserved hypothetical protein	Best Blastp hit = sp|P39641|YWFE_BACSU HYPOTHETICAL
325	1378	1,6125e+00	SPy_1793	-	putative ABC transporter (ATP-binding protein)	Best Blastp hit = dbj|BAB07014.1| (AP001518)
326	1652	1,6127e+00	SPy_2165	-	hypothetical protein	Best Blastp hit = gb|AAB60012.1| (U09422) ORF21
327	657	1,6135e+00	SPy_0884	-	hypothetical protein	Best Blastp hit = no blast hits
328	1219	1,6137e+00	SPy_1582	-	conserved hypothetical protein	Best Blastp hit = sp|Q57060|Y095_HAEIN HYPOTHETICAL
329	266	1,6143e+00	SPy_0367	-	conserved hypothetical protein	Best Blastp hit = sp|P35155|YPUH_BACSU HYPOTHETICAL
330	1132	1,6157e+00	SPy_1479	-	hypothetical protein	Best Blastp hit = no blast hits
331	105	1,6160e+00	SPy_0145	-	conserved hypothetical protein	Best Blastp hit = pir||F72630 hypothetical protein
332	391	1,6166e+00	SPy_0543	-	putative efflux protein	Best Blastp hit = pir||H72265 hypothetical protein
333	309	1,6168e+00	SPy_0435	-	hypothetical protein	Best Blastp hit = no blast hits
334	343	1,6173e+00	SPy_0478	-	hypothetical protein	Best Blastp hit = no blast hits
335	669	1,6178e+00	SPy_0899	-	conserved hypothetical protein	Best Blastp hit = dbj|BAA82291.1| (AB028896) ORF1
336	1358	1,6190e+00	SPy_1766	-	putative phosphoglycerate mutase	Best Blastp hit = gb|AAF55985.1| (AE003738) CG7059
337	834	1,6200e+00	SPy_1103	potB	putative spermidine / putrescine ABC transporter	Best Blastp hit = sp|P45170|POTB_HAEIN
338	931	1,6201e+00	SPy_1219	-	putative trimethylamine dehydrogenase	Best Blastp hit = sp|P54524|YQIG_BACSU PROBABLE
339	389	1,6202e+00	SPy_0540	-	conserved hypothetical protein	Best Blastp hit = pir||F72278 conserved hypothetical
340	1522	1,6210e+00	SPy_1985	-	hypothetical protein	Best Blastp hit = no blast hits
341	472	1,6215e+00	SPy_0656	-	hypothetical protein, phage associated	Best Blastp hit = pir||T13290 hypothetical protein 2
342	1183	1,6215e+00	SPy_1537	kdtB	putative 3-deoxy-D-manno-octulosonic-acid	Best Blastp hit = pir||G81347
343	1233	1,6223e+00	SPy_1604	-	conserved hypothetical protein	Best Blastp hit = dbj|BAB04508.1| (AP001509) unknown
344	92	1,6223e+00	SPy_0127	-	putative signal peptidase I	Best Blastp hit = gb|AAC97149.1| (U49397) LepA
345	982	1,6229e+00	SPy_1281	sipC	putative signal peptidase I	Best Blastp hit = sp|P41027|LEPC_BACCL SIGNAL
346	529	1,6235e+00	SPy_0726	-	conserved hypothetical protein	Best Blastp hit = pir||A57362 gyrb protein -
347	1418	1,6236e+00	SPy_1846	dinP	putative DNA-damage-inducible protein P	Best Blastp hit = gb|AAF95431.1| (AE004300)
348	277	1,6240e+00	SPy_0382	-	conserved streptococcal hypothetical protein	Best Blastp hit = gb|AAC05779.1| (AF051356) unknown
349	588	1,6246e+00	SPy_0798	-	conserved hypothetical protein	Best Blastp hit = dbj|BAA19642.1| (AB002668) unnamed
350	124	1,6263e+00	SPy_0169	-	hypothetical protein	Best Blastp hit = no blast hits
351	544	1,6264e+00	SPy_0745	sagH	ABC transporter (ATP-binding protein) -	Best Blastp hit = gb|AAD49330.1|AF163682_1
352	1088	1,6272e+00	SPy_1425	-	hypothetical protein	Best Blastp hit = no blast hits
353	697	1,6277e+00	SPy_0929	nth	putative endonuclease III (DNA repair)	Best Blastp hit = dbj|BAB05417.1| (AP001512)
354	459	1,6283e+00	SPy_0640	-	conserved hypothetical protein	Best Blastp hit = sp|O33513|CBBY_RHOCA CBBY PROTEIN
355	1078	1,6286e+00	SPy_1411	-	conserved hypothetical protein	Best Blastp hit = sp|P37543|YABB_BACSU HYPOTHETICAL
356	177	1,6294e+00	SPy_0246	rnpA	putative ribonuclease P protein component	Best Blastp hit = pdb|1A6F| Rnase P Protein From
357	909	1,6298e+00	SPy_1192	citC	putative citrate lyase synthetase (citrate	Best Blastp hit = pir||H64795 citrate (pro-3S)-lyase
358	1007	1,6301e+00	SPy_1311	dltB	putative integral membrane protein	Best Blastp hit = gb|AAC29039.1| (AF050517) unknown
359	846	1,6308e+00	SPy_1118	radC	putative DNA repair protein	Best Blastp hit = sp|Q02170|RADC_BACSU DNA REPAIR
360	174	1,6311e+00	SPy_0242	-	putative histidine kinase, possibly involved in	Best Blastp hit = emb|CAC10171.1| (AJ278301)
361	873	1,6313e+00	SPy_1148	-	putative ABC transporter (ATP-binding protein)	Best Blastp hit = emb|CAB69751.1| (AL137187)
362	935	1,6313e+00	SPy_1223	-	hypothetical protein	Best Blastp hit = no blast hits
363	1032	1,6324e+00	SPy_1352	aroA	putative 3-phosphoshikimate	Best Blastp hit = sp|P43905|AROA_LACLA
364	397	1,6334e+00	SPy_0550	-	hypothetical protein	Best Blastp hit = gb|AAF96232.1| (AE004370)
365	382	1,6334e+00	SPy_0533	-	putative positive regulator	Best Blastp hit = gb|AAD04237.1| (AF007761) MutR
366	1256	1,6334e+00	SPy_1634	-	putative transcriptional regulator (LysR family)	Best Blastp hit = sp|P39592|YWBI_BACSU HYPOTHETICAL
367	1376	1,6337e+00	SPy_1790	-	putative ABC transporter (ATP-binding protein)	Best Blastp hit = sp|P45081|CYDC_HAEIN TRANSPORT
368	1436	1,6338e+00	SPy_1870	-	putative transcriptional regulator (GntR family)	Best Blastp hit = sp|O31761|YMFC_BACSU HYPOTHETICAL
369	1620	1,6341e+00	SPy_2125	-	putative repressor protein - phage associated	Best Blastp hit = gi|9635682 repressor
370	175	1,6355e+00	SPy_0244	-	putative histidine kinase	Best Blastp hit = emb|CAC10175.1| (AJ278302)
371	719	1,6357e+00	SPy_0956	-	hypothetical protein	Best Blastp hit = no blast hits
372	1207	1,6361e+00	SPy_1567	-	conserved hypothetical protein	Best Blastp hit = pir||D72210 conserved hypothetical
373	928	1,6362e+00	SPy_1216	-	hypothetical protein	Best Blastp hit = pir||I39569 protein 2 -
374	693	1,6362e+00	SPy_0925	-	putative oxidoreductase	Best Blastp hit = dbj|BAB05225.1| (AP001512)
375	1420	1,6366e+00	SPy_1850	-	putative esterase	Best Blastp hit = emb|CAC16441.1| (AL450165)
376	1149	1,6371e+00	SPy_1498	fps	putative geranyltranstransferase (farnesyl	Best Blastp hit = sp|Q08291|ISPA_BACST
377	150	1,6373e+00	SPy_0198	-	putative transposase, IS861	Best Blastp hit = gb|AAF73806.1|AF154034_3
378	770	1,6376e+00	SPy_1022	estA	putative tributyrin esterase	Best Blastp hit = gb|AAF62859.1|AF157484_1
379	689	1,6383e+00	SPy_0921	miaA	putative tRNA isopentenylpyrophosphate	Best Blastp hit = dbj|BAB06085.1| (AP001515) tRNA
380	81	1,6386e+00	SPy_0108	-	conserved hypothetical protein	Best Blastp hit = sp|P37876|YTXK_BACSU HYPOTHETICAL
381	211	1,6394e+00	SPy_0288	-	putative aminotransferase	Best Blastp hit = pir||F70019 nifS protein homolog
382	1215	1,6396e+00	SPy_1576	-	putative chorismate mutase	Best Blastp hit = sp|P39912|AROG_BACSU AROA(G)
383	228	1,6397e+00	SPy_0314	-	conserved hypothetical protein	Best Blastp hit = pir||B69875 conserved hypothetical
384	474	1,6402e+00	SPy_0658	-	putative Cro-like protein, phage associated	Best Blastp hit = emb|CAA73340.1| (Y12813)
385	1076	1,6410e+00	SPy_1409	comEA	putative competence protein	Best Blastp hit = sp|P39694|CME1_BACSU COME OPERON
386	667	1,6411e+00	SPy_0895	-	histidine protein kinase	Best Blastp hit = gb|AAB81305.1| (L47121) histidine
387	1381	1,6416e+00	SPy_1796	-	hypothetical protein	Best Blastp hit = no blast hits
388	1622	1,6420e+00	SPy_2127	-	hypothetical protein - phage associated	Best Blastp hit = gi|9631452 ORF MSV194 ALI motif
389	1618	1,6425e+00	SPy_2121	mutL	putative DNA mismatch repair protein	Best Blastp hit = sp|P49850|MUTL_BACSU DNA MISMATCH
390	1028	1,6425e+00	SPy_1345	-	hypothetical protein	Best Blastp hit = pir||D71475 probable AMP
391	395	1,6428e+00	SPy_0547	-	hypothetical protein	Best Blastp hit = no blast hits
392	1283	1,6433e+00	SPy_1673	-	hypothetical protein	Best Blastp hit = dbj|BAA82604.1| (AB026827) sALK-4
393	567	1,6434e+00	SPy_0773	-	putative ABC transporter (ATP-binding protein)	Best Blastp hit = pir||D69433 ABC transporter,
394	522	1,6443e+00	SPy_0716	agaS	putative tagatose-6-phosphate aldose/ketose	Best Blastp hit = sp|P42907|AGAS_ECOLI PUTATIVE
395	527	1,6444e+00	SPy_0723	-	putative transposase	Best Blastp hit = dbj|BAA75315.1| (AB011836) similar
396	922	1,6450e+00	SPy_1210	-	conserved hypothetical protein	Best Blastp hit = gb|AAD24445.1|AF118389_2
397	694	1,6460e+00	SPy_0926	recJ	putative single-strand DNA-specific exonuclease	Best Blastp hit = pir||H69980 single-strand
398	1285	1,6461e+00	SPy_1675	-	conserved hypothetical protein	Best Blastp hit = gi|9625658 BALF4 late reading
399	912	1,6462e+00	SPy_1198	-	putative repressor protein	Best Blastp hit = pir||C28551 hypothetical protein 3
400	1013	1,6487e+00	SPy_1323	-	putative PTS enzyme III	Best Blastp hit = sp|Q45402|PTCA_BACST PTS SYSTEM,
401	289	1,6494e+00	SPy_0400	-	putative DNA polymerase III delta' subunit	Best Blastp hit = dbj|BAB03763.1| (AP001507) DNA
402	160	1,6495e+00	SPy_0216	-	putative regulatory protein - RofA related	Best Blastp hit = >gb|AAB81298.1| (U53825) RofA
403	20	1,6495e+00	SPy_0026	purF	putative phosphoribosylpyrophosphate	Best Blastp hit = pir||T51702
404	1328	1,6502e+00	SPy_1731	-	hypothetical protein	Best Blastp hit = no blast hits
405	1297	1,6503e+00	SPy_1691	-	conserved hypothetical protein	Best Blastp hit = sp|P43984|Y318_HAEIN HYPOTHETICAL
406	716	1,6506e+00	SPy_0952	-	hypothetical protein	Best Blastp hit = no blast hits
407	532	1,6512e+00	SPy_0729	-	conserved hypothetical protein	Best Blastp hit = pir||B70008 hypothetical protein
408	294	1,6522e+00	SPy_0408	-	hypothetical protein	similar to Human CGI-32 protein; Best Blastp hit =
409	1550	1,6524e+00	SPy_2026	-	putative histidine kinase	Best Blastp hit = emb|CAB54575.1| (AJ006395)
410	1074	1,6534e+00	SPy_1407	holA	DNA polymerase III delta subunit	Best Blastp hit = emb|CAA72898.1| (Y12224)
411	887	1,6538e+00	SPy_1163	smf	putative DNA processing protein (Smf family)	Best Blastp hit = dbj|BAB06187.1| (AP001515) DNA
412	988	1,6551e+00	SPy_1287	-	hypothetical protein	Best Blastp hit = no blast hits
413	1549	1,6569e+00	SPy_2025	isp	immunogenic secreted protein precursor	Best Blastp hit = emb|CAB70620.1| (AJ243106)
414	269	1,6570e+00	SPy_0371	-	putative rRNA methylase	Best Blastp hit = dbj|BAB04742.1| (AP001510) rRNA
415	1242	1,6575e+00	SPy_1617	-	conserved hypothetical protein	Best Blastp hit = dbj|BAB07349.1| (AP001519) unknown
416	534	1,6581e+00	SPy_0732	-	conserved hypothetical protein	Best Blastp hit = gb|AAF61316.1| (U96166) unknown
417	585	1,6584e+00	SPy_0794	-	putative glycosyl transferase	Best Blastp hit = dbj|BAA19644.1| (AB002668) unnamed
418	1226	1,6588e+00	SPy_1593	-	putative sugar-binding transport protein	Best Blastp hit = emb|CAB01403.1| (Z77855)
419	1324	1,6594e+00	SPy_1727	-	conserved hypothetical protein	Best Blastp hit = emb|CAB82476.1| (Y14816)
420	205	1,6594e+00	SPy_0278	-	hypothetical protein	Best Blastp hit = no blast hits
421	882	1,6610e+00	SPy_1158	-	conserved hypothetical protein	Best Blastp hit = dbj|BAB04395.1| (AP001509) unknown
422	803	1,6613e+00	SPy_1063	-	putative periplasmic-iron-binding protein	Best Blastp hit = gb|AAD18094.2| (U75349)
423	735	1,6617e+00	SPy_0977	-	hypothetical protein	Best Blastp hit = pir||T39494 kinesin-like protein -
424	1203	1,6622e+00	SPy_1563	-	conserved hypothetical protein	Best Blastp hit = pir||F72596 hypothetical protein
425	1677	1,6624e+00	SPy_2197	-	conserved hypothetical protein	Best Blastp hit = gb|AAB47706.1| (U87792) unknown
426	1553	1,6625e+00	SPy_2031	-	putative ABC transporter (ATP-binding protein)	Best Blastp hit = dbj|BAB07392.1| (AP001519) ABC
427	584	1,6626e+00	SPy_0793	-	conserved hypothetical protein	Best Blastp hit = pir||T00092 hypothetical protein 7
428	1467	1,6632e+00	SPy_1908	salR	putative response regulator of salavaricin	Best Blastp hit = sp|P14204|COMA_BACSU COMPETENCE
429	837	1,6637e+00	SPy_1106	-	putative two-component response regulator	Best Blastp hit = dbj|BAB04117.1| (AP001508)
430	989	1,6638e+00	SPy_1288	-	hypothetical protein	Best Blastp hit = pir||E69833 conserved hypothetical
431	727	1,6648e+00	SPy_0965	-	hypothetical protein - phage associated	Best Blastp hit = emb|CAB53841.1| (AJ242593) gp51
432	359	1,6649e+00	SPy_0505	-	putative glutamine cyclotransferase	Best Blastp hit = pir||E75557 glutamine
433	244	1,6653e+00	SPy_0338	-	conserved hypothetical protein	Best Blastp hit = dbj|BAB06865.1| (AP001517) unknown
434	1370	1,6656e+00	SPy_1783	-	hypothetical protein	Best Blastp hit = no blast hits
435	1005	1,6665e+00	SPy_1309	dltD	putative extramembranal protein	Best Blastp hit = gb|AAC29041.1| (AF050517) unknown
436	1463	1,6667e+00	SPy_1903	-	conserved hypothetical protein	Best Blastp hit = sp|P73408|YI40_SYNY3 HYPOTHETICAL
437	1036	1,6667e+00	SPy_1356	-	putative acetyl transferase	Best Blastp hit = emb|CAA03913.1| (AJ000084)
438	762	1,6670e+00	SPy_1011	-	conserved hypothetical protein	Best Blastp hit = gb|AAD00285.1| (U78604) putative
439	1247	1,6680e+00	SPy_1623	-	conserved hypothetical protein	Best Blastp hit = dbj|BAB04917.1| (AP001511) unknown
440	383	1,6684e+00	SPy_0534	aroE.2	putative shikimate 5-dehydrogenase	Best Blastp hit = sp|Q58484|AROE_METJA SHIKIMATE
441	1606	1,6689e+00	SPy_2107	-	putative oxidoreductase	Best Blastp hit = emb|CAB95794.1| (AL359949)
442	241	1,6689e+00	SPy_0331	htpX	putative heat shock protein	Best Blastp hit = sp|O30795|HTPX_STRGC PUTATIVE HEAT
443	974	1,6694e+00	SPy_1270	-	putative amino acid symporter	Best Blastp hit = pir||H82200 sodium/alanine
444	760	1,6695e+00	SPy_1008	speH	streptococcal exotoxin H precursor	Best Blastp hit = gb|AAD30989.1|AF124500_1
445	1461	1,6703e+00	SPy_1901	truA	putative tRNA pseudouridine synthase A	pseudouridylate synthase I; Best Blastp hit =
446	1657	1,6705e+00	SPy_2173	-	hypothetical protein	Best Blastp hit = sp|P45711|YNEK_BACSU HYPOTHETICAL
447	545	1,6709e+00	SPy_0746	-	putative ABC transporter (ATP-binding protein)	Best Blastp hit = pir||A69804 ABC transporter
448	591	1,6711e+00	SPy_0801	-	ferredoxin	Best Blastp hit = sp|P50727|FER_BACSU FERREDOXIN
449	652	1,6714e+00	SPy_0879	-	conserved hypothetical protein	Best Blastp hit = dbj|BAB07793.1| (AB037666)
450	308	1,6716e+00	SPy_0433	-	hypothetical protein	Best Blastp hit = no blast hits
451	612	1,6728e+00	SPy_0826	lsp	putative prolipoprotein signal peptidase	Best Blastp hit = sp|Q48729|LSPA_LACLC LIPOPROTEIN
452	806	1,6733e+00	SPy_1066	-	conserved hypothetical protein	Best Blastp hit = pir||E69814 conserved hypothetical
453	314	1,6743e+00	SPy_0441	-	conserved hypothetical protein	Best Blastp hit = dbj|BAB06422.1| (AP001516) unknown
454	600	1,6750e+00	SPy_0810	aroF	putative chorismate synthase	Best Blastp hit = dbj|BAB05375.1| (AP001512)
455	1617	1,6766e+00	SPy_2120	lmrP	putative integral membrane protein	Best Blastp hit = gi|10957455 integral membrane
456	75	1,6768e+00	SPy_0102	comYB	putative competence protein, ABC transporter	Best Blastp hit = gb|AAC45311.1| (U81957) putative
457	108	1,6769e+00	SPy_0148	ntpI	V-type Na+ -ATPase subunit I	Best Blastp hit = sp|P43439|NTPI_ENTHR V-TYPE SODIUM
458	1024	1,6771e+00	SPy_1339	-	hypothetical protein	Best Blastp hit = pir||F72358 hypothetical protein -
459	1601	1,6776e+00	SPy_2099	-	putative transcriptional regulator (GntR family)	Best Blastp hit = sp|P39796|TRER_BACSU TREHALOSE
460	842	1,6781e+00	SPy_1113	-	putative acid phosphatase (class B)	Best Blastp hit = pir||T09434 acid phosphatase (EC
461	729	1,6782e+00	SPy_0968	-	hypothetical protein	Best Blastp hit = gi|9964487 AMV173 [Amsacta moorei
462	1058	1,6782e+00	SPy_1385	-	hypothetical protein	Best Blastp hit = no blast hits
463	1077	1,6788e+00	SPy_1410	-	putative 1-acylglycerol-3-phosphate	Best Blastp hit = pir||H75254 probable
464	674	1,6789e+00	SPy_0904	-	putative ABC transporter (permease)	Best Blastp hit = sp|P42399|YCKA_BACSU PROBABLE
465	985	1,6791e+00	SPy_1284	dnaE	putative DNA polymerase III (alpha subunit)	Best Blastp hit = sp|O34623|DP3A_BACSU DNA
466	646	1,6795e+00	SPy_0873	-	conserved hypothetical protein	Best Blastp hit = dbj|BAB05604.1| (AP001513) unknown
467	821	1,6801e+00	SPy_1085	srtF	ABC transporter (ATP-binding) - lantibiotic	Best Blastp hit = dbj|BAB08166.1| (AB030831) SrtF
468	1384	1,6807e+00	SPy_1802	alr	putative alanine racemase	Best Blastp hit = sp|O08445|ALR_LACPL ALANINE
469	355	1,6810e+00	SPy_0501	-	putative multi-drug resistance efflux pump	Best Blastp hit = emb|CAA07482.1| (AJ007367)
470	605	1,6818e+00	SPy_0816	-	putative iron-sulfur cofactor synthesis protein	Best Blastp hit = sp|P31672|NIFS_LACDE NIFS PROTEIN
471	1512	1,6822e+00	SPy_1971	-	conserved hypothetical protein	Best Blastp hit = gb|AAG28765.1|AF300457_3
472	33	1,6824e+00	SPy_0041	-	putative acyltransferase	Best Blastp hit = pir||T18748 hypothetical protein
473	916	1,6829e+00	SPy_1203	-	hypothetical protein	Best Blastp hit = no blast hits
474	672	1,6835e+00	SPy_0902	amiC	putative amidase	Best Blastp hit = pir||C75543
475	257	1,6840e+00	SPy_0357	-	conserved hypothetical protein	Best Blastp hit = dbj|BAB06585.1| (AP001516) unknown
476	1019	1,6840e+00	SPy_1332	-	hypothetical protein	Best Blastp hit = no blast hits
477	181	1,6847e+00	SPy_0251	-	putative N-acetylmannosamine-6-P epimerase	Best Blastp hit = gb|AAD28762.1|AF130859_1
478	1529	1,6847e+00	SPy_1992	-	conserved hypothetical protein	Best Blastp hit = pir||D69981 conserved hypothetical
479	874	1,6850e+00	SPy_1149	-	putative ABC transporter (ATP-binding protein)	Best Blastp hit = sp|Q9WYC4|Y288_THEMA HYPOTHETICAL
480	1066	1,6865e+00	SPy_1398	-	putative 16S pseudouridylate synthetase	Best Blastp hit = emb|CAB82472.1| (Y14816)
481	1505	1,6868e+00	SPy_1960	-	putative transcriptional regulator (MarR family)	Best Blastp hit = pir||G69867 transcription
482	766	1,6878e+00	SPy_1017	-	hypothetical protein	Best Blastp hit = no blast hits
483	445	1,6884e+00	SPy_0621	-	conserved hypothetical protein	Best Blastp hit = sp|P39651|YWFO_BACSU HYPOTHETICAL
484	10	1,6892e+00	SPy_0013	-	putative cell-cycle protein	Best Blastp hit = pir||S66097 cell-cycle protein
485	1201	1,6893e+00	SPy_1561	-	conserved hypothetical protein	Best Blastp hit = pir||A72210 conserved hypothetical
486	1444	1,6900e+00	SPy_1878	-	putative transcriptional regulator	Best Blastp hit = dbj|BAA00729.1| (D00854) GlnR
487	617	1,6906e+00	SPy_0833	carA	putative carbamoyl phosphate synthetase small	The N-terminal amino acid sequence of this ORF has
488	1625	1,6908e+00	SPy_2130	-	hypothetical protein	Best Blastp hit = no blast hits
489	824	1,6923e+00	SPy_1088	-	putative repressor protein - phage associated	Best Blastp hit = gb|AAC98432.1| (L29324) repressor
490	717	1,6924e+00	SPy_0953	-	conserved hypothetical protein - phage	Best Blastp hit = dbj|BAA22163.1| (AB006752) ORF1
491	1134	1,6924e+00	SPy_1482	-	conserved hypothetical protein	Best Blastp hit = dbj|BAA11244.1| (D78182) ORF2
492	1599	1,6925e+00	SPy_2096	dexS	putative dextran glucosidase	Best Blastp hit = gb|AAF71997.1|AF216220_1
493	273	1,6948e+00	SPy_0377	-	conserved hypothetical protein	Best Blastp hit = dbj|BAB07004.1| (AP001518) unknown
494	801	1,6959e+00	SPy_1061	-	putative two-component sensor histidine kinase	Best Blastp hit = dbj|BAB07166.1| (AP001518)
495	178	1,6966e+00	SPy_0247	-	conserved hypothetical protein	Best Blastp hit = sp|Q01625|SP3J_BACSU STAGE III
496	524	1,6966e+00	SPy_0720	-	conserved hypothetical protein	Best Blastp hit = dbj|BAB06892.1| (AP001518) unknown
497	767	1,6974e+00	SPy_1018	-	putative ABC transport protein (permease)	Best Blastp hit = gb|AAG07224.1|AE004801_2
498	786	1,6976e+00	SPy_1042	-	hypothetical protein	Best Blastp hit = gb|AAB71730.1| (U65643) acyl-ACP
499	962	1,6978e+00	SPy_1254	-	hypothetical protein	Best Blastp hit = emb|CAA10700.1| (AJ132566) HsdS
500	162	1,6991e+00	SPy_0223	-	conserved hypothetical protein	Best Blastp hit = emb|CAB90755.1| (AJ400707)
501	156	1,6994e+00	SPy_0208	-	conserved hypothetical protein	Best Blastp hit = pir||F69830 conserved hypothetical
502	752	1,6998e+00	SPy_0996	-	hypothetical protein	Best Blastp hit = no blast hits
503	423	1,6998e+00	SPy_0589	-	hypothetical protein	Best Blastp hit = no blast hits
504	1115	1,7008e+00	SPy_1460	-	conserved hypothetical protein - phage	Best Blastp hit = gb|AAD17572.1| (AF068845) putative
505	342	1,7016e+00	SPy_0477	-	conserved hypothetical protein	Best Blastp hit = dbj|BAB05612.1| (AP001513) unknown
506	1577	1,7022e+00	SPy_2065	-	hypothetical protein	Best Blastp hit = prf||2109195A chondroitin ABC
507	1111	1,7023e+00	SPy_1455	-	conserved hypothetical protein - phage	Best Blastp hit = gi|6322598 Iml1p [Saccharomyces
508	1119	1,7026e+00	SPy_1464	-	conserved hypothetical protein - phage	Best Blastp hit = gi|6755062 phosphoinositide
509	1349	1,7028e+00	SPy_1754	fabH	putative beta-ketoacyl-[ACP] synthase III	Best Blastp hit = pir||H82633 beta-ketoacyl-[ACP]
510	871	1,7030e+00	SPy_1146	-	hypothetical protein	Best Blastp hit = emb|CAB71302.1| (AJ130879)
511	1250	1,7031e+00	SPy_1627	sunL	putative RNA-binding Sun protein	Best Blastp hit = dbj|BAB06226.1| (AP001515) unknown
512	675	1,7034e+00	SPy_0905	ung	putative uracil DNA glycosylase	Best Blastp hit = sp|Q9XDS8|UNG_STRAG URACIL-DNA
513	1422	1,7041e+00	SPy_1852	-	hypothetical protein	Best Blastp hit = no blast hits
514	1063	1,7042e+00	SPy_1392	-	putative oxalate:formate antiporter	Best Blastp hit = dbj|BAB06247.1| (AP001515) unknown
515	411	1,7046e+00	SPy_0574	bglA	beta-glucosidase	Best Blastp hit = gb|AAF89979.1|AF206272_5
516	225	1,7047e+00	SPy_0309	-	conserved hypothetical protein	Best Blastp hit = sp|P54456|YQEK_BACSU HYPOTHETICAL
517	1252	1,7055e+00	SPy_1629	priA	putative primosomal replication factor Y	Best Blastp hit = dbj|BAB06228.1| (AP001515)
518	808	1,7055e+00	SPy_1068	uvrC	excinuclease ABC (subunit C)	Best Blastp hit = sp|P14951|UVRC_BACSU EXCINUCLEASE
519	402	1,7065e+00	SPy_0558	-	hypothetical protein	Best Blastp hit = gb|AAF91172.1| (AF199409)
520	872	1,7066e+00	SPy_1147	-	conserved hypothetical protein	Best Blastp hit = pir||F69900 transposon-related
521	384	1,7082e+00	SPy_0535	-	hypothetical protein	Best Blastp hit = sp|Q58707|YD11_METJA HYPOTHETICAL
522	438	1,7086e+00	SPy_0609	ftsW	putative cell division protein	Best Blastp hit = sp|Q47866|FTSW_ENTHR PROBABLE CELL
523	1519	1,7088e+00	SPy_1981	relA	(p)ppGpp synthetase	Best Blastp hit = gb|AAC46041.1| (U86377) (p)ppGpp
524	590	1,7093e+00	SPy_0800	-	putative pore-forming peptide	Best Blastp hit = sp|P36920|EBSA_ENTFA PORE FORMING
525	725	1,7094e+00	SPy_0962	-	hypothetical protein - phage associated	Best Blastp hit = gb|AAC63027.1| (AF087814) M3
526	313	1,7097e+00	SPy_0440	-	putative dehydrogenease / oxidoreductase	Best Blastp hit = sp|P39640|YWFD_BACSU HYPOTHETICAL
527	518	1,7098e+00	SPy_0712	mf2	putative DNase	similar to mitogenic factor; phage associated; Best
528	1220	1,7099e+00	SPy_1584	aroE	putative shikimate 5-dehydrogenase	Best Blastp hit = sp|Q58484|AROE_METJA SHIKIMATE
529	30	1,7104e+00	SPy_0038	ruvB	putative Holliday junction DNA helicase, subunit	Best Blastp hit = sp|O32055|RUVB_BACSU HOLLIDAY
530	127	1,7104e+00	SPy_0172	metB	putative cystathionine beta-lyase	Best Blastp hit = dbj|BAB05347.1| (AP001512)
531	251	1,7109e+00	SPy_0346	-	putative arylalkylamine n-acetyltransferase	Best Blastp hit = pir||T39187 probable
532	540	1,7112e+00	SPy_0741	-	hypothetical protein	Best Blastp hit = pir||E64436 conserved hypothetical
533	283	1,7113e+00	SPy_0390	-	conserved hypothetical protein	Best Blastp hit = pir||G69992 spore cortex protein
534	385	1,7118e+00	SPy_0536	-	conserved hypothetical protein	Best Blastp hit = pir||H69002 conserved hypothetical
535	1222	1,7131e+00	SPy_1587	-	putative two-component sensor response regulator	Best Blastp hit = dbj|BAB04512.1| (AP001509)
536	1445	1,7131e+00	SPy_1879	-	hypothetical protein	Best Blastp hit = no blast hits
537	855	1,7134e+00	SPy_1127	-	conserved hypothetical protein	Best Blastp hit = dbj|BAB06566.1| (AP001516) unknown
538	27	1,7134e+00	SPy_0035	abiR	possible abortive infection phage resistance	Best Blastp hit = gb|AAG17058.1|AF188839_1
539	724	1,7134e+00	SPy_0961	-	hypothetical protein	Best Blastp hit = no blast hits
540	1432	1,7141e+00	SPy_1866	-	conserved hypothetical protein	Best Blastp hit = gb|AAC00390.1| (AF008220) YtfP
541	993	1,7148e+00	SPy_1293	malR	putative maltose operon transcriptional	Best Blastp hit = dbj|BAB06642.1| (AP001517)
542	1100	1,7149e+00	SPy_1444	-	conserved hypothetical protein - phage	Best Blastp hit = dbj|BAB04681.1| (AP001510) unknown
543	465	1,7156e+00	SPy_0649	dinG	putative ATP-dependent DNA helicase	Best Blastp hit = dbj|BAB05410.1| (AP001512)
544	265	1,7158e+00	SPy_0366	-	conserved hypothetical protein	Best Blastp hit = sp|P35154|YPUG_BACSU HYPOTHETICAL
545	1538	1,7160e+00	SPy_2004	dppE	ATPase protein	Best Blastp hit = gb|AAC67221.1| (U78968) ATPase
546	933	1,7163e+00	SPy_1221	dpfB	putative flavoprotein	This orf is equivalent in length to flavoprotein
547	979	1,7164e+00	SPy_1276	-	putative amino acid ABC transporter (permease	Best Blastp hit = pir||A72357 amino acid ABC
548	598	1,7166e+00	SPy_0808	-	conserved hypothetical protein	Best Blastp hit = sp|P39587|YWBD_BACSU HYPOTHETICAL
549	1232	1,7171e+00	SPy_1603	-	conserved hypothetical protein	Best Blastp hit = dbj|BAB04509.1| (AP001509) unknown
550	506	1,7176e+00	SPy_0696	-	conserved hypothetical protein, phage associated	Best Blastp hit = emb|CAB53801.1| (AJ242593) gp15
551	496	1,7183e+00	SPy_0684	-	hypothetical protein, phage associated	Best Blastp hit = no blast hits
552	1654	1,7188e+00	SPy_2169	-	conserved hypothetical protein	Best Blastp hit = dbj|BAB05788.1| (AP001514) unknown
553	736	1,7190e+00	SPy_0978	-	hypothetical protein	Best Blastp hit = no blast hits
554	942	1,7194e+00	SPy_1232	-	conserved hypothetical protein	Best Blastp hit = sp|P37872|YBXB_BACSU HYPOTHETICAL
555	149	1,7194e+00	SPy_0197	nadC	putative nicotinate-nucleotide pyrophosphorylase	Best Blastp hit = sp|P77938|NADC_RHORU PROBABLE
556	1373	1,7200e+00	SPy_1787	-	putative ABC transporter (ATP-binding protein)	Best Blastp hit = pir||H69858 cation ABC transporter
557	1279	1,7204e+00	SPy_1665	ftsL	putative cell division protein	Best Blastp hit = gb|AAC45632.1| (U94707) cell
558	195	1,7215e+00	SPy_0266	-	conserved hypothetical protein	Best Blastp hit = gb|AAF83223.1|AE003892_8
559	1154	1,7222e+00	SPy_1505	phr	putative deoxyribodipyrimidine photolyase	Best Blastp hit = sp|Q04449|PHR_BACFI
560	136	1,7227e+00	SPy_0181	-	putative transcriptional regulator	Best Blastp hit = dbj|BAB03939.1| (AP001507) unknown
561	579	1,7230e+00	SPy_0787	rgpBc	putative rhamnosyltransferase - possibly involved	Best Blastp hit = pir||T00087 rhamnosyltransferase -
562	1532	1,7231e+00	SPy_1998	smeZ	mitogenic exotoxin Z	Best Blastp hit = gb|AAF66665.1|AF143665_1
563	630	1,7237e+00	SPy_0849	trmD	putative tRNA (guanine-N1)-methyltransferase	Best Blastp hit = dbj|BAB06198.1| (AP001515) tRNA
564	110	1,7249e+00	SPy_0150	ntpE	putative V-type Na+ -ATPase subunit E	Best Blastp hit = sp|P43436|NTPE_ENTHR V-TYPE SODIUM
565	857	1,7251e+00	SPy_1131	-	hypothetical protein	Best Blastp hit = no blast hits
566	891	1,7263e+00	SPy_1171	satD	conserved hypothetical protein	Best Blastp hit = gb|AAG28336.1| (U88582) SatD
567	291	1,7267e+00	SPy_0405	-	conserved hypothetical protein	Best Blastp hit = dbj|BAB03765.1| (AP001507) unknown
568	100	1,7268e+00	SPy_0137	atoE	putative short-chain fatty acids transporter	Best Blastp hit = dbj|BAB04077.1| (AP001508)
569	183	1,7275e+00	SPy_0254	-	sugar transport system (permease)	Best Blastp hit = dbj|BAB05584.1| (AP001513) sugar
570	723	1,7277e+00	SPy_0960	-	hypothetical protein - phage associated	Best Blastp hit = no blast hits
571	263	1,7279e+00	SPy_0364	-	conserved hypothetical protein	Best Blastp hit = dbj|BAB05201.1| (AP001512) unknown
572	1570	1,7282e+00	SPy_2053	-	putative transcriptional regulator	Best Blastp hit = dbj|BAB04499.1| (AP001509)
573	468	1,7294e+00	SPy_0652	-	conserved hypothetical protein	Best Blastp hit = sp|O06973|YVCJ_BACSU HYPOTHETICAL
574	1400	1,7311e+00	SPy_1825	uvrA	putative excinuclease ABC (subunit A)	Best Blastp hit = dbj|BAB07313.1| (AP001519)
575	1412	1,7317e+00	SPy_1839	-	conserved hypothetical protein	Best Blastp hit = pir||B69985 hypothetical protein
576	1460	1,7318e+00	SPy_1900	thiD	putative phosphomethylpyrimidine kinase	Best Blastp hit = sp|O67772|THID_AQUAE
577	965	1,7321e+00	SPy_1258	-	putative transcriptional regulator (TetR/AcrR	Best Blastp hit = dbj|BAB04438.1| (AP001509)
578	921	1,7333e+00	SPy_1209	pdxK	putative pyridoxal kinase	Best Blastp hit = pir||G70195 pyridoxal kinase
579	1246	1,7335e+00	SPy_1622	-	putative two-component sensor histidine kinase	Best Blastp hit = dbj|BAB04918.1| (AP001511)
580	1631	1,7342e+00	SPy_2136	-	putative DNA primase - phage associated	Best Blastp hit = emb|CAB46558.1| (AJ242479)
581	576	1,7343e+00	SPy_0783	-	conserved hypothetical protein	Best Blastp hit = dbj|BAA21508.1| (AB000631) unnamed
582	1218	1,7351e+00	SPy_1581	-	conserved hypothetical protein	Best Blastp hit = pir||D69060 hypothetical protein
583	509	1,7356e+00	SPy_0700	-	hypothetical protein, phage associated	Best Blastp hit = gi|9633054 hypothetical protein
584	3	1,7359e+00	SPy_0004	-	conserved hypothetical protein	Best Blastp hit = gb|AAC45338.1| (AF000658) ORFX
585	570	1,7370e+00	SPy_0777	rexA	putative ATP-dependent exonuclease, subunit A	Best Blastp hit = pir||T30308 rexA protein -
586	1407	1,7370e+00	SPy_1833	mutY	putative A/G-specific adenine glycosylase	Best Blastp hit = pir||A69802 A/G-specific adenine
587	854	1,7371e+00	SPy_1126	-	conserved hypothetical protein	Best Blastp hit = sp|O31612|YJBN_BACSU HYPOTHETICAL
588	1398	1,7376e+00	SPy_1823	comEB	putative late competence protein required for DNA	Best Blastp hit = sp|P32393|CME2_BACSU COME OPERON
589	613	1,7377e+00	SPy_0827	-	conserved hypothetical protein	Best Blastp hit = dbj|BAB06261.1| (AP001515) unknown
590	894	1,7378e+00	SPy_1174	-	putative transcarboxylase subunit	Best Blastp hit = sp|Q58628|PYCB_METJA PYRUVATE
591	1261	1,7381e+00	SPy_1641	-	conserved hypothetical protein	Best Blastp hit = dbj|BAB07616.1| (AP001520) unknown
592	945	1,7392e+00	SPy_1236	-	putative histidine kinase protein	Best Blastp hit = gb|AAF79919.1| (AF039082) putative
593	564	1,7403e+00	SPy_0770	-	hypothetical protein	Best Blastp hit = no blast hits
594	1490	1,7419e+00	SPy_1940	-	conserved hypothetical proteins	Best Blastp hit = pir||C69742 conserved hypothetical
595	483	1,7423e+00	SPy_0669	-	putative DEAD box family helicase, phage	Best Blastp hit = pir||T40328 DEAD box family
596	334	1,7423e+00	SPy_0467	-	conserved hypothetical protein	Best Blastp hit = pir||A69931 hypothetical protein
597	1506	1,7424e+00	SPy_1961	polC	DNA polymerase III (alpha subunit)	Best Blastp hit = sp|P13267|DPO3_BACSU DNA
598	444	1,7425e+00	SPy_0619	-	hypothetical protein	Best Blastp hit = no blast hits
599	354	1,7427e+00	SPy_0500	-	conserved hypothetical protein	Best Blastp hit = sp|P39342|YJGR_ECOLI HYPOTHETICAL
600	1229	1,7428e+00	SPy_1599	-	putative beta-glucosidase	Best Blastp hit = pir||D69785 beta-glucosidase
601	737	1,7431e+00	SPy_0979	-	hypothetical protein	Best Blastp hit = no blast hits
602	574	1,7447e+00	SPy_0781	dnaG	putative DNA primase	Best Blastp hit = sp|Q04505|PRIM_LACLA DNA PRIMASE
603	460	1,7455e+00	SPy_0642	-	conserved hypothetical protein	Best Blastp hit = pir||E69820 conserved hypothetical
604	1676	1,7460e+00	SPy_2196	pgsA	phosphatidylglycerophosphate synthase	Best Blastp hit = pir||I39950 pgsA protein -
605	1290	1,7476e+00	SPy_1682	glpF	putative glycerol uptake facilitator	Best Blastp hit = dbj|BAB04811.1| (AP001510)
606	1626	1,7483e+00	SPy_2131	-	hypothetical protein	Best Blastp hit = sp|P74120|ENGA_SYNY3 PROBABLE
607	1380	1,7492e+00	SPy_1795	-	putative ABC transporter (periplasmic binding	Best Blastp hit = dbj|BAB07009.1| (AP001518)
608	787	1,7500e+00	SPy_1043	-	conserved hypothetical protein	Best Blastp hit = pir||H70023 N-acetyl-glucosamine
609	1281	1,7512e+00	SPy_1670	proA	putative gamma-glutamyl phosphate reductase	Best Blastp hit = dbj|BAB05223.1| (AP001512)
610	1314	1,7522e+00	SPy_1715	copA	putative cation-transporting ATP-ase - copper	Best Blastp hit = sp|P37279|ATCS_SYNP7
611	927	1,7533e+00	SPy_1215	-	hypothetical protein	Best Blastp hit = emb|CAA20062.2| (AL031154)
612	1293	1,7545e+00	SPy_1686	-	hypothetical protein	Best Blastp hit = pir||F69859 conserved hypothetical
613	358	1,7547e+00	SPy_0504	-	conserved hypothetical protein	Best Blastp hit = gb|AAC23745.1| (AF052209) VacB
614	356	1,7551e+00	SPy_0502	-	hypothetical protein	Best Blastp hit = no blast hits
615	1375	1,7552e+00	SPy_1789	-	hypothetical protein	Best Blastp hit = no blast hits
616	1000	1,7559e+00	SPy_1301	malC	maltodextrin transport system permease	Best Blastp hit = pir||H70033 maltodextrin transport
617	1416	1,7560e+00	SPy_1844	-	putative exodeoxyribonuclease V (alpha subunit)	Best Blastp hit = pir||A69979 conjugation transfer
618	1248	1,7571e+00	SPy_1625	-	putative protein kinase	Best Blastp hit = pir||H69878 probable protein
619	1426	1,7576e+00	SPy_1858	pepXP	putative X-Pro dipeptidyl-peptidase IV	Best Blastp hit = sp|P22093|PEPX_LACLC XAA-PRO
620	1227	1,7580e+00	SPy_1595	-	putative sugar-binding transport protein	Best Blastp hit = emb|CAB01402.1| (Z77855)
621	1602	1,7586e+00	SPy_2103	-	conserved hypothetical protein	Best Blastp hit = dbj|BAB07024.1| (AP001518) unknown
622	859	1,7591e+00	SPy_1134	-	putative ABC transporter (binding protein)	Best Blastp hit = gb|AAD45530.1|AF162656_1
623	785	1,7601e+00	SPy_1040	hemN	putative coproporphyrinogen III oxidase	Best Blastp hit = pir||B69640 coproporphyrinogen
624	568	1,7603e+00	SPy_0775	-	conserved hypothetical protein	Best Blastp hit = pir||A75256 conserved hypothetical
625	1469	1,7606e+00	SPy_1912	salX	putative salivaricin A ABC transporter	Best Blastp hit = pir||A70001 ABC transporter
626	884	1,7607e+00	SPy_1160	-	hypothetical protein	Best Blastp hit = no blast hits
627	886	1,7631e+00	SPy_1162	rnh	putative ribonuclease HII	Best Blastp hit = sp|O31744|RNH2_BACSU RIBONUCLEASE
628	466	1,7651e+00	SPy_0650	aspC	putative aspartate aminotransferase	Best Blastp hit = gb|AAF12702.1|AF035157_1
629	1562	1,7653e+00	SPy_2043	mf	mitogenic factor	Best Blastp hit = emb|CAA59264.1| (X84793)
630	256	1,7658e+00	SPy_0356	-	putative rRNA methylase	Best Blastp hit = dbj|BAB06831.1| (AP001517) rRNA
631	1637	1,7661e+00	SPy_2148	mutS	putative DNA mismatch repair protein	Best Blastp hit = sp|P49849|MUTS_BACSU DNA MISMATCH
632	796	1,7662e+00	SPy_1056	-	conserved hypothetical protein	Best Blastp hit = sp|P33019|YEIH_ECOLI HYPOTHETICAL
633	664	1,7662e+00	SPy_0891	arsC	putative arsenate reductase	Best Blastp hit = sp|P52147|ARC2_ECOLI ARSENATE
634	578	1,7670e+00	SPy_0786	rgpAc	conserved hypothetical protein - possibly	Best Blastp hit = pir||T00086 rgpAc protein -
635	1017	1,7671e+00	SPy_1328	bglA.2	putative beta-glucosidase	Best Blastp hit = dbj|BAB07637.1| (AP001520)
636	1127	1,7673e+00	SPy_1474	-	hypothetical protein - phage associated	Best Blastp hit = no blast hits
637	582	1,7675e+00	SPy_0791	rgpEc	putative glycosyltransferase - possibly involved	Best Blastp hit = pir||T00090 glycosyltransferase
638	692	1,7675e+00	SPy_0924	-	conserved hypothetical proteins	Best Blastp hit = sp|P54548|YQJK_BACSU HYPOTHETICAL
639	1143	1,7676e+00	SPy_1492	-	conserved hypothetical protein	Best Blastp hit = sp|P40766|YPMR_BACSU HYPOTHETICAL
640	1179	1,7678e+00	SPy_1533	-	conserved hypothetical protein	Best Blastp hit = sp|O34617|YLON_BACSU HYPOTHETICAL
641	1514	1,7678e+00	SPy_1973	dexB	dextran glucosidase	Best Blastp hit = sp|Q99040|DEXB_STRMU GLUCAN
642	442	1,7683e+00	SPy_0616	murM	putative peptidoglycan branched peptide synthesis	Best Blastp hit = emb|CAB89535.1| (AJ250764) MurM
643	780	1,7688e+00	SPy_1035	-	putative UDP-N-acetylmuramyl tripeptide	Best Blastp hit = pir||S76138 hypothetical protein
644	1086	1,7690e+00	SPy_1422	recR	putative recombination protein	Best Blastp hit = emb|CAB64458.1| (AJ243052)
645	248	1,7690e+00	SPy_0342	snf	putative SNF helicase	Best Blastp hit = emb|CAA67095.1| (X98455) SNF
646	112	1,7690e+00	SPy_0154	ntpA	putative V-type Na+ -ATPase alpha subunit	Best Blastp hit = sp|Q08636|NTPA_ENTHR V-TYPE SODIUM
647	1033	1,7690e+00	SPy_1353	-	conserved hypothetical protein	Best Blastp hit = dbj|BAB07074.1| (AP001518) unknown
648	1062	1,7691e+00	SPy_1391	-	putative methyltransferase	Best Blastp hit = gb|AAC46080.1| (AF016233)
649	1147	1,7693e+00	SPy_1496	-	putative repressor protein	Best Blastp hit = sp|O31408|ARGR_BACST ARGININE
650	73	1,7698e+00	SPy_0100	-	putative DNA binding protein	Best Blastp hit = gb|AAC45309.1| (U81957) putative
651	142	1,7706e+00	SPy_0187	spf	Ferric transport regulator protein	Best Blastp hit = gb|AAB18795.1| (U76538) Fur-like
652	1679	1,7714e+00	SPy_2199	-	conserved hypothetical protein	Best Blastp hit = dbj|BAB06112.1| (AP001515) unknown
653	1401	1,7715e+00	SPy_1827	-	putative divalent cation transport protein	Best Blastp hit = pir||A75272 probable transport
654	406	1,7721e+00	SPy_0568	-	conserved hypothetical protein	Best Blastp hit = gb|AAA62048.1| (L10328) f270
655	208	1,7724e+00	SPy_0282	rgpG	possibly involved in regulation of genetic	Best Blastp hit = dbj|BAA82114.1| (AB022909) RgpG
656	1424	1,7728e+00	SPy_1856	norA	putative antibiotic resistance protein NorA	Best Blastp hit = pir||S74875 quinolone resistance
657	521	1,7733e+00	SPy_0715	-	putative transcriptional regulator (GntR family)	Best Blastp hit = dbj|BAB04138.1| (AP001508)
658	1438	1,7736e+00	SPy_1872	-	putative glycoprotein endopeptidase	Best Blastp hit = sp|O05518|GCP_BACSU PROBABLE
659	910	1,7743e+00	SPy_1193	-	hypothetical protein	Best Blastp hit = no blast hits
660	517	1,7769e+00	SPy_0711	speC	pyrogenic exotoxin C precursor, phage associated	Best Blastp hit = pir||A30509 exotoxin C precursor -
661	1680	1,7772e+00	SPy_2200	hasA	hyaluronate synthase	Best Blastp hit = pir||A53100 hyaluronate synthase A
662	1089	1,7775e+00	SPy_1427	-	putative transcriptional regulator	Best Blastp hit = dbj|BAB04935.1| (AP001511)
663	949	1,7782e+00	SPy_1241	pstB	phosphate ABC transporter (ATP-binding protein)	Best Blastp hit = sp|P46341|YQGJ_BACSU HYPOTHETICAL
664	543	1,7801e+00	SPy_0744	-	putative ABC transporter (ATP-binding protein)	Best Blastp hit = pir||G69803 ABC transporter
665	954	1,7813e+00	SPy_1246	-	putative nucleolar protein	Best Blastp hit = pir||C64945 probable rRNA
666	188	1,7815e+00	SPy_0259	-	conserved hypothetical protein	Best Blastp hit = sp|P44540|Y143_HAEIN HYPOTHETICAL
667	1205	1,7815e+00	SPy_1565	-	conserved hypothetical protein	Best Blastp hit = no blast hits
668	1080	1,7818e+00	SPy_1414	-	putative cation (K+) transport protein	Best Blastp hit = gb|AAG04306.1|AE004526_1
669	548	1,7821e+00	SPy_0751	lig	putative DNA ligase	Best Blastp hit = sp|O87703|DNLJ_BACST DNA LIGASE
670	1041	1,7824e+00	SPy_1362	birA	putative biotin operon repressor	Best Blastp hit = dbj|BAB05404.1| (AP001512)
671	1408	1,7830e+00	SPy_1834	-	hypothetical protein	Best Blastp hit = pir||I40868 hypothetical protein 3
672	453	1,7833e+00	SPy_0632	ugl	putative unsaturated glucuronyl hydrolase	Best Blastp hit = dbj|BAB05773.1| (AP001514)
673	1319	1,7838e+00	SPy_1722	-	putative ribosomal protein	Best Blastp hit = sp|P32729|YLXQ_BACSU PROBABLE	rib
674	333	1,7840e+00	SPy_0466	msrA.2	putative peptide methionine sulfoxide reductase	Best Blastp hit = dbj|BAB05167.1| (AP001512) peptide
675	437	1,7845e+00	SPy_0608	ppc	putative phosphoenolpyruvate carboxylase	Best Blastp hit = sp|O32483|CAPP_RHOPA
676	116	1,7847e+00	SPy_0159	-	hypothetical protein	Best Blastp hit = gb|AAB02852.1| (U59243)
677	1371	1,7853e+00	SPy_1784	-	putative ABC transporter (ATP-binding protein)	Best Blastp hit = gb|AAC43327.1| (U17255) NisF
678	1355	1,7869e+00	SPy_1763	hrcA	putative heat shock transcription repressor	Best Blastp hit = gb|AAC45610.1| (U78296) repressor
679	420	1,7878e+00	SPy_0585	lgt	putative prolipoprotein diacylglycerol	Best Blastp hit = sp|P72482|LGT_STRMU PROLIPOPROTEIN
680	1493	1,7884e+00	SPy_1944	cysE	putative serine acetyltransferase	Best Blastp hit = gb|AAC33374.1| (AF001780) NifP
681	288	1,7886e+00	SPy_0399	tmk	putative thymidylate kinase	Best Blastp hit = dbj|BAB03761.1| (AP001507)
682	1310	1,7887e+00	SPy_1710	-	putative PTS system, enzyme IIB component	Best Blastp hit = gb|AAG09978.1|AF248038_7
683	1057	1,7887e+00	SPy_1384	-	hypothetical protein	Best Blastp hit = pir||S76167 hypothetical protein -
684	1084	1,7893e+00	SPy_1420	murF	putative D-Ala-D-Ala adding enzyme	Best Blastp hit = sp|P96613|MURF_BACSU
685	365	1,7896e+00	SPy_0512	-	putative NAD(P)H-flavin oxidoreductase	Best Blastp hit = pir||E81949 probable
686	431	1,7902e+00	SPy_0600	-	conserved hypothetical protein	Best Blastp hit = dbj|BAB04549.1| (AP001510) unknown
687	1639	1,7902e+00	SPy_2150	ahrC	putative arginine repressor	Best Blastp hit = gb|AAF86983.1|AF282249_2
688	843	1,7906e+00	SPy_1114	-	conserved hypothetical protein	Best Blastp hit = pir||C82449 conserved hypothetical
689	1537	1,7912e+00	SPy_2003	dppD	ATPase protein	Best Blastp hit = gb|AAC67220.1| (U78968) ATPase
690	1508	1,7921e+00	SPy_1963	-	may be involved in production of a peptide sex	Best Blastp hit = pir||C69881 conserved hypothetical
691	959	1,7921e+00	SPy_1251	truB	putative tRNA pseudouridine 55 synthase	Best Blastp hit = sp|P32732|TRUB_BACSU TRNA
692	275	1,7937e+00	SPy_0379	pflC	putative pyruvate-formate lyase activating	Best Blastp hit = sp|O68575|PFLA_STRMU PYRUVATE
693	214	1,7952e+00	SPy_0292	dacA	penicillin-binding protein (D-alanyl-D-alanine	Best Blastp hit = emb|CAA67776.1| (X99400)
694	1644	1,7957e+00	SPy_2155	-	conserved hypothetical protein	Best Blastp hit = sp|P39803|YITT_BACSU HYPOTHETICAL
695	960	1,7960e+00	SPy_1252	-	conserved hypothetical protein	Best Blastp hit = sp|P47394|Y148_MYCGE HYPOTHETICAL
696	505	1,7960e+00	SPy_0695	-	hypothetical protein, phage associated	Best Blastp hit = emb|CAB72529.1| (AL139074)
697	147	1,7970e+00	SPy_0195	-	conserved hypothetical protein	Best Blastp hit = gb|AAF27305.1|AF154674_6
698	738	1,7971e+00	SPy_0980	-	putative antirepressor - phage associated	Best Blastp hit = emb|CAA73339.1| (Y12813)
699	768	1,7975e+00	SPy_1019	-	putative ABC transporter (ATP-binding protein)	Best Blastp hit = gb|AAF86640.1|AF162694_1
700	1008	1,7976e+00	SPy_1312	dltA	putative D-alanine-D-alanyl carrier protein	Best Blastp hit = gb|AAC06284.1| (AF049357) Glg1
701	1118	1,7980e+00	SPy_1463	-	hypothetical protein - phage associated	Best Blastp hit = no blast hits
702	924	1,7981e+00	SPy_1212	-	putative cardiolipin synthetase	Best Blastp hit = dbj|BAB06577.1| (AP001516)
703	850	1,7983e+00	SPy_1122	-	putative iron-sulfur cofactor synthesis protein	Best Blastp hit = pir||E69981 iron-sulfur cofactor
704	712	1,7986e+00	SPy_0946	-	putative P1-type antirepressor - phage	Best Blastp hit = gb|AAC03459.1| (AF020798)
705	238	1,7992e+00	SPy_0327	ntpJ	putative V-type Na+ -ATPase subunit J	Best Blastp hit = sp|P43440|NTPJ_ENTHR V-TYPE SODIUM
706	1027	1,8000e+00	SPy_1344	-	conserved hypothetical protein	Best Blastp hit = sp|P76084|PAAI_ECOLI PHENYLACETIC
707	911	1,8002e+00	SPy_1196	-	putative integrase/recombinase	Best Blastp hit = emb|CAA55635.1| (X78999) unknown
708	653	1,8003e+00	SPy_0880	mvaS.1	putative 3-hydroxy-3-methylglutaryl-coenzyme A	Best Blastp hit = gb|AAG02454.1|AF290098_2
709	895	1,8005e+00	SPy_1175	-	hypothetical protein	Best Blastp hit = no blast hits
710	751	1,8006e+00	SPy_0995	-	conserved hypothetical protein - phage	Best Blastp hit = pir||T42299 hypothetical protein
711	1305	1,8021e+00	SPy_1701	-	conserved hypothetical protein	Best Blastp hit = sp|O32216|YVGT_BACSU HYPOTHETICAL
712	1105	1,8035e+00	SPy_1449	-	conserved hypothetical protein - phage	Best Blastp hit = gb|AAB18714.1| (U38906) ORF39
713	212	1,8045e+00	SPy_0289	-	NifU-like protein	Best Blastp hit = sp|O32163|NIFU_BACSU NIFU-LIKE
714	1304	1,8046e+00	SPy_1700	-	conserved hypothetical protein	Best Blastp hit = gb|AAF94522.1| (AE004216)
715	802	1,8047e+00	SPy_1062	-	putative two-component response regulator	Best Blastp hit = emb|CAB54580.1| (AJ006398)
716	392	1,8048e+00	SPy_0544	-	conserved hypothetical protein	Best Blastp hit = emb|CAB58317.1| (AL121855)
717	863	1,8054e+00	SPy_1138	-	putative thiamine biosynthesis lipoprotein	Best Blastp hit = sp|P33944|APBE_ECOLI THIAMINE
718	649	1,8062e+00	SPy_0876	mvaK1	mevalonate kinase	Best Blastp hit = gb|AAG02450.1|AF290097_1
719	753	1,8063e+00	SPy_0997	hylP2	hyaluronidase - phage associated	Best Blastp hit = sp|P15316|HYAL_BPH44
720	24	1,8065e+00	SPy_0032	purD	phosphoribosylamine-glycine ligase	Best Blastp hit = sp|Q9ZF44|PUR2_LACLA
721	1394	1,8067e+00	SPy_1817	scrR	putative sucrose operon repressor	Best Blastp hit = sp|Q54430|SCRR_STRMU SUCROSE
722	569	1,8067e+00	SPy_0776	rexB	putative ATP-dependent exonuclease, subunit B	Best Blastp hit = pir||T30307 rexB protein -
723	281	1,8068e+00	SPy_0386	fhuA	putative ferrichrome ABC transporter (ATP-binding	Best Blastp hit = gb|AAD33527.2|AF132117_4
724	429	1,8079e+00	SPy_0598	-	putative phosphoglycerate mutase	Best Blastp hit = pir||A75400 probable
725	698	1,8083e+00	SPy_0930	-	conserved hypothetical protein	Best Blastp hit = dbj|BAA11245.1| (D78182) ORF3
726	832	1,8084e+00	SPy_1101	murB	putative UDP-N-acetylenolpyruvoylglucosamine	Best Blastp hit = dbj|BAB06283.1| (AP001515)
727	1302	1,8084e+00	SPy_1698	-	conserved hypothetical protein	Best Blastp hit = pir||D69841 hypothetical protein
728	1140	1,8089e+00	SPy_1488	int2	putative integrase - phage associated	Best Blastp hit = gi|9635193 integrase
729	1406	1,8090e+00	SPy_1832	-	hypothetical protein	Best Blastp hit = gb|AAB70415.1| (AC000106) Similar
730	187	1,8099e+00	SPy_0258	-	putative glucose kinase	Best Blastp hit = dbj|BAB04516.1| (AP001509) glucose
731	293	1,8099e+00	SPy_0407	-	hypothetical protein	Best Blastp hit = emb|CAA61744.1| (X89566)
732	318	1,8102e+00	SPy_0446	-	hypothetical protein	Best Blastp hit = no blast hits
733	243	1,8108e+00	SPy_0336	csrR	putative sensory transduction histidine kinase	Best Blastp hit = gb|AAC64936.1| (AF082668) CsrS
734	369	1,8114e+00	SPy_0516	-	putative glucosyl transferase	Best Blastp hit = emb|CAA72250.1| (Y11463) ORF5
735	66	1,8128e+00	SPy_0093	adcC	ABC transporter (ATP-binding protein)	Best Blastp hit = emb|CAA96186.1| (Z71552) AdcC
736	338	1,8129e+00	SPy_0472	-	conserved hypothetical protein	Best Blastp hit = sp|O86222|Y22A_HAEIN HYPOTHETICAL
737	452	1,8137e+00	SPy_0631	agaV	putative PTS dependent N-acetyl-galactosamine-IIB	Best Blastp hit = sp|P42904|PTPV_ECOLI PTS SYSTEM,
738	897	1,8139e+00	SPy_1177	-	putative methylmalonyl-CoA decarboxylase,	Best Blastp hit = pir||T44985 methylmalonyl-CoA
739	1399	1,8143e+00	SPy_1824	pepP	putative aminopeptidase P; XAA-pro	Best Blastp hit = sp|P54518|YQHT_BACSU PUTATIVE
740	622	1,8154e+00	SPy_0839	-	putative glycerophosphodiester phosphodiesterase	Best Blastp hit = pir||E69827 glycerophosphodiester
741	699	1,8158e+00	SPy_0931	-	conserved hypothetical protein	Best Blastp hit = dbj|BAA11246.1| (D78182) ORF4
742	1300	1,8162e+00	SPy_1695	-	conserved hypothetical protein	Best Blastp hit = pir||H71283 conserved hypothetical
743	22	1,8164e+00	SPy_0028	purN	Phosphoribosylglycinamide formyltransferase	Best Blastp hit = gb|AAF08602.1|U70775_1 (U70775)
744	242	1,8169e+00	SPy_0334	-	conserved hypothetical protein	Best Blastp hit = gb|AAG32547.1| (U12643) YlbN-like
745	1458	1,8170e+00	SPy_1898	-	conserved hypothetical protein	Best Blastp hit = dbj|BAB07485.1| (AP001519) unknown
746	1668	1,8175e+00	SPy_2186	-	hypothetical protein	Best Blastp hit = gb|AAB53126.1| (L39923) L222-ORF6;
747	611	1,8184e+00	SPy_0824	-	putative capsular polysaccharide biosynthesis	Best Blastp hit = pir||T44638 capsular
748	1029	1,8184e+00	SPy_1346	-	putative RNA methyltransferase	Best Blastp hit = pir||E69793 RNA methyltransferase
749	1659	1,8189e+00	SPy_2176	-	conserved hypothetical protein	Best Blastp hit = gb|AAC14610.1| (U95842)
750	107	1,8200e+00	SPy_0147	-	hypothetical protein	Best Blastp hit = no blast hits
751	469	1,8201e+00	SPy_0653	-	conserved hypothetical protein	Best Blastp hit = emb|CAB96620.1| (AJ400630)
752	845	1,8205e+00	SPy_1117	-	hypothetical protein	Best Blastp hit = gb|AAC05771.1| (AF051356) putative
753	1306	1,8216e+00	SPy_1704	lacD.1	putative tagatose 1,6-diphosphate aldolase	Best Blastp hit = sp|P26593|LACD_LACLA TAGATOSE
754	477	1,8217e+00	SPy_0661	-	hypothetical protein, phage associated	Best Blastp hit = emb|CAB73573.1| (AL139079)
755	1643	1,8221e+00	SPy_2154	-	conserved hypothetical protein	Best Blastp hit = sp|P42978|YPJC_BACSU HYPOTHETICAL
756	677	1,8223e+00	SPy_0908	-	conserved hypothetical protein	Best Blastp hit = emb|CAB40549.1| (AJ236899)
757	971	1,8224e+00	SPy_1264	-	hypothetical protein	Best Blastp hit = no blast hits
758	104	1,8225e+00	SPy_0144	-	conserved hypothetical protein	Best Blastp hit = sp|P44761|YHEO_HAEIN HYPOTHETICAL
759	580	1,8236e+00	SPy_0789	rgpCc	putative ABC-transporter (permease protein) -	Best Blastp hit = pir||T00088 ABC-type transport
760	245	1,8243e+00	SPy_0339	-	hypothetical protein	Best Blastp hit = dbj|BAA22163.1| (AB006752) ORF1
761	654	1,8245e+00	SPy_0881	mvaS.2	putative 3-hydroxy-3-methylglutaryl-coenzyme A	Best Blastp hit = gb|AAG02453.1|AF290098_1
762	1030	1,8247e+00	SPy_1350	psr	putative PBP 5 synthesis repressor	Best Blastp hit = gb|AAC62817.1| (U42211) PBP 5
763	1170	1,8255e+00	SPy_1524	murG	putative	Best Blastp hit = sp|Q9ZHA9|MURG_STRPN
764	1510	1,8262e+00	SPy_1965	uppS	putative undecaprenyl pyrophosphate synthetase	Best Blastp hit = dbj|BAB06142.1| (AP001515)
765	941	1,8268e+00	SPy_1230	cdd	putative cytidine deaminase	Best Blastp hit = emb|CAB51906.1| (AJ237978)
766	1245	1,8272e+00	SPy_1621	-	putative two-component response regulator	Best Blastp hit = dbj|BAB04919.1| (AP001511)
767	1262	1,8278e+00	SPy_1642	luxS	autoinducer-2 production protein	Best Blastp hit = gb|AAG28749.1|AF295118_1
768	412	1,8288e+00	SPy_0575	-	conserved hypothetical protein	Best Blastp hit = gb|AAF09593.1| (AF142677) unknown
769	1552	1,8290e+00	SPy_2029	-	putative ABC transporter (ATP-binding protein)	Best Blastp hit = sp|P46324|YVRN_BACSU HYPOTHETICAL
770	206	1,8292e+00	SPy_0280	bacA	putative undecaprenol kinase (bacitracin	Best Blastp hit = gb|AAD50462.1|AF169967_5
771	425	1,8302e+00	SPy_0591	-	putative protease	Best Blastp hit = dbj|BAB04993.1| (AP001511)
772	114	1,8313e+00	SPy_0157	ntpD	putative V-type Na+ -ATPase subunit D	Best Blastp hit = sp|P43435|NTPD_ENTHR V-TYPE SODIUM
773	1180	1,8314e+00	SPy_1534	-	hypothetical protein	Best Blastp hit = pir||F70023 hypothetical protein
774	239	1,8316e+00	SPy_0329	gidB	putative glucose-inhibited division protein	Best Blastp hit = sp|Q9K5M8|GIDB_BACHD GLUCOSE
775	305	1,8317e+00	SPy_0430	-	hypothetical protein	Best Blastp hit = gb|AAD29424.1|AF136451_1
776	973	1,8320e+00	SPy_1267	pcrA	putative ATP-dependent DNA helicase	Best Blastp hit = sp|O34580|PCRA_BACSU ATP-DEPENDENT
777	1035	1,8323e+00	SPy_1355	-	conserved hypothetical protein	Best Blastp hit = pir||A69998 hypothetical protein
778	581	1,8325e+00	SPy_0790	rgpDc	ABC-transporter (ATP-binding protein) - possibly	Best Blastp hit = pir||T00089 ABC transporter rgpDc
779	519	1,8329e+00	SPy_0713	pepD	putative dipeptidase	Best Blastp hit = emb|CAA86210.1| (Z38063)
780	782	1,8333e+00	SPy_1037	-	conserved hypothetical protein	Best Blastp hit = pir||A69745 hypothetical protein
781	152	1,8335e+00	SPy_0201	-	hypothetical protein	Best Blastp hit = pir||S32215 hypothetical protein 1
782	1614	1,8341e+00	SPy_2117	cinA	putative competence-damage protein	Best Blastp hit = gb|AAC09382.1| (L36131) colligrin
783	1509	1,8348e+00	SPy_1964	cdsA	putative phosphatidate cytidylyltransferase	Best Blastp hit = sp|O31752|CDSA_BACSU PHOSPHATIDATE
784	1649	1,8350e+00	SPy_2162	cadD	putative cadmium resistance protein	Best Blastp hit = pir||D81021 cadmium resistance
785	1368	1,8355e+00	SPy_1781	-	conserved hypothetical protein	Best Blastp hit = dbj|BAB06378.1| (AP001516) unknown
786	196	1,8361e+00	SPy_0267	cbf	putative CMP-binding factor	Best Blastp hit = pir||G69818 CMP-binding factor
787	1009	1,8363e+00	SPy_1314	uvrB	putative excinuclease ABC (subunit B)	Best Blastp hit = sp|P37954|UVRB_BACSU EXCINUCLEASE
788	795	1,8363e+00	SPy_1055	csrA	putative heavy metal stress response protein	Best Blastp hit = emb|CAB46979.1| (AJ243482) CSRA
789	1323	1,8365e+00	SPy_1726	-	conserved hypothetical protein	Best Blastp hit = dbj|BAB06980.1| (AP001518) unknown
790	1551	1,8366e+00	SPy_2027	-	putative two-component response regulator	Best Blastp hit = sp|Q47744|VANR_ENTFA REGULATORY
791	488	1,8367e+00	SPy_0674	-	hypothetical protein, phage associated	Best Blastp hit = no blast hits
792	1327	1,8367e+00	SPy_1730	hit	putative cell-cycle regulation histidine triad	Best Blastp hit = sp|O07513|HIT_BACSU HIT PROTEIN
793	337	1,8367e+00	SPy_0471	phoH	phosphate starvation-induced protein	Best Blastp hit = sp|P46343|PHOL_BACSU PHOH-LIKE
794	867	1,8378e+00	SPy_1142	hemK	putative protoporphyrinogen oxidase	Best Blastp hit = dbj|BAB07493.1| (AP001519)
795	379	1,8382e+00	SPy_0530	vicX	conserved hypothetical protein	Best Blastp hit = emb|CAB65453.1| (AJ012051) VicX
796	700	1,8386e+00	SPy_0932	-	putative oxidoreductase	Best Blastp hit = sp|O32159|YURR_BACSU HYPOTHETICAL
797	57	1,8387e+00	SPy_0073	secY	putative preprotein translocase	Best Blastp hit = sp|P27148|SECY_LACLA PREPROTEIN
798	1095	1,8404e+00	SPy_1438	-	hypothetical protein - phage associated	Best Blastp hit = gb|AAD42920.1|U12817_14 (U12817)
799	835	1,8404e+00	SPy_1104	potC	putative spermidine/putrescine ABC transporter	Best Blastp hit = pir||G70179 spermidine/putrescine
800	1491	1,8408e+00	SPy_1941	cysS	putative cysteinyl-tRNA synthetase	Best Blastp hit = dbj|BAB03830.1| (AP001507)
801	475	1,8425e+00	SPy_0659	-	hypothetical protein, phage associated	Best Blastp hit = no blast hits
802	1664	1,8427e+00	SPy_2182	holB	DNA polymerase III delta prime subunit	Best Blastp hit = sp|P37469|DNAC_BACSU REPLICATIVE
803	186	1,8427e+00	SPy_0257	nanH	putative acylneuraminate lyase	Best Blastp hit = emb|CAA69950.1| (Y08695) putative
804	1198	1,8429e+00	SPy_1557	msrA	putative peptide methionine sulfoxide reductase	Best Blastp hit = gb|AAF36477.1|AF128264_2
805	515	1,8431e+00	SPy_0707	-	putative holin, phage associated	Best Blastp hit = gi|9635033 putative holin
806	792	1,8442e+00	SPy_1049	-	hypothetical protein	Best Blastp hit = pir||T03910
807	113	1,8451e+00	SPy_0155	ntpB	putative V-type Na+ -ATPase subunit B	Best Blastp hit = sp|Q08637|NTPB_ENTHR V-TYPE SODIUM
808	1678	1,8454e+00	SPy_2198	-	conserved hypothetical protein	Best Blastp hit = dbj|BAB06111.1| (AP001515) unknown
809	1489	1,8457e+00	SPy_1939	-	hypothetical protein	Best Blastp hit = gi|6323990 Yrf1-6p [Saccharomyces
810	583	1,8458e+00	SPy_0792	rgpFc	conserved hypothetical protein - possibly	Best Blastp hit = pir||T00091 rgpFc protein -
811	29	1,8461e+00	SPy_0037	-	hypothetical protein	Best Blastp hit = pir||I40868 hypothetical protein 3
812	476	1,8466e+00	SPy_0660	-	hypothetical protein, phage associated	Best Blastp hit = no blast hits
813	15	1,8476e+00	SPy_0021	-	conserved hypothetical protein	Best Blastp hit = dbj|BAB05088.1| (AP001511) unknown
814	908	1,8478e+00	SPy_1191	oadA	putative oxaloacetate decarboxylase alpha chain	Best Blastp hit = sp|Q58628|PYCB_METJA PYRUVATE
815	750	1,8480e+00	SPy_0994	-	putative minor tail protein - phage associated	Best Blastp hit = gi|9635024 putative minor tail
816	690	1,8487e+00	SPy_0922	-	putative GTP-binding protein	Best Blastp hit = dbj|BAB06081.1| (AP001515) unknown
817	184	1,8489e+00	SPy_0255	-	probable sugar transport protein (permease)	Best Blastp hit = emb|CAB59597.1| (AL132662)
818	227	1,8494e+00	SPy_0312	-	conserved hypothetical protein	Best Blastp hit = sp|P54458|YQEM_BACSU HYPOTHETICAL
819	758	1,8507e+00	SPy_1006	lys	putative lysin - phage associated	Best Blastp hit = gb|AAF72807.1|AF186180_1
820	1610	1,8512e+00	SPy_2113	-	conserved hypothetical protein	Best Blastp hit = dbj|BAB04988.1| (AP001511) unknown
821	1395	1,8518e+00	SPy_1818	nusB	putative transcriptional terminator	Best Blastp hit = dbj|BAB06504.1| (AP001516)
822	655	1,8545e+00	SPy_0882	thyA	putative thymidylate synthase	Best Blastp hit = sp|P19368|TYSY_LACLA THYMIDYLATE
823	1139	1,8568e+00	SPy_1487	-	hypothetical protein - phage associated	Best Blastp hit = sp|P40944|XYNA_CALSR
824	1383	1,8570e+00	SPy_1801	isp2	immunogenic secreted precursor-like protein	Best Blastp hit = emb|CAB70620.1| (AJ243106)
825	1002	1,8574e+00	SPy_1304	amyB	putative cyclomaltodextrinase	Best Blastp hit = sp|P38940|NEPU_BACST
826	710	1,8576e+00	SPy_0944	-	hypothetical protein	Best Blastp hit = no blast hits
827	1049	1,8580e+00	SPy_1370	-	putative deacetylase	Best Blastp hit = pir||G69849 endo-1,4-beta-xylanase
828	1048	1,8596e+00	SPy_1369	deaD2	putative RNA helicase	Best Blastp hit = pir||C69813 RNA helicase homolog
829	507	1,8608e+00	SPy_0697	-	hypothetical protein, phage associated	Best Blastp hit = pir||T13329 hypothetical protein
830	1501	1,8612e+00	SPy_1956	-	hypothetical protein	Best Blastp hit = no blast hits
831	409	1,8628e+00	SPy_0571	licT	putative transcription antiterminator	Best Blastp hit = sp|P39805|LICT_BACSU TRANSCRIPTION
832	659	1,8630e+00	SPy_0886	-	conserved hypothetical GTP-binding protein	Best Blastp hit = gb|AAF63739.1|AF236863_3
833	955	1,8632e+00	SPy_1247	-	putative myo-inositol-1(or 4)-monophosphatase	Best Blastp hit = dbj|BAB06354.1| (AP001516)
834	1484	1,8636e+00	SPy_1934	-	putative transcription regulator	Best Blastp hit = pir||A64334 hypothetical protein
835	1390	1,8643e+00	SPy_1811	scrK	putative fructokinase	Best Blastp hit = sp|P82371|SCRK_LACLC FRUCTOKINASE
836	301	1,8646e+00	SPy_0425	nrdF.1	putative ribonucleotide reductase 2	Best Blastp hit = sp|P75461|RIR2_MYCPN
837	586	1,8651e+00	SPy_0796	-	hypothetical protein	Best Blastp hit = dbj|BAA19645.1| (AB002668) unnamed
838	12	1,8656e+00	SPy_0016	-	putative amino acid permease	Best Blastp hit = pir||D69814 metabolite transporter
839	1282	1,8677e+00	SPy_1672	proB	putative gamma-glutamyl kinase	Best Blastp hit = pir||T06366 gamma-glutamyl kinase
840	255	1,8677e+00	SPy_0352	-	putative acylphosphatase	Best Blastp hit = sp|O35031|ACYP_BACSU PUTATIVE
841	1120	1,8679e+00	SPy_1465	-	putative structural protein - phage associated	Best Blastp hit = gb|AAB18702.1| (U38906) Structural
842	315	1,8692e+00	SPy_0442	-	putative glycerol-3-phosphate transporter	Best Blastp hit = pir||C82495 glycerol-3-phosphate
843	1541	1,8702e+00	SPy_2007	lmb	putative laminin adhesion	Best Blastp hit = emb|CAA56617.1| (X80397) orf2
844	878	1,8709e+00	SPy_1154	-	hypothetical protein	Best Blastp hit = gb|AAA73122.1| (M77279)
845	1340	1,8711e+00	SPy_1744	accD	putative acetyl-CoA carboxylase beta subunit	Best Blastp hit = sp|Q54776|ACCD_SYNP7
846	1453	1,8723e+00	SPy_1892	-	conserved hypothetical protein	Best Blastp hit = pir||D75217 probable
847	1333	1,8733e+00	SPy_1737	-	conserved hypothetical protein	Best Blastp hit = pir||F69841 conserved hypothetical
848	1627	1,8733e+00	SPy_2132	-	hypothetical protein	Best Blastp hit = no blast hits
849	157	1,8733e+00	SPy_0210	-	hypothetical protein	Best Blastp hit = emb|CAC12744.1| (AJ293727) Ky
850	952	1,8739e+00	SPy_1244	pstC2	putative phosphate ABC transporter (permease	Best Blastp hit = pir||B69098 phosphate transporter
851	70	1,8745e+00	SPy_0097	pbp1b	putative penicillin-binding protein 1b	Best Blastp hit = emb|CAA05302.1| (AJ002291)
852	236	1,8757e+00	SPy_0324	-	putative sodium/dicarboxylate symporter	Best Blastp hit = gb|AAF95950.1| (AE004347)
853	324	1,8760e+00	SPy_0456	mtsC	ABC transporter (permease protein)	Best Blastp hit = gb|AAD56938.1|AF180520_3
854	1632	1,8760e+00	SPy_2140	-	hypothetical protein	Best Blastp hit = gb|AAA34783.1| (L01992)
855	190	1,8764e+00	SPy_0261	-	conserved hypothetical protein	Best Blastp hit = sp|P37547|YABF_BACSU HYPOTHETICAL
856	1414	1,8776e+00	SPy_1841	-	putative ribonuclease HIII	Best Blastp hit = sp|O07874|RNH3_STRPN RIBONUCLEASE
857	1148	1,8779e+00	SPy_1497	hlyA1	putative hemolysin	Best Blastp hit = sp|P19672|YQXC_BACSU HYPOTHETICAL
858	85	1,8782e+00	SPy_0115	pepA	putative glutamyl-aminopeptidase	Best Blastp hit = pir||B69998
859	679	1,8785e+00	SPy_0910	parC	putative DNA topoisomerase IV (subunit C)	Best Blastp hit = gb|AAF63267.1| (AF220946) DNA
860	1581	1,8805e+00	SPy_2073	clpC	putative endopeptidase Clp ATP-binding chain C	Best Blastp hit = gb|AAC44446.1| (U40604) ClpC
861	964	1,8811e+00	SPy_1257	-	putative ABC transporter (ATP-binding protein)	Best Blastp hit = pir||H72342 ABC transporter,
862	1172	1,8824e+00	SPy_1526	-	hypothetical protein	Best Blastp hit = no blast hits
863	883	1,8830e+00	SPy_1159	hlyIII	putative hemolysin III	Best Blastp hit = sp|P54175|HLY3_BACSU HEMOLYSIN III
864	547	1,8833e+00	SPy_0749	-	conserved hypothetical protein	Best Blastp hit = emb|CAA68244.1| (X99978)
865	1112	1,8837e+00	SPy_1456	-	hypothetical protein - phage associated	Best Blastp hit = no blast hits
866	1274	1,8845e+00	SPy_1657	-	putative amino acid ABC transport system	Best Blastp hit = sp|P37774|YECC_ECOLI HYPOTHETICAL
867	1130	1,8880e+00	SPy_1477	-	putative recombinase - phage associated	Best Blastp hit = dbj|BAB07262.1| (AP001519)
868	772	1,8886e+00	SPy_1025	-	putative ABC transporter (ATP-binding protein)	Best Blastp hit = sp|O05519|YDIF_BACSU HYPOTHETICAL
869	1138	1,8896e+00	SPy_1486	-	putative repressor - phage associated	Best Blastp hit = gi|9635682 repressor
870	980	1,8914e+00	SPy_1277	-	conserved hypothetical protein	Best Blastp hit = gb|AAG03518.1|AE004450_13
871	321	1,8914e+00	SPy_0450	-	putative metal-dependent transcriptional	Best Blastp hit = gb|AAF81675.1|AF232688_4
872	784	1,8917e+00	SPy_1039	-	hypothetical protein	Best Blastp hit = no blast hits
873	1169	1,8957e+00	SPy_1523	divIB	cell division protein	Best Blastp hit = gb|AAC95451.1| (AF068902) cell
874	1513	1,8961e+00	SPy_1972	pulA	putative pullulanase	Best Blastp hit = dbj|BAB07416.1| (AP001519)
875	696	1,8963e+00	SPy_0928	-	conserved hypothetical protein	Best Blastp hit = dbj|BAA11244.1| (D78182) ORF2
876	970	1,8977e+00	SPy_1263	-	conserved hypothetical protein	Best Blastp hit = no blast hits
877	169	1,8978e+00	SPy_0235	-	putative dUTPase, phage associated	Best Blastp hit = emb|CAA72644.1| (Y11901) dUTPase
878	1488	1,8980e+00	SPy_1938	-	putative tRNA/rRNA methyltransferase	Best Blastp hit = dbj|BAB03832.1| (AP001507)
879	378	1,8991e+00	SPy_0529	vicK	two-component sensor histidine kinase	Best Blastp hit = emb|CAB65452.1| (AJ012051) VicK
880	1559	1,8999e+00	SPy_2040	-	hypothetical protein	Best Blastp hit = no blast hits
881	830	1,9004e+00	SPy_1099	folQ	dihydroneopterin aldolase	Best Blastp hit = sp|O33725|FOLB_STRPY
882	879	1,9024e+00	SPy_1155	-	conserved hypothetical protein	Best Blastp hit = sp|P45871|YWKD_BACSU HYPOTHETICAL
883	424	1,9032e+00	SPy_0590	-	putative protease	Best Blastp hit = pir||G69979 proteinase homolog
884	1085	1,9036e+00	SPy_1421	ddlA	putative D-ala,D-ala ligase	Best Blastp hit = emb|CAB64475.1| (AJ243056)
885	811	1,9045e+00	SPy_1071	thdF	putative thiophene degradation protein F	Best Blastp hit = sp|P25811|THDF_BACSU POSSIBLE
886	1070	1,9048e+00	SPy_1402	-	hypothetical protein	Best Blastp hit = sp|Q59514|BLA1_MORCA
887	261	1,9054e+00	SPy_0362	-	hypothetical protein	Another possible fusion protein; Best Blastp hit =
888	639	1,9062e+00	SPy_0861	-	hypothetical protein	Best Blastp hit = sp|P11215|ITAM_HUMAN CELL SURFACE
889	316	1,9066e+00	SPy_0443	gcaD	putative UDP-N-acetylglucosamine	Best Blastp hit = dbj|BAB03784.1| (AP001507)
890	643	1,9070e+00	SPy_0867	-	putative ABC transporter (ATP-binding protein)	Best Blastp hit = pir||A69814 ABC transporter
891	347	1,9071e+00	SPy_0486	-	conserved hypothetical protein - bacteriocin like	Best Blastp hit = sp|Q48509|LAFX_LACJO BACTERIOCIN
892	841	1,9076e+00	SPy_1111	-	putative zinc-containing alcohol dehydrogenase	Best Blastp hit = pir||T36961 probable
893	405	1,9080e+00	SPy_0567	-	conserved hypothetical protein	Best Blastp hit = sp|P75809|YBJI_ECOLI PROTEIN YBJI
894	609	1,9086e+00	SPy_0821	-	conserved hypothetical protein	Best Blastp hit = dbj|BAB06729.1| (AP001517) unknown
895	516	1,9086e+00	SPy_0710	-	conserved hypothetical protein, phage associated	Best Blastp hit = pir||T13528 hypothetical protein
896	435	1,9090e+00	SPy_0605	bsaA	putative glutathione peroxidase	Best Blastp hit = dbj|BAA75395.1| (AB013377) BsaA
897	464	1,9103e+00	SPy_0646	-	conserved hypothetical protein	Best Blastp hit = dbj|BAB06539.1| (AP001516) unknown
898	1187	1,9110e+00	SPy_1542	-	putative Xaa-His dipeptidase	Best Blastp hit = pir||B69994 Xaa-His dipeptidase
899	194	1,9110e+00	SPy_0265	-	conserved hypothetical protein	Best Blastp hit = pir||C69879 hypothetical protein
900	1102	1,9118e+00	SPy_1446	-	hypothetical protein	Best Blastp hit = gi|9633054 hypothetical protein
901	1612	1,9130e+00	SPy_2115	-	conserved hypothetical proteins	Best Blastp hit = sp|O31602|YJBD_BACSU HYPOTHETICAL
902	1673	1,9143e+00	SPy_2193	-	conserved hypothetical protein	Best Blastp hit = pir||T44414 hypothetical protein
903	1152	1,9148e+00	SPy_1502	folD	putative bifunctional methylenetetrahydrofolate	Best Blastp hit = sp|P54382|FOLD_BACSU FOLD
904	1457	1,9156e+00	SPy_1897	-	conserved hypothetical protein	Best Blastp hit = dbj|BAB06385.1| (AP001516) unknown
905	473	1,9164e+00	SPy_0657	-	putative cI-like repressor, phage associated	Best Blastp hit = gi|9632965 orf127 gp
906	899	1,9170e+00	SPy_1179	-	putative transcriptional regulator	Best Blastp hit = emb|CAC12514.1| (AL445067) Nta
907	1364	1,9173e+00	SPy_1776	-	putative pyrazinamidase/nicotinamidase	Best Blastp hit = dbj|BAB07496.1| (AP001520)
908	656	1,9185e+00	SPy_0883	dyr	putative dihydrofolate reductase	Best Blastp hit = gb|AAD35011.1|AF144418_1
909	1517	1,9185e+00	SPy_1979	ska	streptokinase A precursor	Best Blastp hit = sp|P10520|STRP_STRPY STREPTOKINASE
910	847	1,9187e+00	SPy_1119	-	conserved hypothetical protein	Best Blastp hit = pir||E70885 hypothetical protein
911	1129	1,9195e+00	SPy_1476	-	hypothetical protein	Best Blastp hit = no blast hits
912	1291	1,9197e+00	SPy_1683	glpO	putative alpha-glycerophosphate oxidase	Best Blastp hit = gb|AAC34739.1| (U57498)
913	1574	1,9198e+00	SPy_2059	pbp2A	penicillin-binding protein 2a	Best Blastp hit = emb|CAA05303.1| (AJ002292)
914	1110	1,9201e+00	SPy_1454	-	conserved hypothetical protein - phage	Best Blastp hit = gb|AAF84861.1|AE004022_17
915	23	1,9204e+00	SPy_0031	-	putative choline binding protein	Best Blastp hit = gb|AAF87768.1|AF278686_1
916	1641	1,9206e+00	SPy_2152	-	conserved hypothetical protein	Best Blastp hit = dbj|BAA11330.1| (D78257) BacB
917	296	1,9218e+00	SPy_0412	exoA	putative 3'-exo-deoxyribonuclease	Best Blastp hit = sp|P37454|EXOA_BACSU
918	831	1,9218e+00	SPy_1100	folK	hydroxymethylpterin pyrophosphokinase	Best Blastp hit = sp|O33726|HPPK_STRPY
919	618	1,9218e+00	SPy_0835	carB	putative carbamoylphosphate synthetase	Best Blastp hit = emb|CAA03928.1| (AJ000109)
920	67	1,9218e+00	SPy_0094	adcB	putative ABC transporter (permease)	Best Blastp hit = emb|CAA96187.1| (Z71552) AdcB
921	951	1,9220e+00	SPy_1243	pstC	putative phosphate ABC transporter (permease	Best Blastp hit = pir||D69098 phosphate transporter
922	270	1,9223e+00	SPy_0373	-	conserved hypothetical protein	Best Blastp hit = sp|P50726|YPAA_BACSU HYPOTHETICAL
923	1068	1,9229e+00	SPy_1400	queA	putative S-adenosylmethionine-tRNA	Best Blastp hit = sp|O32054|QUEA_BACSU
924	1264	1,9231e+00	SPy_1644	-	conserved hypothetical protein	Best Blastp hit = dbj|BAB05490.1| (AP001513) unknown
925	966	1,9233e+00	SPy_1259	-	putative transcriptional regulator	Best Blastp hit = dbj|BAA83965.1| (AB024564) YHCF
926	987	1,9235e+00	SPy_1286	-	putative ABC transporter (ATP-binding protein)	Best Blastp hit = pir||G71842 probable ABC
927	670	1,9253e+00	SPy_0900	pyrF	putative orotidine-5'-decarboxylase PyrF	Best Blastp hit = sp|Q9ZHA7|DCOP_STRPN OROTIDINE
928	504	1,9256e+00	SPy_0694	-	putative major tail shaft protein, phage	Best Blastp hit = emb|CAB53798.1| (AJ242593) major
929	345	1,9257e+00	SPy_0480	-	hypothetical protein	Best Blastp hit = no blast hits
930	708	1,9275e+00	SPy_0942	-	hypothetical protein	Best Blastp hit = pir||T18372 repeat organellar
931	1670	1,9288e+00	SPy_2189	sdhB	putative L-serine dehydratase beta subunit	Best Blastp hit = dbj|BAB06216.1| (AP001515)
932	6	1,9298e+00	SPy_0008	trcF	putative transcription-repair coupling factor	Best Blastp hit = gb|AAD03810.1| (AF054624)
933	858	1,9304e+00	SPy_1133	-	putative ABC transporter (ATP-binding protein)	Best Blastp hit = gb|AAD45529.1|AF162655_1
934	224	1,9305e+00	SPy_0308	-	conserved hypothetical protein	Best Blastp hit = sp|P54455|NADD_BACSU PROBABLE
935	1663	1,9305e+00	SPy_2181	-	hypothetical protein	Best Blastp hit = dbj|BAB03778.1| (AP001507) unknown
936	1298	1,9309e+00	SPy_1693	-	putative reductase / dehydrogenase	Best Blastp hit = dbj|BAB17681.1| (AB034727)
937	1316	1,9321e+00	SPy_1718	-	putative esterase	Best Blastp hit = gb|AAF87664.1|AF223647_1
938	1330	1,9329e+00	SPy_1734	-	conserved hypothetical protein	Best Blastp hit = pir||D72360 conserved hypothetical
939	1497	1,9338e+00	SPy_1949	-	conserved hypothetical protein	Best Blastp hit = dbj|BAB03942.1| (AP001507) unknown
940	262	1,9344e+00	SPy_0363	-	conserved hypothetical protein	Best Blastp hit = dbj|BAB06785.1| (AP001517) unknown
941	140	1,9344e+00	SPy_0185	polA	DNA-directed DNA polymerase I	Best Blastp hit = sp|P13252|DPO1_STRPN DNA
942	1176	1,9356e+00	SPy_1530	-	conserved hypothetical protein	Best Blastp hit = emb|CAA03847.1| (AJ000005) orf1
943	781	1,9357e+00	SPy_1036	-	conserved hypothetical protein	Best Blastp hit = dbj|BAB03984.1| (AP001507) unknown
944	323	1,9360e+00	SPy_0454	mtsB	ABC transporter (ATP-binding protein)	Best Blastp hit = gb|AAD56937.1|AF180520_2
945	1312	1,9360e+00	SPy_1712	lacR.1	putative lactose phosphotransferase system	Best Blastp hit = sp|P18816|LACR_LACLA LACTOSE
946	844	1,9366e+00	SPy_1115	-	hypothetical protein	Best Blastp hit = sp|P13266|NEUA_ECOLI
947	638	1,9368e+00	SPy_0857	mur1.2	putative peptidoglycan hydrolase	Best Blastp hit = emb|CAB94815.1| (AJ245582)
948	486	1,9369e+00	SPy_0672	-	hypothetical protein, phage associated	Best Blastp hit = emb|CAC13148.1| (AJ400623) MADS
949	146	1,9371e+00	SPy_0191a	-	hypothetical protein	Best Blastp hit = emb|CAA59773.1| (X85787) tasA
950	368	1,9375e+00	SPy_0515	-	putative sugar transferase	Best Blastp hit = gb|AAG19110.1| (AE005009) Vng0600c
951	287	1,9392e+00	SPy_0397	-	conserved hypothetical protein	Best Blastp hit = pir||D69874 conserved hypothetical
952	1194	1,9393e+00	SPy_1551	-	conserved protein - function unknown	The N-terminal amino acid sequence of this ORF has
953	764	1,9401e+00	SPy_1013	fbp	putative fibronectin-binding protein-like protein	Best Blastp hit = emb|CAA46282.1| (X65164)
954	254	1,9404e+00	SPy_0351	-	hypothetical protein	Best Blastp hit = dbj|BAB04888.1| (AP001511) stage
955	853	1,9405e+00	SPy_1125	-	putative GTP pyrophosphokinase	Best Blastp hit = dbj|BAB06568.1| (AP001516) GTP
956	167	1,9407e+00	SPy_0230	-	putative ABC transporter (ATP-binding protein)	Best Blastp hit = gb|AAD01950.1| (AF033015) ABC
957	1237	1,9409e+00	SPy_1608	-	conserved hypothetical protein	Best Blastp hit = dbj|BAB04659.1| (AP001510) unknown
958	1031	1,9413e+00	SPy_1351	aroK	putative shikimate kinase	Best Blastp hit = pir||D82693 shikimate kinase
959	1236	1,9413e+00	SPy_1607	-	conserved hypothetical protein	Best Blastp hit = pir||H69800 hypothetical protein
960	17	1,9422e+00	SPy_0023	acpP.2	putative acyl carrier protein	Best Blastp hit = gb|AAG22707.1| (AF276618) acyl
961	975	1,9428e+00	SPy_1272	-	putative cation efflux system protein	Best Blastp hit = sp|P46348|YEAB_BACSU HYPOTHETICAL
962	191	1,9429e+00	SPy_0262	ksgA	putative dimethyladenosine transferase	Best Blastp hit = sp|P37468|KSGA_BACSU
963	745	1,9443e+00	SPy_0988	-	conserved hypothetical protein - phage	Best Blastp hit = gi|9635019 gp114 [Streptococcus
964	1182	1,9448e+00	SPy_1536	-	conserved hypothetical protein	Best Blastp hit = dbj|BAB06305.1| (AP001516) unknown
965	691	1,9451e+00	SPy_0923	-	hypothetical protein	Best Blastp hit = gb|AAC63018.1| (AF082008)
966	479	1,9457e+00	SPy_0664	-	hypothetical protein, phage associated	Best Blastp hit = gi|9632922 orf233 gp
967	648	1,9465e+00	SPy_0875	-	putative two-component sensory transduction	Best Blastp hit = pir||S77016 sensory transduction
968	1166	1,9478e+00	SPy_1519	-	conserved hypothetical protein	Best Blastp hit = emb|CAA75617.1| (Y15422)
969	428	1,9478e+00	SPy_0596	-	conserved hypothetical protein	Best Blastp hit = pir||E69814 conserved hypothetical
970	312	1,9484e+00	SPy_0439	-	hypothetical protein	Best Blastp hit = no blast hits
971	1691	1,9484e+00	SPy_2215	-	conserved hypothetical protein	Best Blastp hit = gb|AAC44439.1| (U33315) orfL
972	539	1,9486e+00	SPy_0740	sagC	streptolysin S associated ORF	Best Blastp hit = gb|AAC25179.2| (AF067649) SagC
973	1430	1,9490e+00	SPy_1864	dnaQ	putative DNA polymerase III epsilon subunit	Best Blastp hit = sp|O67074|DP3E_AQUAE DNA
974	463	1,9494e+00	SPy_0645	ftsX	putative cell-division protein	Best Blastp hit = sp|O34876|FTSX_BACSU CELL DIVISION
975	1593	1,9500e+00	SPy_2089	hutH	putative histidine ammonia-lyase	Best Blastp hit = sp|P10944|HUTH_BACSU HISTIDINE
976	216	1,9515e+00	SPy_0295	oppC	oligopeptidepermease	Best Blastp hit = emb|CAA61524.1| (X89237)
977	387	1,9519e+00	SPy_0538	-	putative S-adenosylmethionine synthetase	Best Blastp hit = sp|Q58605|METK_METJA
978	826	1,9520e+00	SPy_1094	-	conserved hypothetical protein	Best Blastp hit = pir||S77609 probable intercellular
979	1411	1,9524e+00	SPy_1837	mutS2	putative DNA mismatch repair protein	Best Blastp hit = sp|Q9ZEH5|MUS2_STAAU MUTS2 PROTEIN
980	89	1,9526e+00	SPy_0122	-	possible transcriptional regulator	Best Blastp hit = gb|AAC97155.1| (U49397) unknown
981	1153	1,9530e+00	SPy_1503	-	putative phosphomannomutase	Best Blastp hit = dbj|BAB04825.1| (AP001510)
982	1168	1,9532e+00	SPy_1521	ftsA	cell division protein	Best Blastp hit = sp|O07672|FTSA_ENTHR CELL DIVISION
983	1524	1,9532e+00	SPy_1987	-	conserved hypothetical protein	Best Blastp hit = dbj|BAB05069.1| (AP001511) unknown
984	1621	1,9535e+00	SPy_2126	-	conserved hypothetical protein - phage	Best Blastp hit = pir||T13266 hypothetical protein -
985	1658	1,9572e+00	SPy_2174	-	hypothetical protein	Best Blastp hit = gb|AAF04457.1|AF078161_1
986	134	1,9585e+00	SPy_0179	araD	putative L-ribulose 5-phosphate 4-epimerase	Best Blastp hit = gb|AAD45716.1|AF160811_4
987	946	1,9595e+00	SPy_1237	-	putative response regulator	Best Blastp hit = emb|CAB54564.1| (AJ005926)
988	1564	1,9628e+00	SPy_2047	gldA	putative glycerol dehydrogenase	Best Blastp hit = sp|P45511|GLDA_CITFR GLYCEROL
989	102	1,9648e+00	SPy_0141	atoD.2	putative acetyl-CoA:acetoacetyl-CoA transferase	Best Blastp hit = sp|P76458|ATOD_ECOLI ACETATE
990	441	1,9654e+00	SPy_0615	murN	putative peptidoglycan branched peptide synthesis	Best Blastp hit = emb|CAB89121.1| (AJ277485)
991	953	1,9674e+00	SPy_1245	pstS	putative phosphate ABC transporter, periplasmic	Best Blastp hit = pir||B82504 phosphate ABC
992	1280	1,9677e+00	SPy_1666	-	conserved hypothetical protein	Best Blastp hit = emb|CAB01927.1| (Z79691) OrfD
993	950	1,9683e+00	SPy_1242	pstB2	putative phosphate ABC transporter (ATP-binding	Best Blastp hit = sp|P46341|YQGJ_BACSU HYPOTHETICAL
994	1277	1,9684e+00	SPy_1662	mraY	putative	Best Blastp hit = sp|Q9ZHA5|MRAY_STRPN
995	470	1,9688e+00	SPy_0654	-	conserved hypothetical protein	Best Blastp hit = emb|CAB96619.1| (AJ400630)
996	746	1,9692e+00	SPy_0989	-	conserved hypothetical protein - phage	Best Blastp hit = emb|CAA59190.1| (X84706) x
997	904	1,9698e+00	SPy_1186	citD	putative citrate lyase, gamma subunit	Best Blastp hit = gb|AAF93961.1| (AE004165) citrate
998	1092	1,9713e+00	SPy_1434	-	putative heavy metal-transporting ATPase	Best Blastp hit = pir||F69869 heavy
999	597	1,9717e+00	SPy_0807	-	conserved hypothetical protein	Best Blastp hit = pir||C69810 anion-binding protein
1000	362	1,9726e+00	SPy_0508	-	conserved hypothetical protein	Best Blastp hit = pir||H81401 hydrophobic protein
1001	1156	1,9730e+00	SPy_1507	-	putative amino acid ABC transporter (permease	Best Blastp hit = pir||S77250 hypothetical protein -
1002	1685	1,9733e+00	SPy_2205	-	conserved hypothetical protein	Best Blastp hit = sp|P40419|YCXE_BACME HYPOTHETICAL
1003	1079	1,9735e+00	SPy_1412	-	conserved hypothetical protein	Best Blastp hit = emb|CAA50274.1| (X70925) y98
1004	711	1,9737e+00	SPy_0945	-	hypothetical protein - phage associated	Best Blastp hit = gb|AAB18679.1| (U38906) tec gene
1005	235	1,9743e+00	SPy_0323	braB	putative branched-chain amino acid transport	Best Blastp hit = sp|P54104|BRNQ_LACDL
1006	977	1,9746e+00	SPy_1274	-	putative amino acid ABC transporter, periplasmic	Best Blastp hit = gb|AAD56629.1|AF165218_4
1007	1146	1,9750e+00	SPy_1495	recN	putative DNA repair and genetic recombination	Best Blastp hit = sp|P17894|RECN_BACSU DNA REPAIR
1008	650	1,9755e+00	SPy_0877	mvaD	mevalonate pyrophosphate decarboxylase	Best Blastp hit = gb|AAG02451.1|AF290097_2
1009	797	1,9767e+00	SPy_1057	-	hypothetical protein	Best Blastp hit = gb|AAF81086.1|AF228498_6
1010	450	1,9769e+00	SPy_0629	agaD	putative PTS dependent galactosamine IID	Best Blastp hit = sp|P42911|PTPD_ECOLI PTS SYSTEM,
1011	274	1,9802e+00	SPy_0378	hlyX	putative hemolysin	Best Blastp hit = gb|AAC05772.1| (AF051356) putative
1012	1369	1,9804e+00	SPy_1782	asnB	putative L-asparaginase	Best Blastp hit = dbj|BAB05343.1| (AP001512)
1013	604	1,9808e+00	SPy_0815	-	hypothetical protein	Best Blastp hit = gi|6323990 Yrf1-6p [Saccharomyces
1014	106	1,9810e+00	SPy_0146	-	putative regulatory protein	Best Blastp hit = pir||A43577 regulatory protein
1015	207	1,9811e+00	SPy_0281	mecA	putative negative regulator of genetic	Best Blastp hit = dbj|BAA82113.1| (AB022909)
1016	90	1,9813e+00	SPy_0123	-	putative heat shock protein HSP33	Best Blastp hit = dbj|BAB03806.1| (AP001507) unknown
1017	599	1,9814e+00	SPy_0809	aroD	putative 3-dehydroquinate dehydratase	Best Blastp hit = sp|P24670|AROD_SALTI
1018	958	1,9818e+00	SPy_1250	mreA	putative macrolide-efflux protein	Best Blastp hit = gb|AAF77614.1|AF151719_1
1019	914	1,9825e+00	SPy_1201	ylxM	putative DNA-binding protein	Best Blastp hit = gb|AAC44501.1| (U48884)
1020	1465	1,9828e+00	SPy_1905	hsdS	putative type I site-specific deoxyribonuclease	Best Blastp hit = gb|AAB53491.1| (U35629) unknown
1021	336	1,9829e+00	SPy_0470	-	67 kDa Myosin-crossreactive streptococcal	Best Blastp hit = gb|AAA51870.1| (U09352) 67 kDa
1022	789	1,9848e+00	SPy_1046	-	conserved hypothetical protein	Best Blastp hit = pir||H81982 hypothetical protein
1023	1366	1,9859e+00	SPy_1779	-	putative aminotransferase	Best Blastp hit = sp|P77727|YFBQ_ECOLI PROBABLE
1024	589	1,9868e+00	SPy_0799	pepT	putative tripeptidase	Best Blastp hit = sp|P42020|PEPT_LACLC PEPTIDASE T
1025	1026	1,9879e+00	SPy_1343	-	hypothetical protein	Best Blastp hit = gb|AAF37887.1|AF234269_1
1026	641	1,9887e+00	SPy_0865	-	conserved hypothetical protein	Best Blastp hit = dbj|BAB07346.1| (AP001519) unknown
1027	94	1,9903e+00	SPy_0129	-	hypothetical protein	Best Blastp hit = gb|AAC97152.1| (U49397) unknown
1028	1592	1,9907e+00	SPy_2088	-	putative cationic amino acid transporter protein	Best Blastp hit = pir||B69172 cationic amino acid
1029	25	1,9920e+00	SPy_0033	purE	putative phosphoribosylaminoimidazole carboxylase	Best Blastp hit = emb|CAA04375.1| (AJ000883) purE
1030	298	1,9922e+00	SPy_0416	prtS	putative cell envelope proteinase	Best Blastp hit = gb|AAG09771.1|AF243528_1
1031	1341	1,9931e+00	SPy_1745	accC	putative acetyl-CoA carboxylase biotin	The N-terminal amino acid sequence of this ORF has
1032	249	1,9956e+00	SPy_0343	-	hypothetical protein	Best Blastp hit = pir||T26413 hypothetical protein
1033	133	1,9967e+00	SPy_0178	-	putative hexulose-6-phosphate isomerase	Best Blastp hit = sp|P44990|SGBU_HAEIN PUTATIVE
1034	918	1,9983e+00	SPy_1205	-	putative antimicrobial resistance factor	Best Blastp hit = emb|CAB89535.1| (AJ250764) MurM
1035	893	1,9985e+00	SPy_1173	gid	putative glucose-inhibited division protein	Best Blastp hit = sp|P39815|GID_BACSU GID PROTEIN
1036	1101	1,9986e+00	SPy_1445	hylP3	hyaluronidase - phage associated	Best Blastp hit = sp|Q54699|HYAL_BPH45
1037	1199	1,9993e+00	SPy_1558	-	hypothetical protein	Best Blastp hit = emb|CAB83597.1| (AL162752) peptide
1038	1586	1,9994e+00	SPy_2081	hutI	putative imidazolonepropionase	Best Blastp hit = dbj|BAB05703.1| (AP001513)
1039	635	1,9994e+00	SPy_0854	fruB	putative fructose-1-phosphate kinase	Best Blastp hit = sp|O31714|K1PF_BACSU
1040	1389	2,0011e+00	SPy_1810	pmi	putative mannose-6-phosphate isomerase	Best Blastp hit = dbj|BAA75351.1| (AB011838)
1041	1045	2,0016e+00	SPy_1366	-	hypothetical protein	Best Blastp hit = emb|CAC08406.1| (AL392177)
1042	1114	2,0016e+00	SPy_1459	-	conserved hypothetical protein - phage	Best Blastp hit = gb|AAD17576.1| (AF068845) gp8
1043	865	2,0027e+00	SPy_1140	tdk2	putative thymidine kinase	Best Blastp hit = sp|P47848|KITH_STRGC THYMIDINE
1044	765	2,0059e+00	SPy_1016	-	conserved hypothetical protein	Best Blastp hit = gb|AAF94260.1| (AE004191)
1045	153	2,0078e+00	SPy_0203	tgt	putative tRNA-guanine transglycosylase	Best Blastp hit = sp|O32053|TGT_BACSU QUEUINE
1046	1091	2,0083e+00	SPy_1432	pyrD	putative dihydroorotate dehydrogenase	Best Blastp hit = sp|Q9X9S0|PYRD_STRPN
1047	1339	2,0083e+00	SPy_1743	accA	putative acetyl-CoA carboxylase alpha subunit	Best Blastp hit = dbj|BAB06884.1| (AP001517)
1048	317	2,0090e+00	SPy_0444	-	conserved hypothetical protein	Best Blastp hit = sp|P54570|YQKG_BACSU HYPOTHETICAL
1049	1391	2,0097e+00	SPy_1813	-	hypothetical protein	Best Blastp hit = pir||I40873 serine proteinase 40
1050	992	2,0099e+00	SPy_1292	malM	putative 4-alpha-glucanotransferase	Best Blastp hit = sp|Q59266|MALQ_CLOBU
1051	621	2,0104e+00	SPy_0838	-	conserved hypothetical protein	Best Blastp hit = sp|O31712|YKNZ_BACSU HYPOTHETICAL
1052	926	2,0113e+00	SPy_1214	lplA	putative lipoate-protein ligase	Best Blastp hit = dbj|BAB04402.1| (AP001509)
1053	1303	2,0116e+00	SPy_1699	-	putative transcription regulator	Best Blastp hit = pir||D70655 probable regulatory
1054	1104	2,0120e+00	SPy_1448	-	conserved hypothetical protein	Best Blastp hit = gb|AAG18638.1| (AY007505) PblA
1055	1332	2,0124e+00	SPy_1736	-	conserved hypothetical protein	Best Blastp hit = pir||B82096 conserved hypothetical
1056	1674	2,0139e+00	SPy_2194	-	putative ABC transporter (ATP-binding protein)	Best Blastp hit = dbj|BAB03884.1| (AP001507) ABC
1057	416	2,0140e+00	SPy_0580	-	conserved hypothetical protein	Best Blastp hit = dbj|BAB04250.1| (AP001508) unknown
1058	1184	2,0143e+00	SPy_1538	-	conserved hypothetical protein	Best Blastp hit = pir||E69874 conserved hypothetical
1059	793	2,0146e+00	SPy_1053	lepA	GTP-binding protein	Best Blastp hit = sp|P37949|LEPA_BACSU GTP-BINDING
1060	1494	2,0163e+00	SPy_1945	-	hypothetical protein	Best Blastp hit = no blast hits
1061	1518	2,0164e+00	SPy_1980	-	conserved hypothetical protein	Best Blastp hit = gb|AAF82117.1|AF276071_1
1062	731	2,0172e+00	SPy_0971	-	putative terminase, small subunit - phage	Best Blastp hit = pir||T13203 probable terminase -
1063	920	2,0187e+00	SPy_1208	-	hypothetical protein	Best Blastp hit = pir||F70342 cation efflux system
1064	366	2,0211e+00	SPy_0513	pepQ	putative XAA-PRO dipeptidase; X-PRO dipeptidase	Best Blastp hit = gb|AAD53120.1|AF176799_2
1065	456	2,0214e+00	SPy_0637	-	sugar-phosphate isomerase	Best Blastp hit = pir||H72296 sugar-phosphate
1066	485	2,0219e+00	SPy_0671	-	hypothetical protein, phage associated	Best Blastp hit = emb|CAB75598.1| (AJ271879)
1067	1464	2,0220e+00	SPy_1904	hsdR	putative type I site-specific deoxyribonuclease	Best Blastp hit = gi|10956196 type IC restriction
1068	571	2,0224e+00	SPy_0778	-	putative ABC transporter (substrate-binding	Best Blastp hit = dbj|BAB05180.1| (AP001512) ABC
1069	678	2,0225e+00	SPy_0909	parE	putative DNA topoisomerase IV (subunit B)	Best Blastp hit = emb|CAA91550.2| (Z67739) DNA
1070	377	2,0250e+00	SPy_0528	vicR	two-component response regulator	Best Blastp hit = emb|CAB65451.1| (AJ012051) VicR
1071	919	2,0252e+00	SPy_1206	-	putative ABC transporter (ATP-binding protein)	Best Blastp hit = sp|O05519|YDIF_BACSU HYPOTHETICAL
1072	986	2,0255e+00	SPy_1285	-	putative transcriptional regulator (GntR family)	Best Blastp hit = dbj|BAA83965.1| (AB024564) YHCF
1073	721	2,0256e+00	SPy_0958	-	conserved hypothetical protein - phage	Best Blastp hit = gb|AAF43118.1|AF208055_5
1074	1309	2,0258e+00	SPy_1709	-	putative PTS system, enzyme IIC component	Best Blastp hit = dbj|BAA75340.1| (AB011837) PTS
1075	1249	2,0266e+00	SPy_1626	pppL	putative phosphoprotein phosphatase	Best Blastp hit = pir||G69878 conserved hypothetical
1076	340	2,0273e+00	SPy_0475	dgk	putative diacylglycerol kinase	Best Blastp hit = pir||A36933 diacylglycerol kinase
1077	566	2,0289e+00	SPy_0772	-	conserved hypothetical protein	Best Blastp hit = pir||F75581 hypothetical protein -
1078	357	2,0294e+00	SPy_0503	-	putative exoribonuclease R	Best Blastp hit = sp|O32231|RNR_BACSU RIBONUCLEASE R
1079	903	2,0302e+00	SPy_1184	-	putative decarboxylase, beta subunit	Best Blastp hit = pir||C69510 oxaloacetate
1080	1284	2,0305e+00	SPy_1674	-	putative ABC transporter (ATP-binding protein)	Best Blastp hit = pir||H71066 probable ATP-binding
1081	197	2,0306e+00	SPy_0268	purR	putative purine operon repressor	Best Blastp hit = emb|CAA10902.1| (AJ222642) purR
1082	634	2,0323e+00	SPy_0853	-	putative transcriptional repressor	Best Blastp hit = dbj|BAB04545.1| (AP001510)
1083	1053	2,0329e+00	SPy_1374	nrdH	putative glutaredoxin	Best Blastp hit = sp|Q48708|NRDH_LACLC
1084	335	2,0331e+00	SPy_0469	-	putative 42 kDa protein	Best Blastp hit = gb|AAA51869.1| (U09352) ORF1,
1085	1209	2,0333e+00	SPy_1569	-	hypothetical protein	Best Blastp hit = gi|10835037 tetratricopeptide
1086	827	2,0333e+00	SPy_1096	folC.1	putative folyl-polyglutamate synthetase	Best Blastp hit = sp|Q05865|FOLC_BACSU
1087	1251	2,0336e+00	SPy_1628	fmt	putative methionyl tRNA formyltransferase	Best Blastp hit = emb|CAA71350.1| (Y10304) Met-tRNAi
1088	166	2,0349e+00	SPy_0229	-	putative ABC transporter, ATP-binding protein	Best Blastp hit = pir||E72396 ABC transporter,
1089	1684	2,0353e+00	SPy_2204	recF	RecF protein	Best Blastp hit = sp|P49999|RECF_STRPY RECF PROTEIN
1090	1275	2,0355e+00	SPy_1658	-	putative amino acid ABC transproter (permease	Best Blastp hit = pir||B82376 amino acid ABC
1091	252	2,0372e+00	SPy_0348	-	putative aminodeoxychorismate lyase	Best Blastp hit = gb|AAF77615.1|AF151720_1
1092	546	2,0381e+00	SPy_0747	-	conserved hypothetical protein	Best Blastp hit = pir||T36922 probable large
1093	165	2,0387e+00	SPy_0228	-	hypothetical protein	Best Blastp hit = sp|P37503|YYBA_BACSU HYPOTHETICAL
1094	676	2,0388e+00	SPy_0907	pyrC	putative dihydroorotase	Best Blastp hit = sp|O66990|PYRC_AQUAE
1095	455	2,0405e+00	SPy_0636	idnO	putative 5-keto-D-gluconate 5-reductase	Best Blastp hit = sp|P39345|IDNO_ECOLI GLUCONATE
1096	978	2,0414e+00	SPy_1275	-	putative amino acid ABC transporter (ATP-binding	Best Blastp hit = sp|P10346|GLNQ_ECOLI GLUTAMINE
1097	88	2,0421e+00	SPy_0121	-	putative deoxyguanosine kinase/deoxyadenosine	Best Blastp hit = dbj|BAB16044.1| (AB030884) similar
1098	709	2,0424e+00	SPy_0943	-	hypothetical protein	Best Blastp hit = no blast hits
1099	295	2,0425e+00	SPy_0410	-	putative arsenate reductase	Best Blastp hit = dbj|BAB07204.1| (AP001518)
1100	1481	2,0434e+00	SPy_1927	-	hypothetical protein	Best Blastp hit = no blast hits
1101	1427	2,0445e+00	SPy_1861	-	putative repressor - phage associated	Best Blastp hit = gb|AAC03457.1| (AF020798)
1102	246	2,0446e+00	SPy_0340	dnaI	putative primosome component (helicase loader)	Best Blastp hit = sp|P06567|DNAI_BACSU PRIMOSOMAL
1103	549	2,0450e+00	SPy_0752	-	conserved hypothetical protein	Best Blastp hit = pir||F69795 conserved hypothetical
1104	1682	2,0451e+00	SPy_2202	hasC	UDP-glucose pyrophosphorylase	Best Blastp hit = sp|Q54713|HASC_STRPY
1105	1669	2,0455e+00	SPy_2188	-	putative	Best Blastp hit = sp|O35020|TRMU_BACSU PROBABLE TRNA
1106	819	2,0455e+00	SPy_1083	srtA	lantibiotic precursor	Best Blastp hit = dbj|BAB08163.1| (AB030831) SrtA
1107	560	2,0493e+00	SPy_0764	epuA	conserved competence associated hypothetical	Best Blastp hit = sp|Q03159|EPUA_STRPN EPUA PROTEIN
1108	1171	2,0499e+00	SPy_1525	murD	putative UDP-N-acetylmuramoylalanine-D-glutamate	Best Blastp hit = dbj|BAB16028.1| (AB030645) MurD
1109	1567	2,0506e+00	SPy_2050	-	putative PTS system, enzyme IIC component	Best Blastp hit = sp|P46317|PTCC_BACSU PTS SYSTEM,
1110	282	2,0507e+00	SPy_0388	murE	putative	Best Blastp hit = sp|O67631|MURE_AQUAE
1111	1590	2,0509e+00	SPy_2085	fhs.2	putative formate-tetrahydrofolate ligase	Best Blastp hit = sp|P21164|FTHS_MOOTH
1112	1476	2,0533e+00	SPy_1921	lacC.2	putative tagatose 6-phosphate kinase	Best Blastp hit = sp|P26421|LACC_STRMU
1113	1270	2,0537e+00	SPy_1652	nadE	putative NAD+ synthase	Best Blastp hit = pir||A26928 nitrogen-regulatory
1114	957	2,0538e+00	SPy_1249	-	conserved hypothetical protein	Best Blastp hit = sp|O31602|YJBD_BACSU HYPOTHETICAL
1115	410	2,0538e+00	SPy_0572	-	beta-glucoside permease IIABC component	Best Blastp hit = sp|P40739|PTBA_BACSU PTS SYSTEM,
1116	381	2,0562e+00	SPy_0532	smc	putative chromosome segregation SMC protein	Best Blastp hit = sp|P51834|SMC_BACSU CHROMOSOME
1117	1623	2,0566e+00	SPy_2128	-	hypothetical protein - phage associated	Best Blastp hit = gb|AAF85304.1|AE004058_5
1118	956	2,0580e+00	SPy_1248	-	conserved hypothetical protein	Best Blastp hit = dbj|BAB06357.1| (AP001516) unknown
1119	1566	2,0584e+00	SPy_2049	pflD	putative pyruvate formate-lyase 2	Best Blastp hit = dbj|BAA35504.1| (D90719) Formate
1120	193	2,0598e+00	SPy_0264	rpe	putative ribulose-phosphate 3-epimerase	Best Blastp hit = dbj|BAB06221.1| (AP001515) unknown
1121	615	2,0607e+00	SPy_0831	pyrP	putative uracil permease	Best Blastp hit = emb|CAB89870.1| (AJ132624) uracil
1122	443	2,0633e+00	SPy_0617	-	conserved hypothetical protein	Best Blastp hit = sp|P09997|YIDA_ECOLI HYPOTHETICAL
1123	189	2,0637e+00	SPy_0260	-	conserved hypothetical protein	Best Blastp hit = sp|P37545|YABD_BACSU PUTATIVE
1124	829	2,0638e+00	SPy_1098	folP	dihydropteroate synthase	The N-terminal amino acid sequence of this ORF has
1125	1164	2,0644e+00	SPy_1516	-	conserved hypothetical protein	Best Blastp hit = emb|CAA75619.1| (Y15422)
1126	1276	2,0669e+00	SPy_1659	-	putative ATP-dependent RNA helicase	Best Blastp hit = dbj|BAB05104.1| (AP001511)
1127	619	2,0671e+00	SPy_0836	-	conserved hypothetical protein	Best Blastp hit = dbj|BAB06842.1| (AP001517) unknown
1128	868	2,0680e+00	SPy_1143	-	hypothetical protein	Best Blastp hit = pir||D71154 hypothetical protein
1129	1301	2,0687e+00	SPy_1697	-	hypothetical protein	Best Blastp hit = sp|P16396|SUBE_BACSU MINOR
1130	1503	2,0687e+00	SPy_1958	def	putative polypeptide deformylase	Best Blastp hit = emb|CAC15392.1| (AJ278785)
1131	763	2,0702e+00	SPy_1012	-	conserved hypothetical protein	Best Blastp hit = gb|AAA25160.1| (L16975) ORF1
1132	614	2,0703e+00	SPy_0830	pyrR	putative pyrimidine regulatory protein	Best Blastp hit = emb|CAB89869.1| (AJ132624)
1133	990	2,0706e+00	SPy_1290	-	hypothetical protein	Best Blastp hit = emb|CAA76857.1| (Y17797)
1134	258	2,0708e+00	SPy_0358	-	conserved hypothetical protein (putative membrane	Best Blastp hit = gb|AAC18360.1| (AF064763) putative
1135	1542	2,0716e+00	SPy_2009	-	hypothetical protein	Best Blastp hit = emb|CAA56616.1| (X80397) orf1
1136	1259	2,0741e+00	SPy_1639	atoA	putative Acetyl-CoA:acetoacetyl-CoA transferase b	Best Blastp hit = gb|AAD54948.1|AF157306_3
1137	210	2,0745e+00	SPy_0287	-	conserved hypothetical protein	Best Blastp hit = pir||G70019 conserved hypothetical
1138	1607	2,0748e+00	SPy_2110	nrdD	putative anaerobic ribonucleoside-triphosphate	Best Blastp hit = pir||A47331
1139	1272	2,0754e+00	SPy_1654	aapA	putative amino acid permease	Best Blastp hit = sp|O06005|AAPA_BACSU AMINO ACID
1140	1185	2,0754e+00	SPy_1539	asnA	putative asparagine synthetase A	Best Blastp hit = pir||H71309 probable asparagine
1141	297	2,0760e+00	SPy_0414	lctO	putative lactate oxidase	Best Blastp hit = emb|CAA68903.1| (Y07622) lactate
1142	360	2,0789e+00	SPy_0506	pcp	putative pyrrolidone carboxyl peptidase	Best Blastp hit = sp|O87765|PCP_LACLC
1143	319	2,0802e+00	SPy_0447	pfs	putative MTA/SAH nucleosidase	Best Blastp hit = sp|P24247|PFS_ECOLI MTA/SAH
1144	1097	2,0807e+00	SPy_1441	-	hypothetical protein	Best Blastp hit = gb|AAF58537.2| (AE003822) CG13164
1145	122	2,0809e+00	SPy_0167	slo	streptolysin O precursor	Best Blastp hit = sp|P21131|TACY_STRPY STREPTOLYSIN
1146	1587	2,0817e+00	SPy_2082	hutU	putative urocanate hydratase	Best Blastp hit = emb|CAB61139.1| (AL132952)
1147	339	2,0818e+00	SPy_0473	-	conserved hypothetical protein	Best Blastp hit = gb|AAC38046.1| (AF000954) No
1148	531	2,0818e+00	SPy_0728	-	conserved hypothetical protein	Best Blastp hit = dbj|BAB06924.1| (AP001518) unknown
1149	1666	2,0819e+00	SPy_2184	-	conserved hypothetical protein	Best Blastp hit = sp|P37484|YYBT_BACSU HYPOTHETICAL
1150	138	2,0819e+00	SPy_0183	opuAA	putative glycine betaine/proline ABC transporter	Best Blastp hit = gb|AAF37878.1|AF234619_1
1151	99	2,0823e+00	SPy_0136	-	hypothetical protein	Best Blastp hit = no blast hits
1152	1392	2,0842e+00	SPy_1815	scrA	putative sucrose-specific PTS permease, enzyme	Best Blastp hit = gb|AAC99320.1| (AF059741)
1153	1675	2,0849e+00	SPy_2195	-	ABC transporter (ATP-binding protein)	Best Blastp hit = sp|P40735|YBXA_BACSU HYPOTHETICAL
1154	1578	2,0867e+00	SPy_2066	-	putative dipeptidase	Best Blastp hit = emb|CAA66893.1| (X98238) putative;
1155	1034	2,0869e+00	SPy_1354	map	putative methionine aminopeptidase	Best Blastp hit = sp|Q9Z9J4|AMPM_BACHD METHIONINE
1156	1688	2,0869e+00	SPy_2209	-	conserved hypothetical protein	Best Blastp hit = pir||D70042 conserved hypothetical
1157	1545	2,0877e+00	SPy_2016	sic	inhibitor of complement-mediated lysis	Best Blastp hit = gb|AAF64820.1|AF232356_1
1158	326	2,0883e+00	SPy_0458	-	conserved hypothetical protein	Best Blastp hit = dbj|BAB06114.1| (AP001515) unknown
1159	1402	2,0887e+00	SPy_1828	-	hypothetical protein	Best Blastp hit = gb|AAG06529.1|AE004738_3
1160	1351	2,0889e+00	SPy_1758	phaB	putative enoyl CoA hydratase	Best Blastp hit = gb|AAC24330.1| (AF029714) PhaB
1161	1108	2,0909e+00	SPy_1452	-	conserved hypothetical protein - phage	Best Blastp hit = no blast hits
1162	660	2,0909e+00	SPy_0887	-	hypothetical protein	Best Blastp hit = pir||S77180 glutamyl-tRNA
1163	625	2,0911e+00	SPy_0843	-	hypothetical protein	Best Blastp hit = pir||T31094 surface antigen BspA -
1164	602	2,0916e+00	SPy_0813	gor	putative glutathione reductase (GR)	Best Blastp hit = dbj|BAA76640.1| (AB019579)
1165	1523	2,0918e+00	SPy_1986	-	putative PTS system, enzyme II, A component	Best Blastp hit = dbj|BAB04563.1| (AP001510) PTS
1166	215	2,0945e+00	SPy_0294	oppB	oligopeptidepermease	Best Blastp hit = emb|CAA61523.1| (X89237)
1167	1525	2,0974e+00	SPy_1988	-	putative methyltransferase	Best Blastp hit = dbj|BAB05068.1| (AP001511)
1168	592	2,0976e+00	SPy_0802	-	hypothetical protein	Best Blastp hit = no blast hits
1169	1329	2,0984e+00	SPy_1733	-	putative transcription regulator	Best Blastp hit = dbj|BAB07389.1| (AP001519)
1170	1093	2,0987e+00	SPy_1436	mf3	putative deoxyribonuclease	Best Blastp hit = emb|CAA59264.1| (X84793)
1171	1204	2,1003e+00	SPy_1564	-	conserved hypothetical protein	Best Blastp hit = pir||F72210 hypothetical protein
1172	562	2,1012e+00	SPy_0768	pheS	putative phenylalanyl-tRNA synthetase (alpha	Best Blastp hit = sp|P17921|SYFA_BACSU
1173	995	2,1014e+00	SPy_1295	malF	putative maltose/maltodextrin ABC transport	Best Blastp hit = pir||S63615 malF protein homolog
1174	1367	2,1027e+00	SPy_1780	-	conserved hypothetical protein	Best Blastp hit = dbj|BAB06903.1| (AP001518) unknown
1175	1155	2,1047e+00	SPy_1506	-	putative amino acid ABC transporter (ATP-binding	Best Blastp hit = dbj|BAB05182.1| (AP001512) ABC
1176	1382	2,1048e+00	SPy_1798	-	hypothetical protein sharing similarity with	Best Blastp hit = gb|AAF53254.1| (AE003639) CG16974
1177	1322	2,1053e+00	SPy_1725	-	conserved hypothetical protein	Best Blastp hit = sp|P32726|YLXS_BACSU HYPOTHETICAL
1178	1496	2,1054e+00	SPy_1947	-	putative transaldolase	Best Blastp hit = pir||G72394 transaldolase-related
1179	179	2,1068e+00	SPy_0248	-	hypothetical protein	The N-terminal amino acid sequence of this ORF has
1180	1320	2,1075e+00	SPy_1723	-	conserved hypothetical protein	Best Blastp hit = dbj|BAB06134.1| (AP001515) unknown
1181	1681	2,1085e+00	SPy_2201	hasB	UDP-glucose 6-dehydrogenase	Best Blastp hit = sp|Q07172|UDG_STRPY UDP-GLUCOSE
1182	607	2,1085e+00	SPy_0818	-	hypothetical protein	Best Blastp hit = gi|10956446 pXO2-56 [Bacillus
1183	198	2,1096e+00	SPy_0269	prgA	putative surface exclusion protein	Best Blastp hit = pir||G41662 130K surface exclusion
1184	222	2,1118e+00	SPy_0306	-	conserved hypothetical protein	Best Blastp hit = sp|P54453|YQEH_BACSU HYPOTHETICAL
1185	514	2,1164e+00	SPy_0706	-	hypothetical protein, phage associated	Best Blastp hit = pir||T07111 MAR binding
1186	1268	2,1165e+00	SPy_1649	pbp1A	putative penicillin-binding protein 1a	Best Blastp hit = emb|CAA88917.1| (Z49094)
1187	836	2,1179e+00	SPy_1105	potD	putative spermidine/putrescine ABC transporter	Best Blastp hit = sp|P23861|POTD_ECOLI
1188	943	2,1186e+00	SPy_1233	coaA	putative pantothenate kinase	Best Blastp hit = dbj|BAB06594.1| (AP001516)
1189	923	2,1203e+00	SPy_1211	-	hypothetical protein	This ORF is similar to the amino terminus of
1190	1417	2,1207e+00	SPy_1845	-	hypothetical protein	Best Blastp hit = no blast hits
1191	1540	2,1212e+00	SPy_2006	-	hypothetical protein	Best Blastp hit = gb|AAB58414.1| (AF000561) TTF-I
1192	777	2,1222e+00	SPy_1032	hylA	extracellular hyaluronate lyase	Best Blastp hit = sp|Q54873|HYSA_STRPN HYALURONATE
1193	1354	2,1231e+00	SPy_1761	grpE	putative Hsp-70 cofactor	Best Blastp hit = pir||S39341 grpE protein -
1194	1174	2,1241e+00	SPy_1528	-	conserved hypothetical protein	Best Blastp hit = sp|P54510|YQHL_BACSU HYPOTHETICAL
1195	364	2,1244e+00	SPy_0511	gloA	putative lactoylglutathione lyase	Best Blastp hit = sp|O33393|LGUL_NEIMA
1196	101	2,1248e+00	SPy_0140	-	putative acetyl-CoA acetyltransferase	Best Blastp hit = gb|AAG05389.1|AE004626_8
1197	616	2,1258e+00	SPy_0832	pyrB	putative aspartate transcarbamoylase	Best Blastp hit = gb|AAF72727.1| (AF264709)
1198	647	2,1282e+00	SPy_0874	-	putative two-component response regulator	Best Blastp hit = dbj|BAB04091.1| (AP001508)
1199	131	2,1290e+00	SPy_0176	-	conserved hypothetical protein	Best Blastp hit = pir||S56420 hypothetical protein
1200	606	2,1302e+00	SPy_0817	thiI	putative thiamine biosynthesis protein	Best Blastp hit = sp|O34595|THII_BACSU PROBABLE
1201	1479	2,1323e+00	SPy_1924	lacR.2	putative lactose phosphotransferase system	Best Blastp hit = gb|AAA25174.1| (M35375) lactose
1202	95	2,1324e+00	SPy_0130	-	hypothetical protein	Best Blastp hit = gb|AAC97151.1| (U49397) unknown
1203	1299	2,1338e+00	SPy_1694	nagA	putative N-acetylglucosamine-6-phosphate	Best Blastp hit = dbj|BAA89244.1| (AB024532) similar
1204	1660	2,1345e+00	SPy_2177	-	putative transcriptional regulator (TetR/AcrR	Best Blastp hit = dbj|BAB04438.1| (AP001509)
1205	1292	2,1377e+00	SPy_1684	glpK	putative glycerol kinase	Best Blastp hit = sp|O34154|GLPK_ENTFA GLYCEROL
1206	1672	2,1379e+00	SPy_2191	-	hypothetical protein	Best Blastp hit = gb|AAF66691.1|AF144681_1
1207	1159	2,1392e+00	SPy_1510	mutT	putative mutator protein	Best Blastp hit = pir||G64935 hypothetical protein
1208	462	2,1395e+00	SPy_0644	ftsE	putative cell-division ATP-binding protein	Best Blastp hit = pir||D69627 cell-division
1209	1067	2,1408e+00	SPy_1399	nagB	putative N-acetylglucosamine-6-phosphate	Best Blastp hit = sp|O35000|NAGB_BACSU
1210	743	2,1410e+00	SPy_0986	-	conserved hypothetical protein - phage	Best Blastp hit = gi|9635017 gp113 [Streptococcus
1211	624	2,1410e+00	SPy_0841	-	conserved hypothetical protein	Best Blastp hit = sp|O31738|YLQC_BACSU HYPOTHETICAL
1212	18	2,1418e+00	SPy_0024	purC	putative phosphoribosylaminoimidazole -	Best Blastp hit = sp|Q07296|PUR7_STRPN
1213	1136	2,1421e+00	SPy_1484	xis	putative excisionase	Best Blastp hit = emb|CAB70621.1| (AJ243106) Xis
1214	120	2,1429e+00	SPy_0165	nga	nicotine adenine dinucleotide glycohydrolase	Best Blastp hit = gb|AAF19837.1|AF203371_1
1215	1600	2,1432e+00	SPy_2097	-	putative PTS system enzyme II	Best Blastp hit = sp|P36672|PTTB_ECOLI PTS SYSTEM,
1216	1116	2,1474e+00	SPy_1461	-	hypothetical protein	Best Blastp hit = gb|AAA59489.1| (M27654) laminin B2
1217	1504	2,1482e+00	SPy_1959	-	conserved hypothetical protein	Best Blastp hit = pir||G70648 hypothetical protein
1218	393	2,1496e+00	SPy_0545	-	hypothetical protein	Best Blastp hit = pir||T27066 hypothetical protein
1219	799	2,1516e+00	SPy_1059	-	putative phospotransferase system (PTS), enzyme	Best Blastp hit = gb|AAF81091.1|AF228498_11
1220	1278	2,1545e+00	SPy_1664	pbpX	putative penicillin binding protein 2X	Best Blastp hit = gb|AAF17266.1|AF210756_1
1221	432	2,1547e+00	SPy_0601	-	putative endolysin, phage associated	Best Blastp hit = pir||JC5911 lysin - Lactobacillus
1222	862	2,1565e+00	SPy_1137	-	putative purine permease	Best Blastp hit = sp|O32140|YUNK_BACSU PUTATIVE
1223	1087	2,1573e+00	SPy_1424	-	putative formate dehydrogenase	Best Blastp hit = gb|AAF04741.1| (AF102170) unknown
1224	121	2,1587e+00	SPy_0166	-	hypothetical protein	Best Blastp hit = gb|AAB37625.1| (U80437) C43E11.11
1225	860	2,1588e+00	SPy_1135	-	putative GMP reductase	Best Blastp hit = pir||A71887 probable GMP reductase
1226	5	2,1622e+00	SPy_0007	pth	putative peptidyl-tRNA hydrolase	Best Blastp hit = dbj|BAB03787.1| (AP001507) stage V
1227	1144	2,1628e+00	SPy_1493	-	conserved hypothetical protein	Best Blastp hit = emb|CAB66247.1| (AL136518)
1228	849	2,1649e+00	SPy_1121	-	hypothetical protein	Best Blastp hit = no blast hits
1229	300	2,1654e+00	SPy_0422	metS	putative methionyl-tRNA synthetase	Best Blastp hit = dbj|BAB03772.1| (AP001507)
1230	800	2,1655e+00	SPy_1060	-	putative phospotransferase system (PTS), enzyme	Best Blastp hit = sp|P08188|PTND_ECOLI PTS SYSTEM,
1231	1107	2,1658e+00	SPy_1451	-	putative structural protein - phage associated	Best Blastp hit = gb|AAG18635.1| (AY007505) unknown
1232	1448	2,1691e+00	SPy_1884	-	eukaryotic hypersensitive-induced response-like	Best Blastp hit = gb|AAF03497.1|AC010676_7
1233	436	2,1698e+00	SPy_0606	pepF	putative oligopeptidase	Best Blastp hit = pir||T44581 thimet oligopeptidase
1234	1099	2,1740e+00	SPy_1443	-	hypothetical protein - phage associated	Best Blastp hit = no blast hits
1235	1372	2,1742e+00	SPy_1785	recG	putative ATP-dependent DNA helicase	Best Blastp hit = sp|O34942|RECG_BACSU ATP-DEPENDENT
1236	213	2,1747e+00	SPy_0290	-	conserved hypothetical protein	Best Blastp hit = pir||D70019 conserved hypothetical
1237	1117	2,1754e+00	SPy_1462	-	hypothetical protein - phage associated	Best Blastp hit = no blast hits
1238	448	2,1760e+00	SPy_0627	regR	putative transcriptional regulator (LacI family)	Best Blastp hit = sp|P50844|KDGR_BACSU KDG OPERON
1239	1158	2,1765e+00	SPy_1509	clpE	putative ATP-dependent protease	Best Blastp hit = gb|AAD01782.1| (AF023421) ClpE
1240	1263	2,1768e+00	SPy_1643	-	hypothetical protein	Best Blastp hit = gb|AAA29456.1| (M69161) antigen
1241	132	2,1808e+00	SPy_0177	-	putative hexulose-6-phosphate synthase	Best Blastp hit = sp|P39304|SGAH_ECOLI PROBABLE
1242	1346	2,1822e+00	SPy_1750	fabD	putative malonyl CoA-acyl carrier protein	Best Blastp hit = sp|P71019|FABD_BACSU MALONYL
1243	461	2,1834e+00	SPy_0643	prfB	putative peptide chain release factor 2	There is an ATG start codon with a strong RBS
1244	934	2,1834e+00	SPy_1222	dfp	putative DNA/pantothenate metabolism	Best Blastp hit = sp|Q54433|DFP_STRMU
1245	1667	2,1836e+00	SPy_2185	gidA	glucose inhibited division protein	Best Blastp hit = sp|O32806|GIDA_LACLC GLUCOSE
1246	1047	2,1840e+00	SPy_1368	udk	putative uridine kinase	Best Blastp hit = dbj|BAB04994.1| (AP001511) uridine
1247	280	2,1852e+00	SPy_0385	fhuD	ferrichrome ABC transporter (ferrichrome-binding	Best Blastp hit = sp|P37580|FHUD_BACSU
1248	1588	2,1855e+00	SPy_2083	-	putative formiminotransferase cyclodeaminase	Best Blastp hit = pir||D72326 hypothetical protein
1249	1573	2,1871e+00	SPy_2058	-	hypothetical protein	Best Blastp hit = no blast hits
1250	673	2,1875e+00	SPy_0903	-	putative ABC transporter (binding protein)	Best Blastp hit = sp|P42400|YCKB_BACSU PROBABLE ABC
1251	155	2,1894e+00	SPy_0207	-	putative biotin synthase	Best Blastp hit = pir||C75270 probable biotin
1252	407	2,1905e+00	SPy_0569	ftsY	putative signal recognition particle (docking	Best Blastp hit = emb|CAB13468.1| (Z99112) signal
1253	713	2,1905e+00	SPy_0947	-	hypothetical protein - phage associated	Best Blastp hit = sp|O13764|PEX6_SCHPO PROBABLE
1254	332	2,1913e+00	SPy_0464	-	conserved hypothetical protein	Best Blastp hit = emb|CAA70667.1| (Y09476) YitL
1255	65	2,1919e+00	SPy_0092	adcR	putative repressor protein	Best Blastp hit = emb|CAA96184.1| (Z71552) AdcR
1256	1687	2,1930e+00	SPy_2207	trsA	putative tryptophanyl-tRNA synthetase	Best Blastp hit = pir||E75438 tryptophanyl-tRNA
1257	163	2,1931e+00	SPy_0224	hasC.2	putative UDP-glucose pyrophosphorylase	Best Blastp hit = emb|CAB90754.1| (AJ400707)
1258	559	2,1935e+00	SPy_0763	-	putative UDP-N-acetylglucosamine	Best Blastp hit = sp|P70965|MUA1_BACSU
1259	223	2,1938e+00	SPy_0307	-	conserved hypothetical protein	Best Blastp hit = sp|P54454|YQEI_BACSU HYPOTHETICAL
1260	877	2,1943e+00	SPy_1152	gyrA	DNA gyrase A subunit	Best Blastp hit = gb|AAF63266.1| (AF220945) DNA
1261	1344	2,1948e+00	SPy_1748	fabF	putative beta-ketoacyl-ACP synthase II	The N-terminal amino acid sequence of this ORF has
1262	902	2,1966e+00	SPy_1183	-	putative decarboxylase, gamma chain	Best Blastp hit = sp|P29337|BCCP_STRMU BIOTIN
1263	164	2,1968e+00	SPy_0226	gpsA	putative NAD(P)H-dependent glycerol-3-phosphate	Best Blastp hit = pir||H69636 glycerol-3-phosphate
1264	139	2,2041e+00	SPy_0184	opuABC	putative glycine-betaine binding permease	Best Blastp hit = gb|AAF37879.1|AF234619_2
1265	553	2,2046e+00	SPy_0757	atpH	putative proton-translocating ATPase, delta	Best Blastp hit = sp|O50156|ATPD_STRBO ATP SYNTHASE
1266	1616	2,2047e+00	SPy_2119	ruvA	putative Holiday junction DNA helicase	Best Blastp hit = sp|O05392|RUVA_BACSU HOLLIDAY
1267	231	2,2048e+00	SPy_0317	-	conserved hypothetical protein	Best Blastp hit = gb|AAC45332.1| (U97348) basic
1268	888	2,2100e+00	SPy_1164	topA	putative DNA topoisomerase I	Best Blastp hit = sp|P39814|TOP1_BACSU DNA
1269	76	2,2102e+00	SPy_0103	comYC	putative competence protein	Best Blastp hit = emb|CAA75317.1| (Y15043) homology
1270	1447	2,2108e+00	SPy_1882	lppC	putative acid phosphatase	Best Blastp hit = emb|CAA73299.1| (Y12759) acid
1271	1001	2,2109e+00	SPy_1302	amyA	putative cyclomaltodextrin glucanotransferase	Best Blastp hit = pdb|1CIU| Thermostable Cgtase From
1272	1271	2,2114e+00	SPy_1653	-	putative nicotinate phosphoribosyltransferase	Best Blastp hit = pir||B70179 conserved hypothetical
1273	1642	2,2142e+00	SPy_2153	-	conserved hypothetical protein	Best Blastp hit = sp|P42978|YPJC_BACSU HYPOTHETICAL
1274	115	2,2169e+00	SPy_0158	-	putative toxic anion resistance protein	Best Blastp hit = pir||B69757 toxic anion resistance
1275	491	2,2193e+00	SPy_0679	-	conserved hypothetical protein, phage associated	Best Blastp hit = dbj|BAB07254.1| (AP001519) unknown
1276	661	2,2197e+00	SPy_0888	clpL	putative ATP-dependent Clp proteinase	Best Blastp hit = sp|Q06716|CLPL_LACLA ATP-DEPENDENT
1277	1421	2,2248e+00	SPy_1851	-	putative C3-degrading proteinase	Best Blastp hit = emb|CAB87703.1| (AL163815)
1278	346	2,2260e+00	SPy_0484	-	conserved hypothetical protein - bacteriocin like	Best Blastp hit = sp|Q48509|LAFX_LACJO BACTERIOCIN
1279	1534	2,2298e+00	SPy_2000	dppA	surface lipoprotein	Best Blastp hit = gb|AAC67217.1| (U78968) surface
1280	1554	2,2304e+00	SPy_2032	-	putative ATP-binding cassette transporter-like	Best Blastp hit = pir||B70048 conserved hypothetical
1281	1296	2,2320e+00	SPy_1689	glyQ	putative glycyl-tRNA synthetase (alpha subunit)	Best Blastp hit = sp|P54380|SYGA_BACSU GLYCYL-TRNA
1282	1437	2,2340e+00	SPy_1871	rpsN2	30S ribosomal protein S14	Best Blastp hit = sp|O31587|R14B_BACSU 30S RIBOSOMAL	rib
1283	809	2,2347e+00	SPy_1069	-	putative NADH dehydrogenase	Best Blastp hit = sp|P96707|YDGI_BACSU PUTATIVE
1284	233	2,2350e+00	SPy_0320	-	putative ABC transporter (ATP-binding protein)h	Best Blastp hit = emb|CAB59828.1| (AJ012388)
1285	361	2,2362e+00	SPy_0507	-	conserved hypothetical protein	Best Blastp hit = emb|CAB56669.1| (AL121596)
1286	593	2,2380e+00	SPy_0803	cmk	putative cytidylate kinase	Best Blastp hit = sp|P38493|KCY_BACSU CYTIDYLATE
1287	1357	2,2381e+00	SPy_1765	-	putative D,D-carboxypeptidase	Best Blastp hit = gb|AAF72360.1|AF192329_21
1288	1212	2,2394e+00	SPy_1572	-	hypothetical protein	Best Blastp hit = no blast hits
1289	996	2,2410e+00	SPy_1296	malG	putative maltose/maltodextrin ABC transport	Best Blastp hit = pir||S63616 malG protein homolog
1290	1096	2,2446e+00	SPy_1440	-	putative holin - phage associated	Best Blastp hit = gi|9632912 orf87 gp [Streptococcus
1291	1038	2,2511e+00	SPy_1358	murZ	putative UDP-N-acetylglucosamine	Best Blastp hit = sp|P19670|MUA2_BACSU
1292	109	2,2544e+00	SPy_0149	ntpK	V-type Na+ -ATPase subunit K	Best Blastp hit = sp|P43457|NTPK_ENTHR V-TYPE SODIUM
1293	1443	2,2556e+00	SPy_1877	glnA	putative glutamine synthetase	The N-terminal amino acid sequence of this ORF has
1294	1598	2,2572e+00	SPy_2095	pepO	putative endopeptidase O	Best Blastp hit = gb|AAD40473.1|AF116532_1
1295	848	2,2573e+00	SPy_1120	-	conserved hypothetical protein	Best Blastp hit = dbj|BAA75386.1| (AB013375) YdiH
1296	454	2,2575e+00	SPy_0634	agaF	putative PTS dependent N-acetyl-galactosamine-	Best Blastp hit = gb|AAC44682.1| (U65015) PTS
1297	1646	2,2580e+00	SPy_2157	hisS	putative histidine-tRNA ligase	Best Blastp hit = pir||S30232 histidine-tRNA ligase
1298	1142	2,2580e+00	SPy_1491	-	conserved hypothetical protein	Best Blastp hit = sp|P54179|YPMS_BACSU HYPOTHETICAL
1299	695	2,2591e+00	SPy_0927	apt	putative adenine phosphoribosyltransferase	Best Blastp hit = sp|O34443|APT_BACSU ADENINE
1300	620	2,2618e+00	SPy_0837	-	putative ABC transporter (ATP-binding protein)	Best Blastp hit = pir||D69858 ABC transporter
1301	1352	2,2619e+00	SPy_1759	dnaJ	heat-shock (chaperone) protein	Best Blastp hit = sp|P95830|DNAJ_STRPN CHAPERONE
1302	234	2,2646e+00	SPy_0321	-	putative ABC transporter (permease protein)	Best Blastp hit = emb|CAB59829.1| (AJ012388)
1303	1425	2,2664e+00	SPy_1857	-	putative transcriptional regulatory protein	Best Blastp hit = emb|CAA65740.1| (X97014) PrfA
1304	221	2,2664e+00	SPy_0305	-	conserved hypothetical protein	Best Blastp hit = sp|P54452|YQEG_BACSU HYPOTHETICAL
1305	1254	2,2691e+00	SPy_1632	gmk	putative guanylate kinase	Best Blastp hit = dbj|BAB06231.1| (AP001515)
1306	498	2,2704e+00	SPy_0686	-	hypothetical protein, phage associated	Best Blastp hit = no blast hits
1307	1498	2,2743e+00	SPy_1950	-	conserved hypothetical protein	Best Blastp hit = sp|P39302|PTXB_ECOLI UNKNOWN
1308	1137	2,2779e+00	SPy_1485	-	putative Cro-like repressor protein - phage	Best Blastp hit = emb|CAB53822.1| (AJ242593)
1309	577	2,2781e+00	SPy_0784	rmlD	putative dTDP-4-keto-L-rhamnose reductase	Best Blastp hit = dbj|BAA21509.1| (AB000631)
1310	1307	2,2781e+00	SPy_1707	lacB.1	putative galactose-6-phosphate isomerase	Best Blastp hit = sp|P26592|LACB_STAAU
1311	1040	2,2808e+00	SPy_1361	inlA	putative internalin A precursor	Best Blastp hit = sp|P25146|INLA_LISMO INTERNALIN A
1312	1347	2,2816e+00	SPy_1751	fabK	putative trans-2-enoyl-ACP reductase II	Best Blastp hit = pir||A72335 conserved hypothetical
1313	1343	2,2848e+00	SPy_1747	accB	putative biotoin carboxyl carrier protein	Best Blastp hit = pir||C75558 acetyl-CoA
1314	870	2,2859e+00	SPy_1145	glyA	putative serine hydroxymethyltransferase	Best Blastp hit = sp|P39148|GLYA_BACSU SERINE
1315	761	2,2864e+00	SPy_1010	mutX	putative 7,8-dihydro-8-oxoguanine-triphosphatase	Best Blastp hit = sp|P95781|MUTX_STRMU MUTATOR MUTT
1316	852	2,2864e+00	SPy_1124	-	conserved hypothetical protein	Best Blastp hit = dbj|BAB06570.1| (AP001516) unknown
1317	203	2,2868e+00	SPy_0276	-	putative amino acid ABC transporter (ATP-binding	Best Blastp hit = pir||H69334 glutamine transport
1318	341	2,2884e+00	SPy_0476	era	GTP-binding protein (GTPase)	Best Blastp hit = gb|AAD41632.1|AF072811_1
1319	840	2,2887e+00	SPy_1110	-	putative malic enzyme ((S)-malate:NAD+	Best Blastp hit = gb|AAB07709.1| (U35659) malic
1320	631	2,2901e+00	SPy_0850	-	putative thioredoxin reductase	Best Blastp hit = pir||B70015 thioredoxin reductase
1321	1257	2,2910e+00	SPy_1637	atoB	putative acetyl-CoA:acetyltransferase	Best Blastp hit = pir||T45290 acetyl-CoA
1322	1365	2,2915e+00	SPy_1777	codY	putative transcriptional pleiotropic repressor	Best Blastp hit = dbj|BAB06181.1| (AP001515)
1323	9	2,2920e+00	SPy_0012	-	hypothetical protein	Best Blastp hit = gi|4758794 nebulin [Homo sapiens]
1324	419	2,2937e+00	SPy_0584	ptsK	Hpr kinase/phosphatase	Best Blastp hit = dbj|BAA77782.1| (AB027460) Hpr
1325	629	2,2946e+00	SPy_0847	-	putative 16S rRNA processing protein	Best Blastp hit = sp|O31740|RIMM_BACSU PROBABLE 16S
1326	478	2,2978e+00	SPy_0663	-	hypothetical protein, phage associated	Best Blastp hit = pir||A64465 hypothetical protein
1327	1526	2,2995e+00	SPy_1989	-	hypothetical protein	Best Blastp hit = no blast hits
1328	137	2,3005e+00	SPy_0182	-	conserved hypothetical protein	Best Blastp hit = sp|P39300|YJFR_ECOLI HYPOTHETICAL
1329	1480	2,3008e+00	SPy_1926	-	hypothetical protein	Best Blastp hit = no blast hits
1330	937	2,3010e+00	SPy_1225	-	putative sugar ABC transporter (permease	Best Blastp hit = pir||A72419 sugar ABC transporter,
1331	749	2,3020e+00	SPy_0993	-	conserved hypothetical protein - phage	Best Blastp hit = emb|CAA59193.1| (X84706) c2
1332	557	2,3024e+00	SPy_0761	atpC	putative proton-translocating ATPase, epsiron	Best Blastp hit = dbj|BAA23756.1| (AB009314)
1333	794	2,3048e+00	SPy_1054	-	putative collagen-like protein	Definite frame shift - see blast; Best Blastp hit =
1334	1294	2,3049e+00	SPy_1687	-	conserved hypothetical protein	Best Blastp hit = dbj|BAB06072.1| (AP001515) unknown
1335	645	2,3052e+00	SPy_0872	-	putative secreted 5'-nucleotidase	Best Blastp hit = emb|CAB88485.1| (AL353816)
1336	1565	2,3071e+00	SPy_2048	mipB	putative transaldolase-like protein	Best Blastp hit = sp|P78055|MIPB_ECOLI
1337	885	2,3072e+00	SPy_1161	-	conserved hypothetical protein	Best Blastp hit = pir||F69880 conserved hypothetical
1338	1431	2,3088e+00	SPy_1865	-	conserved hypothetical protein	Best Blastp hit = gi|10956234 unknown [Lactococcus
1339	632	2,3143e+00	SPy_0851	-	probable regulatory protein	Best Blastp hit = pir||E71373 probable regulatory
1340	380	2,3156e+00	SPy_0531	acpA	putative ribonuclease III	Best Blastp hit = sp|P51833|RNC_BACSU RIBONUCLEASE
1341	981	2,3174e+00	SPy_1280	glmS	putative L-glutamine-D-fructose-6-phosphate	Best Blastp hit = dbj|BAB03987.1| (AP001507)
1342	1	2,3175e+00	SPy_0002	dnaA	Chromosomal initiator protein	Best Blastp hit = gb|AAF71535.1|AF255728_1
1343	1342	2,3203e+00	SPy_1746	fabZ	putative beta-hydroxyacyl-ACP dehydratase	Best Blastp hit = dbj|BAB16042.1| (AB030883) similar
1344	69	2,3207e+00	SPy_0096	tyrS	putative tyrosine-tRNA ligase	Best Blastp hit = sp|P00952|SYY_BACST TYROSYL-TRNA
1345	1361	2,3237e+00	SPy_1770	gatB	putative Glu-tRNAGln amidotransferase subunit B	Best Blastp hit = gb|AAF18137.1|AF205033_3
1346	426	2,3255e+00	SPy_0593	-	conserved hypothetical protein	Best Blastp hit = sp|O83371|Y352_TREPA HYPOTHETICAL
1347	722	2,3255e+00	SPy_0959	-	conserved hypothetical protein - phage	Best Blastp hit = gb|AAF43119.1|AF208055_6
1348	881	2,3299e+00	SPy_1157	-	hypothetical protein	The N-terminal amino acid sequence of this ORF has
1349	172	2,3314e+00	SPy_0238	-	conserved hypothetical protein	Best Blastp hit = pir||H75211 hypothetical protein
1350	204	2,3318e+00	SPy_0277	-	putative glutamine-binding periplasmic protein	Best Blastp hit = pir||S77250 hypothetical protein -
1351	1010	2,3319e+00	SPy_1315	-	hypothetical protein	Best Blastp hit = pir||S77250 hypothetical protein -
1352	601	2,3339e+00	SPy_0811	-	conserved hypothetical protein	Best Blastp hit = pir||A69828 hypothetical protein
1353	1243	2,3341e+00	SPy_1618	cysM	putative O-acetylserine lyase	The N-terminal amino acid sequence of this ORF has
1354	1054	2,3359e+00	SPy_1375	nrdE.2	putative ribonucleotide reductase alpha-chain	Best Blastp hit = gb|AAD41036.1|AF112535_3
1355	28	2,3377e+00	SPy_0036	purB	adenylosuccinate lyase	Best Blastp hit = dbj|BAB04344.1| (AP001509)
1356	1188	2,3394e+00	SPy_1543	-	conserved hypothetical protein	Best Blastp hit = pir||B70205 conserved hypothetical
1357	779	2,3401e+00	SPy_1034	-	hypothetical protein	Best Blastp hit = pir||S74821 hypothetical protein
1358	896	2,3439e+00	SPy_1176	-	putative methylmalonyl-CoA decarboxylase,	Best Blastp hit = pir||D49094 methylmalonyl-CoA
1359	1331	2,3456e+00	SPy_1735	-	conserved hypothetical protein	Best Blastp hit = sp|O05515|YDIB_BACSU HYPOTHETICAL
1360	1255	2,3466e+00	SPy_1633	-	conserved hypothetical protein	Best Blastp hit = gb|AAF34762.1|AF228345_1
1361	209	2,3482e+00	SPy_0285	-	putative ABC transporter (ATP-binding protein)	Best Blastp hit = sp|P80866|V296_BACSU VEGETATIVE
1362	1157	2,3493e+00	SPy_1508	-	hypothetical protein	Best Blastp hit = no blast hits
1363	684	2,3495e+00	SPy_0915	-	conserved hypothetical protein	Best Blastp hit = gb|AAB81912.1| (U92974) unknown
1364	1671	2,3496e+00	SPy_2190	sdhA	putative L-serine dehydratase alpha subunit	Best Blastp hit = dbj|BAB06215.1| (AP001515)
1365	1082	2,3497e+00	SPy_1416	prfC	putative peptide-chain-release factor 3	Best Blastp hit = sp|P73473|RF3_SYNY3 PEPTIDE CHAIN
1366	1557	2,3520e+00	SPy_2037	-	conserved hypothetical	Best Blastp hit = sp|P15294|PRTM_LACLA PROTEASE
1367	769	2,3529e+00	SPy_1020	-	conserved hypothetical protein	Best Blastp hit = dbj|BAB06117.1| (AP001515) unknown
1368	103	2,3533e+00	SPy_0142	-	butyrate-acetoacetate CoA-transferase, beta	Best Blastp hit = pir||E75600 butyrate-acetoacetate
1369	8	2,3548e+00	SPy_0010	divIC	putative cell division protein (DivIC)	Best Blastp hit = gb|AAC98903.1| (AF023181) DivIC
1370	430	2,3574e+00	SPy_0599	-	putative transcription regulator	Best Blastp hit = pir||D69849 transcription
1371	16	2,3589e+00	SPy_0022	plsX	putative fatty acid/phospholipid synthesis	Best Blastp hit = sp|P71018|PLSX_BACSU FATTY
1372	1208	2,3595e+00	SPy_1568	valS	putative valine-tRNA ligase	Best Blastp hit = pir||SYBSVS valine-tRNA ligase (EC
1373	117	2,3603e+00	SPy_0160	purA	putative adenylosuccinate synthetase	Best Blastp hit = pir||A42280 adenylosuccinate
1374	129	2,3608e+00	SPy_0174	-	conserved hypothetical protein	Best Blastp hit = sp|P39301|SGAT_ECOLI PUTATIVE
1375	1692	2,3626e+00	SPy_2216	htrA	putative serine protease	Best Blastp hit = gb|AAC45334.1| (AF000658) putative
1376	889	2,3626e+00	SPy_1169	-	hypothetical protein	Best Blastp hit = pir||E71373 probable regulatory
1377	284	2,3628e+00	SPy_0392	upp	putative uracil phosphoribosyltransferase	Best Blastp hit = sp|P36399|UPP_STRSL URACIL
1378	1645	2,3681e+00	SPy_2156	aspS	putative aspartyl-tRNA synthetase	Best Blastp hit = sp|O32038|SYD_BACSU ASPARTYL-TRNA
1379	330	2,3685e+00	SPy_0462	pyrH	putative uridylate kinase (UMP-kinase)	Best Blastp hit = emb|CAB38122.1| (AJ011960)
1380	1337	2,3695e+00	SPy_1741	-	conserved hypothetical protein	Best Blastp hit = gb|AAD46488.1|AF130465_4
1381	1589	2,3701e+00	SPy_2084	-	putative serine cycle enzyme	Best Blastp hit = sp|Q49135|SCE4_METEX PUTATIVE
1382	890	2,3733e+00	SPy_1170	ddh	putative D-specific D-2-hydroxyacid	Best Blastp hit = gb|AAB17663.1| (U31175) D-specific
1383	756	2,3746e+00	SPy_1001	-	hypothetical protein - phage associated	Best Blastp hit = pir||T13336 hypothetical protein
1384	880	2,3786e+00	SPy_1156	-	hypothetical protein	Best Blastp hit = no blast hits
1385	1020	2,3809e+00	SPy_1333	-	putative GTP-binding protein	Best Blastp hit = dbj|BAB04932.1| (AP001511)
1386	2	2,3814e+00	SPy_0003	dnaN	beta subunit of DNA polymerase III	Best Blastp hit = sp|O06672|DP3B_STRPN DNA
1387	325	2,3832e+00	SPy_0457	-	putative cyclophilin-type protein	Best Blastp hit = pir||T41399 probable
1388	662	2,3851e+00	SPy_0889	rpiA	putative ribose 5-phosphate isomerase	Best Blastp hit = sp|P72012|RPIA_METTH PROBABLE
1389	451	2,3872e+00	SPy_0630	agaW	putative PTS dependent N-acetyl-galactosamine-IIC	Best Blastp hit = gb|AAF81084.1|AF228498_4
1390	247	2,3881e+00	SPy_0341	pgdA	putative phosphoglycerate dehydrogenase	Best Blastp hit = dbj|BAA88823.1| (AB016077)
1391	217	2,3893e+00	SPy_0296	oppD	oligopeptidepermease (ATP-binding protein)	Best Blastp hit = emb|CAA61525.1| (X89237)
1392	434	2,3902e+00	SPy_0604	-	hypothetical protein	Best Blastp hit = sp|P38537|SLAP_BACSH SURFACE-LAYER
1393	1580	2,3907e+00	SPy_2072	groES	heat shock protein - cochaperonin	The N-terminal amino acid sequence of this ORF has
1394	1113	2,3960e+00	SPy_1457	-	putative structural protein - phage associated	Best Blastp hit = sp|O67759|RL1_AQUAE 50S RIBOSOMAL
1395	530	2,3978e+00	SPy_0727	gyrB	putative DNA gyrase, subunit B	Best Blastp hit = emb|CAA91553.1| (Z67740) DNA
1396	702	2,3984e+00	SPy_0935	cpsFP	putative	Best Blastp hit = gb|AAC44970.1| (U09239)
1397	1415	2,3991e+00	SPy_1842	spi	putative signal peptidase I	Best Blastp hit = sp|O07344|LEP_STRPN SIGNAL
1398	748	2,3999e+00	SPy_0992	-	conserved hypothetical protein - phage	Best Blastp hit = emb|CAA59192.1| (X84706) a2
1399	913	2,4016e+00	SPy_1200	ffh	putative signal recognition particle	Best Blastp hit = dbj|BAB06203.1| (AP001515) signal
1400	658	2,4034e+00	SPy_0885	clpX	putative ATP-dependent Clp protease subunit X	Best Blastp hit = gb|AAF63738.1|AF236863_2
1401	1683	2,4051e+00	SPy_2203	-	conserved hypothetical protein	Best Blastp hit = pir||JC4754 hypothetical 13.6k
1402	218	2,4051e+00	SPy_0297	oppF	oligopeptidepermease	Best Blastp hit = gb|AAG32327.1| (AF305548)
1403	1098	2,4101e+00	SPy_1442	-	hypothetical protein - phage associated	Best Blastp hit = gi|9635031 gp149 [Streptococcus
1404	1037	2,4177e+00	SPy_1357	grab	protein GRAB (protein G-related alpha 2M-binding	Best Blastp hit = gb|AAD26340.1|AF124401_1
1405	237	2,4184e+00	SPy_0326	-	conserved hypothetical protein	Best Blastp hit = dbj|BAB04316.1| (AP001509) unknown
1406	1362	2,4208e+00	SPy_1771	gatA	putative Glutamyl-tRNA Gln amidotransferase	Best Blastp hit = sp|O06491|GATA_BACSU
1407	1520	2,4247e+00	SPy_1983	scl	collagen-like surface protei	Best Blastp hit = gb|AAG30210.1|AF296330_1
1408	939	2,4284e+00	SPy_1227	-	putative sugar ABC transporter (ATP-binding	Best Blastp hit = emb|CAC14305.1| (AJ276209)
1409	1386	2,4289e+00	SPy_1805	secA	putative preprotein translocase binding subunit	Best Blastp hit = sp|P28366|SECA_BACSU PREPROTEIN
1410	906	2,4335e+00	SPy_1189	citF	putative citrate lyase, alpha subunit	Best Blastp hit = sp|O53079|CILA_LEUMC CITRATE LYASE
1411	757	2,4385e+00	SPy_1002	-	hypothetical protein - phage associated	Best Blastp hit = gi|6324790 involved in secretion;
1412	513	2,4454e+00	SPy_0705	-	hypothetical protein, phage associated	Best Blastp hit = pir||T13336 hypothetical protein
1413	1011	2,4500e+00	SPy_1316	-	putative ABC transporter (ATP-binding protein)	Best Blastp hit = dbj|BAB05182.1| (AP001512) ABC
1414	1450	2,4502e+00	SPy_1886	asp	putative alkaline-shock protein	Best Blastp hit = dbj|BAB06218.1| (AP001515) unknown
1415	1585	2,4513e+00	SPy_2080	nox1	putative NADH oxidase/alkyl hydroperoxidase	The N-terminal amino acid sequence of this ORF has
1416	1295	2,4525e+00	SPy_1688	glyS	putative glycyl-tRNA synthetase (beta subunit)	Best Blastp hit = dbj|BAB05090.1| (AP001511)
1417	851	2,4533e+00	SPy_1123	prs	putative phosphoribosyl pyrophosphate synthetase	Best Blastp hit = sp|P14193|KPRS_BACSU
1418	663	2,4581e+00	SPy_0890	deoB	putative phosphopentomutase	Best Blastp hit = sp|O32808|DEOB_LACLC
1419	1131	2,4614e+00	SPy_1478	-	hypothetical protein	Best Blastp hit = pir||E71481 probable swf/snf
1420	563	2,4631e+00	SPy_0769	pheT	phenylalanyl-tRNA synthetase (beta subunit)	Best Blastp hit = sp|P17922|SYFB_BACSU
1421	1466	2,4649e+00	SPy_1906	hsdM	putative type I site-specific deoxyribonuclease	Best Blastp hit = gi|10956197 type IC modification
1422	1434	2,4650e+00	SPy_1868	nupC	putative nucleoside transporter	Best Blastp hit = pir||D82135 NupC family protein
1423	947	2,4652e+00	SPy_1239	pepN	putative lysyl-aminopeptidase; aminopeptidase N	Best Blastp hit = sp|Q48656|AMPN_LACLA
1424	1454	2,4663e+00	SPy_1894	pyrG	putative CTP synthetase	Best Blastp hit = sp|P13242|PYRG_BACSU CTP SYNTHASE
1425	1258	2,4663e+00	SPy_1638	atoD.1	putative Acetyl-CoA:acetoacetyl-CoA transferase A	Best Blastp hit = sp|P76458|ATOD_ECOLI ACETATE
1426	512	2,4727e+00	SPy_0703	-	hypothetical protein, phage associated	Best Blastp hit = no blast hits
1427	807	2,4736e+00	SPy_1067	gabD	putative succinic semialdehyde dehydrogenase	Best Blastp hit = gb|AAD19405.1| (AF102543) succinic
1428	1474	2,4776e+00	SPy_1918	lacF	putative PTS system, lactose-specific component	Best Blastp hit = sp|P02909|PTLA_STAAU PTS SYSTEM,
1429	680	2,4786e+00	SPy_0911	bcaT	putative branched-chain-amino-acid	Best Blastp hit = gb|AAF34406.1|AF164204_1
1430	482	2,4804e+00	SPy_0667	-	hypothetical protein, phage associated	Best Blastp hit = no blast hits
1431	798	2,4807e+00	SPy_1058	-	putative phosphotransferase system (PTS), enzyme	Best Blastp hit = sp|P37081|PTRB_KLEPN PTS SYSTEM,
1432	50	2,4812e+00	SPy_0064	rpsN	30S ribosomal protein S14	Best Blastp hit = pir||S48688 ribosomal protein S14	rib
1433	701	2,4852e+00	SPy_0933	cpsFO	glucose-1-phosphate thymidyl transferase	Best Blastp hit = gb|AAC38757.1| (AF030373)
1434	1326	2,4880e+00	SPy_1729	-	putative ABC transporter (ATP-binding protein)	Best Blastp hit = dbj|BAB04910.1| (AP001511) ABC
1435	119	2,4888e+00	SPy_0164	nusG	putative transcription antitermination factor	Best Blastp hit = sp|P36264|NUSG_STACA TRANSCRIPTION
1436	552	2,4922e+00	SPy_0756	atpF	putative proton-translocating ATPase, subunit b	Best Blastp hit = sp|P95785|ATPF_STRMU ATP SYNTHASE
1437	232	2,4961e+00	SPy_0319	-	conserved hypothetical protein	Best Blastp hit = emb|CAB59827.1| (AJ012388)
1438	1507	2,4990e+00	SPy_1962	proS	putative prolyl-tRNA synthetase	Best Blastp hit = dbj|BAB06138.1| (AP001515)
1439	633	2,5044e+00	SPy_0852	apbA	putative 2-dehydropantoate 2-reductase	Best Blastp hit = pir||H75119 probable
1440	1160	2,5069e+00	SPy_1511	-	hypothetical protein	Best Blastp hit = pir||T34105 hypothetical protein
1441	1317	2,5072e+00	SPy_1719	rbfA	putative ribosome binding factor A	Best Blastp hit = emb|CAC00494.1| (AJ251497)
1442	1269	2,5078e+00	SPy_1651	pepC	putative cysteine aminopeptidase C	The N-terminal amino acid sequence of this ORF has
1443	640	2,5101e+00	SPy_0864	-	hypothetical protein	Best Blastp hit = sp|O67825|IF2_AQUAE TRANSLATION
1444	1396	2,5113e+00	SPy_1820	-	conserved hypothetical protein	Best Blastp hit = dbj|BAB06505.1| (AP001516) unknown
1445	671	2,5115e+00	SPy_0901	pyrE	putative orotate phosphoribosyltransferase	Best Blastp hit = gb|AAC95453.1| (AF068902) orotate
1446	976	2,5154e+00	SPy_1273	cfa	CAMP factor	Best Blastp hit = emb|CAA51283.1| (X72754) cAMP
1447	367	2,5227e+00	SPy_0514	ccpA	catabolite control protein A	Best Blastp hit = dbj|BAA88121.3| (AB028599)
1448	1423	2,5256e+00	SPy_1854	glpF.2	putative glycerol uptake facilitator protein	Best Blastp hit = sp|Q9X1E3|GLPF_THEMA PROBABLE
1449	1161	2,5258e+00	SPy_1513	ileS	putative isoleucyl-tRNA synthetase	Best Blastp hit = sp|Q45477|SYI_BACSU ISOLEUCYL-TRNA
1450	226	2,5280e+00	SPy_0310	-	conserved hypothetical protein	Best Blastp hit = sp|P54457|YQEL_BACSU HYPOTHETICAL
1451	250	2,5283e+00	SPy_0345	murC	putative UDP-N-acetyl muramate-alanine ligase	Best Blastp hit = sp|P40778|MURC_BACSU
1452	130	2,5360e+00	SPy_0175	-	conserved hypothetical protein	Best Blastp hit = sp|P39302|PTXB_ECOLI UNKNOWN
1453	1546	2,5374e+00	SPy_2018	emm1	M protein type 1	Best Blastp hit = pir||S35401 M1 protein precursor -
1454	1543	2,5416e+00	SPy_2010	scpA	C5A peptidase precursor	Best Blastp hit = gb|AAB17762.1| (U56908) SCPB
1455	497	2,5428e+00	SPy_0685	-	hypothetical protein, phage associated	Best Blastp hit = pir||T25808 hypothetical protein
1456	925	2,5450e+00	SPy_1213	fhs.1	putative formate-tetrahydrofolate ligase	Best Blastp hit = sp|P13419|FTHS_CLOAC
1457	833	2,5453e+00	SPy_1102	potA	putative spermidine / putrescine ABC transporter	Best Blastp hit = pir||A70180 spermidine/putrescine
1458	1471	2,5456e+00	SPy_1915	salA	lantibiotic precursor	Best Blastp hit = gb|AAA02867.2| (AY005472) SalA
1459	1611	2,5462e+00	SPy_2114	-	hypothetical protein	Best Blastp hit = no blast hits
1460	19	2,5493e+00	SPy_0025	-	putative phosphoribosylformylglycinamidine	Best Blastp hit = emb|CAC12194.1| (AL445066)
1461	14	2,5529e+00	SPy_0020	prsA.2	putative ribose-phosphate pyrophosphokinase	Best Blastp hit = gb|AAA62181.1| (M92842) prs
1462	1287	2,5560e+00	SPy_1678	-	putative transaldolase	Best Blastp hit = pir||G72394 transaldolase-related
1463	1318	2,5572e+00	SPy_1721	infB	putative initiation factor 2	Best Blastp hit = sp|Q9ZF20|IF2_STRAG TRANSLATION
1464	707	2,5602e+00	SPy_0940	-	hypothetical protein	Best Blastp hit = no blast hits
1465	1560	2,5621e+00	SPy_2041	-	hypothetical protein	Best Blastp hit = no blast hits
1466	1260	2,5651e+00	SPy_1640	-	putative oxidoreductase	Best Blastp hit = sp|P42317|YXJF_BACSU HYPOTHETICAL
1467	1039	2,5686e+00	SPy_1359	metK	S-adenosylmethionine synthetase	Best Blastp hit = sp|P54419|METK_BACSU
1468	240	2,5687e+00	SPy_0330	lemA	putative cytoplasmic membrane protein	Best Blastp hit = gb|AAG23700.1| (AF017421)
1469	720	2,5690e+00	SPy_0957	-	hypothetical protein - phage associated	Best Blastp hit = gb|AAF03365.1|AF149924_1
1470	125	2,5719e+00	SPy_0170	-	hypothetical protein	Best Blastp hit = no blast hits
1471	1167	2,5724e+00	SPy_1520	ftsZ	putative cell division protein	The N-terminal amino acid sequence of this ORF has
1472	783	2,5734e+00	SPy_1038	-	putative phospho-sugar mutase	The N-terminal amino acid sequence of this ORF has
1473	1175	2,5791e+00	SPy_1529	glcK	glucose kinase	Best Blastp hit = pir||T44787 glucokinase (EC
1474	1064	2,5792e+00	SPy_1393	pepB	putative oligopeptidase	Best Blastp hit = sp|P54124|PEF1_LACLA
1475	1569	2,5797e+00	SPy_2052	-	putative PTS system, enzyme III	Best Blastp hit = gb|AAA23551.1| (M93570) PTS enzyme
1476	13	2,5869e+00	SPy_0019	-	putative secreted protein	Best Blastp hit = gb|AAD00288.1| (U78607) putative
1477	810	2,5876e+00	SPy_1070	-	putative dipeptidase	The N-terminal amino acid sequence of this ORF has
1478	418	2,5901e+00	SPy_0583	-	hypothetical protein	Best Blastp hit = pir||B72287 conserved hypothetical
1479	1515	2,5979e+00	SPy_1976	msmK	multiple sugar-binding ABC transport system	Best Blastp hit = sp|P94360|MSMX_BACSU PROBABLE
1480	1363	2,6054e+00	SPy_1772	gatC	putative Glu-tRNA Gln amidotransferase subunit C	Best Blastp hit = sp|O06492|GATC_BACSU
1481	1239	2,6065e+00	SPy_1613	-	conserved protein - function unknown	The N-terminal amino acid sequence of this ORF has
1482	917	2,6191e+00	SPy_1204	guaA	putative GMP synthase	The N-terminal amino acid sequence of this ORF has
1483	905	2,6207e+00	SPy_1188	citE	putative citrate lyase, beta subunit	Best Blastp hit = sp|O53078|CILB_LEUMC CITRATE LYASE
1484	555	2,6230e+00	SPy_0759	atpG	putative proton-translocating ATPase, gamma	Best Blastp hit = dbj|BAA23754.1| (AB009314)
1485	900	2,6270e+00	SPy_1180	-	putative Mg2+/citrate complex transporter	Best Blastp hit = sp|P42308|CITN_BACSU CITRATE
1486	626	2,6291e+00	SPy_0844	-	conserved hypothetical protein	Best Blastp hit = pir||G69153 conserved hypothetical
1487	128	2,6329e+00	SPy_0173	leuS	putative leucyl-tRNA synthetase	Best Blastp hit = sp|P36430|SYL_BACSU LEUCYL-TRNA
1488	1308	2,6329e+00	SPy_1708	lacA.1	putative galactose-6-phosphate isomerase	Best Blastp hit = sp|P26594|LACA_STAAU
1489	1624	2,6370e+00	SPy_2129	-	hypothetical protein	Best Blastp hit = dbj|BAB14159.1| (AK022655) unnamed
1490	1162	2,6380e+00	SPy_1514	divIVAS	cell-division initiation protein (septum	Best Blastp hit = dbj|BAB06265.1| (AP001515)
1491	34	2,6383e+00	SPy_0044	adhA	putative alcohol dehydrogenase I	Best Blastp hit = pir||H81186 alcohol dehydrogenase,
1492	1404	2,6400e+00	SPy_1830	-	putative single strand binding protein - phage	Best Blastp hit = gi|9634636 ORF9 [Streptococcus
1493	1225	2,6436e+00	SPy_1592	-	putative ABC transporter substrate binding	Best Blastp hit = sp|P37966|LPLA_BACSU LIPOPROTEIN
1494	1177	2,6502e+00	SPy_1531	dpr	putative peroxide resistance protein	Best Blastp hit = gb|AAG33871.1|AF319974_1
1495	742	2,6546e+00	SPy_0985	-	hypothetical protein - phage associated	Best Blastp hit = gi|9635016 gp53 [Streptococcus
1496	344	2,6602e+00	SPy_0479	-	conserved hypothetical protein - bacteriocin like	Best Blastp hit = emb|CAC03521.1| (AJ276410) BlpJ
1497	1568	2,6622e+00	SPy_2051	-	putative PTS system, enzyme IIB	Best Blastp hit = sp|Q45399|PTCB_BACST PTS SYSTEM,
1498	1286	2,6650e+00	SPy_1676	tkt	putative transketolase	Best Blastp hit = sp|P45694|TKT_BACSU TRANSKETOLASE
1499	1413	2,6689e+00	SPy_1840	-	hypothetical protei	Best Blastp hit = emb|CAB40350.1| (AJ131892)
1500	11	2,6710e+00	SPy_0015	ftsH	putative cell division protein	Best Blastp hit = gb|AAC16243.2| (AF061748) cell
1501	499	2,6736e+00	SPy_0688	-	putative major head protein, phage associated	Best Blastp hit = emb|CAA59185.1| (X84706) major
1502	938	2,6788e+00	SPy_1226	-	putative sugar ABC transporter (permease	Best Blastp hit = emb|CAC14306.1| (AJ276209)
1503	286	2,6865e+00	SPy_0395	clpP	putative ATP-dependent protease proteolytic	Best Blastp hit = sp|P36398|CLPP_STRSL ATP-DEPENDENT
1504	1495	2,6883e+00	SPy_1946	pnpA	putative polynucleotide phosphorylase, alpha	Best Blastp hit = dbj|BAB06126.1| (AP001515)
1505	1441	2,6966e+00	SPy_1875	-	conserved hypothetical protein	Best Blastp hit = dbj|BAB06380.1| (AP001516) unknown
1506	322	2,7198e+00	SPy_0453	mtsA	metal binding protein of ABC transporter	Best Blastp hit = pir||T48894 lipoprotein mtsA,
1507	1442	2,7234e+00	SPy_1876	-	conserved hypothetical protein	Best Blastp hit = dbj|BAB06381.1| (AP001516) unknown
1508	1186	2,7285e+00	SPy_1541	arcC	putative carbamate kinase	The N-terminal amino acid sequence of this ORF has
1509	1511	2,7295e+00	SPy_1968	-	hypothetical protein	Best Blastp hit = sp|O32052|YRBF_BACSU HYPOTHETICAL
1510	447	2,7338e+00	SPy_0623	pacL	putative calcium-transporting ATPase	Best Blastp hit = pir||H69877 calcium-transporting
1511	1055	2,7443e+00	SPy_1378	nrdF.2	ribonucleotide diphosphate reductase small	Best Blastp hit = emb|CAA70766.1| (Y09572)
1512	1345	2,7525e+00	SPy_1749	fabG	putative beta-ketoacyl-ACP reductase	The N-terminal amino acid sequence of this ORF has
1513	778	2,7555e+00	SPy_1033	-	putative lipoate-protein ligase	Best Blastp hit = dbj|BAB04402.1| (AP001509)
1514	173	2,7584e+00	SPy_0239	gltX	putative glutamyl-tRNA synthetase	Best Blastp hit = sp|P22250|SYE_BACSU GLUTAMYL-TRNA
1515	1640	2,7667e+00	SPy_2151	argS	putative arginyl-tRNA synthetase	Best Blastp hit = gb|AAF86984.1|AF282249_3
1516	427	2,7756e+00	SPy_0595	lysS	putative lysyl-tRNA synthetase	Best Blastp hit = sp|Q53638|SYK_STAAU LYSYL-TRNA
1517	1265	2,7828e+00	SPy_1646	-	conserved hypothetical protein	Best Blastp hit = dbj|BAB05488.1| (AP001513) unknown
1518	1472	2,7929e+00	SPy_1916	lacG	putative phospho-beta-D-galactosidase	Best Blastp hit = gb|AAA26949.1| (M19454)
1519	182	2,7990e+00	SPy_0252	-	putative sugar transporter sugar binding	Best Blastp hit = pir||F69796 sugar-binding protein
1520	118	2,7992e+00	SPy_0163	-	putative ABC transporter (lipoprotein)	Best Blastp hit = sp|O05252|YUFN_BACSU HYPOTHETICAL
1521	1555	2,8003e+00	SPy_2033	-	hypothetical protein	Best Blastp hit = pir||T27702 hypothetical protein
1522	739	2,8016e+00	SPy_0981	-	hypothetical protein - phage associated	Best Blastp hit = dbj|BAB07248.1| (AP001519) unknown
1523	740	2,8050e+00	SPy_0982	-	putative structural protein - phage associated	Best Blastp hit = pir||T13319 probable structural
1524	370	2,8062e+00	SPy_0517	thrS	putative threonyl-tRNA synthetase 1	Best Blastp hit = dbj|BAB06860.1| (AP001517)
1525	666	2,8068e+00	SPy_0894	deoD2	putative purine nucleoside phosphorylase	Best Blastp hit = sp|Q56037|DEOD_STRTR PURINE
1526	575	2,8188e+00	SPy_0782	rpoD	putative RNA polymerase sigma 42 protein	Best Blastp hit = dbj|BAA21507.1| (AB000631) sigma
1527	1449	2,8263e+00	SPy_1885	-	conserved hypothetical protein	Best Blastp hit = dbj|BAB06217.1| (AP001515) unknown
1528	1338	2,8274e+00	SPy_1742	serS	putative seryl-tRNA synthetase	Best Blastp hit = dbj|BAB03743.1| (AP001507)
1529	861	2,8382e+00	SPy_1136	xpt	putative xanthine phosphoribosyltransferase	Best Blastp hit = emb|CAA13587.1| (AJ233894)
1530	948	2,8466e+00	SPy_1240	phoU	putative phosphate uptake regulatory protein	Best Blastp hit = sp|Q51547|PHOU_PSEAE PHOSPHATE
1531	1073	2,8471e+00	SPy_1406	sodA	superoxide dismutase (Fe/Mn)	The N-terminal amino acid sequence of this ORF has
1532	1061	2,8494e+00	SPy_1390	-	putative protease maturation protein	Best Blastp hit = sp|P15294|PRTM_LACLA PROTEASE
1533	415	2,8498e+00	SPy_0577	-	hypothetical protein	Best Blastp hit = no blast hits
1534	1689	2,8541e+00	SPy_2210	-	ABC transporter, ATP-binding protein	Best Blastp hit = pir||E69861 ABC transporter
1535	1081	2,8541e+00	SPy_1415	deaD	putative ATP-dependent RNA helicase	Best Blastp hit = pir||D69772 ATP-dependent RNA
1536	1558	2,8597e+00	SPy_2039	speB	pyrogenic exotoxin B	Best Blastp hit = gb|AAA26982.1| (L26153) pyrogenic
1537	253	2,8655e+00	SPy_0349	greA	putative transcription elongation factor	Best Blastp hit = sp|P80240|GREA_BACSU TRANSCRIPTION
1538	554	2,8700e+00	SPy_0758	atpA	putative proton-translocating ATPase, alpha	Best Blastp hit = dbj|BAA23753.1| (AB009314)
1539	929	2,8785e+00	SPy_1217	-	putative glycine cleavage system H protein	Best Blastp hit = gb|AAF81345.1|AC007767_25
1540	1211	2,8862e+00	SPy_1571	-	hypothetical protein	Best Blastp hit = gi|6320942 RecA homolog; Rad51p
1541	93	2,9027e+00	SPy_0128	-	hypothetical protein	Best Blastp hit = gb|AAC97152.1| (U49397) unknown
1542	21	2,9037e+00	SPy_0027	purM	putative phosphoribosylformylglycinamide	Best Blastp hit = gb|AAC16901.1| (AF016634)
1543	681	2,9145e+00	SPy_0912	-	hypothetical protein	Best Blastp hit = gb|AAF19774.1|AF128451_1
1544	63	2,9145e+00	SPy_0080	rpoA	DNA-directed RNA polymerase alpha subunit	The N-terminal amino acid sequence of this ORF has
1545	520	2,9322e+00	SPy_0714	adcA	putative adhesion protein	Best Blastp hit = emb|CAA96185.1| (Z71552) AdcA
1546	1003	2,9360e+00	SPy_1306	malX	maltose/maltodextrin-binding protein	Best Blastp hit = gb|AAA26922.1| (J01796)
1547	747	2,9447e+00	SPy_0991	-	putative structural protein - phage associated	Best Blastp hit = gb|AAA32613.1| (L31366) structural
1548	525	2,9460e+00	SPy_0721	-	putative flavodoxin	Best Blastp hit = sp|O34737|FLAV_BACSU PROBABLE
1549	82	2,9511e+00	SPy_0109	ackA	acetate kinase	Best Blastp hit = sp|P37877|ACKA_BACSU ACETATE
1550	53	2,9536e+00	SPy_0067	rplR	50S ribosomal protein L18	Best Blastp hit = sp|P46899|RL18_BACSU 50S RIBOSOMAL	rib
1551	556	2,9580e+00	SPy_0760	atpD	putative proton-translocating ATPase, beta	The N-terminal amino acid sequence of this ORF has
1552	467	2,9780e+00	SPy_0651	asnS	putative asparaginyl-tRNA synthetase	Best Blastp hit = dbj|BAB05415.1| (AP001512)
1553	1321	2,9843e+00	SPy_1724	nusA	transcription termination-antitermination factor	The N-terminal amino acid sequence of this ORF has
1554	972	2,9852e+00	SPy_1265	-	conserved hypothetical protein	Best Blastp hit = pir||F70070 conserved hypothetical
1555	636	2,9935e+00	SPy_0855	-	putative fructose-specific enzyme II, PTS system	Best Blastp hit = dbj|BAB04547.1| (AP001510) PTS
1556	741	2,9988e+00	SPy_0984	-	conserved hypothetical protein - phage	Best Blastp hit = pir||T13320 hypothetical protein
1557	4	2,9998e+00	SPy_0006	-	putative GTP-binding protein	Best Blastp hit = dbj|BAB07770.1| (AP001520)
1558	421	3,0083e+00	SPy_0587	-	conserved hypothetical protein	Best Blastp hit = pir||T11570 hypothetical protein 1
1559	72	3,0122e+00	SPy_0099	rpoC	DNA-dependent RNA polymerase, B' subunit	Best Blastp hit = sp|P95816|RPOC_STRPY DNA-DIRECTED
1560	715	3,0131e+00	SPy_0949	-	hypothetical protein	Best Blastp hit = no blast hits
1561	1173	3,0326e+00	SPy_1527	-	putative GTP-binding protein TypA/BipA (tyrosine	Best Blastp hit = dbj|BAB06351.1| (AP001516)
1562	991	3,0363e+00	SPy_1291	glgP	putative glycogen phosphorylase	Best Blastp hit = gb|AAF39800.1| (AC006636) contains
1563	1014	3,0554e+00	SPy_1324	-	putative PTS system enzyme II	Best Blastp hit = dbj|BAB04628.1| (AP001510) PTS
1564	1435	3,0570e+00	SPy_1869	udp	putative uridine phosphorylase	Best Blastp hit = emb|CAB94934.1| (AJ278525) uridine
1565	480	3,0589e+00	SPy_0665	-	hypothetical protein, phage associated	Best Blastp hit = pir||T15692 hypothetical protein
1566	481	3,0792e+00	SPy_0666	-	hypothetical protein, phage associated	Best Blastp hit = emb|CAB82814.1| (AL162459)
1567	1613	3,0835e+00	SPy_2116	recA	recombination protein	The N-terminal amino acid sequence of this ORF has
1568	1050	3,0868e+00	SPy_1371	gapN	putative NADP-dependent	The N-terminal amino acid sequence of this ORF has
1569	523	3,1087e+00	SPy_0717	rpmE	50S ribosomal protein L31	Best Blastp hit = sp|Q9ZH28|RL31_LISMO 50S RIBOSOMAL	rib
1570	665	3,1214e+00	SPy_0892	punA	putative purine nucleoside phosphorylase	Best Blastp hit = sp|P77834|PUNA_BACST PURINE
1571	1579	3,1235e+00	SPy_2070	groEL	heat shock protein (chaperonin)	The N-terminal amino acid sequence of this ORF has
1572	936	3,1239e+00	SPy_1224	pgmA	putative phosphoglucomutase	Best Blastp hit = emb|CAB96418.1| (AJ243290)
1573	1473	3,1328e+00	SPy_1917	lacE	putative PTS system, lactose-specific component	Best Blastp hit = sp|P23531|PTLB_LACLA PTS SYSTEM,
1574	1060	3,1342e+00	SPy_1389	alaS	putative alanyl-tRNA synthetase	Best Blastp hit = sp|O34526|SYA_BACSU ALANYL-TRNA
1575	1609	3,1437e+00	SPy_2112	-	conserved hypothetical protein	Best Blastp hit = dbj|BAB04989.1| (AP001511) unknown
1576	71	3,1691e+00	SPy_0098	rpoB	putative DNA-dependent RNA polymerase subunit	Best Blastp hit = emb|CAB56706.1| (Y16468)
1577	1584	3,1742e+00	SPy_2079	ahpC	putative alkyl hydroperoxidase	The N-terminal amino acid sequence of this ORF has
1578	58	3,1776e+00	SPy_0074	adk	adenylate kinase	Best Blastp hit = sp|P27143|KAD_LACLA ADENYLATE
1579	1433	3,1904e+00	SPy_1867	deoC	putative deoxyribose-phosphate aldolase	Best Blastp hit = pir||D82872 deoxyribose-phosphate
1580	969	3,1966e+00	SPy_1262	-	conserved hypothetical protein	The N-terminal amino acid sequence of this ORF has
1581	536	3,1986e+00	SPy_0737	epf	putative extracellular matrix binding protein	Best Blastp hit = pir||T31110 extracellular matrix
1582	1428	3,2141e+00	SPy_1862	-	conserved hypothetical protein	Best Blastp hit = sp|P24281|YAAK_BACSU HYPOTHETICAL
1583	1191	3,2278e+00	SPy_1547	sagP	streptococcal antitumor protein	possible arginine deaminase; The N-terminal amino
1584	594	3,2337e+00	SPy_0804	infC	putative translation initiation factor 3 (IF3)	Best Blastp hit = sp|O53084|IF3_LISMO TRANSLATION
1585	276	3,2348e+00	SPy_0380	-	putative manganese-dependent inorganic	The N-terminal amino acid sequence of this ORF has
1586	1686	3,2439e+00	SPy_2206	guaB	inosine monophosphate dehydrogenase	The N-terminal amino acid sequence of this ORF has
1587	1477	3,2558e+00	SPy_1922	lacB.2	putative galactose-6-phosphate isomerase (B	Best Blastp hit = sp|P23495|LACB_LACLA
1588	856	3,2652e+00	SPy_1128	pta	putative phosphotransacetylase	The N-terminal amino acid sequence of this ORF has
1589	259	3,2778e+00	SPy_0359	-	hypothetical protein	Best Blastp hit = gb|AAF30674.1|AE002123_7
1590	1189	3,2808e+00	SPy_1544	arcB	putative ornithine transcarbamylase	Best Blastp hit = emb|CAB93580.1| (AJ250129)
1591	1478	3,3005e+00	SPy_1923	lacA.2	galactosidase acetyltransferase	Best Blastp hit = sp|P26423|LACA_STRMU
1592	1336	3,3181e+00	SPy_1740	manN	putative mannose-specific phosphotransferase	Best Blastp hit = gb|AAD46487.1|AF130465_3
1593	1475	3,3185e+00	SPy_1919	lacD.2	putative tagatose 1,6-diphosphate aldolase	Best Blastp hit = sp|P26593|LACD_LACLA TAGATOSE
1594	1647	3,3298e+00	SPy_2159	rpmF	50S ribosomal protein L32	Best Blastp hit = sp|O34101|RL32_LACLC 50S RIBOSOMAL	rib
1595	331	3,3348e+00	SPy_0463	rrf	putative ribosome recycling factor	Best Blastp hit = sp|O31203|RRF1_STAAU PROBABLE
1596	1253	3,3416e+00	SPy_1630	-	conserved hypothetical protein	Best Blastp hit = dbj|BAB06230.1| (AP001515) unknown
1597	773	3,3750e+00	SPy_1026	acoA	putative acetoin dehydrogenase (TPP-dependent)	The N-terminal amino acid sequence of this ORF has
1598	59	3,3884e+00	SPy_0075	infA	putative translation initiation factor IF-1	Best Blastp hit = pir||S17988 translation initiation
1599	775	3,3933e+00	SPy_1029	acoC	putative dihydrolipoamide S-acetyltransferase	The N-terminal amino acid sequence of this ORF has
1600	49	3,4108e+00	SPy_0063	rplE	50S ribosomal protein L5	Best Blastp hit = sp|Q9Z9K2|RL5_BACHD 50S RIBOSOMAL	rib
1601	875	3,4184e+00	SPy_1150	nox	NADH Oxidase	Best Blastp hit = pir||JC4541 NADH oxidase
1602	1397	3,4201e+00	SPy_1821	efp	putative translation elongation factor EF-P	The N-terminal amino acid sequence of this ORF has
1603	703	3,4279e+00	SPy_0936	cpsFQ	putative dTDP-glucose-4,6-dehydratase	Best Blastp hit = sp|P95780|RMLB_STRMU DTDP-GLUCOSE
1604	1409	3,4313e+00	SPy_1835	trx	putative thioredoxin	Best Blastp hit = dbj|BAB06817.1| (AP001517)
1605	1150	3,4546e+00	SPy_1499	xseB	exodeoxyribonuclease VII (small subunit)	Best Blastp hit = sp|P22938|EX7S_ECOLI
1606	866	3,4899e+00	SPy_1141	prfA	putative peptide chain release factor 1	Best Blastp hit = sp|P45872|RF1_BACSU PEPTIDE CHAIN
1607	1419	3,5125e+00	SPy_1849	pfl	putative pyruvate formate-lyase	Best Blastp hit = dbj|BAA28614.1| (AB014686)
1608	1455	3,5223e+00	SPy_1895	rpoE	putative DNA-directed RNA polymerase (delta	Best Blastp hit = sp|P12464|RPOE_BACSU DNA-DIRECTED
1609	41	3,5240e+00	SPy_0053	rpsS	30S ribosomal protein S19	Best Blastp hit = sp|Q9WW12|RS19_STRPN 30S RIBOSOMAL	rib
1610	864	3,5270e+00	SPy_1139	-	putative 4-oxalocrotonate tautomerase	Best Blastp hit = gb|AAD13221.1| (AF100302)
1611	940	3,5347e+00	SPy_1228	-	putative lipoprotein	Best Blastp hit = sp|Q48754|TCSA_LISMO CD4+ T
1612	1006	3,5356e+00	SPy_1310	dltC	putative D-alanyl carrier protein	Best Blastp hit = sp|P55153|DLTC_LACCA D-ALANYL
1613	755	3,5491e+00	SPy_0999	-	hypothetical protein	Best Blastp hit = dbj|BAB13391.1| (AB046785)
1614	422	3,5943e+00	SPy_0588	-	conserved hypothetical protein	Best Blastp hit = pir||T11571 hypothetical protein 2
1615	774	3,6167e+00	SPy_1028	acoB	putative acetoin dehydrogenase (TPP-dependent)	The N-terminal amino acid sequence of this ORF has
1616	994	3,6179e+00	SPy_1294	-	putative maltose/maltodextrin-binding protein	Best Blastp hit = sp|P29850|MALX_STRPN
1617	1051	3,6288e+00	SPy_1372	pstI	putative phosphoenolpyruvate:sugar	Best Blastp hit = sp|P30299|PT1_STRSL
1618	1106	3,6558e+00	SPy_1450	-	conserved hypothetical protein - phage	Best Blastp hit = gb|AAB18713.1| (U38906) ORF38
1619	230	3,6623e+00	SPy_0316	-	conserved hypothetical protein	The N-terminal amino acid sequence of this ORF has
1620	550	3,6990e+00	SPy_0754	atpE	H+-transporting ATP synthase chain C	Best Blastp hit = gb|AAD00920.1| (AF001955) UncE
1621	159	3,6997e+00	SPy_0215	pgi	glucose-6-phosphate isomerase	Best Blastp hit = gb|AAD33517.1|AF132127_2
1622	1335	3,7127e+00	SPy_1739	manM	putative mannose-specific phosphotransferase	Best Blastp hit = gb|AAD46486.1|AF130465_2
1623	876	3,7218e+00	SPy_1151	ldh	putative L-lactate dehydrogenase	The N-terminal amino acid sequence of this ORF has
1624	573	3,7381e+00	SPy_0780	mscL	putative large conductance mechanosensitive	Best Blastp hit = sp|O68285|MSCL_STAAU
1625	199	3,7455e+00	SPy_0271	rpsL	30S ribosomal protein S12	Best Blastp hit = sp|P30891|RS12_STRPN 30S RIBOSOMAL	rib
1626	984	3,7542e+00	SPy_1283	pfk	putative 6-phosphofructokinase	The N-terminal amino acid sequence of this ORF has
1627	44	3,7745e+00	SPy_0057	rplP	50S ribosomal protein L16	Best Blastp hit = sp|Q9X5K1|RL16_STRPN 50S RIBOSOMAL	rib
1628	623	3,7962e+00	SPy_0840	rpsP	30S ribosomal protein S16	Best Blastp hit = dbj|BAB06202.1| (AP001515)	rib
1629	37	3,8022e+00	SPy_0049	rplC	50S ribosomal protein L3	Best Blastp hit = sp|P42920|RL3_BACSU 50S RIBOSOMAL	rib
1630	1451	3,8504e+00	SPy_1888	rpmB	50S ribosomal protein L28	Best Blastp hit = dbj|BAB06219.1| (AP001515)	rib
1631	440	3,8508e+00	SPy_0613	tpi	putative triosephosphate isomerase	The N-terminal amino acid sequence of this ORF has
1632	528	3,8868e+00	SPy_0724	rplS	50S ribosomal protein L19	Best Blastp hit = sp|O34031|RL19_STRTR 50S RIBOSOMAL	rib
1633	1583	3,9026e+00	SPy_2077	csp	putative cold shock protein	Best Blastp hit = emb|CAA76697.1| (Y17216) cold
1634	967	3,9126e+00	SPy_1260	-	conserved hypothetical protein	The N-terminal amino acid sequence of this ORF has
1635	776	3,9504e+00	SPy_1031	acoL	putative dihydrolipoamide dehydrogenase,	Best Blastp hit = pir||I40794 dihydrolipoamide
1636	1665	3,9798e+00	SPy_2183	rplI	50S ribosomal protein L9	Best Blastp hit = sp|P02417|RL9_BACST 50S RIBOSOMAL	rib
1637	38	4,0066e+00	SPy_0050	rplD	50S ribosomal protein L4	Best Blastp hit = sp|P42921|RL4_BACSU 50S RIBOSOMAL	rib
1638	56	4,0155e+00	SPy_0072	rplO	50S ribosomal protein L15	Best Blastp hit = sp|O06445|RL15_STAAU 50S RIBOSOMAL	rib
1639	1334	4,0374e+00	SPy_1738	manL	mannose-specific phosphotransferase system	Best Blastp hit = gb|AAD46485.1|AF130465_1
1640	1500	4,0509e+00	SPy_1955	rpsO	30S ribosomal protein S15	Best Blastp hit = dbj|BAB06127.1| (AP001515)	rib
1641	595	4,0927e+00	SPy_0805	rpmI	50S ribosomal protein L35	Best Blastp hit = sp|P13069|RL35_BACST 50S RIBOSOMAL	rib
1642	180	4,1366e+00	SPy_0250	rpmH	50S ribosomal protein L34	Best Blastp hit = sp|P45647|RL34_COXBU 50S RIBOSOMAL	rib
1643	1090	4,1913e+00	SPy_1429	gpmA	putative phosphoglycerate mutase	The N-terminal amino acid sequence of this ORF has
1644	1648	4,2065e+00	SPy_2160	rpmG	50S ribosomal protein L33	Best Blastp hit = sp|O34102|RL33_LACLC 50S RIBOSOMAL	rib
1645	40	4,2641e+00	SPy_0052	rplB	50S ribosomal protein L2	Best Blastp hit = sp|P04257|RL2_BACST 50S RIBOSOMAL	rib
1646	596	4,3418e+00	SPy_0806	rplT	50S ribosomal protein L20	Best Blastp hit = dbj|BAB06857.1| (AP001517)	rib
1647	1661	4,3498e+00	SPy_2178	rpsD	30S ribosomal protein S4	Best Blastp hit = dbj|BAB06928.1| (AP001518)	rib
1648	201	4,3873e+00	SPy_0273	fus	translation elongation factor G, EF-G	The N-terminal amino acid sequence of this ORF has
1649	1483	4,4048e+00	SPy_1932	rplM	50S ribosomal protein L13	Best Blastp hit = dbj|BAB03887.1| (AP001507)	rib
1650	61	4,4840e+00	SPy_0077	rpsM	30S ribosomal protein S13	Best Blastp hit = sp|P20282|RS13_BACSU 30S RIBOSOMAL	rib
1651	36	4,4888e+00	SPy_0047	rpsJ	30S ribosomal protein S10	Best Blastp hit = sp|P48853|RS10_STRMU 30S RIBOSOMAL	rib
1652	62	4,5043e+00	SPy_0078	rpsK	30S ribosomal protein S11	Best Blastp hit = sp|P04969|RS11_BACSU 30S RIBOSOMAL	rib
1653	52	4,5361e+00	SPy_0066	rplF	50S ribosomal protein L6	Best Blastp hit = sp|P02391|RL6_BACST 50S RIBOSOMAL	rib
1654	200	4,5441e+00	SPy_0272	rpsG	30S ribosomal protein S7	Best Blastp hit = sp|P21469|RS7_BACSU 30S RIBOSOMAL	rib
1655	983	4,5874e+00	SPy_1282	pyk	putative pyruvate kinase	The N-terminal amino acid sequence of this ORF has
1656	1456	4,5979e+00	SPy_1896	ropA	transcription regulator - (trigger factor (prolyl	The N-terminal amino acid sequence of this ORF has
1657	439	4,6202e+00	SPy_0611	tufA	putative translation elongation factor EF-Tu	Best Blastp hit = sp|P33170|EFTU_STROR ELONGATION
1658	46	4,6246e+00	SPy_0060	rpsQ	30S ribosomal protein S17	Best Blastp hit = sp|Q9WW03|RS17_STRPN 30S RIBOSOMAL	rib
1659	682	4,6375e+00	SPy_0913	-	putative ribosomal protein S1-like DNA-binding	The N-terminal amino acid sequence of this ORF has	rib
1660	329	4,7088e+00	SPy_0461	rplA	50S ribosomal protein L1	Best Blastp hit = sp|P04447|RL1_BACST 50S RIBOSOMAL	rib
1661	48	4,7206e+00	SPy_0062	rplX	50S ribosomal protein L24	Best Blastp hit = sp|Q9WVW6|RL24_STRPN 50S RIBOSOMAL	rib
1662	47	4,7262e+00	SPy_0061	-	50S ribosomal protein L14	Best Blastp hit = sp|Q9WVZ2|RL14_STRPN 50S RIBOSOMAL	rib
1663	1446	4,7708e+00	SPy_1881	pgk	putative phosphoglycerate kinase	The N-terminal amino acid sequence of this ORF has
1664	1596	4,7964e+00	SPy_2092	rpsB	30S ribosomal protein S2	The N-terminal amino acid sequence of this ORF has	rib
1665	55	4,8020e+00	SPy_0071	rpmD	50S ribosomal protein L30	Best Blastp hit = sp|O06444|RL30_STAAU 50S RIBOSOMAL	rib
1666	1403	4,8027e+00	SPy_1829	rpsR	30S ribosomal protein S18	Best Blastp hit = sp|P10806|RS18_BACST 30S RIBOSOMAL	rib
1667	1052	4,8171e+00	SPy_1373	ptsH	putative phosphotransferase system	The N-terminal amino acid sequence of this ORF has
1668	1353	4,8306e+00	SPy_1760	dnaK	heat shock protein 70	The N-terminal amino acid sequence of this ORF has
1669	51	4,9146e+00	SPy_0065	rpsH	30S ribosomal protein S8	Best Blastp hit = sp|P12879|RS8_BACSU 30S RIBOSOMAL	rib
1670	688	4,9213e+00	SPy_0919	-	hypothetical protein	Best Blastp hit = no blast hits
1671	610	4,9328e+00	SPy_0822	rpmA	50S ribosomal protein L27	Best Blastp hit = sp|P05657|RL27_BACSU 50S RIBOSOMAL	rib
1672	202	4,9598e+00	SPy_0274	plr	glyceraldehyde-3-phosphate dehydrogenase, plasmin	The N-terminal amino acid sequence of this ORF has
1673	43	5,0114e+00	SPy_0056	rpsC	30S ribosomal protein S3	Best Blastp hit = sp|Q9WW37|RS3_STRPN 30S RIBOSOMAL	rib
1674	1482	5,0327e+00	SPy_1931	rpsI	ribosomal protein S9	Best Blastp hit = sp|P21470|RS9_BACSU 30S RIBOSOMAL	rib
1675	608	5,0333e+00	SPy_0819	rplU	50S ribosomal protein L21	Best Blastp hit = dbj|BAB06730.1| (AP001517)	rib
1676	533	5,0830e+00	SPy_0731	eno	putative enolase	The N-terminal amino acid sequence of this ORF has
1677	968	5,1595e+00	SPy_1261	-	hypothetical protein	Best Blastp hit = emb|CAB85690.1| (AJ271696)
1678	944	5,1771e+00	SPy_1234	rpsT	30S ribosomal protein S20	Best Blastp hit = dbj|BAB05058.1| (AP001511)	rib
1679	1539	5,2475e+00	SPy_2005	-	hypothetical protein	Best Blastp hit = emb|CAB61195.1| (AL132973)
1680	1452	5,2556e+00	SPy_1889	fba	putative fructose-bisphosphate aldolase	The N-terminal amino acid sequence of this ORF has
1681	1405	5,4215e+00	SPy_1831	rpsF	30S ribosomal protein S6	The N-terminal amino acid sequence of this ORF has	rib
1682	42	5,4963e+00	SPy_0055	rplV	50S ribosomal protein L22	Best Blastp hit = sp|Q9WVU5|RL22_STRPN 50S RIBOSOMAL	rib
1683	572	5,7216e+00	SPy_0779	rpsU	30S ribosomal protein S21	Best Blastp hit = pir||T43742 ribosomal protein S21	rib
1684	812	5,7410e+00	SPy_1072	rplJ	50S ribosomal protein L10	The N-terminal amino acid sequence of this ORF has	rib
1685	39	5,7422e+00	SPy_0051	rplW	50S ribosomal protein L23	Best Blastp hit = sp|Q9Z9L2|RL23_BACHD 50S RIBOSOMAL	rib
1686	1597	5,7867e+00	SPy_2093	tsf	putative elongation factor TS	The N-terminal amino acid sequence of this ORF has
1687	54	5,9636e+00	SPy_0069	rpsE	30S ribosomal protein S5	Best Blastp hit = sp|P02357|RS5_BACST 30S RIBOSOMAL	rib
1688	45	6,1396e+00	SPy_0059	rpmC	50S ribosomal protein L29	Best Blastp hit = sp|Q9WVW8|RL29_STRPN 50S RIBOSOMAL	rib
1689	328	6,1725e+00	SPy_0460	rplK	50S ribosomal protein L11	Best Blastp hit = sp|Q06796|RL11_BACSU 50S RIBOSOMAL	rib
1690	1348	6,4853e+00	SPy_1753	acpP	putative acyl carrier protein	Best Blastp hit = sp|O67611|ACP_AQUAE ACYL CARRIER
1691	1141	7,1377e+00	SPy_1489	hlpA	histone-like DNA-binding protein	Best Blastp hit = gb|AAD40809.1|L38959_1 (L38959)
1692	813	1,0000e+01	SPy_1073	rplL	50S ribosomal protein L7/L12	The N-terminal amino acid sequence of this ORF has	rib
Index = 2
#	Number	EEI	locus_tag	Name	Prot	Note
1	1560	1,1657e+00	SPy_2041	-	hypothetical protein	Best Blastp hit = no blast hits
2	285	1,3261e+00	SPy_0393	-	hypothetical protein	Best Blastp hit = no blast hits
3	586	1,3804e+00	SPy_0796	-	hypothetical protein	Best Blastp hit = dbj|BAA19645.1| (AB002668) unnamed
4	1019	1,4818e+00	SPy_1332	-	hypothetical protein	Best Blastp hit = no blast hits
5	730	1,4969e+00	SPy_0970	-	hypothetical protein - phage associated	Best Blastp hit = pir||B70367 hypothetical protein
6	766	1,5011e+00	SPy_1017	-	hypothetical protein	Best Blastp hit = no blast hits
7	310	1,5451e+00	SPy_0436	speJ	putative exotoxin (superantigen)	Best Blastp hit = sp|P13380|SPEC_STRPY EXOTOXIN TYPE
8	824	1,5620e+00	SPy_1088	-	putative repressor protein - phage associated	Best Blastp hit = gb|AAC98432.1| (L29324) repressor
9	474	1,5897e+00	SPy_0658	-	putative Cro-like protein, phage associated	Best Blastp hit = emb|CAA73340.1| (Y12813)
10	822	1,5988e+00	SPy_1086	srtE	conserved hypothetical protein - lantibiotic	Best Blastp hit = dbj|BAB08167.1| (AB030831) SrtE
11	158	1,6231e+00	SPy_0212	speG	exotoxin G precursor	Best Blastp hit = gb|AAD30988.1|AF124499_1
12	1108	1,6503e+00	SPy_1452	-	conserved hypothetical protein - phage	Best Blastp hit = no blast hits
13	384	1,6524e+00	SPy_0535	-	hypothetical protein	Best Blastp hit = sp|Q58707|YD11_METJA HYPOTHETICAL
14	880	1,6767e+00	SPy_1156	-	hypothetical protein	Best Blastp hit = no blast hits
15	390	1,6938e+00	SPy_0542	-	putative nucleotide sugar dehydrogenase	Best Blastp hit = dbj|BAB07427.1| (AP001519)
16	383	1,7035e+00	SPy_0534	aroE.2	putative shikimate 5-dehydrogenase	Best Blastp hit = sp|Q58484|AROE_METJA SHIKIMATE
17	1533	1,7361e+00	SPy_1999	-	hypothetical protein	Best Blastp hit = no blast hits
18	388	1,7415e+00	SPy_0539	-	hypothetical gene	Best Blastp hit = gi|10954876 Hypothetical gene
19	718	1,8038e+00	SPy_0954	-	hypothetical protein	Best Blastp hit = pir||B72386 hypothetical protein -
20	1133	1,8038e+00	SPy_1481	-	hypothetical protein	Best Blastp hit = no blast hits
21	710	1,8055e+00	SPy_0944	-	hypothetical protein	Best Blastp hit = no blast hits
22	792	1,8204e+00	SPy_1049	-	hypothetical protein	Best Blastp hit = pir||T03910
23	1337	1,8209e+00	SPy_1741	-	conserved hypothetical protein	Best Blastp hit = gb|AAD46488.1|AF130465_4
24	517	1,8394e+00	SPy_0711	speC	pyrogenic exotoxin C precursor, phage associated	Best Blastp hit = pir||A30509 exotoxin C precursor -
25	1621	1,8404e+00	SPy_2126	-	conserved hypothetical protein - phage	Best Blastp hit = pir||T13266 hypothetical protein -
26	389	1,8465e+00	SPy_0540	-	conserved hypothetical protein	Best Blastp hit = pir||F72278 conserved hypothetical
27	1660	1,8615e+00	SPy_2177	-	putative transcriptional regulator (TetR/AcrR	Best Blastp hit = dbj|BAB04438.1| (AP001509)
28	588	1,8661e+00	SPy_0798	-	conserved hypothetical protein	Best Blastp hit = dbj|BAA19642.1| (AB002668) unnamed
29	818	1,8762e+00	SPy_1082	srtK	putative histidine kinase - lantibiotic	Best Blastp hit = dbj|BAB08161.1| (AB030831) SrtK
30	10	1,8804e+00	SPy_0013	-	putative cell-cycle protein	Best Blastp hit = pir||S66097 cell-cycle protein
31	749	1,8910e+00	SPy_0993	-	conserved hypothetical protein - phage	Best Blastp hit = emb|CAA59193.1| (X84706) c2
32	1273	1,8934e+00	SPy_1656	-	hypothetical protein	Best Blastp hit = gb|AAD13390.1| (AF102861)
33	8	1,9158e+00	SPy_0010	divIC	putative cell division protein (DivIC)	Best Blastp hit = gb|AAC98903.1| (AF023181) DivIC
34	27	1,9234e+00	SPy_0035	abiR	possible abortive infection phage resistance	Best Blastp hit = gb|AAG17058.1|AF188839_1
35	1532	1,9360e+00	SPy_1998	smeZ	mitogenic exotoxin Z	Best Blastp hit = gb|AAF66665.1|AF143665_1
36	387	1,9379e+00	SPy_0538	-	putative S-adenosylmethionine synthetase	Best Blastp hit = sp|Q58605|METK_METJA
37	759	1,9439e+00	SPy_1007	speI	streptococcal exotoxin I	Best Blastp hit = gb|AAF72808.1|AF186180_2
38	729	1,9596e+00	SPy_0968	-	hypothetical protein	Best Blastp hit = gi|9964487 AMV173 [Amsacta moorei
39	823	1,9651e+00	SPy_1087	srtG	conserved hypothetical protein - lantibiotics	Best Blastp hit = dbj|BAB08168.1| (AB030831) SrtG
40	849	1,9679e+00	SPy_1121	-	hypothetical protein	Best Blastp hit = no blast hits
41	1265	1,9699e+00	SPy_1646	-	conserved hypothetical protein	Best Blastp hit = dbj|BAB05488.1| (AP001513) unknown
42	1679	1,9782e+00	SPy_2199	-	conserved hypothetical protein	Best Blastp hit = dbj|BAB06112.1| (AP001515) unknown
43	29	1,9786e+00	SPy_0037	-	hypothetical protein	Best Blastp hit = pir||I40868 hypothetical protein 3
44	628	1,9850e+00	SPy_0846	-	conserved hypothetical protein	Best Blastp hit = gb|AAG09969.1|AF248037_4
45	343	1,9995e+00	SPy_0478	-	hypothetical protein	Best Blastp hit = no blast hits
46	1470	2,0079e+00	SPy_1914	salB	putative salivaricin A modification enzyme; amino	Best Blastp hit = pir||C55226 cylM protein -
47	734	2,0087e+00	SPy_0976	-	hypothetical protein	Best Blastp hit = no blast hits
48	9	2,0384e+00	SPy_0012	-	hypothetical protein	Best Blastp hit = gi|4758794 nebulin [Homo sapiens]
49	708	2,0394e+00	SPy_0942	-	hypothetical protein	Best Blastp hit = pir||T18372 repeat organellar
50	583	2,0573e+00	SPy_0792	rgpFc	conserved hypothetical protein - possibly	Best Blastp hit = pir||T00091 rgpFc protein -
51	5	2,0579e+00	SPy_0007	pth	putative peptidyl-tRNA hydrolase	Best Blastp hit = dbj|BAB03787.1| (AP001507) stage V
52	942	2,0641e+00	SPy_1232	-	conserved hypothetical protein	Best Blastp hit = sp|P37872|YBXB_BACSU HYPOTHETICAL
53	711	2,0736e+00	SPy_0945	-	hypothetical protein - phage associated	Best Blastp hit = gb|AAB18679.1| (U38906) tec gene
54	415	2,0736e+00	SPy_0577	-	hypothetical protein	Best Blastp hit = no blast hits
55	94	2,0799e+00	SPy_0129	-	hypothetical protein	Best Blastp hit = gb|AAC97152.1| (U49397) unknown
56	945	2,0842e+00	SPy_1236	-	putative histidine kinase protein	Best Blastp hit = gb|AAF79919.1| (AF039082) putative
57	943	2,1097e+00	SPy_1233	coaA	putative pantothenate kinase	Best Blastp hit = dbj|BAB06594.1| (AP001516)
58	1036	2,1163e+00	SPy_1356	-	putative acetyl transferase	Best Blastp hit = emb|CAA03913.1| (AJ000084)
59	1681	2,1222e+00	SPy_2201	hasB	UDP-glucose 6-dehydrogenase	Best Blastp hit = sp|Q07172|UDG_STRPY UDP-GLUCOSE
60	817	2,1277e+00	SPy_1081	srtR	putative DNA binding regulatory protein -	Best Blastp hit = dbj|BAB08160.1| (AB030831) SrtR
61	414	2,1448e+00	SPy_0578	-	hypothetical protein	Best Blastp hit = no blast hits
62	404	2,1693e+00	SPy_0560	-	conserved hypothetical protein	Best Blastp hit = sp|P39641|YWFE_BACSU HYPOTHETICAL
63	553	2,1831e+00	SPy_0757	atpH	putative proton-translocating ATPase, delta	Best Blastp hit = sp|O50156|ATPD_STRBO ATP SYNTHASE
64	1360	2,1904e+00	SPy_1769	-	hypothetical protein	Best Blastp hit = no blast hits
65	356	2,1959e+00	SPy_0502	-	hypothetical protein	Best Blastp hit = no blast hits
66	977	2,2000e+00	SPy_1274	-	putative amino acid ABC transporter, periplasmic	Best Blastp hit = gb|AAD56629.1|AF165218_4
67	95	2,2079e+00	SPy_0130	-	hypothetical protein	Best Blastp hit = gb|AAC97151.1| (U49397) unknown
68	386	2,2122e+00	SPy_0537	-	hypothetical protein	Best Blastp hit = emb|CAB39036.2| (AL034559)
69	1673	2,2239e+00	SPy_2193	-	conserved hypothetical protein	Best Blastp hit = pir||T44414 hypothetical protein
70	1445	2,2281e+00	SPy_1879	-	hypothetical protein	Best Blastp hit = no blast hits
71	1049	2,2283e+00	SPy_1370	-	putative deacetylase	Best Blastp hit = pir||G69849 endo-1,4-beta-xylanase
72	865	2,2346e+00	SPy_1140	tdk2	putative thymidine kinase	Best Blastp hit = sp|P47848|KITH_STRGC THYMIDINE
73	264	2,2811e+00	SPy_0365	-	hypothetical protein (possible	Best Blastp hit = gi|10956351 pXO1-103 [Bacillus
74	660	2,2858e+00	SPy_0887	-	hypothetical protein	Best Blastp hit = pir||S77180 glutamyl-tRNA
75	1678	2,2921e+00	SPy_2198	-	conserved hypothetical protein	Best Blastp hit = dbj|BAB06111.1| (AP001515) unknown
76	15	2,3025e+00	SPy_0021	-	conserved hypothetical protein	Best Blastp hit = dbj|BAB05088.1| (AP001511) unknown
77	448	2,3041e+00	SPy_0627	regR	putative transcriptional regulator (LacI family)	Best Blastp hit = sp|P50844|KDGR_BACSU KDG OPERON
78	1651	2,3123e+00	SPy_2164	-	hypothetical protein	Best Blastp hit = gi|9964470 AMV156 [Amsacta moorei
79	1046	2,3149e+00	SPy_1367	-	hypothetical protein	Best Blastp hit = no blast hits
80	1240	2,3159e+00	SPy_1615	comFC	putative late competence protein	Best Blastp hit = gb|AAB59015.1| (L14437) in Z18629,
81	144	2,3206e+00	SPy_0189	-	conserved hypothetical protein	Best Blastp hit = gb|AAG05515.1|AE004640_4
82	584	2,3330e+00	SPy_0793	-	conserved hypothetical protein	Best Blastp hit = pir||T00092 hypothetical protein 7
83	1406	2,3474e+00	SPy_1832	-	hypothetical protein	Best Blastp hit = gb|AAB70415.1| (AC000106) Similar
84	1425	2,3488e+00	SPy_1857	-	putative transcriptional regulatory protein	Best Blastp hit = emb|CAA65740.1| (X97014) PrfA
85	1468	2,3521e+00	SPy_1911	salY	putative ABC transporter (permease) associated	Best Blastp hit = pir||B70001 ABC transporter
86	760	2,3535e+00	SPy_1008	speH	streptococcal exotoxin H precursor	Best Blastp hit = gb|AAD30989.1|AF124500_1
87	1212	2,3595e+00	SPy_1572	-	hypothetical protein	Best Blastp hit = no blast hits
88	309	2,3693e+00	SPy_0435	-	hypothetical protein	Best Blastp hit = no blast hits
89	376	2,3710e+00	SPy_0527	-	hypothetical protein	Best Blastp hit = no blast hits
90	715	2,3769e+00	SPy_0949	-	hypothetical protein	Best Blastp hit = no blast hits
91	1247	2,3788e+00	SPy_1623	-	conserved hypothetical protein	Best Blastp hit = dbj|BAB04917.1| (AP001511) unknown
92	844	2,3848e+00	SPy_1115	-	hypothetical protein	Best Blastp hit = sp|P13266|NEUA_ECOLI
93	946	2,3864e+00	SPy_1237	-	putative response regulator	Best Blastp hit = emb|CAB54564.1| (AJ005926)
94	52	2,3914e+00	SPy_0066	rplF	50S ribosomal protein L6	Best Blastp hit = sp|P02391|RL6_BACST 50S RIBOSOMAL	rib
95	1244	2,3931e+00	SPy_1619	-	putative polyribonucleotide	Best Blastp hit = sp|P80870|GS13_BACSU GENERAL
96	920	2,3963e+00	SPy_1208	-	hypothetical protein	Best Blastp hit = pir||F70342 cation efflux system
97	444	2,4072e+00	SPy_0619	-	hypothetical protein	Best Blastp hit = no blast hits
98	229	2,4092e+00	SPy_0315	-	hypothetical protein	Best Blastp hit = no blast hits
99	1370	2,4225e+00	SPy_1783	-	hypothetical protein	Best Blastp hit = no blast hits
100	1561	2,4238e+00	SPy_2042	ropB	putative transcription regulator	Best Blastp hit = dbj|BAB16026.1| (AB030578) RopB
101	1142	2,4242e+00	SPy_1491	-	conserved hypothetical protein	Best Blastp hit = sp|P54179|YPMS_BACSU HYPOTHETICAL
102	720	2,4294e+00	SPy_0957	-	hypothetical protein - phage associated	Best Blastp hit = gb|AAF03365.1|AF149924_1
103	1094	2,4306e+00	SPy_1437	-	hypothetical protein	Best Blastp hit = no blast hits
104	1267	2,4347e+00	SPy_1648	recU	putative recombination protein U	Best Blastp hit = sp|Q00579|RECU_STROR RECOMBINATION
105	587	2,4406e+00	SPy_0797	-	conserved hypothetical protein	Best Blastp hit = sp|P39855|CAPF_STAAU CAPF PROTEIN
106	475	2,4412e+00	SPy_0659	-	hypothetical protein, phage associated	Best Blastp hit = no blast hits
107	1583	2,4449e+00	SPy_2077	csp	putative cold shock protein	Best Blastp hit = emb|CAA76697.1| (Y17216) cold
108	1690	2,4559e+00	SPy_2211	-	conserved hypothetical protein	Best Blastp hit = gb|AAC14608.1| (U95840)
109	1680	2,4560e+00	SPy_2200	hasA	hyaluronate synthase	Best Blastp hit = pir||A53100 hyaluronate synthase A
110	402	2,4569e+00	SPy_0558	-	hypothetical protein	Best Blastp hit = gb|AAF91172.1| (AF199409)
111	291	2,4571e+00	SPy_0405	-	conserved hypothetical protein	Best Blastp hit = dbj|BAB03765.1| (AP001507) unknown
112	1691	2,4684e+00	SPy_2215	-	conserved hypothetical protein	Best Blastp hit = gb|AAC44439.1| (U33315) orfL
113	473	2,4705e+00	SPy_0657	-	putative cI-like repressor, phage associated	Best Blastp hit = gi|9632965 orf127 gp
114	944	2,4722e+00	SPy_1234	rpsT	30S ribosomal protein S20	Best Blastp hit = dbj|BAB05058.1| (AP001511)	rib
115	91	2,4739e+00	SPy_0124	rofA	regulatory protein	Best Blastp hit = gb|AAC43219.1| (U01312) RofA
116	956	2,4746e+00	SPy_1248	-	conserved hypothetical protein	Best Blastp hit = dbj|BAB06357.1| (AP001516) unknown
117	471	2,4773e+00	SPy_0655	int1	putative integrase; bacteriophage 370.1	Best Blastp hit = gb|AAD26564.1|AF124258_1
118	36	2,4825e+00	SPy_0047	rpsJ	30S ribosomal protein S10	Best Blastp hit = sp|P48853|RS10_STRMU 30S RIBOSOMAL	rib
119	622	2,4870e+00	SPy_0839	-	putative glycerophosphodiester phosphodiesterase	Best Blastp hit = pir||E69827 glycerophosphodiester
120	545	2,4966e+00	SPy_0746	-	putative ABC transporter (ATP-binding protein)	Best Blastp hit = pir||A69804 ABC transporter
121	1071	2,5027e+00	SPy_1404	-	hypothetical protein	Best Blastp hit = no blast hits
122	993	2,5119e+00	SPy_1293	malR	putative maltose operon transcriptional	Best Blastp hit = dbj|BAB06642.1| (AP001517)
123	702	2,5128e+00	SPy_0935	cpsFP	putative	Best Blastp hit = gb|AAC44970.1| (U09239)
124	957	2,5142e+00	SPy_1249	-	conserved hypothetical protein	Best Blastp hit = sp|O31602|YJBD_BACSU HYPOTHETICAL
125	382	2,5277e+00	SPy_0533	-	putative positive regulator	Best Blastp hit = gb|AAD04237.1| (AF007761) MutR
126	41	2,5316e+00	SPy_0053	rpsS	30S ribosomal protein S19	Best Blastp hit = sp|Q9WW12|RS19_STRPN 30S RIBOSOMAL	rib
127	544	2,5373e+00	SPy_0745	sagH	ABC transporter (ATP-binding protein) -	Best Blastp hit = gb|AAD49330.1|AF163682_1
128	248	2,5384e+00	SPy_0342	snf	putative SNF helicase	Best Blastp hit = emb|CAA67095.1| (X98455) SNF
129	161	2,5447e+00	SPy_0219	-	hypothetical protein	Best Blastp hit = no blast hits
130	1266	2,5473e+00	SPy_1647	-	conserved hypothetical protein	Best Blastp hit = dbj|BAB05487.1| (AP001513) unknown
131	77	2,5483e+00	SPy_0104	-	putative competence protein	Best Blastp hit = gb|AAC23740.1| (AF052207)
132	1413	2,5661e+00	SPy_1840	-	hypothetical protei	Best Blastp hit = emb|CAB40350.1| (AJ131892)
133	1381	2,5665e+00	SPy_1796	-	hypothetical protein	Best Blastp hit = no blast hits
134	1205	2,5669e+00	SPy_1565	-	conserved hypothetical protein	Best Blastp hit = no blast hits
135	746	2,5797e+00	SPy_0989	-	conserved hypothetical protein - phage	Best Blastp hit = emb|CAA59190.1| (X84706) x
136	218	2,5892e+00	SPy_0297	oppF	oligopeptidepermease	Best Blastp hit = gb|AAG32327.1| (AF305548)
137	1453	2,5941e+00	SPy_1892	-	conserved hypothetical protein	Best Blastp hit = pir||D75217 probable
138	852	2,5967e+00	SPy_1124	-	conserved hypothetical protein	Best Blastp hit = dbj|BAB06570.1| (AP001516) unknown
139	1661	2,5968e+00	SPy_2178	rpsD	30S ribosomal protein S4	Best Blastp hit = dbj|BAB06928.1| (AP001518)	rib
140	1674	2,5970e+00	SPy_2194	-	putative ABC transporter (ATP-binding protein)	Best Blastp hit = dbj|BAB03884.1| (AP001507) ABC
141	1131	2,5978e+00	SPy_1478	-	hypothetical protein	Best Blastp hit = pir||E71481 probable swf/snf
142	421	2,5985e+00	SPy_0587	-	conserved hypothetical protein	Best Blastp hit = pir||T11570 hypothetical protein 1
143	1163	2,6005e+00	SPy_1515	-	conserved hypothetical protein	Best Blastp hit = dbj|BAB06266.1| (AP001515) unknown
144	252	2,6032e+00	SPy_0348	-	putative aminodeoxychorismate lyase	Best Blastp hit = gb|AAF77615.1|AF151720_1
145	243	2,6109e+00	SPy_0336	csrR	putative sensory transduction histidine kinase	Best Blastp hit = gb|AAC64936.1| (AF082668) CsrS
146	1325	2,6178e+00	SPy_1728	-	putative ABC transporter (permease)	Best Blastp hit = dbj|BAB04911.1| (AP001511) ABC
147	611	2,6184e+00	SPy_0824	-	putative capsular polysaccharide biosynthesis	Best Blastp hit = pir||T44638 capsular
148	160	2,6238e+00	SPy_0216	-	putative regulatory protein - RofA related	Best Blastp hit = >gb|AAB81298.1| (U53825) RofA
149	821	2,6239e+00	SPy_1085	srtF	ABC transporter (ATP-binding) - lantibiotic	Best Blastp hit = dbj|BAB08166.1| (AB030831) SrtF
150	696	2,6255e+00	SPy_0928	-	conserved hypothetical protein	Best Blastp hit = dbj|BAA11244.1| (D78182) ORF2
151	45	2,6266e+00	SPy_0059	rpmC	50S ribosomal protein L29	Best Blastp hit = sp|Q9WVW8|RL29_STRPN 50S RIBOSOMAL	rib
152	1447	2,6268e+00	SPy_1882	lppC	putative acid phosphatase	Best Blastp hit = emb|CAA73299.1| (Y12759) acid
153	1596	2,6277e+00	SPy_2092	rpsB	30S ribosomal protein S2	The N-terminal amino acid sequence of this ORF has	rib
154	323	2,6290e+00	SPy_0454	mtsB	ABC transporter (ATP-binding protein)	Best Blastp hit = gb|AAD56937.1|AF180520_2
155	496	2,6322e+00	SPy_0684	-	hypothetical protein, phage associated	Best Blastp hit = no blast hits
156	214	2,6341e+00	SPy_0292	dacA	penicillin-binding protein (D-alanyl-D-alanine	Best Blastp hit = emb|CAA67776.1| (X99400)
157	924	2,6344e+00	SPy_1212	-	putative cardiolipin synthetase	Best Blastp hit = dbj|BAB06577.1| (AP001516)
158	93	2,6435e+00	SPy_0128	-	hypothetical protein	Best Blastp hit = gb|AAC97152.1| (U49397) unknown
159	532	2,6449e+00	SPy_0729	-	conserved hypothetical protein	Best Blastp hit = pir||B70008 hypothetical protein
160	1005	2,6480e+00	SPy_1309	dltD	putative extramembranal protein	Best Blastp hit = gb|AAC29041.1| (AF050517) unknown
161	1326	2,6579e+00	SPy_1729	-	putative ABC transporter (ATP-binding protein)	Best Blastp hit = dbj|BAB04910.1| (AP001511) ABC
162	334	2,6594e+00	SPy_0467	-	conserved hypothetical protein	Best Blastp hit = pir||A69931 hypothetical protein
163	590	2,6609e+00	SPy_0800	-	putative pore-forming peptide	Best Blastp hit = sp|P36920|EBSA_ENTFA PORE FORMING
164	391	2,6611e+00	SPy_0543	-	putative efflux protein	Best Blastp hit = pir||H72265 hypothetical protein
165	595	2,6620e+00	SPy_0805	rpmI	50S ribosomal protein L35	Best Blastp hit = sp|P13069|RL35_BACST 50S RIBOSOMAL	rib
166	1663	2,6710e+00	SPy_2181	-	hypothetical protein	Best Blastp hit = dbj|BAB03778.1| (AP001507) unknown
167	99	2,6888e+00	SPy_0136	-	hypothetical protein	Best Blastp hit = no blast hits
168	598	2,6897e+00	SPy_0808	-	conserved hypothetical protein	Best Blastp hit = sp|P39587|YWBD_BACSU HYPOTHETICAL
169	1160	2,6948e+00	SPy_1511	-	hypothetical protein	Best Blastp hit = pir||T34105 hypothetical protein
170	1689	2,6991e+00	SPy_2210	-	ABC transporter, ATP-binding protein	Best Blastp hit = pir||E69861 ABC transporter
171	970	2,7018e+00	SPy_1263	-	conserved hypothetical protein	Best Blastp hit = no blast hits
172	1385	2,7157e+00	SPy_1804	acpS	putative holo-(acyl carrier protein) synthase	Best Blastp hit = dbj|BAB04237.1| (AP001508)
173	165	2,7168e+00	SPy_0228	-	hypothetical protein	Best Blastp hit = sp|P37503|YYBA_BACSU HYPOTHETICAL
174	709	2,7179e+00	SPy_0943	-	hypothetical protein	Best Blastp hit = no blast hits
175	538	2,7196e+00	SPy_0739	sagB	streptolysin S associated ORF	Best Blastp hit = gb|AAC25178.1| (AF067649) SagB
176	81	2,7206e+00	SPy_0108	-	conserved hypothetical protein	Best Blastp hit = sp|P37876|YTXK_BACSU HYPOTHETICAL
177	569	2,7229e+00	SPy_0776	rexB	putative ATP-dependent exonuclease, subunit B	Best Blastp hit = pir||T30307 rexB protein -
178	249	2,7251e+00	SPy_0343	-	hypothetical protein	Best Blastp hit = pir||T26413 hypothetical protein
179	1471	2,7252e+00	SPy_1915	salA	lantibiotic precursor	Best Blastp hit = gb|AAA02867.2| (AY005472) SalA
180	1303	2,7262e+00	SPy_1699	-	putative transcription regulator	Best Blastp hit = pir||D70655 probable regulatory
181	871	2,7284e+00	SPy_1146	-	hypothetical protein	Best Blastp hit = emb|CAB71302.1| (AJ130879)
182	1260	2,7347e+00	SPy_1640	-	putative oxidoreductase	Best Blastp hit = sp|P42317|YXJF_BACSU HYPOTHETICAL
183	571	2,7380e+00	SPy_0778	-	putative ABC transporter (substrate-binding	Best Blastp hit = dbj|BAB05180.1| (AP001512) ABC
184	627	2,7428e+00	SPy_0845	czcD	putative cation-efflux system membrane protein	Best Blastp hit = pir||T44365 cation-efflux system
185	1241	2,7430e+00	SPy_1616	comFA	putative late competence protein required for DNA	Best Blastp hit = dbj|BAB07345.1| (AP001519) late
186	38	2,7476e+00	SPy_0050	rplD	50S ribosomal protein L4	Best Blastp hit = sp|P42921|RL4_BACSU 50S RIBOSOMAL	rib
187	1666	2,7509e+00	SPy_2184	-	conserved hypothetical protein	Best Blastp hit = sp|P37484|YYBT_BACSU HYPOTHETICAL
188	786	2,7590e+00	SPy_1042	-	hypothetical protein	Best Blastp hit = gb|AAB71730.1| (U65643) acyl-ACP
189	1612	2,7593e+00	SPy_2115	-	conserved hypothetical proteins	Best Blastp hit = sp|O31602|YJBD_BACSU HYPOTHETICAL
190	947	2,7623e+00	SPy_1239	pepN	putative lysyl-aminopeptidase; aminopeptidase N	Best Blastp hit = sp|Q48656|AMPN_LACLA
191	39	2,7628e+00	SPy_0051	rplW	50S ribosomal protein L23	Best Blastp hit = sp|Q9Z9L2|RL23_BACHD 50S RIBOSOMAL	rib
192	992	2,7642e+00	SPy_1292	malM	putative 4-alpha-glucanotransferase	Best Blastp hit = sp|Q59266|MALQ_CLOBU
193	79	2,7656e+00	SPy_0106	comYD	putative competence protein	Best Blastp hit = emb|CAA75315.1| (Y15043) homology
194	306	2,7656e+00	SPy_0431	-	hypothetical protein	Best Blastp hit = no blast hits
195	771	2,7656e+00	SPy_1024	-	hypothetical protein	Best Blastp hit = no blast hits
196	1677	2,7685e+00	SPy_2197	-	conserved hypothetical protein	Best Blastp hit = gb|AAB47706.1| (U87792) unknown
197	287	2,7687e+00	SPy_0397	-	conserved hypothetical protein	Best Blastp hit = pir||D69874 conserved hypothetical
198	935	2,7723e+00	SPy_1223	-	hypothetical protein	Best Blastp hit = no blast hits
199	1469	2,7730e+00	SPy_1912	salX	putative salivaricin A ABC transporter	Best Blastp hit = pir||A70001 ABC transporter
200	785	2,7775e+00	SPy_1040	hemN	putative coproporphyrinogen III oxidase	Best Blastp hit = pir||B69640 coproporphyrinogen
201	1474	2,7816e+00	SPy_1918	lacF	putative PTS system, lactose-specific component	Best Blastp hit = sp|P02909|PTLA_STAAU PTS SYSTEM,
202	1573	2,7849e+00	SPy_2058	-	hypothetical protein	Best Blastp hit = no blast hits
203	6	2,7854e+00	SPy_0008	trcF	putative transcription-repair coupling factor	Best Blastp hit = gb|AAD03810.1| (AF054624)
204	978	2,7864e+00	SPy_1275	-	putative amino acid ABC transporter (ATP-binding	Best Blastp hit = sp|P10346|GLNQ_ECOLI GLUTAMINE
205	1460	2,7877e+00	SPy_1900	thiD	putative phosphomethylpyrimidine kinase	Best Blastp hit = sp|O67772|THID_AQUAE
206	1615	2,7882e+00	SPy_2118	tag	putative 3-methyl-adenine DNA glycosylase I,	Best Blastp hit = sp|P05100|3MG1_ECOLI
207	65	2,7972e+00	SPy_0092	adcR	putative repressor protein	Best Blastp hit = emb|CAA96184.1| (Z71552) AdcR
208	503	2,8073e+00	SPy_0693	-	putative minor capsid protein, phage associated	Best Blastp hit = pir||T13212 minor capsid protein
209	1584	2,8089e+00	SPy_2079	ahpC	putative alkyl hydroperoxidase	The N-terminal amino acid sequence of this ORF has
210	743	2,8090e+00	SPy_0986	-	conserved hypothetical protein - phage	Best Blastp hit = gi|9635017 gp113 [Streptococcus
211	570	2,8192e+00	SPy_0777	rexA	putative ATP-dependent exonuclease, subunit A	Best Blastp hit = pir||T30308 rexA protein -
212	489	2,8193e+00	SPy_0676	-	conserved hypothetical protein, phage associated	Best Blastp hit = gb|AAB18697.1| (U38906) ORF22
213	801	2,8213e+00	SPy_1061	-	putative two-component sensor histidine kinase	Best Blastp hit = dbj|BAB07166.1| (AP001518)
214	789	2,8215e+00	SPy_1046	-	conserved hypothetical protein	Best Blastp hit = pir||H81982 hypothetical protein
215	1030	2,8219e+00	SPy_1350	psr	putative PBP 5 synthesis repressor	Best Blastp hit = gb|AAC62817.1| (U42211) PBP 5
216	263	2,8240e+00	SPy_0364	-	conserved hypothetical protein	Best Blastp hit = dbj|BAB05201.1| (AP001512) unknown
217	1465	2,8286e+00	SPy_1905	hsdS	putative type I site-specific deoxyribonuclease	Best Blastp hit = gb|AAB53491.1| (U35629) unknown
218	555	2,8345e+00	SPy_0759	atpG	putative proton-translocating ATPase, gamma	Best Blastp hit = dbj|BAA23754.1| (AB009314)
219	1467	2,8400e+00	SPy_1908	salR	putative response regulator of salavaricin	Best Blastp hit = sp|P14204|COMA_BACSU COMPETENCE
220	971	2,8421e+00	SPy_1264	-	hypothetical protein	Best Blastp hit = no blast hits
221	1481	2,8427e+00	SPy_1927	-	hypothetical protein	Best Blastp hit = no blast hits
222	1124	2,8440e+00	SPy_1470	-	conserved hypothetical protein - phage	Best Blastp hit = gb|AAF43132.1|AF208055_19
223	1650	2,8446e+00	SPy_2163	cadC	putative cadmium efflux system accessory	Best Blastp hit = gi|10956778 CadX [Staphylococcus
224	145	2,8467e+00	SPy_0190	-	conserved hypothetical protein	Best Blastp hit = dbj|BAA35231.1| (D90701)
225	68	2,8488e+00	SPy_0095	-	putative histidine triad (HIT) protein	Best Blastp hit = pir||B64408 histidine triad (HIT)
226	1	2,8489e+00	SPy_0002	dnaA	Chromosomal initiator protein	Best Blastp hit = gb|AAF71535.1|AF255728_1
227	854	2,8525e+00	SPy_1126	-	conserved hypothetical protein	Best Blastp hit = sp|O31612|YJBN_BACSU HYPOTHETICAL
228	107	2,8575e+00	SPy_0147	-	hypothetical protein	Best Blastp hit = no blast hits
229	812	2,8579e+00	SPy_1072	rplJ	50S ribosomal protein L10	The N-terminal amino acid sequence of this ORF has	rib
230	1420	2,8604e+00	SPy_1850	-	putative esterase	Best Blastp hit = emb|CAC16441.1| (AL450165)
231	958	2,8608e+00	SPy_1250	mreA	putative macrolide-efflux protein	Best Blastp hit = gb|AAF77614.1|AF151719_1
232	228	2,8630e+00	SPy_0314	-	conserved hypothetical protein	Best Blastp hit = pir||B69875 conserved hypothetical
233	531	2,8636e+00	SPy_0728	-	conserved hypothetical protein	Best Blastp hit = dbj|BAB06924.1| (AP001518) unknown
234	147	2,8662e+00	SPy_0195	-	conserved hypothetical protein	Best Blastp hit = gb|AAF27305.1|AF154674_6
235	697	2,8691e+00	SPy_0929	nth	putative endonuclease III (DNA repair)	Best Blastp hit = dbj|BAB05417.1| (AP001512)
236	1192	2,8699e+00	SPy_1548	-	hypothetical protein	Best Blastp hit = emb|CAB95946.1| (Y17554) Crp/Fnr
237	1033	2,8718e+00	SPy_1353	-	conserved hypothetical protein	Best Blastp hit = dbj|BAB07074.1| (AP001518) unknown
238	1436	2,8751e+00	SPy_1870	-	putative transcriptional regulator (GntR family)	Best Blastp hit = sp|O31761|YMFC_BACSU HYPOTHETICAL
239	846	2,8758e+00	SPy_1118	radC	putative DNA repair protein	Best Blastp hit = sp|Q02170|RADC_BACSU DNA REPAIR
240	625	2,8761e+00	SPy_0843	-	hypothetical protein	Best Blastp hit = pir||T31094 surface antigen BspA -
241	1405	2,8781e+00	SPy_1831	rpsF	30S ribosomal protein S6	The N-terminal amino acid sequence of this ORF has	rib
242	988	2,8851e+00	SPy_1287	-	hypothetical protein	Best Blastp hit = no blast hits
243	1656	2,8859e+00	SPy_2172	-	conserved hypothetical protein	Best Blastp hit = sp|P39044|R14H_BACSH 30S RIBOSOMAL
244	836	2,8870e+00	SPy_1105	potD	putative spermidine/putrescine ABC transporter	Best Blastp hit = sp|P23861|POTD_ECOLI
245	1684	2,8922e+00	SPy_2204	recF	RecF protein	Best Blastp hit = sp|P49999|RECF_STRPY RECF PROTEIN
246	1423	2,8938e+00	SPy_1854	glpF.2	putative glycerol uptake facilitator protein	Best Blastp hit = sp|Q9X1E3|GLPF_THEMA PROBABLE
247	896	2,8980e+00	SPy_1176	-	putative methylmalonyl-CoA decarboxylase,	Best Blastp hit = pir||D49094 methylmalonyl-CoA
248	1224	2,8997e+00	SPy_1589	-	conserved hypothetical protein	Best Blastp hit = pir||C69796 conserved hypothetical
249	923	2,9008e+00	SPy_1211	-	hypothetical protein	This ORF is similar to the amino terminus of
250	392	2,9044e+00	SPy_0544	-	conserved hypothetical protein	Best Blastp hit = emb|CAB58317.1| (AL121855)
251	1147	2,9052e+00	SPy_1496	-	putative repressor protein	Best Blastp hit = sp|O31408|ARGR_BACST ARGININE
252	1394	2,9054e+00	SPy_1817	scrR	putative sucrose operon repressor	Best Blastp hit = sp|Q54430|SCRR_STRMU SUCROSE
253	845	2,9055e+00	SPy_1117	-	hypothetical protein	Best Blastp hit = gb|AAC05771.1| (AF051356) putative
254	1061	2,9071e+00	SPy_1390	-	putative protease maturation protein	Best Blastp hit = sp|P15294|PRTM_LACLA PROTEASE
255	869	2,9080e+00	SPy_1144	-	hypothetical protein	Best Blastp hit = emb|CAB69747.1| (AL137166)
256	1421	2,9098e+00	SPy_1851	-	putative C3-degrading proteinase	Best Blastp hit = emb|CAB87703.1| (AL163815)
257	175	2,9156e+00	SPy_0244	-	putative histidine kinase	Best Blastp hit = emb|CAC10175.1| (AJ278302)
258	1685	2,9198e+00	SPy_2205	-	conserved hypothetical protein	Best Blastp hit = sp|P40419|YCXE_BACME HYPOTHETICAL
259	878	2,9202e+00	SPy_1154	-	hypothetical protein	Best Blastp hit = gb|AAA73122.1| (M77279)
260	982	2,9225e+00	SPy_1281	sipC	putative signal peptidase I	Best Blastp hit = sp|P41027|LEPC_BACCL SIGNAL
261	121	2,9239e+00	SPy_0166	-	hypothetical protein	Best Blastp hit = gb|AAB37625.1| (U80437) C43E11.11
262	624	2,9245e+00	SPy_0841	-	conserved hypothetical protein	Best Blastp hit = sp|O31738|YLQC_BACSU HYPOTHETICAL
263	1692	2,9252e+00	SPy_2216	htrA	putative serine protease	Best Blastp hit = gb|AAC45334.1| (AF000658) putative
264	1045	2,9258e+00	SPy_1366	-	hypothetical protein	Best Blastp hit = emb|CAC08406.1| (AL392177)
265	1183	2,9288e+00	SPy_1537	kdtB	putative 3-deoxy-D-manno-octulosonic-acid	Best Blastp hit = pir||G81347
266	1427	2,9307e+00	SPy_1861	-	putative repressor - phage associated	Best Blastp hit = gb|AAC03457.1| (AF020798)
267	12	2,9391e+00	SPy_0016	-	putative amino acid permease	Best Blastp hit = pir||D69814 metabolite transporter
268	804	2,9443e+00	SPy_1064	-	hypothetical protein	Best Blastp hit = no blast hits
269	802	2,9485e+00	SPy_1062	-	putative two-component response regulator	Best Blastp hit = emb|CAB54580.1| (AJ006398)
270	899	2,9509e+00	SPy_1179	-	putative transcriptional regulator	Best Blastp hit = emb|CAC12514.1| (AL445067) Nta
271	1320	2,9517e+00	SPy_1723	-	conserved hypothetical protein	Best Blastp hit = dbj|BAB06134.1| (AP001515) unknown
272	1118	2,9525e+00	SPy_1463	-	hypothetical protein - phage associated	Best Blastp hit = no blast hits
273	916	2,9545e+00	SPy_1203	-	hypothetical protein	Best Blastp hit = no blast hits
274	289	2,9554e+00	SPy_0400	-	putative DNA polymerase III delta' subunit	Best Blastp hit = dbj|BAB03763.1| (AP001507) DNA
275	422	2,9576e+00	SPy_0588	-	conserved hypothetical protein	Best Blastp hit = pir||T11571 hypothetical protein 2
276	1415	2,9594e+00	SPy_1842	spi	putative signal peptidase I	Best Blastp hit = sp|O07344|LEP_STRPN SIGNAL
277	691	2,9599e+00	SPy_0923	-	hypothetical protein	Best Blastp hit = gb|AAC63018.1| (AF082008)
278	599	2,9617e+00	SPy_0809	aroD	putative 3-dehydroquinate dehydratase	Best Blastp hit = sp|P24670|AROD_SALTI
279	73	2,9619e+00	SPy_0100	-	putative DNA binding protein	Best Blastp hit = gb|AAC45309.1| (U81957) putative
280	1065	2,9654e+00	SPy_1395	-	putative transcription factor	Best Blastp hit = gb|AAC23746.1| (AF052209)
281	751	2,9688e+00	SPy_0995	-	conserved hypothetical protein - phage	Best Blastp hit = pir||T42299 hypothetical protein
282	1649	2,9769e+00	SPy_2162	cadD	putative cadmium resistance protein	Best Blastp hit = pir||D81021 cadmium resistance
283	1322	2,9780e+00	SPy_1725	-	conserved hypothetical protein	Best Blastp hit = sp|P32726|YLXS_BACSU HYPOTHETICAL
284	1207	2,9789e+00	SPy_1567	-	conserved hypothetical protein	Best Blastp hit = pir||D72210 conserved hypothetical
285	574	2,9804e+00	SPy_0781	dnaG	putative DNA primase	Best Blastp hit = sp|Q04505|PRIM_LACLA DNA PRIMASE
286	675	2,9824e+00	SPy_0905	ung	putative uracil DNA glycosylase	Best Blastp hit = sp|Q9XDS8|UNG_STRAG URACIL-DNA
287	1367	2,9829e+00	SPy_1780	-	conserved hypothetical protein	Best Blastp hit = dbj|BAB06903.1| (AP001518) unknown
288	558	2,9839e+00	SPy_0762	-	hypothetical protein	Best Blastp hit = no blast hits
289	596	2,9839e+00	SPy_0806	rplT	50S ribosomal protein L20	Best Blastp hit = dbj|BAB06857.1| (AP001517)	rib
290	486	2,9886e+00	SPy_0672	-	hypothetical protein, phage associated	Best Blastp hit = emb|CAC13148.1| (AJ400623) MADS
291	459	2,9893e+00	SPy_0640	-	conserved hypothetical protein	Best Blastp hit = sp|O33513|CBBY_RHOCA CBBY PROTEIN
292	955	2,9916e+00	SPy_1247	-	putative myo-inositol-1(or 4)-monophosphatase	Best Blastp hit = dbj|BAB06354.1| (AP001516)
293	922	2,9934e+00	SPy_1210	-	conserved hypothetical protein	Best Blastp hit = gb|AAD24445.1|AF118389_2
294	1074	2,9936e+00	SPy_1407	holA	DNA polymerase III delta subunit	Best Blastp hit = emb|CAA72898.1| (Y12224)
295	464	2,9940e+00	SPy_0646	-	conserved hypothetical protein	Best Blastp hit = dbj|BAB06539.1| (AP001516) unknown
296	581	2,9967e+00	SPy_0790	rgpDc	ABC-transporter (ATP-binding protein) - possibly	Best Blastp hit = pir||T00089 ABC transporter rgpDc
297	76	3,0018e+00	SPy_0103	comYC	putative competence protein	Best Blastp hit = emb|CAA75317.1| (Y15043) homology
298	375	3,0060e+00	SPy_0526	-	hypothetical protein	Best Blastp hit = pir||A69832 probable acid-CoA
299	1031	3,0066e+00	SPy_1351	aroK	putative shikimate kinase	Best Blastp hit = pir||D82693 shikimate kinase
300	1002	3,0075e+00	SPy_1304	amyB	putative cyclomaltodextrinase	Best Blastp hit = sp|P38940|NEPU_BACST
301	1143	3,0080e+00	SPy_1492	-	conserved hypothetical protein	Best Blastp hit = sp|P40766|YPMR_BACSU HYPOTHETICAL
302	110	3,0091e+00	SPy_0150	ntpE	putative V-type Na+ -ATPase subunit E	Best Blastp hit = sp|P43436|NTPE_ENTHR V-TYPE SODIUM
303	189	3,0107e+00	SPy_0260	-	conserved hypothetical protein	Best Blastp hit = sp|P37545|YABD_BACSU PUTATIVE
304	364	3,0109e+00	SPy_0511	gloA	putative lactoylglutathione lyase	Best Blastp hit = sp|O33393|LGUL_NEIMA
[truncated: 6,470 more rows]
