# Supplementary material for: Bioinformatic Assessment of Factors Affecting the Correlation between Protein Abundance and Elongation Efficiency in Prokaryotes
Source: Int J Mol Sci. 2022 Oct 9;23(19):11996. doi: 10.3390/ijms231911996 (PMC9570070; doi:10.3390/ijms231911996)
Supplement: Supplementary file 1 [file ijms-23-11996-s001.zip › EloE/output_folder/Streptococcus_pyogenes_M1_GAS_160490/streptococcus pyogenes m1 gas_eei1.txt]

#	##	locus_tag	protein_id	gene_id	gene_name	COG	EEI
1	813	SPy_1073	AAK33960.1	null	rplL	-	9.999999999999991
2	1141	SPy_1489	AAK34289.1	null	hlpA	-	7.13769104147118
3	1348	SPy_1753	AAK34496.1	null	acpP	-	6.485346915165055
4	328	SPy_0460	AAK33474.1	null	rplK	-	6.172450190875419
5	45	SPy_0059	AAK33190.1	null	rpmC	-	6.139580324133854
6	54	SPy_0069	AAK33199.1	null	rpsE	-	5.963648363689125
7	1597	SPy_2093	AAK34745.1	null	tsf	-	5.786711735667718
8	39	SPy_0051	AAK33184.1	null	rplW	-	5.742245022455235
9	812	SPy_1072	AAK33959.1	null	rplJ	-	5.74095890596454
10	572	SPy_0779	AAK33719.1	null	rpsU	-	5.721608615952073
11	42	SPy_0055	AAK33187.1	null	rplV	-	5.496271406221596
12	1405	SPy_1831	AAK34553.1	null	rpsF	-	5.4215451466072935
13	1452	SPy_1889	AAK34600.1	null	fba	-	5.255639753679164
14	1539	SPy_2005	AAK34687.1	null	-	-	5.247464977743314
15	944	SPy_1234	AAK34091.1	null	rpsT	-	5.177093982803029
16	968	SPy_1261	AAK34115.1	null	-	-	5.159536153711469
17	533	SPy_0731	AAK33680.1	null	eno	-	5.0829827095405165
18	608	SPy_0819	AAK33755.1	null	rplU	-	5.033285875496236
19	1482	SPy_1931	AAK34630.1	null	rpsI	-	5.032741235293327
20	43	SPy_0056	AAK33188.1	null	rpsC	-	5.011435078983316
21	202	SPy_0274	AAK33348.1	null	plr	-	4.959776539433231
22	610	SPy_0822	AAK33757.1	null	rpmA	-	4.932773706915909
23	688	SPy_0919	AAK33835.1	null	-	-	4.921266073484827
24	51	SPy_0065	AAK33196.1	null	rpsH	-	4.914630690401918
25	1353	SPy_1760	AAK34501.1	null	dnaK	-	4.830553324856875
26	1052	SPy_1373	AAK34200.1	null	ptsH	-	4.817072406282201
27	1403	SPy_1829	AAK34551.1	null	rpsR	-	4.802733828439737
28	55	SPy_0071	AAK33200.1	null	rpmD	-	4.802036989102201
29	1596	SPy_2092	AAK34744.1	null	rpsB	-	4.7963797328874245
30	1446	SPy_1881	AAK34594.1	null	pgk	-	4.770842689570369
31	47	SPy_0061	AAK33192.1	null	-	-	4.726198671052341
32	48	SPy_0062	AAK33193.1	null	rplX	-	4.720589368513403
33	329	SPy_0461	AAK33475.1	null	rplA	-	4.708809248005529
34	682	SPy_0913	AAK33829.1	null	-	-	4.637531656777394
35	46	SPy_0060	AAK33191.1	null	rpsQ	-	4.62463969019845
36	439	SPy_0611	AAK33586.1	null	tufA	-	4.620198548211435
37	1456	SPy_1896	AAK34604.2	null	ropA	-	4.597898102545004
38	983	SPy_1282	AAK34130.1	null	pyk	-	4.587388337794173
39	200	SPy_0272	AAK33346.1	null	rpsG	-	4.544107857050315
40	52	SPy_0066	AAK33197.1	null	rplF	-	4.536132478486682
41	62	SPy_0078	AAK33207.1	null	rpsK	-	4.50426783034705
42	36	SPy_0047	AAK33181.1	null	rpsJ	-	4.488825918849308
43	61	SPy_0077	AAK33206.1	null	rpsM	-	4.4839990963556495
44	1483	SPy_1932	AAK34631.1	null	rplM	-	4.404817728811358
45	201	SPy_0273	AAK33347.1	null	fus	-	4.387305481919275
46	1661	SPy_2178	AAK34809.1	null	rpsD	-	4.3497528750172
47	596	SPy_0806	AAK33743.1	null	rplT	-	4.34179300263076
48	40	SPy_0052	AAK33185.1	null	rplB	-	4.264119790750258
49	1648	SPy_2160	AAK34796.1	null	rpmG	-	4.206455946695413
50	1090	SPy_1429	AAK34238.2	null	gpmA	-	4.191346244861129
51	180	SPy_0250	AAK33326.1	null	rpmH	-	4.136563252306039
52	595	SPy_0805	AAK33742.1	null	rpmI	-	4.092703375544391
53	1500	SPy_1955	AAK34648.1	null	rpsO	-	4.050865241264894
54	1334	SPy_1738	AAK34482.1	null	manL	-	4.037439300713088
55	56	SPy_0072	AAK33201.1	null	rplO	-	4.015518061755376
56	38	SPy_0050	AAK33183.1	null	rplD	-	4.006640520190777
57	1665	SPy_2183	AAK34813.1	null	rplI	-	3.979807175289179
58	776	SPy_1031	AAK33923.1	null	acoL	-	3.9504026189303807
59	967	SPy_1260	AAK34114.1	null	-	-	3.9125709845773344
60	1583	SPy_2077	AAK34731.1	null	csp	-	3.9025543437314187
61	528	SPy_0724	AAK33675.1	null	rplS	-	3.8868414715444346
62	440	SPy_0613	AAK33587.1	null	tpi	-	3.850780621636546
63	1451	SPy_1888	AAK34599.1	null	rpmB	-	3.8503926183163415
64	37	SPy_0049	AAK33182.1	null	rplC	-	3.802161098736684
65	623	SPy_0840	AAK33770.1	null	rpsP	-	3.796188572550891
66	44	SPy_0057	AAK33189.1	null	rplP	-	3.7745218619208383
67	984	SPy_1283	AAK34131.1	null	pfk	-	3.7542137789356365
68	199	SPy_0271	AAK33345.1	null	rpsL	-	3.745508529730058
69	573	SPy_0780	AAK33720.1	null	mscL	-	3.73812031027136
70	876	SPy_1151	AAK34023.1	null	ldh	-	3.7218425929487613
71	1335	SPy_1739	AAK34483.1	null	manM	-	3.712725434408898
72	159	SPy_0215	AAK33304.1	null	pgi	-	3.6997147149132634
73	550	SPy_0754	AAK33697.1	null	atpE	-	3.6990074530625074
74	230	SPy_0316	AAK33376.1	null	-	-	3.6622534163157083
75	1106	SPy_1450	AAK34254.1	null	-	-	3.655830991711297
76	1051	SPy_1372	AAK34199.1	null	pstI	-	3.6288325642661428
77	994	SPy_1294	AAK34142.1	null	-	-	3.6178978845010223
78	774	SPy_1028	AAK33921.1	null	acoB	-	3.6167318506959227
79	422	SPy_0588	AAK33569.1	null	-	-	3.5943003313663175
80	755	SPy_0999	AAK33902.1	null	-	-	3.549086094816447
81	1006	SPy_1310	AAK34154.1	null	dltC	-	3.53555486621845
82	940	SPy_1228	AAK34087.1	null	-	-	3.534678711520933
83	864	SPy_1139	AAK34011.1	null	-	-	3.5270090803308776
84	41	SPy_0053	AAK33186.1	null	rpsS	-	3.5240420117124893
85	1455	SPy_1895	AAK34603.1	null	rpoE	-	3.5223373126845283
86	1419	SPy_1849	AAK34567.1	null	pfl	-	3.5125291970431816
87	866	SPy_1141	AAK34013.2	null	prfA	-	3.489911896707614
88	1150	SPy_1499	AAK34298.1	null	xseB	-	3.454616515157279
89	1409	SPy_1835	AAK34557.1	null	trx	-	3.4313083509861744
90	703	SPy_0936	AAK33850.1	null	cpsFQ	-	3.4279226569085632
91	1397	SPy_1821	AAK34545.1	null	efp	-	3.420070300721208
92	875	SPy_1150	AAK34022.1	null	nox	-	3.4183976263238365
93	49	SPy_0063	AAK33194.1	null	rplE	-	3.410798664128217
94	775	SPy_1029	AAK33922.1	null	acoC	-	3.393267844846946
95	59	SPy_0075	AAK33204.1	null	infA	-	3.3883713662313326
96	773	SPy_1026	AAK33920.1	null	acoA	-	3.3750224805109483
97	1253	SPy_1630	AAK34401.1	null	-	-	3.341600237395134
98	331	SPy_0463	AAK33477.1	null	rrf	-	3.3348483416259733
99	1647	SPy_2159	AAK34795.2	null	rpmF	-	3.3297647053791435
100	1475	SPy_1919	AAK34623.1	null	lacD.2	-	3.318537524896038
101	1336	SPy_1740	AAK34484.1	null	manN	-	3.3181225210501037
102	1478	SPy_1923	AAK34626.1	null	lacA.2	-	3.3005305275824774
103	1189	SPy_1544	AAK34337.2	null	arcB	-	3.2808124291790146
104	259	SPy_0359	AAK33405.1	null	-	-	3.2777740360061065
105	856	SPy_1128	AAK34003.1	null	pta	-	3.2651522459192455
106	1477	SPy_1922	AAK34625.1	null	lacB.2	-	3.25581783118639
107	1686	SPy_2206	AAK34834.1	null	guaB	-	3.243919055719312
108	276	SPy_0380	AAK33422.1	null	-	-	3.2347761641446446
109	594	SPy_0804	AAK33741.1	null	infC	-	3.2337341435491513
110	1191	SPy_1547	AAK34339.1	null	sagP	-	3.2277638210590633
111	1428	SPy_1862	AAK34576.1	null	-	-	3.2140720340449596
112	536	SPy_0737	AAK33683.1	null	epf	-	3.198610235462211
113	969	SPy_1262	AAK34116.1	null	-	-	3.1966254944227934
114	1433	SPy_1867	AAK34581.1	null	deoC	-	3.19036681875069
115	58	SPy_0074	AAK33203.1	null	adk	-	3.1776337111197663
116	1584	SPy_2079	AAK34732.1	null	ahpC	-	3.174152745129072
117	71	SPy_0098	AAK33216.1	null	rpoB	-	3.1690519989468977
118	1609	SPy_2112	AAK34757.1	null	-	-	3.143703743683738
119	1060	SPy_1389	AAK34208.1	null	alaS	-	3.1341922161877727
120	1473	SPy_1917	AAK34621.1	null	lacE	-	3.1327899899431664
121	936	SPy_1224	AAK34083.1	null	pgmA	-	3.123920069336634
122	1579	SPy_2070	AAK34727.1	null	groEL	-	3.123522975809167
123	665	SPy_0892	AAK33812.1	null	punA	-	3.121394810181218
124	523	SPy_0717	AAK33670.1	null	rpmE	-	3.10867640427476
125	1050	SPy_1371	AAK34198.1	null	gapN	-	3.0867982191581644
126	1613	SPy_2116	AAK34761.1	null	recA	-	3.083519181249142
127	481	SPy_0666	AAK33628.1	null	-	-	3.079241247808649
128	480	SPy_0665	AAK33627.1	null	-	-	3.058945134762283
129	1435	SPy_1869	AAK34583.1	null	udp	-	3.0569869973295463
130	1014	SPy_1324	AAK34162.1	null	-	-	3.055376451288107
131	991	SPy_1291	AAK34139.1	null	glgP	-	3.0362876831570724
132	1173	SPy_1527	AAK34321.1	null	-	-	3.032644858293602
133	715	SPy_0949	AAK33862.1	null	-	-	3.0130823563970472
134	72	SPy_0099	AAK33217.1	null	rpoC	-	3.0122072847297057
135	421	SPy_0587	AAK33568.1	null	-	-	3.0083361302369847
136	4	SPy_0006	AAK33149.1	null	-	-	2.9997880217510877
137	741	SPy_0984	AAK33888.1	null	-	-	2.998784485833615
138	636	SPy_0855	AAK33783.1	null	-	-	2.993460118347352
139	972	SPy_1265	AAK34119.1	null	-	-	2.985205668554015
140	1321	SPy_1724	AAK34469.1	null	nusA	-	2.9842541404840275
141	467	SPy_0651	AAK33614.1	null	asnS	-	2.9780244648419334
142	556	SPy_0760	AAK33703.1	null	atpD	-	2.958006503448398
143	53	SPy_0067	AAK33198.1	null	rplR	-	2.953592822560309
144	82	SPy_0109	AAK33227.1	null	ackA	-	2.9510884695611312
145	525	SPy_0721	AAK33672.1	null	-	-	2.946045900596403
146	747	SPy_0991	AAK33894.1	null	-	-	2.944700448839874
147	1003	SPy_1306	AAK34151.1	null	malX	-	2.936024144570016
148	520	SPy_0714	AAK33667.2	null	adcA	-	2.932242716282094
149	63	SPy_0080	AAK33208.1	null	rpoA	-	2.914543050190892
150	681	SPy_0912	AAK33828.1	null	-	-	2.914496153236088
151	21	SPy_0027	AAK33166.1	null	purM	-	2.9037033168773343
152	93	SPy_0128	AAK33238.1	null	-	-	2.902746202988908
153	1211	SPy_1571	AAK34358.1	null	-	-	2.886219875978931
154	929	SPy_1217	AAK34076.1	null	-	-	2.8785377917813975
155	554	SPy_0758	AAK33701.1	null	atpA	-	2.869981489683428
156	253	SPy_0349	AAK33399.1	null	greA	-	2.865534464926718
157	1558	SPy_2039	AAK34706.1	null	speB	-	2.8597320639256347
158	1081	SPy_1415	AAK34229.1	null	deaD	-	2.854087904868373
159	1689	SPy_2210	AAK34837.1	null	-	-	2.8540652061417275
160	415	SPy_0577	AAK33562.1	null	-	-	2.8497596965378915
161	1061	SPy_1390	AAK34209.1	null	-	-	2.849366588365997
162	1073	SPy_1406	AAK34221.1	null	sodA	-	2.8470720707259285
163	948	SPy_1240	AAK34095.1	null	phoU	-	2.846552353815373
164	861	SPy_1136	AAK34008.1	null	xpt	-	2.838221108446013
165	1338	SPy_1742	AAK34486.1	null	serS	-	2.8274334756553654
166	1449	SPy_1885	AAK34597.1	null	-	-	2.826321650510698
167	575	SPy_0782	AAK33722.1	null	rpoD	-	2.8188100573050106
168	666	SPy_0894	AAK33813.1	null	deoD2	-	2.8068372813155986
169	370	SPy_0517	AAK33516.1	null	thrS	-	2.806163077410629
170	740	SPy_0982	AAK33887.1	null	-	-	2.804977287652207
171	739	SPy_0981	AAK33886.1	null	-	-	2.801632955534689
172	1555	SPy_2033	AAK34703.1	null	-	-	2.8003305618305565
173	118	SPy_0163	AAK33263.1	null	-	-	2.799185954573495
174	182	SPy_0252	AAK33328.1	null	-	-	2.798959352651931
175	1472	SPy_1916	AAK34620.1	null	lacG	-	2.792856096624453
176	1265	SPy_1646	AAK34413.1	null	-	-	2.782810957082
177	427	SPy_0595	AAK33574.1	null	lysS	-	2.7756255609141536
178	1640	SPy_2151	AAK34788.1	null	argS	-	2.7666653640874563
179	173	SPy_0239	AAK33319.1	null	gltX	-	2.7584021229602445
180	778	SPy_1033	AAK33925.1	null	-	-	2.7555173124824317
181	1345	SPy_1749	AAK34493.2	null	fabG	-	2.7524672196136435
182	1055	SPy_1378	AAK34203.1	null	nrdF.2	-	2.7442559733460454
183	447	SPy_0623	AAK33594.1	null	pacL	-	2.7337629602534093
184	1511	SPy_1968	AAK34659.2	null	-	-	2.729521137284322
185	1186	SPy_1541	AAK34334.1	null	arcC	-	2.7284515364634774
186	1442	SPy_1876	AAK34590.1	null	-	-	2.7234473760755775
187	322	SPy_0453	AAK33468.1	null	mtsA	-	2.7197890694873923
188	1441	SPy_1875	AAK34589.1	null	-	-	2.6966430323171404
189	1495	SPy_1946	AAK34643.1	null	pnpA	-	2.688305288314018
190	286	SPy_0395	AAK33432.1	null	clpP	-	2.6864870084089434
191	938	SPy_1226	AAK34085.1	null	-	-	2.6787670296048107
192	499	SPy_0688	AAK33646.1	null	-	-	2.6735679179531058
193	11	SPy_0015	AAK33156.1	null	ftsH	-	2.6709622200857144
194	1413	SPy_1840	AAK34561.1	null	-	-	2.668887350874074
195	1286	SPy_1676	AAK34434.1	null	tkt	-	2.665005031733631
196	1568	SPy_2051	AAK34716.1	null	-	-	2.662215938015112
197	344	SPy_0479	AAK33490.1	null	-	-	2.660165611202349
198	742	SPy_0985	AAK33889.1	null	-	-	2.65456034907658
199	1177	SPy_1531	AAK34325.1	null	dpr	-	2.650166460094839
200	1225	SPy_1592	AAK34373.2	null	-	-	2.6435859548015905
201	1404	SPy_1830	AAK34552.1	null	-	-	2.6400160351950044
202	34	SPy_0044	AAK33179.1	null	adhA	-	2.63826165616729
203	1162	SPy_1514	AAK34310.1	null	divIVAS	-	2.6380466636048014
204	1624	SPy_2129	AAK34772.1	null	-	-	2.6369987010475833
205	1308	SPy_1708	AAK34456.1	null	lacA.1	-	2.6329384286147963
206	128	SPy_0173	AAK33273.1	null	leuS	-	2.6329272480897603
207	626	SPy_0844	AAK33773.1	null	-	-	2.629113259707935
208	900	SPy_1180	AAK34047.1	null	-	-	2.626989327040919
209	555	SPy_0759	AAK33702.1	null	atpG	-	2.6230092787731905
210	905	SPy_1188	AAK34052.1	null	citE	-	2.620663032459169
211	917	SPy_1204	AAK34064.1	null	guaA	-	2.6191042059504968
212	1239	SPy_1613	AAK34387.1	null	-	-	2.6065287139949644
213	1363	SPy_1772	AAK34511.1	null	gatC	-	2.6053920958099672
214	1515	SPy_1976	AAK34663.1	null	msmK	-	2.597918919897937
215	418	SPy_0583	AAK33565.1	null	-	-	2.590060259806585
216	810	SPy_1070	AAK33957.1	null	-	-	2.587572477075306
217	13	SPy_0019	AAK33158.1	null	-	-	2.5869314217302195
218	1569	SPy_2052	AAK34717.1	null	-	-	2.5797390408272007
219	1064	SPy_1393	AAK34212.1	null	pepB	-	2.5791501023298755
220	1175	SPy_1529	AAK34323.1	null	glcK	-	2.579063244887867
221	783	SPy_1038	AAK33930.1	null	-	-	2.573403169529227
222	1167	SPy_1520	AAK34315.1	null	ftsZ	-	2.572445121301731
223	125	SPy_0170	AAK33270.1	null	-	-	2.571862880377858
224	720	SPy_0957	AAK33867.1	null	-	-	2.569016784458532
225	240	SPy_0330	AAK33386.1	null	lemA	-	2.568728252589504
226	1039	SPy_1359	AAK34187.1	null	metK	-	2.568597179549219
227	1260	SPy_1640	AAK34408.1	null	-	-	2.565099216135065
228	1560	SPy_2041	AAK34708.1	null	-	-	2.562067741510224
229	707	SPy_0940	AAK33854.1	null	-	-	2.56021057378029
230	1318	SPy_1721	AAK34466.1	null	infB	-	2.557230982210339
231	1287	SPy_1678	AAK34435.1	null	-	-	2.556027495649468
232	14	SPy_0020	AAK33159.1	null	prsA.2	-	2.552850665915171
233	19	SPy_0025	AAK33164.1	null	-	-	2.549281691527094
234	1611	SPy_2114	AAK34759.1	null	-	-	2.5462066777777226
235	1471	SPy_1915	AAK34619.1	null	salA	-	2.545562535241715
236	833	SPy_1102	AAK33980.1	null	potA	-	2.5452847948076047
237	925	SPy_1213	AAK34072.1	null	fhs.1	-	2.5450325998915226
238	497	SPy_0685	AAK33644.1	null	-	-	2.542787504884729
239	1543	SPy_2010	AAK34691.1	null	scpA	-	2.5415897586911744
240	1546	SPy_2018	AAK34694.1	null	emm1	-	2.5374285262353005
241	130	SPy_0175	AAK33275.1	null	-	-	2.535954201483326
242	250	SPy_0345	AAK33396.1	null	murC	-	2.5282649397907972
243	226	SPy_0310	AAK33372.1	null	-	-	2.527980014067709
244	1161	SPy_1513	AAK34309.1	null	ileS	-	2.5257787129333176
245	1423	SPy_1854	AAK34571.1	null	glpF.2	-	2.5255658992621965
246	367	SPy_0514	AAK33513.2	null	ccpA	-	2.5227049470063494
247	976	SPy_1273	AAK34123.2	null	cfa	-	2.5153576737268364
248	671	SPy_0901	AAK33818.1	null	pyrE	-	2.5114529151122884
249	1396	SPy_1820	AAK34544.1	null	-	-	2.5112572814036476
250	640	SPy_0864	AAK33787.1	null	-	-	2.5101259144075643
251	1269	SPy_1651	AAK34417.1	null	pepC	-	2.507750563325903
252	1317	SPy_1719	AAK34465.1	null	rbfA	-	2.50715900901115
253	1160	SPy_1511	AAK34308.1	null	-	-	2.5069286976049585
254	633	SPy_0852	AAK33780.1	null	apbA	-	2.5043943505750135
255	1507	SPy_1962	AAK34655.1	null	proS	-	2.4989628569005036
256	232	SPy_0319	AAK33378.1	null	-	-	2.4960606226119957
257	552	SPy_0756	AAK33699.1	null	atpF	-	2.4922046631758734
258	119	SPy_0164	AAK33264.1	null	nusG	-	2.4887782135378362
259	1326	SPy_1729	AAK34474.1	null	-	-	2.4879982908632794
260	701	SPy_0933	AAK33848.1	null	cpsFO	-	2.485249386430728
261	50	SPy_0064	AAK33195.1	null	rpsN	-	2.4812244533290064
262	798	SPy_1058	AAK33945.1	null	-	-	2.480696535199479
263	482	SPy_0667	AAK33629.1	null	-	-	2.4803580865681942
264	680	SPy_0911	AAK33827.1	null	bcaT	-	2.478618025896261
265	1474	SPy_1918	AAK34622.1	null	lacF	-	2.4775823147869898
266	807	SPy_1067	AAK33954.1	null	gabD	-	2.47357568733344
267	512	SPy_0703	AAK33659.1	null	-	-	2.4726734540958524
268	1258	SPy_1638	AAK34406.1	null	atoD.1	-	2.4662850637037086
269	1454	SPy_1894	AAK34602.1	null	pyrG	-	2.4662600684792038
270	947	SPy_1239	AAK34094.1	null	pepN	-	2.4651650789688024
271	1434	SPy_1868	AAK34582.1	null	nupC	-	2.4650075413421373
272	1466	SPy_1906	AAK34614.1	null	hsdM	-	2.4649201880463636
273	563	SPy_0769	AAK33710.1	null	pheT	-	2.4630790269672316
274	1131	SPy_1478	AAK34279.1	null	-	-	2.461369847396821
275	663	SPy_0890	AAK33810.1	null	deoB	-	2.4580588963937324
276	851	SPy_1123	AAK33998.1	null	prs	-	2.4532730179761804
277	1295	SPy_1688	AAK34443.1	null	glyS	-	2.452514103416285
278	1585	SPy_2080	AAK34733.1	null	nox1	-	2.4512971075692622
279	1450	SPy_1886	AAK34598.1	null	asp	-	2.450219018413212
280	1011	SPy_1316	AAK34159.1	null	-	-	2.4500152526093943
281	513	SPy_0705	AAK33660.1	null	-	-	2.44543178408999
282	757	SPy_1002	AAK33904.1	null	-	-	2.4384983378330034
283	906	SPy_1189	AAK34053.1	null	citF	-	2.4335493262520487
284	1386	SPy_1805	AAK34534.1	null	secA	-	2.428945738249781
285	939	SPy_1227	AAK34086.1	null	-	-	2.4284385497781753
286	1520	SPy_1983	AAK34668.1	null	scl	-	2.424720127680802
287	1362	SPy_1771	AAK34510.1	null	gatA	-	2.420767433721917
288	237	SPy_0326	AAK33383.1	null	-	-	2.4184094444093627
289	1037	SPy_1357	AAK34185.1	null	grab	-	2.417723428936053
290	1098	SPy_1442	AAK34246.1	null	-	-	2.410101873032473
291	218	SPy_0297	AAK33364.1	null	oppF	-	2.4050941983926704
292	1683	SPy_2203	AAK34831.1	null	-	-	2.4050610013988
293	658	SPy_0885	AAK33805.1	null	clpX	-	2.4033733291591837
294	913	SPy_1200	AAK34060.2	null	ffh	-	2.401607279395018
295	748	SPy_0992	AAK33895.1	null	-	-	2.3998773584774407
296	1415	SPy_1842	AAK34563.1	null	spi	-	2.3990804620864736
297	702	SPy_0935	AAK33849.1	null	cpsFP	-	2.398398100605857
298	530	SPy_0727	AAK33677.1	null	gyrB	-	2.3977833027501383
299	1113	SPy_1457	AAK34261.1	null	-	-	2.3959726770250684
300	1580	SPy_2072	AAK34728.1	null	groES	-	2.390745001122237
301	434	SPy_0604	AAK33581.1	null	-	-	2.39017271772543
302	217	SPy_0296	AAK33363.1	null	oppD	-	2.38932765298772
303	247	SPy_0341	AAK33393.1	null	pgdA	-	2.3881474713436988
304	451	SPy_0630	AAK33598.1	null	agaW	-	2.387204118491362
305	662	SPy_0889	AAK33809.1	null	rpiA	-	2.385082947778127
306	325	SPy_0457	AAK33471.1	null	-	-	2.383189970364646
307	2	SPy_0003	AAK33147.1	null	dnaN	-	2.3814154323590384
308	1020	SPy_1333	AAK34168.1	null	-	-	2.380927569994003
309	880	SPy_1156	AAK34027.1	null	-	-	2.3786311767553054
310	756	SPy_1001	AAK33903.1	null	-	-	2.3746085876526397
311	890	SPy_1170	AAK34037.1	null	ddh	-	2.373294783596662
312	1589	SPy_2084	AAK34737.1	null	-	-	2.3701402050718645
313	1337	SPy_1741	AAK34485.1	null	-	-	2.3695170818926217
314	330	SPy_0462	AAK33476.1	null	pyrH	-	2.3684934677708487
315	1645	SPy_2156	AAK34793.1	null	aspS	-	2.368144639516381
316	284	SPy_0392	AAK33430.1	null	upp	-	2.362764427061859
317	889	SPy_1169	AAK34036.1	null	-	-	2.362581057420136
318	1692	SPy_2216	AAK34840.1	null	htrA	-	2.3625636611198857
319	129	SPy_0174	AAK33274.1	null	-	-	2.360837500731125
320	117	SPy_0160	AAK33262.1	null	purA	-	2.360272784571273
321	1208	SPy_1568	AAK34355.1	null	valS	-	2.359549735515307
322	16	SPy_0022	AAK33161.1	null	plsX	-	2.3589335545249908
323	430	SPy_0599	AAK33577.1	null	-	-	2.3574101727209404
324	8	SPy_0010	AAK33153.1	null	divIC	-	2.3548422148515376
325	103	SPy_0142	AAK33248.1	null	-	-	2.353338810589982
326	769	SPy_1020	AAK33916.1	null	-	-	2.352887243012251
327	1557	SPy_2037	AAK34705.1	null	-	-	2.3520248090074616
328	1082	SPy_1416	AAK34230.1	null	prfC	-	2.3496934725049483
329	1671	SPy_2190	AAK34819.1	null	sdhA	-	2.34955145662269
330	684	SPy_0915	AAK33831.1	null	-	-	2.3494683646188044
331	1157	SPy_1508	AAK34305.1	null	-	-	2.3493381878738773
332	209	SPy_0285	AAK33355.1	null	-	-	2.348219868464749
333	1255	SPy_1633	AAK34403.1	null	-	-	2.3466430719958655
334	1331	SPy_1735	AAK34479.1	null	-	-	2.345558186857631
335	896	SPy_1176	AAK34043.1	null	-	-	2.3438559611969723
336	779	SPy_1034	AAK33926.1	null	-	-	2.3401299077429005
337	1188	SPy_1543	AAK34336.1	null	-	-	2.3393736824429725
338	28	SPy_0036	AAK33173.1	null	purB	-	2.3376604169283786
339	1054	SPy_1375	AAK34202.1	null	nrdE.2	-	2.3359192809332088
340	1243	SPy_1618	AAK34391.1	null	cysM	-	2.3341109530905553
341	601	SPy_0811	AAK33748.1	null	-	-	2.3338779180422344
342	1010	SPy_1315	AAK34158.1	null	-	-	2.331929200997157
343	204	SPy_0277	AAK33350.2	null	-	-	2.331809173554348
344	172	SPy_0238	AAK33318.1	null	-	-	2.331363669801622
345	881	SPy_1157	AAK34028.1	null	-	-	2.3298902362840637
346	722	SPy_0959	AAK33869.1	null	-	-	2.3255457256378986
347	426	SPy_0593	AAK33573.1	null	-	-	2.3254648902201427
348	1361	SPy_1770	AAK34509.1	null	gatB	-	2.3237442262986288
349	69	SPy_0096	AAK33214.1	null	tyrS	-	2.3207008264349596
350	1342	SPy_1746	AAK34490.1	null	fabZ	-	2.3203174306077345
351	1	SPy_0002	AAK33146.1	null	dnaA	-	2.317511977914552
352	981	SPy_1280	AAK34128.1	null	glmS	-	2.317391025959986
353	380	SPy_0531	AAK33526.1	null	acpA	-	2.315553031982452
354	632	SPy_0851	AAK33779.1	null	-	-	2.3142972021062453
355	1431	SPy_1865	AAK34579.1	null	-	-	2.308794535980441
356	885	SPy_1161	AAK34032.1	null	-	-	2.307194175221898
357	1565	SPy_2048	AAK34713.1	null	mipB	-	2.3070975615497105
358	645	SPy_0872	AAK33792.1	null	-	-	2.30521702006426
359	1294	SPy_1687	AAK34442.1	null	-	-	2.3048569114610817
360	794	SPy_1054	AAK33941.2	null	-	-	2.3047703937563546
361	557	SPy_0761	AAK33704.1	null	atpC	-	2.302423351581088
362	749	SPy_0993	AAK33896.1	null	-	-	2.3019608245779533
363	937	SPy_1225	AAK34084.1	null	-	-	2.3010480916565084
364	1480	SPy_1926	AAK34628.1	null	-	-	2.3008094332094355
365	137	SPy_0182	AAK33282.1	null	-	-	2.300480089012482
366	1526	SPy_1989	AAK34674.1	null	-	-	2.2994643274058073
367	478	SPy_0663	AAK33625.1	null	-	-	2.2977956913000623
368	629	SPy_0847	AAK33776.1	null	-	-	2.2945909883031406
369	419	SPy_0584	AAK33566.1	null	ptsK	-	2.293729150385794
370	9	SPy_0012	AAK33154.1	null	-	-	2.29202965627545
371	1365	SPy_1777	AAK34513.1	null	codY	-	2.291540330139576
372	1257	SPy_1637	AAK34405.1	null	atoB	-	2.2909767686525107
373	631	SPy_0850	AAK33778.1	null	-	-	2.290067879827074
374	840	SPy_1110	AAK33987.1	null	-	-	2.2886505912343855
375	341	SPy_0476	AAK33487.1	null	era	-	2.2883620783302447
376	203	SPy_0276	AAK33349.1	null	-	-	2.2868350014285
377	852	SPy_1124	AAK33999.1	null	-	-	2.2864347932439952
378	761	SPy_1010	AAK33908.1	null	mutX	-	2.28642329489604
379	870	SPy_1145	AAK34017.1	null	glyA	-	2.285926796878694
380	1343	SPy_1747	AAK34491.1	null	accB	-	2.2847955948597725
381	1347	SPy_1751	AAK34495.1	null	fabK	-	2.2815721497187464
382	1040	SPy_1361	AAK34188.1	null	inlA	-	2.280821714371483
383	1307	SPy_1707	AAK34455.1	null	lacB.1	-	2.2781479056540994
384	577	SPy_0784	AAK33724.1	null	rmlD	-	2.2780666887600702
385	1137	SPy_1485	AAK34285.1	null	-	-	2.2778880024902906
386	1498	SPy_1950	AAK34646.1	null	-	-	2.2743283924084263
387	498	SPy_0686	AAK33645.1	null	-	-	2.270382478671105
388	1254	SPy_1632	AAK34402.1	null	gmk	-	2.2691446514742153
389	221	SPy_0305	AAK33367.1	null	-	-	2.2664199224823083
390	1425	SPy_1857	AAK34573.1	null	-	-	2.2664064961954558
391	234	SPy_0321	AAK33380.2	null	-	-	2.264586725567259
392	1352	SPy_1759	AAK34500.1	null	dnaJ	-	2.2619411613413543
393	620	SPy_0837	AAK33767.1	null	-	-	2.2617923798937545
394	695	SPy_0927	AAK33842.1	null	apt	-	2.259091818253152
395	1142	SPy_1491	AAK34290.1	null	-	-	2.2580434736518455
396	1646	SPy_2157	AAK34794.1	null	hisS	-	2.257982683656654
397	454	SPy_0634	AAK33601.1	null	agaF	-	2.257523389549529
398	848	SPy_1120	AAK33995.1	null	-	-	2.257304939529401
399	1598	SPy_2095	AAK34746.1	null	pepO	-	2.2572312906704273
400	1443	SPy_1877	AAK34591.1	null	glnA	-	2.2555743200064025
401	109	SPy_0149	AAK33254.1	null	ntpK	-	2.254430672079942
402	1038	SPy_1358	AAK34186.1	null	murZ	-	2.251120924836051
403	1096	SPy_1440	AAK34244.1	null	-	-	2.2445745589414257
404	996	SPy_1296	AAK34144.1	null	malG	-	2.2410406686740094
405	1212	SPy_1572	AAK34359.1	null	-	-	2.2394067763709335
406	1357	SPy_1765	AAK34505.1	null	-	-	2.2381166068237346
407	593	SPy_0803	AAK33740.1	null	cmk	-	2.2380307595949285
408	361	SPy_0507	AAK33507.1	null	-	-	2.2361524228217244
409	233	SPy_0320	AAK33379.1	null	-	-	2.2349790011248594
410	809	SPy_1069	AAK33956.1	null	-	-	2.23472369949262
411	1437	SPy_1871	AAK34585.1	null	rpsN2	-	2.2339823540757537
412	1296	SPy_1689	AAK34444.1	null	glyQ	-	2.2319867416198638
413	1554	SPy_2032	AAK34702.1	null	-	-	2.2304346377226
414	1534	SPy_2000	AAK34682.1	null	dppA	-	2.2298077474812725
415	346	SPy_0484	AAK33492.1	null	-	-	2.2259866412569407
416	1421	SPy_1851	AAK34569.1	null	-	-	2.224766069065112
417	661	SPy_0888	AAK33808.1	null	clpL	-	2.219746257779625
418	491	SPy_0679	AAK33638.1	null	-	-	2.2193438638330854
419	115	SPy_0158	AAK33260.1	null	-	-	2.2169124446284045
420	1642	SPy_2153	AAK34790.1	null	-	-	2.21418365154689
421	1271	SPy_1653	AAK34419.1	null	-	-	2.211374896496838
422	1001	SPy_1302	AAK34149.1	null	amyA	-	2.2109340779102475
423	1447	SPy_1882	AAK34595.1	null	lppC	-	2.2107841941321196
424	76	SPy_0103	AAK33221.1	null	comYC	-	2.210212787888138
425	888	SPy_1164	AAK34035.1	null	topA	-	2.209961098479298
426	231	SPy_0317	AAK33377.1	null	-	-	2.2047891931645185
427	1616	SPy_2119	AAK34764.1	null	ruvA	-	2.204673990709019
428	553	SPy_0757	AAK33700.1	null	atpH	-	2.204591720718637
429	139	SPy_0184	AAK33284.1	null	opuABC	-	2.20405286774474
430	164	SPy_0226	AAK33309.1	null	gpsA	-	2.1967564419124357
431	902	SPy_1183	AAK34049.1	null	-	-	2.196636789494711
432	1344	SPy_1748	AAK34492.1	null	fabF	-	2.1947983304997365
433	877	SPy_1152	AAK34024.1	null	gyrA	-	2.1943301684046936
434	223	SPy_0307	AAK33369.1	null	-	-	2.193793920259219
435	559	SPy_0763	AAK33706.1	null	-	-	2.1934553888169446
436	163	SPy_0224	AAK33308.1	null	hasC.2	-	2.1930965493235868
437	1687	SPy_2207	AAK34835.1	null	trsA	-	2.193002634716601
438	65	SPy_0092	AAK33210.1	null	adcR	-	2.191891473812228
439	332	SPy_0464	AAK33478.1	null	-	-	2.191342040623563
440	713	SPy_0947	AAK33860.1	null	-	-	2.1905302254532817
441	407	SPy_0569	AAK33554.1	null	ftsY	-	2.190500745037043
442	155	SPy_0207	AAK33300.1	null	-	-	2.1894023812662664
443	673	SPy_0903	AAK33820.1	null	-	-	2.187531282555319
444	1573	SPy_2058	AAK34721.1	null	-	-	2.18706279308813
445	1588	SPy_2083	AAK34736.1	null	-	-	2.1855045367967203
446	280	SPy_0385	AAK33426.1	null	fhuD	-	2.1851716805149497
447	1047	SPy_1368	AAK34195.1	null	udk	-	2.184044343117238
448	1667	SPy_2185	AAK34815.1	null	gidA	-	2.18359371417147
449	934	SPy_1222	AAK34081.1	null	dfp	-	2.1833647098828615
450	461	SPy_0643	AAK33608.1	null	prfB	-	2.1833546540702087
451	1346	SPy_1750	AAK34494.1	null	fabD	-	2.1822420719317366
452	132	SPy_0177	AAK33277.1	null	-	-	2.1807851772257982
453	1263	SPy_1643	AAK34411.1	null	-	-	2.1768328828633523
454	1158	SPy_1509	AAK34306.1	null	clpE	-	2.1765457854045454
455	448	SPy_0627	AAK33595.1	null	regR	-	2.1760098688496274
456	1117	SPy_1462	AAK34265.1	null	-	-	2.1753649034497426
457	213	SPy_0290	AAK33359.1	null	-	-	2.1746973624660875
458	1372	SPy_1785	AAK34520.1	null	recG	-	2.174200341547233
459	1099	SPy_1443	AAK34247.1	null	-	-	2.173952317510361
460	436	SPy_0606	AAK33583.1	null	pepF	-	2.169821269138801
461	1448	SPy_1884	AAK34596.1	null	-	-	2.1690563368362388
462	1107	SPy_1451	AAK34255.1	null	-	-	2.1658181039568576
463	800	SPy_1060	AAK33947.2	null	-	-	2.1654514719608824
464	300	SPy_0422	AAK33446.1	null	metS	-	2.165446108581022
465	849	SPy_1121	AAK33996.1	null	-	-	2.164934058459273
466	1144	SPy_1493	AAK34292.1	null	-	-	2.162768646813514
467	5	SPy_0007	AAK33150.1	null	pth	-	2.1621800297138956
468	860	SPy_1135	AAK34007.1	null	-	-	2.1588072482437504
469	121	SPy_0166	AAK33266.1	null	-	-	2.1587238561580206
470	1087	SPy_1424	AAK34235.1	null	-	-	2.157339796769531
471	862	SPy_1137	AAK34009.1	null	-	-	2.156533554161911
472	432	SPy_0601	AAK33579.1	null	-	-	2.1547334304251464
473	1278	SPy_1664	AAK34426.1	null	pbpX	-	2.154491135204347
474	799	SPy_1059	AAK33946.1	null	-	-	2.1516269181660355
475	393	SPy_0545	AAK33539.1	null	-	-	2.1496242185750365
476	1504	SPy_1959	AAK34652.1	null	-	-	2.1482353494490565
477	1116	SPy_1461	AAK34264.1	null	-	-	2.1473712097828876
478	1600	SPy_2097	AAK34748.1	null	-	-	2.1431564888994834
479	120	SPy_0165	AAK33265.1	null	nga	-	2.142931256114572
480	1136	SPy_1484	AAK34284.1	null	xis	-	2.1421061753460733
481	18	SPy_0024	AAK33163.1	null	purC	-	2.1418353865682542
482	624	SPy_0841	AAK33771.1	null	-	-	2.1409757346977627
483	743	SPy_0986	AAK33890.1	null	-	-	2.1409537818142854
484	1067	SPy_1399	AAK34215.1	null	nagB	-	2.140820423994087
485	462	SPy_0644	AAK33609.1	null	ftsE	-	2.1395289190375526
486	1159	SPy_1510	AAK34307.1	null	mutT	-	2.139239622709899
487	1672	SPy_2191	AAK34820.1	null	-	-	2.1378546465175754
488	1292	SPy_1684	AAK34440.1	null	glpK	-	2.137694284033823
489	1660	SPy_2177	AAK34808.1	null	-	-	2.134524729420413
490	1299	SPy_1694	AAK34447.1	null	nagA	-	2.1337979131508837
491	95	SPy_0130	AAK33240.1	null	-	-	2.1324193442959714
492	1479	SPy_1924	AAK34627.1	null	lacR.2	-	2.1323477943948177
493	606	SPy_0817	AAK33753.1	null	thiI	-	2.1301625146843155
494	131	SPy_0176	AAK33276.1	null	-	-	2.129019402162866
495	647	SPy_0874	AAK33794.1	null	-	-	2.1281959065986533
496	616	SPy_0832	AAK33763.1	null	pyrB	-	2.125777280650194
497	101	SPy_0140	AAK33246.1	null	-	-	2.1248431754439845
498	364	SPy_0511	AAK33510.1	null	gloA	-	2.124373790038652
499	1174	SPy_1528	AAK34322.1	null	-	-	2.1240717972967693
500	1354	SPy_1761	AAK34502.1	null	grpE	-	2.1230806326832603
501	777	SPy_1032	AAK33924.1	null	hylA	-	2.1221923072078974
502	1540	SPy_2006	AAK34688.1	null	-	-	2.121165777919668
503	1417	SPy_1845	AAK34565.1	null	-	-	2.1206898718173597
504	923	SPy_1211	AAK34070.1	null	-	-	2.120325106787051
505	943	SPy_1233	AAK34090.1	null	coaA	-	2.11855628052155
506	836	SPy_1105	AAK33983.1	null	potD	-	2.117930071506648
507	1268	SPy_1649	AAK34416.1	null	pbp1A	-	2.1164799387285353
508	514	SPy_0706	AAK33661.1	null	-	-	2.1164214479612173
509	222	SPy_0306	AAK33368.1	null	-	-	2.111824176201387
510	198	SPy_0269	AAK33344.1	null	prgA	-	2.109648072433982
511	607	SPy_0818	AAK33754.1	null	-	-	2.108526973017209
512	1681	SPy_2201	AAK34829.1	null	hasB	-	2.1085096591708568
513	1320	SPy_1723	AAK34468.1	null	-	-	2.107476370536388
514	179	SPy_0248	AAK33325.1	null	-	-	2.1068363195795
515	1496	SPy_1947	AAK34644.1	null	-	-	2.1053891534496105
516	1322	SPy_1725	AAK34470.1	null	-	-	2.105329217800501
517	1382	SPy_1798	AAK34530.1	null	-	-	2.1047710136840787
518	1155	SPy_1506	AAK34303.1	null	-	-	2.1047040628398697
519	1367	SPy_1780	AAK34515.1	null	-	-	2.1027069269498146
520	995	SPy_1295	AAK34143.1	null	malF	-	2.1013556642627753
521	562	SPy_0768	AAK33709.1	null	pheS	-	2.1011588106385353
522	1204	SPy_1564	AAK34351.1	null	-	-	2.10026042045436
523	1093	SPy_1436	AAK34241.1	null	mf3	-	2.0986600903037167
524	1329	SPy_1733	AAK34477.1	null	-	-	2.098417413835521
525	592	SPy_0802	AAK33739.1	null	-	-	2.097649798927006
526	1525	SPy_1988	AAK34673.1	null	-	-	2.097438190642105
527	215	SPy_0294	AAK33361.1	null	oppB	-	2.094543968059803
528	1523	SPy_1986	AAK34671.1	null	-	-	2.0918207853699613
529	602	SPy_0813	AAK33749.1	null	gor	-	2.091619813908301
530	625	SPy_0843	AAK33772.1	null	-	-	2.09108436507288
531	660	SPy_0887	AAK33807.2	null	-	-	2.090947832711995
532	1108	SPy_1452	AAK34256.1	null	-	-	2.090923345043511
533	1351	SPy_1758	AAK34499.1	null	phaB	-	2.0888754923833015
534	1402	SPy_1828	AAK34550.1	null	-	-	2.088686684737068
535	326	SPy_0458	AAK33472.1	null	-	-	2.0882849497530493
536	1545	SPy_2016	AAK34693.1	null	sic	-	2.087694902924782
537	1688	SPy_2209	AAK34836.1	null	-	-	2.086942069096046
538	1034	SPy_1354	AAK34182.1	null	map	-	2.08687909169293
539	1578	SPy_2066	AAK34726.1	null	-	-	2.08670813443159
540	1675	SPy_2195	AAK34823.1	null	-	-	2.084907209791961
541	1392	SPy_1815	AAK34540.2	null	scrA	-	2.0841702633075365
542	99	SPy_0136	AAK33244.1	null	-	-	2.082337992678263
543	138	SPy_0183	AAK33283.1	null	opuAA	-	2.08192150145579
544	1666	SPy_2184	AAK34814.1	null	-	-	2.08187452277658
545	531	SPy_0728	AAK33678.1	null	-	-	2.0817594870955602
546	339	SPy_0473	AAK33485.1	null	-	-	2.0817504979168846
547	1587	SPy_2082	AAK34735.1	null	hutU	-	2.0817217508372834
548	122	SPy_0167	AAK33267.1	null	slo	-	2.0808878492172633
549	1097	SPy_1441	AAK34245.1	null	-	-	2.080724870489844
550	319	SPy_0447	AAK33465.1	null	pfs	-	2.080242513919261
551	360	SPy_0506	AAK33506.1	null	pcp	-	2.0789232332290286
552	297	SPy_0414	AAK33443.1	null	lctO	-	2.07602774656527
553	1185	SPy_1539	AAK34333.1	null	asnA	-	2.0754388973525066
554	1272	SPy_1654	AAK34420.1	null	aapA	-	2.075388383337705
555	1607	SPy_2110	AAK34755.1	null	nrdD	-	2.074810345420331
556	210	SPy_0287	AAK33356.1	null	-	-	2.0745117917947584
557	1259	SPy_1639	AAK34407.1	null	atoA	-	2.0740725936964397
558	1542	SPy_2009	AAK34690.1	null	-	-	2.0716429109926042
559	258	SPy_0358	AAK33404.1	null	-	-	2.0708473042957687
560	990	SPy_1290	AAK34138.1	null	-	-	2.070558163207088
561	614	SPy_0830	AAK33761.1	null	pyrR	-	2.0703398623721387
562	763	SPy_1012	AAK33910.1	null	-	-	2.0701927207501916
563	1503	SPy_1958	AAK34651.1	null	def	-	2.068729406555437
564	1301	SPy_1697	AAK34449.1	null	-	-	2.068675994636776
565	868	SPy_1143	AAK34015.1	null	-	-	2.0680308567283197
566	619	SPy_0836	AAK33766.1	null	-	-	2.067063953122154
567	1276	SPy_1659	AAK34424.1	null	-	-	2.0669397858333256
568	1164	SPy_1516	AAK34312.1	null	-	-	2.064354294869744
569	829	SPy_1098	AAK33976.1	null	folP	-	2.0638165407941513
570	189	SPy_0260	AAK33335.1	null	-	-	2.0637185131217772
571	443	SPy_0617	AAK33590.1	null	-	-	2.063285110788827
572	615	SPy_0831	AAK33762.1	null	pyrP	-	2.060746943843186
573	193	SPy_0264	AAK33339.1	null	rpe	-	2.059785303715616
574	1566	SPy_2049	AAK34714.1	null	pflD	-	2.0583693404411947
575	956	SPy_1248	AAK34103.1	null	-	-	2.0579874710062347
576	1623	SPy_2128	AAK34771.1	null	-	-	2.0566321718823577
577	381	SPy_0532	AAK33527.1	null	smc	-	2.056182629261245
578	410	SPy_0572	AAK33557.1	null	-	-	2.053818358819648
579	957	SPy_1249	AAK34104.1	null	-	-	2.053769915294052
580	1270	SPy_1652	AAK34418.1	null	nadE	-	2.0536661749017333
581	1476	SPy_1921	AAK34624.1	null	lacC.2	-	2.0533373179505654
582	1590	SPy_2085	AAK34738.1	null	fhs.2	-	2.0509468726508997
583	282	SPy_0388	AAK33428.1	null	murE	-	2.0507094140510436
584	1567	SPy_2050	AAK34715.1	null	-	-	2.0505682893437536
585	1171	SPy_1525	AAK34319.1	null	murD	-	2.0499273787076477
586	560	SPy_0764	AAK33707.1	null	epuA	-	2.049258567142013
587	819	SPy_1083	AAK33966.1	null	srtA	-	2.045495187777687
588	1669	SPy_2188	AAK34817.1	null	-	-	2.045480987158929
589	1682	SPy_2202	AAK34830.1	null	hasC	-	2.045100869705506
590	549	SPy_0752	AAK33696.1	null	-	-	2.0450407141124542
591	246	SPy_0340	AAK33392.1	null	dnaI	-	2.0446478382869704
592	1427	SPy_1861	AAK34575.1	null	-	-	2.0444523469586446
593	1481	SPy_1927	AAK34629.1	null	-	-	2.0433503337760617
594	295	SPy_0410	AAK33441.1	null	-	-	2.0424622528569443
595	709	SPy_0943	AAK33856.1	null	-	-	2.0423965366911347
596	88	SPy_0121	AAK33233.1	null	-	-	2.0420817009441676
597	978	SPy_1275	AAK34125.2	null	-	-	2.041375392122132
598	455	SPy_0636	AAK33602.1	null	idnO	-	2.0405042117388343
599	676	SPy_0907	AAK33823.1	null	pyrC	-	2.038791636002135
600	165	SPy_0228	AAK33311.2	null	-	-	2.0386866704157884
601	546	SPy_0747	AAK33693.1	null	-	-	2.03805590977555
602	252	SPy_0348	AAK33398.1	null	-	-	2.0371712667643047
603	1275	SPy_1658	AAK34423.1	null	-	-	2.0355215263982807
604	1684	SPy_2204	AAK34832.1	null	recF	-	2.0352640354049645
605	166	SPy_0229	AAK33312.1	null	-	-	2.034898386335753
606	1251	SPy_1628	AAK34399.1	null	fmt	-	2.033567292261928
607	827	SPy_1096	AAK33974.1	null	folC.1	-	2.0332834143930993
608	1209	SPy_1569	AAK34356.1	null	-	-	2.033254192522517
609	335	SPy_0469	AAK33481.1	null	-	-	2.0330528595710495
610	1053	SPy_1374	AAK34201.1	null	nrdH	-	2.032908783338723
611	634	SPy_0853	AAK33781.1	null	-	-	2.032347326449713
612	197	SPy_0268	AAK33343.1	null	purR	-	2.0305546962043937
613	1284	SPy_1674	AAK34432.1	null	-	-	2.0304608515271694
614	903	SPy_1184	AAK34050.2	null	-	-	2.0301823590944807
615	357	SPy_0503	AAK33503.1	null	-	-	2.0293724978784304
616	566	SPy_0772	AAK33713.1	null	-	-	2.028892211063877
617	340	SPy_0475	AAK33486.1	null	dgk	-	2.0272773436688243
618	1249	SPy_1626	AAK34397.1	null	pppL	-	2.0265611126859304
619	1309	SPy_1709	AAK34457.1	null	-	-	2.025833618793102
620	721	SPy_0958	AAK33868.1	null	-	-	2.0255656313982473
621	986	SPy_1285	AAK34133.1	null	-	-	2.025484209625187
622	919	SPy_1206	AAK34066.1	null	-	-	2.0252284240287026
623	377	SPy_0528	AAK33523.1	null	vicR	-	2.02500827277543
624	678	SPy_0909	AAK33825.1	null	parE	-	2.0224509095901517
625	571	SPy_0778	AAK33718.1	null	-	-	2.022439804942412
626	1464	SPy_1904	AAK34612.1	null	hsdR	-	2.0220249963116554
627	485	SPy_0671	AAK33632.1	null	-	-	2.0218575553797162
628	456	SPy_0637	AAK33603.1	null	-	-	2.0214083633888675
629	366	SPy_0513	AAK33512.1	null	pepQ	-	2.0211402572014365
630	920	SPy_1208	AAK34067.1	null	-	-	2.018669204787089
631	731	SPy_0971	AAK33878.1	null	-	-	2.0171912935222482
632	1518	SPy_1980	AAK34666.1	null	-	-	2.016381269448577
633	1494	SPy_1945	AAK34642.1	null	-	-	2.016345506064634
634	793	SPy_1053	AAK33940.1	null	lepA	-	2.014643853216191
635	1184	SPy_1538	AAK34332.1	null	-	-	2.0142926799439325
636	416	SPy_0580	AAK33563.1	null	-	-	2.0140080414958277
637	1674	SPy_2194	AAK34822.1	null	-	-	2.013906589282513
638	1332	SPy_1736	AAK34480.2	null	-	-	2.0123861017981413
639	1104	SPy_1448	AAK34252.1	null	-	-	2.0120034684248433
640	1303	SPy_1699	AAK34451.1	null	-	-	2.0116203702615727
641	926	SPy_1214	AAK34073.1	null	lplA	-	2.011260636707317
642	621	SPy_0838	AAK33768.1	null	-	-	2.0104308374694617
643	992	SPy_1292	AAK34140.1	null	malM	-	2.009885521941381
644	1391	SPy_1813	AAK34539.1	null	-	-	2.009656393072235
645	317	SPy_0444	AAK33463.1	null	-	-	2.0089515289908872
646	1339	SPy_1743	AAK34487.1	null	accA	-	2.008349230849365
647	1091	SPy_1432	AAK34239.1	null	pyrD	-	2.0083296114104665
648	153	SPy_0203	AAK33298.1	null	tgt	-	2.007750075962721
649	765	SPy_1016	AAK33912.1	null	-	-	2.0058845351506176
650	865	SPy_1140	AAK34012.1	null	tdk2	-	2.002661485529588
651	1114	SPy_1459	AAK34262.1	null	-	-	2.0016282713739995
652	1045	SPy_1366	AAK34193.1	null	-	-	2.001570013603648
653	1389	SPy_1810	AAK34537.1	null	pmi	-	2.0011351727082776
654	635	SPy_0854	AAK33782.1	null	fruB	-	1.9994305201195417
655	1586	SPy_2081	AAK34734.1	null	hutI	-	1.999419335945968
656	1199	SPy_1558	AAK34346.1	null	-	-	1.999256700577414
657	1101	SPy_1445	AAK34249.1	null	hylP3	-	1.998558733989499
658	893	SPy_1173	AAK34040.1	null	gid	-	1.9984842112265828
659	918	SPy_1205	AAK34065.1	null	-	-	1.9983016887437437
660	133	SPy_0178	AAK33278.1	null	-	-	1.9967479062863775
661	249	SPy_0343	AAK33395.1	null	-	-	1.9955821276641168
662	1341	SPy_1745	AAK34489.1	null	accC	-	1.9931191187102286
663	298	SPy_0416	AAK33444.1	null	prtS	-	1.9922276604682514
664	25	SPy_0033	AAK33170.1	null	purE	-	1.9919805266577675
665	1592	SPy_2088	AAK34740.1	null	-	-	1.9906999802096594
666	94	SPy_0129	AAK33239.1	null	-	-	1.9902886419383683
667	641	SPy_0865	AAK33788.1	null	-	-	1.9886506676654998
668	1026	SPy_1343	AAK34174.1	null	-	-	1.9878837246003185
669	589	SPy_0799	AAK33736.1	null	pepT	-	1.9868216601614843
670	1366	SPy_1779	AAK34514.1	null	-	-	1.9858544023506943
671	789	SPy_1046	AAK33936.1	null	-	-	1.9847668925604516
672	336	SPy_0470	AAK33482.1	null	-	-	1.9828815307441408
673	1465	SPy_1905	AAK34613.1	null	hsdS	-	1.9828406087208412
674	914	SPy_1201	AAK34061.1	null	ylxM	-	1.9824557398068254
675	958	SPy_1250	AAK34105.1	null	mreA	-	1.981774312787187
676	599	SPy_0809	AAK33746.1	null	aroD	-	1.9813726885001943
677	90	SPy_0123	AAK33235.1	null	-	-	1.9812793098098698
678	207	SPy_0281	AAK33353.1	null	mecA	-	1.9811180386770189
679	106	SPy_0146	AAK33251.1	null	-	-	1.9810017529773203
680	604	SPy_0815	AAK33751.1	null	-	-	1.9807750340527153
681	1369	SPy_1782	AAK34517.1	null	asnB	-	1.9803550119318316
682	274	SPy_0378	AAK33420.1	null	hlyX	-	1.9802164145145793
683	450	SPy_0629	AAK33597.1	null	agaD	-	1.9768750281947554
684	797	SPy_1057	AAK33944.1	null	-	-	1.9767243534981962
685	650	SPy_0877	AAK33797.1	null	mvaD	-	1.9754930490344138
686	1146	SPy_1495	AAK34294.1	null	recN	-	1.9750361567801553
687	977	SPy_1274	AAK34124.1	null	-	-	1.9746190884781354
688	235	SPy_0323	AAK33381.1	null	braB	-	1.9742689710185366
689	711	SPy_0945	AAK33858.1	null	-	-	1.9737362962741896
690	1079	SPy_1412	AAK34227.1	null	-	-	1.9734622404671625
691	1685	SPy_2205	AAK34833.1	null	-	-	1.9733312147318665
692	1156	SPy_1507	AAK34304.1	null	-	-	1.9730211868605165
693	362	SPy_0508	AAK33508.1	null	-	-	1.972647503127824
694	597	SPy_0807	AAK33744.1	null	-	-	1.971736391651795
695	1092	SPy_1434	AAK34240.1	null	-	-	1.9712675579886978
696	904	SPy_1186	AAK34051.1	null	citD	-	1.9697936837126646
697	746	SPy_0989	AAK33893.1	null	-	-	1.9691673213163323
698	470	SPy_0654	AAK33617.1	null	-	-	1.9687917166096824
699	1277	SPy_1662	AAK34425.1	null	mraY	-	1.9683788501313677
700	950	SPy_1242	AAK34097.1	null	pstB2	-	1.9683464012586016
701	1280	SPy_1666	AAK34428.1	null	-	-	1.9677457479555511
702	953	SPy_1245	AAK34100.1	null	pstS	-	1.9673568548033764
703	441	SPy_0615	AAK33588.1	null	murN	-	1.9654158373876804
704	102	SPy_0141	AAK33247.1	null	atoD.2	-	1.9648023610657275
705	1564	SPy_2047	AAK34712.1	null	gldA	-	1.9628418204024074
706	946	SPy_1237	AAK34093.1	null	-	-	1.959523784865771
707	134	SPy_0179	AAK33279.1	null	araD	-	1.9584798419919363
708	1658	SPy_2174	AAK34806.1	null	-	-	1.9571626645882008
709	1621	SPy_2126	AAK34769.1	null	-	-	1.9534789530651748
710	1524	SPy_1987	AAK34672.1	null	-	-	1.953221586768242
711	1168	SPy_1521	AAK34316.1	null	ftsA	-	1.9531801548572392
712	1153	SPy_1503	AAK34301.1	null	-	-	1.9529683820990715
713	89	SPy_0122	AAK33234.1	null	-	-	1.952599644228805
714	1411	SPy_1837	AAK34559.1	null	mutS2	-	1.9523581574907674
715	826	SPy_1094	AAK33973.1	null	-	-	1.9519775502531131
716	387	SPy_0538	AAK33533.1	null	-	-	1.951878911476013
717	216	SPy_0295	AAK33362.1	null	oppC	-	1.951511718334081
718	1593	SPy_2089	AAK34741.1	null	hutH	-	1.9499694040111544
719	463	SPy_0645	AAK33610.1	null	ftsX	-	1.9494395073140545
720	1430	SPy_1864	AAK34578.1	null	dnaQ	-	1.9490443701935825
721	539	SPy_0740	AAK33686.1	null	sagC	-	1.9485947739135614
722	1691	SPy_2215	AAK34839.1	null	-	-	1.9483823265052254
723	312	SPy_0439	AAK33458.1	null	-	-	1.948373910460225
724	428	SPy_0596	AAK33575.1	null	-	-	1.9478413973723603
725	1166	SPy_1519	AAK34314.1	null	-	-	1.9477656127971443
726	648	SPy_0875	AAK33795.1	null	-	-	1.9464690519464318
727	479	SPy_0664	AAK33626.1	null	-	-	1.9457428754734076
728	691	SPy_0923	AAK33838.1	null	-	-	1.9450723401881267
729	1182	SPy_1536	AAK34330.1	null	-	-	1.9448135740404893
730	745	SPy_0988	AAK33892.1	null	-	-	1.9442797627918482
731	191	SPy_0262	AAK33337.1	null	ksgA	-	1.9429052980326726
732	975	SPy_1272	AAK34122.1	null	-	-	1.9428266342857745
733	17	SPy_0023	AAK33162.1	null	acpP.2	-	1.9422407902187122
734	1236	SPy_1607	AAK34384.1	null	-	-	1.9412901479950944
735	1031	SPy_1351	AAK34179.1	null	aroK	-	1.9412861109138713
736	1237	SPy_1608	AAK34385.1	null	-	-	1.940930774707687
737	167	SPy_0230	AAK33313.1	null	-	-	1.9406894698773935
738	853	SPy_1125	AAK34000.1	null	-	-	1.9404930352176812
739	254	SPy_0351	AAK33400.1	null	-	-	1.9404158474374311
740	764	SPy_1013	AAK33911.1	null	fbp	-	1.9400576780414749
741	1194	SPy_1551	AAK34342.2	null	-	-	1.93926492130695
742	287	SPy_0397	AAK33433.1	null	-	-	1.9392146949027504
743	368	SPy_0515	AAK33514.1	null	-	-	1.9374541446125046
744	146	SPy_0191a	AAK33291.1	null	-	-	1.9370651925238982
745	486	SPy_0672	AAK33633.1	null	-	-	1.9369088877351002
746	638	SPy_0857	AAK33785.1	null	mur1.2	-	1.936754908468922
747	844	SPy_1115	AAK33991.1	null	-	-	1.9366363380270346
748	1312	SPy_1712	AAK34460.1	null	lacR.1	-	1.9360412011775145
749	323	SPy_0454	AAK33469.1	null	mtsB	-	1.936004801924975
750	781	SPy_1036	AAK33928.1	null	-	-	1.935656826777223
751	1176	SPy_1530	AAK34324.1	null	-	-	1.935627247134562
752	140	SPy_0185	AAK33285.1	null	polA	-	1.934396510810895
753	262	SPy_0363	AAK33408.1	null	-	-	1.9343700695211152
754	1497	SPy_1949	AAK34645.1	null	-	-	1.9338334382060172
755	1330	SPy_1734	AAK34478.1	null	-	-	1.932910703907517
756	1316	SPy_1718	AAK34464.1	null	-	-	1.9320613003168503
757	1298	SPy_1693	AAK34446.1	null	-	-	1.930865669811035
758	1663	SPy_2181	AAK34811.1	null	-	-	1.9305294050599795
759	224	SPy_0308	AAK33370.1	null	-	-	1.93045951399762
760	858	SPy_1133	AAK34005.1	null	-	-	1.9304473304643817
761	6	SPy_0008	AAK33151.1	null	trcF	-	1.9298457683599362
762	1670	SPy_2189	AAK34818.1	null	sdhB	-	1.9288270651639332
763	708	SPy_0942	AAK33855.1	null	-	-	1.927526103011513
764	345	SPy_0480	AAK33491.1	null	-	-	1.925737895572301
765	504	SPy_0694	AAK33651.2	null	-	-	1.9256148909941897
766	670	SPy_0900	AAK33817.1	null	pyrF	-	1.9252889285088304
767	987	SPy_1286	AAK34134.1	null	-	-	1.923539362576315
768	966	SPy_1259	AAK34113.1	null	-	-	1.923271453447698
769	1264	SPy_1644	AAK34412.1	null	-	-	1.9230929436527684
770	1068	SPy_1400	AAK34216.1	null	queA	-	1.9228863222394954
771	270	SPy_0373	AAK33416.1	null	-	-	1.9223008705210745
772	951	SPy_1243	AAK34098.1	null	pstC	-	1.922030190643494
773	67	SPy_0094	AAK33212.1	null	adcB	-	1.921831235398787
774	618	SPy_0835	AAK33765.1	null	carB	-	1.921827711693833
775	831	SPy_1100	AAK33978.1	null	folK	-	1.9218026229723442
776	296	SPy_0412	AAK33442.1	null	exoA	-	1.9217797896590498
777	1641	SPy_2152	AAK34789.1	null	-	-	1.9206309968113884
778	23	SPy_0031	AAK33168.1	null	-	-	1.9204018844679045
779	1110	SPy_1454	AAK34258.1	null	-	-	1.9200885975421809
780	1574	SPy_2059	AAK34722.1	null	pbp2A	-	1.91980155219898
781	1291	SPy_1683	AAK34439.1	null	glpO	-	1.919662109206723
782	1129	SPy_1476	AAK34277.1	null	-	-	1.9194713064665356
783	847	SPy_1119	AAK33994.1	null	-	-	1.9186547172959603
784	1517	SPy_1979	AAK34665.1	null	ska	-	1.9185341541832583
785	656	SPy_0883	AAK33803.1	null	dyr	-	1.9185150149807768
786	1364	SPy_1776	AAK34512.1	null	-	-	1.9173168283531683
787	899	SPy_1179	AAK34046.1	null	-	-	1.9169708048693759
788	473	SPy_0657	AAK33620.1	null	-	-	1.9164457006445834
789	1457	SPy_1897	AAK34605.1	null	-	-	1.9156259357092866
790	1152	SPy_1502	AAK34300.1	null	folD	-	1.9148031802127168
791	1673	SPy_2193	AAK34821.1	null	-	-	1.9142802785094195
792	1612	SPy_2115	AAK34760.1	null	-	-	1.9129826924370261
793	1102	SPy_1446	AAK34250.1	null	-	-	1.9117721664285336
794	194	SPy_0265	AAK33340.1	null	-	-	1.9110411970560157
795	1187	SPy_1542	AAK34335.1	null	-	-	1.911030473024646
796	464	SPy_0646	AAK33611.1	null	-	-	1.9102798210329939
797	435	SPy_0605	AAK33582.1	null	bsaA	-	1.9089885822663644
798	516	SPy_0710	AAK33663.1	null	-	-	1.9086113660229826
799	609	SPy_0821	AAK33756.1	null	-	-	1.9085942644564704
800	405	SPy_0567	AAK33552.1	null	-	-	1.9080389109472113
801	841	SPy_1111	AAK33988.1	null	-	-	1.9076329473820446
802	347	SPy_0486	AAK33493.1	null	-	-	1.9070902736531972
803	643	SPy_0867	AAK33790.1	null	-	-	1.9070371941304247
804	316	SPy_0443	AAK33462.1	null	gcaD	-	1.906614322172455
805	639	SPy_0861	AAK33786.1	null	-	-	1.9062311698280727
806	261	SPy_0362	AAK33407.1	null	-	-	1.9054472543886476
807	1070	SPy_1402	AAK34218.1	null	-	-	1.9048058036044666
808	811	SPy_1071	AAK33958.1	null	thdF	-	1.9044633588325706
809	1085	SPy_1421	AAK34233.1	null	ddlA	-	1.9035651938705636
810	424	SPy_0590	AAK33571.1	null	-	-	1.9031612423097204
811	879	SPy_1155	AAK34026.1	null	-	-	1.9024311778549476
812	830	SPy_1099	AAK33977.1	null	folQ	-	1.9003696245112809
813	1559	SPy_2040	AAK34707.1	null	-	-	1.8998889536379115
814	378	SPy_0529	AAK33524.1	null	vicK	-	1.8991305580371396
815	1488	SPy_1938	AAK34636.1	null	-	-	1.8979512927372764
816	169	SPy_0235	AAK33315.1	null	-	-	1.8978385573101142
817	970	SPy_1263	AAK34117.1	null	-	-	1.8976827340717337
818	696	SPy_0928	AAK33843.1	null	-	-	1.8962647202958056
819	1513	SPy_1972	AAK34661.1	null	pulA	-	1.8961416473395996
820	1169	SPy_1523	AAK34317.1	null	divIB	-	1.8956963909869222
821	784	SPy_1039	AAK33931.1	null	-	-	1.8916918167353123
822	321	SPy_0450	AAK33467.2	null	-	-	1.891370609179418
823	980	SPy_1277	AAK34127.1	null	-	-	1.8913666065690602
824	1138	SPy_1486	AAK34286.1	null	-	-	1.8895618939803933
825	772	SPy_1025	AAK33919.1	null	-	-	1.8886167488879004
826	1130	SPy_1477	AAK34278.1	null	-	-	1.887965458869331
827	1274	SPy_1657	AAK34422.1	null	-	-	1.8845166525405679
828	1112	SPy_1456	AAK34260.1	null	-	-	1.883722961197866
829	547	SPy_0749	AAK33694.1	null	-	-	1.8833433454021955
830	883	SPy_1159	AAK34030.1	null	hlyIII	-	1.8829726122975918
831	1172	SPy_1526	AAK34320.1	null	-	-	1.8824388592905619
832	964	SPy_1257	AAK34111.1	null	-	-	1.8811115768170235
833	1581	SPy_2073	AAK34729.1	null	clpC	-	1.880497248161573
834	679	SPy_0910	AAK33826.1	null	parC	-	1.8785199633726617
835	85	SPy_0115	AAK33230.1	null	pepA	-	1.8782233682797604
836	1148	SPy_1497	AAK34296.1	null	hlyA1	-	1.8778851106034227
837	1414	SPy_1841	AAK34562.1	null	-	-	1.8776406580832203
838	190	SPy_0261	AAK33336.1	null	-	-	1.8764352263297845
839	1632	SPy_2140	AAK34780.1	null	-	-	1.8760442615677921
840	324	SPy_0456	AAK33470.1	null	mtsC	-	1.8759999150754545
841	236	SPy_0324	AAK33382.1	null	-	-	1.8756534043201079
842	70	SPy_0097	AAK33215.1	null	pbp1b	-	1.874540153709042
843	952	SPy_1244	AAK34099.1	null	pstC2	-	1.8738729842833262
844	157	SPy_0210	AAK33302.1	null	-	-	1.8733063453318661
845	1627	SPy_2132	AAK34775.1	null	-	-	1.8732821112907254
846	1333	SPy_1737	AAK34481.1	null	-	-	1.8732542024520096
847	1453	SPy_1892	AAK34601.1	null	-	-	1.8723341946060748
848	1340	SPy_1744	AAK34488.1	null	accD	-	1.871140002101831
849	878	SPy_1154	AAK34025.1	null	-	-	1.870929219529418
850	1541	SPy_2007	AAK34689.1	null	lmb	-	1.8702000084032542
851	315	SPy_0442	AAK33461.1	null	-	-	1.869152817744872
852	1120	SPy_1465	AAK34268.1	null	-	-	1.8679327267819676
853	255	SPy_0352	AAK33401.1	null	-	-	1.8677432028234884
854	1282	SPy_1672	AAK34430.1	null	proB	-	1.8676605318017556
855	12	SPy_0016	AAK33157.1	null	-	-	1.8655773148076065
856	586	SPy_0796	AAK33733.1	null	-	-	1.865118827710694
857	301	SPy_0425	AAK33447.1	null	nrdF.1	-	1.8645770414385847
858	1390	SPy_1811	AAK34538.1	null	scrK	-	1.8642717769708292
859	1484	SPy_1934	AAK34632.1	null	-	-	1.8635509463611704
860	955	SPy_1247	AAK34102.1	null	-	-	1.8632417186020347
861	659	SPy_0886	AAK33806.1	null	-	-	1.8630001898199415
862	409	SPy_0571	AAK33556.1	null	licT	-	1.8627592337378227
863	1501	SPy_1956	AAK34649.1	null	-	-	1.8612201217381614
864	507	SPy_0697	AAK33654.1	null	-	-	1.8608455033734388
865	1048	SPy_1369	AAK34196.1	null	deaD2	-	1.8595953318607998
866	1049	SPy_1370	AAK34197.1	null	-	-	1.8579919316406404
867	710	SPy_0944	AAK33857.1	null	-	-	1.8576098208337557
868	1002	SPy_1304	AAK34150.1	null	amyB	-	1.8573782605565412
869	1383	SPy_1801	AAK34531.1	null	isp2	-	1.856976560943977
870	1139	SPy_1487	AAK34287.1	null	-	-	1.8567930604286116
871	655	SPy_0882	AAK33802.1	null	thyA	-	1.8544651773967504
872	1395	SPy_1818	AAK34543.2	null	nusB	-	1.8517914603047019
873	1610	SPy_2113	AAK34758.1	null	-	-	1.8512110381465434
874	758	SPy_1006	AAK33905.1	null	lys	-	1.850707680642313
875	227	SPy_0312	AAK33373.1	null	-	-	1.8493801731435258
876	184	SPy_0255	AAK33330.1	null	-	-	1.8489139601406719
877	690	SPy_0922	AAK33837.1	null	-	-	1.848666683170835
878	750	SPy_0994	AAK33897.1	null	-	-	1.8479898685442242
879	908	SPy_1191	AAK34055.1	null	oadA	-	1.8478287730077876
880	15	SPy_0021	AAK33160.1	null	-	-	1.847571428130738
881	476	SPy_0660	AAK33623.1	null	-	-	1.8466228402926406
882	29	SPy_0037	AAK33174.1	null	-	-	1.8461389067496579
883	583	SPy_0792	AAK33730.1	null	rgpFc	-	1.8458234411630592
884	1489	SPy_1939	AAK34637.1	null	-	-	1.8457291018247641
885	1678	SPy_2198	AAK34826.1	null	-	-	1.845375000728273
886	113	SPy_0155	AAK33258.1	null	ntpB	-	1.8451359150511661
887	792	SPy_1049	AAK33939.1	null	-	-	1.844245376291886
888	515	SPy_0707	AAK33662.1	null	-	-	1.8430847506733725
889	1198	SPy_1557	AAK34345.1	null	msrA	-	1.8428573471506995
890	186	SPy_0257	AAK33332.1	null	nanH	-	1.8426753013538095
891	1664	SPy_2182	AAK34812.1	null	holB	-	1.842662959264166
892	475	SPy_0659	AAK33622.1	null	-	-	1.842507358950733
893	1491	SPy_1941	AAK34639.1	null	cysS	-	1.8407950653669605
894	835	SPy_1104	AAK33982.2	null	potC	-	1.8403909113202201
895	1095	SPy_1438	AAK34243.1	null	-	-	1.8403634622289855
896	57	SPy_0073	AAK33202.1	null	secY	-	1.8386586958484812
897	700	SPy_0932	AAK33847.2	null	-	-	1.8386201164198483
898	379	SPy_0530	AAK33525.1	null	vicX	-	1.8382247950713182
899	867	SPy_1142	AAK34014.1	null	hemK	-	1.8378239651298274
900	337	SPy_0471	AAK33483.1	null	phoH	-	1.8367400745432219
901	1327	SPy_1730	AAK34475.1	null	hit	-	1.8367297434757066
902	488	SPy_0674	AAK33635.1	null	-	-	1.8367266183149547
903	1551	SPy_2027	AAK34699.1	null	-	-	1.8365961268797577
904	1323	SPy_1726	AAK34471.1	null	-	-	1.836529660868456
905	795	SPy_1055	AAK33942.1	null	csrA	-	1.8363206725289674
906	1009	SPy_1314	AAK34157.1	null	uvrB	-	1.8362532657174748
907	196	SPy_0267	AAK33342.1	null	cbf	-	1.836148808796074
908	1368	SPy_1781	AAK34516.1	null	-	-	1.8355341380218928
909	1649	SPy_2162	AAK34797.1	null	cadD	-	1.8349838028578525
910	1509	SPy_1964	AAK34657.1	null	cdsA	-	1.8347998451632486
911	1614	SPy_2117	AAK34762.1	null	cinA	-	1.8341150940356319
912	152	SPy_0201	AAK33297.1	null	-	-	1.8334834629564507
913	782	SPy_1037	AAK33929.1	null	-	-	1.8332618321669185
914	519	SPy_0713	AAK33666.1	null	pepD	-	1.8329041122506997
915	581	SPy_0790	AAK33728.1	null	rgpDc	-	1.8325472836152488
916	1035	SPy_1355	AAK34183.1	null	-	-	1.8322615026340054
917	973	SPy_1267	AAK34120.1	null	pcrA	-	1.831951465980405
918	305	SPy_0430	AAK33451.1	null	-	-	1.831659118978368
919	239	SPy_0329	AAK33385.1	null	gidB	-	1.831598213996593
920	1180	SPy_1534	AAK34328.1	null	-	-	1.831431014515315
921	114	SPy_0157	AAK33259.1	null	ntpD	-	1.831286755655336
922	425	SPy_0591	AAK33572.1	null	-	-	1.8301812127514943
923	206	SPy_0280	AAK33352.1	null	bacA	-	1.8291816096022224
924	1552	SPy_2029	AAK34700.1	null	-	-	1.8290250061650841
925	412	SPy_0575	AAK33559.1	null	-	-	1.8287937910627834
926	1262	SPy_1642	AAK34410.1	null	luxS	-	1.827759531544089
927	1245	SPy_1621	AAK34393.1	null	-	-	1.8271896244258834
928	941	SPy_1230	AAK34088.1	null	cdd	-	1.8267581972293374
929	1510	SPy_1965	AAK34658.1	null	uppS	-	1.8261780902191413
930	1170	SPy_1524	AAK34318.1	null	murG	-	1.8255107498899077
931	1030	SPy_1350	AAK34178.1	null	psr	-	1.824717970685227
932	654	SPy_0881	AAK33801.1	null	mvaS.2	-	1.8245034698157419
933	245	SPy_0339	AAK33391.1	null	-	-	1.8243308254291848
934	580	SPy_0789	AAK33727.1	null	rgpCc	-	1.8235851533236282
935	104	SPy_0144	AAK33249.1	null	-	-	1.822471335011404
936	971	SPy_1264	AAK34118.1	null	-	-	1.822435119744375
937	677	SPy_0908	AAK33824.1	null	-	-	1.822334335718706
938	1643	SPy_2154	AAK34791.1	null	-	-	1.8221351680360425
939	477	SPy_0661	AAK33624.1	null	-	-	1.8216994154591915
940	1306	SPy_1704	AAK34454.1	null	lacD.1	-	1.8216310940831897
941	845	SPy_1117	AAK33992.1	null	-	-	1.8204683318674084
942	469	SPy_0653	AAK33616.1	null	-	-	1.8201404447034504
943	107	SPy_0147	AAK33252.1	null	-	-	1.819994308392958
944	1659	SPy_2176	AAK34807.1	null	-	-	1.8189379999829314
945	1029	SPy_1346	AAK34177.1	null	-	-	1.8184114760391346
946	611	SPy_0824	AAK33758.1	null	-	-	1.8183834780911767
947	1668	SPy_2186	AAK34816.1	null	-	-	1.817548562987564
948	1458	SPy_1898	AAK34606.1	null	-	-	1.8169675347396044
949	242	SPy_0334	AAK33388.2	null	-	-	1.816867484528223
950	22	SPy_0028	AAK33167.1	null	purN	-	1.8163775780916611
951	1300	SPy_1695	AAK34448.1	null	-	-	1.8161762360958418
952	699	SPy_0931	AAK33846.1	null	-	-	1.8157966663661995
953	622	SPy_0839	AAK33769.1	null	-	-	1.8153733040247635
954	1399	SPy_1824	AAK34547.1	null	pepP	-	1.8143108991558565
955	897	SPy_1177	AAK34044.1	null	-	-	1.8139208917359937
956	452	SPy_0631	AAK33599.1	null	agaV	-	1.8136757009568967
957	338	SPy_0472	AAK33484.1	null	-	-	1.8129086030876853
958	66	SPy_0093	AAK33211.1	null	adcC	-	1.8127747918079768
959	369	SPy_0516	AAK33515.1	null	-	-	1.811354120939828
960	243	SPy_0336	AAK33389.1	null	csrR	-	1.8107728555207114
961	318	SPy_0446	AAK33464.1	null	-	-	1.8102147676778708
962	293	SPy_0407	AAK33439.1	null	-	-	1.8099128384268253
963	187	SPy_0258	AAK33333.1	null	-	-	1.8099104576707068
964	1406	SPy_1832	AAK34554.1	null	-	-	1.8090211606024502
965	1140	SPy_1488	AAK34288.1	null	int2	-	1.8088683931871556
966	1302	SPy_1698	AAK34450.1	null	-	-	1.8083787478225235
967	832	SPy_1101	AAK33979.1	null	murB	-	1.808361296055014
968	698	SPy_0930	AAK33845.1	null	-	-	1.808343068334287
969	429	SPy_0598	AAK33576.1	null	-	-	1.8079310139656002
970	281	SPy_0386	AAK33427.1	null	fhuA	-	1.8067766710509514
971	569	SPy_0776	AAK33716.1	null	rexB	-	1.806657582833218
972	1394	SPy_1817	AAK34542.1	null	scrR	-	1.806656249945292
973	24	SPy_0032	AAK33169.1	null	purD	-	1.8064632467287987
974	753	SPy_0997	AAK33900.1	null	hylP2	-	1.8063162356906857
975	649	SPy_0876	AAK33796.1	null	mvaK1	-	1.8062290478271736
976	863	SPy_1138	AAK34010.1	null	-	-	1.8054061676690574
977	392	SPy_0544	AAK33538.1	null	-	-	1.8047605393363468
978	802	SPy_1062	AAK33949.1	null	-	-	1.8047424657384759
979	1304	SPy_1700	AAK34452.1	null	-	-	1.8045620439355754
980	212	SPy_0289	AAK33358.1	null	-	-	1.8045189544479838
981	1105	SPy_1449	AAK34253.1	null	-	-	1.8034960729561942
982	1305	SPy_1701	AAK34453.1	null	-	-	1.802148829604004
983	751	SPy_0995	AAK33898.1	null	-	-	1.8005987602475775
984	895	SPy_1175	AAK34042.1	null	-	-	1.80049517782461
985	653	SPy_0880	AAK33800.1	null	mvaS.1	-	1.8002966339491322
986	911	SPy_1196	AAK34058.1	null	-	-	1.800198962077062
987	1027	SPy_1344	AAK34175.1	null	-	-	1.799976023825722
988	238	SPy_0327	AAK33384.2	null	ntpJ	-	1.7991678867701135
989	712	SPy_0946	AAK33859.1	null	-	-	1.7986058861692722
990	850	SPy_1122	AAK33997.1	null	-	-	1.7983353765419474
991	924	SPy_1212	AAK34071.1	null	-	-	1.798126942930459
992	1118	SPy_1463	AAK34266.1	null	-	-	1.7979650200535142
993	1008	SPy_1312	AAK34156.1	null	dltA	-	1.7975662295710904
994	768	SPy_1019	AAK33915.1	null	-	-	1.797510172106917
995	738	SPy_0980	AAK33885.1	null	-	-	1.79714401278622
996	147	SPy_0195	AAK33292.1	null	-	-	1.7970086147718385
997	505	SPy_0695	AAK33652.1	null	-	-	1.7959808872699472
998	960	SPy_1252	AAK34107.1	null	-	-	1.795951421567628
999	1644	SPy_2155	AAK34792.1	null	-	-	1.7956518852231351
1000	214	SPy_0292	AAK33360.1	null	dacA	-	1.7952135883812108
1001	275	SPy_0379	AAK33421.1	null	pflC	-	1.793675631207938
1002	959	SPy_1251	AAK34106.1	null	truB	-	1.7920807977962427
1003	1508	SPy_1963	AAK34656.1	null	-	-	1.7920771277157364
1004	1537	SPy_2003	AAK34685.1	null	dppD	-	1.7912213054948234
1005	843	SPy_1114	AAK33990.1	null	-	-	1.7906152689569537
1006	1639	SPy_2150	AAK34787.1	null	ahrC	-	1.7902464605534811
1007	431	SPy_0600	AAK33578.1	null	-	-	1.7901892239701092
1008	365	SPy_0512	AAK33511.1	null	-	-	1.7896158947179281
1009	1084	SPy_1420	AAK34232.1	null	murF	-	1.7893227155828615
1010	1057	SPy_1384	AAK34205.2	null	-	-	1.7887290038504644
1011	1310	SPy_1710	AAK34458.1	null	-	-	1.7887040316733627
1012	288	SPy_0399	AAK33434.1	null	tmk	-	1.7885947221922565
1013	1493	SPy_1944	AAK34641.1	null	cysE	-	1.7883943942467742
1014	420	SPy_0585	AAK33567.1	null	lgt	-	1.7878486828921623
1015	1355	SPy_1763	AAK34503.1	null	hrcA	-	1.7868873441647455
1016	1371	SPy_1784	AAK34519.1	null	-	-	1.7853449527799474
1017	116	SPy_0159	AAK33261.1	null	-	-	1.7847499885578324
1018	437	SPy_0608	AAK33584.2	null	ppc	-	1.784487464246947
1019	333	SPy_0466	AAK33479.1	null	msrA.2	-	1.7839538974148117
1020	1319	SPy_1722	AAK34467.2	null	-	-	1.7837590612120329
1021	453	SPy_0632	AAK33600.1	null	ugl	-	1.7832542777771074
1022	1408	SPy_1834	AAK34556.1	null	-	-	1.7830386750589915
1023	1041	SPy_1362	AAK34189.1	null	birA	-	1.7823782918213407
1024	548	SPy_0751	AAK33695.1	null	lig	-	1.7820807123087625
1025	1080	SPy_1414	AAK34228.1	null	-	-	1.7818269205902113
1026	1205	SPy_1565	AAK34352.1	null	-	-	1.7815326756415382
1027	188	SPy_0259	AAK33334.1	null	-	-	1.7814684334560196
1028	954	SPy_1246	AAK34101.1	null	-	-	1.7812597775427421
1029	543	SPy_0744	AAK33690.1	null	-	-	1.7801355656079978
1030	949	SPy_1241	AAK34096.1	null	pstB	-	1.778219845176902
1031	1089	SPy_1427	AAK34237.1	null	-	-	1.7775419300268984
1032	1680	SPy_2200	AAK34828.2	null	hasA	-	1.7771943580128544
1033	517	SPy_0711	AAK33664.1	null	speC	-	1.7769221882993371
1034	910	SPy_1193	AAK34057.1	null	-	-	1.7743398601763063
1035	1438	SPy_1872	AAK34586.1	null	-	-	1.7736061277914443
1036	521	SPy_0715	AAK33668.1	null	-	-	1.7733072948344544
1037	1424	SPy_1856	AAK34572.1	null	norA	-	1.7728426549346132
1038	208	SPy_0282	AAK33354.1	null	rgpG	-	1.7724063385011357
1039	406	SPy_0568	AAK33553.1	null	-	-	1.7720772402438918
1040	1401	SPy_1827	AAK34549.1	null	-	-	1.7715385961554468
1041	1679	SPy_2199	AAK34827.2	null	-	-	1.771379444998658
1042	142	SPy_0187	AAK33287.1	null	spf	-	1.7706009511310903
1043	73	SPy_0100	AAK33218.1	null	-	-	1.7697594164521697
1044	1147	SPy_1496	AAK34295.1	null	-	-	1.769343298539285
1045	1062	SPy_1391	AAK34210.1	null	-	-	1.769125961148553
1046	1033	SPy_1353	AAK34181.1	null	-	-	1.7690490056347026
1047	112	SPy_0154	AAK33257.1	null	ntpA	-	1.7690479745239316
1048	248	SPy_0342	AAK33394.1	null	snf	-	1.7690025714778481
1049	1086	SPy_1422	AAK34234.1	null	recR	-	1.7689939405601507
1050	780	SPy_1035	AAK33927.1	null	-	-	1.7687948265643103
1051	442	SPy_0616	AAK33589.1	null	murM	-	1.768274186632687
1052	1514	SPy_1973	AAK34662.2	null	dexB	-	1.7678448583209532
1053	1179	SPy_1533	AAK34327.1	null	-	-	1.7678435033426287
1054	1143	SPy_1492	AAK34291.1	null	-	-	1.7676493346891882
1055	692	SPy_0924	AAK33839.1	null	-	-	1.7675410681360315
1056	582	SPy_0791	AAK33729.1	null	rgpEc	-	1.7674901736186788
1057	1127	SPy_1474	AAK34275.1	null	-	-	1.767252696835564
1058	1017	SPy_1328	AAK34165.1	null	bglA.2	-	1.7671220770449323
1059	578	SPy_0786	AAK33725.1	null	rgpAc	-	1.766980353158828
1060	664	SPy_0891	AAK33811.1	null	arsC	-	1.7662228493984724
1061	796	SPy_1056	AAK33943.1	null	-	-	1.7662011411935146
1062	1637	SPy_2148	AAK34785.1	null	mutS	-	1.7660894498872373
1063	256	SPy_0356	AAK33402.1	null	-	-	1.7657971696947894
1064	1562	SPy_2043	AAK34710.1	null	mf	-	1.765280259412856
1065	466	SPy_0650	AAK33613.1	null	aspC	-	1.765108677888749
1066	886	SPy_1162	AAK34033.1	null	rnh	-	1.763050920073518
1067	884	SPy_1160	AAK34031.1	null	-	-	1.7606790428167431
1068	1469	SPy_1912	AAK34617.1	null	salX	-	1.7606107755044496
1069	568	SPy_0775	AAK33715.1	null	-	-	1.7602771075615167
1070	785	SPy_1040	AAK33932.1	null	hemN	-	1.7601003738018184
1071	859	SPy_1134	AAK34006.1	null	-	-	1.7590548634773624
1072	1602	SPy_2103	AAK34750.1	null	-	-	1.7585508926350808
1073	1227	SPy_1595	AAK34375.2	null	-	-	1.757996596060594
1074	1426	SPy_1858	AAK34574.1	null	pepXP	-	1.7576427670073373
1075	1248	SPy_1625	AAK34396.1	null	-	-	1.7570895232076265
1076	1416	SPy_1844	AAK34564.1	null	-	-	1.7559528447451749
1077	1000	SPy_1301	AAK34148.1	null	malC	-	1.7559136216764024
1078	1375	SPy_1789	AAK34523.1	null	-	-	1.7552147238071956
1079	356	SPy_0502	AAK33502.2	null	-	-	1.755134110866563
1080	358	SPy_0504	AAK33504.1	null	-	-	1.7546588227056281
1081	1293	SPy_1686	AAK34441.1	null	-	-	1.7544562598648559
1082	927	SPy_1215	AAK34074.1	null	-	-	1.7533092414514533
1083	1314	SPy_1715	AAK34462.1	null	copA	-	1.752165354566174
1084	1281	SPy_1670	AAK34429.1	null	proA	-	1.7512069555654342
1085	787	SPy_1043	AAK33934.1	null	-	-	1.7500254314347323
1086	1380	SPy_1795	AAK34528.1	null	-	-	1.7492265127801487
1087	1626	SPy_2131	AAK34774.1	null	-	-	1.7482842492170854
1088	1290	SPy_1682	AAK34438.1	null	glpF	-	1.7476415190009296
1089	1676	SPy_2196	AAK34824.1	null	pgsA	-	1.7459696839609165
1090	460	SPy_0642	AAK33607.1	null	-	-	1.7454758812158722
1091	574	SPy_0781	AAK33721.1	null	dnaG	-	1.7447425144883184
1092	737	SPy_0979	AAK33884.1	null	-	-	1.7430500589543811
1093	1229	SPy_1599	AAK34377.1	null	-	-	1.7427783706702322
1094	354	SPy_0500	AAK33500.1	null	-	-	1.7427016913150788
1095	444	SPy_0619	AAK33591.1	null	-	-	1.7425222175814103
1096	1506	SPy_1961	AAK34654.1	null	polC	-	1.7423996746099537
1097	334	SPy_0467	AAK33480.1	null	-	-	1.7422834225192054
1098	483	SPy_0669	AAK33630.1	null	-	-	1.7422554409726208
1099	1490	SPy_1940	AAK34638.1	null	-	-	1.7418995551459704
1100	564	SPy_0770	AAK33711.1	null	-	-	1.7403298875589328
1101	945	SPy_1236	AAK34092.1	null	-	-	1.7391751425827138
1102	1261	SPy_1641	AAK34409.1	null	-	-	1.7380997291709668
1103	894	SPy_1174	AAK34041.1	null	-	-	1.7377814995630405
1104	613	SPy_0827	AAK33760.1	null	-	-	1.737728610376069
1105	1398	SPy_1823	AAK34546.1	null	comEB	-	1.7375566020903677
1106	854	SPy_1126	AAK34001.1	null	-	-	1.7370723159282018
1107	1407	SPy_1833	AAK34555.1	null	mutY	-	1.7369944229283178
1108	570	SPy_0777	AAK33717.1	null	rexA	-	1.7369720137986848
1109	3	SPy_0004	AAK33148.1	null	-	-	1.7358537032534314
1110	509	SPy_0700	AAK33656.1	null	-	-	1.7356096029803996
1111	1218	SPy_1581	AAK34365.1	null	-	-	1.7350543973430679
1112	576	SPy_0783	AAK33723.1	null	-	-	1.7343258423008918
1113	1631	SPy_2136	AAK34779.1	null	-	-	1.7341563500533421
1114	1246	SPy_1622	AAK34394.1	null	-	-	1.7335198120281397
1115	921	SPy_1209	AAK34068.1	null	pdxK	-	1.733255364787301
1116	965	SPy_1258	AAK34112.1	null	-	-	1.7320537544731798
1117	1460	SPy_1900	AAK34608.1	null	thiD	-	1.731799173611573
1118	1412	SPy_1839	AAK34560.1	null	-	-	1.7317201831834033
1119	1400	SPy_1825	AAK34548.1	null	uvrA	-	1.7311049078230496
1120	468	SPy_0652	AAK33615.1	null	-	-	1.729391615687953
1121	1570	SPy_2053	AAK34718.1	null	-	-	1.7281854151392717
1122	263	SPy_0364	AAK33409.1	null	-	-	1.7279063775961436
1123	723	SPy_0960	AAK33870.1	null	-	-	1.7276907943384725
1124	183	SPy_0254	AAK33329.1	null	-	-	1.7274748058131488
1125	100	SPy_0137	AAK33245.1	null	atoE	-	1.7267602656285077
1126	291	SPy_0405	AAK33437.1	null	-	-	1.7266564064466148
1127	891	SPy_1171	AAK34038.1	null	satD	-	1.7263091666171835
1128	857	SPy_1131	AAK34004.1	null	-	-	1.7251168314323062
1129	110	SPy_0150	AAK33255.1	null	ntpE	-	1.7248626316131876
1130	630	SPy_0849	AAK33777.1	null	trmD	-	1.7237156235133817
1131	1532	SPy_1998	AAK34680.1	null	smeZ	-	1.723069606669985
1132	579	SPy_0787	AAK33726.1	null	rgpBc	-	1.7229576514609568
1133	136	SPy_0181	AAK33281.1	null	-	-	1.7227025035175392
1134	1154	SPy_1505	AAK34302.1	null	phr	-	1.7221546618290628
1135	195	SPy_0266	AAK33341.1	null	-	-	1.7214926855090134
1136	1279	SPy_1665	AAK34427.1	null	ftsL	-	1.7203680255416625
1137	1373	SPy_1787	AAK34521.1	null	-	-	1.7199716476289855
1138	149	SPy_0197	AAK33294.1	null	nadC	-	1.7193748957481958
1139	942	SPy_1232	AAK34089.1	null	-	-	1.7193632146242086
1140	736	SPy_0978	AAK33883.1	null	-	-	1.7189705536636593
1141	1654	SPy_2169	AAK34802.1	null	-	-	1.7188380831612475
1142	496	SPy_0684	AAK33643.1	null	-	-	1.7183151026281818
1143	506	SPy_0696	AAK33653.1	null	-	-	1.7176378442274804
1144	1232	SPy_1603	AAK34380.1	null	-	-	1.7171495289315772
1145	598	SPy_0808	AAK33745.1	null	-	-	1.7165710554601088
1146	979	SPy_1276	AAK34126.1	null	-	-	1.7163626947858206
1147	933	SPy_1221	AAK34080.1	null	dpfB	-	1.7162943453559036
1148	1538	SPy_2004	AAK34686.1	null	dppE	-	1.7160382765750057
1149	265	SPy_0366	AAK33411.1	null	-	-	1.7157786809854294
1150	465	SPy_0649	AAK33612.1	null	dinG	-	1.7155765633280142
1151	1100	SPy_1444	AAK34248.1	null	-	-	1.7148907419285588
1152	993	SPy_1293	AAK34141.1	null	malR	-	1.7148328895197789
1153	1432	SPy_1866	AAK34580.1	null	-	-	1.7140717513490322
1154	724	SPy_0961	AAK33871.1	null	-	-	1.7134384331984123
1155	27	SPy_0035	AAK33172.1	null	abiR	-	1.7134169234442045
1156	855	SPy_1127	AAK34002.1	null	-	-	1.713366271374494
1157	1445	SPy_1879	AAK34593.1	null	-	-	1.713115928761601
1158	1222	SPy_1587	AAK34369.1	null	-	-	1.7130648789220233
1159	385	SPy_0536	AAK33531.1	null	-	-	1.7118488926380624
1160	283	SPy_0390	AAK33429.1	null	-	-	1.7112772909005218
1161	540	SPy_0741	AAK33687.1	null	-	-	1.7111832107097298
1162	251	SPy_0346	AAK33397.1	null	-	-	1.7108616350063561
1163	127	SPy_0172	AAK33272.1	null	metB	-	1.7104231468333704
1164	30	SPy_0038	AAK33175.1	null	ruvB	-	1.7104171240251511
1165	1220	SPy_1584	AAK34367.1	null	aroE	-	1.7098646700921012
1166	518	SPy_0712	AAK33665.1	null	mf2	-	1.7098231887817497
1167	313	SPy_0440	AAK33459.1	null	-	-	1.7097255500562334
1168	725	SPy_0962	AAK33872.1	null	-	-	1.7093764645638372
1169	590	SPy_0800	AAK33737.1	null	-	-	1.709271835240934
1170	1519	SPy_1981	AAK34667.2	null	relA	-	1.7088401733182532
1171	438	SPy_0609	AAK33585.1	null	ftsW	-	1.7085963561189967
1172	384	SPy_0535	AAK33530.1	null	-	-	1.7081717706994404
1173	872	SPy_1147	AAK34019.1	null	-	-	1.7066362423592365
1174	402	SPy_0558	AAK33548.1	null	-	-	1.70645438024236
1175	808	SPy_1068	AAK33955.1	null	uvrC	-	1.7055196428575856
1176	1252	SPy_1629	AAK34400.1	null	priA	-	1.7055135697023776
1177	225	SPy_0309	AAK33371.1	null	-	-	1.7046599125090558
1178	411	SPy_0574	AAK33558.1	null	bglA	-	1.7046250530060505
1179	1063	SPy_1392	AAK34211.1	null	-	-	1.7041720286312667
1180	1422	SPy_1852	AAK34570.1	null	-	-	1.7040509843133809
1181	675	SPy_0905	AAK33822.1	null	ung	-	1.7033648375047574
1182	1250	SPy_1627	AAK34398.1	null	sunL	-	1.7031205603380337
1183	871	SPy_1146	AAK34018.1	null	-	-	1.702985753953614
1184	1349	SPy_1754	AAK34497.1	null	fabH	-	1.7027850775444786
1185	1119	SPy_1464	AAK34267.1	null	-	-	1.7025517659966725
1186	1111	SPy_1455	AAK34259.1	null	-	-	1.702270113523831
1187	1577	SPy_2065	AAK34725.1	null	-	-	1.7021953189379864
1188	342	SPy_0477	AAK33488.1	null	-	-	1.701565572877231
1189	1115	SPy_1460	AAK34263.2	null	-	-	1.7008259882179053
1190	423	SPy_0589	AAK33570.1	null	-	-	1.6998147640716996
1191	752	SPy_0996	AAK33899.1	null	-	-	1.6997638142293467
1192	156	SPy_0208	AAK33301.1	null	-	-	1.699361913577095
1193	162	SPy_0223	AAK33307.2	null	-	-	1.6991222137850444
1194	962	SPy_1254	AAK34109.1	null	-	-	1.6978119226633224
1195	786	SPy_1042	AAK33933.1	null	-	-	1.697624840408182
1196	767	SPy_1018	AAK33914.1	null	-	-	1.6973973208944044
1197	524	SPy_0720	AAK33671.1	null	-	-	1.6966021093095445
1198	178	SPy_0247	AAK33324.1	null	-	-	1.696579083123867
1199	801	SPy_1061	AAK33948.2	null	-	-	1.6958620876054875
1200	273	SPy_0377	AAK33419.1	null	-	-	1.6947777609629646
1201	1599	SPy_2096	AAK34747.1	null	dexS	-	1.6924793163748493
1202	717	SPy_0953	AAK33864.1	null	-	-	1.6923920858214851
1203	1134	SPy_1482	AAK34282.1	null	-	-	1.6923920858214851
1204	824	SPy_1088	AAK33971.1	null	-	-	1.6922840905446648
1205	1625	SPy_2130	AAK34773.1	null	-	-	1.6907729514768493
1206	617	SPy_0833	AAK33764.1	null	carA	-	1.6905732867041932
1207	1444	SPy_1878	AAK34592.1	null	-	-	1.6899892828589616
1208	1201	SPy_1561	AAK34348.1	null	-	-	1.6892774814873122
1209	10	SPy_0013	AAK33155.1	null	-	-	1.6892448230837502
1210	445	SPy_0621	AAK33592.1	null	-	-	1.688420959737199
1211	766	SPy_1017	AAK33913.1	null	-	-	1.6878345175040137
1212	1505	SPy_1960	AAK34653.1	null	-	-	1.6868324246410542
1213	1066	SPy_1398	AAK34214.1	null	-	-	1.6865156885019668
1214	874	SPy_1149	AAK34021.2	null	-	-	1.6849729812836924
1215	1529	SPy_1992	AAK34677.1	null	-	-	1.6846823593513083
1216	181	SPy_0251	AAK33327.1	null	-	-	1.6846682524054524
1217	1019	SPy_1332	AAK34167.1	null	-	-	1.6839940640262758
1218	257	SPy_0357	AAK33403.1	null	-	-	1.6839664224845838
1219	672	SPy_0902	AAK33819.1	null	amiC	-	1.6834925461540762
1220	916	SPy_1203	AAK34063.1	null	-	-	1.6829143009773075
1221	33	SPy_0041	AAK33178.1	null	-	-	1.682356725579885
1222	1512	SPy_1971	AAK34660.1	null	-	-	1.682218571620175
1223	605	SPy_0816	AAK33752.2	null	-	-	1.681848094470275
1224	355	SPy_0501	AAK33501.1	null	-	-	1.680958309796084
1225	1384	SPy_1802	AAK34532.1	null	alr	-	1.6807494214666523
1226	821	SPy_1085	AAK33968.1	null	srtF	-	1.6801025346473881
1227	646	SPy_0873	AAK33793.1	null	-	-	1.6794948697397505
1228	985	SPy_1284	AAK34132.1	null	dnaE	-	1.6791199881480445
1229	674	SPy_0904	AAK33821.1	null	-	-	1.678925945760979
1230	1077	SPy_1410	AAK34225.1	null	-	-	1.6787563201262894
1231	1058	SPy_1385	AAK34206.1	null	-	-	1.6782451894027592
1232	729	SPy_0968	AAK33876.1	null	-	-	1.6781901569626085
1233	842	SPy_1113	AAK33989.1	null	-	-	1.678099498224087
1234	1601	SPy_2099	AAK34749.1	null	-	-	1.6776425242702988
1235	1024	SPy_1339	AAK34172.1	null	-	-	1.6771443235965695
1236	108	SPy_0148	AAK33253.1	null	ntpI	-	1.6768859852287163
1237	75	SPy_0102	AAK33220.1	null	comYB	-	1.6767781842754956
1238	1617	SPy_2120	AAK34765.1	null	lmrP	-	1.6765974772925945
1239	600	SPy_0810	AAK33747.1	null	aroF	-	1.6749570438388504
1240	314	SPy_0441	AAK33460.1	null	-	-	1.674320623859096
1241	806	SPy_1066	AAK33953.1	null	-	-	1.6732694433705004
1242	612	SPy_0826	AAK33759.1	null	lsp	-	1.6727871891005845
1243	308	SPy_0433	AAK33454.1	null	-	-	1.6716002066232438
1244	652	SPy_0879	AAK33799.1	null	-	-	1.6714461159846077
1245	591	SPy_0801	AAK33738.1	null	-	-	1.671143736534677
1246	545	SPy_0746	AAK33692.1	null	-	-	1.6709057273581223
1247	1657	SPy_2173	AAK34805.1	null	-	-	1.6705420495206216
1248	1461	SPy_1901	AAK34609.1	null	truA	-	1.670302005953003
1249	760	SPy_1008	AAK33907.1	null	speH	-	1.669520681664974
1250	974	SPy_1270	AAK34121.2	null	-	-	1.6693852167626382
1251	241	SPy_0331	AAK33387.2	null	htpX	-	1.6689045139077059
1252	1606	SPy_2107	AAK34754.1	null	-	-	1.6688581302518202
1253	383	SPy_0534	AAK33529.2	null	aroE.2	-	1.6684056812723522
1254	1247	SPy_1623	AAK34395.2	null	-	-	1.6680202023222275
1255	762	SPy_1011	AAK33909.1	null	-	-	1.6670480343248186
1256	1036	SPy_1356	AAK34184.1	null	-	-	1.6666998472719037
1257	1463	SPy_1903	AAK34611.1	null	-	-	1.666697773817327
1258	1005	SPy_1309	AAK34153.1	null	dltD	-	1.666524419772664
1259	1370	SPy_1783	AAK34518.1	null	-	-	1.6655763846736722
1260	244	SPy_0338	AAK33390.1	null	-	-	1.6653423218164516
1261	359	SPy_0505	AAK33505.1	null	-	-	1.6648589876140836
1262	727	SPy_0965	AAK33874.1	null	-	-	1.6648016380342472
1263	989	SPy_1288	AAK34136.2	null	-	-	1.663768165273748
1264	837	SPy_1106	AAK33984.1	null	-	-	1.6636662728452352
1265	1467	SPy_1908	AAK34615.1	null	salR	-	1.6631990775779344
1266	584	SPy_0793	AAK33731.1	null	-	-	1.6625974755576298
1267	1553	SPy_2031	AAK34701.1	null	-	-	1.6625495460684372
1268	1677	SPy_2197	AAK34825.1	null	-	-	1.6623538403011742
1269	1203	SPy_1563	AAK34350.1	null	-	-	1.6622118124571126
1270	735	SPy_0977	AAK33882.1	null	-	-	1.6617457423178277
1271	803	SPy_1063	AAK33950.1	null	-	-	1.6612531294351047
1272	882	SPy_1158	AAK34029.1	null	-	-	1.6610091591062097
1273	205	SPy_0278	AAK33351.1	null	-	-	1.659379742935282
1274	1324	SPy_1727	AAK34472.1	null	-	-	1.6593669448094988
1275	1226	SPy_1593	AAK34374.1	null	-	-	1.658802647326584
1276	585	SPy_0794	AAK33732.1	null	-	-	1.658365167261153
1277	534	SPy_0732	AAK33681.1	null	-	-	1.6580739834790184
1278	1242	SPy_1617	AAK34390.1	null	-	-	1.6575027395770592
1279	269	SPy_0371	AAK33415.1	null	-	-	1.65700035521862
1280	1549	SPy_2025	AAK34697.1	null	isp	-	1.656881464336965
1281	988	SPy_1287	AAK34135.1	null	-	-	1.6551193873606636
1282	887	SPy_1163	AAK34034.1	null	smf	-	1.6538221988661395
1283	1074	SPy_1407	AAK34222.1	null	holA	-	1.6534131319704508
1284	1550	SPy_2026	AAK34698.1	null	-	-	1.6523965534476235
1285	294	SPy_0408	AAK33440.1	null	-	-	1.6522185506650506
1286	532	SPy_0729	AAK33679.1	null	-	-	1.651235184693639
1287	716	SPy_0952	AAK33863.1	null	-	-	1.6506099216513648
1288	1297	SPy_1691	AAK34445.1	null	-	-	1.6502887808321896
1289	1328	SPy_1731	AAK34476.1	null	-	-	1.650183780229271
1290	20	SPy_0026	AAK33165.1	null	purF	-	1.6494871207640152
1291	160	SPy_0216	AAK33305.1	null	-	-	1.6494761681406105
1292	289	SPy_0400	AAK33435.1	null	-	-	1.6494129802938895
1293	1013	SPy_1323	AAK34161.1	null	-	-	1.648660445394405
1294	912	SPy_1198	AAK34059.1	null	-	-	1.6462456275846353
1295	1285	SPy_1675	AAK34433.1	null	-	-	1.6461382919084258
1296	694	SPy_0926	AAK33841.1	null	recJ	-	1.645990780763111
1297	922	SPy_1210	AAK34069.1	null	-	-	1.6450395316641757
1298	527	SPy_0723	AAK33674.2	null	-	-	1.6444306423550805
1299	522	SPy_0716	AAK33669.1	null	agaS	-	1.6443029163605747
1300	567	SPy_0773	AAK33714.2	null	-	-	1.6433656154136078
1301	1283	SPy_1673	AAK34431.1	null	-	-	1.643258418982617
1302	395	SPy_0547	AAK33541.1	null	-	-	1.6428003175646886
1303	1028	SPy_1345	AAK34176.2	null	-	-	1.642532327177965
1304	1618	SPy_2121	AAK34766.1	null	mutL	-	1.6425268260277461
1305	1622	SPy_2127	AAK34770.1	null	-	-	1.6419784040606415
1306	1381	SPy_1796	AAK34529.1	null	-	-	1.6415641775995182
1307	667	SPy_0895	AAK33814.1	null	-	-	1.6411012694553153
1308	1076	SPy_1409	AAK34224.1	null	comEA	-	1.641036301571472
1309	474	SPy_0658	AAK33621.1	null	-	-	1.6401806351307018
1310	228	SPy_0314	AAK33374.1	null	-	-	1.639722415039131
1311	1215	SPy_1576	AAK34362.1	null	-	-	1.6395607451740613
1312	211	SPy_0288	AAK33357.1	null	-	-	1.6393570004830298
1313	81	SPy_0108	AAK33226.1	null	-	-	1.6385533763218625
1314	689	SPy_0921	AAK33836.1	null	miaA	-	1.63832806059956
1315	770	SPy_1022	AAK33917.1	null	estA	-	1.6375590419543569
1316	150	SPy_0198	AAK33295.1	null	-	-	1.6372919291702752
1317	1149	SPy_1498	AAK34297.1	null	fps	-	1.6370555460956677
1318	1420	SPy_1850	AAK34568.1	null	-	-	1.636590729866206
1319	693	SPy_0925	AAK33840.1	null	-	-	1.6362288399709932
1320	928	SPy_1216	AAK34075.1	null	-	-	1.636226111682217
1321	1207	SPy_1567	AAK34354.1	null	-	-	1.6360972594178587
1322	719	SPy_0956	AAK33866.1	null	-	-	1.6357287896098809
1323	175	SPy_0244	AAK33321.1	null	-	-	1.6355291273911279
1324	1620	SPy_2125	AAK34768.1	null	-	-	1.634109583295324
1325	1436	SPy_1870	AAK34584.1	null	-	-	1.6337797194681274
1326	1376	SPy_1790	AAK34524.1	null	-	-	1.6336878904977745
1327	1256	SPy_1634	AAK34404.1	null	-	-	1.6334404605006148
1328	382	SPy_0533	AAK33528.1	null	-	-	1.633435036556773
1329	397	SPy_0550	AAK33543.2	null	-	-	1.6334250998975595
1330	1032	SPy_1352	AAK34180.1	null	aroA	-	1.6324420869732
1331	935	SPy_1223	AAK34082.1	null	-	-	1.6313433794185654
1332	873	SPy_1148	AAK34020.1	null	-	-	1.6312668764788045
1333	174	SPy_0242	AAK33320.2	null	-	-	1.631059281221269
1334	846	SPy_1118	AAK33993.1	null	radC	-	1.6307858804883741
1335	1007	SPy_1311	AAK34155.1	null	dltB	-	1.6300854937144214
1336	909	SPy_1192	AAK34056.1	null	citC	-	1.6297890476539791
1337	177	SPy_0246	AAK33323.2	null	rnpA	-	1.62939099399476
1338	1078	SPy_1411	AAK34226.1	null	-	-	1.6286455133771145
1339	459	SPy_0640	AAK33606.1	null	-	-	1.6283072801357688
1340	697	SPy_0929	AAK33844.1	null	nth	-	1.6277010669957417
1341	1088	SPy_1425	AAK34236.1	null	-	-	1.6271892176647151
1342	544	SPy_0745	AAK33691.1	null	sagH	-	1.6264492932651877
1343	124	SPy_0169	AAK33269.1	null	-	-	1.6263113438954273
1344	588	SPy_0798	AAK33735.1	null	-	-	1.6245927107092644
1345	277	SPy_0382	AAK33423.1	null	-	-	1.6239943000515833
1346	1418	SPy_1846	AAK34566.2	null	dinP	-	1.6235533544578347
1347	529	SPy_0726	AAK33676.1	null	-	-	1.6234824480686303
1348	982	SPy_1281	AAK34129.1	null	sipC	-	1.622882269913967
1349	92	SPy_0127	AAK33237.1	null	-	-	1.6223239379598622
1350	1233	SPy_1604	AAK34381.1	null	-	-	1.6223160999880075
1351	1183	SPy_1537	AAK34331.1	null	kdtB	-	1.6214754620177823
1352	472	SPy_0656	AAK33619.1	null	-	-	1.621455447433543
1353	1522	SPy_1985	AAK34670.1	null	-	-	1.6210226952894256
1354	389	SPy_0540	AAK33535.1	null	-	-	1.6201555859406571
1355	931	SPy_1219	AAK34078.1	null	-	-	1.620145708986377
1356	834	SPy_1103	AAK33981.1	null	potB	-	1.620045437651402
1357	1358	SPy_1766	AAK34506.1	null	-	-	1.6190261889266375
1358	669	SPy_0899	AAK33816.1	null	-	-	1.6177783610238594
1359	343	SPy_0478	AAK33489.1	null	-	-	1.6173055631093558
1360	309	SPy_0435	AAK33455.1	null	-	-	1.6167580524729013
1361	391	SPy_0543	AAK33537.1	null	-	-	1.6166195330601836
1362	105	SPy_0145	AAK33250.1	null	-	-	1.6159896410610044
1363	1132	SPy_1479	AAK34280.1	null	-	-	1.6156814350859434
1364	266	SPy_0367	AAK33412.1	null	-	-	1.6143210553264509
1365	1219	SPy_1582	AAK34366.1	null	-	-	1.6137391348160437
1366	657	SPy_0884	AAK33804.1	null	-	-	1.6134861799382711
1367	1652	SPy_2165	AAK34800.1	null	-	-	1.6127178550870576
1368	1378	SPy_1793	AAK34526.1	null	-	-	1.6124802745669187
1369	404	SPy_0560	AAK33550.1	null	-	-	1.611339550367909
1370	1528	SPy_1991	AAK34676.1	null	trpG	-	1.6105983700932436
1371	302	SPy_0426	AAK33448.1	null	nrdI	-	1.6099412444969072
1372	1163	SPy_1515	AAK34311.1	null	-	-	1.6096051780608525
1373	471	SPy_0655	AAK33618.1	null	int1	-	1.6089779064094607
1374	838	SPy_1107	AAK33985.1	null	-	-	1.608402252745088
1375	733	SPy_0975	AAK33880.1	null	-	-	1.6082436399497224
1376	376	SPy_0527	AAK33522.1	null	-	-	1.6077094754830246
1377	320	SPy_0448	AAK33466.1	null	-	-	1.6071996928459336
1378	98	SPy_0135	AAK33243.1	null	-	-	1.6068561104740087
1379	363	SPy_0510	AAK33509.1	null	-	-	1.6066243202663026
1380	1547	SPy_2019	AAK34695.1	null	mga	-	1.6065316828303737
1381	371	SPy_0518	AAK33517.2	null	-	-	1.6065009792577993
1382	267	SPy_0369	AAK33413.1	null	-	-	1.606177394421439
1383	1440	SPy_1874	AAK34588.1	null	-	-	1.605858761437635
1384	272	SPy_0376	AAK33418.1	null	-	-	1.6057670313481236
1385	1311	SPy_1711	AAK34459.1	null	-	-	1.6015541842071634
1386	759	SPy_1007	AAK33906.2	null	speI	-	1.6013437269166648
1387	1594	SPy_2090	AAK34742.1	null	hutG	-	1.6008449460578758
1388	1350	SPy_1755	AAK34498.2	null	-	-	1.6003310412040923
1389	292	SPy_0406	AAK33438.1	null	-	-	1.6000011571948616
1390	1572	SPy_2055	AAK34720.1	null	-	-	1.5997861016273294
1391	84	SPy_0112	AAK33229.1	null	proC	-	1.5995367919261148
1392	818	SPy_1082	AAK33965.2	null	srtK	-	1.5982561458871412
1393	1200	SPy_1559	AAK34347.1	null	ccdA	-	1.5975278043878778
1394	502	SPy_0691	AAK33649.1	null	-	-	1.5954063651076873
1395	1234	SPy_1605	AAK34382.1	null	-	-	1.5952014797712792
1396	1393	SPy_1816	AAK34541.1	null	scrB	-	1.5949582724653981
1397	1385	SPy_1804	AAK34533.1	null	acpS	-	1.5945453905005604
1398	414	SPy_0578	AAK33561.1	null	-	-	1.5943034080546348
1399	1556	SPy_2034	AAK34704.1	null	-	-	1.5931392446524468
1400	1439	SPy_1873	AAK34587.1	null	-	-	1.5928728443010587
1401	493	SPy_0681	AAK33640.1	null	-	-	1.5926174962333464
1402	642	SPy_0866	AAK33789.1	null	papS	-	1.592436556083802
1403	458	SPy_0639	AAK33605.1	null	kgdA	-	1.59069723159752
1404	1690	SPy_2211	AAK34838.1	null	-	-	1.589085848228849
1405	1145	SPy_1494	AAK34293.1	null	-	-	1.5879740205884547
1406	158	SPy_0212	AAK33303.1	null	speG	-	1.5872941836499734
1407	718	SPy_0954	AAK33865.1	null	-	-	1.5869007246027027
1408	1133	SPy_1481	AAK34281.1	null	-	-	1.5869007246027027
1409	1536	SPy_2002	AAK34684.1	null	dppC	-	1.5856928317654282
1410	817	SPy_1081	AAK33964.1	null	srtR	-	1.5856770764408128
1411	311	SPy_0437	AAK33457.1	null	-	-	1.5853700033457268
1412	1121	SPy_1466	AAK34269.1	null	-	-	1.585104210217879
1413	734	SPy_0976	AAK33881.1	null	-	-	1.5841992683910073
1414	1193	SPy_1549	AAK34341.1	null	ahrC.2	-	1.5841373267179122
1415	541	SPy_0742	AAK33688.1	null	-	-	1.5831222849183273
1416	1022	SPy_1336	AAK34170.1	null	-	-	1.5824594022626206
1417	1231	SPy_1602	AAK34379.1	null	-	-	1.582036375953479
1418	1004	SPy_1308	AAK34152.1	null	-	-	1.5816828958171207
1419	1044	SPy_1365	AAK34192.1	null	-	-	1.5810864056830516
1420	508	SPy_0698	AAK33655.1	null	-	-	1.5809570374404116
1421	1043	SPy_1364	AAK34191.1	null	dnaX	-	1.5807329986349734
1422	526	SPy_0722	AAK33673.1	null	-	-	1.5807129538200264
1423	1313	SPy_1714	AAK34461.1	null	copZ	-	1.5807059208803718
1424	1213	SPy_1574	AAK34360.1	null	-	-	1.5804185984580708
1425	825	SPy_1093	AAK33972.1	null	-	-	1.580309702780498
1426	686	SPy_0917	AAK33833.1	null	-	-	1.579901632091108
1427	143	SPy_0188	AAK33288.1	null	vlg	-	1.5797731701723925
1428	1069	SPy_1401	AAK34217.1	null	-	-	1.579746434829948
1429	1628	SPy_2133	AAK34776.1	null	-	-	1.579122269892982
1430	1202	SPy_1562	AAK34349.1	null	-	-	1.578864650476001
1431	1693	SPy_2217	AAK34841.1	null	spoJ	-	1.5788503815301629
1432	1360	SPy_1769	AAK34508.1	null	-	-	1.5787249832494008
1433	839	SPy_1109	AAK33986.1	null	malP	-	1.5785436435074478
1434	413	SPy_0576	AAK33560.1	null	-	-	1.5782205046946862
1435	144	SPy_0189	AAK33289.1	null	-	-	1.5781096351341999
1436	1527	SPy_1990	AAK34675.1	null	pabB	-	1.5776567207338874
1437	373	SPy_0521	AAK33519.1	null	-	-	1.5776235126333744
1438	192	SPy_0263	AAK33338.1	null	-	-	1.5774493844332604
1439	587	SPy_0797	AAK33734.1	null	-	-	1.5770572204764133
1440	1230	SPy_1600	AAK34378.1	null	-	-	1.5763999236610775
1441	1486	SPy_1936	AAK34634.1	null	-	-	1.5750593085506643
1442	1655	SPy_2170	AAK34803.1	null	-	-	1.5746433180784485
1443	1197	SPy_1556	AAK34344.1	null	-	-	1.574208779007309
1444	500	SPy_0689	AAK33647.1	null	-	-	1.5740359695223376
1445	1468	SPy_1911	AAK34616.1	null	salY	-	1.5733494647968562
1446	1071	SPy_1404	AAK34219.1	null	-	-	1.5715009822307835
1447	814	SPy_1075	AAK33961.1	null	-	-	1.5712136518778705
1448	1533	SPy_1999	AAK34681.2	null	-	-	1.5705037381607811
1449	503	SPy_0693	AAK33650.1	null	-	-	1.5700957961847608
1450	1530	SPy_1994	AAK34678.1	null	-	-	1.5700644733708176
1451	963	SPy_1255	AAK34110.1	null	-	-	1.5698419075816508
1452	1595	SPy_2091	AAK34743.1	null	-	-	1.5694777060070013
1453	687	SPy_0918	AAK33834.1	null	-	-	1.5693268385978252
1454	999	SPy_1299	AAK34147.1	null	malD	-	1.5693105332949773
1455	494	SPy_0682	AAK33641.1	null	-	-	1.5684896263543366
1456	303	SPy_0427	AAK33449.1	null	nrdE.1	-	1.5679490522610269
1457	60	SPy_0076	AAK33205.1	null	rpmJ	-	1.5669115597283942
1458	1192	SPy_1548	AAK34340.1	null	-	-	1.5659346477991554
1459	264	SPy_0365	AAK33410.1	null	-	-	1.565155346493662
1460	446	SPy_0622	AAK33593.1	null	-	-	1.5651175182088133
1461	1656	SPy_2172	AAK34804.1	null	-	-	1.5646937149240654
1462	668	SPy_0898	AAK33815.1	null	cpsY	-	1.564193842868617
1463	1487	SPy_1937	AAK34635.1	null	-	-	1.5639279851346568
1464	394	SPy_0546	AAK33540.1	null	-	-	1.563346871464807
1465	350	SPy_0492	AAK33496.1	null	-	-	1.5632964320849285
1466	1388	SPy_1807	AAK34536.1	null	-	-	1.5632748568512151
1467	1165	SPy_1518	AAK34313.1	null	-	-	1.5608867857124926
1468	1083	SPy_1419	AAK34231.2	null	-	-	1.559901031190348
1469	353	SPy_0498	AAK33499.1	null	-	-	1.557457374766256
1470	828	SPy_1097	AAK33975.1	null	folE	-	1.5567654685520074
1471	1056	SPy_1379	AAK34204.1	null	-	-	1.5562764089069936
1472	1377	SPy_1791	AAK34525.2	null	-	-	1.5555501991834069
1473	32	SPy_0040	AAK33177.1	null	-	-	1.5549078791394728
1474	1582	SPy_2074	AAK34730.1	null	ctsR	-	1.554379419793195
1475	1604	SPy_2105	AAK34752.1	null	nrdG	-	1.5543566229947259
1476	651	SPy_0878	AAK33798.1	null	mvaK2	-	1.5528755563666496
1477	932	SPy_1220	AAK34079.1	null	-	-	1.5526405407542851
1478	538	SPy_0739	AAK33685.1	null	sagB	-	1.551741457094716
1479	170	SPy_0236	AAK33316.1	null	sms	-	1.5508696456864737
1480	123	SPy_0168	AAK33268.2	null	-	-	1.5507903349793908
1481	1662	SPy_2180	AAK34810.1	null	-	-	1.549835216734259
1482	501	SPy_0690	AAK33648.1	null	-	-	1.549117381760769
1483	732	SPy_0972	AAK33879.1	null	-	-	1.548522141439446
1484	1615	SPy_2118	AAK34763.1	null	tag	-	1.5479048233964459
1485	74	SPy_0101	AAK33219.1	null	comYA	-	1.545000924374241
1486	141	SPy_0186	AAK33286.1	null	-	-	1.5439090097652108
1487	1561	SPy_2042	AAK34709.1	null	ropB	-	1.5431623907703156
1488	1109	SPy_1453	AAK34257.1	null	-	-	1.5430416168138124
1489	1216	SPy_1577	AAK34363.1	null	aroB	-	1.542019520447343
1490	1266	SPy_1647	AAK34414.1	null	-	-	1.5406341276773785
1491	1235	SPy_1606	AAK34383.1	null	-	-	1.5401601610668108
1492	644	SPy_0870	AAK33791.1	null	fms	-	1.5400348826075168
1493	1126	SPy_1473	AAK34274.1	null	-	-	1.5398839467473728
1494	1629	SPy_2134	AAK34777.1	null	-	-	1.5385829089683667
1495	511	SPy_0702	AAK33658.1	null	-	-	1.5384423789007413
1496	91	SPy_0124	AAK33236.1	null	rofA	-	1.537518586121795
1497	1228	SPy_1596	AAK34376.1	null	-	-	1.5373117074405709
1498	1619	SPy_2122	AAK34767.1	null	int4	-	1.5372395170565494
1499	399	SPy_0553	AAK33545.1	null	-	-	1.536655730962951
1500	1575	SPy_2060	AAK34723.1	null	-	-	1.5354518474455081
1501	551	SPy_0755	AAK33698.1	null	atpB	-	1.533292938018252
1502	176	SPy_0245	AAK33322.1	null	-	-	1.5311635427617085
1503	1224	SPy_1589	AAK34371.1	null	-	-	1.5311632324162232
1504	1636	SPy_2147	AAK34784.1	null	-	-	1.5310319402314452
1505	805	SPy_1065	AAK33952.1	null	-	-	1.5302742554736404
1506	1195	SPy_1552	AAK34343.1	null	-	-	1.5300805884762962
1507	78	SPy_0105	AAK33223.1	null	-	-	1.5283311050540045
1508	220	SPy_0303	AAK33366.1	null	-	-	1.5279818501286615
1509	111	SPy_0151	AAK33256.1	null	ntpC	-	1.526932106978391
1510	1094	SPy_1437	AAK34242.1	null	-	-	1.526223356636086
1511	603	SPy_0814	AAK33750.1	null	folC.2	-	1.5247429323644346
1512	1103	SPy_1447	AAK34251.1	null	-	-	1.5244145386791785
1513	1015	SPy_1325	AAK34163.1	null	-	-	1.524376921250432
1514	1325	SPy_1728	AAK34473.1	null	-	-	1.5236745684333326
1515	535	SPy_0733	AAK33682.1	null	-	-	1.5226144135731376
1516	374	SPy_0524	AAK33520.1	null	-	-	1.5217722423687696
1517	1608	SPy_2111	AAK34756.1	null	-	-	1.52048985370829
1518	408	SPy_0570	AAK33555.1	null	-	-	1.520065875272538
1519	898	SPy_1178	AAK34045.1	null	citG	-	1.5193864281979084
1520	290	SPy_0401	AAK33436.1	null	-	-	1.5177409911699706
1521	788	SPy_1044	AAK33935.1	null	-	-	1.517515075531988
1522	386	SPy_0537	AAK33532.1	null	-	-	1.5172649569917198
1523	1223	SPy_1588	AAK34370.1	null	-	-	1.5166455029836399
1524	822	SPy_1086	AAK33969.1	null	srtE	-	1.515322161393499
1525	278	SPy_0383	AAK33424.2	null	fhuG	-	1.5147570338410263
1526	1181	SPy_1535	AAK34329.1	null	-	-	1.5138438798967429
1527	348	SPy_0488	AAK33494.1	null	-	-	1.5135188457747861
1528	1244	SPy_1619	AAK34392.1	null	-	-	1.5128150376816076
1529	1128	SPy_1475	AAK34276.1	null	-	-	1.5104396236884985
1530	637	SPy_0856	AAK33784.1	null	mur1.1	-	1.5094935750960967
1531	26	SPy_0034	AAK33171.1	null	purK	-	1.5054509156682776
1532	1267	SPy_1648	AAK34415.1	null	recU	-	1.5041547096292331
1533	1123	SPy_1469	AAK34271.1	null	-	-	1.504005040376437
1534	310	SPy_0436	AAK33456.1	null	speJ	-	1.5037722407346217
1535	299	SPy_0421	AAK33445.1	null	-	-	1.5033351171815457
1536	1196	SPy_1553	AHN96158.1	null	-	-	1.5030260046047723
1537	628	SPy_0846	AAK33775.1	null	-	-	1.501317859498342
1538	1135	SPy_1483	AAK34283.1	null	-	-	1.5005261787361028
1539	901	SPy_1181	AAK34048.2	null	-	-	1.4986230366637607
1540	961	SPy_1253	AAK34108.1	null	-	-	1.4968881473617122
1541	349	SPy_0489	AAK33495.1	null	-	-	1.4955554918772107
1542	77	SPy_0104	AAK33222.1	null	-	-	1.4950713980820745
1543	372	SPy_0519	AAK33518.1	null	-	-	1.4949181196488435
1544	1025	SPy_1340	AAK34173.1	null	-	-	1.493957792740096
1545	565	SPy_0771	AAK33712.1	null	-	-	1.493672689217102
1546	1459	SPy_1899	AAK34607.1	null	-	-	1.4911792830279833
1547	1289	SPy_1681	AAK34437.1	null	-	-	1.4897147055855513
1548	449	SPy_0628	AAK33596.1	null	-	-	1.4894431155569603
1549	96	SPy_0131	AAK33241.1	null	-	-	1.488855441614905
1550	1603	SPy_2104	AAK34751.1	null	-	-	1.4888161529779205
1551	1273	SPy_1656	AAK34421.1	null	-	-	1.4866873625974364
1552	1605	SPy_2106	AAK34753.2	null	-	-	1.4864252054633778
1553	1470	SPy_1914	AAK34618.2	null	salB	-	1.4848625577736678
1554	915	SPy_1202	AAK34062.1	null	-	-	1.484792099161717
1555	1499	SPy_1952	AAK34647.1	null	-	-	1.4845026776052048
1556	161	SPy_0219	AAK33306.1	null	-	-	1.4826059302066106
1557	388	SPy_0539	AAK33534.1	null	-	-	1.4814196735626206
1558	997	SPy_1297	AAK34145.1	null	-	-	1.479389248214528
1559	1023	SPy_1337	AAK34171.1	null	rsuA	-	1.477309369030879
1560	1046	SPy_1367	AAK34194.1	null	-	-	1.4734301743477292
1561	1221	SPy_1586	AAK34368.1	null	-	-	1.4683093598706676
1562	1576	SPy_2063	AAK34724.1	null	-	-	1.4678291623443143
1563	68	SPy_0095	AAK33213.1	null	-	-	1.4621295130440597
1564	279	SPy_0384	AAK33425.2	null	fhuB.1	-	1.462079951955018
1565	35	SPy_0045	AAK33180.1	null	-	-	1.460048934093389
1566	1151	SPy_1500	AAK34299.1	null	xseA	-	1.458177694916097
1567	126	SPy_0171	AAK33271.1	null	-	-	1.457767916955076
1568	268	SPy_0370	AAK33414.1	null	-	-	1.4576837900638857
1569	816	SPy_1080	AAK33963.1	null	srtI	-	1.4572769367668563
1570	510	SPy_0701	AAK33657.1	null	hylP1	-	1.4555004146818429
1571	804	SPy_1064	AAK33951.1	null	-	-	1.4554023483965095
1572	1359	SPy_1768	AAK34507.1	null	-	-	1.4549330286229407
1573	1240	SPy_1615	AAK34388.1	null	comFC	-	1.4536243869619385
1574	705	SPy_0938	AAK33852.1	null	-	-	1.45243239014912
1575	1206	SPy_1566	AAK34353.1	null	-	-	1.4511569321379119
1576	1018	SPy_1329	AAK34166.1	null	-	-	1.4500730520400227
1577	145	SPy_0190	AAK33290.1	null	-	-	1.4493478875291754
1578	627	SPy_0845	AAK33774.1	null	czcD	-	1.449191323868348
1579	561	SPy_0766	AAK33708.2	null	endA	-	1.448689621156835
1580	390	SPy_0542	AAK33536.2	null	-	-	1.447119206586753
1581	1356	SPy_1764	AAK34504.1	null	-	-	1.4462384110786632
1582	1210	SPy_1570	AAK34357.1	null	-	-	1.4460217618212845
1583	1016	SPy_1326	AAK34164.1	null	-	-	1.4451000010755666
1584	706	SPy_0939	AAK33853.1	null	-	-	1.4439960795379856
1585	285	SPy_0393	AAK33431.1	null	-	-	1.4436477963788164
1586	375	SPy_0526	AAK33521.1	null	-	-	1.4428061417927815
1587	1485	SPy_1935	AAK34633.1	null	-	-	1.4417541620334375
1588	327	SPy_0459	AAK33473.1	null	-	-	1.4405048432265863
1589	87	SPy_0117	AAK33232.1	null	-	-	1.439661521851283
1590	1379	SPy_1794	AAK34527.1	null	-	-	1.43947157197925
1591	1571	SPy_2054	AAK34719.1	null	-	-	1.438642095878661
1592	271	SPy_0374	AAK33417.1	null	-	-	1.4386296495388655
1593	1241	SPy_1616	AAK34389.1	null	comFA	-	1.4386024397281107
1594	398	SPy_0552	AAK33544.2	null	-	-	1.4349723291789476
1595	1651	SPy_2164	AAK34799.1	null	-	-	1.4296950935350934
1596	704	SPy_0937	AAK33851.2	null	int3	-	1.4279998806697978
1597	683	SPy_0914	AAK33830.1	null	-	-	1.4262651975523184
1598	744	SPy_0987	AAK33891.1	null	-	-	1.4258278218822944
1599	1531	SPy_1995	AAK34679.1	null	flaR	-	1.4240054150155916
1600	457	SPy_0638	AAK33604.1	null	kdgK	-	1.4193022944519398
1601	495	SPy_0683	AAK33642.1	null	-	-	1.4177261494519255
1602	1563	SPy_2045	AAK34711.1	null	-	-	1.417339120947158
1603	352	SPy_0497	AAK33498.1	null	fpg	-	1.4156287980274425
1604	260	SPy_0361	AAK33406.1	null	glr	-	1.414917346211032
1605	714	SPy_0948	AAK33861.1	null	-	-	1.4142224824890894
1606	490	SPy_0677	AAK33637.1	null	-	-	1.414187169391508
1607	754	SPy_0998	AAK33901.1	null	-	-	1.4134437064687044
1608	484	SPy_0670	AAK33631.1	null	-	-	1.412462154218381
1609	892	SPy_1172	AAK34039.1	null	satE	-	1.4117598858791358
1610	1217	SPy_1580	AAK34364.1	null	-	-	1.411198912630915
1611	820	SPy_1084	AAK33967.1	null	srtT	-	1.4055239654755196
1612	1650	SPy_2163	AAK34798.1	null	cadC	-	1.404253830520112
1613	1653	SPy_2166	AAK34801.1	null	-	-	1.402242003260718
1614	351	SPy_0496	AAK33497.1	null	mutR	-	1.3994522274863384
1615	730	SPy_0970	AAK33877.1	null	-	-	1.3950682679968436
1616	998	SPy_1298	AAK34146.1	null	malA	-	1.3948178295271225
1617	1238	SPy_1610	AAK34386.1	null	-	-	1.3937607196219521
1618	487	SPy_0673	AAK33634.1	null	-	-	1.3882347116148572
1619	1059	SPy_1386	AAK34207.1	null	-	-	1.3874181967379364
1620	823	SPy_1087	AAK33970.1	null	srtG	-	1.387405032446699
1621	558	SPy_0762	AAK33705.1	null	-	-	1.3868151509875581
1622	537	SPy_0738	AAK33684.1	null	sagA	-	1.3835631065478513
1623	930	SPy_1218	AAK34077.1	null	-	-	1.3824957352627985
1624	80	SPy_0107	AAK33225.1	null	-	-	1.3774001995012701
1625	790	SPy_1047	AAK33937.1	null	-	-	1.3753760311903245
1626	171	SPy_0237	AAK33317.1	null	-	-	1.3743824577505188
1627	1634	SPy_2144	AAK34782.1	null	-	-	1.3732629029209953
1628	771	SPy_1024	AAK33918.1	null	-	-	1.372254421687709
1629	1374	SPy_1788	AAK34522.1	null	-	-	1.36960052540867
1630	7	SPy_0009	AAK33152.1	null	-	-	1.36592828357347
1631	1535	SPy_2001	AAK34683.1	null	dppB	-	1.3638934201874062
1632	907	SPy_1190	AAK34054.1	null	citX	-	1.3638815025467221
1633	1065	SPy_1395	AAK34213.1	null	-	-	1.3632359650502186
1634	433	SPy_0603	AAK33580.1	null	-	-	1.3609793955177558
1635	1548	SPy_2023	AAK34696.1	null	-	-	1.360122829459221
1636	168	SPy_0233	AAK33314.1	null	-	-	1.3598247227609204
1637	1502	SPy_1957	AAK34650.1	null	-	-	1.357670251346519
1638	869	SPy_1144	AAK34016.1	null	-	-	1.3518194252157498
1639	1214	SPy_1575	AAK34361.1	null	-	-	1.3499741247083075
1640	151	SPy_0199	AAK33296.1	null	-	-	1.3499550190639822
1641	1021	SPy_1335	AAK34169.1	null	-	-	1.3499550190639822
1642	1122	SPy_1468	AAK34270.1	null	-	-	1.3494560903578194
1643	1630	SPy_2135	AAK34778.1	null	-	-	1.3468604955563614
1644	1492	SPy_1942	AAK34640.1	null	-	-	1.340009242036478
1645	403	SPy_0559	AAK33549.1	null	-	-	1.3398960457171503
1646	1190	SPy_1546	AAK34338.1	null	-	-	1.3374210455810835
1647	1633	SPy_2142	AAK34781.1	null	-	-	1.3339680289869158
1648	1544	SPy_2013	AAK34692.1	null	-	-	1.3302582581200055
1649	1288	SPy_1680	AAK34436.1	null	-	-	1.3234528164431631
1650	1591	SPy_2087	AAK34739.1	null	-	-	1.321790761559699
1651	1075	SPy_1408	AAK34223.1	null	comEC	-	1.3196148807540315
1652	489	SPy_0676	AAK33636.1	null	-	-	1.3177980980104222
1653	1124	SPy_1470	AAK34272.1	null	-	-	1.3177980980104222
1654	396	SPy_0549	AAK33542.1	null	-	-	1.316056307650933
1655	1178	SPy_1532	AAK34326.1	null	-	-	1.308775065944658
1656	1516	SPy_1978	AAK34664.1	null	lrp	-	1.3073117687985503
1657	417	SPy_0581	AAK33564.1	null	-	-	1.3059081659793423
1658	1012	SPy_1322	AAK34160.1	null	-	-	1.3015817855922
1659	306	SPy_0431	AAK33452.1	null	-	-	1.3001202350428267
1660	401	SPy_0556	AAK33547.1	null	-	-	1.2987902087425083
1661	97	SPy_0133	AAK33242.1	null	-	-	1.2981069025124636
1662	728	SPy_0967	AAK33875.1	null	-	-	1.2953262943948949
1663	1072	SPy_1405	AAK34220.1	null	-	-	1.2918209366842817
1664	1315	SPy_1717	AAK34463.1	null	copY	-	1.291129264302208
1665	1125	SPy_1471	AAK34273.1	null	-	-	1.2893881704540864
1666	1638	SPy_2149	AAK34786.1	null	-	-	1.2871180939327347
1667	148	SPy_0196	AAK33293.1	null	-	-	1.286727517427522
1668	86	SPy_0116	AAK33231.1	null	-	-	1.2845181097529241
1669	492	SPy_0680	AAK33639.1	null	-	-	1.2836654577368716
1670	185	SPy_0256	AAK33331.1	null	-	-	1.2760004597588945
1671	79	SPy_0106	AAK33224.1	null	comYD	-	1.2715505957070736
1672	1410	SPy_1836	AAK34558.1	null	-	-	1.2703326316779877
1673	31	SPy_0039	AAK33176.1	null	-	-	1.2686802972449776
1674	304	SPy_0428	AAK33450.1	null	-	-	1.2619783158426268
1675	1635	SPy_2145	AAK34783.1	null	-	-	1.248527576704027
1676	1429	SPy_1863	AAK34577.1	null	-	-	1.2423444365564504
1677	542	SPy_0743	AAK33689.1	null	-	-	1.236942602980211
1678	791	SPy_1048	AAK33938.1	null	-	-	1.2324724615488682
1679	685	SPy_0916	AAK33832.1	null	-	-	1.2315849902692353
1680	135	SPy_0180	AAK33280.1	null	-	-	1.2199477576171471
1681	1042	SPy_1363	AAK34190.1	null	-	-	1.218798374194815
1682	1521	SPy_1984	AAK34669.1	null	-	-	1.218135644784952
1683	219	SPy_0300	AAK33365.1	null	comX1.1	-	1.2180564554360804
1684	1462	SPy_1902	AAK34610.1	null	comX1.2	-	1.2180564554360804
1685	83	SPy_0110	AAK33228.1	null	-	-	1.1994092624495052
1686	815	SPy_1077	AAK33962.1	null	-	-	1.1623009143957443
1687	307	SPy_0432	AAK33453.1	null	-	-	1.140812937546124
1688	726	SPy_0963	AAK33873.1	null	-	-	1.133312244391246
1689	229	SPy_0315	AAK33375.1	null	-	-	1.1055877858938803
1690	400	SPy_0555	AAK33546.1	null	-	-	1.0626702952133644
1691	64	SPy_0084	AAK33209.1	null	-	-	1.0285990687645534
1692	154	SPy_0205	AAK33299.1	null	-	-	1.0
