# Supplementary material for: Bioinformatic Assessment of Factors Affecting the Correlation between Protein Abundance and Elongation Efficiency in Prokaryotes
Source: Int J Mol Sci. 2022 Oct 9;23(19):11996. doi: 10.3390/ijms231911996 (PMC9570070; doi:10.3390/ijms231911996)
Supplement: Supplementary file 1 [file ijms-23-11996-s001.zip › EloE/output_folder/Streptococcus_pyogenes_M1_GAS_160490/streptococcus pyogenes m1 gas_number_eei.txt]

number	single	first	middle	last	EEI1
1	1	0	0	0	2.317511977914552
2	1	0	0	0	2.3814154323590384
3	1	0	0	0	1.7358537032534314
4	1	0	0	0	2.9997880217510877
5	0	1	0	0	2.1621800297138956
6	0	0	0	1	1.9298457683599362
7	0	1	0	0	1.36592828357347
8	0	0	0	1	2.3548422148515376
9	0	1	0	0	2.29202965627545
10	0	0	0	1	1.6892448230837502
11	1	0	0	0	2.6709622200857144
12	1	0	0	0	1.8655773148076065
13	1	0	0	0	2.5869314217302195
14	1	0	0	0	2.552850665915171
15	1	0	0	0	1.847571428130738
16	0	1	0	0	2.3589335545249908
17	0	0	0	1	1.9422407902187122
18	1	0	0	0	2.1418353865682542
19	1	0	0	0	2.549281691527094
20	0	1	0	0	1.6494871207640152
21	0	0	0	1	2.9037033168773343
22	1	0	0	0	1.8163775780916611
23	1	0	0	0	1.9204018844679045
24	1	0	0	0	1.8064632467287987
25	0	1	0	0	1.9919805266577675
26	0	0	1	0	1.5054509156682776
27	0	0	1	0	1.7134169234442045
28	0	0	0	1	2.3376604169283786
29	1	0	0	0	1.8461389067496579
30	1	0	0	0	1.7104171240251511
31	0	1	0	0	1.2686802972449776
32	0	0	1	0	1.5549078791394728
33	0	0	0	1	1.682356725579885
34	1	0	0	0	2.63826165616729
35	1	0	0	0	1.460048934093389
36	1	0	0	0	4.488825918849308
37	0	1	0	0	3.802161098736684
38	0	0	1	0	4.006640520190777
39	0	0	1	0	5.742245022455235
40	0	0	0	1	4.264119790750258
41	0	1	0	0	3.5240420117124893
42	0	0	1	0	5.496271406221596
43	0	0	1	0	5.011435078983316
44	0	0	1	0	3.7745218619208383
45	0	0	1	0	6.139580324133854
46	0	0	1	0	4.62463969019845
47	0	0	0	1	4.726198671052341
48	0	1	0	0	4.720589368513403
49	0	0	1	0	3.410798664128217
50	0	0	0	1	2.4812244533290064
51	1	0	0	0	4.914630690401918
52	1	0	0	0	4.536132478486682
53	0	1	0	0	2.953592822560309
54	0	0	1	0	5.963648363689125
55	0	0	0	1	4.802036989102201
56	0	1	0	0	4.015518061755376
57	0	0	0	1	1.8386586958484812
58	1	0	0	0	3.1776337111197663
59	0	1	0	0	3.3883713662313326
60	0	0	1	0	1.5669115597283942
61	0	0	1	0	4.4839990963556495
62	0	0	0	1	4.50426783034705
63	1	0	0	0	2.914543050190892
64	1	0	0	0	1.0285990687645534
65	0	1	0	0	2.191891473812228
66	0	0	1	0	1.8127747918079768
67	0	0	0	1	1.921831235398787
68	1	0	0	0	1.4621295130440597
69	1	0	0	0	2.3207008264349596
70	1	0	0	0	1.874540153709042
71	1	0	0	0	3.1690519989468977
72	1	0	0	0	3.0122072847297057
73	1	0	0	0	1.7697594164521697
74	1	0	0	0	1.545000924374241
75	0	1	0	0	1.6767781842754956
76	0	0	1	0	2.210212787888138
77	0	0	1	0	1.4950713980820745
78	0	0	1	0	1.5283311050540045
79	0	0	1	0	1.2715505957070736
80	0	0	0	1	1.3774001995012701
81	1	0	0	0	1.6385533763218625
82	1	0	0	0	2.9510884695611312
83	1	0	0	0	1.1994092624495052
84	1	0	0	0	1.5995367919261148
85	1	0	0	0	1.8782233682797604
86	1	0	0	0	1.2845181097529241
87	1	0	0	0	1.439661521851283
88	0	1	0	0	2.0420817009441676
89	0	0	1	0	1.952599644228805
90	0	0	0	1	1.9812793098098698
91	1	0	0	0	1.537518586121795
92	0	1	0	0	1.6223239379598622
93	0	0	1	0	2.902746202988908
94	0	0	1	0	1.9902886419383683
95	0	0	0	1	2.1324193442959714
96	1	0	0	0	1.488855441614905
97	1	0	0	0	1.2981069025124636
98	1	0	0	0	1.6068561104740087
99	1	0	0	0	2.082337992678263
100	1	0	0	0	1.7267602656285077
101	0	1	0	0	2.1248431754439845
102	0	0	1	0	1.9648023610657275
103	0	0	0	1	2.353338810589982
104	1	0	0	0	1.822471335011404
105	0	1	0	0	1.6159896410610044
106	0	0	0	1	1.9810017529773203
107	0	1	0	0	1.819994308392958
108	0	0	1	0	1.6768859852287163
109	0	0	0	1	2.254430672079942
110	0	1	0	0	1.7248626316131876
111	0	0	0	1	1.526932106978391
112	0	1	0	0	1.7690479745239316
113	0	0	0	1	1.8451359150511661
114	1	0	0	0	1.831286755655336
115	0	1	0	0	2.2169124446284045
116	0	0	0	1	1.7847499885578324
117	1	0	0	0	2.360272784571273
118	1	0	0	0	2.799185954573495
119	1	0	0	0	2.4887782135378362
120	1	0	0	0	2.142931256114572
121	0	1	0	0	2.1587238561580206
122	0	0	0	1	2.0808878492172633
123	1	0	0	0	1.5507903349793908
124	1	0	0	0	1.6263113438954273
125	1	0	0	0	2.571862880377858
126	1	0	0	0	1.457767916955076
127	1	0	0	0	1.7104231468333704
128	1	0	0	0	2.6329272480897603
129	1	0	0	0	2.360837500731125
130	1	0	0	0	2.535954201483326
131	1	0	0	0	2.129019402162866
132	0	1	0	0	2.1807851772257982
133	0	0	1	0	1.9967479062863775
134	0	0	0	1	1.9584798419919363
135	1	0	0	0	1.2199477576171471
136	1	0	0	0	1.7227025035175392
137	1	0	0	0	2.300480089012482
138	0	1	0	0	2.08192150145579
139	0	0	0	1	2.20405286774474
140	1	0	0	0	1.934396510810895
141	1	0	0	0	1.5439090097652108
142	1	0	0	0	1.7706009511310903
143	1	0	0	0	1.5797731701723925
144	0	1	0	0	1.5781096351341999
145	0	0	1	0	1.4493478875291754
146	0	0	0	1	1.9370651925238982
147	1	0	0	0	1.7970086147718385
148	1	0	0	0	1.286727517427522
149	1	0	0	0	1.7193748957481958
150	0	1	0	0	1.6372919291702752
151	0	0	0	1	1.3499550190639822
152	1	0	0	0	1.8334834629564507
153	1	0	0	0	2.007750075962721
154	0	1	0	0	1.0
155	0	0	0	1	2.1894023812662664
156	1	0	0	0	1.699361913577095
157	1	0	0	0	1.8733063453318661
158	1	0	0	0	1.5872941836499734
159	1	0	0	0	3.6997147149132634
160	1	0	0	0	1.6494761681406105
161	1	0	0	0	1.4826059302066106
162	1	0	0	0	1.6991222137850444
163	0	1	0	0	2.1930965493235868
164	0	0	0	1	2.1967564419124357
165	0	1	0	0	2.0386866704157884
166	0	0	1	0	2.034898386335753
167	0	0	0	1	1.9406894698773935
168	1	0	0	0	1.3598247227609204
169	1	0	0	0	1.8978385573101142
170	1	0	0	0	1.5508696456864737
171	1	0	0	0	1.3743824577505188
172	1	0	0	0	2.331363669801622
173	1	0	0	0	2.7584021229602445
174	0	1	0	0	1.631059281221269
175	0	0	1	0	1.6355291273911279
176	0	0	0	1	1.5311635427617085
177	0	1	0	0	1.62939099399476
178	0	0	1	0	1.696579083123867
179	0	0	0	1	2.1068363195795
180	1	0	0	0	4.136563252306039
181	1	0	0	0	1.6846682524054524
182	0	1	0	0	2.798959352651931
183	0	0	1	0	1.7274748058131488
184	0	0	0	1	1.8489139601406719
185	0	1	0	0	1.2760004597588945
186	0	0	1	0	1.8426753013538095
187	0	0	0	1	1.8099104576707068
188	1	0	0	0	1.7814684334560196
189	0	1	0	0	2.0637185131217772
190	0	0	0	1	1.8764352263297845
191	1	0	0	0	1.9429052980326726
192	0	1	0	0	1.5774493844332604
193	0	0	1	0	2.059785303715616
194	0	0	1	0	1.9110411970560157
195	0	0	1	0	1.7214926855090134
196	0	0	0	1	1.836148808796074
197	0	1	0	0	2.0305546962043937
198	0	0	0	1	2.109648072433982
199	0	1	0	0	3.745508529730058
200	0	0	0	1	4.544107857050315
201	1	0	0	0	4.387305481919275
202	1	0	0	0	4.959776539433231
203	0	1	0	0	2.2868350014285
204	0	0	0	1	2.331809173554348
205	1	0	0	0	1.659379742935282
206	1	0	0	0	1.8291816096022224
207	0	1	0	0	1.9811180386770189
208	0	0	0	1	1.7724063385011357
209	1	0	0	0	2.348219868464749
210	0	1	0	0	2.0745117917947584
211	0	0	1	0	1.6393570004830298
212	0	0	1	0	1.8045189544479838
213	0	0	0	1	2.1746973624660875
214	1	0	0	0	1.7952135883812108
215	0	1	0	0	2.094543968059803
216	0	0	1	0	1.951511718334081
217	0	0	1	0	2.38932765298772
218	0	0	0	1	2.4050941983926704
219	1	0	0	0	1.2180564554360804
220	1	0	0	0	1.5279818501286615
221	0	1	0	0	2.2664199224823083
222	0	0	1	0	2.111824176201387
223	0	0	0	1	2.193793920259219
224	0	1	0	0	1.93045951399762
225	0	0	1	0	1.7046599125090558
226	0	0	1	0	2.527980014067709
227	0	0	0	1	1.8493801731435258
228	1	0	0	0	1.639722415039131
229	0	1	0	0	1.1055877858938803
230	0	0	0	1	3.6622534163157083
231	1	0	0	0	2.2047891931645185
232	1	0	0	0	2.4960606226119957
233	0	1	0	0	2.2349790011248594
234	0	0	0	1	2.264586725567259
235	1	0	0	0	1.9742689710185366
236	1	0	0	0	1.8756534043201079
237	0	1	0	0	2.4184094444093627
238	0	0	0	1	1.7991678867701135
239	1	0	0	0	1.831598213996593
240	1	0	0	0	2.568728252589504
241	1	0	0	0	1.6689045139077059
242	1	0	0	0	1.816867484528223
243	1	0	0	0	1.8107728555207114
244	0	1	0	0	1.6653423218164516
245	0	0	1	0	1.8243308254291848
246	0	0	0	1	2.0446478382869704
247	1	0	0	0	2.3881474713436988
248	1	0	0	0	1.7690025714778481
249	0	1	0	0	1.9955821276641168
250	0	0	0	1	2.5282649397907972
251	1	0	0	0	1.7108616350063561
252	0	1	0	0	2.0371712667643047
253	0	0	0	1	2.865534464926718
254	1	0	0	0	1.9404158474374311
255	1	0	0	0	1.8677432028234884
256	0	1	0	0	1.7657971696947894
257	0	0	1	0	1.6839664224845838
258	0	0	0	1	2.0708473042957687
259	1	0	0	0	3.2777740360061065
260	0	1	0	0	1.414917346211032
261	0	0	1	0	1.9054472543886476
262	0	0	1	0	1.9343700695211152
263	0	0	1	0	1.7279063775961436
264	0	0	1	0	1.565155346493662
265	0	0	1	0	1.7157786809854294
266	0	0	0	1	1.6143210553264509
267	0	1	0	0	1.606177394421439
268	0	0	0	1	1.4576837900638857
269	1	0	0	0	1.65700035521862
270	0	1	0	0	1.9223008705210745
271	0	0	0	1	1.4386296495388655
272	0	1	0	0	1.6057670313481236
273	0	0	0	1	1.6947777609629646
274	1	0	0	0	1.9802164145145793
275	1	0	0	0	1.793675631207938
276	1	0	0	0	3.2347761641446446
277	1	0	0	0	1.6239943000515833
278	0	1	0	0	1.5147570338410263
279	0	0	1	0	1.462079951955018
280	0	0	1	0	2.1851716805149497
281	0	0	0	1	1.8067766710509514
282	1	0	0	0	2.0507094140510436
283	1	0	0	0	1.7112772909005218
284	0	1	0	0	2.362764427061859
285	0	0	0	1	1.4436477963788164
286	1	0	0	0	2.6864870084089434
287	1	0	0	0	1.9392146949027504
288	0	1	0	0	1.7885947221922565
289	0	0	1	0	1.6494129802938895
290	0	0	0	1	1.5177409911699706
291	0	1	0	0	1.7266564064466148
292	0	0	1	0	1.6000011571948616
293	0	0	0	1	1.8099128384268253
294	1	0	0	0	1.6522185506650506
295	1	0	0	0	2.0424622528569443
296	1	0	0	0	1.9217797896590498
297	1	0	0	0	2.07602774656527
298	1	0	0	0	1.9922276604682514
299	1	0	0	0	1.5033351171815457
300	1	0	0	0	2.165446108581022
301	0	1	0	0	1.8645770414385847
302	0	0	1	0	1.6099412444969072
303	0	0	0	1	1.5679490522610269
304	1	0	0	0	1.2619783158426268
305	1	0	0	0	1.831659118978368
306	1	0	0	0	1.3001202350428267
307	1	0	0	0	1.140812937546124
308	1	0	0	0	1.6716002066232438
309	1	0	0	0	1.6167580524729013
310	1	0	0	0	1.5037722407346217
311	1	0	0	0	1.5853700033457268
312	0	1	0	0	1.948373910460225
313	0	0	0	1	1.7097255500562334
314	1	0	0	0	1.674320623859096
315	1	0	0	0	1.869152817744872
316	0	1	0	0	1.906614322172455
317	0	0	1	0	2.0089515289908872
318	0	0	1	0	1.8102147676778708
319	0	0	0	1	2.080242513919261
320	1	0	0	0	1.6071996928459336
321	1	0	0	0	1.891370609179418
322	1	0	0	0	2.7197890694873923
323	0	1	0	0	1.936004801924975
324	0	0	0	1	1.8759999150754545
325	1	0	0	0	2.383189970364646
326	1	0	0	0	2.0882849497530493
327	1	0	0	0	1.4405048432265863
328	1	0	0	0	6.172450190875419
329	1	0	0	0	4.708809248005529
330	0	1	0	0	2.3684934677708487
331	0	0	0	1	3.3348483416259733
332	1	0	0	0	2.191342040623563
333	0	1	0	0	1.7839538974148117
334	0	0	0	1	1.7422834225192054
335	1	0	0	0	2.0330528595710495
336	1	0	0	0	1.9828815307441408
337	1	0	0	0	1.8367400745432219
338	1	0	0	0	1.8129086030876853
339	0	1	0	0	2.0817504979168846
340	0	0	0	1	2.0272773436688243
341	0	1	0	0	2.2883620783302447
342	0	0	0	1	1.701565572877231
343	1	0	0	0	1.6173055631093558
344	0	1	0	0	2.660165611202349
345	0	0	0	1	1.925737895572301
346	1	0	0	0	2.2259866412569407
347	1	0	0	0	1.9070902736531972
348	1	0	0	0	1.5135188457747861
349	1	0	0	0	1.4955554918772107
350	1	0	0	0	1.5632964320849285
351	1	0	0	0	1.3994522274863384
352	0	1	0	0	1.4156287980274425
353	0	0	0	1	1.557457374766256
354	1	0	0	0	1.7427016913150788
355	1	0	0	0	1.680958309796084
356	1	0	0	0	1.755134110866563
357	0	1	0	0	2.0293724978784304
358	0	0	1	0	1.7546588227056281
359	0	0	0	1	1.6648589876140836
360	1	0	0	0	2.0789232332290286
361	0	1	0	0	2.2361524228217244
362	0	0	0	1	1.972647503127824
363	1	0	0	0	1.6066243202663026
364	0	1	0	0	2.124373790038652
365	0	0	0	1	1.7896158947179281
366	1	0	0	0	2.0211402572014365
367	1	0	0	0	2.5227049470063494
368	0	1	0	0	1.9374541446125046
369	0	0	0	1	1.811354120939828
370	1	0	0	0	2.806163077410629
371	0	1	0	0	1.6065009792577993
372	0	0	1	0	1.4949181196488435
373	0	0	0	1	1.5776235126333744
374	0	1	0	0	1.5217722423687696
375	0	0	0	1	1.4428061417927815
376	1	0	0	0	1.6077094754830246
377	0	1	0	0	2.02500827277543
378	0	0	1	0	1.8991305580371396
379	0	0	0	1	1.8382247950713182
380	0	1	0	0	2.315553031982452
381	0	0	0	1	2.056182629261245
382	1	0	0	0	1.633435036556773
383	0	1	0	0	1.6684056812723522
384	0	0	1	0	1.7081717706994404
385	0	0	1	0	1.7118488926380624
386	0	0	1	0	1.5172649569917198
387	0	0	1	0	1.951878911476013
388	0	0	0	1	1.4814196735626206
389	1	0	0	0	1.6201555859406571
390	1	0	0	0	1.447119206586753
391	1	0	0	0	1.6166195330601836
392	0	1	0	0	1.8047605393363468
393	0	0	0	1	2.1496242185750365
394	0	1	0	0	1.563346871464807
395	0	0	1	0	1.6428003175646886
396	0	0	0	1	1.316056307650933
397	0	1	0	0	1.6334250998975595
398	0	0	1	0	1.4349723291789476
399	0	0	0	1	1.536655730962951
400	1	0	0	0	1.0626702952133644
401	1	0	0	0	1.2987902087425083
402	0	1	0	0	1.70645438024236
403	0	0	1	0	1.3398960457171503
404	0	0	0	1	1.611339550367909
405	0	1	0	0	1.9080389109472113
406	0	0	1	0	1.7720772402438918
407	0	0	0	1	2.190500745037043
408	1	0	0	0	1.520065875272538
409	0	1	0	0	1.8627592337378227
410	0	0	1	0	2.053818358819648
411	0	0	0	1	1.7046250530060505
412	0	1	0	0	1.8287937910627834
413	0	0	0	1	1.5782205046946862
414	1	0	0	0	1.5943034080546348
415	1	0	0	0	2.8497596965378915
416	0	1	0	0	2.0140080414958277
417	0	0	0	1	1.3059081659793423
418	1	0	0	0	2.590060259806585
419	0	1	0	0	2.293729150385794
420	0	0	1	0	1.7878486828921623
421	0	0	1	0	3.0083361302369847
422	0	0	0	1	3.5943003313663175
423	1	0	0	0	1.6998147640716996
424	1	0	0	0	1.9031612423097204
425	1	0	0	0	1.8301812127514943
426	1	0	0	0	2.3254648902201427
427	1	0	0	0	2.7756255609141536
428	1	0	0	0	1.9478413973723603
429	1	0	0	0	1.8079310139656002
430	1	0	0	0	2.3574101727209404
431	1	0	0	0	1.7901892239701092
432	1	0	0	0	2.1547334304251464
433	0	1	0	0	1.3609793955177558
434	0	0	0	1	2.39017271772543
435	0	1	0	0	1.9089885822663644
436	0	0	0	1	2.169821269138801
437	1	0	0	0	1.784487464246947
438	1	0	0	0	1.7085963561189967
439	1	0	0	0	4.620198548211435
440	1	0	0	0	3.850780621636546
441	0	1	0	0	1.9654158373876804
442	0	0	1	0	1.768274186632687
443	0	0	0	1	2.063285110788827
444	1	0	0	0	1.7425222175814103
445	1	0	0	0	1.688420959737199
446	1	0	0	0	1.5651175182088133
447	1	0	0	0	2.7337629602534093
448	1	0	0	0	2.1760098688496274
449	1	0	0	0	1.4894431155569603
450	0	1	0	0	1.9768750281947554
451	0	0	1	0	2.387204118491362
452	0	0	1	0	1.8136757009568967
453	0	0	1	0	1.7832542777771074
454	0	0	0	1	2.257523389549529
455	0	1	0	0	2.0405042117388343
456	0	0	1	0	2.0214083633888675
457	0	0	1	0	1.4193022944519398
458	0	0	0	1	1.59069723159752
459	1	0	0	0	1.6283072801357688
460	1	0	0	0	1.7454758812158722
461	0	1	0	0	2.1833546540702087
462	0	0	1	0	2.1395289190375526
463	0	0	0	1	1.9494395073140545
464	1	0	0	0	1.9102798210329939
465	1	0	0	0	1.7155765633280142
466	0	1	0	0	1.765108677888749
467	0	0	0	1	2.9780244648419334
468	0	1	0	0	1.729391615687953
469	0	0	1	0	1.8201404447034504
470	0	0	0	1	1.9687917166096824
471	1	0	0	0	1.6089779064094607
472	0	1	0	0	1.621455447433543
473	0	0	0	1	1.9164457006445834
474	1	0	0	0	1.6401806351307018
475	0	1	0	0	1.842507358950733
476	0	0	1	0	1.8466228402926406
477	0	0	1	0	1.8216994154591915
478	0	0	1	0	2.2977956913000623
479	0	0	1	0	1.9457428754734076
480	0	0	1	0	3.058945134762283
481	0	0	1	0	3.079241247808649
482	0	0	1	0	2.4803580865681942
483	0	0	1	0	1.7422554409726208
484	0	0	1	0	1.412462154218381
485	0	0	0	1	2.0218575553797162
486	0	1	0	0	1.9369088877351002
487	0	0	1	0	1.3882347116148572
488	0	0	0	1	1.8367266183149547
489	1	0	0	0	1.3177980980104222
490	1	0	0	0	1.414187169391508
491	1	0	0	0	2.2193438638330854
492	1	0	0	0	1.2836654577368716
493	0	1	0	0	1.5926174962333464
494	0	0	1	0	1.5684896263543366
495	0	0	1	0	1.4177261494519255
496	0	0	0	1	1.7183151026281818
497	1	0	0	0	2.542787504884729
498	0	1	0	0	2.270382478671105
499	0	0	0	1	2.6735679179531058
500	0	1	0	0	1.5740359695223376
501	0	0	1	0	1.549117381760769
502	0	0	1	0	1.5954063651076873
503	0	0	1	0	1.5700957961847608
504	0	0	0	1	1.9256148909941897
505	0	1	0	0	1.7959808872699472
506	0	0	1	0	1.7176378442274804
507	0	0	1	0	1.8608455033734388
508	0	0	1	0	1.5809570374404116
509	0	0	1	0	1.7356096029803996
510	0	0	1	0	1.4555004146818429
511	0	0	1	0	1.5384423789007413
512	0	0	1	0	2.4726734540958524
513	0	0	1	0	2.44543178408999
514	0	0	1	0	2.1164214479612173
515	0	0	0	1	1.8430847506733725
516	1	0	0	0	1.9086113660229826
517	1	0	0	0	1.7769221882993371
518	1	0	0	0	1.7098231887817497
519	1	0	0	0	1.8329041122506997
520	1	0	0	0	2.932242716282094
521	0	1	0	0	1.7733072948344544
522	0	0	0	1	1.6443029163605747
523	1	0	0	0	3.10867640427476
524	1	0	0	0	1.6966021093095445
525	1	0	0	0	2.946045900596403
526	0	1	0	0	1.5807129538200264
527	0	0	0	1	1.6444306423550805
528	1	0	0	0	3.8868414715444346
529	0	1	0	0	1.6234824480686303
530	0	0	0	1	2.3977833027501383
531	1	0	0	0	2.0817594870955602
532	1	0	0	0	1.651235184693639
533	1	0	0	0	5.0829827095405165
534	1	0	0	0	1.6580739834790184
535	1	0	0	0	1.5226144135731376
536	1	0	0	0	3.198610235462211
537	1	0	0	0	1.3835631065478513
538	0	1	0	0	1.551741457094716
539	0	0	1	0	1.9485947739135614
540	0	0	1	0	1.7111832107097298
541	0	0	1	0	1.5831222849183273
542	0	0	1	0	1.236942602980211
543	0	0	1	0	1.7801355656079978
544	0	0	1	0	1.6264492932651877
545	0	0	0	1	1.6709057273581223
546	1	0	0	0	2.03805590977555
547	1	0	0	0	1.8833433454021955
548	0	1	0	0	1.7820807123087625
549	0	0	0	1	2.0450407141124542
550	0	1	0	0	3.6990074530625074
551	0	0	1	0	1.533292938018252
552	0	0	1	0	2.4922046631758734
553	0	0	1	0	2.204591720718637
554	0	0	1	0	2.869981489683428
555	0	0	0	1	2.6230092787731905
556	0	1	0	0	2.958006503448398
557	0	0	0	1	2.302423351581088
558	1	0	0	0	1.3868151509875581
559	0	1	0	0	2.1934553888169446
560	0	0	1	0	2.049258567142013
561	0	0	0	1	1.448689621156835
562	1	0	0	0	2.1011588106385353
563	1	0	0	0	2.4630790269672316
564	0	1	0	0	1.7403298875589328
565	0	0	0	1	1.493672689217102
566	0	1	0	0	2.028892211063877
567	0	0	0	1	1.6433656154136078
568	1	0	0	0	1.7602771075615167
569	0	1	0	0	1.806657582833218
570	0	0	0	1	1.7369720137986848
571	1	0	0	0	2.022439804942412
572	1	0	0	0	5.721608615952073
573	1	0	0	0	3.73812031027136
574	0	1	0	0	1.7447425144883184
575	0	0	0	1	2.8188100573050106
576	1	0	0	0	1.7343258423008918
577	1	0	0	0	2.2780666887600702
578	0	1	0	0	1.766980353158828
579	0	0	0	1	1.7229576514609568
580	0	1	0	0	1.8235851533236282
581	0	0	1	0	1.8325472836152488
582	0	0	1	0	1.7674901736186788
583	0	0	1	0	1.8458234411630592
584	0	0	0	1	1.6625974755576298
585	0	1	0	0	1.658365167261153
586	0	0	1	0	1.865118827710694
587	0	0	1	0	1.5770572204764133
588	0	0	0	1	1.6245927107092644
589	0	1	0	0	1.9868216601614843
590	0	0	0	1	1.709271835240934
591	1	0	0	0	1.671143736534677
592	0	1	0	0	2.097649798927006
593	0	0	0	1	2.2380307595949285
594	1	0	0	0	3.2337341435491513
595	1	0	0	0	4.092703375544391
596	1	0	0	0	4.34179300263076
597	1	0	0	0	1.971736391651795
598	0	1	0	0	1.7165710554601088
599	0	0	0	1	1.9813726885001943
600	1	0	0	0	1.6749570438388504
601	1	0	0	0	2.3338779180422344
602	1	0	0	0	2.091619813908301
603	0	1	0	0	1.5247429323644346
604	0	0	0	1	1.9807750340527153
605	0	1	0	0	1.681848094470275
606	0	0	1	0	2.1301625146843155
607	0	0	0	1	2.108526973017209
608	0	1	0	0	5.033285875496236
609	0	0	1	0	1.9085942644564704
610	0	0	0	1	4.932773706915909
611	0	1	0	0	1.8183834780911767
612	0	0	1	0	1.6727871891005845
613	0	0	0	1	1.737728610376069
614	0	1	0	0	2.0703398623721387
615	0	0	0	1	2.060746943843186
616	1	0	0	0	2.125777280650194
617	1	0	0	0	1.6905732867041932
618	1	0	0	0	1.921827711693833
619	0	1	0	0	2.067063953122154
620	0	0	1	0	2.2617923798937545
621	0	0	0	1	2.0104308374694617
622	1	0	0	0	1.8153733040247635
623	0	1	0	0	3.796188572550891
624	0	0	0	1	2.1409757346977627
625	0	1	0	0	2.09108436507288
626	0	0	0	1	2.629113259707935
627	1	0	0	0	1.449191323868348
628	1	0	0	0	1.501317859498342
629	0	1	0	0	2.2945909883031406
630	0	0	1	0	1.7237156235133817
631	0	0	0	1	2.290067879827074
632	0	1	0	0	2.3142972021062453
633	0	0	0	1	2.5043943505750135
634	0	1	0	0	2.032347326449713
635	0	0	1	0	1.9994305201195417
636	0	0	0	1	2.993460118347352
637	1	0	0	0	1.5094935750960967
638	1	0	0	0	1.936754908468922
639	1	0	0	0	1.9062311698280727
640	0	1	0	0	2.5101259144075643
641	0	0	0	1	1.9886506676654998
642	0	1	0	0	1.592436556083802
643	0	0	0	1	1.9070371941304247
644	1	0	0	0	1.5400348826075168
645	1	0	0	0	2.30521702006426
646	0	1	0	0	1.6794948697397505
647	0	0	1	0	2.1281959065986533
648	0	0	0	1	1.9464690519464318
649	0	1	0	0	1.8062290478271736
650	0	0	1	0	1.9754930490344138
651	0	0	1	0	1.5528755563666496
652	0	0	0	1	1.6714461159846077
653	0	1	0	0	1.8002966339491322
654	0	0	0	1	1.8245034698157419
655	1	0	0	0	1.8544651773967504
656	0	1	0	0	1.9185150149807768
657	0	0	0	1	1.6134861799382711
658	0	1	0	0	2.4033733291591837
659	0	0	0	1	1.8630001898199415
660	1	0	0	0	2.090947832711995
661	1	0	0	0	2.219746257779625
662	1	0	0	0	2.385082947778127
663	0	1	0	0	2.4580588963937324
664	0	0	1	0	1.7662228493984724
665	0	0	0	1	3.121394810181218
666	0	1	0	0	2.8068372813155986
667	0	0	0	1	1.6411012694553153
668	1	0	0	0	1.564193842868617
669	1	0	0	0	1.6177783610238594
670	1	0	0	0	1.9252889285088304
671	1	0	0	0	2.5114529151122884
672	1	0	0	0	1.6834925461540762
673	0	1	0	0	2.187531282555319
674	0	0	0	1	1.678925945760979
675	1	0	0	0	1.7033648375047574
676	1	0	0	0	2.038791636002135
677	1	0	0	0	1.822334335718706
678	1	0	0	0	2.0224509095901517
679	1	0	0	0	1.8785199633726617
680	1	0	0	0	2.478618025896261
681	1	0	0	0	2.914496153236088
682	1	0	0	0	4.637531656777394
683	1	0	0	0	1.4262651975523184
684	1	0	0	0	2.3494683646188044
685	1	0	0	0	1.2315849902692353
686	1	0	0	0	1.579901632091108
687	1	0	0	0	1.5693268385978252
688	1	0	0	0	4.921266073484827
689	1	0	0	0	1.63832806059956
690	0	1	0	0	1.848666683170835
691	0	0	1	0	1.9450723401881267
692	0	0	1	0	1.7675410681360315
693	0	0	1	0	1.6362288399709932
694	0	0	0	1	1.645990780763111
695	1	0	0	0	2.259091818253152
696	0	1	0	0	1.8962647202958056
697	0	0	0	1	1.6277010669957417
698	0	1	0	0	1.808343068334287
699	0	0	1	0	1.8157966663661995
700	0	0	0	1	1.8386201164198483
701	0	1	0	0	2.485249386430728
702	0	0	0	1	2.398398100605857
703	1	0	0	0	3.4279226569085632
704	1	0	0	0	1.4279998806697978
705	0	1	0	0	1.45243239014912
706	0	0	0	1	1.4439960795379856
707	1	0	0	0	2.56021057378029
708	1	0	0	0	1.927526103011513
709	1	0	0	0	2.0423965366911347
710	1	0	0	0	1.8576098208337557
711	0	1	0	0	1.9737362962741896
712	0	0	1	0	1.7986058861692722
713	0	0	0	1	2.1905302254532817
714	1	0	0	0	1.4142224824890894
715	1	0	0	0	3.0130823563970472
716	1	0	0	0	1.6506099216513648
717	0	1	0	0	1.6923920858214851
718	0	0	0	1	1.5869007246027027
719	1	0	0	0	1.6357287896098809
720	0	1	0	0	2.569016784458532
721	0	0	1	0	2.0255656313982473
722	0	0	1	0	2.3255457256378986
723	0	0	0	1	1.7276907943384725
724	0	1	0	0	1.7134384331984123
725	0	0	0	1	1.7093764645638372
726	1	0	0	0	1.133312244391246
727	1	0	0	0	1.6648016380342472
728	1	0	0	0	1.2953262943948949
729	0	1	0	0	1.6781901569626085
730	0	0	1	0	1.3950682679968436
731	0	0	1	0	2.0171912935222482
732	0	0	0	1	1.548522141439446
733	0	1	0	0	1.6082436399497224
734	0	0	0	1	1.5841992683910073
735	1	0	0	0	1.6617457423178277
736	1	0	0	0	1.7189705536636593
737	0	1	0	0	1.7430500589543811
738	0	0	0	1	1.79714401278622
739	0	1	0	0	2.801632955534689
740	0	0	1	0	2.804977287652207
741	0	0	1	0	2.998784485833615
742	0	0	1	0	2.65456034907658
743	0	0	1	0	2.1409537818142854
744	0	0	1	0	1.4258278218822944
745	0	0	1	0	1.9442797627918482
746	0	0	0	1	1.9691673213163323
747	1	0	0	0	2.944700448839874
748	1	0	0	0	2.3998773584774407
749	0	1	0	0	2.3019608245779533
750	0	0	1	0	1.8479898685442242
751	0	0	1	0	1.8005987602475775
752	0	0	1	0	1.6997638142293467
753	0	0	1	0	1.8063162356906857
754	0	0	1	0	1.4134437064687044
755	0	0	1	0	3.549086094816447
756	0	0	1	0	2.3746085876526397
757	0	0	0	1	2.4384983378330034
758	1	0	0	0	1.850707680642313
759	0	1	0	0	1.6013437269166648
760	0	0	0	1	1.669520681664974
761	1	0	0	0	2.28642329489604
762	0	1	0	0	1.6670480343248186
763	0	0	0	1	2.0701927207501916
764	1	0	0	0	1.9400576780414749
765	0	1	0	0	2.0058845351506176
766	0	0	0	1	1.6878345175040137
767	0	1	0	0	1.6973973208944044
768	0	0	0	1	1.797510172106917
769	1	0	0	0	2.352887243012251
770	0	1	0	0	1.6375590419543569
771	0	0	0	1	1.372254421687709
772	1	0	0	0	1.8886167488879004
773	1	0	0	0	3.3750224805109483
774	1	0	0	0	3.6167318506959227
775	1	0	0	0	3.393267844846946
776	1	0	0	0	3.9504026189303807
777	1	0	0	0	2.1221923072078974
778	1	0	0	0	2.7555173124824317
779	0	1	0	0	2.3401299077429005
780	0	0	0	1	1.7687948265643103
781	0	1	0	0	1.935656826777223
782	0	0	0	1	1.8332618321669185
783	1	0	0	0	2.573403169529227
784	1	0	0	0	1.8916918167353123
785	1	0	0	0	1.7601003738018184
786	0	1	0	0	1.697624840408182
787	0	0	1	0	1.7500254314347323
788	0	0	0	1	1.517515075531988
789	0	1	0	0	1.9847668925604516
790	0	0	1	0	1.3753760311903245
791	0	0	1	0	1.2324724615488682
792	0	0	0	1	1.844245376291886
793	1	0	0	0	2.014643853216191
794	1	0	0	0	2.3047703937563546
795	1	0	0	0	1.8363206725289674
796	1	0	0	0	1.7662011411935146
797	0	1	0	0	1.9767243534981962
798	0	0	1	0	2.480696535199479
799	0	0	1	0	2.1516269181660355
800	0	0	0	1	2.1654514719608824
801	0	1	0	0	1.6958620876054875
802	0	0	0	1	1.8047424657384759
803	1	0	0	0	1.6612531294351047
804	1	0	0	0	1.4554023483965095
805	0	1	0	0	1.5302742554736404
806	0	0	0	1	1.6732694433705004
807	1	0	0	0	2.47357568733344
808	1	0	0	0	1.7055196428575856
809	1	0	0	0	2.23472369949262
810	1	0	0	0	2.587572477075306
811	1	0	0	0	1.9044633588325706
812	1	0	0	0	5.74095890596454
813	1	0	0	0	9.999999999999991
814	1	0	0	0	1.5712136518778705
815	1	0	0	0	1.1623009143957443
816	1	0	0	0	1.4572769367668563
817	0	1	0	0	1.5856770764408128
818	0	0	0	1	1.5982561458871412
819	1	0	0	0	2.045495187777687
820	1	0	0	0	1.4055239654755196
821	0	1	0	0	1.6801025346473881
822	0	0	1	0	1.515322161393499
823	0	0	0	1	1.387405032446699
824	1	0	0	0	1.6922840905446648
825	1	0	0	0	1.580309702780498
826	1	0	0	0	1.9519775502531131
827	0	1	0	0	2.0332834143930993
828	0	0	1	0	1.5567654685520074
829	0	0	1	0	2.0638165407941513
830	0	0	1	0	1.9003696245112809
831	0	0	0	1	1.9218026229723442
832	1	0	0	0	1.808361296055014
833	0	1	0	0	2.5452847948076047
834	0	0	1	0	1.620045437651402
835	0	0	1	0	1.8403909113202201
836	0	0	0	1	2.117930071506648
837	0	1	0	0	1.6636662728452352
838	0	0	0	1	1.608402252745088
839	0	1	0	0	1.5785436435074478
840	0	0	0	1	2.2886505912343855
841	1	0	0	0	1.9076329473820446
842	1	0	0	0	1.678099498224087
843	1	0	0	0	1.7906152689569537
844	1	0	0	0	1.9366363380270346
845	1	0	0	0	1.8204683318674084
846	1	0	0	0	1.6307858804883741
847	0	1	0	0	1.9186547172959603
848	0	0	0	1	2.257304939529401
849	0	1	0	0	2.164934058459273
850	0	0	1	0	1.7983353765419474
851	0	0	0	1	2.4532730179761804
852	1	0	0	0	2.2864347932439952
853	0	1	0	0	1.9404930352176812
854	0	0	1	0	1.7370723159282018
855	0	0	1	0	1.713366271374494
856	0	0	0	1	3.2651522459192455
857	1	0	0	0	1.7251168314323062
858	0	1	0	0	1.9304473304643817
859	0	0	0	1	1.7590548634773624
860	1	0	0	0	2.1588072482437504
861	0	1	0	0	2.838221108446013
862	0	0	0	1	2.156533554161911
863	1	0	0	0	1.8054061676690574
864	1	0	0	0	3.5270090803308776
865	0	1	0	0	2.002661485529588
866	0	0	1	0	3.489911896707614
867	0	0	1	0	1.8378239651298274
868	0	0	1	0	2.0680308567283197
869	0	0	1	0	1.3518194252157498
870	0	0	1	0	2.285926796878694
871	0	0	1	0	1.702985753953614
872	0	0	1	0	1.7066362423592365
873	0	0	1	0	1.6312668764788045
874	0	0	0	1	1.6849729812836924
875	1	0	0	0	3.4183976263238365
876	1	0	0	0	3.7218425929487613
877	0	1	0	0	2.1943301684046936
878	0	0	0	1	1.870929219529418
879	1	0	0	0	1.9024311778549476
880	0	1	0	0	2.3786311767553054
881	0	0	0	1	2.3298902362840637
882	1	0	0	0	1.6610091591062097
883	0	1	0	0	1.8829726122975918
884	0	0	0	1	1.7606790428167431
885	0	1	0	0	2.307194175221898
886	0	0	0	1	1.763050920073518
887	1	0	0	0	1.6538221988661395
888	1	0	0	0	2.209961098479298
889	0	1	0	0	2.362581057420136
890	0	0	0	1	2.373294783596662
891	0	1	0	0	1.7263091666171835
892	0	0	0	1	1.4117598858791358
893	1	0	0	0	1.9984842112265828
894	1	0	0	0	1.7377814995630405
895	0	1	0	0	1.80049517782461
896	0	0	1	0	2.3438559611969723
897	0	0	0	1	1.8139208917359937
898	0	1	0	0	1.5193864281979084
899	0	0	0	1	1.9169708048693759
900	1	0	0	0	2.626989327040919
901	1	0	0	0	1.4986230366637607
902	1	0	0	0	2.196636789494711
903	1	0	0	0	2.0301823590944807
904	0	1	0	0	1.9697936837126646
905	0	0	1	0	2.620663032459169
906	0	0	1	0	2.4335493262520487
907	0	0	1	0	1.3638815025467221
908	0	0	0	1	1.8478287730077876
909	1	0	0	0	1.6297890476539791
910	1	0	0	0	1.7743398601763063
911	1	0	0	0	1.800198962077062
912	1	0	0	0	1.6462456275846353
913	0	1	0	0	2.401607279395018
914	0	0	0	1	1.9824557398068254
915	1	0	0	0	1.484792099161717
916	1	0	0	0	1.6829143009773075
917	1	0	0	0	2.6191042059504968
918	1	0	0	0	1.9983016887437437
919	1	0	0	0	2.0252284240287026
920	0	1	0	0	2.018669204787089
921	0	0	0	1	1.733255364787301
922	1	0	0	0	1.6450395316641757
923	1	0	0	0	2.120325106787051
924	1	0	0	0	1.798126942930459
925	1	0	0	0	2.5450325998915226
926	1	0	0	0	2.011260636707317
927	0	1	0	0	1.7533092414514533
928	0	0	1	0	1.636226111682217
929	0	0	0	1	2.8785377917813975
930	0	1	0	0	1.3824957352627985
931	0	0	1	0	1.620145708986377
932	0	0	0	1	1.5526405407542851
933	0	1	0	0	1.7162943453559036
934	0	0	0	1	2.1833647098828615
935	1	0	0	0	1.6313433794185654
936	1	0	0	0	3.123920069336634
937	0	1	0	0	2.3010480916565084
938	0	0	1	0	2.6787670296048107
939	0	0	0	1	2.4284385497781753
940	1	0	0	0	3.534678711520933
941	1	0	0	0	1.8267581972293374
942	1	0	0	0	1.7193632146242086
943	1	0	0	0	2.11855628052155
944	1	0	0	0	5.177093982803029
945	0	1	0	0	1.7391751425827138
946	0	0	0	1	1.959523784865771
947	1	0	0	0	2.4651650789688024
948	1	0	0	0	2.846552353815373
949	0	1	0	0	1.778219845176902
950	0	0	1	0	1.9683464012586016
951	0	0	1	0	1.922030190643494
952	0	0	1	0	1.8738729842833262
953	0	0	0	1	1.9673568548033764
954	0	1	0	0	1.7812597775427421
955	0	0	1	0	1.8632417186020347
956	0	0	1	0	2.0579874710062347
957	0	0	0	1	2.053769915294052
958	0	1	0	0	1.981774312787187
959	0	0	0	1	1.7920807977962427
960	1	0	0	0	1.795951421567628
961	0	1	0	0	1.4968881473617122
962	0	0	0	1	1.6978119226633224
963	0	1	0	0	1.5698419075816508
964	0	0	0	1	1.8811115768170235
965	1	0	0	0	1.7320537544731798
966	1	0	0	0	1.923271453447698
967	0	1	0	0	3.9125709845773344
968	0	0	1	0	5.159536153711469
969	0	0	1	0	3.1966254944227934
970	0	0	1	0	1.8976827340717337
971	0	0	1	0	1.822435119744375
972	0	0	0	1	2.985205668554015
973	1	0	0	0	1.831951465980405
974	1	0	0	0	1.6693852167626382
975	1	0	0	0	1.9428266342857745
976	1	0	0	0	2.5153576737268364
977	0	1	0	0	1.9746190884781354
978	0	0	1	0	2.041375392122132
979	0	0	0	1	1.7163626947858206
980	1	0	0	0	1.8913666065690602
981	1	0	0	0	2.317391025959986
982	1	0	0	0	1.622882269913967
983	1	0	0	0	4.587388337794173
984	1	0	0	0	3.7542137789356365
985	1	0	0	0	1.6791199881480445
986	0	1	0	0	2.025484209625187
987	0	0	1	0	1.923539362576315
988	0	0	0	1	1.6551193873606636
989	1	0	0	0	1.663768165273748
990	1	0	0	0	2.070558163207088
991	0	1	0	0	3.0362876831570724
992	0	0	0	1	2.009885521941381
993	1	0	0	0	1.7148328895197789
994	1	0	0	0	3.6178978845010223
995	0	1	0	0	2.1013556642627753
996	0	0	0	1	2.2410406686740094
997	1	0	0	0	1.479389248214528
998	0	1	0	0	1.3948178295271225
999	0	0	1	0	1.5693105332949773
1000	0	0	0	1	1.7559136216764024
1001	0	1	0	0	2.2109340779102475
1002	0	0	0	1	1.8573782605565412
1003	1	0	0	0	2.936024144570016
1004	0	1	0	0	1.5816828958171207
1005	0	0	1	0	1.666524419772664
1006	0	0	1	0	3.53555486621845
1007	0	0	1	0	1.6300854937144214
1008	0	0	0	1	1.7975662295710904
1009	1	0	0	0	1.8362532657174748
1010	0	1	0	0	2.331929200997157
1011	0	0	0	1	2.4500152526093943
1012	0	1	0	0	1.3015817855922
1013	0	0	1	0	1.648660445394405
1014	0	0	1	0	3.055376451288107
1015	0	0	0	1	1.524376921250432
1016	0	1	0	0	1.4451000010755666
1017	0	0	0	1	1.7671220770449323
1018	1	0	0	0	1.4500730520400227
1019	1	0	0	0	1.6839940640262758
1020	1	0	0	0	2.380927569994003
1021	0	1	0	0	1.3499550190639822
1022	0	0	0	1	1.5824594022626206
1023	1	0	0	0	1.477309369030879
1024	1	0	0	0	1.6771443235965695
1025	1	0	0	0	1.493957792740096
1026	1	0	0	0	1.9878837246003185
1027	1	0	0	0	1.799976023825722
1028	1	0	0	0	1.642532327177965
1029	1	0	0	0	1.8184114760391346
1030	1	0	0	0	1.824717970685227
1031	0	1	0	0	1.9412861109138713
1032	0	0	0	1	1.6324420869732
1033	0	1	0	0	1.7690490056347026
1034	0	0	1	0	2.08687909169293
1035	0	0	1	0	1.8322615026340054
1036	0	0	0	1	1.6666998472719037
1037	1	0	0	0	2.417723428936053
1038	1	0	0	0	2.251120924836051
1039	1	0	0	0	2.568597179549219
1040	1	0	0	0	2.280821714371483
1041	1	0	0	0	1.7823782918213407
1042	0	1	0	0	1.218798374194815
1043	0	0	1	0	1.5807329986349734
1044	0	0	0	1	1.5810864056830516
1045	1	0	0	0	2.001570013603648
1046	1	0	0	0	1.4734301743477292
1047	1	0	0	0	2.184044343117238
1048	1	0	0	0	1.8595953318607998
1049	1	0	0	0	1.8579919316406404
1050	1	0	0	0	3.0867982191581644
1051	0	1	0	0	3.6288325642661428
1052	0	0	0	1	4.817072406282201
1053	0	1	0	0	2.032908783338723
1054	0	0	0	1	2.3359192809332088
1055	0	1	0	0	2.7442559733460454
1056	0	0	0	1	1.5562764089069936
1057	0	1	0	0	1.7887290038504644
1058	0	0	1	0	1.6782451894027592
1059	0	0	0	1	1.3874181967379364
1060	1	0	0	0	3.1341922161877727
1061	1	0	0	0	2.849366588365997
1062	1	0	0	0	1.769125961148553
1063	1	0	0	0	1.7041720286312667
1064	0	1	0	0	2.5791501023298755
1065	0	0	0	1	1.3632359650502186
1066	1	0	0	0	1.6865156885019668
1067	1	0	0	0	2.140820423994087
1068	0	1	0	0	1.9228863222394954
1069	0	0	0	1	1.579746434829948
1070	0	1	0	0	1.9048058036044666
1071	0	0	1	0	1.5715009822307835
1072	0	0	0	1	1.2918209366842817
1073	1	0	0	0	2.8470720707259285
1074	1	0	0	0	1.6534131319704508
1075	0	1	0	0	1.3196148807540315
1076	0	0	0	1	1.641036301571472
1077	1	0	0	0	1.6787563201262894
1078	0	1	0	0	1.6286455133771145
1079	0	0	0	1	1.9734622404671625
1080	1	0	0	0	1.7818269205902113
1081	1	0	0	0	2.854087904868373
1082	1	0	0	0	2.3496934725049483
1083	1	0	0	0	1.559901031190348
1084	1	0	0	0	1.7893227155828615
1085	1	0	0	0	1.9035651938705636
1086	1	0	0	0	1.7689939405601507
1087	1	0	0	0	2.157339796769531
1088	1	0	0	0	1.6271892176647151
1089	1	0	0	0	1.7775419300268984
1090	1	0	0	0	4.191346244861129
1091	1	0	0	0	2.0083296114104665
1092	1	0	0	0	1.9712675579886978
1093	1	0	0	0	2.0986600903037167
1094	1	0	0	0	1.526223356636086
1095	1	0	0	0	1.8403634622289855
1096	0	1	0	0	2.2445745589414257
1097	0	0	1	0	2.080724870489844
1098	0	0	1	0	2.410101873032473
1099	0	0	1	0	2.173952317510361
1100	0	0	1	0	1.7148907419285588
1101	0	0	1	0	1.998558733989499
1102	0	0	1	0	1.9117721664285336
1103	0	0	1	0	1.5244145386791785
1104	0	0	1	0	2.0120034684248433
1105	0	0	1	0	1.8034960729561942
1106	0	0	1	0	3.655830991711297
1107	0	0	1	0	2.1658181039568576
1108	0	0	1	0	2.090923345043511
1109	0	0	1	0	1.5430416168138124
1110	0	0	1	0	1.9200885975421809
1111	0	0	1	0	1.702270113523831
1112	0	0	1	0	1.883722961197866
1113	0	0	1	0	2.3959726770250684
1114	0	0	0	1	2.0016282713739995
1115	1	0	0	0	1.7008259882179053
1116	0	1	0	0	2.1473712097828876
1117	0	0	1	0	2.1753649034497426
1118	0	0	1	0	1.7979650200535142
1119	0	0	1	0	1.7025517659966725
1120	0	0	1	0	1.8679327267819676
1121	0	0	0	1	1.585104210217879
1122	1	0	0	0	1.3494560903578194
1123	1	0	0	0	1.504005040376437
1124	0	1	0	0	1.3177980980104222
1125	0	0	0	1	1.2893881704540864
1126	0	1	0	0	1.5398839467473728
1127	0	0	0	1	1.767252696835564
1128	0	1	0	0	1.5104396236884985
1129	0	0	1	0	1.9194713064665356
1130	0	0	1	0	1.887965458869331
1131	0	0	0	1	2.461369847396821
1132	1	0	0	0	1.6156814350859434
1133	0	1	0	0	1.5869007246027027
1134	0	0	0	1	1.6923920858214851
1135	0	1	0	0	1.5005261787361028
1136	0	0	0	1	2.1421061753460733
1137	1	0	0	0	2.2778880024902906
1138	0	1	0	0	1.8895618939803933
1139	0	0	0	1	1.8567930604286116
1140	1	0	0	0	1.8088683931871556
1141	1	0	0	0	7.13769104147118
1142	0	1	0	0	2.2580434736518455
1143	0	0	1	0	1.7676493346891882
1144	0	0	0	1	2.162768646813514
1145	1	0	0	0	1.5879740205884547
1146	0	1	0	0	1.9750361567801553
1147	0	0	1	0	1.769343298539285
1148	0	0	1	0	1.8778851106034227
1149	0	0	1	0	1.6370555460956677
1150	0	0	1	0	3.454616515157279
1151	0	0	0	1	1.458177694916097
1152	1	0	0	0	1.9148031802127168
1153	1	0	0	0	1.9529683820990715
1154	1	0	0	0	1.7221546618290628
1155	0	1	0	0	2.1047040628398697
1156	0	0	0	1	1.9730211868605165
1157	1	0	0	0	2.3493381878738773
1158	1	0	0	0	2.1765457854045454
1159	1	0	0	0	2.139239622709899
1160	1	0	0	0	2.5069286976049585
1161	1	0	0	0	2.5257787129333176
1162	0	1	0	0	2.6380466636048014
1163	0	0	1	0	1.6096051780608525
1164	0	0	1	0	2.064354294869744
1165	0	0	1	0	1.5608867857124926
1166	0	0	1	0	1.9477656127971443
1167	0	0	1	0	2.572445121301731
1168	0	0	0	1	1.9531801548572392
1169	0	1	0	0	1.8956963909869222
1170	0	0	1	0	1.8255107498899077
1171	0	0	0	1	2.0499273787076477
1172	1	0	0	0	1.8824388592905619
1173	1	0	0	0	3.032644858293602
1174	0	1	0	0	2.1240717972967693
1175	0	0	1	0	2.579063244887867
1176	0	0	0	1	1.935627247134562
1177	1	0	0	0	2.650166460094839
1178	1	0	0	0	1.308775065944658
1179	0	1	0	0	1.7678435033426287
1180	0	0	0	1	1.831431014515315
1181	1	0	0	0	1.5138438798967429
1182	0	1	0	0	1.9448135740404893
1183	0	0	1	0	1.6214754620177823
1184	0	0	0	1	2.0142926799439325
1185	1	0	0	0	2.0754388973525066
1186	0	1	0	0	2.7284515364634774
1187	0	0	1	0	1.911030473024646
1188	0	0	0	1	2.3393736824429725
1189	0	1	0	0	3.2808124291790146
1190	0	0	0	1	1.3374210455810835
1191	1	0	0	0	3.2277638210590633
1192	1	0	0	0	1.5659346477991554
1193	1	0	0	0	1.5841373267179122
1194	0	1	0	0	1.93926492130695
1195	0	0	0	1	1.5300805884762962
1196	0	1	0	0	1.5030260046047723
1197	0	0	0	1	1.574208779007309
1198	1	0	0	0	1.8428573471506995
1199	0	1	0	0	1.999256700577414
1200	0	0	0	1	1.5975278043878778
1201	0	1	0	0	1.6892774814873122
1202	0	0	1	0	1.578864650476001
1203	0	0	1	0	1.6622118124571126
1204	0	0	1	0	2.10026042045436
1205	0	0	1	0	1.7815326756415382
1206	0	0	0	1	1.4511569321379119
1207	1	0	0	0	1.6360972594178587
1208	0	1	0	0	2.359549735515307
1209	0	0	1	0	2.033254192522517
1210	0	0	0	1	1.4460217618212845
1211	0	1	0	0	2.886219875978931
1212	0	0	0	1	2.2394067763709335
1213	0	1	0	0	1.5804185984580708
1214	0	0	0	1	1.3499741247083075
1215	1	0	0	0	1.6395607451740613
1216	1	0	0	0	1.542019520447343
1217	0	1	0	0	1.411198912630915
1218	0	0	0	1	1.7350543973430679
1219	1	0	0	0	1.6137391348160437
1220	1	0	0	0	1.7098646700921012
1221	0	1	0	0	1.4683093598706676
1222	0	0	1	0	1.7130648789220233
1223	0	0	1	0	1.5166455029836399
1224	0	0	0	1	1.5311632324162232
1225	1	0	0	0	2.6435859548015905
1226	0	1	0	0	1.658802647326584
1227	0	0	0	1	1.757996596060594
1228	1	0	0	0	1.5373117074405709
1229	0	1	0	0	1.7427783706702322
1230	0	0	0	1	1.5763999236610775
1231	1	0	0	0	1.582036375953479
1232	0	1	0	0	1.7171495289315772
1233	0	0	0	1	1.6223160999880075
1234	1	0	0	0	1.5952014797712792
1235	1	0	0	0	1.5401601610668108
1236	1	0	0	0	1.9412901479950944
1237	1	0	0	0	1.940930774707687
1238	1	0	0	0	1.3937607196219521
1239	1	0	0	0	2.6065287139949644
1240	0	1	0	0	1.4536243869619385
1241	0	0	0	1	1.4386024397281107
1242	1	0	0	0	1.6575027395770592
1243	1	0	0	0	2.3341109530905553
1244	1	0	0	0	1.5128150376816076
1245	0	1	0	0	1.8271896244258834
1246	0	0	1	0	1.7335198120281397
1247	0	0	0	1	1.6680202023222275
1248	0	1	0	0	1.7570895232076265
1249	0	0	1	0	2.0265611126859304
1250	0	0	1	0	1.7031205603380337
1251	0	0	0	1	2.033567292261928
1252	1	0	0	0	1.7055135697023776
1253	0	1	0	0	3.341600237395134
1254	0	0	0	1	2.2691446514742153
1255	1	0	0	0	2.3466430719958655
1256	1	0	0	0	1.6334404605006148
1257	0	1	0	0	2.2909767686525107
1258	0	0	1	0	2.4662850637037086
1259	0	0	1	0	2.0740725936964397
1260	0	0	0	1	2.565099216135065
1261	1	0	0	0	1.7380997291709668
1262	1	0	0	0	1.827759531544089
1263	0	1	0	0	2.1768328828633523
1264	0	0	0	1	1.9230929436527684
1265	1	0	0	0	2.782810957082
1266	1	0	0	0	1.5406341276773785
1267	0	1	0	0	1.5041547096292331
1268	0	0	0	1	2.1164799387285353
1269	1	0	0	0	2.507750563325903
1270	0	1	0	0	2.0536661749017333
1271	0	0	0	1	2.211374896496838
1272	1	0	0	0	2.075388383337705
1273	1	0	0	0	1.4866873625974364
1274	0	1	0	0	1.8845166525405679
1275	0	0	0	1	2.0355215263982807
1276	1	0	0	0	2.0669397858333256
1277	0	1	0	0	1.9683788501313677
1278	0	0	1	0	2.154491135204347
1279	0	0	1	0	1.7203680255416625
1280	0	0	0	1	1.9677457479555511
1281	0	1	0	0	1.7512069555654342
1282	0	0	0	1	1.8676605318017556
1283	0	1	0	0	1.643258418982617
1284	0	0	1	0	2.0304608515271694
1285	0	0	0	1	1.6461382919084258
1286	1	0	0	0	2.665005031733631
1287	1	0	0	0	2.556027495649468
1288	0	1	0	0	1.3234528164431631
1289	0	0	0	1	1.4897147055855513
1290	0	1	0	0	1.7476415190009296
1291	0	0	1	0	1.919662109206723
1292	0	0	0	1	2.137694284033823
1293	1	0	0	0	1.7544562598648559
1294	1	0	0	0	2.3048569114610817
1295	1	0	0	0	2.452514103416285
1296	1	0	0	0	2.2319867416198638
1297	1	0	0	0	1.6502887808321896
1298	1	0	0	0	1.930865669811035
1299	1	0	0	0	2.1337979131508837
1300	1	0	0	0	1.8161762360958418
1301	1	0	0	0	2.068675994636776
1302	1	0	0	0	1.8083787478225235
1303	1	0	0	0	2.0116203702615727
1304	0	1	0	0	1.8045620439355754
1305	0	0	0	1	1.802148829604004
1306	1	0	0	0	1.8216310940831897
1307	0	1	0	0	2.2781479056540994
1308	0	0	0	1	2.6329384286147963
1309	0	1	0	0	2.025833618793102
1310	0	0	1	0	1.7887040316733627
1311	0	0	0	1	1.6015541842071634
1312	1	0	0	0	1.9360412011775145
1313	0	1	0	0	1.5807059208803718
1314	0	0	1	0	1.752165354566174
1315	0	0	0	1	1.291129264302208
1316	1	0	0	0	1.9320613003168503
1317	1	0	0	0	2.50715900901115
1318	0	1	0	0	2.557230982210339
1319	0	0	1	0	1.7837590612120329
1320	0	0	1	0	2.107476370536388
1321	0	0	0	1	2.9842541404840275
1322	1	0	0	0	2.105329217800501
1323	0	1	0	0	1.836529660868456
1324	0	0	0	1	1.6593669448094988
1325	0	1	0	0	1.5236745684333326
1326	0	0	0	1	2.4879982908632794
1327	0	1	0	0	1.8367297434757066
1328	0	0	0	1	1.650183780229271
1329	0	1	0	0	2.098417413835521
1330	0	0	1	0	1.932910703907517
1331	0	0	0	1	2.345558186857631
1332	1	0	0	0	2.0123861017981413
1333	1	0	0	0	1.8732542024520096
1334	1	0	0	0	4.037439300713088
1335	0	1	0	0	3.712725434408898
1336	0	0	0	1	3.3181225210501037
1337	1	0	0	0	2.3695170818926217
1338	1	0	0	0	2.8274334756553654
1339	0	1	0	0	2.008349230849365
1340	0	0	1	0	1.871140002101831
1341	0	0	1	0	1.9931191187102286
1342	0	0	1	0	2.3203174306077345
1343	0	0	1	0	2.2847955948597725
1344	0	0	1	0	2.1947983304997365
1345	0	0	1	0	2.7524672196136435
1346	0	0	1	0	2.1822420719317366
1347	0	0	0	1	2.2815721497187464
1348	1	0	0	0	6.485346915165055
1349	0	1	0	0	1.7027850775444786
1350	0	0	0	1	1.6003310412040923
1351	1	0	0	0	2.0888754923833015
1352	1	0	0	0	2.2619411613413543
1353	1	0	0	0	4.830553324856875
1354	0	1	0	0	2.1230806326832603
1355	0	0	0	1	1.7868873441647455
1356	0	1	0	0	1.4462384110786632
1357	0	0	1	0	2.2381166068237346
1358	0	0	0	1	1.6190261889266375
1359	1	0	0	0	1.4549330286229407
1360	0	1	0	0	1.5787249832494008
1361	0	0	1	0	2.3237442262986288
1362	0	0	1	0	2.420767433721917
1363	0	0	0	1	2.6053920958099672
1364	1	0	0	0	1.9173168283531683
1365	1	0	0	0	2.291540330139576
1366	1	0	0	0	1.9858544023506943
1367	1	0	0	0	2.1027069269498146
1368	1	0	0	0	1.8355341380218928
1369	1	0	0	0	1.9803550119318316
1370	0	1	0	0	1.6655763846736722
1371	0	0	0	1	1.7853449527799474
1372	1	0	0	0	2.174200341547233
1373	0	1	0	0	1.7199716476289855
1374	0	0	1	0	1.36960052540867
1375	0	0	1	0	1.7552147238071956
1376	0	0	1	0	1.6336878904977745
1377	0	0	1	0	1.5555501991834069
1378	0	0	1	0	1.6124802745669187
1379	0	0	1	0	1.43947157197925
1380	0	0	1	0	1.7492265127801487
1381	0	0	0	1	1.6415641775995182
1382	1	0	0	0	2.1047710136840787
1383	1	0	0	0	1.856976560943977
1384	0	1	0	0	1.6807494214666523
1385	0	0	0	1	1.5945453905005604
1386	1	0	0	0	2.428945738249781
1388	0	0	0	1	1.5632748568512151
1389	1	0	0	0	2.0011351727082776
1390	1	0	0	0	1.8642717769708292
1391	1	0	0	0	2.009656393072235
1392	1	0	0	0	2.0841702633075365
1393	0	1	0	0	1.5949582724653981
1394	0	0	0	1	1.806656249945292
1395	0	1	0	0	1.8517914603047019
1396	0	0	0	1	2.5112572814036476
1397	1	0	0	0	3.420070300721208
1398	0	1	0	0	1.7375566020903677
1399	0	0	0	1	1.8143108991558565
1400	1	0	0	0	1.7311049078230496
1401	1	0	0	0	1.7715385961554468
1402	1	0	0	0	2.088686684737068
1403	1	0	0	0	4.802733828439737
1404	0	1	0	0	2.6400160351950044
1405	0	0	0	1	5.4215451466072935
1406	1	0	0	0	1.8090211606024502
1407	1	0	0	0	1.7369944229283178
1408	1	0	0	0	1.7830386750589915
1409	1	0	0	0	3.4313083509861744
1410	0	1	0	0	1.2703326316779877
1411	0	0	0	1	1.9523581574907674
1412	0	1	0	0	1.7317201831834033
1413	0	0	0	1	2.668887350874074
1414	0	1	0	0	1.8776406580832203
1415	0	0	0	1	2.3990804620864736
1416	1	0	0	0	1.7559528447451749
1417	1	0	0	0	2.1206898718173597
1418	1	0	0	0	1.6235533544578347
1419	1	0	0	0	3.5125291970431816
1420	0	1	0	0	1.636590729866206
1421	0	0	0	1	2.224766069065112
1422	1	0	0	0	1.7040509843133809
1423	1	0	0	0	2.5255658992621965
1424	1	0	0	0	1.7728426549346132
1425	0	1	0	0	2.2664064961954558
1426	0	0	0	1	1.7576427670073373
1427	1	0	0	0	2.0444523469586446
1428	1	0	0	0	3.2140720340449596
1429	1	0	0	0	1.2423444365564504
1430	0	1	0	0	1.9490443701935825
1431	0	0	0	1	2.308794535980441
1432	1	0	0	0	1.7140717513490322
1433	0	1	0	0	3.19036681875069
1434	0	0	1	0	2.4650075413421373
1435	0	0	0	1	3.0569869973295463
1436	1	0	0	0	1.6337797194681274
1437	1	0	0	0	2.2339823540757537
1438	0	1	0	0	1.7736061277914443
1439	0	0	1	0	1.5928728443010587
1440	0	0	0	1	1.605858761437635
1441	0	1	0	0	2.6966430323171404
1442	0	0	0	1	2.7234473760755775
1443	0	1	0	0	2.2555743200064025
1444	0	0	0	1	1.6899892828589616
1445	1	0	0	0	1.713115928761601
1446	1	0	0	0	4.770842689570369
1447	1	0	0	0	2.2107841941321196
1448	1	0	0	0	2.1690563368362388
1449	0	1	0	0	2.826321650510698
1450	0	0	0	1	2.450219018413212
1451	1	0	0	0	3.8503926183163415
1452	1	0	0	0	5.255639753679164
1453	1	0	0	0	1.8723341946060748
1454	1	0	0	0	2.4662600684792038
1455	1	0	0	0	3.5223373126845283
1456	1	0	0	0	4.597898102545004
1457	1	0	0	0	1.9156259357092866
1458	0	1	0	0	1.8169675347396044
1459	0	0	1	0	1.4911792830279833
1460	0	0	1	0	1.731799173611573
1461	0	0	0	1	1.670302005953003
1462	1	0	0	0	1.2180564554360804
1463	1	0	0	0	1.666697773817327
1464	0	1	0	0	2.0220249963116554
1465	0	0	1	0	1.9828406087208412
1466	0	0	0	1	2.4649201880463636
1467	1	0	0	0	1.6631990775779344
1468	0	1	0	0	1.5733494647968562
1469	0	0	0	1	1.7606107755044496
1470	1	0	0	0	1.4848625577736678
1471	1	0	0	0	2.545562535241715
1472	1	0	0	0	2.792856096624453
1473	0	1	0	0	3.1327899899431664
1474	0	0	1	0	2.4775823147869898
1475	0	0	1	0	3.318537524896038
1476	0	0	0	1	2.0533373179505654
1477	0	1	0	0	3.25581783118639
1478	0	0	0	1	3.3005305275824774
1479	1	0	0	0	2.1323477943948177
1480	0	1	0	0	2.3008094332094355
1481	0	0	0	1	2.0433503337760617
1482	0	1	0	0	5.032741235293327
1483	0	0	0	1	4.404817728811358
1484	0	1	0	0	1.8635509463611704
1485	0	0	0	1	1.4417541620334375
1486	1	0	0	0	1.5750593085506643
1487	0	1	0	0	1.5639279851346568
1488	0	0	0	1	1.8979512927372764
1489	1	0	0	0	1.8457291018247641
1490	0	1	0	0	1.7418995551459704
1491	0	0	1	0	1.8407950653669605
1492	0	0	0	1	1.340009242036478
1493	0	1	0	0	1.7883943942467742
1494	0	0	1	0	2.016345506064634
1495	0	0	0	1	2.688305288314018
1496	1	0	0	0	2.1053891534496105
1497	0	1	0	0	1.9338334382060172
1498	0	0	1	0	2.2743283924084263
1499	0	0	0	1	1.4845026776052048
1500	1	0	0	0	4.050865241264894
1501	1	0	0	0	1.8612201217381614
1502	1	0	0	0	1.357670251346519
1503	1	0	0	0	2.068729406555437
1504	1	0	0	0	2.1482353494490565
1505	1	0	0	0	1.6868324246410542
1506	1	0	0	0	1.7423996746099537
1507	1	0	0	0	2.4989628569005036
1508	1	0	0	0	1.7920771277157364
1509	0	1	0	0	1.8347998451632486
1510	0	0	0	1	1.8261780902191413
1511	1	0	0	0	2.729521137284322
1512	1	0	0	0	1.682218571620175
1513	1	0	0	0	1.8961416473395996
1514	1	0	0	0	1.7678448583209532
1515	1	0	0	0	2.597918919897937
1516	1	0	0	0	1.3073117687985503
1517	1	0	0	0	1.9185341541832583
1518	0	1	0	0	2.016381269448577
1519	0	0	0	1	1.7088401733182532
1520	1	0	0	0	2.424720127680802
1521	1	0	0	0	1.218135644784952
1522	1	0	0	0	1.6210226952894256
1523	1	0	0	0	2.0918207853699613
1524	0	1	0	0	1.953221586768242
1525	0	0	0	1	2.097438190642105
1526	1	0	0	0	2.2994643274058073
1527	0	1	0	0	1.5776567207338874
1528	0	0	1	0	1.6105983700932436
1529	0	0	0	1	1.6846823593513083
1530	1	0	0	0	1.5700644733708176
1531	1	0	0	0	1.4240054150155916
1532	1	0	0	0	1.723069606669985
1533	1	0	0	0	1.5705037381607811
1534	1	0	0	0	2.2298077474812725
1535	0	1	0	0	1.3638934201874062
1536	0	0	1	0	1.5856928317654282
1537	0	0	1	0	1.7912213054948234
1538	0	0	0	1	1.7160382765750057
1539	1	0	0	0	5.247464977743314
1540	0	1	0	0	2.121165777919668
1541	0	0	0	1	1.8702000084032542
1542	1	0	0	0	2.0716429109926042
1543	1	0	0	0	2.5415897586911744
1544	1	0	0	0	1.3302582581200055
1545	1	0	0	0	2.087694902924782
1546	1	0	0	0	2.5374285262353005
1547	1	0	0	0	1.6065316828303737
1548	1	0	0	0	1.360122829459221
1549	1	0	0	0	1.656881464336965
1550	0	1	0	0	1.6523965534476235
1551	0	0	0	1	1.8365961268797577
1552	0	1	0	0	1.8290250061650841
1553	0	0	1	0	1.6625495460684372
1554	0	0	0	1	2.2304346377226
1555	0	1	0	0	2.8003305618305565
1556	0	0	0	1	1.5931392446524468
1557	1	0	0	0	2.3520248090074616
1558	1	0	0	0	2.8597320639256347
1559	1	0	0	0	1.8998889536379115
1560	1	0	0	0	2.562067741510224
1561	1	0	0	0	1.5431623907703156
1562	1	0	0	0	1.765280259412856
1563	1	0	0	0	1.417339120947158
1564	1	0	0	0	1.9628418204024074
1565	0	1	0	0	2.3070975615497105
1566	0	0	0	1	2.0583693404411947
1567	0	1	0	0	2.0505682893437536
1568	0	0	1	0	2.662215938015112
1569	0	0	0	1	2.5797390408272007
1570	0	1	0	0	1.7281854151392717
1571	0	0	0	1	1.438642095878661
1572	1	0	0	0	1.5997861016273294
1573	1	0	0	0	2.18706279308813
1574	0	1	0	0	1.91980155219898
1575	0	0	0	1	1.5354518474455081
1576	1	0	0	0	1.4678291623443143
1577	1	0	0	0	1.7021953189379864
1578	1	0	0	0	2.08670813443159
1579	0	1	0	0	3.123522975809167
1580	0	0	0	1	2.390745001122237
1581	0	1	0	0	1.880497248161573
1582	0	0	0	1	1.554379419793195
1583	1	0	0	0	3.9025543437314187
1584	0	1	0	0	3.174152745129072
1585	0	0	0	1	2.4512971075692622
1586	1	0	0	0	1.999419335945968
1587	1	0	0	0	2.0817217508372834
1588	0	1	0	0	2.1855045367967203
1589	0	0	1	0	2.3701402050718645
1590	0	0	1	0	2.0509468726508997
1591	0	0	0	1	1.321790761559699
1592	0	1	0	0	1.9906999802096594
1593	0	0	0	1	1.9499694040111544
1594	1	0	0	0	1.6008449460578758
1595	1	0	0	0	1.5694777060070013
1596	1	0	0	0	4.7963797328874245
1597	1	0	0	0	5.786711735667718
1598	1	0	0	0	2.2572312906704273
1599	1	0	0	0	1.6924793163748493
1600	1	0	0	0	2.1431564888994834
1601	1	0	0	0	1.6776425242702988
1602	1	0	0	0	1.7585508926350808
1603	1	0	0	0	1.4888161529779205
1604	0	1	0	0	1.5543566229947259
1605	0	0	1	0	1.4864252054633778
1606	0	0	0	1	1.6688581302518202
1607	1	0	0	0	2.074810345420331
1608	1	0	0	0	1.52048985370829
1609	0	1	0	0	3.143703743683738
1610	0	0	1	0	1.8512110381465434
1611	0	0	0	1	2.5462066777777226
1612	1	0	0	0	1.9129826924370261
1613	1	0	0	0	3.083519181249142
1614	1	0	0	0	1.8341150940356319
1615	0	1	0	0	1.5479048233964459
1616	0	0	1	0	2.204673990709019
1617	0	0	1	0	1.6765974772925945
1618	0	0	0	1	1.6425268260277461
1619	1	0	0	0	1.5372395170565494
1620	1	0	0	0	1.634109583295324
1621	0	1	0	0	1.9534789530651748
1622	0	0	1	0	1.6419784040606415
1623	0	0	1	0	2.0566321718823577
1624	0	0	0	1	2.6369987010475833
1625	0	1	0	0	1.6907729514768493
1626	0	0	1	0	1.7482842492170854
1627	0	0	1	0	1.8732821112907254
1628	0	0	1	0	1.579122269892982
1629	0	0	1	0	1.5385829089683667
1630	0	0	1	0	1.3468604955563614
1631	0	0	0	1	1.7341563500533421
1632	1	0	0	0	1.8760442615677921
1633	1	0	0	0	1.3339680289869158
1634	0	1	0	0	1.3732629029209953
1635	0	0	0	1	1.248527576704027
1636	1	0	0	0	1.5310319402314452
1637	0	1	0	0	1.7660894498872373
1638	0	0	0	1	1.2871180939327347
1639	1	0	0	0	1.7902464605534811
1640	1	0	0	0	2.7666653640874563
1641	1	0	0	0	1.9206309968113884
1642	1	0	0	0	2.21418365154689
1643	0	1	0	0	1.8221351680360425
1644	0	0	1	0	1.7956518852231351
1645	0	0	0	1	2.368144639516381
1646	1	0	0	0	2.257982683656654
1647	0	1	0	0	3.3297647053791435
1648	0	0	0	1	4.206455946695413
1649	0	1	0	0	1.8349838028578525
1650	0	0	1	0	1.404253830520112
1651	0	0	0	1	1.4296950935350934
1652	0	1	0	0	1.6127178550870576
1653	0	0	0	1	1.402242003260718
1654	1	0	0	0	1.7188380831612475
1655	1	0	0	0	1.5746433180784485
1656	0	1	0	0	1.5646937149240654
1657	0	0	1	0	1.6705420495206216
1658	0	0	0	1	1.9571626645882008
1659	1	0	0	0	1.8189379999829314
1660	1	0	0	0	2.134524729420413
1661	1	0	0	0	4.3497528750172
1662	1	0	0	0	1.549835216734259
1663	0	1	0	0	1.9305294050599795
1664	0	0	1	0	1.842662959264166
1665	0	0	1	0	3.979807175289179
1666	0	0	0	1	2.08187452277658
1667	1	0	0	0	2.18359371417147
1668	1	0	0	0	1.817548562987564
1669	1	0	0	0	2.045480987158929
1670	0	1	0	0	1.9288270651639332
1671	0	0	0	1	2.34955145662269
1672	1	0	0	0	2.1378546465175754
1673	0	1	0	0	1.9142802785094195
1674	0	0	1	0	2.013906589282513
1675	0	0	1	0	2.084907209791961
1676	0	0	1	0	1.7459696839609165
1677	0	0	0	1	1.6623538403011742
1678	0	1	0	0	1.845375000728273
1679	0	0	0	1	1.771379444998658
1680	0	1	0	0	1.7771943580128544
1681	0	0	0	1	2.1085096591708568
1682	1	0	0	0	2.045100869705506
1683	0	1	0	0	2.4050610013988
1684	0	0	0	1	2.0352640354049645
1685	1	0	0	0	1.9733312147318665
1686	1	0	0	0	3.243919055719312
1687	1	0	0	0	2.193002634716601
1688	1	0	0	0	2.086942069096046
1689	1	0	0	0	2.8540652061417275
1690	1	0	0	0	1.589085848228849
1691	1	0	0	0	1.9483823265052254
1692	1	0	0	0	2.3625636611198857
1693	1	0	0	0	1.5788503815301629
