# Supplementary material for: Bioinformatic Assessment of Factors Affecting the Correlation between Protein Abundance and Elongation Efficiency in Prokaryotes
Source: Int J Mol Sci. 2022 Oct 9;23(19):11996. doi: 10.3390/ijms231911996 (PMC9570070; doi:10.3390/ijms231911996)
Supplement: Supplementary file 1 [file ijms-23-11996-s001.zip › EloE/output_folder/Streptococcus_pyogenes_M1_GAS_160490/streptococcus pyogenes m1 gas_ribpos.txt]

Positions of ribosomal genes streptococcus pyogenes m1 gas
236	673	1282	1432	1550	1569	1594	1600	1609	1625	1627	1628	1629	1630	1632	1636	1637	1638	1640	1641	1642	1644	1645	1646	1647	1649	1650	1651	1652	1653	1654	1658	1659	1660	1661	1662	1664	1665	1666	1669	1671	1673	1674	1675	1678	1681	1682	1683	1684	1685	1687	1688	1689	1692	
94	114	118	126	139	151	153	165	186	191	229	241	289	353	403	404	415	460	494	511	512	515	540	613	621	627	658	701	738	804	841	916	1025	1061	1085	1095	1181	1238	1239	1303	1305	1323	1330	1393	1480	1562	1613	1635	1637	1640	1652	1663	1683	1685	
2	3	7	12	13	26	30	31	50	56	59	70	95	101	107	117	225	237	268	309	331	424	425	450	521	633	634	653	658	700	705	729	766	841	851	876	887	974	984	1007	1033	1070	1112	1116	1216	1218	1293	1332	1405	1442	1479	1601	1606	1687	
257	548	1326	1342	1355	1463	1488	1491	1503	1508	1525	1551	1583	1590	1602	1604	1609	1610	1612	1614	1616	1618	1625	1629	1631	1633	1634	1636	1645	1649	1651	1654	1655	1659	1662	1663	1664	1668	1669	1670	1671	1672	1673	1674	1675	1676	1677	1678	1680	1681	1682	1688	1689	1692	
19	37	91	100	112	123	124	131	210	223	235	239	322	486	546	599	644	685	768	823	880	937	1041	1088	1142	1225	1245	1247	1306	1313	1394	1504	1513	1521	1549	1572	1586	1607	1611	1635	1644	1649	1651	1653	1654	1656	1660	1666	1669	1676	1679	1680	1685	1689	
