# Supplementary material for: Bioinformatic Assessment of Factors Affecting the Correlation between Protein Abundance and Elongation Efficiency in Prokaryotes
Source: Int J Mol Sci. 2022 Oct 9;23(19):11996. doi: 10.3390/ijms231911996 (PMC9570070; doi:10.3390/ijms231911996)
Supplement: Supplementary file 1 [file ijms-23-11996-s001.zip › EloE/output_folder/Synechocystis_sp._1148/synechocystis sp. pcc 6803_all.txt]

Index = 1
#	Number	EEI	locus_tag	Name	Prot	Note
1	1796	1,0000e+00	SYNGTS_1796	slr1682	transposase	ORF_ID:slr1682
2	2693	1,0347e+00	SYNGTS_2693	sll0092	transposase	ORF_ID:sll0092
3	2788	1,1083e+00	SYNGTS_2788	sll0667	transposase	ORF_ID:sll0667
4	2776	1,1097e+00	SYNGTS_2776	ssr1175	transposase	ORF_ID:ssr1175
5	1221	1,1116e+00	SYNGTS_1221	slr0856	transposase	ORF_ID:slr0856
6	3113	1,1238e+00	SYNGTS_3113	ssr0817	transposase	ORF_ID:ssr0817
7	1473	1,1278e+00	SYNGTS_1473	slr2112	transposase	ORF_ID:slr2112
8	389	1,1278e+00	SYNGTS_0389	sll0650	transposase	ORF_ID:sll0650
9	2668	1,1326e+00	SYNGTS_2668	slr0099	transposase	ORF_ID:slr0099
10	109	1,1339e+00	SYNGTS_0109	sll0699	transposase	ORF_ID:sll0699
11	1325	1,1339e+00	SYNGTS_1325	slr1715	transposase	ORF_ID:slr1715
12	1405	1,1339e+00	SYNGTS_1405	sll1983	transposase	ORF_ID:sll1983
13	1576	1,1339e+00	SYNGTS_1576	sll1256	transposase	ORF_ID:sll1256
14	1733	1,1339e+00	SYNGTS_1733	sll1436	transposase	ORF_ID:sll1436
15	2027	1,1339e+00	SYNGTS_2027	slr1936	transposase	ORF_ID:slr1936
16	2262	1,1339e+00	SYNGTS_2262	sll0200	transposase	ORF_ID:sll0200
17	1458	1,1473e+00	SYNGTS_1458	slr1522	transposase	ORF_ID:slr1522
18	1460	1,1522e+00	SYNGTS_1460	slr1524	transposase	ORF_ID:slr1524
19	1798	1,1582e+00	SYNGTS_1798	slr1683	transposase	ORF_ID:slr1683
20	1468	1,1662e+00	SYNGTS_1468	sll1999	transposase	ORF_ID:sll1999
21	3030	1,1671e+00	SYNGTS_3030	slr1585	transposase	ORF_ID:slr1585
22	523	1,1696e+00	SYNGTS_0523	slr2036	transposase	ORF_ID:slr2036
23	2787	1,1706e+00	SYNGTS_2787	sll0668	transposase	ORF_ID:sll0668
24	3111	1,1744e+00	SYNGTS_3111	slr0460	transposase	ORF_ID:slr0460
25	2200	1,1876e+00	SYNGTS_2200	sll0315	transposase	ORF_ID:sll0315
26	3031	1,1933e+00	SYNGTS_3031	slr1586	transposase	ORF_ID:slr1586
27	2104	1,1944e+00	SYNGTS_2104	slr0180	transposase	ORF_ID:slr0180
28	1580	1,1951e+00	SYNGTS_1580	sll1255	transposase	ORF_ID:sll1255
29	1873	1,1963e+00	SYNGTS_1873	slr1635	transposase	ORF_ID:slr1635
30	2198	1,1968e+00	SYNGTS_2198	sll0317	transposase	ORF_ID:sll0317
31	1797	1,2001e+00	SYNGTS_1797	sll1560	transposase	ORF_ID:sll1560
32	1712	1,2018e+00	SYNGTS_1712	slr1283	transposase	ORF_ID:slr1283
33	36	1,2048e+00	SYNGTS_0036	sll1401	hypothetical protein	ORF_ID:sll1401
34	522	1,2066e+00	SYNGTS_0522	ssr3452	transposase	ORF_ID:ssr3452
35	1403	1,2096e+00	SYNGTS_1403	sll1985	transposase	ORF_ID:sll1985
36	3114	1,2145e+00	SYNGTS_3114	slr0462	transposase	ORF_ID:slr0462
37	2013	1,2187e+00	SYNGTS_2013	slr1931	hypothetical protein	ORF_ID:slr1931
38	472	1,2254e+00	SYNGTS_0472	ssl1920	transposase	ORF_ID:ssl1920
39	1560	1,2263e+00	SYNGTS_1560	sll0808	transposase	ORF_ID:sll0808
40	1793	1,2277e+00	SYNGTS_1793	sll1562	hypothetical protein	ORF_ID:sll1562
41	1470	1,2314e+00	SYNGTS_1470	sll1997	transposase	ORF_ID:sll1997
42	2692	1,2500e+00	SYNGTS_2692	ssl0172	transposase	ORF_ID:ssl0172
43	1559	1,2542e+00	SYNGTS_1559	ssl1507	transposase	ORF_ID:ssl1507
44	1754	1,2588e+00	SYNGTS_1754	sll1094	transposase	ORF_ID:sll1094
45	95	1,2642e+00	SYNGTS_0095	slr0727	hypothetical protein	ORF_ID:slr0727
46	598	1,2769e+00	SYNGTS_0598	sll0986	transposase	ORF_ID:sll0986
47	1947	1,2824e+00	SYNGTS_1947	slr0392	hypothetical protein	ORF_ID:slr0392
48	2201	1,2864e+00	SYNGTS_2201	slr0353	hypothetical protein	ORF_ID:slr0353
49	2270	1,2990e+00	SYNGTS_2270	slr0230	transposase	ORF_ID:slr0230
50	2779	1,2990e+00	SYNGTS_2779	slr0704	transposase	ORF_ID:slr0704
51	997	1,3016e+00	SYNGTS_0997	slr1357	transposase	ORF_ID:slr1357
52	351	1,3029e+00	SYNGTS_0351	slr1075	transposase	ORF_ID:slr1075
53	1469	1,3037e+00	SYNGTS_1469	sll1998	transposase	ORF_ID:sll1998
54	1406	1,3046e+00	SYNGTS_1406	sll1982	transposase	ORF_ID:sll1982
55	2462	1,3082e+00	SYNGTS_2462	sll0181	hypothetical protein	ORF_ID:sll0181
56	1948	1,3103e+00	SYNGTS_1948	slr0393	hypothetical protein	ORF_ID:slr0393
57	42	1,3129e+00	SYNGTS_0042	sll1397	transposase	ORF_ID:sll1397
58	3112	1,3129e+00	SYNGTS_3112	sll0431	transposase	ORF_ID:sll0431
59	640	1,3134e+00	SYNGTS_0640	slr1397	hypothetical protein	ORF_ID:slr1397
60	60	1,3162e+00	SYNGTS_0060	sll1061	hypothetical protein	ORF_ID:sll1061
61	2199	1,3185e+00	SYNGTS_2199	slr0352	transposase	ORF_ID:slr0352
62	2635	1,3189e+00	SYNGTS_2635	abfB	similar to alpha-L-arabinofuranosidase B	ORF_ID:slr0518
63	1292	1,3284e+00	SYNGTS_1292	sll1954	hypothetical protein	ORF_ID:sll1954
64	1257	1,3363e+00	SYNGTS_1257	sll1157	transposase	ORF_ID:sll1157
65	2001	1,3417e+00	SYNGTS_2001	ssr0256	transposase	ORF_ID:ssr0256
66	2106	1,3429e+00	SYNGTS_2106	ssl0296	transposase	ORF_ID:ssl0296
67	1524	1,3479e+00	SYNGTS_1524	ssr2227	transposase	ORF_ID:ssr2227
68	641	1,3651e+00	SYNGTS_0641	slr1398	hypothetical protein	ORF_ID:slr1398
69	1730	1,3664e+00	SYNGTS_1730	sll1439	hypothetical protein	ORF_ID:sll1439
70	2778	1,3684e+00	SYNGTS_2778	smr0002	transposase	ORF_ID:smr0002
71	2011	1,3698e+00	SYNGTS_2011	slr1929	hypothetical protein	ORF_ID:slr1929
72	1344	1,3717e+00	SYNGTS_1344	ssr2898	transposase	ORF_ID:ssr2898
73	321	1,3719e+00	SYNGTS_0321	slr0978	hypothetical protein	ORF_ID:slr0978
74	1799	1,3782e+00	SYNGTS_1799	slr1684	transposase	ORF_ID:slr1684
75	2624	1,3846e+00	SYNGTS_2624	ssr0871	transposase	ORF_ID:ssr0871
76	350	1,3880e+00	SYNGTS_0350	slr1074	hypothetical protein	ORF_ID:slr1074
77	1393	1,3910e+00	SYNGTS_1393	slr2080	hypothetical protein	ORF_ID:slr2080
78	3093	1,4025e+00	SYNGTS_3093	sll0447	hypothetical protein	ORF_ID:sll0447
79	1414	1,4035e+00	SYNGTS_1414	slr2096	transposase	ORF_ID:slr2096
80	2340	1,4103e+00	SYNGTS_2340	slr0468	hypothetical protein	ORF_ID:slr0468
81	2986	1,4106e+00	SYNGTS_2986	slr0666	hypothetical protein	ORF_ID:slr0666
82	2973	1,4308e+00	SYNGTS_2973	slr0658	hypothetical protein	ORF_ID:slr0658
83	787	1,4318e+00	SYNGTS_0787	slr1903	transposase	ORF_ID:slr1903
84	594	1,4450e+00	SYNGTS_0594	slr1033	hypothetical protein	ORF_ID:slr1033
85	2357	1,4567e+00	SYNGTS_2357	slr0489	hypothetical protein	ORF_ID:slr0489
86	2784	1,4578e+00	SYNGTS_2784	sll0669	hypothetical protein	ORF_ID:sll0669
87	818	1,4621e+00	SYNGTS_0818	slr1210	hypothetical protein	ORF_ID:slr1210
88	357	1,4688e+00	SYNGTS_0357	slr1079	hypothetical protein	ORF_ID:slr1079
89	2790	1,4731e+00	SYNGTS_2790	sll0665	transposase	ORF_ID:sll0665
90	1383	1,4736e+00	SYNGTS_1383	sll0243	hypothetical protein	ORF_ID:sll0243
91	1477	1,4787e+00	SYNGTS_1477	spsA	spore coat polysaccharide biosynthesis protein	ORF_ID:slr2116
92	339	1,4790e+00	SYNGTS_0339	slr1063	hypothetical protein	ORF_ID:slr1063
93	1900	1,4869e+00	SYNGTS_1900	ssr0757	hypothetical protein	ORF_ID:ssr0757
94	1711	1,4886e+00	SYNGTS_1711	slr1282	transposase	ORF_ID:slr1282
95	490	1,4926e+00	SYNGTS_0490	slr1767	hypothetical protein	ORF_ID:slr1767
96	2791	1,4933e+00	SYNGTS_2791	sll0664	hypothetical protein	ORF_ID:sll0664
97	212	1,4973e+00	SYNGTS_0212	slr1778	hypothetical protein	ORF_ID:slr1778
98	1222	1,5019e+00	SYNGTS_1222	slr0857	transposase	ORF_ID:slr0857
99	2296	1,5030e+00	SYNGTS_2296	ssl0769	transposase	ORF_ID:ssl0769
100	930	1,5053e+00	SYNGTS_0930	slr1222	hypothetical protein	ORF_ID:slr1222
101	789	1,5083e+00	SYNGTS_0789	sll1791	transposase	ORF_ID:sll1791
102	2439	1,5092e+00	SYNGTS_2439	sll0371	hypothetical protein	ORF_ID:sll0371
103	388	1,5194e+00	SYNGTS_0388	sll0651	transposase	ORF_ID:sll0651
104	341	1,5238e+00	SYNGTS_0341	slr1065	hypothetical protein	ORF_ID:slr1065
105	1479	1,5241e+00	SYNGTS_1479	slr2118	hypothetical protein	ORF_ID:slr2118
106	882	1,5243e+00	SYNGTS_0882	sll1714	hypothetical protein	ORF_ID:sll1714
107	1495	1,5248e+00	SYNGTS_1495	sll1241	hypothetical protein	ORF_ID:sll1241
108	2748	1,5263e+00	SYNGTS_2748	slr0799	transposase	ORF_ID:slr0799
109	1792	1,5268e+00	SYNGTS_1792	sll1563	hypothetical protein	ORF_ID:sll1563
110	343	1,5290e+00	SYNGTS_0343	galE	UDP-glucose-4-epimerase	ORF_ID:slr1067
111	2430	1,5293e+00	SYNGTS_2430	slr0421	hypothetical protein	ORF_ID:slr0421
112	360	1,5316e+00	SYNGTS_0360	slr1082	hypothetical protein	ORF_ID:slr1082
113	2017	1,5320e+00	SYNGTS_2017	sll1861	transposase	ORF_ID:sll1861
114	344	1,5347e+00	SYNGTS_0344	slr1068	hypothetical protein	ORF_ID:slr1068
115	2774	1,5347e+00	SYNGTS_2774	ssl1277	transposase	ORF_ID:ssl1277
116	441	1,5398e+00	SYNGTS_0441	sll1503	hypothetical protein	ORF_ID:sll1503
117	1255	1,5409e+00	SYNGTS_1255	ssr2078	transposase	ORF_ID:ssr2078
118	2028	1,5431e+00	SYNGTS_2028	slr1937	transposase	ORF_ID:slr1937
119	108	1,5431e+00	SYNGTS_0108	sll0700	transposase	ORF_ID:sll0700
120	1404	1,5431e+00	SYNGTS_1404	sll1984	transposase	ORF_ID:sll1984
121	1732	1,5431e+00	SYNGTS_1732	sll1437	transposase	ORF_ID:sll1437
122	1575	1,5431e+00	SYNGTS_1575	sll1257	transposase	ORF_ID:sll1257
123	2261	1,5431e+00	SYNGTS_2261	sll0201	transposase	ORF_ID:sll0201
124	1326	1,5431e+00	SYNGTS_1326	slr1716	transposase	ORF_ID:slr1716
125	1474	1,5431e+00	SYNGTS_1474	slr2113	transposase	ORF_ID:slr2113
126	2927	1,5452e+00	SYNGTS_2927	sll1344	hypothetical protein	ORF_ID:sll1344
127	1030	1,5472e+00	SYNGTS_1030	slr0881	hypothetical protein	ORF_ID:slr0881
128	1427	1,5492e+00	SYNGTS_1427	ssl2789	resolvase	ORF_ID:ssl2789
129	2499	1,5519e+00	SYNGTS_2499	slr0913	hypothetical protein	ORF_ID:slr0913
130	2988	1,5536e+00	SYNGTS_2988	slr0668	hypothetical protein	ORF_ID:slr0668
131	550	1,5568e+00	SYNGTS_0550	sll1930	transposase	ORF_ID:sll1930
132	1007	1,5593e+00	SYNGTS_1007	sll1273	hypothetical protein	ORF_ID:sll1273
133	1246	1,5627e+00	SYNGTS_1246	slr1243	hypothetical protein	ORF_ID:slr1243
134	465	1,5628e+00	SYNGTS_0465	slr1056	hypothetical protein	ORF_ID:slr1056
135	1486	1,5646e+00	SYNGTS_1486	slr2125	hypothetical protein	ORF_ID:slr2125
136	1990	1,5720e+00	SYNGTS_1990	slr0157	hypothetical protein	ORF_ID:slr0157
137	346	1,5790e+00	SYNGTS_0346	slr1070	hypothetical protein	ORF_ID:slr1070
138	471	1,5818e+00	SYNGTS_0471	ssl1922	transposase	ORF_ID:ssl1922
139	2882	1,5832e+00	SYNGTS_2882	sll0494	hypothetical protein	ORF_ID:sll0494
140	1789	1,5876e+00	SYNGTS_1789	ssr2802	ABC transporter	ORF_ID:ssr2802
141	1008	1,5921e+00	SYNGTS_1008	sll1272	hypothetical protein	ORF_ID:sll1272
142	1426	1,5949e+00	SYNGTS_1426	sll1429	hypothetical protein	ORF_ID:sll1429
143	1579	1,5963e+00	SYNGTS_1579	slr1340	hypothetical protein	ORF_ID:slr1340
144	2012	1,6019e+00	SYNGTS_2012	slr1930	hypothetical protein	ORF_ID:slr1930
145	1476	1,6073e+00	SYNGTS_1476	slr2115	hypothetical protein	ORF_ID:slr2115
146	486	1,6075e+00	SYNGTS_0486	sll1642	hypothetical protein	ORF_ID:sll1642
147	1841	1,6219e+00	SYNGTS_1841	sll0910	hypothetical protein	ORF_ID:sll0910
148	2528	1,6221e+00	SYNGTS_2528	slr0572	hypothetical protein	ORF_ID:slr0572
149	2294	1,6225e+00	SYNGTS_2294	sll0403	hypothetical protein	ORF_ID:sll0403
150	786	1,6241e+00	SYNGTS_0786	slr1902	transposase	ORF_ID:slr1902
151	2726	1,6243e+00	SYNGTS_2726	blaOXA-3	beta-lactamase	ORF_ID:slr0319
152	2477	1,6297e+00	SYNGTS_2477	sll0178	hypothetical protein	ORF_ID:sll0178
153	1725	1,6354e+00	SYNGTS_1725	sll1442	hypothetical protein	ORF_ID:sll1442
154	2934	1,6358e+00	SYNGTS_2934	sll1340	hypothetical protein	ORF_ID:sll1340
155	1318	1,6369e+00	SYNGTS_1318	slr2004	hypothetical protein	ORF_ID:slr2004
156	710	1,6369e+00	SYNGTS_0710	slr1134	hypothetical protein	ORF_ID:slr1134
157	1496	1,6410e+00	SYNGTS_1496	sll1240	hypothetical protein	ORF_ID:sll1240
158	124	1,6429e+00	SYNGTS_0124	ssl0426	transposase	ORF_ID:ssl0426
159	2010	1,6466e+00	SYNGTS_2010	slr1928	hypothetical protein	ORF_ID:slr1928
160	1258	1,6475e+00	SYNGTS_1258	sll1156	transposase	ORF_ID:sll1156
161	2654	1,6485e+00	SYNGTS_2654	sll0590	hypothetical protein	ORF_ID:sll0590
162	2161	1,6532e+00	SYNGTS_2161	ssr3001	hypothetical protein	ORF_ID:ssr3001
163	1551	1,6532e+00	SYNGTS_1551	sll0811	hypothetical protein	ORF_ID:sll0811
164	1897	1,6541e+00	SYNGTS_1897	slr0442	hypothetical protein	ORF_ID:slr0442
165	2733	1,6561e+00	SYNGTS_2733	umuC	UmuC protein	ORF_ID:slr0790
166	19	1,6566e+00	SYNGTS_0019	sll1203	hypothetical protein	ORF_ID:sll1203
167	2531	1,6614e+00	SYNGTS_2531	slr0573	hypothetical protein	ORF_ID:slr0573
168	335	1,6629e+00	SYNGTS_0335	slr1617	hypothetical protein	ORF_ID:slr1617
169	1413	1,6689e+00	SYNGTS_1413	slr2095	transposase	ORF_ID:slr2095
170	1766	1,6706e+00	SYNGTS_1766	slr1168	hypothetical protein	ORF_ID:slr1168
171	2105	1,6747e+00	SYNGTS_2105	sll0161	transposase	ORF_ID:sll0161
172	3100	1,6777e+00	SYNGTS_3100	sll0441	hypothetical protein	ORF_ID:sll0441
173	1901	1,6790e+00	SYNGTS_1901	ssr0759	hypothetical protein	ORF_ID:ssr0759
174	531	1,6829e+00	SYNGTS_0531	sll1939	hypothetical protein	ORF_ID:sll1939
175	2002	1,6861e+00	SYNGTS_2002	slr0166	transposase	ORF_ID:slr0166
176	88	1,6873e+00	SYNGTS_0088	sll0710	hypothetical protein	ORF_ID:sll0710
177	2728	1,6903e+00	SYNGTS_2728	map	methionine aminopeptidase	ORF_ID:slr0786
178	2290	1,6919e+00	SYNGTS_2290	sll0406	hypothetical protein	ORF_ID:sll0406
179	2260	1,6996e+00	SYNGTS_2260	slr0224	hypothetical protein	ORF_ID:slr0224
180	334	1,7031e+00	SYNGTS_0334	slr1616	carbamoyl phosphate synthase-like-protein	ORF_ID:slr1616
181	2762	1,7032e+00	SYNGTS_2762	sll0777	hypothetical protein	ORF_ID:sll0777
182	22	1,7083e+00	SYNGTS_0022	pcrR	regulatory protein PcrR	ORF_ID:sll1408
183	2978	1,7088e+00	SYNGTS_2978	sll0624	hypothetical protein	ORF_ID:sll0624
184	1461	1,7155e+00	SYNGTS_1461	sll1411	hypothetical protein	ORF_ID:sll1411
185	18	1,7166e+00	SYNGTS_0018	sll1204	hypothetical protein	ORF_ID:sll1204
186	440	1,7180e+00	SYNGTS_0440	sll1504	hypothetical protein	ORF_ID:sll1504
187	347	1,7196e+00	SYNGTS_0347	slr1071	hypothetical protein	ORF_ID:slr1071
188	988	1,7203e+00	SYNGTS_0988	slr1449	hypothetical protein	ORF_ID:slr1449
189	2275	1,7206e+00	SYNGTS_2275	sll0191	hypothetical protein	ORF_ID:sll0191
190	1502	1,7228e+00	SYNGTS_1502	sll1236	hypothetical protein	ORF_ID:sll1236
191	711	1,7258e+00	SYNGTS_0711	slr1135	hypothetical protein	ORF_ID:slr1135
192	1169	1,7269e+00	SYNGTS_1169	slr1813	hypothetical protein	ORF_ID:slr1813
193	2732	1,7274e+00	SYNGTS_2732	slr0789	hypothetical protein	ORF_ID:slr0789
194	963	1,7320e+00	SYNGTS_0963	slr1240	hypothetical protein	ORF_ID:slr1240
195	23	1,7350e+00	SYNGTS_0023	sll1407	hypothetical protein	ORF_ID:sll1407
196	639	1,7351e+00	SYNGTS_0639	slr1396	hypothetical protein	ORF_ID:slr1396
197	1294	1,7396e+00	SYNGTS_1294	slr2062	transposase	ORF_ID:slr2062
198	89	1,7398e+00	SYNGTS_0089	sll0709	restriction enzyme LlaI protein	ORF_ID:sll0709
199	2501	1,7406e+00	SYNGTS_2501	slr0915	putative endonuclease	ORF_ID:slr0915;
200	2676	1,7429e+00	SYNGTS_2676	slr0106	hypothetical protein	ORF_ID:slr0106
201	1898	1,7470e+00	SYNGTS_1898	sll0428	hypothetical protein	ORF_ID:sll0428
202	1174	1,7481e+00	SYNGTS_1174	hofG	general secretion pathway protein G	ORF_ID:sll1695
203	2103	1,7488e+00	SYNGTS_2103	slr0179	hypothetical protein	ORF_ID:slr0179
204	2543	1,7522e+00	SYNGTS_2543	sll0539	hypothetical protein	ORF_ID:sll0539
205	342	1,7538e+00	SYNGTS_0342	slr1066	hypothetical protein	ORF_ID:slr1066
206	2970	1,7539e+00	SYNGTS_2970	slr0655	hypothetical protein	ORF_ID:slr0655
207	2759	1,7548e+00	SYNGTS_2759	sll0780	hypothetical protein	ORF_ID:sll0780
208	3024	1,7548e+00	SYNGTS_3024	sll1476	hypothetical protein	ORF_ID:sll1476
209	686	1,7587e+00	SYNGTS_0686	sll1924	hypothetical protein	ORF_ID:sll1924
210	881	1,7606e+00	SYNGTS_0881	sll1715	hypothetical protein	ORF_ID:sll1715
211	54	1,7617e+00	SYNGTS_0054	slr1117	hypothetical protein	ORF_ID:slr1117
212	2803	1,7665e+00	SYNGTS_2803	sll0658	hypothetical protein	ORF_ID:sll0658
213	2236	1,7700e+00	SYNGTS_2236	sll0010	hypothetical protein	ORF_ID:sll0010
214	349	1,7717e+00	SYNGTS_0349	slr1073	hypothetical protein	ORF_ID:slr1073
215	119	1,7729e+00	SYNGTS_0119	ssr1238	hypothetical protein	ORF_ID:ssr1238
216	673	1,7735e+00	SYNGTS_0673	sll1926	hypothetical protein	ORF_ID:sll1926
217	1795	1,7770e+00	SYNGTS_1795	slr1681	hypothetical protein	ORF_ID:slr1681
218	1173	1,7803e+00	SYNGTS_1173	sll1696	hypothetical protein	ORF_ID:sll1696
219	2500	1,7819e+00	SYNGTS_2500	slr0914	hypothetical protein	ORF_ID:slr0914
220	20	1,7832e+00	SYNGTS_0020	sll1202	hypothetical protein	ORF_ID:sll1202
221	2738	1,7915e+00	SYNGTS_2738	slr0795	hypothetical protein	ORF_ID:slr0795
222	1142	1,7942e+00	SYNGTS_1142	sll2007	hypothetical protein	ORF_ID:sll2007
223	2479	1,7964e+00	SYNGTS_2479	ssr1513	hypothetical protein	ORF_ID:ssr1513
224	2246	1,7965e+00	SYNGTS_2246	slr0214	cytosine-specific methyltransferase	ORF_ID:slr0214
225	258	1,8007e+00	SYNGTS_0258	sll1652	hypothetical protein	ORF_ID:sll1652
226	648	1,8033e+00	SYNGTS_0648	sll1582	hypothetical protein	ORF_ID:sll1582
227	1459	1,8056e+00	SYNGTS_1459	slr1523	transposase	ORF_ID:slr1523
228	2186	1,8057e+00	SYNGTS_2186	rfbW	mannosyl transferase	ORF_ID:slr0344
229	1171	1,8079e+00	SYNGTS_1171	slr1815	hypothetical protein	ORF_ID:slr1815
230	835	1,8092e+00	SYNGTS_0835	sll1965	hypothetical protein	ORF_ID:sll1965
231	2474	1,8118e+00	SYNGTS_2474	ssl0331	hypothetical protein	ORF_ID:ssl0331
232	879	1,8122e+00	SYNGTS_0879	sll1717	hypothetical protein	ORF_ID:sll1717
233	2743	1,8135e+00	SYNGTS_2743	smtB	transcriptional repressor SmtB	ORF_ID:sll0792
234	340	1,8158e+00	SYNGTS_0340	rfbU	mannosyltransferase B	ORF_ID:slr1064
235	1465	1,8189e+00	SYNGTS_1465	ssr3571	hypothetical protein	ORF_ID:ssr3571
236	206	1,8218e+00	SYNGTS_0206	ssr2972	hypothetical protein	ORF_ID:ssr2972
237	1153	1,8239e+00	SYNGTS_1153	sll1710	transposase	ORF_ID:sll1710
238	1478	1,8259e+00	SYNGTS_1478	slr2117	hypothetical protein	ORF_ID:slr2117
239	2926	1,8325e+00	SYNGTS_2926	slr1421	hypothetical protein	ORF_ID:slr1421
240	622	1,8361e+00	SYNGTS_0622	ssl2559	ferredoxin	ORF_ID:ssl2559
241	2368	1,8368e+00	SYNGTS_2368	ssl1300	PEMI-like protein homologue	ORF_ID:ssl1300
242	2768	1,8376e+00	SYNGTS_2768	slr0699	hypothetical protein	ORF_ID:slr0699
243	2727	1,8451e+00	SYNGTS_2727	ssl0511	hypothetical protein	ORF_ID:ssl0511
244	2016	1,8451e+00	SYNGTS_2016	sll1862	hypothetical protein	ORF_ID:sll1862
245	53	1,8489e+00	SYNGTS_0053	slr1116	hypothetical protein	ORF_ID:slr1116
246	1384	1,8490e+00	SYNGTS_1384	sll0242	hypothetical protein	ORF_ID:sll0242
247	3085	1,8503e+00	SYNGTS_3085	slr1668	hypothetical protein	ORF_ID:slr1668
248	1505	1,8504e+00	SYNGTS_1505	ssr2201	hypothetical protein	ORF_ID:ssr2201
249	345	1,8516e+00	SYNGTS_0345	slr1069	hypothetical protein	ORF_ID:slr1069
250	2764	1,8517e+00	SYNGTS_2764	sll0775	hypothetical protein	ORF_ID:sll0775
251	2675	1,8539e+00	SYNGTS_2675	slr0105	hypothetical protein	ORF_ID:slr0105
252	1517	1,8564e+00	SYNGTS_1517	sll1225	hypothetical protein	ORF_ID:sll1225
253	2772	1,8569e+00	SYNGTS_2772	sll0678	hypothetical protein	ORF_ID:sll0678
254	2750	1,8589e+00	SYNGTS_2750	ssl1464	hypothetical protein	ORF_ID:ssl1464
255	950	1,8603e+00	SYNGTS_0950	ssl2250	glycoprotein 64	ORF_ID:ssl2250
256	2671	1,8605e+00	SYNGTS_2671	slr0103	hypothetical protein	ORF_ID:slr0103
257	1934	1,8612e+00	SYNGTS_1934	slr0285	hypothetical protein	ORF_ID:slr0285
258	2630	1,8665e+00	SYNGTS_2630	slr0514	hypothetical protein	ORF_ID:slr0514
259	3046	1,8676e+00	SYNGTS_3046	ssl1378	hypothetical protein	ORF_ID:ssl1378
260	804	1,8688e+00	SYNGTS_0804	ssr2009	hypothetical protein	ORF_ID:ssr2009
261	329	1,8724e+00	SYNGTS_0329	slr1611	hypothetical protein	ORF_ID:slr1611
262	2983	1,8732e+00	SYNGTS_2983	ssr1114	hypothetical protein	ORF_ID:ssr1114
263	2725	1,8743e+00	SYNGTS_2725	slr0318	hypothetical protein	ORF_ID:slr0318
264	2498	1,8756e+00	SYNGTS_2498	slr0912	hypothetical protein	ORF_ID:slr0912
265	316	1,8758e+00	SYNGTS_0316	sll0924	hypothetical protein	ORF_ID:sll0924
266	37	1,8805e+00	SYNGTS_0037	sll1400	hypothetical protein	ORF_ID:sll1400
267	1256	1,8853e+00	SYNGTS_1256	slr1246	transposase	ORF_ID:slr1246
268	1243	1,8888e+00	SYNGTS_1243	slr0871	hypothetical protein	ORF_ID:slr0871
269	3088	1,8909e+00	SYNGTS_3088	sll0451	hypothetical protein	ORF_ID:sll0451
270	353	1,8915e+00	SYNGTS_0353	slr1077	hypothetical protein	ORF_ID:slr1077
271	338	1,8928e+00	SYNGTS_0338	slr1062	hypothetical protein	ORF_ID:slr1062
272	2590	1,8936e+00	SYNGTS_2590	sll0082	hypothetical protein	ORF_ID:sll0082
273	1487	1,8942e+00	SYNGTS_1487	slr2126	hypothetical protein	ORF_ID:slr2126
274	1578	1,8946e+00	SYNGTS_1578	slr1339	hypothetical protein	ORF_ID:slr1339
275	2625	1,8968e+00	SYNGTS_2625	slr0511	transposase	ORF_ID:slr0511
276	1497	1,8974e+00	SYNGTS_1497	sll1239	hypothetical protein	ORF_ID:sll1239
277	533	1,8977e+00	SYNGTS_0533	sll1938	hypothetical protein	ORF_ID:sll1938
278	1015	1,8980e+00	SYNGTS_1015	sll1268	hypothetical protein	ORF_ID:sll1268
279	2008	1,8987e+00	SYNGTS_2008	slr1926	hypothetical protein	ORF_ID:slr1926
280	2783	1,8994e+00	SYNGTS_2783	sll0670	hypothetical protein	ORF_ID:sll0670
281	1870	1,9005e+00	SYNGTS_1870	slr1634	hypothetical protein	ORF_ID:slr1634
282	1756	1,9008e+00	SYNGTS_1756	slr1162	hypothetical protein	ORF_ID:slr1162
283	3163	1,9013e+00	SYNGTS_3163	sll0563	hypothetical protein	ORF_ID:sll0563
284	2777	1,9054e+00	SYNGTS_2777	slr0703	transposase	ORF_ID:slr0703
285	2704	1,9070e+00	SYNGTS_2704	slr0300	hypothetical protein	ORF_ID:slr0300
286	2018	1,9077e+00	SYNGTS_2018	sll1860	transposase	ORF_ID:sll1860
287	2230	1,9077e+00	SYNGTS_2230	sll0012	transposase	ORF_ID:sll0012
288	2773	1,9077e+00	SYNGTS_2773	sll0677	transposase	ORF_ID:sll0677
289	1836	1,9087e+00	SYNGTS_1836	sll0913	hypothetical protein	ORF_ID:sll0913
290	1389	1,9105e+00	SYNGTS_1389	ssl0438	50S ribosomal protein L12 homolog	ORF_ID:ssl0438	rib
291	2076	1,9108e+00	SYNGTS_2076	slr0334	hypothetical protein	ORF_ID:slr0334
292	561	1,9169e+00	SYNGTS_0561	slr1914	hypothetical protein	ORF_ID:slr1914
293	2196	1,9171e+00	SYNGTS_2196	slr0350	transposase	ORF_ID:slr0350
294	93	1,9174e+00	SYNGTS_0093	sohA	HtaR suppressor protein	ORF_ID:slr0724
295	519	1,9175e+00	SYNGTS_0519	psbL	photosystem II PsbL protein	ORF_ID:smr0007
296	196	1,9198e+00	SYNGTS_0196	ccmN	hypothetical protein	ORF_ID:sll1032
297	2639	1,9230e+00	SYNGTS_2639	slr0522	hypothetical protein	ORF_ID:slr0522
298	1462	1,9233e+00	SYNGTS_1462	ssl2749	hypothetical protein	ORF_ID:ssl2749
299	2291	1,9263e+00	SYNGTS_2291	sll0405	hypothetical protein	ORF_ID:sll0405
300	3092	1,9268e+00	SYNGTS_3092	sll0448	hypothetical protein	ORF_ID:sll0448
301	617	1,9284e+00	SYNGTS_0617	ssr2317	hypothetical protein	ORF_ID:ssr2317
302	318	1,9289e+00	SYNGTS_0318	sll0922	hypothetical protein	ORF_ID:sll0922
303	2763	1,9296e+00	SYNGTS_2763	pknA	eukaryotic protein kinase	ORF_ID:sll0776
304	862	1,9304e+00	SYNGTS_0862	sll1730	hypothetical protein	ORF_ID:sll1730
305	880	1,9325e+00	SYNGTS_0880	sll1716	transposase	ORF_ID:sll1716
306	1367	1,9345e+00	SYNGTS_1367	slr0265	transposase	ORF_ID:slr0265
307	2782	1,9351e+00	SYNGTS_2782	sll0671	magnesium/cobalt transport protein	ORF_ID:sll0671
308	2780	1,9363e+00	SYNGTS_2780	ssr1176	transposase	ORF_ID:ssr1176
309	323	1,9376e+00	SYNGTS_0323	slr0981	hypothetical protein	ORF_ID:slr0981
310	1083	1,9402e+00	SYNGTS_1083	slr1864	hypothetical protein	ORF_ID:slr1864
311	2817	1,9423e+00	SYNGTS_2817	sll0047	hypothetical protein	ORF_ID:sll0047
312	1275	1,9443e+00	SYNGTS_1275	slr1257	hypothetical protein	ORF_ID:slr1257
313	2364	1,9445e+00	SYNGTS_2364	slr0496	hypothetical protein	ORF_ID:slr0496
314	437	1,9461e+00	SYNGTS_0437	vapB	virulence associated protein B	ORF_ID:ssl2922
315	326	1,9465e+00	SYNGTS_0326	rfbG	CDP-glucose-4,6-dehydratase	ORF_ID:slr0984
316	183	1,9492e+00	SYNGTS_0183	slr1100	hypothetical protein	ORF_ID:slr1100
317	2554	1,9496e+00	SYNGTS_2554	dnaB	replicative DNA helicase	ORF_ID:slr0833
318	2167	1,9504e+00	SYNGTS_2167	slr0779	hypothetical protein	ORF_ID:slr0779
319	1311	1,9523e+00	SYNGTS_1311	slr1999	hypothetical protein	ORF_ID:slr1999
320	2494	1,9535e+00	SYNGTS_2494	chlE	Mg-protoporphyrin IX monomethyl ester oxidative	ORF_ID:slr0905
321	2812	1,9557e+00	SYNGTS_2812	sll0740	hypothetical protein	ORF_ID:sll0740
322	2171	1,9557e+00	SYNGTS_2171	sll0756	hypothetical protein	ORF_ID:sll0756
323	2714	1,9558e+00	SYNGTS_2714	slr0309	P-methylase	ORF_ID:slr0309;
324	586	1,9575e+00	SYNGTS_0586	slr1024	hypothetical protein	ORF_ID:slr1024
325	330	1,9593e+00	SYNGTS_0330	slr1612	hypothetical protein	ORF_ID:slr1612
326	2952	1,9614e+00	SYNGTS_2952	pilA4	type 4 pilin-like protein	ORF_ID:slr1456
327	2715	1,9659e+00	SYNGTS_2715	sll0282	hypothetical protein	ORF_ID:sll0282
328	2518	1,9668e+00	SYNGTS_2518	sll0552	hypothetical protein	ORF_ID:sll0552
329	2634	1,9689e+00	SYNGTS_2634	slr0517	hypothetical protein	ORF_ID:slr0517
330	1767	1,9690e+00	SYNGTS_1767	slr1169	hypothetical protein	ORF_ID:slr1169
331	1253	1,9727e+00	SYNGTS_1253	sll1158	hypothetical protein	ORF_ID:sll1158
332	2915	1,9734e+00	SYNGTS_2915	sll0525	hypothetical protein	ORF_ID:sll0525
333	439	1,9735e+00	SYNGTS_0439	sll1505	hypothetical protein	ORF_ID:sll1505
334	1178	1,9735e+00	SYNGTS_1178	sll1692	hypothetical protein	ORF_ID:sll1692
335	2877	1,9740e+00	SYNGTS_2877	sll0498	hypothetical protein	ORF_ID:sll0498
336	2742	1,9766e+00	SYNGTS_2742	sll0793	hypothetical protein	ORF_ID:sll0793
337	2367	1,9769e+00	SYNGTS_2367	vapC	probable transcription regulator	ORF_ID:sll0690;
338	336	1,9776e+00	SYNGTS_0336	slr1618	hypothetical protein	ORF_ID:slr1618
339	2113	1,9777e+00	SYNGTS_2113	slr0184	hypothetical protein	ORF_ID:slr0184
340	539	1,9790e+00	SYNGTS_0539	slr2046	Fat protein	ORF_ID:slr2046
341	562	1,9797e+00	SYNGTS_0562	sll1835	hypothetical protein	ORF_ID:sll1835
342	1490	1,9816e+00	SYNGTS_1490	sll1995	hypothetical protein	ORF_ID:sll1995
343	1252	1,9862e+00	SYNGTS_1252	sll1159	hypothetical protein	ORF_ID:sll1159
344	1659	1,9886e+00	SYNGTS_1659	sll1389	hypothetical protein	ORF_ID:sll1389
345	27	1,9904e+00	SYNGTS_0027	slr1484	hypothetical protein	ORF_ID:slr1484
346	690	1,9905e+00	SYNGTS_0690	slr2018	hypothetical protein	ORF_ID:slr2018
347	1542	1,9909e+00	SYNGTS_1542	sll0815	hypothetical protein	ORF_ID:sll0815
348	3118	1,9919e+00	SYNGTS_3118	slr1178	hypothetical protein	ORF_ID:slr1178
349	1048	1,9925e+00	SYNGTS_1048	sll0864	hypothetical protein	ORF_ID:sll0864
350	1946	1,9926e+00	SYNGTS_1946	slr0294	hypothetical protein	ORF_ID:slr0294
351	1976	1,9930e+00	SYNGTS_1976	slr0147	hypothetical protein	ORF_ID:slr0147
352	1239	1,9932e+00	SYNGTS_1239	slr0867	hypothetical protein	ORF_ID:slr0867
353	3041	1,9941e+00	SYNGTS_3041	sll0733	hypothetical protein	ORF_ID:sll0733
354	436	1,9975e+00	SYNGTS_0436	vapC	virulence associated protein C	ORF_ID:ssl2923
355	31	1,9986e+00	SYNGTS_0031	fhuA	ferrichrome-iron receptor	ORF_ID:slr1490
356	2488	1,9987e+00	SYNGTS_2488	moaA	molybdenum cofactor biosynthesis protein A	ORF_ID:slr0901
357	602	1,9993e+00	SYNGTS_0602	sll0983	hypothetical protein	ORF_ID:sll0983
358	3006	2,0003e+00	SYNGTS_3006	sll1488	hypothetical protein	ORF_ID:sll1488
359	1935	2,0005e+00	SYNGTS_1935	slr0286	hypothetical protein	ORF_ID:slr0286
360	2123	2,0014e+00	SYNGTS_2123	slr0363	hypothetical protein	ORF_ID:slr0363
361	1172	2,0020e+00	SYNGTS_1172	slr1816	hypothetical protein	ORF_ID:slr1816
362	2055	2,0034e+00	SYNGTS_2055	sll0944	hypothetical protein	ORF_ID:sll0944
363	510	2,0067e+00	SYNGTS_0510	slr1851	hypothetical protein	ORF_ID:slr1851
364	2729	2,0131e+00	SYNGTS_2729	sll0800	hypothetical protein	ORF_ID:sll0800
365	348	2,0158e+00	SYNGTS_0348	yefA	GDP-D-mannose dehydratase	ORF_ID:slr1072
366	3050	2,0184e+00	SYNGTS_3050	slr0755	hypothetical protein	ORF_ID:slr0755
367	2735	2,0195e+00	SYNGTS_2735	sll0797	OmpR subfamily protein NrsR/RppA/Rre33	ORF_ID:sll0797
368	616	2,0198e+00	SYNGTS_0616	slr1383	hypothetical protein	ORF_ID:slr1383
369	913	2,0206e+00	SYNGTS_0913	sll1455	hypothetical protein	ORF_ID:sll1455
370	973	2,0216e+00	SYNGTS_0973	dnaX	DNA polymerase III subunit	ORF_ID:sll1360
371	2749	2,0218e+00	SYNGTS_2749	slr0800	transposase	ORF_ID:slr0800
372	2000	2,0231e+00	SYNGTS_2000	ssl0241	hypothetical protein	ORF_ID:ssl0241
373	2	2,0237e+00	SYNGTS_0002	slr0612	hypothetical protein	ORF_ID:slr0612
374	3084	2,0254e+00	SYNGTS_3084	slr1667	hypothetical protein	ORF_ID:slr1667
375	104	2,0276e+00	SYNGTS_0104	ssl1328	hypothetical protein	ORF_ID:ssl1328
376	34	2,0277e+00	SYNGTS_0034	slr1493	hypothetical protein	ORF_ID:slr1493
377	788	2,0293e+00	SYNGTS_0788	sll1792	transposase	ORF_ID:sll1792
378	2916	2,0310e+00	SYNGTS_2916	ssl1004	hypothetical protein	ORF_ID:ssl1004
379	3094	2,0325e+00	SYNGTS_3094	sll0446	hypothetical protein	ORF_ID:sll0446
380	1109	2,0338e+00	SYNGTS_1109	sll1765	hypothetical protein	ORF_ID:sll1765
381	2657	2,0349e+00	SYNGTS_2657	ssr1041	null	NAD-reducing hydrogenase gamma subunit homolog;
382	3060	2,0369e+00	SYNGTS_3060	sll0720	apxIC gene product hemolysin activation protein	ORF_ID:sll0720
383	2321	2,0384e+00	SYNGTS_2321	sll0062	hypothetical protein	ORF_ID:sll0062
384	3052	2,0386e+00	SYNGTS_3052	sll0727	hypothetical protein	ORF_ID:sll0727
385	2383	2,0393e+00	SYNGTS_2383	slr0630	hypothetical protein	ORF_ID:slr0630
386	2627	2,0412e+00	SYNGTS_2627	sll0478	hypothetical protein	ORF_ID:sll0478
387	30	2,0435e+00	SYNGTS_0030	pchR	regulatory protein PchR	ORF_ID:slr1489
388	1242	2,0440e+00	SYNGTS_1242	slr0870	hypothetical protein	ORF_ID:slr0870
389	642	2,0455e+00	SYNGTS_0642	cofG	7,8-didemethyl-8-hydroxy-5-deazariboflavin	ORF_ID:sll1285
390	2204	2,0461e+00	SYNGTS_2204	rps21	30S ribosomal protein S21	ORF_ID:ssl0601	rib
391	2652	2,0464e+00	SYNGTS_2652	ssr1038	hypothetical protein	ORF_ID:ssr1038
392	964	2,0466e+00	SYNGTS_0964	slr1241	hypothetical protein	ORF_ID:slr1241
393	749	2,0476e+00	SYNGTS_0749	truA	tRNA pseudouridine synthase A	ORF_ID:sll1820
394	1703	2,0484e+00	SYNGTS_1703	gspD	general secretion pathway protein D	ORF_ID:slr1277
395	777	2,0521e+00	SYNGTS_0777	ycf21	conserved hypothetical protein Ycf21	ORF_ID:sll1797;
396	2264	2,0530e+00	SYNGTS_2264	slr0226	hypothetical protein	ORF_ID:slr0226
397	646	2,0539e+00	SYNGTS_0646	sll1584	hypothetical protein	ORF_ID:sll1584
398	872	2,0540e+00	SYNGTS_0872	ccmK	carbon dioxide concentrating mechanism protein	ORF_ID:slr1838
399	2209	2,0549e+00	SYNGTS_2209	slr0358	hypothetical protein	ORF_ID:slr0358
400	319	2,0551e+00	SYNGTS_0319	slr0976	hypothetical protein	ORF_ID:slr0976
401	1391	2,0564e+00	SYNGTS_1391	slr2079	hypothetical protein	ORF_ID:slr2079
402	1407	2,0574e+00	SYNGTS_1407	slr2092	hypothetical protein	ORF_ID:slr2092
403	1548	2,0589e+00	SYNGTS_1548	ndhL	NADH dehydrogenase subunit	ORF_ID:ssr1386
404	2984	2,0593e+00	SYNGTS_2984	slr0664	hypothetical protein	ORF_ID:slr0664
405	838	2,0603e+00	SYNGTS_0838	slr2077	hypothetical protein	ORF_ID:slr2077
406	563	2,0610e+00	SYNGTS_0563	sll1834	hypothetical protein	ORF_ID:sll1834
407	750	2,0616e+00	SYNGTS_0750	rpl17	50S ribosomal protein L17	ORF_ID:sll1819	rib
408	2331	2,0616e+00	SYNGTS_2331	slr0065	hypothetical protein	ORF_ID:slr0065
409	2089	2,0629e+00	SYNGTS_2089	sll0176	hypothetical protein	ORF_ID:sll0176
410	739	2,0653e+00	SYNGTS_0739	sll1068	hypothetical protein	ORF_ID:sll1068
411	1713	2,0658e+00	SYNGTS_1713	sll1170	hypothetical protein	ORF_ID:sll1170
412	743	2,0672e+00	SYNGTS_0743	rpl25	50S ribosomal protein L25	ORF_ID:sll1824	rib
413	435	2,0675e+00	SYNGTS_0435	ssr2699	transposase	ORF_ID:ssr2699
414	248	2,0684e+00	SYNGTS_0248	pleD	hypothetical protein	ORF_ID:slr1798
415	2142	2,0688e+00	SYNGTS_2142	sll0328	hypothetical protein	ORF_ID:sll0328
416	701	2,0693e+00	SYNGTS_0701	slr2027	hypothetical protein	ORF_ID:slr2027
417	1755	2,0711e+00	SYNGTS_1755	slr1161	hypothetical protein	ORF_ID:slr1161
418	2677	2,0726e+00	SYNGTS_2677	sll0101	hypothetical protein	ORF_ID:sll0101
419	69	2,0731e+00	SYNGTS_0069	slr1122	hypothetical protein	ORF_ID:slr1122
420	1874	2,0745e+00	SYNGTS_1874	slr1636	hypothetical protein	ORF_ID:slr1636
421	1566	2,0748e+00	SYNGTS_1566	sll0803	hypothetical protein	ORF_ID:sll0803
422	914	2,0777e+00	SYNGTS_0914	narB	nitrate reductase	ORF_ID:sll1454
423	285	2,0791e+00	SYNGTS_0285	lgt	prolipoprotein diacylglyceryl transferase	ORF_ID:sll1187
424	487	2,0819e+00	SYNGTS_0487	capA	cAMP binding protein	ORF_ID:slr1764
425	1248	2,0840e+00	SYNGTS_1248	sll1163	hypothetical protein	ORF_ID:sll1163
426	1489	2,0841e+00	SYNGTS_1489	slr2128	hypothetical protein	ORF_ID:slr2128
427	1475	2,0853e+00	SYNGTS_1475	spsC	spore coat polysaccharide biosynthesis protein	ORF_ID:slr2114
428	778	2,0863e+00	SYNGTS_0778	slr1895	hypothetical protein	ORF_ID:slr1895
429	2753	2,0865e+00	SYNGTS_2753	sll0785	hypothetical protein	ORF_ID:sll0785
430	1183	2,0871e+00	SYNGTS_1183	slr1820	hypothetical protein	ORF_ID:slr1820
431	11	2,0876e+00	SYNGTS_0011	slr1315	hypothetical protein	ORF_ID:slr1315
432	1247	2,0881e+00	SYNGTS_1247	sll1164	hypothetical protein	ORF_ID:sll1164
433	1902	2,0893e+00	SYNGTS_1902	ssr0761	hypothetical protein	ORF_ID:ssr0761
434	1880	2,0918e+00	SYNGTS_1880	sll1527	hypothetical protein	ORF_ID:sll1527
435	67	2,0921e+00	SYNGTS_0067	trx	thioredoxin M	ORF_ID:sll1057
436	1179	2,0926e+00	SYNGTS_1179	sll1691	hypothetical protein	ORF_ID:sll1691
437	1322	2,0961e+00	SYNGTS_1322	sll1613	hypothetical protein	ORF_ID:sll1613
438	2005	2,0962e+00	SYNGTS_2005	cbiB	cobalamin biosynthesis protein	ORF_ID:slr1925
439	731	2,0966e+00	SYNGTS_0731	slr1148	hypothetical protein	ORF_ID:slr1148
440	1608	2,0984e+00	SYNGTS_1608	slr1959	hypothetical protein	ORF_ID:slr1959
441	989	2,0985e+00	SYNGTS_0989	slr1450	hypothetical protein	ORF_ID:slr1450
442	1038	2,0986e+00	SYNGTS_1038	lipA	lipoic acid synthetase	ORF_ID:sll0868
443	3126	2,1025e+00	SYNGTS_3126	slr1184	hypothetical protein	ORF_ID:slr1184
444	15	2,1025e+00	SYNGTS_0015	fecB	iron(III) dicitrate transport system	ORF_ID:slr1319
445	1250	2,1028e+00	SYNGTS_1250	sll1161	adenylate cyclase	ORF_ID:sll1161
446	1240	2,1039e+00	SYNGTS_1240	slr0868	hypothetical protein	ORF_ID:slr0868
447	1082	2,1041e+00	SYNGTS_1082	slr1862	hypothetical protein	ORF_ID:slr1862
448	2723	2,1054e+00	SYNGTS_2723	slr0316	hypothetical protein	ORF_ID:slr0316
449	469	2,1101e+00	SYNGTS_0469	sll1003	sensory transduction histidine kinase Hik13	ORF_ID:sll1003
450	946	2,1106e+00	SYNGTS_0946	ssr2049	hypothetical protein	ORF_ID:ssr2049;
451	599	2,1107e+00	SYNGTS_0599	sll0985	hypothetical protein	ORF_ID:sll0985
452	524	2,1113e+00	SYNGTS_0524	slr2037	hypothetical protein	ORF_ID:slr2037
453	2238	2,1117e+00	SYNGTS_2238	sll0008	hypothetical protein	ORF_ID:sll0008
454	823	2,1130e+00	SYNGTS_0823	slr1215	hypothetical protein	ORF_ID:slr1215
455	2653	2,1173e+00	SYNGTS_2653	slr0617	hypothetical protein	ORF_ID:slr0617
456	958	2,1178e+00	SYNGTS_0958	grxC	glutaredoxin 3	ORF_ID:ssr2061
457	411	2,1188e+00	SYNGTS_0411	slr1591	hypothetical protein	ORF_ID:slr1591
458	2149	2,1193e+00	SYNGTS_2149	slr0771	hypothetical protein	ORF_ID:slr0771
459	3099	2,1200e+00	SYNGTS_3099	sll0442	hypothetical protein	ORF_ID:sll0442
460	1629	2,1226e+00	SYNGTS_1629	sll1886	hypothetical protein	ORF_ID:sll1886
461	1167	2,1234e+00	SYNGTS_1167	slr1811	hypothetical protein	ORF_ID:slr1811
462	1971	2,1244e+00	SYNGTS_1971	slr0142	hypothetical protein	ORF_ID:slr0142
463	1547	2,1251e+00	SYNGTS_1547	sll0812	hypothetical protein	ORF_ID:sll0812
464	1359	2,1258e+00	SYNGTS_1359	sll0253	hypothetical protein	ORF_ID:sll0253
465	230	2,1283e+00	SYNGTS_0230	sll1672	hybrid sensory kinase Hik12	ORF_ID:sll1672
466	1863	2,1284e+00	SYNGTS_1863	slr1627	hypothetical protein	ORF_ID:slr1627
467	1588	2,1294e+00	SYNGTS_1588	ssl2471	hypothetical protein	ORF_ID:ssl2471
468	1291	2,1297e+00	SYNGTS_1291	sll1956	hypothetical protein	ORF_ID:sll1956
469	102	2,1300e+00	SYNGTS_0102	sll0703	hypothetical protein	ORF_ID:sll0703
470	263	2,1318e+00	SYNGTS_0263	sll1200	hypothetical protein	ORF_ID:sll1200
471	21	2,1335e+00	SYNGTS_0021	fhuA	ferrichrome-iron receptor	ORF_ID:sll1409
472	719	2,1342e+00	SYNGTS_0719	sll1081	integral membrane components of other	ORF_ID:sll1081
473	1152	2,1347e+00	SYNGTS_1152	mbpA	adenine-specific DNA methylase	ORF_ID:slr1803
474	358	2,1347e+00	SYNGTS_0358	ssr1768	hypothetical protein	ORF_ID:ssr1768
475	1974	2,1354e+00	SYNGTS_1974	slr0145	hypothetical protein	ORF_ID:slr0145
476	328	2,1361e+00	SYNGTS_0328	slr1610	hypothetical protein	ORF_ID:slr1610
477	951	2,1400e+00	SYNGTS_0951	sll1132	hypothetical protein	ORF_ID:sll1132
478	2072	2,1402e+00	SYNGTS_2072	ssl0564	response regulator OpmR-like protein PedR	ORF_ID:ssl0564
479	331	2,1409e+00	SYNGTS_0331	slr1613	hypothetical protein	ORF_ID:slr1613
480	3058	2,1420e+00	SYNGTS_3058	sll0722	hypothetical protein	ORF_ID:sll0722
481	1216	2,1420e+00	SYNGTS_1216	sll0857	hypothetical protein	ORF_ID:sll0857
482	2585	2,1426e+00	SYNGTS_2585	sll0085	hypothetical protein	ORF_ID:sll0085
483	2789	2,1454e+00	SYNGTS_2789	sll0666	transposase	ORF_ID:sll0666
484	483	2,1457e+00	SYNGTS_0483	sll1643	hypothetical protein	ORF_ID:sll1643
485	1029	2,1458e+00	SYNGTS_1029	ssl1633	CAB/ELIP/HLIP superfamily protein	ORF_ID:ssl1633
486	2896	2,1462e+00	SYNGTS_2896	ssl1707	hypothetical protein	ORF_ID:ssl1707
487	333	2,1468e+00	SYNGTS_0333	rfbE	perosamine synthetase	ORF_ID:slr1615
488	2206	2,1472e+00	SYNGTS_2206	slr0356	hypothetical protein	ORF_ID:slr0356
489	2248	2,1472e+00	SYNGTS_2248	cobU	cobinamide kinase/cobinamide phosphate	ORF_ID:slr0216
490	733	2,1519e+00	SYNGTS_0733	slr1150	hypothetical protein	ORF_ID:slr1150
491	3061	2,1523e+00	SYNGTS_3061	sll1552	hypothetical protein	ORF_ID:sll1552
492	2363	2,1539e+00	SYNGTS_2363	hetI	4'-phosphopantetheinyl transferase	ORF_ID:slr0495
493	2203	2,1542e+00	SYNGTS_2203	slr0354	ABC transporter	ORF_ID:slr0354
494	585	2,1546e+00	SYNGTS_0585	slr1023	hypothetical protein	ORF_ID:slr1023
495	1085	2,1546e+00	SYNGTS_1085	slr1866	hypothetical protein	ORF_ID:slr1866
496	1381	2,1557e+00	SYNGTS_1381	slr0272	hypothetical protein	ORF_ID:slr0272
497	324	2,1562e+00	SYNGTS_0324	rfbB	ABC transporter	ORF_ID:slr0982
498	2718	2,1581e+00	SYNGTS_2718	slr0311	sensory transduction histidine kinase Hik29	ORF_ID:slr0311
499	2656	2,1582e+00	SYNGTS_2656	slr0619	hypothetical protein	ORF_ID:slr0619
500	425	2,1589e+00	SYNGTS_0425	sll1510	hypothetical protein	ORF_ID:sll1510
501	1480	2,1593e+00	SYNGTS_1480	slr2119	hypothetical protein	ORF_ID:slr2119
502	908	2,1603e+00	SYNGTS_0908	ssr2611	hypothetical protein	ORF_ID:ssr2611
503	2740	2,1611e+00	SYNGTS_2740	corR	cobalt-dependent transcriptional regulator	ORF_ID:sll0794;
504	208	2,1632e+00	SYNGTS_0208	slr1774	hypothetical protein	ORF_ID:slr1774
505	2112	2,1635e+00	SYNGTS_2112	sll0156	hypothetical protein	ORF_ID:sll0156
506	2529	2,1650e+00	SYNGTS_2529	sll0543	hypothetical protein	ORF_ID:sll0543
507	1865	2,1680e+00	SYNGTS_1865	slr1628	hypothetical protein	ORF_ID:slr1628
508	2164	2,1681e+00	SYNGTS_2164	sll0761	hypothetical protein	ORF_ID:sll0761
509	2717	2,1685e+00	SYNGTS_2717	sll0280	hypothetical protein	ORF_ID:sll0280
510	2602	2,1686e+00	SYNGTS_2602	slr0091	aldehyde dehydrogenase	ORF_ID:slr0091
511	2751	2,1687e+00	SYNGTS_2751	sll0787	hypothetical protein	ORF_ID:sll0787
512	658	2,1694e+00	SYNGTS_0658	ssr2848	hypothetical protein	ORF_ID:ssr2848
513	1651	2,1706e+00	SYNGTS_1651	sll1870	ABC transporter	ORF_ID:sll1870
514	3059	2,1714e+00	SYNGTS_3059	sll0721	hypothetical protein	ORF_ID:sll0721
515	2752	2,1715e+00	SYNGTS_2752	sll0786	hypothetical protein	ORF_ID:sll0786
516	1528	2,1725e+00	SYNGTS_1528	sll1217	hypothetical protein	ORF_ID:sll1217
517	1397	2,1739e+00	SYNGTS_1397	slr2084	hypothetical protein	ORF_ID:slr2084
518	1552	2,1742e+00	SYNGTS_1552	sll0810	hypothetical protein	ORF_ID:sll0810
519	242	2,1754e+00	SYNGTS_0242	dnaJ	DnaJ protein	ORF_ID:sll1666
520	2422	2,1766e+00	SYNGTS_2422	sll0382	hypothetical protein	ORF_ID:sll0382
521	424	2,1769e+00	SYNGTS_0424	sll1511	hypothetical protein	ORF_ID:sll1511
522	1641	2,1775e+00	SYNGTS_1641	trpE	anthranilate synthase component I	ORF_ID:slr1979
523	1714	2,1779e+00	SYNGTS_1714	sll1169	hypothetical protein	ORF_ID:sll1169
524	582	2,1786e+00	SYNGTS_0582	sll0994	hypothetical protein	ORF_ID:sll0994
525	2997	2,1787e+00	SYNGTS_2997	grxC	glutaredoxin	ORF_ID:slr1562
526	857	2,1793e+00	SYNGTS_0857	sll1736	hypothetical protein	ORF_ID:sll1736
527	928	2,1825e+00	SYNGTS_0928	ureE	urease accessory protein E	ORF_ID:slr1219
528	1466	2,1843e+00	SYNGTS_1466	kpsM	probable polysaccharide ABC transporter permease	ORF_ID:slr2107
529	2769	2,1862e+00	SYNGTS_2769	slr0700	hypothetical protein	ORF_ID:slr0700
530	280	2,1872e+00	SYNGTS_0280	slr1303	hypothetical protein	ORF_ID:slr1303
531	1236	2,1875e+00	SYNGTS_1236	sll0839	hypothetical protein	ORF_ID:sll0839
532	3087	2,1881e+00	SYNGTS_3087	sll1542	hypothetical protein	ORF_ID:sll1542
533	2534	2,1884e+00	SYNGTS_2534	cyp	cytochrome P450	ORF_ID:slr0574
534	1648	2,1885e+00	SYNGTS_1648	sll1871	sensory transduction histidine kinase Hik6	ORF_ID:sll1871
535	2966	2,1891e+00	SYNGTS_2966	sll0630	hypothetical protein	ORF_ID:sll0630
536	2660	2,1910e+00	SYNGTS_2660	sll0586	hypothetical protein	ORF_ID:sll0586
537	2071	2,1926e+00	SYNGTS_2071	sll0296	hypothetical protein	ORF_ID:sll0296
538	1599	2,1929e+00	SYNGTS_1599	slr1353	hypothetical protein	ORF_ID:slr1353
539	2060	2,1939e+00	SYNGTS_2060	ams1	alpha-mannosidase	ORF_ID:slr0323
540	2809	2,1949e+00	SYNGTS_2809	sll0743	hypothetical protein	ORF_ID:sll0743
541	1315	2,1972e+00	SYNGTS_1315	slr2003	hypothetical protein	ORF_ID:slr2003
542	1842	2,1975e+00	SYNGTS_1842	sll0909	hypothetical protein	ORF_ID:sll0909
543	2530	2,1992e+00	SYNGTS_2530	ssl1046	hypothetical protein	ORF_ID:ssl1046
544	2497	2,2007e+00	SYNGTS_2497	slr0909	hypothetical protein	ORF_ID:slr0909
545	817	2,2017e+00	SYNGTS_0817	slr1209	hypothetical protein	ORF_ID:slr1209
546	783	2,2029e+00	SYNGTS_0783	ureF	urease accessory protein F	ORF_ID:slr1899
547	1683	2,2031e+00	SYNGTS_1683	sll1373	hypothetical protein	ORF_ID:sll1373
548	354	2,2032e+00	SYNGTS_0354	ssr1765	hypothetical protein	ORF_ID:ssr1765
549	2148	2,2035e+00	SYNGTS_2148	slr0770	hypothetical protein	ORF_ID:slr0770
550	1213	2,2039e+00	SYNGTS_1213	rimI	ribosomal-protein-alanine acetyltransferase	ORF_ID:slr0853
551	2255	2,2041e+00	SYNGTS_2255	sll0205	hypothetical protein	ORF_ID:sll0205
552	1589	2,2042e+00	SYNGTS_1589	sll1250	hypothetical protein	ORF_ID:sll1250
553	2069	2,2066e+00	SYNGTS_2069	sll0298	hypothetical protein	ORF_ID:sll0298
554	2601	2,2071e+00	SYNGTS_2601	ppd	4-hydroxyphenylpyruvic acid dioxygenase	ORF_ID:slr0090
555	1508	2,2076e+00	SYNGTS_1508	sll1232	hypothetical protein	ORF_ID:sll1232
556	1809	2,2080e+00	SYNGTS_1809	mutM	formamidopyrimidine-DNA glycosylase	ORF_ID:slr1689
557	590	2,2087e+00	SYNGTS_0590	slr1028	integrin alpha subunit protein homolog	ORF_ID:slr1028
558	821	2,2091e+00	SYNGTS_0821	slr1213	AraC subfamily protein Rre14	ORF_ID:slr1213
559	1758	2,2095e+00	SYNGTS_1758	ssl2148	hypothetical protein	ORF_ID:ssl2148
560	1790	2,2128e+00	SYNGTS_1790	ssr2803	hypothetical protein	ORF_ID:ssr2803
561	32	2,2134e+00	SYNGTS_0032	fecB	iron(III) dicitrate-binding periplasmic protein	ORF_ID:slr1491
562	2249	2,2147e+00	SYNGTS_2249	slr0217	hypothetical protein	ORF_ID:slr0217
563	2613	2,2147e+00	SYNGTS_2613	sll0485	NarL subfamily protein Rre30	ORF_ID:sll0485
564	2177	2,2156e+00	SYNGTS_2177	slr0782	amine oxidase	ORF_ID:slr0782
565	1927	2,2161e+00	SYNGTS_1927	sll0266	hypothetical protein	ORF_ID:sll0266
566	2610	2,2206e+00	SYNGTS_2610	sll0488	hypothetical protein	ORF_ID:sll0488
567	1297	2,2207e+00	SYNGTS_1297	sll1949	hypothetical protein	ORF_ID:sll1949
568	567	2,2240e+00	SYNGTS_0567	slr1918	hypothetical protein	ORF_ID:slr1918
569	2094	2,2245e+00	SYNGTS_2094	sll0172	hypothetical protein	ORF_ID:sll0172
570	1953	2,2250e+00	SYNGTS_1953	sll0361	hypothetical protein	ORF_ID:sll0361
571	1049	2,2251e+00	SYNGTS_1049	sll0863	hypothetical protein	ORF_ID:sll0863
572	1830	2,2270e+00	SYNGTS_1830	sll0914	hypothetical protein	ORF_ID:sll0914
573	2623	2,2277e+00	SYNGTS_2623	slr0510	hypothetical protein	ORF_ID:slr0510
574	2745	2,2304e+00	SYNGTS_2745	sll0790	sensory transduction histidine kinase Hik31	ORF_ID:sll0790
575	689	2,2318e+00	SYNGTS_0689	slr2017	hypothetical protein	ORF_ID:slr2017
576	954	2,2328e+00	SYNGTS_0954	sll1130	hypothetical protein	ORF_ID:sll1130
577	1072	2,2355e+00	SYNGTS_1072	sll1783	hypothetical protein	ORF_ID:sll1783
578	2305	2,2362e+00	SYNGTS_2305	sll0071	hypothetical protein	ORF_ID:sll0071
579	1702	2,2363e+00	SYNGTS_1702	slr1276	hypothetical protein	ORF_ID:slr1276
580	662	2,2366e+00	SYNGTS_0662	sll1573	hypothetical protein	ORF_ID:sll1573
581	1704	2,2371e+00	SYNGTS_1704	sll1174	hypothetical protein	ORF_ID:sll1174
582	2720	2,2379e+00	SYNGTS_2720	slr0313	hypothetical protein	ORF_ID:slr0313
583	1814	2,2386e+00	SYNGTS_1814	slr1694	activator of photopigment and puc expression	ORF_ID:slr1694
584	3062	2,2388e+00	SYNGTS_3062	hlyB	haemolysin secretion ATP-binding protein	ORF_ID:slr1651
585	2336	2,2399e+00	SYNGTS_2336	slr0069	hypothetical protein	ORF_ID:slr0069
586	2818	2,2402e+00	SYNGTS_2818	slr0022	hypothetical protein	ORF_ID:slr0022
587	861	2,2412e+00	SYNGTS_0861	ndhF3	NADH dehydrogenase subunit 5	ORF_ID:sll1732
588	2757	2,2419e+00	SYNGTS_2757	sll0782	putative protein kinase	ORF_ID:sll0782
589	2638	2,2467e+00	SYNGTS_2638	slr0521	hypothetical protein	ORF_ID:slr0521
590	1892	2,2481e+00	SYNGTS_1892	ssr2754	hypothetical protein	ORF_ID:ssr2754
591	475	2,2488e+00	SYNGTS_0475	ssl1918	hypothetical protein	ORF_ID:ssl1918
592	724	2,2509e+00	SYNGTS_0724	slr1142	hypothetical protein	ORF_ID:slr1142
593	2188	2,2513e+00	SYNGTS_2188	rnc	ribonuclease III	ORF_ID:slr0346
594	606	2,2514e+00	SYNGTS_0606	slr1039	hypothetical protein	ORF_ID:slr1039
595	1819	2,2518e+00	SYNGTS_1819	ssl1762	hypothetical protein	null
596	1592	2,2537e+00	SYNGTS_1592	cysE	serine acetyltransferase	ORF_ID:slr1348
597	2724	2,2547e+00	SYNGTS_2724	slr0317	hypothetical protein	ORF_ID:slr0317
598	165	2,2555e+00	SYNGTS_0165	atp1	hypothetical protein	ORF_ID:sll1321
599	1241	2,2562e+00	SYNGTS_1241	slr0869	hypothetical protein	ORF_ID:slr0869
600	2065	2,2571e+00	SYNGTS_2065	slr0326	hypothetical protein	ORF_ID:slr0326
601	1762	2,2572e+00	SYNGTS_1762	sll1092	hypothetical protein	ORF_ID:sll1092
602	4	2,2586e+00	SYNGTS_0004	sll0558	hypothetical protein	ORF_ID:sll0558
603	2092	2,2589e+00	SYNGTS_2092	sll0174	hypothetical protein	ORF_ID:sll0174
604	2756	2,2599e+00	SYNGTS_2756	slr0801	hypothetical protein	ORF_ID:slr0801
605	422	2,2599e+00	SYNGTS_0422	sll1512	hypothetical protein	ORF_ID:sll1512
606	2969	2,2603e+00	SYNGTS_2969	slr0654	hypothetical protein	ORF_ID:slr0654
607	2470	2,2604e+00	SYNGTS_2470	slr0209	hypothetical protein	ORF_ID:slr0209
608	2182	2,2605e+00	SYNGTS_2182	slr0341	hypothetical protein	ORF_ID:slr0341
609	300	2,2616e+00	SYNGTS_0300	ssl1792	hypothetical protein	ORF_ID:ssl1792
610	982	2,2629e+00	SYNGTS_0982	slr1444	hypothetical protein	ORF_ID:slr1444
611	2476	2,2630e+00	SYNGTS_2476	ssr0336	hypothetical protein	ORF_ID:ssr0336
612	2925	2,2644e+00	SYNGTS_2925	slr1420	hypothetical protein	ORF_ID:slr1420
613	1232	2,2644e+00	SYNGTS_1232	sll0843	hypothetical protein	ORF_ID:sll0843
614	2090	2,2661e+00	SYNGTS_2090	ssl0312	hypothetical protein	ORF_ID:ssl0312
615	534	2,2690e+00	SYNGTS_0534	fur	ferric uptake regulation protein	ORF_ID:sll1937
616	621	2,2702e+00	SYNGTS_0621	pobA	phenoxybenzoate dioxygenase	ORF_ID:sll1297
617	1220	2,2706e+00	SYNGTS_1220	sll0853	hypothetical protein	ORF_ID:sll0853
618	178	2,2708e+00	SYNGTS_0178	slr1095	hypothetical protein	ORF_ID:slr1095
619	3029	2,2708e+00	SYNGTS_3029	slr1584	OmpR subfamily protein CcaR/ScaR/Rre38	ORF_ID:slr1584
620	1278	2,2716e+00	SYNGTS_1278	slr1260	hypothetical protein	ORF_ID:slr1260
621	956	2,2745e+00	SYNGTS_0956	todF	2-hydroxy-6-oxohepta-2,4-dienoate hydrolase	ORF_ID:sll1129
622	144	2,2759e+00	SYNGTS_0144	ssl0410	hypothetical protein	ORF_ID:ssl0410
623	960	2,2772e+00	SYNGTS_0960	ssr2062	hypothetical protein	ORF_ID:ssr2062
624	1722	2,2776e+00	SYNGTS_1722	sll1446	hypothetical protein	ORF_ID:sll1446
625	29	2,2780e+00	SYNGTS_0029	slr1488	ABC transporter	ORF_ID:slr1488
626	795	2,2793e+00	SYNGTS_0795	sll1123	hypothetical protein	ORF_ID:sll1123
627	2836	2,2803e+00	SYNGTS_2836	sll0031	hypothetical protein	ORF_ID:sll0031
628	1199	2,2805e+00	SYNGTS_1199	slr1737	hypothetical protein	ORF_ID:slr1737
629	1176	2,2805e+00	SYNGTS_1176	sll1693	hypothetical protein	ORF_ID:sll1693
630	1058	2,2819e+00	SYNGTS_1058	sll1315	hypothetical protein	ORF_ID:sll1315
631	35	2,2819e+00	SYNGTS_0035	slr1494	ABC transporter	ORF_ID:slr1494
632	2617	2,2824e+00	SYNGTS_2617	slr0505	hypothetical protein	ORF_ID:slr0505
633	2463	2,2834e+00	SYNGTS_2463	ssl0350	hypothetical protein	ORF_ID:ssl0350
634	2029	2,2837e+00	SYNGTS_2029	sll1849	hypothetical protein	ORF_ID:sll1849
635	1574	2,2846e+00	SYNGTS_1574	sll1258	hypothetical protein	ORF_ID:sll1258
636	980	2,2866e+00	SYNGTS_0980	slr1442	hypothetical protein	ORF_ID:slr1442
637	142	2,2868e+00	SYNGTS_0142	cobK	hypothetical protein	ORF_ID:slr0252
638	1650	2,2870e+00	SYNGTS_1650	slr1983	regulatory component of sensory transduction	ORF_ID:slr1983
639	121	2,2881e+00	SYNGTS_0121	slr0236	hypothetical protein	ORF_ID:slr0236
640	1444	2,2886e+00	SYNGTS_1444	slr1512	hypothetical protein	ORF_ID:slr1512
641	1585	2,2899e+00	SYNGTS_1585	sll1252	hypothetical protein	ORF_ID:sll1252
642	1518	2,2902e+00	SYNGTS_1518	ssl2420	hypothetical protein	ORF_ID:ssl2420
643	1812	2,2902e+00	SYNGTS_1812	slr1692	hypothetical protein	ORF_ID:slr1692
644	2939	2,2913e+00	SYNGTS_2939	sll1334	hypothetical protein	ORF_ID:sll1334
645	2358	2,2915e+00	SYNGTS_2358	slr0491	hypothetical protein	ORF_ID:slr0491
646	2009	2,2917e+00	SYNGTS_2009	slr1927	hypothetical protein	ORF_ID:slr1927
647	912	2,2921e+00	SYNGTS_0912	slr1552	hypothetical protein	ORF_ID:slr1552
648	3083	2,2926e+00	SYNGTS_3083	sll1543	hypothetical protein	ORF_ID:sll1543
649	2324	2,2945e+00	SYNGTS_2324	slr0060	hypothetical protein	ORF_ID:slr0060
650	2665	2,2951e+00	SYNGTS_2665	slr0625	hypothetical protein	ORF_ID:slr0625
651	2987	2,2961e+00	SYNGTS_2987	slr0667	hypothetical protein	ORF_ID:slr0667
652	1467	2,2972e+00	SYNGTS_1467	kpsT	probable polysaccharide ABC transporter	ORF_ID:slr2108
653	1201	2,2975e+00	SYNGTS_1201	slr1738	hypothetical protein	ORF_ID:slr1738
654	454	2,2978e+00	SYNGTS_0454	slr1046	hypothetical protein	ORF_ID:slr1046
655	2438	2,2980e+00	SYNGTS_2438	ssl0738	hypothetical protein	ORF_ID:ssl0738
656	1387	2,2984e+00	SYNGTS_1387	sll0238	hypothetical protein	ORF_ID:sll0238
657	1787	2,2991e+00	SYNGTS_1787	slr1679	hypothetical protein	ORF_ID:slr1679
658	2549	2,3003e+00	SYNGTS_2549	slr0829	PleD gene product homolog	ORF_ID:slr0829
659	2229	2,3020e+00	SYNGTS_2229	mgtC	Mg2+ transport ATPase	ORF_ID:slr0014
660	745	2,3020e+00	SYNGTS_0745	ssl3446	hypothetical protein	ORF_ID:ssl3446
661	899	2,3030e+00	SYNGTS_0899	slr1547	hypothetical protein	ORF_ID:slr1547
662	2073	2,3031e+00	SYNGTS_2073	psaC	photosystem I subunit VII	ORF_ID:ssl0563
663	1045	2,3045e+00	SYNGTS_1045	slr0890	hypothetical protein	ORF_ID:slr0890
664	1956	2,3086e+00	SYNGTS_1956	slr0397	hypothetical protein	ORF_ID:slr0397
665	1810	2,3091e+00	SYNGTS_1810	slr1690	hypothetical protein	ORF_ID:slr1690
666	1642	2,3092e+00	SYNGTS_1642	slr1980	hypothetical protein	ORF_ID:slr1980
667	303	2,3092e+00	SYNGTS_0303	slr0971	hypothetical protein	ORF_ID:slr0971
668	985	2,3093e+00	SYNGTS_0985	sll1353	sensory transduction histidine kinase Hik15	ORF_ID:sll1353
669	1041	2,3093e+00	SYNGTS_1041	slr0887	hypothetical protein	ORF_ID:slr0887
670	309	2,3104e+00	SYNGTS_0309	sll0930	hypothetical protein	ORF_ID:sll0930
671	2483	2,3105e+00	SYNGTS_2483	slr0896	hypothetical protein	ORF_ID:slr0896
672	1114	2,3106e+00	SYNGTS_1114	sll1761	hypothetical protein	ORF_ID:sll1761
673	551	2,3111e+00	SYNGTS_0551	comE	comE ORF3	ORF_ID:sll1929
674	1667	2,3111e+00	SYNGTS_1667	rnpA	protein subunit of ribonuclease P	ORF_ID:slr1469
675	3057	2,3116e+00	SYNGTS_3057	sll0723	hypothetical protein	ORF_ID:sll0723
676	2853	2,3128e+00	SYNGTS_2853	sll0514	hypothetical protein	ORF_ID:sll0514
677	2465	2,3131e+00	SYNGTS_2465	slr0204	hypothetical protein	ORF_ID:slr0204
678	2416	2,3141e+00	SYNGTS_2416	slr0416	hypothetical protein	ORF_ID:slr0416
679	1727	2,3144e+00	SYNGTS_1727	desB	delta 15 desaturase	ORF_ID:sll1441
680	1143	2,3148e+00	SYNGTS_1143	sll2006	hypothetical protein	ORF_ID:sll2006
681	1961	2,3168e+00	SYNGTS_1961	slr0402	hypothetical protein	ORF_ID:slr0402
682	139	2,3169e+00	SYNGTS_0139	slr0249	hypothetical protein	ORF_ID:slr0249
683	942	2,3177e+00	SYNGTS_0942	sll1135	hypothetical protein	ORF_ID:sll1135
684	1877	2,3186e+00	SYNGTS_1877	sll1531	hypothetical protein	ORF_ID:sll1531
685	1170	2,3203e+00	SYNGTS_1170	slr1814	hypothetical protein	ORF_ID:slr1814
686	153	2,3205e+00	SYNGTS_0153	sll0218	hypothetical protein	ORF_ID:sll0218
687	2143	2,3209e+00	SYNGTS_2143	sll0327	hypothetical protein	ORF_ID:sll0327
688	137	2,3212e+00	SYNGTS_0137	sll0225	hypothetical protein	ORF_ID:sll0225
689	1618	2,3231e+00	SYNGTS_1618	sll1892	hypothetical protein	ORF_ID:sll1892
690	1509	2,3239e+00	SYNGTS_1509	mtfB	mannosyltransferase	ORF_ID:sll1231
691	2226	2,3244e+00	SYNGTS_2226	rbcX	possible Rubisco chaperonin	ORF_ID:slr0011
692	2490	2,3249e+00	SYNGTS_2490	ssr1527	hypothetical protein	ORF_ID:ssr1527
693	255	2,3251e+00	SYNGTS_0255	birA	biotin [acetyl-CoA-carboxylase] ligase	ORF_ID:sll1655
694	1226	2,3260e+00	SYNGTS_1226	sll0847	hypothetical protein	ORF_ID:sll0847
695	2775	2,3266e+00	SYNGTS_2775	sll0676	hypothetical protein	ORF_ID:sll0676
696	3129	2,3266e+00	SYNGTS_3129	slr1187	hypothetical protein	ORF_ID:slr1187
697	1736	2,3271e+00	SYNGTS_1736	sll1433	hypothetical protein	ORF_ID:sll1433
698	190	2,3275e+00	SYNGTS_0190	sll1036	hypothetical protein	ORF_ID:sll1036
699	2075	2,3288e+00	SYNGTS_2075	slr0333	hypothetical protein	ORF_ID:slr0333
700	2722	2,3291e+00	SYNGTS_2722	slr0315	hypothetical protein	ORF_ID:slr0315
701	2666	2,3296e+00	SYNGTS_2666	aroH	chorismate mutase	ORF_ID:sll0109
702	2269	2,3303e+00	SYNGTS_2269	mmsB	3-hydroxyisobutyrate dehydrogenase	ORF_ID:slr0229
703	395	2,3304e+00	SYNGTS_0395	sll0644	esterase	ORF_ID:sll0644
704	49	2,3310e+00	SYNGTS_0049	slr1501	hypothetical protein	ORF_ID:slr1501
705	725	2,3311e+00	SYNGTS_0725	slr1143	hypothetical protein	ORF_ID:slr1143
706	1515	2,3321e+00	SYNGTS_1515	fabF	3-oxoacyl-(acyl carrier protein) synthase II	ORF_ID:slr1332
707	1545	2,3336e+00	SYNGTS_1545	slr0812	hypothetical protein	ORF_ID:slr0812
708	2573	2,3336e+00	SYNGTS_2573	slr0846	hypothetical protein	ORF_ID:slr0846
709	820	2,3338e+00	SYNGTS_0820	ETR1	ethylene response sensor protein	ORF_ID:slr1212
710	127	2,3346e+00	SYNGTS_0127	slr0241	hypothetical protein	ORF_ID:slr0241
711	2632	2,3350e+00	SYNGTS_2632	sll0474	sensory transduction histidine kinase Hik28	ORF_ID:sll0474
712	1535	2,3354e+00	SYNGTS_1535	slr0808	hypothetical protein	ORF_ID:slr0808
713	2521	2,3360e+00	SYNGTS_2521	sll0549	hypothetical protein	ORF_ID:sll0549
714	492	2,3361e+00	SYNGTS_0492	ureD	urease accessory protein D	ORF_ID:sll1639;
715	643	2,3368e+00	SYNGTS_0643	sll1284	serine esterase	ORF_ID:sll1284
716	2699	2,3371e+00	SYNGTS_2699	minE	septum site-determining protein MinE	ORF_ID:ssl0546
717	2708	2,3378e+00	SYNGTS_2708	slr0304	hypothetical protein	ORF_ID:slr0304
718	1031	2,3390e+00	SYNGTS_1031	sll0872	hypothetical protein	ORF_ID:sll0872
719	1757	2,3391e+00	SYNGTS_1757	slr1163	hypothetical protein	ORF_ID:slr1163
720	3078	2,3391e+00	SYNGTS_3078	slr1664	hypothetical protein	ORF_ID:slr1664
721	2033	2,3397e+00	SYNGTS_2033	slr1940	hypothetical protein	ORF_ID:slr1940
722	754	2,3399e+00	SYNGTS_0754	rpl36	50S ribosomal protein L36	ORF_ID:sml0006	rib
723	957	2,3407e+00	SYNGTS_0957	ssr2060	hypothetical protein	ORF_ID:ssr2060
724	830	2,3444e+00	SYNGTS_0830	pmgA	photomixotrophic growth related protein	ORF_ID:sll1968;
725	476	2,3450e+00	SYNGTS_0476	slr1753	hypothetical protein	ORF_ID:slr1753
726	325	2,3458e+00	SYNGTS_0325	rfbF	alpha-D-glucose-1-phosphatecytidylyltransferase	ORF_ID:slr0983
727	1938	2,3463e+00	SYNGTS_1938	slr0287	hypothetical protein	ORF_ID:slr0287
728	2713	2,3463e+00	SYNGTS_2713	sll0283	hypothetical protein	ORF_ID:sll0283
729	2815	2,3478e+00	SYNGTS_2815	sll0737	hypothetical protein	ORF_ID:sll0737
730	2607	2,3479e+00	SYNGTS_2607	slr0498	hypothetical protein	ORF_ID:slr0498
731	1630	2,3489e+00	SYNGTS_1630	sll1885	hypothetical protein	ORF_ID:sll1885
732	2455	2,3499e+00	SYNGTS_2455	slr0199	hypothetical protein	ORF_ID:slr0199
733	1254	2,3504e+00	SYNGTS_1254	slr1245	transcriptional regulator	ORF_ID:slr1245
734	2878	2,3512e+00	SYNGTS_2878	sll0497	hypothetical protein	ORF_ID:sll0497
735	2647	2,3515e+00	SYNGTS_2647	sll0595	hypothetical protein	ORF_ID:sll0595
736	702	2,3517e+00	SYNGTS_0702	sll1913	hypothetical protein	ORF_ID:sll1913
737	322	2,3518e+00	SYNGTS_0322	slr0980	hypothetical protein	ORF_ID:slr0980
738	3036	2,3529e+00	SYNGTS_3036	sll0736	hypothetical protein	ORF_ID:sll0736
739	1382	2,3533e+00	SYNGTS_1382	slr0273	hypothetical protein	ORF_ID:slr0273
740	3003	2,3537e+00	SYNGTS_3003	slr1567	hypothetical protein	ORF_ID:slr1567
741	1612	2,3537e+00	SYNGTS_1612	sll1895	hypothetical protein	ORF_ID:sll1895
742	593	2,3537e+00	SYNGTS_0593	slr1032	hypothetical protein	ORF_ID:slr1032
743	923	2,3548e+00	SYNGTS_0923	sll1632	hypothetical protein	ORF_ID:sll1632
744	231	2,3553e+00	SYNGTS_0231	sll1671	hypothetical protein	ORF_ID:sll1671
745	2189	2,3556e+00	SYNGTS_2189	hypF	transcriptional regulatory protein HypF	ORF_ID:sll0322
746	2423	2,3573e+00	SYNGTS_2423	sll0381	hypothetical protein	ORF_ID:sll0381
747	3141	2,3575e+00	SYNGTS_3141	slr0589	hypothetical protein	ORF_ID:slr0589
748	681	2,3576e+00	SYNGTS_0681	ssr3409	hypothetical protein	ORF_ID:ssr3409
749	1557	2,3600e+00	SYNGTS_1557	ssr1391	hypothetical protein	ORF_ID:ssr1391
750	2063	2,3610e+00	SYNGTS_2063	sll0301	hypothetical protein	ORF_ID:sll0301
751	576	2,3616e+00	SYNGTS_0576	slr1019	hypothetical protein	ORF_ID:slr1019
752	1450	2,3624e+00	SYNGTS_1450	ssr2551	hypothetical protein	ORF_ID:ssr2551
753	375	2,3629e+00	SYNGTS_0375	pyrC	dihydroorotase	ORF_ID:sll1018
754	2146	2,3633e+00	SYNGTS_2146	slr0388	hypothetical protein	ORF_ID:slr0388
755	2523	2,3639e+00	SYNGTS_2523	sll0547	hypothetical protein	ORF_ID:sll0547
756	264	2,3641e+00	SYNGTS_0264	slr1293	hypothetical protein	ORF_ID:slr1293
757	247	2,3641e+00	SYNGTS_0247	pheA	chorismate mutase /prephenate dehydratase	ORF_ID:sll1662
758	261	2,3642e+00	SYNGTS_0261	sll1201	hypothetical protein	ORF_ID:sll1201
759	688	2,3646e+00	SYNGTS_0688	slr2016	hypothetical protein	ORF_ID:slr2016
760	1071	2,3653e+00	SYNGTS_1071	sll1784	hypothetical protein	ORF_ID:sll1784
761	1942	2,3654e+00	SYNGTS_1942	ssl0483	hypothetical protein	ORF_ID:ssl0483
762	2560	2,3655e+00	SYNGTS_2560	rapQ	methyltransferase	ORF_ID:sll0829
763	2703	2,3661e+00	SYNGTS_2703	slr0299	hypothetical protein	ORF_ID:slr0299
764	650	2,3662e+00	SYNGTS_0650	ssr2843	hypothetical protein	ORF_ID:ssr2843
765	565	2,3674e+00	SYNGTS_0565	slr1916	esterase	ORF_ID:slr1916
766	1701	2,3682e+00	SYNGTS_1701	slr1275	hypothetical protein	ORF_ID:slr1275
767	2746	2,3689e+00	SYNGTS_2746	sll0789	OmpR subfamily protein Rre34/CopR	ORF_ID:sll0789
768	1670	2,3690e+00	SYNGTS_1670	slr1472	hypothetical protein	ORF_ID:slr1472
769	1546	2,3691e+00	SYNGTS_1546	slr0813	glycosyltransferase family II protein	ORF_ID:slr0813;
770	438	2,3695e+00	SYNGTS_0438	ssl2920	hypothetical protein	ORF_ID:ssl2920
771	1929	2,3697e+00	SYNGTS_1929	sll0264	hypothetical protein	ORF_ID:sll0264
772	1233	2,3698e+00	SYNGTS_1233	nplT	neopullulanase	ORF_ID:sll0842
773	260	2,3708e+00	SYNGTS_0260	slr1290	hypothetical protein	ORF_ID:slr1290
774	700	2,3710e+00	SYNGTS_0700	folP	dihydropteroate pyrophosphorylase	ORF_ID:slr2026
775	2943	2,3723e+00	SYNGTS_2943	sll1330	OmpR subfamily protein Rre37	ORF_ID:sll1330
776	1750	2,3725e+00	SYNGTS_1750	sll1095	hypothetical protein	ORF_ID:sll1095
777	1981	2,3736e+00	SYNGTS_1981	slr0152	serine/threonine protein kinase	ORF_ID:slr0152
778	609	2,3736e+00	SYNGTS_0609	slr1378	hypothetical protein	ORF_ID:slr1378
779	1044	2,3750e+00	SYNGTS_1044	ssr1499	hypothetical protein	ORF_ID:ssr1499
780	1556	2,3751e+00	SYNGTS_1556	int	apolipoprotein N-acyltransferase	ORF_ID:slr0819
781	2052	2,3766e+00	SYNGTS_2052	lipB	lipoate-protein ligase B	ORF_ID:slr0994
782	692	2,3776e+00	SYNGTS_0692	sll1921	hypothetical protein	ORF_ID:sll1921
783	1871	2,3783e+00	SYNGTS_1871	sll1532	hypothetical protein	ORF_ID:sll1532
784	2315	2,3786e+00	SYNGTS_2315	dgkA	diacylglycerol kinase	ORF_ID:slr0054
785	2847	2,3786e+00	SYNGTS_2847	sll0518	hypothetical protein	ORF_ID:sll0518
786	152	2,3789e+00	SYNGTS_0152	sll0219	potential FMN-protein	ORF_ID:sll0219
787	2139	2,3789e+00	SYNGTS_2139	slr0383	hypothetical protein	ORF_ID:slr0383
788	384	2,3792e+00	SYNGTS_0384	fmu/fmv	Fmu and Fmv protein	ORF_ID:slr0679
789	2471	2,3800e+00	SYNGTS_2471	slr0210	sensory transduction histidine kinase Hik9	ORF_ID:slr0210
790	168	2,3806e+00	SYNGTS_0168	slr1415	hypothetical protein	ORF_ID:slr1415
791	210	2,3812e+00	SYNGTS_0210	ycf10	heme-binding proton extrusion protein PcxA	ORF_ID:sll1685
792	827	2,3814e+00	SYNGTS_0827	slr2070	hypothetical protein	ORF_ID:slr2070
793	1431	2,3819e+00	SYNGTS_1431	sll1426	hypothetical protein	ORF_ID:sll1426
794	822	2,3828e+00	SYNGTS_0822	slr1214	PatA subfamily protein Rre15	ORF_ID:slr1214
795	459	2,3861e+00	SYNGTS_0459	slr1050	hypothetical protein	ORF_ID:slr1050
796	850	2,3869e+00	SYNGTS_0850	slr1827	hypothetical protein	ORF_ID:slr1827
797	1249	2,3869e+00	SYNGTS_1249	sll1162	hypothetical protein	ORF_ID:sll1162
798	883	2,3870e+00	SYNGTS_0883	hisC	histidinol-phosphate aminotransferase	ORF_ID:sll1713;
799	38	2,3873e+00	SYNGTS_0038	ssl2733	hypothetical protein	ORF_ID:ssl2733
800	668	2,3873e+00	SYNGTS_0668	sll1571	hypothetical protein	ORF_ID:sll1571
801	167	2,3876e+00	SYNGTS_0167	slr1414	sensory transduction histidine kinase Hik11	ORF_ID:slr1414
802	1968	2,3881e+00	SYNGTS_1968	pyrC	dihydroorotase	ORF_ID:slr0406
803	2532	2,3884e+00	SYNGTS_2532	sgl0001	hypothetical protein	ORF_ID:sgl0001
804	78	2,3889e+00	SYNGTS_0078	slr1127	hypothetical protein	ORF_ID:slr1127
805	101	2,3890e+00	SYNGTS_0101	slr0732	hypothetical protein	ORF_ID:slr0732
806	2491	2,3899e+00	SYNGTS_2491	moaE	molybdopterin (MPT) converting factor, subunit2	ORF_ID:slr0903
807	3108	2,3913e+00	SYNGTS_3108	truB	tRNA pseudouridine synthase B	ORF_ID:slr0457
808	1116	2,3916e+00	SYNGTS_1116	slr1880	hypothetical protein	ORF_ID:slr1880
809	3110	2,3924e+00	SYNGTS_3110	slr0459	hypothetical protein	ORF_ID:slr0459
810	810	2,3930e+00	SYNGTS_0810	slr1203	hypothetical protein	ORF_ID:slr1203
811	1036	2,3932e+00	SYNGTS_1036	slr0885	hypothetical protein	ORF_ID:slr0885
812	2398	2,3959e+00	SYNGTS_2398	sll0608	hypothetical protein	ORF_ID:sll0608
813	2688	2,3968e+00	SYNGTS_2688	slr0112	hypothetical protein	ORF_ID:slr0112
814	2258	2,3974e+00	SYNGTS_2258	slr0222	hybrid sensory kinase Hik25/GidA	ORF_ID:slr0222
815	337	2,3992e+00	SYNGTS_0337	slr1619	hypothetical protein	ORF_ID:slr1619
816	2446	2,3999e+00	SYNGTS_2446	sll0188	hypothetical protein	ORF_ID:sll0188
817	1674	2,4004e+00	SYNGTS_1674	slr1474	hypothetical protein	ORF_ID:slr1474
818	497	2,4009e+00	SYNGTS_0497	slr1771	hypothetical protein	ORF_ID:slr1771
819	1856	2,4016e+00	SYNGTS_1856	dpm1	dolichyl-phosphate-mannose synthase	ORF_ID:sll1540
820	1316	2,4019e+00	SYNGTS_1316	sll1902	hypothetical protein	ORF_ID:sll1902
821	2414	2,4020e+00	SYNGTS_2414	sll0394	hypothetical protein	ORF_ID:sll0394
822	332	2,4031e+00	SYNGTS_0332	slr1614	hypothetical protein	ORF_ID:slr1614
823	1098	2,4042e+00	SYNGTS_1098	ssl3383	hypothetical protein	ORF_ID:ssl3383
824	2082	2,4043e+00	SYNGTS_2082	sll0293	hypothetical protein	ORF_ID:sll0293
825	2093	2,4046e+00	SYNGTS_2093	sll0173	hypothetical protein	ORF_ID:sll0173
826	730	2,4048e+00	SYNGTS_0730	slr1147	sensory transduction histidine kinase Hik2	ORF_ID:slr1147
827	1080	2,4050e+00	SYNGTS_1080	ICFG	ICFG protein	ORF_ID:slr1860
828	175	2,4050e+00	SYNGTS_0175	folK	7,	ORF_ID:slr1093
829	828	2,4050e+00	SYNGTS_0828	slr2071	hypothetical protein	ORF_ID:slr2071
830	894	2,4064e+00	SYNGTS_0894	bhy	b-carotene hydroxylase	ORF_ID:sll1468
831	1317	2,4077e+00	SYNGTS_1317	ssr3402	hypothetical protein	ORF_ID:ssr3402
832	3086	2,4092e+00	SYNGTS_3086	ssr2786	hypothetical protein	ORF_ID:ssr2786
833	829	2,4094e+00	SYNGTS_0829	sll1969	hypothetical protein	ORF_ID:sll1969
834	2467	2,4097e+00	SYNGTS_2467	slr0207	hypothetical protein	ORF_ID:slr0207
835	1128	2,4106e+00	SYNGTS_1128	sll1755	hypothetical protein	ORF_ID:sll1755
836	117	2,4110e+00	SYNGTS_0117	slr0742	hypothetical protein	ORF_ID:slr0742
837	2426	2,4111e+00	SYNGTS_2426	ssr0693	hypothetical protein	ORF_ID:ssr0693
838	1190	2,4136e+00	SYNGTS_1190	phr	DNA photolyase	ORF_ID:sll1629;
839	2353	2,4136e+00	SYNGTS_2353	slr0483	hypothetical protein	ORF_ID:slr0483
840	489	2,4146e+00	SYNGTS_0489	ssr2962	hypothetical protein	ORF_ID:ssr2962
841	1940	2,4159e+00	SYNGTS_1940	slr0291	hypothetical protein	ORF_ID:slr0291
842	1998	2,4160e+00	SYNGTS_1998	sll0135	hypothetical protein	ORF_ID:sll0135
843	1370	2,4195e+00	SYNGTS_1370	sll0249	hypothetical protein	ORF_ID:sll0249
844	1567	2,4197e+00	SYNGTS_1567	sll0802	hypothetical protein	ORF_ID:sll0802
845	2420	2,4200e+00	SYNGTS_2420	sll0384	hypothetical protein	ORF_ID:sll0384
846	277	2,4205e+00	SYNGTS_0277	ssr2153	hypothetical protein	ORF_ID:ssr2153
847	2425	2,4207e+00	SYNGTS_2425	ssl0750	hypothetical protein	ORF_ID:ssl0750
848	1499	2,4221e+00	SYNGTS_1499	hemK	protoporphyrinogen oxidase	ORF_ID:sll1237
849	1456	2,4234e+00	SYNGTS_1456	slr1520	hypothetical protein	ORF_ID:slr1520
850	2081	2,4234e+00	SYNGTS_2081	sll0294	hypothetical protein	ORF_ID:sll0294
851	852	2,4238e+00	SYNGTS_0852	sll1738	hypothetical protein	ORF_ID:sll1738
852	132	2,4240e+00	SYNGTS_0132	psbM	photosystem II protein PsbM	ORF_ID:sml0003
853	2850	2,4242e+00	SYNGTS_2850	panB	alpha-ketopantoate hydroxymethyl transferase	ORF_ID:slr0526
854	2509	2,4244e+00	SYNGTS_2509	slr0921	hypothetical protein	ORF_ID:slr0921
855	1587	2,4252e+00	SYNGTS_1587	sll1251	hypothetical protein	ORF_ID:sll1251
856	854	2,4253e+00	SYNGTS_0854	petF	ferredoxin	ORF_ID:slr1828
857	742	2,4259e+00	SYNGTS_0742	sll1825	aklaviketone reductase	ORF_ID:sll1825
858	1828	2,4260e+00	SYNGTS_1828	slr0942	aldehyde reductase	ORF_ID:slr0942
859	2771	2,4267e+00	SYNGTS_2771	slr0702	hypothetical protein	ORF_ID:slr0702
860	427	2,4271e+00	SYNGTS_0427	slr1599	hypothetical protein	ORF_ID:slr1599
861	1537	2,4272e+00	SYNGTS_1537	slr0810	hypothetical protein	ORF_ID:slr0810
862	2795	2,4275e+00	SYNGTS_2795	slr0712	hypothetical protein	ORF_ID:slr0712
863	1111	2,4297e+00	SYNGTS_1111	sll1763	hypothetical protein	ORF_ID:sll1763
864	1770	2,4314e+00	SYNGTS_1770	sll1089	hypothetical protein	ORF_ID:sll1089
865	620	2,4317e+00	SYNGTS_0620	ssr2318	hypothetical protein	ORF_ID:ssr2318
866	2322	2,4337e+00	SYNGTS_2322	slr0058	hypothetical protein	ORF_ID:slr0058
867	2032	2,4346e+00	SYNGTS_2032	slr1939	hypothetical protein	ORF_ID:slr1939
868	352	2,4348e+00	SYNGTS_0352	slr1076	hypothetical protein	ORF_ID:slr1076
869	2080	2,4366e+00	SYNGTS_2080	slr0337	hypothetical protein	ORF_ID:slr0337
870	2489	2,4367e+00	SYNGTS_2489	moaC	molybdenum cofactor biosynthesis protein C	ORF_ID:slr0902
871	1928	2,4383e+00	SYNGTS_1928	sll0265	hypothetical protein	ORF_ID:sll0265
872	2427	2,4383e+00	SYNGTS_2427	rfbW	mannosyl transferase	ORF_ID:sll0380
873	1133	2,4386e+00	SYNGTS_1133	sfsA	sugar fermentation stimulation protein	ORF_ID:sll2014
874	2026	2,4389e+00	SYNGTS_2026	sll1851	hypothetical protein	ORF_ID:sll1851
875	275	2,4390e+00	SYNGTS_0275	sll1192	hypothetical protein	ORF_ID:sll1192
876	979	2,4392e+00	SYNGTS_0979	sll1355	hypothetical protein	ORF_ID:sll1355
877	2622	2,4392e+00	SYNGTS_2622	slr0509	alkaline phosphatase like protein	ORF_ID:slr0509
878	566	2,4394e+00	SYNGTS_0566	slr1917	hypothetical protein	ORF_ID:slr1917
879	361	2,4395e+00	SYNGTS_0361	slr1083	hypothetical protein	ORF_ID:slr1083
880	2734	2,4403e+00	SYNGTS_2734	sll0798	sensory transduction histidine kinase	ORF_ID:sll0798
881	1894	2,4405e+00	SYNGTS_1894	pgsA	CDP-diacylglycerol--glycerol-3-phosphate	ORF_ID:sll1522
882	1350	2,4412e+00	SYNGTS_1350	sll1592	NarL subfamily protein Rre19	ORF_ID:sll1592
883	56	2,4412e+00	SYNGTS_0056	rffM	UDP-N-acetyl-D-mannosaminuronic acid	ORF_ID:slr1118
884	423	2,4415e+00	SYNGTS_0423	lipA	lipoic acid synthetase	ORF_ID:slr1598
885	1064	2,4418e+00	SYNGTS_1064	slr1409	beta transducin-like protein	ORF_ID:slr1409
886	1380	2,4420e+00	SYNGTS_1380	slr0271	hypothetical protein	ORF_ID:slr0271
887	1716	2,4442e+00	SYNGTS_1716	pbp	penicillin-binding protein 4	ORF_ID:sll1167
888	1577	2,4445e+00	SYNGTS_1577	slr1338	hypothetical protein	ORF_ID:slr1338
889	227	2,4445e+00	SYNGTS_0227	slr1788	hypothetical protein	ORF_ID:slr1788
890	2731	2,4454e+00	SYNGTS_2731	slr0788	pre-B cell enhancing factor	ORF_ID:slr0788
891	1969	2,4456e+00	SYNGTS_1969	slr0407	hypothetical protein	ORF_ID:slr0407
892	607	2,4460e+00	SYNGTS_0607	slr1376	hypothetical protein	ORF_ID:slr1376
893	1425	2,4463e+00	SYNGTS_1425	apt	adenine phosphoribosyltransferase	ORF_ID:sll1430
894	374	2,4469e+00	SYNGTS_0374	HAGH1	glyoxalase II	ORF_ID:sll1019
895	2802	2,4470e+00	SYNGTS_2802	sll0659	hypothetical protein	ORF_ID:sll0659
896	3047	2,4475e+00	SYNGTS_3047	sll0729	modification methylase	ORF_ID:sll0729
897	2537	2,4475e+00	SYNGTS_2537	slr0579	hypothetical protein	ORF_ID:slr0579
898	399	2,4475e+00	SYNGTS_0399	sll0641	hypothetical protein	ORF_ID:sll0641
899	1471	2,4479e+00	SYNGTS_1471	slr2110	hypothetical protein	ORF_ID:slr2110
900	2932	2,4486e+00	SYNGTS_2932	slr1425	hypothetical protein	ORF_ID:slr1425
901	2944	2,4488e+00	SYNGTS_2944	sll1329	inositol monophosphatase	ORF_ID:sll1329;
902	2212	2,4491e+00	SYNGTS_2212	sll0024	hypothetical protein	ORF_ID:sll0024
903	2359	2,4491e+00	SYNGTS_2359	menE	O-succinylbenzoic acid--CoA ligase	ORF_ID:slr0492
904	1168	2,4494e+00	SYNGTS_1168	slr1812	hypothetical protein	ORF_ID:slr1812
905	887	2,4500e+00	SYNGTS_0887	recQ	ATP-dependent DNA helicase RecQ	ORF_ID:slr1536
906	1034	2,4508e+00	SYNGTS_1034	sll0871	hypothetical protein	ORF_ID:sll0871
907	194	2,4516e+00	SYNGTS_0194	slr1107	hypothetical protein	ORF_ID:slr1107
908	1214	2,4517e+00	SYNGTS_1214	phr	deoxyribopyrimidine photolyase	ORF_ID:slr0854;
909	874	2,4521e+00	SYNGTS_0874	slr1840	hypothetical protein	ORF_ID:slr1840
910	2502	2,4524e+00	SYNGTS_2502	bioF	7-keto-8-aminopelargonic acid synthetase	ORF_ID:slr0917;
911	2721	2,4529e+00	SYNGTS_2721	slr0314	bromoperoxidase	ORF_ID:slr0314
912	1685	2,4529e+00	SYNGTS_1685	sll1371	catabolite gene activator protein	ORF_ID:sll1371
913	3049	2,4544e+00	SYNGTS_3049	ssr1256	hypothetical protein	ORF_ID:ssr1256
914	921	2,4548e+00	SYNGTS_0921	repA	rare lipoprotein A	ORF_ID:ssl3177
915	2278	2,4548e+00	SYNGTS_2278	sll0414	hypothetical protein	ORF_ID:sll0414
916	3157	2,4555e+00	SYNGTS_3157	sll0564	hypothetical protein	ORF_ID:sll0564
917	2279	2,4571e+00	SYNGTS_2279	slr0431	hypothetical protein	ORF_ID:slr0431
918	291	2,4573e+00	SYNGTS_0291	slr0962	hypothetical protein	ORF_ID:slr0962
919	2522	2,4574e+00	SYNGTS_2522	slr0569	hypothetical protein	ORF_ID:slr0569
920	1055	2,4574e+00	SYNGTS_1055	psbH	photosystem II PsbH protein	ORF_ID:ssl2598
921	1472	2,4589e+00	SYNGTS_1472	slr2111	hypothetical protein	ORF_ID:slr2111
922	1854	2,4594e+00	SYNGTS_1854	sll1541	putative carotenoid oxygenase	ORF_ID:sll1541
923	2135	2,4601e+00	SYNGTS_2135	slr0379	hypothetical protein	ORF_ID:slr0379
924	2295	2,4602e+00	SYNGTS_2295	slr0439	hypothetical protein	ORF_ID:slr0439
925	1068	2,4608e+00	SYNGTS_1068	sll1305	hypothetical protein	ORF_ID:sll1305
926	1218	2,4608e+00	SYNGTS_1218	sll0855	hypothetical protein	ORF_ID:sll0855
927	2391	2,4609e+00	SYNGTS_2391	sll0611	hypothetical protein	ORF_ID:sll0611
928	226	2,4640e+00	SYNGTS_0226	slr1787	thiamine monophosphate kinase	ORF_ID:slr1787
929	1955	2,4644e+00	SYNGTS_1955	sll0359	hypothetical protein	ORF_ID:sll0359
930	2807	2,4645e+00	SYNGTS_2807	pfkA	phosphofructokinase	ORF_ID:sll0745
931	44	2,4645e+00	SYNGTS_0044	hypD	hydrogenase isoenzymes formation protein HypD	ORF_ID:slr1498
932	1063	2,4653e+00	SYNGTS_1063	slr1407	hypothetical protein	ORF_ID:slr1407
933	1158	2,4654e+00	SYNGTS_1158	csgA	cell-cell signaling protein, C-factor	ORF_ID:sll1704
934	2472	2,4658e+00	SYNGTS_2472	ssr0332	hypothetical protein	ORF_ID:ssr0332
935	1386	2,4661e+00	SYNGTS_1386	sll0240	ABC transporter	ORF_ID:sll0240
936	889	2,4668e+00	SYNGTS_0889	cbiD	cobalt-precorrin-6A synthase	ORF_ID:slr1538
937	103	2,4686e+00	SYNGTS_0103	sll0702	hypothetical protein	ORF_ID:sll0702
938	1678	2,4689e+00	SYNGTS_1678	sll1378	hypothetical protein	ORF_ID:sll1378
939	74	2,4698e+00	SYNGTS_0074	crtX	zeaxanthin glucosyl transferase	ORF_ID:slr1125
940	1554	2,4709e+00	SYNGTS_1554	entC	isochorismate synthase	ORF_ID:slr0817
941	2770	2,4710e+00	SYNGTS_2770	merR	mercuric resistance operon regulatory protein	ORF_ID:slr0701
942	2702	2,4713e+00	SYNGTS_2702	fraH	heterocyst-to-vegetative cell connection protein	ORF_ID:slr0298
943	2603	2,4716e+00	SYNGTS_2603	slr0092	hypothetical protein	ORF_ID:slr0092
944	1310	2,4718e+00	SYNGTS_1310	slr1998	hypothetical protein	ORF_ID:slr1998
945	1813	2,4720e+00	SYNGTS_1813	slr1693	PatA subfamily protein PixE/Rre24	ORF_ID:slr1693
946	2690	2,4722e+00	SYNGTS_2690	rpaA	OmpR subfamily protein RpaA/Ycf27/Crr31/Rre31	ORF_ID:slr0115
947	1338	2,4725e+00	SYNGTS_1338	sll1601	hypothetical protein	ORF_ID:sll1601
948	2706	2,4760e+00	SYNGTS_2706	slr0302	PleD gene product homolog	ORF_ID:slr0302
949	560	2,4765e+00	SYNGTS_0560	slr1913	hypothetical protein	ORF_ID:slr1913
950	1867	2,4766e+00	SYNGTS_1867	rfbP	galactosyl-1-phosphate transferase	ORF_ID:sll1535
951	1539	2,4767e+00	SYNGTS_1539	ssl1520	hypothetical protein	ORF_ID:ssl1520
952	2323	2,4767e+00	SYNGTS_2323	slr0059	hypothetical protein	ORF_ID:slr0059
953	2285	2,4768e+00	SYNGTS_2285	sll0409	hypothetical protein	ORF_ID:sll0409
954	1583	2,4778e+00	SYNGTS_1583	slr1343	hypothetical protein	ORF_ID:slr1343
955	2127	2,4779e+00	SYNGTS_2127	sphS	phosphate regulon regulator SphS/Hik07	ORF_ID:sll0337
956	3122	2,4779e+00	SYNGTS_3122	surE	stationary-phase survival protein SurE homolog	5'-nucleotidase surE;
957	3137	2,4781e+00	SYNGTS_3137	slr0587	hypothetical protein	ORF_ID:slr0587
958	992	2,4787e+00	SYNGTS_0992	sll1348	hypothetical protein	ORF_ID:sll1348
959	2397	2,4794e+00	SYNGTS_2397	sll0609	hypothetical protein	ORF_ID:sll0609
960	1117	2,4796e+00	SYNGTS_1117	glmM	phosphoglucosamine mutase	ORF_ID:sll1758
961	363	2,4807e+00	SYNGTS_0363	slr1085	hypothetical protein	ORF_ID:slr1085
962	1388	2,4808e+00	SYNGTS_1388	sll0237	hypothetical protein	ORF_ID:sll0237
963	3090	2,4808e+00	SYNGTS_3090	slr0449	probable transcriptional regulator DNR	ORF_ID:slr0449
964	556	2,4811e+00	SYNGTS_0556	amiA	N-acetylmuramoyl-L-alanine amidase	ORF_ID:slr1910
965	24	2,4814e+00	SYNGTS_0024	fhuA	ferrichrome-iron receptor	ORF_ID:sll1406
966	2482	2,4818e+00	SYNGTS_2482	slr0895	hypothetical protein	ORF_ID:slr0895
967	1093	2,4819e+00	SYNGTS_1093	slr1871	transcriptional regulator	ORF_ID:slr1871
968	933	2,4849e+00	SYNGTS_0933	sulA	putative cell division inhibitor SulA	ORF_ID:slr1223;
969	1652	2,4858e+00	SYNGTS_1652	cbaB	3-chlorobenzoate-3,4-dioxygenase	ORF_ID:sll1869
970	2350	2,4863e+00	SYNGTS_2350	slr0479	hypothetical protein	ORF_ID:slr0479
971	1319	2,4872e+00	SYNGTS_1319	slr1712	hypothetical protein	ORF_ID:slr1712
972	983	2,4875e+00	SYNGTS_0983	ssr2422	hypothetical protein	ORF_ID:ssr2422
973	2658	2,4888e+00	SYNGTS_2658	sll0588	hypothetical protein	ORF_ID:sll0588
974	209	2,4892e+00	SYNGTS_0209	slr1776	high affinity sulfate transporter	ORF_ID:slr1776
975	1165	2,4894e+00	SYNGTS_1165	sll1698	hypothetical protein	ORF_ID:sll1698
976	2370	2,4898e+00	SYNGTS_2370	sll0688	hypothetical protein	ORF_ID:sll0688
977	2872	2,4899e+00	SYNGTS_2872	slr0541	hypothetical protein	ORF_ID:slr0541
978	2696	2,4900e+00	SYNGTS_2696	slr0120	hypothetical protein	ORF_ID:slr0120
979	207	2,4902e+00	SYNGTS_0207	slr1773	hypothetical protein	ORF_ID:slr1773
980	1090	2,4904e+00	SYNGTS_1090	slr1869	hypothetical protein	ORF_ID:slr1869
981	1859	2,4909e+00	SYNGTS_1859	slr1624	hypothetical protein	ORF_ID:slr1624
982	2053	2,4910e+00	SYNGTS_2053	ssl1807	hypothetical protein	ORF_ID:ssl1807
983	925	2,4925e+00	SYNGTS_0925	slr1752	hypothetical protein	ORF_ID:slr1752
984	2392	2,4926e+00	SYNGTS_2392	slr0636	cobalamin synthase CobS	ORF_ID:slr0636
985	154	2,4930e+00	SYNGTS_0154	sll0217	potential FMN-protein	ORF_ID:sll0217
986	3091	2,4933e+00	SYNGTS_3091	sll0449	hypothetical protein	ORF_ID:sll0449
987	1759	2,4938e+00	SYNGTS_1759	nrdA	ribonucleotide reductase subunit alpha	ORF_ID:slr1164
988	552	2,4953e+00	SYNGTS_0552	slr1906	hypothetical protein	ORF_ID:slr1906
989	1324	2,4968e+00	SYNGTS_1324	sll1611	hypothetical protein	ORF_ID:sll1611
990	755	2,4971e+00	SYNGTS_0755	infA	Translation initiation factor IF-1	ORF_ID:ssl3441
991	1664	2,4980e+00	SYNGTS_1664	slr1467	precorrin isomerase	ORF_ID:slr1467
992	1918	2,4983e+00	SYNGTS_1918	sll0274	hypothetical protein	ORF_ID:sll0274
993	2271	2,4984e+00	SYNGTS_2271	slr0231	hypothetical protein	ORF_ID:slr0231
994	52	2,4984e+00	SYNGTS_0052	slr1115	hypothetical protein	ORF_ID:slr1115
995	1862	2,4984e+00	SYNGTS_1862	slr1626	hypothetical protein	ORF_ID:slr1626
996	849	2,4993e+00	SYNGTS_0849	slr1826	hypothetical protein	ORF_ID:slr1826
997	2048	2,5002e+00	SYNGTS_2048	slr0990	hypothetical protein	ORF_ID:slr0990
998	463	2,5002e+00	SYNGTS_0463	frpC	iron-regulated protein	ORF_ID:sll1009
999	416	2,5002e+00	SYNGTS_0416	sll1516	hypothetical protein	ORF_ID:sll1516
1000	171	2,5004e+00	SYNGTS_0171	sll1319	hypothetical protein	ORF_ID:sll1319
1001	2965	2,5012e+00	SYNGTS_2965	nadB	L-aspartate oxidase	ORF_ID:sll0631
1002	2685	2,5018e+00	SYNGTS_2685	sll0094	sensory transduction histidine kinase Hik37	ORF_ID:sll0094
1003	2949	2,5020e+00	SYNGTS_2949	cysT	sulfate transport system permease protein	ORF_ID:slr1453
1004	455	2,5020e+00	SYNGTS_0455	pleD	hypothetical protein	ORF_ID:slr1047
1005	1369	2,5021e+00	SYNGTS_1369	ssl0461	hypothetical protein	ORF_ID:ssl0461
1006	1853	2,5025e+00	SYNGTS_1853	slr0960	hypothetical protein	ORF_ID:slr0960
1007	675	2,5025e+00	SYNGTS_0675	sll1925	hypothetical protein	ORF_ID:sll1925
1008	1209	2,5027e+00	SYNGTS_1209	murI	glutamate racemase	ORF_ID:slr1746
1009	80	2,5041e+00	SYNGTS_0080	rne	ribonuclease E	ORF_ID:slr1129
1010	3027	2,5044e+00	SYNGTS_3027	sll1472	hypothetical protein	ORF_ID:sll1472
1011	1339	2,5046e+00	SYNGTS_1339	slr1724	hypothetical protein	ORF_ID:slr1724
1012	1752	2,5051e+00	SYNGTS_1752	slr1160	hypothetical protein	ORF_ID:slr1160
1013	1268	2,5083e+00	SYNGTS_1268	ssr2087	hypothetical protein	ORF_ID:ssr2087
1014	902	2,5090e+00	SYNGTS_0902	sll1464	hypothetical protein	ORF_ID:sll1464
1015	867	2,5090e+00	SYNGTS_0867	icsA	LPS glycosyltransferase	ORF_ID:sll1724
1016	2191	2,5093e+00	SYNGTS_2191	slr0347	hypothetical protein	ORF_ID:slr0347
1017	1210	2,5113e+00	SYNGTS_1210	slr1747	hypothetical protein	ORF_ID:slr1747
1018	1726	2,5116e+00	SYNGTS_1726	slr1529	nitrogen assimilation regulatory protein NtrX	ORF_ID:slr1529
1019	1761	2,5118e+00	SYNGTS_1761	slr1166	hypothetical protein	ORF_ID:slr1166
1020	251	2,5119e+00	SYNGTS_0251	sll1658	hypothetical protein	ORF_ID:sll1658
1021	2107	2,5121e+00	SYNGTS_2107	slr0181	DNA repair protein RecO	ORF_ID:slr0181
1022	1346	2,5127e+00	SYNGTS_1346	kaiC2	circadian clock protein KaiC homolog	ORF_ID:sll1595
1023	3001	2,5129e+00	SYNGTS_3001	slr1566	hypothetical protein	ORF_ID:slr1566
1024	1586	2,5129e+00	SYNGTS_1586	slr1344	hypothetical protein	ORF_ID:slr1344
1025	674	2,5136e+00	SYNGTS_0674	slr2005	hypothetical protein	ORF_ID:slr2005
1026	500	2,5142e+00	SYNGTS_0500	sll1752	hypothetical protein	ORF_ID:sll1752
1027	2876	2,5153e+00	SYNGTS_2876	slr0544	ABC transporter	ORF_ID:slr0544
1028	64	2,5157e+00	SYNGTS_0064	hofD	type 4 prepilin peptidase	ORF_ID:slr1120
1029	2527	2,5159e+00	SYNGTS_2527	ssl1047	hypothetical protein	ORF_ID:ssl1047
1030	1925	2,5163e+00	SYNGTS_1925	sll0268	hypothetical protein	ORF_ID:sll0268
1031	2821	2,5168e+00	SYNGTS_2821	sll0044	hypothetical protein	ORF_ID:sll0044
1032	1676	2,5174e+00	SYNGTS_1676	sll1380	hypothetical protein	ORF_ID:sll1380
1033	1385	2,5174e+00	SYNGTS_1385	sll0241	hypothetical protein	ORF_ID:sll0241
1034	217	2,5198e+00	SYNGTS_0217	sll1681	hypothetical protein	ORF_ID:sll1681
1035	1081	2,5205e+00	SYNGTS_1081	slr1861	hypothetical protein	ORF_ID:slr1861
1036	3159	2,5207e+00	SYNGTS_3159	slr0599	serine/threonine kinase	ORF_ID:slr0599
1037	468	2,5214e+00	SYNGTS_0468	sll1004	hypothetical protein	ORF_ID:sll1004
1038	320	2,5217e+00	SYNGTS_0320	slr0977	ABC transporter	ORF_ID:slr0977
1039	204	2,5223e+00	SYNGTS_0204	slr1772	hypothetical protein	ORF_ID:slr1772
1040	2078	2,5224e+00	SYNGTS_2078	sll0295	hypothetical protein	ORF_ID:sll0295
1041	869	2,5236e+00	SYNGTS_0869	sll1722	hypothetical protein	ORF_ID:sll1722
1042	1553	2,5250e+00	SYNGTS_1553	sll0809	hypothetical protein	ORF_ID:sll0809
1043	718	2,5250e+00	SYNGTS_0718	nrtD	nitrate transport protein subunit NrtD	ORF_ID:sll1082
1044	819	2,5255e+00	SYNGTS_0819	cobN	cobalt-chelatase subunit CobN	ORF_ID:slr1211
1045	1084	2,5255e+00	SYNGTS_1084	slr1865	hypothetical protein	ORF_ID:slr1865
1046	525	2,5256e+00	SYNGTS_0525	slr2038	hypothetical protein	ORF_ID:slr2038
1047	2540	2,5261e+00	SYNGTS_2540	slr0581	hypothetical protein	ORF_ID:slr0581
1048	369	2,5269e+00	SYNGTS_0369	sll1022	hypothetical protein	ORF_ID:sll1022
1049	364	2,5270e+00	SYNGTS_0364	slr1087	hypothetical protein	ORF_ID:slr1087
1050	2977	2,5274e+00	SYNGTS_2977	sll0625	hypothetical protein	ORF_ID:sll0625
1051	2796	2,5275e+00	SYNGTS_2796	sll0662	bacterial type ferredoxin family protein	ORF_ID:sll0662
1052	2885	2,5276e+00	SYNGTS_2885	purE	phosphoribosylaminoimidazole carboxylase	ORF_ID:sll0901
1053	2681	2,5278e+00	SYNGTS_2681	slr0108	hypothetical protein	ORF_ID:slr0108
1054	3131	2,5278e+00	SYNGTS_3131	slr1189	hypothetical protein	ORF_ID:slr1189
1055	1521	2,5282e+00	SYNGTS_1521	sll1222	hypothetical protein	ORF_ID:sll1222
1056	2739	2,5285e+00	SYNGTS_2739	nreB	nickel resistance protein	ORF_ID:slr0796
1057	2709	2,5292e+00	SYNGTS_2709	slr0305	hypothetical protein	ORF_ID:slr0305
1058	1715	2,5306e+00	SYNGTS_1715	slr1285	sensory transduction histidine kinase Hik34	ORF_ID:slr1285
1059	2942	2,5307e+00	SYNGTS_2942	slr1431	hypothetical protein	ORF_ID:slr1431
1060	228	2,5314e+00	SYNGTS_0228	slr1789	hypothetical protein	ORF_ID:slr1789
1061	1645	2,5323e+00	SYNGTS_1645	chlAII	magnesium-protoporphyrin IX monomethyl ester	ORF_ID:sll1874
1062	327	2,5326e+00	SYNGTS_0327	rfbC	dTDP-6-deoxy-L-mannose-dehydrogenase	ORF_ID:slr0985
1063	851	2,5330e+00	SYNGTS_0851	sll1739	hypothetical protein	ORF_ID:sll1739
1064	2330	2,5340e+00	SYNGTS_2330	slr0064	hypothetical protein	ORF_ID:slr0064
1065	3117	2,5350e+00	SYNGTS_3117	slr1177	hypothetical protein	ORF_ID:slr1177
1066	2810	2,5352e+00	SYNGTS_2810	sll0742	hypothetical protein	ORF_ID:sll0742
1067	2133	2,5359e+00	SYNGTS_2133	slr0377	hypothetical protein	ORF_ID:slr0377
1068	2801	2,5359e+00	SYNGTS_2801	tgt	transfer RNA-guanine transglycosylase	ORF_ID:slr0713
1069	703	2,5364e+00	SYNGTS_0703	sll1912	hypothetical protein	ORF_ID:sll1912
1070	1949	2,5371e+00	SYNGTS_1949	sll0364	hypothetical protein	ORF_ID:sll0364
1071	987	2,5375e+00	SYNGTS_0987	cscK	fructokinase	ORF_ID:slr1448
1072	2272	2,5378e+00	SYNGTS_2272	sll0192	hypothetical protein	ORF_ID:sll0192
1073	1697	2,5383e+00	SYNGTS_1697	rffM	UDP-N-acetyl-D-mannosaminuronic acid	ORF_ID:slr1271
1074	2945	2,5384e+00	SYNGTS_2945	slr1451	hypothetical protein	ORF_ID:slr1451
1075	387	2,5390e+00	SYNGTS_0387	hisD	histidinol dehydrogenase	ORF_ID:slr0682
1076	91	2,5395e+00	SYNGTS_0091	slr0722	hypothetical protein	ORF_ID:slr0722
1077	981	2,5400e+00	SYNGTS_0981	pknA	protein kinase PknA	ORF_ID:slr1443
1078	3054	2,5408e+00	SYNGTS_3054	kaiA	circadian clock protein KaiA	ORF_ID:slr0756
1079	3104	2,5413e+00	SYNGTS_3104	sll0436	hypothetical protein	ORF_ID:sll0436
1080	767	2,5425e+00	SYNGTS_0767	rpl29	50S ribosomal protein L29	ORF_ID:ssl3436	rib
1081	2628	2,5427e+00	SYNGTS_2628	sll0477	hypothetical protein	ORF_ID:sll0477
1082	1433	2,5433e+00	SYNGTS_1433	slr1505	hypothetical protein	ORF_ID:slr1505
1083	203	2,5443e+00	SYNGTS_0203	slr1110	hypothetical protein	ORF_ID:slr1110
1084	953	2,5444e+00	SYNGTS_0953	codA	cytosine deaminase	ORF_ID:slr1237
1085	2798	2,5450e+00	SYNGTS_2798	ssl1263	hypothetical protein	ORF_ID:ssl1263
1086	1591	2,5454e+00	SYNGTS_1591	icfA	carbonic anhydrase	ORF_ID:slr1347
1087	2163	2,5459e+00	SYNGTS_2163	sll0762	null	ORF_ID:sll0762;
1088	386	2,5465e+00	SYNGTS_0386	slr0681	hypothetical protein	ORF_ID:slr0681
1089	2487	2,5467e+00	SYNGTS_2487	moeA	molybdopterin biosynthesis protein MoeA	ORF_ID:slr0900
1090	2839	2,5468e+00	SYNGTS_2839	cmpR	LysR family transcriptional regulator	ORF_ID:sll0030
1091	2385	2,5469e+00	SYNGTS_2385	sll0615	transmembrane protein FT27	ORF_ID:sll0615
1092	1059	2,5474e+00	SYNGTS_1059	dctP	C4-dicarboxylase binding protein	ORF_ID:sll1314
1093	3097	2,5476e+00	SYNGTS_3097	sll0443	hypothetical protein	ORF_ID:sll0443
1094	1538	2,5483e+00	SYNGTS_1538	sll0818	hypothetical protein	ORF_ID:sll0818
1095	1046	2,5485e+00	SYNGTS_1046	uvrC	excinuclease ABC subunit C	ORF_ID:sll0865
1096	1694	2,5490e+00	SYNGTS_1694	mrdB	rod-shape-determining protein	ORF_ID:slr1267
1097	413	2,5494e+00	SYNGTS_0413	slr1593	hypothetical protein	ORF_ID:slr1593
1098	2894	2,5496e+00	SYNGTS_2894	ssr1562	hypothetical protein	ORF_ID:ssr1562
1099	270	2,5498e+00	SYNGTS_0270	slr1298	hypothetical protein	ORF_ID:slr1298
1100	2655	2,5499e+00	SYNGTS_2655	cobQ	cobyric acid synthase	ORF_ID:slr0618;
1101	1671	2,5501e+00	SYNGTS_1671	sll1384	hypothetical protein	ORF_ID:sll1384
1102	2380	2,5503e+00	SYNGTS_2380	slr0719	hypothetical protein	ORF_ID:slr0719
1103	17	2,5511e+00	SYNGTS_0017	pchR	regulatory protein PchR	ORF_ID:sll1205
1104	398	2,5513e+00	SYNGTS_0398	pleD	probable two-component response regulator Rre4	ORF_ID:slr0687
1105	1930	2,5521e+00	SYNGTS_1930	sll0263	hypothetical protein	ORF_ID:sll0263
1106	1904	2,5527e+00	SYNGTS_1904	slr0443	hypothetical protein	ORF_ID:slr0443
1107	965	2,5530e+00	SYNGTS_0965	ssr2067	hypothetical protein	ORF_ID:ssr2067
1108	1161	2,5537e+00	SYNGTS_1161	slr1807	hypothetical protein	ORF_ID:slr1807
1109	1409	2,5541e+00	SYNGTS_1409	ssl3769	hypothetical protein	ORF_ID:ssl3769
1110	955	2,5544e+00	SYNGTS_0955	ssl2245	hypothetical protein	ORF_ID:ssl2245
1111	938	2,5545e+00	SYNGTS_0938	IAP75	chloroplast import-associated channel IAP75	ORF_ID:slr1227
1112	605	2,5547e+00	SYNGTS_0605	sll0980	hypothetical protein	ORF_ID:sll0980
1113	2190	2,5551e+00	SYNGTS_2190	sll0321	hypothetical protein	ORF_ID:sll0321
1114	2109	2,5552e+00	SYNGTS_2109	sll0160	hypothetical protein	ORF_ID:sll0160
1115	1966	2,5558e+00	SYNGTS_1966	sll0355	hypothetical protein	ORF_ID:sll0355
1116	649	2,5560e+00	SYNGTS_0649	gumB	GumB protein	ORF_ID:sll1581
1117	2221	2,5561e+00	SYNGTS_2221	mltA	membrane-bound lytic transglycosylase A	ORF_ID:sll0016
1118	3171	2,5566e+00	SYNGTS_3171	slr0610	null	ORF_ID:slr0610
1119	3149	2,5569e+00	SYNGTS_3149	slr0592	hypothetical protein	ORF_ID:slr0592
1120	2031	2,5569e+00	SYNGTS_2031	sll1848	hypothetical protein	ORF_ID:sll1848
1121	3125	2,5576e+00	SYNGTS_3125	slr1183	hypothetical protein	ORF_ID:slr1183
1122	876	2,5577e+00	SYNGTS_0876	cysK	cysteine synthase	ORF_ID:slr1842;
1123	2453	2,5580e+00	SYNGTS_2453	comA	competence protein ComA	ORF_ID:slr0197
1124	2917	2,5581e+00	SYNGTS_2917	sll0524	hypothetical protein	ORF_ID:sll0524
1125	1039	2,5582e+00	SYNGTS_1039	sll0867	hypothetical protein	ORF_ID:sll0867
1126	431	2,5584e+00	SYNGTS_0431	lpxC	UDP-3-O-acyl N-acetylglucosamine deacetylase	ORF_ID:sll1508
1127	2940	2,5589e+00	SYNGTS_2940	slr1429	hypothetical protein	ORF_ID:slr1429
1128	3051	2,5601e+00	SYNGTS_3051	ssr1258	hypothetical protein	ORF_ID:ssr1258
1129	2242	2,5604e+00	SYNGTS_2242	recG	DNA recombinase	ORF_ID:slr0020
1130	779	2,5616e+00	SYNGTS_0779	slr1896	hypothetical protein	ORF_ID:slr1896
1131	2152	2,5616e+00	SYNGTS_2152	sll0772	hypothetical protein	ORF_ID:sll0772
1132	509	2,5618e+00	SYNGTS_0509	ssl3342	hypothetical protein	ORF_ID:ssl3342
1133	885	2,5620e+00	SYNGTS_0885	sll1469	hypothetical protein	ORF_ID:sll1469
1134	377	2,5620e+00	SYNGTS_0377	slr1400	hybrid sensory kinase Hik38	ORF_ID:slr1400
1135	385	2,5623e+00	SYNGTS_0385	slr0680	hypothetical protein	ORF_ID:slr0680
1136	2197	2,5624e+00	SYNGTS_2197	slr0351	hypothetical protein	ORF_ID:slr0351
1137	281	2,5629e+00	SYNGTS_0281	glcE	glycolate oxidase subunit GlcE	ORF_ID:sll1189
1138	697	2,5638e+00	SYNGTS_0697	hemN	oxygen-independent coprophorphyrinogen III	ORF_ID:sll1917
1139	2711	2,5638e+00	SYNGTS_2711	sll0286	hypothetical protein	ORF_ID:sll0286
1140	2038	2,5659e+00	SYNGTS_2038	dpm1	dolichol phosphate mannose synthase	ORF_ID:slr1943;
1141	296	2,5660e+00	SYNGTS_0296	trpA	tryptophan synthase subunit alpha	ORF_ID:slr0966
1142	1602	2,5663e+00	SYNGTS_1602	slr1957	hypothetical protein	ORF_ID:slr1957
1143	107	2,5667e+00	SYNGTS_0107	slr0734	hypothetical protein	ORF_ID:slr0734
1144	3166	2,5667e+00	SYNGTS_3166	slr0605	hypothetical protein	ORF_ID:slr0605
1145	2145	2,5668e+00	SYNGTS_2145	nifS	NifS protein	ORF_ID:slr0387
1146	2707	2,5674e+00	SYNGTS_2707	slr0303	hypothetical protein	ORF_ID:slr0303
1147	906	2,5677e+00	SYNGTS_0906	surE	stationary phase survival protein SurE homolog	ORF_ID:sll1459
1148	174	2,5677e+00	SYNGTS_0174	sll1040	hypothetical protein	ORF_ID:sll1040
1149	968	2,5680e+00	SYNGTS_0968	slr1436	hypothetical protein	ORF_ID:slr1436
1150	2744	2,5681e+00	SYNGTS_2744	ziaA	zinc-transporting P-type ATPase	ORF_ID:slr0798;
1151	129	2,5692e+00	SYNGTS_0129	slr0243	hypothetical protein	ORF_ID:slr0243
1152	1597	2,5695e+00	SYNGTS_1597	cytM	cytochrome CytM	ORF_ID:sll1245
1153	1706	2,5702e+00	SYNGTS_1706	slr1278	hypothetical protein	ORF_ID:slr1278
1154	1164	2,5708e+00	SYNGTS_1164	sll1699	extracellular solute-binding protein	ORF_ID:sll1699
1155	2088	2,5715e+00	SYNGTS_2088	sll0177	hypothetical protein	ORF_ID:sll0177
1156	1983	2,5715e+00	SYNGTS_1983	sll0148	hypothetical protein	ORF_ID:sll0148
1157	1739	2,5715e+00	SYNGTS_1739	slr1534	hypothetical protein	ORF_ID:slr1534
1158	1875	2,5718e+00	SYNGTS_1875	slr1638	hypothetical protein	ORF_ID:slr1638
1159	1529	2,5719e+00	SYNGTS_1529	ssr1375	hypothetical protein	ORF_ID:ssr1375
1160	2716	2,5720e+00	SYNGTS_2716	sll0281	hypothetical protein	ORF_ID:sll0281
1161	2761	2,5725e+00	SYNGTS_2761	sll0778	ABC transporter	ORF_ID:sll0778
1162	1051	2,5727e+00	SYNGTS_1051	murQ	N-acetylmuramic acid-6-phosphate etherase	ORF_ID:sll0861
1163	666	2,5732e+00	SYNGTS_0666	slr1708	probable peptidase M23	ORF_ID:slr1708
1164	2403	2,5737e+00	SYNGTS_2403	menD	2-succinyl-6-hydroxy-2,	ORF_ID:sll0603
1165	1140	2,5741e+00	SYNGTS_1140	hupE	hydrogenase accessory protein	ORF_ID:slr2135
1166	2886	2,5752e+00	SYNGTS_2886	ssb	single-stranded DNA-binding protein	ORF_ID:slr0925
1167	3140	2,5756e+00	SYNGTS_3140	slr0588	hypothetical protein	ORF_ID:slr0588
1168	2024	2,5774e+00	SYNGTS_2024	sll1853	hypothetical protein	ORF_ID:sll1853
1169	1148	2,5776e+00	SYNGTS_1148	sll2003	hypothetical protein	ORF_ID:sll2003
1170	2233	2,5784e+00	SYNGTS_2233	slr0016	hypothetical protein	ORF_ID:slr0016
1171	1753	2,5785e+00	SYNGTS_1753	rpiB	ribose phosphate isomerase B	ORF_ID:ssl2153
1172	588	2,5787e+00	SYNGTS_0588	sll0992	esterase	ORF_ID:sll0992
1173	359	2,5788e+00	SYNGTS_0359	slr1081	hypothetical protein	ORF_ID:slr1081
1174	1376	2,5791e+00	SYNGTS_1376	slr0269	hypothetical protein	ORF_ID:slr0269
1175	1057	2,5793e+00	SYNGTS_1057	hliB	YciI-like-protein	ORF_ID:ssl2595
1176	315	2,5795e+00	SYNGTS_0315	slr0975	hypothetical protein	ORF_ID:slr0975
1177	2893	2,5802e+00	SYNGTS_2893	glmU	UDP-N-acetylglucosamine pyrophosphorylase	ORF_ID:sll0899
1178	2395	2,5810e+00	SYNGTS_2395	slr0639	hypothetical protein	ORF_ID:slr0639
1179	2352	2,5810e+00	SYNGTS_2352	slr0482	hypothetical protein	ORF_ID:slr0482
1180	2948	2,5813e+00	SYNGTS_2948	ssr2439	hypothetical protein	ORF_ID:ssr2439
1181	2992	2,5819e+00	SYNGTS_2992	slr1557	hypothetical protein	ORF_ID:slr1557
1182	1820	2,5821e+00	SYNGTS_1820	slr0935	hypothetical protein	ORF_ID:slr0935
1183	1601	2,5823e+00	SYNGTS_1601	slr1956	hypothetical protein	ORF_ID:slr1956
1184	2755	2,5824e+00	SYNGTS_2755	sll0783	hypothetical protein	ORF_ID:sll0783
1185	1454	2,5835e+00	SYNGTS_1454	menA	1,4-dihydroxy-2-naphtoic acid prenyltransferase	ORF_ID:slr1518
1186	1606	2,5837e+00	SYNGTS_1606	ctaB	cytochrome c oxidase folding protein	ORF_ID:sll1899
1187	55	2,5839e+00	SYNGTS_0055	sll1064	hypothetical protein	ORF_ID:sll1064
1188	39	2,5847e+00	SYNGTS_0039	sll1399	hypothetical protein	ORF_ID:sll1399
1189	173	2,5855e+00	SYNGTS_0173	sll1041	ABC transporter	ORF_ID:sll1041
1190	2579	2,5856e+00	SYNGTS_2579	sll0088	hypothetical protein	ORF_ID:sll0088
1191	3069	2,5859e+00	SYNGTS_3069	murG	UDP-N-acetylglucosamine-N-acetylmuramyl-	ORF_ID:slr1656
1192	2659	2,5860e+00	SYNGTS_2659	pykF	pyruvate kinase	ORF_ID:sll0587
1193	1144	2,5875e+00	SYNGTS_1144	gyrB	DNA gyrase B subunit	ORF_ID:sll2005
1194	2586	2,5875e+00	SYNGTS_2586	hisB	imidazoleglycerol-phosphate dehydratase	ORF_ID:sll0084
1195	2564	2,5876e+00	SYNGTS_2564	slr0841	hypothetical protein	ORF_ID:slr0841
1196	1366	2,5879e+00	SYNGTS_1366	slr0264	hypothetical protein	ORF_ID:slr0264
1197	289	2,5882e+00	SYNGTS_0289	slr1307	hypothetical protein	ORF_ID:slr1307
1198	177	2,5888e+00	SYNGTS_0177	sll1039	hypothetical protein	ORF_ID:sll1039
1199	1429	2,5892e+00	SYNGTS_1429	slr1503	hypothetical protein	ORF_ID:slr1503
1200	1396	2,5893e+00	SYNGTS_1396	ctaE	cytochrome c oxidase subunit III	ORF_ID:slr2083
1201	2004	2,5896e+00	SYNGTS_2004	slr1924	D-alanyl-D-alanine carboxypeptidase	ORF_ID:slr1924
1202	1251	2,5902e+00	SYNGTS_1251	sll1160	hypothetical protein	ORF_ID:sll1160
1203	394	2,5908e+00	SYNGTS_0394	sll0645	hypothetical protein	ORF_ID:sll0645
1204	877	2,5913e+00	SYNGTS_0877	zwf	glucose 6-phosphate dehydrogenase	ORF_ID:slr1843
1205	1663	2,5916e+00	SYNGTS_1663	sll1386	hypothetical protein	ORF_ID:sll1386
1206	2179	2,5917e+00	SYNGTS_2179	sll0749	hypothetical protein	ORF_ID:sll0749
1207	1400	2,5919e+00	SYNGTS_1400	ycf44	hypothetical protein	ORF_ID:slr2087
1208	218	2,5919e+00	SYNGTS_0218	msrB	methionine sulfoxide reductase B	ORF_ID:sll1680
1209	3116	2,5921e+00	SYNGTS_3116	agp	glucose-1-phosphate adenylyltransferase	ORF_ID:slr1176
1210	2689	2,5922e+00	SYNGTS_2689	slr0114	hypothetical protein	ORF_ID:slr0114
1211	1666	2,5923e+00	SYNGTS_1666	rpl34	50S ribosomal protein L34	ORF_ID:smr0011	rib
1212	2825	2,5925e+00	SYNGTS_2825	sll0040	hypothetical protein	ORF_ID:sll0040
1213	1089	2,5932e+00	SYNGTS_1089	sll1774	hypothetical protein	ORF_ID:sll1774
1214	1843	2,5938e+00	SYNGTS_1843	slr0951	hypothetical protein	ORF_ID:slr0951
1215	1868	2,5941e+00	SYNGTS_1868	sll1534	hypothetical protein	ORF_ID:sll1534
1216	1110	2,5952e+00	SYNGTS_1110	sll1764	hypothetical protein	ORF_ID:sll1764
1217	920	2,5952e+00	SYNGTS_0920	slr1748	hypothetical protein	ORF_ID:slr1748
1218	631	2,5957e+00	SYNGTS_0631	slr1391	hypothetical protein	ORF_ID:slr1391
1219	1449	2,5964e+00	SYNGTS_1449	slr1515	hypothetical protein	ORF_ID:slr1515
1220	824	2,5966e+00	SYNGTS_0824	aroQ	carbonic 3-dehydroquinase	ORF_ID:sll1112
1221	1532	2,5972e+00	SYNGTS_1532	psaJ	photosystem I reaction center subunit IX	ORF_ID:sml0008
1222	612	2,5981e+00	SYNGTS_0612	trmB	tRNA (guanine-N(7)-)-methyltransferase	ORF_ID:sll1300
1223	2826	2,5982e+00	SYNGTS_2826	sll0039	CheY subfamily protein PixH/PisH/Rre35	ORF_ID:sll0039
1224	2319	2,5988e+00	SYNGTS_2319	ssl0105	hypothetical protein	ORF_ID:ssl0105
1225	715	2,5996e+00	SYNGTS_0715	ctaE	cytochrome c oxidase subunit III	ORF_ID:slr1138;
1226	1951	2,6000e+00	SYNGTS_1951	ntcB	transcriptional activator protein NtcB	ORF_ID:slr0395
1227	3042	2,6001e+00	SYNGTS_3042	slr0751	hypothetical protein	ORF_ID:slr0751
1228	2923	2,6006e+00	SYNGTS_2923	pyrD	dihydroorotate dehydrogenase	ORF_ID:slr1418
1229	2049	2,6009e+00	SYNGTS_2049	slr0992	hypothetical protein	ORF_ID:slr0992
1230	1394	2,6010e+00	SYNGTS_1394	tyrA	prephenate dehydrogenase	ORF_ID:slr2081
1231	919	2,6012e+00	SYNGTS_0919	sll1634	hypothetical protein	ORF_ID:sll1634
1232	2921	2,6019e+00	SYNGTS_2921	ndhI	NADH dehydrogenase subunit	ORF_ID:sll0520
1233	3162	2,6022e+00	SYNGTS_3162	slr0602	hypothetical protein	ORF_ID:slr0602
1234	3096	2,6027e+00	SYNGTS_3096	sll0444	hypothetical protein	ORF_ID:sll0444
1235	45	2,6028e+00	SYNGTS_0045	rfbD	dTDP-6-deoxy-L-mannose-dehydrogenase	ORF_ID:sll1395;
1236	1301	2,6038e+00	SYNGTS_1301	prmA	ribosomal protein L11 methyltransferase PrmA	ORF_ID:sll1909
1237	2804	2,6039e+00	SYNGTS_2804	ssl1255	hypothetical protein	ORF_ID:ssl1255
1238	205	2,6051e+00	SYNGTS_0205	sll1686	hypothetical protein	ORF_ID:sll1686
1239	412	2,6058e+00	SYNGTS_0412	slr1592	hypothetical protein	ORF_ID:slr1592
1240	133	2,6063e+00	SYNGTS_0133	slr0245	acetylpolyamine aminohydolase	ORF_ID:slr0245
1241	530	2,6077e+00	SYNGTS_0530	sll1940	hypothetical protein	ORF_ID:sll1940
1242	1208	2,6078e+00	SYNGTS_1208	amiA	N-acetylmuramoyl-L-alanine amidase	ORF_ID:slr1744
1243	1672	2,6079e+00	SYNGTS_1672	suhB	probable myo-inositol-1-monophosphatase	ORF_ID:sll1383
1244	2304	2,6080e+00	SYNGTS_2304	sll0072	hypothetical protein	ORF_ID:sll0072
1245	553	2,6081e+00	SYNGTS_0553	slr1907	hypothetical protein	ORF_ID:slr1907
1246	2160	2,6106e+00	SYNGTS_2160	sll0765	hypothetical protein	ORF_ID:sll0765
1247	457	2,6106e+00	SYNGTS_0457	sll1011	hypothetical protein	ORF_ID:sll1011
1248	2833	2,6107e+00	SYNGTS_2833	aspC	aspartate aminotransferase	ORF_ID:slr0036
1249	187	2,6108e+00	SYNGTS_0187	slr1104	hypothetical protein	ORF_ID:slr1104
1250	2551	2,6110e+00	SYNGTS_2551	sll0833	OppC in a binding protein-dependent transport	ORF_ID:sll0833
1251	967	2,6110e+00	SYNGTS_0967	pmbA	PmbA protein	ORF_ID:slr1435
1252	1435	2,6111e+00	SYNGTS_1435	ntcA	global nitrogen regulator	ORF_ID:sll1423
1253	2960	2,6116e+00	SYNGTS_2960	slr1464	hypothetical protein	ORF_ID:slr1464
1254	2187	2,6119e+00	SYNGTS_2187	slr0345	hypothetical protein	ORF_ID:slr0345
1255	2404	2,6124e+00	SYNGTS_2404	sll0602	hypothetical protein	ORF_ID:sll0602
1256	63	2,6127e+00	SYNGTS_0063	ssr1853	hypothetical protein	ORF_ID:ssr1853
1257	2239	2,6143e+00	SYNGTS_2239	sll0007	hypothetical protein	ORF_ID:sll0007
1258	1728	2,6143e+00	SYNGTS_1728	pdxH	pyridoxamine 5'-phosphate oxidase	ORF_ID:sll1440;
1259	2662	2,6144e+00	SYNGTS_2662	sll0585	hypothetical protein	ORF_ID:sll0585
1260	663	2,6168e+00	SYNGTS_0663	aspA	aspartoacylase, ASP	ORF_ID:slr1705
1261	1355	2,6179e+00	SYNGTS_1355	kdpC	potassium-transporting ATPase subunit C	ORF_ID:slr1730
1262	229	2,6182e+00	SYNGTS_0229	sll1673	regulatory component of sensory transduction	ORF_ID:sll1673
1263	2846	2,6185e+00	SYNGTS_2846	ndhF4	NADH dehydrogenase subunit 5	ORF_ID:sll0026
1264	2754	2,6190e+00	SYNGTS_2754	merR	nitrilase	ORF_ID:sll0784;
1265	267	2,6190e+00	SYNGTS_0267	trmD	tRNA (m1G37) methyltransferase	ORF_ID:sll1198
1266	2062	2,6194e+00	SYNGTS_2062	slr0325	hypothetical protein	ORF_ID:slr0325
1267	655	2,6199e+00	SYNGTS_0655	cpcC	phycocyanin associated linker protein	ORF_ID:sll1579
1268	1638	2,6215e+00	SYNGTS_1638	sll1878	ABC transporter	ORF_ID:sll1878
1269	1883	2,6236e+00	SYNGTS_1883	ssl2971	hypothetical protein	ORF_ID:ssl2971
1270	943	2,6238e+00	SYNGTS_0943	slr1232	hypothetical protein	ORF_ID:slr1232
1271	2614	2,6253e+00	SYNGTS_2614	sll0484	ABC transporter	ORF_ID:sll0484
1272	2857	2,6257e+00	SYNGTS_2857	sll0513	hypothetical protein	ORF_ID:sll0513
1273	276	2,6259e+00	SYNGTS_0276	sll1191	hypothetical protein	ORF_ID:sll1191
1274	1656	2,6263e+00	SYNGTS_1656	sll1866	hypothetical protein	ORF_ID:sll1866
1275	2766	2,6270e+00	SYNGTS_2766	slr0697	hypothetical protein	ORF_ID:slr0697
1276	2307	2,6270e+00	SYNGTS_2307	icfA	carbonic anhydrase	ORF_ID:slr0051
1277	1881	2,6273e+00	SYNGTS_1881	sll1526	hypothetical protein	ORF_ID:sll1526
1278	1198	2,6273e+00	SYNGTS_1198	ubiA	hypothetical protein	ORF_ID:slr1736
1279	1988	2,6276e+00	SYNGTS_1988	ssl0259	hypothetical protein	ORF_ID:ssl0259
1280	680	2,6279e+00	SYNGTS_0680	slr2010	hypothetical protein	ORF_ID:slr2010
1281	1610	2,6280e+00	SYNGTS_1610	ssl3573	hypothetical protein	ORF_ID:ssl3573
1282	2289	2,6293e+00	SYNGTS_2289	ccmK	carbon dioxide concentrating mechanism protein	ORF_ID:slr0436
1283	570	2,6295e+00	SYNGTS_0570	glcF	glycolate oxidase subunit (Fe-S) protein	ORF_ID:sll1831
1284	1060	2,6303e+00	SYNGTS_1060	slr1403	integrin alpha- and beta4- subunit domain	ORF_ID:slr1403
1285	2679	2,6314e+00	SYNGTS_2679	cbiE	precorrin-6y C5,15-methyltransferase	ORF_ID:sll0099
1286	61	2,6315e+00	SYNGTS_0061	sll1060	hypothetical protein	ORF_ID:sll1060
1287	1520	2,6342e+00	SYNGTS_1520	hoxU	bidirectional hydrogenase complex protein HoxU	ORF_ID:sll1223
1288	1816	2,6364e+00	SYNGTS_1816	pknA	eukaryotic protein kinase	ORF_ID:slr1697
1289	583	2,6371e+00	SYNGTS_0583	sll0993	potassium channel	ORF_ID:sll0993
1290	557	2,6373e+00	SYNGTS_0557	slr1911	hypothetical protein	ORF_ID:slr1911
1291	726	2,6374e+00	SYNGTS_0726	ziaA	Zinc exporter	ORF_ID:sll1076
1292	2332	2,6377e+00	SYNGTS_2332	ribG	riboflavin biosynthesis protein	ORF_ID:slr0066
1293	2343	2,6378e+00	SYNGTS_2343	proA	gamma-glutamyl phosphate reductase	ORF_ID:sll0461
1294	2636	2,6379e+00	SYNGTS_2636	slr0519	hypothetical protein	ORF_ID:slr0519
1295	1740	2,6380e+00	SYNGTS_1740	slr1152	hypothetical protein	ORF_ID:slr1152
1296	1944	2,6386e+00	SYNGTS_1944	sll0257	hypothetical protein	ORF_ID:sll0257
1297	1584	2,6388e+00	SYNGTS_1584	pcnB	polyA polymerase	ORF_ID:sll1253
1298	1879	2,6397e+00	SYNGTS_1879	sll1528	hypothetical protein	ORF_ID:sll1528
1299	1677	2,6398e+00	SYNGTS_1677	pyrB	aspartate carbamoyltransferase	ORF_ID:slr1476
1300	1607	2,6405e+00	SYNGTS_1607	sll1898	hypothetical protein	ORF_ID:sll1898
1301	944	2,6429e+00	SYNGTS_0944	ssr2047	hypothetical protein	ORF_ID:ssr2047
1302	1002	2,6430e+00	SYNGTS_1002	sll1274	hypothetical protein	ORF_ID:sll1274
1303	1960	2,6431e+00	SYNGTS_1960	slr0401	spermidine/putrescine-binding periplasmic	ORF_ID:slr0401
1304	2504	2,6431e+00	SYNGTS_2504	slr0919	hypothetical protein	ORF_ID:slr0919
1305	998	2,6439e+00	SYNGTS_0998	recF	RecF protein	ORF_ID:sll1277
1306	1286	2,6441e+00	SYNGTS_1286	arsA	arsenical resistance operon repressor	ORF_ID:sll1957
1307	1662	2,6441e+00	SYNGTS_1662	sll1387	hypothetical protein	ORF_ID:sll1387
1308	2349	2,6443e+00	SYNGTS_2349	purN	phosphoribosylglycinamide formyltransferase	ORF_ID:slr0477
1309	447	2,6446e+00	SYNGTS_0447	sll1500	hypothetical protein	ORF_ID:sll1500
1310	947	2,6448e+00	SYNGTS_0947	slr1234	protein kinase C inhibitor	ORF_ID:slr1234
1311	3026	2,6449e+00	SYNGTS_3026	ccaS	chromatic acclimation sensor CcaS/ScaS/Hik32	ORF_ID:sll1473;
1312	2935	2,6453e+00	SYNGTS_2935	recR	recombination protein	ORF_ID:slr1426;
1313	2747	2,6461e+00	SYNGTS_2747	sll0788	hypothetical protein	ORF_ID:sll0788
1314	156	2,6469e+00	SYNGTS_0156	sll0216	hypothetical protein	ORF_ID:sll0216
1315	990	2,6473e+00	SYNGTS_0990	sll1350	hypothetical protein	ORF_ID:sll1350
1316	1273	2,6473e+00	SYNGTS_1273	sll1147	glutathione S-transferase	ORF_ID:sll1147
1317	3082	2,6479e+00	SYNGTS_3082	sll1544	response regulator like protein Rre40	ORF_ID:sll1544
1318	2468	2,6479e+00	SYNGTS_2468	slr0208	hypothetical protein	ORF_ID:slr0208
1319	753	2,6484e+00	SYNGTS_0753	rps13	30S ribosomal protein S13	ORF_ID:sll1816	rib
1320	2338	2,6485e+00	SYNGTS_2338	fmt	methionyl-tRNA formyltransferase	ORF_ID:slr0070
1321	2548	2,6485e+00	SYNGTS_2548	alr	alanine racemase	ORF_ID:slr0827
1322	2411	2,6486e+00	SYNGTS_2411	sll0397	hypothetical protein	ORF_ID:sll0397
1323	1738	2,6498e+00	SYNGTS_1738	slr1533	hypothetical protein	ORF_ID:slr1533
1324	1908	2,6509e+00	SYNGTS_1908	sll0423	hypothetical protein	ORF_ID:sll0423
1325	659	2,6519e+00	SYNGTS_0659	slr1704	hypothetical protein	ORF_ID:slr1704
1326	707	2,6524e+00	SYNGTS_0707	slr2030	hypothetical protein	ORF_ID:slr2030
1327	2067	2,6528e+00	SYNGTS_2067	slr0328	low molecular weight phosphotyrosine protein	ORF_ID:slr0328
1328	378	2,6544e+00	SYNGTS_0378	slr0670	hypothetical protein	ORF_ID:slr0670
1329	1091	2,6548e+00	SYNGTS_1091	slr1870	hypothetical protein	ORF_ID:slr1870
1330	16	2,6554e+00	SYNGTS_0016	iutA	ferric aerobactin receptor	ORF_ID:sll1206
1331	802	2,6559e+00	SYNGTS_0802	slr1197	hypothetical protein	ORF_ID:slr1197
1332	1323	2,6568e+00	SYNGTS_1323	folC	folyl-polyglutamate synthetase	ORF_ID:sll1612
1333	3145	2,6571e+00	SYNGTS_3145	sll0574	probable lipopolysaccharide ABC transporter	ORF_ID:sll0574
1334	1531	2,6572e+00	SYNGTS_1531	slr0806	hypothetical protein	ORF_ID:slr0806
1335	417	2,6572e+00	SYNGTS_0417	pxcA	proton extrusion protein PcxA	ORF_ID:slr1596
1336	2863	2,6581e+00	SYNGTS_2863	sll0508	hypothetical protein	ORF_ID:sll0508
1337	1907	2,6584e+00	SYNGTS_1907	sll0424	hypothetical protein	ORF_ID:sll0424
1338	1095	2,6590e+00	SYNGTS_1095	sll1771	hypothetical protein	ORF_ID:sll1771
1339	157	2,6599e+00	SYNGTS_0157	slr1411	hypothetical protein	ORF_ID:slr1411
1340	1027	2,6602e+00	SYNGTS_1027	slr0880	secreted protein MPB70 precursor	ORF_ID:slr0880
1341	1658	2,6605e+00	SYNGTS_1658	ssl2717	hypothetical protein	ORF_ID:ssl2717
1342	100	2,6605e+00	SYNGTS_0100	nifS	NifS protein	ORF_ID:sll0704
1343	2633	2,6607e+00	SYNGTS_2633	sll0473	hypothetical protein	ORF_ID:sll0473
1344	2101	2,6607e+00	SYNGTS_2101	sll0163	beta transducin-like protein	ORF_ID:sll0163
1345	213	2,6608e+00	SYNGTS_0213	cad	lysine decarboxylase	ORF_ID:sll1683
1346	1686	2,6619e+00	SYNGTS_1686	rfbM	GDP-mannose pyrophosphorylase	ORF_ID:sll1370;
1347	2237	2,6619e+00	SYNGTS_2237	slr0019	hypothetical protein	ORF_ID:slr0019
1348	1784	2,6620e+00	SYNGTS_1784	slr1677	hypothetical protein	ORF_ID:slr1677
1349	2314	2,6625e+00	SYNGTS_2314	slr0053	hypothetical protein	ORF_ID:slr0053
1350	708	2,6640e+00	SYNGTS_0708	slr2031	sigma factor SigG regulation protein RsbU	ORF_ID:slr2031
1351	511	2,6643e+00	SYNGTS_0511	ssr3129	hypothetical protein	ORF_ID:ssr3129
1352	1558	2,6646e+00	SYNGTS_1558	slr0820	glucosyltransferase	ORF_ID:slr0820
1353	2577	2,6650e+00	SYNGTS_2577	gidB	glucose inhibited division protein B	ORF_ID:slr0072
1354	2649	2,6653e+00	SYNGTS_2649	glk	glucokinase	ORF_ID:sll0593
1355	478	2,6661e+00	SYNGTS_0478	sll1647	hypothetical protein	ORF_ID:sll1647
1356	2020	2,6667e+00	SYNGTS_2020	sll1858	hypothetical protein	ORF_ID:sll1858
1357	2552	2,6671e+00	SYNGTS_2552	sll0832	hypothetical protein	ORF_ID:sll0832
1358	2526	2,6681e+00	SYNGTS_2526	sll0544	hypothetical protein	ORF_ID:sll0544
1359	282	2,6683e+00	SYNGTS_0282	slr1305	regulatory component of sensory transduction	ORF_ID:slr1305
1360	1332	2,6685e+00	SYNGTS_1332	comB	2-phosphosulfolactate phosphatase	ORF_ID:slr1718
1361	807	2,6692e+00	SYNGTS_0807	livH	urea transport system permease protein	ORF_ID:slr1200
1362	2600	2,6696e+00	SYNGTS_2600	slr0089	methyltransferase	In older annotation, this gene is erroneously
1363	2887	2,6702e+00	SYNGTS_2887	ubiA	4-hydroxybenzoate-octaprenyl transferase	ORF_ID:slr0926
1364	1328	2,6716e+00	SYNGTS_1328	sll1608	hypothetical protein	ORF_ID:sll1608
1365	2493	2,6718e+00	SYNGTS_2493	slr0904	hypothetical protein	ORF_ID:slr0904
1366	2042	2,6720e+00	SYNGTS_2042	slr1946	hypothetical protein	ORF_ID:slr1946
1367	1992	2,6726e+00	SYNGTS_1992	sll0141	hypothetical protein	ORF_ID:sll0141
1368	2098	2,6727e+00	SYNGTS_2098	sll0168	hypothetical protein	ORF_ID:sll0168
1369	2431	2,6736e+00	SYNGTS_2431	cobA	uroporphyrin-III C-methyltransferase	ORF_ID:sll0378
1370	840	2,6739e+00	SYNGTS_0840	ssl3712	hypothetical protein	ORF_ID:ssl3712
1371	1619	2,6740e+00	SYNGTS_1619	slr1968	hypothetical protein	ORF_ID:slr1968
1372	1028	2,6743e+00	SYNGTS_1028	napC	carboxynorspermidine decarboxylase	ORF_ID:sll0873
1373	2816	2,6743e+00	SYNGTS_2816	sll0048	hypothetical protein	ORF_ID:sll0048
1374	43	2,6744e+00	SYNGTS_0043	sll1396	hypothetical protein	ORF_ID:sll1396
1375	3013	2,6744e+00	SYNGTS_3013	slr1576	hypothetical protein	ORF_ID:slr1576
1376	2452	2,6752e+00	SYNGTS_2452	slr0196	hypothetical protein	ORF_ID:slr0196
1377	1189	2,6754e+00	SYNGTS_1189	sll1630	hypothetical protein	ORF_ID:sll1630
1378	1421	2,6759e+00	SYNGTS_1421	slr2103	hypothetical protein	ORF_ID:slr2103
1379	1270	2,6759e+00	SYNGTS_1270	slr1253	hypothetical protein	ORF_ID:slr1253
1380	3017	2,6766e+00	SYNGTS_3017	sll1485	hypothetical protein	ORF_ID:sll1485
1381	744	2,6767e+00	SYNGTS_0744	purA	adenylosuccinate synthetase	ORF_ID:sll1823;
1382	1840	2,6770e+00	SYNGTS_1840	sll0911	hypothetical protein	ORF_ID:sll0911
1383	1536	2,6774e+00	SYNGTS_1536	rfbB	dTDP-glucose 4-6-dehydratase	ORF_ID:slr0809;
1384	2539	2,6779e+00	SYNGTS_2539	slr0580	hypothetical protein	ORF_ID:slr0580
1385	865	2,6779e+00	SYNGTS_0865	sll1726	hypothetical protein	ORF_ID:sll1726
1386	910	2,6791e+00	SYNGTS_0910	rfbJ	RfbJ protein	ORF_ID:sll1457
1387	619	2,6804e+00	SYNGTS_0619	slr1385	hypothetical protein	ORF_ID:slr1385
1388	446	2,6818e+00	SYNGTS_0446	cbiA	cobyrinic acid a,c-diamide synthase	ORF_ID:sll1501
1389	1911	2,6827e+00	SYNGTS_1911	slr0445	hypothetical protein	ORF_ID:slr0445
1390	2517	2,6828e+00	SYNGTS_2517	sll0553	hypothetical protein	ORF_ID:sll0553
1391	2419	2,6838e+00	SYNGTS_2419	sll0385	ABC transporter	ORF_ID:sll0385;
1392	1772	2,6838e+00	SYNGTS_1772	sll1086	hypothetical protein	ORF_ID:sll1086
1393	2556	2,6838e+00	SYNGTS_2556	rfbB	dTDP-glucose 4,6-dehydratase	ORF_ID:slr0836
1394	664	2,6841e+00	SYNGTS_0664	dfrA	dihydroflavonol 4-reductase	ORF_ID:slr1706;
1395	529	2,6846e+00	SYNGTS_0529	slr2042	hypothetical protein	ORF_ID:slr2042
1396	1681	2,6847e+00	SYNGTS_1681	sll1376	hypothetical protein	ORF_ID:sll1376
1397	1847	2,6850e+00	SYNGTS_1847	slr0954	hypothetical protein	ORF_ID:slr0954
1398	1782	2,6850e+00	SYNGTS_1782	hypA	hydrogenase expression/formation protein HypA	ORF_ID:slr1675
1399	3076	2,6857e+00	SYNGTS_3076	slr1661	hypothetical protein	ORF_ID:slr1661
1400	401	2,6857e+00	SYNGTS_0401	slr0688	hypothetical protein	ORF_ID:slr0688
1401	975	2,6872e+00	SYNGTS_0975	sll1359	hypothetical protein	ORF_ID:sll1359
1402	1281	2,6883e+00	SYNGTS_1281	slr1263	hypothetical protein	ORF_ID:slr1263
1403	1654	2,6884e+00	SYNGTS_1654	dnaG	DNA primase	ORF_ID:sll1868
1404	2545	2,6892e+00	SYNGTS_2545	slr0825	hypothetical protein	ORF_ID:slr0825
1405	1534	2,6904e+00	SYNGTS_1534	gcp	metalloendopeptidase	ORF_ID:slr0807
1406	2589	2,6908e+00	SYNGTS_2589	gspE	general secretion pathway protein E	ORF_ID:slr0079
1407	2311	2,6910e+00	SYNGTS_2311	sll0066	hypothetical protein	ORF_ID:sll0066
1408	1354	2,6920e+00	SYNGTS_1354	ssr2912	hypothetical protein	ORF_ID:ssr2912
1409	449	2,6923e+00	SYNGTS_0449	slr1041	PatA subfamily protein PilG/TaxP3/Rre6	ORF_ID:slr1041
1410	2963	2,6943e+00	SYNGTS_2963	slr0651	hypothetical protein	ORF_ID:slr0651
1411	687	2,6952e+00	SYNGTS_0687	slr2015	hypothetical protein	ORF_ID:slr2015
1412	1014	2,6962e+00	SYNGTS_1014	cdsA	phosphatidate cytidylyltransferase	ORF_ID:slr1369
1413	1267	2,6962e+00	SYNGTS_1267	sll1151	hypothetical protein	ORF_ID:sll1151
1414	2870	2,6962e+00	SYNGTS_2870	argS	arginyl-tRNA-synthetase	ORF_ID:sll0502
1415	2890	2,6964e+00	SYNGTS_2890	slr0930	hypothetical protein	ORF_ID:slr0930
1416	632	2,6969e+00	SYNGTS_0632	ssr2333	hypothetical protein	ORF_ID:ssr2333
1417	59	2,6975e+00	SYNGTS_0059	sll1062	hypothetical protein	ORF_ID:sll1062
1418	878	2,6984e+00	SYNGTS_0878	uvrA	excinuclease ABC subunit A	ORF_ID:slr1844
1419	541	2,6984e+00	SYNGTS_0541	slr2048	hypothetical protein	ORF_ID:slr2048
1420	2741	2,6999e+00	SYNGTS_2741	slr0797	cation-transporting ATPase E1-E2 ATPase	ORF_ID:slr0797
1421	1982	2,7000e+00	SYNGTS_1982	sll0149	hypothetical protein	ORF_ID:sll0149
1422	976	2,7003e+00	SYNGTS_0976	sll1358	hypothetical protein	ORF_ID:sll1358
1423	712	2,7013e+00	SYNGTS_0712	sll1084	hypothetical protein	ORF_ID:sll1084
1424	970	2,7015e+00	SYNGTS_0970	slr1438	hypothetical protein	ORF_ID:slr1438
1425	2990	2,7015e+00	SYNGTS_2990	ddh	2-hydroxyaciddehydrogenase	ORF_ID:slr1556
1426	1860	2,7016e+00	SYNGTS_1860	bgl	beta-glucosidase	ORF_ID:sll1538
1427	2366	2,7027e+00	SYNGTS_2366	sll0691	hypothetical protein	ORF_ID:sll0691
1428	2014	2,7037e+00	SYNGTS_2014	slr1932	hypothetical protein	ORF_ID:slr1932
1429	2799	2,7037e+00	SYNGTS_2799	pdxA	pyridoxal phosphate biosynthetic protein PdxA	ORF_ID:sll0660
1430	2813	2,7039e+00	SYNGTS_2813	sll0739	ABC transporter	ORF_ID:sll0739
1431	57	2,7046e+00	SYNGTS_0057	sll1063	hypothetical protein	ORF_ID:sll1063
1432	592	2,7048e+00	SYNGTS_0592	tyrS	tyrosyl tRNA synthetase	ORF_ID:slr1031
1433	1485	2,7053e+00	SYNGTS_1485	slr2124	short-chain alcohol dehydrogenase family	ORF_ID:slr2124
1434	26	2,7061e+00	SYNGTS_0026	exbB	biopolymer transport ExbB protein	ORF_ID:sll1404
1435	1118	2,7063e+00	SYNGTS_1118	ssr3184	ferredoxin	ORF_ID:ssr3184
1436	1211	2,7064e+00	SYNGTS_1211	ndh	NADH dehydrogenase	ORF_ID:slr0851
1437	3004	2,7065e+00	SYNGTS_3004	slr1568	hypothetical protein	ORF_ID:slr1568
1438	2814	2,7069e+00	SYNGTS_2814	modA	molybdate-binding periplasmic protein	ORF_ID:sll0738
1439	298	2,7072e+00	SYNGTS_0298	sll0939	hypothetical protein	ORF_ID:sll0939
1440	2342	2,7074e+00	SYNGTS_2342	sll0462	hypothetical protein	ORF_ID:sll0462
1441	1139	2,7075e+00	SYNGTS_1139	sll2008	processing protease	ORF_ID:sll2008
1442	94	2,7084e+00	SYNGTS_0094	slr0725	hypothetical protein	ORF_ID:slr0725
1443	1984	2,7090e+00	SYNGTS_1984	sll0147	hypothetical protein	ORF_ID:sll0147
1444	1872	2,7094e+00	SYNGTS_1872	ssl2982	hypothetical protein	ORF_ID:ssl2982
1445	1445	2,7100e+00	SYNGTS_1445	slr1513	hypothetical protein	ORF_ID:slr1513
1446	2865	2,7105e+00	SYNGTS_2865	sll0507	magnesium/cobalt transport protein	ORF_ID:sll0507
1447	1484	2,7109e+00	SYNGTS_1484	slr2123	D-isomer specific 2-hydroxyacid dehydrogenase	ORF_ID:slr2123
1448	587	2,7120e+00	SYNGTS_0587	slr1025	hypothetical protein	ORF_ID:slr1025
1449	1086	2,7123e+00	SYNGTS_1086	trpD	anthranilate phosphoribosyltransferase	ORF_ID:slr1867
1450	1959	2,7129e+00	SYNGTS_1959	slr0400	hypothetical protein	ORF_ID:slr0400
1451	3015	2,7143e+00	SYNGTS_3015	slr1579	hypothetical protein	ORF_ID:slr1579
1452	798	2,7144e+00	SYNGTS_0798	sll1119	hypothetical protein	ORF_ID:sll1119
1453	3016	2,7144e+00	SYNGTS_3016	sll1486	hypothetical protein	ORF_ID:sll1486
1454	90	2,7146e+00	SYNGTS_0090	ksgA	dimethyladenosine transferase	ORF_ID:sll0708
1455	3007	2,7157e+00	SYNGTS_3007	slr1570	hypothetical protein	ORF_ID:slr1570
1456	1570	2,7159e+00	SYNGTS_1570	sll1262	hypothetical protein	ORF_ID:sll1262
1457	2023	2,7159e+00	SYNGTS_2023	xthA	exodeoxyribonuclease III	ORF_ID:sll1854;
1458	1067	2,7160e+00	SYNGTS_1067	sll1306	hypothetical protein	ORF_ID:sll1306
1459	125	2,7162e+00	SYNGTS_0125	cbiF	precorrin methylase	ORF_ID:slr0239
1460	595	2,7167e+00	SYNGTS_0595	tyrS	tyrosyl tRNA synthetase	ORF_ID:ssr1720
1461	114	2,7170e+00	SYNGTS_0114	slr0740	hypothetical protein	ORF_ID:slr0740
1462	1623	2,7171e+00	SYNGTS_1623	ssr3341	hypothetical protein	ORF_ID:ssr3341
1463	185	2,7173e+00	SYNGTS_0185	slr1102	hypothetical protein	ORF_ID:slr1102
1464	1541	2,7186e+00	SYNGTS_1541	sll0816	hypothetical protein	ORF_ID:sll0816
1465	2061	2,7186e+00	SYNGTS_2061	slr0324	probable oligopeptide ABC transporter permease	ORF_ID:slr0324
1466	1627	2,7189e+00	SYNGTS_1627	ssl3549	hypothetical protein	ORF_ID:ssl3549
1467	1979	2,7193e+00	SYNGTS_1979	petF	ferredoxin	ORF_ID:slr0150
1468	1675	2,7195e+00	SYNGTS_1675	sll1381	hypothetical protein	ORF_ID:sll1381
1469	1215	2,7198e+00	SYNGTS_1215	sll0858	hypothetical protein	ORF_ID:sll0858
1470	128	2,7199e+00	SYNGTS_0128	bcp	bacterioferritin comigratory protein	ORF_ID:slr0242
1471	859	2,7200e+00	SYNGTS_0859	sll1734	hypothetical protein	ORF_ID:sll1734
1472	2867	2,7216e+00	SYNGTS_2867	sll0505	hypothetical protein	ORF_ID:sll0505
1473	577	2,7217e+00	SYNGTS_0577	sll0997	hypothetical protein	ORF_ID:sll0997
1474	13	2,7220e+00	SYNGTS_0013	fecD	iron(III) dicitrate transport system	ORF_ID:slr1317
1475	2643	2,7222e+00	SYNGTS_2643	bioD	dethiobiotin synthetase	ORF_ID:slr0523
1476	1373	2,7233e+00	SYNGTS_1373	rbgA	hypothetical protein	ORF_ID:slr0267
1477	1569	2,7233e+00	SYNGTS_1569	sll1263	hypothetical protein	ORF_ID:sll1263
1478	1876	2,7243e+00	SYNGTS_1876	smpB	small protein	ORF_ID:slr1639
1479	573	2,7249e+00	SYNGTS_0573	slr1920	hypothetical protein	ORF_ID:slr1920
1480	2100	2,7251e+00	SYNGTS_2100	hemD	uroporphyrin-III synthase	ORF_ID:sll0166
1481	613	2,7253e+00	SYNGTS_0613	ackA	acetate kinase	ORF_ID:sll1299
1482	2068	2,7254e+00	SYNGTS_2068	xylR	xylose repressor	ORF_ID:slr0329
1483	1866	2,7256e+00	SYNGTS_1866	slr1629	hypothetical protein	ORF_ID:slr1629
1484	2396	2,7256e+00	SYNGTS_2396	slr0640	sensory transduction histidine kinase	ORF_ID:slr0640
1485	1417	2,7267e+00	SYNGTS_1417	slr2099	hybrid sensory kinase Hik40	ORF_ID:slr2099
1486	898	2,7269e+00	SYNGTS_0898	slr1546	hypothetical protein	ORF_ID:slr1546
1487	808	2,7270e+00	SYNGTS_0808	slr1201	hypothetical protein	ORF_ID:slr1201
1488	2856	2,7273e+00	SYNGTS_2856	slr0531	membrane bound sugar transport protein	ORF_ID:slr0531
1489	443	2,7274e+00	SYNGTS_0443	ssr2708	hypothetical protein	ORF_ID:ssr2708
1490	3018	2,7288e+00	SYNGTS_3018	ndb	type 2 NADH dehydrogenase	ORF_ID:sll1484;
1491	1395	2,7289e+00	SYNGTS_1395	ctaD	cytochrome c oxidase subunit I	ORF_ID:slr2082
1492	1284	2,7290e+00	SYNGTS_1284	suhB	probable inositol monophosphatase	ORF_ID:sll1959
1493	1682	2,7291e+00	SYNGTS_1682	melB	melibiose carrier protein	ORF_ID:sll1374
1494	2842	2,7299e+00	SYNGTS_2842	slr0042	hypothetical protein	ORF_ID:slr0042
1495	2030	2,7303e+00	SYNGTS_2030	mtnA	methylthioribose-1-phosphate isomerase	ORF_ID:slr1938;
1496	2444	2,7305e+00	SYNGTS_2444	slr0427	hypothetical protein	ORF_ID:slr0427
1497	604	2,7307e+00	SYNGTS_0604	sll0981	hypothetical protein	ORF_ID:sll0981
1498	794	2,7307e+00	SYNGTS_0794	sll1124	sensory transduction histidine kinase PlpA/Hik3	ORF_ID:sll1124
1499	1705	2,7311e+00	SYNGTS_1705	sll1173	hypothetical protein	ORF_ID:sll1173
1500	317	2,7312e+00	SYNGTS_0317	epsB	exopolysaccharide export protein	ORF_ID:sll0923
1501	2895	2,7324e+00	SYNGTS_2895	sll0898	hypothetical protein	ORF_ID:sll0898
1502	176	2,7332e+00	SYNGTS_0176	slr1094	hypothetical protein	ORF_ID:slr1094
1503	1594	2,7332e+00	SYNGTS_1594	desA	fatty acid desaturase	ORF_ID:slr1350
1504	466	2,7342e+00	SYNGTS_0466	sll1006	hypothetical protein	ORF_ID:sll1006
1505	2019	2,7345e+00	SYNGTS_2019	rfbC	dTDP-4-dehydrorhamnose 3,5-epimerase	ORF_ID:slr1933
1506	1665	2,7358e+00	SYNGTS_1665	slr1468	hypothetical protein	ORF_ID:slr1468
1507	2686	2,7360e+00	SYNGTS_2686	slr0110	hypothetical protein	ORF_ID:slr0110
1508	2153	2,7361e+00	SYNGTS_2153	glcP	glucose transport protein	ORF_ID:sll0771
1509	1811	2,7370e+00	SYNGTS_1811	nadE	NH(3)-dependent NAD(+) synthetase	ORF_ID:slr1691
1510	195	2,7374e+00	SYNGTS_0195	sll1033	hypothetical protein	ORF_ID:sll1033
1511	2003	2,7379e+00	SYNGTS_2003	slr1923	hypothetical protein	ORF_ID:slr1923
1512	2265	2,7383e+00	SYNGTS_2265	sll0198	hypothetical protein	ORF_ID:sll0198
1513	1595	2,7385e+00	SYNGTS_1595	sll1247	hypothetical protein	ORF_ID:sll1247
1514	3124	2,7389e+00	SYNGTS_3124	slr1182	hypothetical protein	ORF_ID:slr1182
1515	1639	2,7392e+00	SYNGTS_1639	slr1977	hypothetical protein	ORF_ID:slr1977
1516	2871	2,7396e+00	SYNGTS_2871	sll0501	hypothetical protein	ORF_ID:sll0501
1517	2136	2,7396e+00	SYNGTS_2136	slr0380	hypothetical protein	ORF_ID:slr0380
1518	2361	2,7400e+00	SYNGTS_2361	sll0456	hypothetical protein	ORF_ID:sll0456
1519	2971	2,7412e+00	SYNGTS_2971	slr0656	hypothetical protein	ORF_ID:slr0656
1520	2432	2,7413e+00	SYNGTS_2432	mfd	transcription-repair coupling factor	ORF_ID:sll0377;
1521	704	2,7413e+00	SYNGTS_0704	ssl3615	hypothetical protein	ORF_ID:ssl3615
1522	1345	2,7414e+00	SYNGTS_1345	kaiB2	circadian clock protein KaiB	ORF_ID:sll1596
1523	2484	2,7417e+00	SYNGTS_2484	slr0897	endo-1,4-beta-glucanase	ORF_ID:slr0897
1524	1829	2,7425e+00	SYNGTS_1829	fda	fructose-bisphosphate aldolase	ORF_ID:slr0943
1525	1878	2,7425e+00	SYNGTS_1878	sll1530	hypothetical protein	ORF_ID:sll1530
1526	9	2,7430e+00	SYNGTS_0009	speA	arginine decarboxylase	ORF_ID:slr1312
1527	2684	2,7432e+00	SYNGTS_2684	sll0095	hypothetical protein	ORF_ID:sll0095
1528	1446	2,7433e+00	SYNGTS_1446	ppnK	hypothetical protein	ORF_ID:sll1415
1529	1073	2,7436e+00	SYNGTS_1073	slr1852	hypothetical protein	ORF_ID:slr1852
1530	2257	2,7452e+00	SYNGTS_2257	gidA	glucose inhibited division protein A	ORF_ID:sll0204
1531	14	2,7455e+00	SYNGTS_0014	fecE	iron(III) dicitrate transport system	ORF_ID:slr1318
1532	33	2,7458e+00	SYNGTS_0033	fecB	iron(III) dicitrate-binding periplasmic protein	ORF_ID:slr1492
1533	1175	2,7459e+00	SYNGTS_1175	hofG	general secretion pathway protein G	ORF_ID:sll1694
1534	2207	2,7461e+00	SYNGTS_2207	sll0312	OppB in a binding protein-dependent	ORF_ID:sll0312
1535	1157	2,7464e+00	SYNGTS_1157	slr1805	sensory transduction histidine kinase Hik16	ORF_ID:slr1805
1536	1296	2,7468e+00	SYNGTS_1296	sll1950	hypothetical protein	ORF_ID:sll1950
1537	2567	2,7471e+00	SYNGTS_2567	ycf34	conserved hypothetical protein Ycf34	ORF_ID:ssr1425
1538	2326	2,7471e+00	SYNGTS_2326	sll0060	hypothetical protein	ORF_ID:sll0060
1539	1005	2,7473e+00	SYNGTS_1005	bioY	BioY protein	ORF_ID:slr1365
1540	2306	2,7480e+00	SYNGTS_2306	purU	phosphoribosylglycinamide formyltransferase	ORF_ID:sll0070
1541	445	2,7480e+00	SYNGTS_0445	gdhB	glucose dehydrogenase-B	ORF_ID:slr1608
1542	781	2,7486e+00	SYNGTS_0781	srrA	periplasmic sugar-binding protein of ABC	ORF_ID:slr1897
1543	986	2,7490e+00	SYNGTS_0986	sll1352	hypothetical protein	ORF_ID:sll1352
1544	2130	2,7494e+00	SYNGTS_2130	slr0373	hypothetical protein	ORF_ID:slr0373
1545	546	2,7496e+00	SYNGTS_0546	slr2053	hypothetical protein	ORF_ID:slr2053
1546	2837	2,7496e+00	SYNGTS_2837	slr0038	hypothetical protein	ORF_ID:slr0038
1547	2091	2,7496e+00	SYNGTS_2091	sll0175	hypothetical protein	ORF_ID:sll0175
1548	935	2,7497e+00	SYNGTS_0935	pknA	protein kinase PknA	ORF_ID:slr1225
1549	734	2,7497e+00	SYNGTS_0734	sll1072	hypothetical protein	ORF_ID:sll1072
1550	1184	2,7498e+00	SYNGTS_1184	sll1687	sensory histidine kinase Hik17	ORF_ID:sll1687
1551	1147	2,7500e+00	SYNGTS_1147	slr2141	hypothetical protein	ORF_ID:slr2141
1552	1721	2,7502e+00	SYNGTS_1721	sll1447	hypothetical protein	ORF_ID:sll1447
1553	2626	2,7503e+00	SYNGTS_2626	sll0479	hypothetical protein	ORF_ID:sll0479
1554	768	2,7507e+00	SYNGTS_0768	rpl16	50S ribosomal protein L16	ORF_ID:sll1805	rib
1555	669	2,7509e+00	SYNGTS_0669	sll1570	hypothetical protein	ORF_ID:sll1570
1556	302	2,7510e+00	SYNGTS_0302	cbiH	precorrin methylase	ORF_ID:slr0969
1557	520	2,7513e+00	SYNGTS_0520	psbJ	photosystem II PsbJ protein	ORF_ID:smr0008
1558	3144	2,7514e+00	SYNGTS_3144	rfbB	ATP-binding protein	ORF_ID:sll0575
1559	76	2,7515e+00	SYNGTS_0076	cpcF	phycocyanin alpha phycocyanobilin lyase CpcF	ORF_ID:sll1051
1560	569	2,7521e+00	SYNGTS_0569	sll1832	hypothetical protein	ORF_ID:sll1832
1561	1824	2,7522e+00	SYNGTS_1824	cbiC	precorrin isomerase	ORF_ID:sll0916
1562	1779	2,7527e+00	SYNGTS_1779	glpK	glycerol kinase	ORF_ID:slr1672
1563	2166	2,7533e+00	SYNGTS_2166	sll0759	ABC transporter	ORF_ID:sll0759
1564	1780	2,7536e+00	SYNGTS_1780	spoU	rRNA methylase	ORF_ID:slr1673
1565	221	2,7540e+00	SYNGTS_0221	bvdR	biliverdin reductase	ORF_ID:slr1784
1566	166	2,7549e+00	SYNGTS_0166	slr1413	hypothetical protein	ORF_ID:slr1413
1567	2808	2,7551e+00	SYNGTS_2808	sll0744	hypothetical protein	ORF_ID:sll0744
1568	1362	2,7560e+00	SYNGTS_1362	sll0252	hypothetical protein	ORF_ID:sll0252
1569	1377	2,7564e+00	SYNGTS_1377	slr0270	hypothetical protein	ORF_ID:slr0270
1570	172	2,7574e+00	SYNGTS_0172	sll1318	hypothetical protein	ORF_ID:sll1318
1571	2640	2,7576e+00	SYNGTS_2640	sll0471	hypothetical protein	ORF_ID:sll0471
1572	1303	2,7582e+00	SYNGTS_1303	slr1990	hypothetical protein	ORF_ID:slr1990
1573	494	2,7584e+00	SYNGTS_0494	slr1768	hypothetical protein	ORF_ID:slr1768
1574	41	2,7585e+00	SYNGTS_0041	slr1495	hypothetical protein	ORF_ID:slr1495
1575	1016	2,7585e+00	SYNGTS_1016	sll1267	hypothetical protein	ORF_ID:sll1267
1576	1970	2,7594e+00	SYNGTS_1970	slr0408	hypothetical protein	ORF_ID:slr0408;
1577	2035	2,7596e+00	SYNGTS_2035	sll1845	hypothetical protein	ORF_ID:sll1845
1578	839	2,7599e+00	SYNGTS_0839	slr2078	hypothetical protein	ORF_ID:slr2078
1579	1965	2,7605e+00	SYNGTS_1965	trpF	5'-phosphoribosyl anthranilate isomerase	ORF_ID:sll0356
1580	1422	2,7605e+00	SYNGTS_1422	slr2104	hybrid sensory kinase Hik22	ORF_ID:slr2104
1581	106	2,7608e+00	SYNGTS_0106	ssl1326	hypothetical protein	ORF_ID:ssl1326
1582	2563	2,7608e+00	SYNGTS_2563	sll0827	hypothetical protein	ORF_ID:sll0827
1583	860	2,7612e+00	SYNGTS_0860	ndhD3	NADH dehydrogenase subunit 4	ORF_ID:sll1733
1584	1042	2,7613e+00	SYNGTS_1042	slr0888	hypothetical protein	ORF_ID:slr0888
1585	1640	2,7614e+00	SYNGTS_1640	slr1978	hypothetical protein	ORF_ID:slr1978
1586	2050	2,7623e+00	SYNGTS_2050	nlpD	lipoprotein NlpD	ORF_ID:slr0993
1587	2496	2,7629e+00	SYNGTS_2496	slr0907	hypothetical protein	ORF_ID:slr0907
1588	1368	2,7629e+00	SYNGTS_1368	dfp	bifunctional phosphopantothenoylcysteine	ORF_ID:sll0250
1589	1013	2,7629e+00	SYNGTS_1013	cobL	precorrin-6B methylase	ORF_ID:slr1368;
1590	305	2,7640e+00	SYNGTS_0305	sll0933	hypothetical protein	ORF_ID:sll0933
1591	1957	2,7642e+00	SYNGTS_1957	slr0398	hypothetical protein	ORF_ID:slr0398
1592	816	2,7647e+00	SYNGTS_0816	slr1208	short-chain alcohol dehydrogenase family	ORF_ID:slr1208
1593	2851	2,7647e+00	SYNGTS_2851	exsB	ExsB protein	ORF_ID:slr0527;
1594	515	2,7657e+00	SYNGTS_0515	rub	rubredoxin	ORF_ID:slr2033
1595	3138	2,7658e+00	SYNGTS_3138	purK	phosphoribosyl aminoimidazole carboxylase	ORF_ID:sll0578
1596	2354	2,7686e+00	SYNGTS_2354	slr0484	sensory transduction histidine kinase Hik26	ORF_ID:slr0484
1597	1695	2,7690e+00	SYNGTS_1695	ggt	gamma-glutamyltranspeptidase	ORF_ID:slr1269
1598	308	2,7693e+00	SYNGTS_0308	sll0931	hypothetical protein	ORF_ID:sll0931
1599	2222	2,7702e+00	SYNGTS_2222	slr0006	hypothetical protein	ORF_ID:slr0006
1600	2758	2,7706e+00	SYNGTS_2758	sll0781	hypothetical protein	ORF_ID:sll0781
1601	2712	2,7707e+00	SYNGTS_2712	sll0284	hypothetical protein	ORF_ID:sll0284
1602	198	2,7708e+00	SYNGTS_0198	ccmL	carbon dioxide concentrating mechanism protein	ORF_ID:sll1030
1603	1596	2,7721e+00	SYNGTS_1596	murF	UDP-N-acetylmuramoylalanyl-D-glutamyl-2,	ORF_ID:slr1351
1604	1126	2,7721e+00	SYNGTS_1126	slr1885	hypothetical protein	ORF_ID:slr1885
1605	1614	2,7724e+00	SYNGTS_1614	slr1964	hypothetical protein	ORF_ID:slr1964
1606	558	2,7727e+00	SYNGTS_0558	sll1837	hypothetical protein	ORF_ID:sll1837
1607	2320	2,7728e+00	SYNGTS_2320	sll0063	hypothetical protein	ORF_ID:sll0063
1608	3044	2,7728e+00	SYNGTS_3044	sll0732	hypothetical protein	ORF_ID:sll0732
1609	1134	2,7728e+00	SYNGTS_1134	sll2013	hypothetical protein	ORF_ID:sll2013
1610	1922	2,7731e+00	SYNGTS_1922	slr0280	hypothetical protein	ORF_ID:slr0280
1611	1523	2,7735e+00	SYNGTS_1523	sll1220	bidirectional hydrogenase complex protein HoxE	ORF_ID:sll1220
1612	314	2,7741e+00	SYNGTS_0314	infC	Translation initiation factor IF-3	ORF_ID:slr0974
1613	667	2,7749e+00	SYNGTS_0667	dnaE	DNA polymerase III alpha subunit	ORF_ID:sll1572
1614	51	2,7753e+00	SYNGTS_0051	slr1114	hypothetical protein	ORF_ID:slr1114
1615	1136	2,7754e+00	SYNGTS_1136	sll2011	hypothetical protein	ORF_ID:sll2011
1616	2172	2,7755e+00	SYNGTS_2172	sll0755	thiol-specific antioxidant protein	ORF_ID:sll0755
1617	362	2,7761e+00	SYNGTS_0362	slr1084	hypothetical protein	ORF_ID:slr1084
1618	1519	2,7762e+00	SYNGTS_1519	hoxY	hydrogenase small subunit	ORF_ID:sll1224
1619	223	2,7771e+00	SYNGTS_0223	sll1677	spore maturation protein B	ORF_ID:sll1677
1620	2218	2,7772e+00	SYNGTS_2218	sll0019	hypothetical protein	ORF_ID:sll0019
1621	1886	2,7774e+00	SYNGTS_1886	sll1524	hypothetical protein	ORF_ID:sll1524
1622	1335	2,7779e+00	SYNGTS_1335	slr1721	hypothetical protein	ORF_ID:slr1721
1623	2880	2,7782e+00	SYNGTS_2880	sll0496	hypothetical protein	ORF_ID:sll0496
1624	3033	2,7785e+00	SYNGTS_3033	slr1588	regulatory component of sensory transduction	ORF_ID:slr1588
1625	949	2,7789e+00	SYNGTS_0949	slr1236	hypothetical protein	ORF_ID:slr1236
1626	505	2,7800e+00	SYNGTS_0505	merA	mercuric reductase	ORF_ID:slr1849
1627	993	2,7803e+00	SYNGTS_0993	ribH	riboflavin synthase beta subunit	ORF_ID:sll1282
1628	3009	2,7809e+00	SYNGTS_3009	slr1572	hypothetical protein	ORF_ID:slr1572
1629	2644	2,7816e+00	SYNGTS_2644	queA	queuosine biosynthesis protein QueA	ORF_ID:sll0467
1630	498	2,7818e+00	SYNGTS_0498	dgt	FAD-dependent thymidylate synthase ThyX	ORF_ID:sll1635;
1631	1260	2,7821e+00	SYNGTS_1260	norA	quinolene resistance protein NorA	ORF_ID:sll1154
1632	3063	2,7823e+00	SYNGTS_3063	slr1652	hypothetical protein	ORF_ID:slr1652
1633	1852	2,7824e+00	SYNGTS_1852	slr0959	hypothetical protein	ORF_ID:slr0959
1634	1616	2,7833e+00	SYNGTS_1616	slr1966	hypothetical protein	ORF_ID:slr1966
1635	2957	2,7836e+00	SYNGTS_2957	sll1365	hypothetical protein	ORF_ID:sll1365
1636	678	2,7838e+00	SYNGTS_0678	mrpC	hypothetical protein	ORF_ID:slr2008
1637	1438	2,7839e+00	SYNGTS_1438	slr1507	hypothetical protein	ORF_ID:slr1507
1638	149	2,7841e+00	SYNGTS_0149	slr0254	hypothetical protein	ORF_ID:slr0254
1639	1643	2,7844e+00	SYNGTS_1643	hemN	oxygen-independent coprophorphyrinogen III	ORF_ID:sll1876
1640	2946	2,7845e+00	SYNGTS_2946	sll1367	hypothetical protein	ORF_ID:sll1367
1641	2907	2,7847e+00	SYNGTS_2907	dapA	dihydrodipicolinate synthase	ORF_ID:slr0550
1642	224	2,7850e+00	SYNGTS_0224	malQ	4-alpha-glucanotransferase	ORF_ID:sll1676
1643	900	2,7858e+00	SYNGTS_0900	sll1466	hypothetical protein	ORF_ID:sll1466
1644	2542	2,7861e+00	SYNGTS_2542	sll0540	hypothetical protein	ORF_ID:sll0540
1645	2070	2,7865e+00	SYNGTS_2070	sll0297	hypothetical protein	ORF_ID:sll0297
1646	2309	2,7867e+00	SYNGTS_2309	sll0068	hypothetical protein	ORF_ID:sll0068
1647	1108	2,7869e+00	SYNGTS_1108	aslB	putative arylsulfatase regulatory protein	ORF_ID:sll1766
1648	1673	2,7882e+00	SYNGTS_1673	petF	ferredoxin	ORF_ID:sll1382
1649	312	2,7888e+00	SYNGTS_0312	dusA	tRNA-dihydrouridine synthase A	ORF_ID:sll0926
1650	405	2,7895e+00	SYNGTS_0405	sll0638	hypothetical protein	ORF_ID:sll0638
1651	1092	2,7896e+00	SYNGTS_1092	sll1773	hypothetical protein	ORF_ID:sll1773
1652	2437	2,7897e+00	SYNGTS_2437	sll0372	hypothetical protein	ORF_ID:sll0372
1653	2406	2,7900e+00	SYNGTS_2406	dacB	penicillin-binding protein 4	ORF_ID:slr0646
1654	1506	2,7901e+00	SYNGTS_1506	slr1327	hypothetical protein	ORF_ID:slr1327
1655	2223	2,7902e+00	SYNGTS_2223	slr0007	hypothetical protein	ORF_ID:slr0007
1656	146	2,7904e+00	SYNGTS_0146	phoA	alkaline phosphatase	ORF_ID:sll0222
1657	1107	2,7911e+00	SYNGTS_1107	cpcE	phycocyanin alpha phycocyanobilin lyase CpcE	ORF_ID:slr1878
1658	536	2,7919e+00	SYNGTS_0536	slr2044	ABC transporter	ORF_ID:slr2044
1659	415	2,7920e+00	SYNGTS_0415	slr1595	Na/H antiporter	ORF_ID:slr1595
1660	2056	2,7921e+00	SYNGTS_2056	slr0320	hypothetical protein	ORF_ID:slr0320
1661	2214	2,7921e+00	SYNGTS_2214	sll0022	hypothetical protein	ORF_ID:sll0022
1662	115	2,7922e+00	SYNGTS_0115	sll0696	hypothetical protein	ORF_ID:sll0696
1663	313	2,7924e+00	SYNGTS_0313	sll0925	hypothetical protein	ORF_ID:sll0925
1664	2402	2,7938e+00	SYNGTS_2402	slr0644	hypothetical protein	ORF_ID:slr0644
1665	474	2,7939e+00	SYNGTS_0474	sll1001	ABC transporter	ORF_ID:sll1001
1666	1684	2,7945e+00	SYNGTS_1684	sll1372	hypothetical protein	ORF_ID:sll1372
1667	868	2,7953e+00	SYNGTS_0868	sll1723	hypothetical protein	ORF_ID:sll1723
1668	356	2,7955e+00	SYNGTS_0356	galE	UDP-glucose-4-epimerase	ORF_ID:slr1078
1669	2619	2,7962e+00	SYNGTS_2619	sll0482	hypothetical protein	ORF_ID:sll0482
1670	3037	2,7967e+00	SYNGTS_3037	sll0735	hypothetical protein	ORF_ID:sll0735
1671	1371	2,7974e+00	SYNGTS_1371	isiB	flavodoxin FldA	ORF_ID:sll0248
1672	284	2,7974e+00	SYNGTS_0284	sll1188	hypothetical protein	ORF_ID:sll1188
1673	1688	2,7977e+00	SYNGTS_1688	petC	cytochrome b6/f complex iron-sulfur subunit	ORF_ID:sll1182
1674	407	2,7983e+00	SYNGTS_0407	thiE	thiamin biosynthetic bifunctional enzyme	ORF_ID:sll0635
1675	1540	2,7984e+00	SYNGTS_1540	miaA	tRNA delta-2-isopentenylpyrophosphate	ORF_ID:sll0817
1676	2680	2,8011e+00	SYNGTS_2680	sll0098	hypothetical protein	ORF_ID:sll0098
1677	538	2,8013e+00	SYNGTS_0538	ssr3467	hypothetical protein	ORF_ID:ssr3467
1678	112	2,8045e+00	SYNGTS_0112	trpE	anthranilate synthase component I	ORF_ID:slr0738
1679	453	2,8046e+00	SYNGTS_0453	slr1045	hypothetical protein	ORF_ID:slr1045
1680	1719	2,8048e+00	SYNGTS_1719	slr1288	hypothetical protein	ORF_ID:slr1288
1681	3170	2,8051e+00	SYNGTS_3170	slr0609	cobalamin synthesis protein P47K/CobW	ORF_ID:slr0609
1682	181	2,8052e+00	SYNGTS_0181	slr1098	hypothetical protein	ORF_ID:slr1098
1683	1891	2,8057e+00	SYNGTS_1891	slr1648	hypothetical protein	ORF_ID:slr1648
1684	751	2,8066e+00	SYNGTS_0751	rpoA	DNA-directed RNA polymerase subunit alpha	ORF_ID:sll1818
1685	12	2,8079e+00	SYNGTS_0012	fecC	iron(III) dicitrate transport system	ORF_ID:slr1316
1686	1507	2,8080e+00	SYNGTS_1507	sll1233	hypothetical protein	ORF_ID:sll1233
1687	2828	2,8085e+00	SYNGTS_2828	slr0031	hypothetical protein	ORF_ID:slr0031
1688	1718	2,8085e+00	SYNGTS_1718	slr1287	hypothetical protein	ORF_ID:slr1287
1689	1290	2,8089e+00	SYNGTS_1290	slr2060	hypothetical protein	ORF_ID:slr2060
1690	150	2,8094e+00	SYNGTS_0150	bcp	bacterioferritin comigratory protein	ORF_ID:sll0221
1691	1609	2,8102e+00	SYNGTS_1609	sll1897	hypothetical protein	ORF_ID:sll1897
1692	729	2,8105e+00	SYNGTS_0729	sml0011	hypothetical protein	ORF_ID:sml0011
1693	2695	2,8110e+00	SYNGTS_2695	rbn	ribonuclease BN	ORF_ID:slr0119;
1694	3005	2,8111e+00	SYNGTS_3005	sll1489	hypothetical protein	ORF_ID:sll1489
1695	2938	2,8115e+00	SYNGTS_2938	slr1428	hypothetical protein	ORF_ID:slr1428
1696	3119	2,8115e+00	SYNGTS_3119	anmK	anhydro-N-acetylmuramic acid kinase	ORF_ID:slr1179
1697	1023	2,8117e+00	SYNGTS_1023	ssr1480	RNA-binding protein	ORF_ID:ssr1480
1698	1604	2,8122e+00	SYNGTS_1604	act	acetyltransferase	ORF_ID:sll1900
1699	526	2,8124e+00	SYNGTS_0526	sll1942	hypothetical protein	ORF_ID:sll1942
1700	2672	2,8129e+00	SYNGTS_2672	slr0104	hypothetical protein	ORF_ID:slr0104
1701	2648	2,8132e+00	SYNGTS_2648	sll0594	transcriptional regulatory protein	ORF_ID:sll0594
1702	682	2,8136e+00	SYNGTS_0682	ssr3410	hypothetical protein	ORF_ID:ssr3410
1703	98	2,8136e+00	SYNGTS_0098	slr0730	hypothetical protein	ORF_ID:slr0730
1704	2859	2,8139e+00	SYNGTS_2859	slt	soluble lytic transglycosylase	ORF_ID:slr0534;
1705	1544	2,8145e+00	SYNGTS_1544	ctaC	cytochrome c oxidase subunit II	ORF_ID:sll0813
1706	3130	2,8149e+00	SYNGTS_3130	im30	chloroplast membrane-associated 30 kD protein	ORF_ID:slr1188
1707	3148	2,8159e+00	SYNGTS_3148	sll0572	hypothetical protein	ORF_ID:sll0572
1708	1066	2,8160e+00	SYNGTS_1066	sll1307	hypothetical protein	ORF_ID:sll1307
1709	81	2,8164e+00	SYNGTS_0081	rhnB	ribonuclease HII	ORF_ID:slr1130
1710	2598	2,8169e+00	SYNGTS_2598	slr0086	hypothetical protein	ORF_ID:slr0086
1711	1679	2,8182e+00	SYNGTS_1679	mgdA	UDPglucose:diacylglycerol glucosyltransferase	ORF_ID:sll1377
1712	2168	2,8183e+00	SYNGTS_2168	purF	amidophosphoribosyltransferase	ORF_ID:sll0757
1713	1482	2,8187e+00	SYNGTS_1482	slr2121	hypothetical protein	ORF_ID:slr2121
1714	1120	2,8195e+00	SYNGTS_1120	ribF	bifunctional riboflavin kinase/FMN	ORF_ID:slr1882
1715	1973	2,8202e+00	SYNGTS_1973	slr0144	hypothetical protein	ORF_ID:slr0144
1716	1698	2,8209e+00	SYNGTS_1698	slr1272	hypothetical protein	ORF_ID:slr1272
1717	2155	2,8213e+00	SYNGTS_2155	secF	protein-export membrane protein SecF	ORF_ID:slr0775
1718	1954	2,8215e+00	SYNGTS_1954	sll0360	hypothetical protein	ORF_ID:sll0360
1719	2670	2,8218e+00	SYNGTS_2670	eda	2-dehydro-3-deoxyphosphogluconate	ORF_ID:sll0107
1720	1926	2,8218e+00	SYNGTS_1926	sll0267	hypothetical protein	ORF_ID:sll0267
1721	2097	2,8218e+00	SYNGTS_2097	sll0169	hypothetical protein	ORF_ID:sll0169
1722	799	2,8220e+00	SYNGTS_0799	slr1194	hypothetical protein	ORF_ID:slr1194
1723	1621	2,8223e+00	SYNGTS_1621	cobN	CobN protein	ORF_ID:sll1890
1724	1889	2,8225e+00	SYNGTS_1889	rnc	ribonuclease III	ORF_ID:slr1646
1725	495	2,8228e+00	SYNGTS_0495	fbp	ferripyochelin binding protein	ORF_ID:sll1636
1726	542	2,8228e+00	SYNGTS_0542	slr2049	hypothetical protein	ORF_ID:slr2049
1727	249	2,8229e+00	SYNGTS_0249	sll1660	hypothetical protein	ORF_ID:sll1660
1728	3142	2,8233e+00	SYNGTS_3142	slr0590	hypothetical protein	ORF_ID:slr0590
1729	2293	2,8234e+00	SYNGTS_2293	slr0438	hypothetical protein	ORF_ID:slr0438
1730	2996	2,8235e+00	SYNGTS_2996	hisS	histidyl tRNA synthetase	ORF_ID:slr1560
1731	2683	2,8239e+00	SYNGTS_2683	sll0096	hypothetical protein	ORF_ID:sll0096
1732	853	2,8246e+00	SYNGTS_0853	sll1737	hypothetical protein	ORF_ID:sll1737
1733	2434	2,8254e+00	SYNGTS_2434	rlpA	rare lipoprotein A	ORF_ID:slr0423
1734	2371	2,8256e+00	SYNGTS_2371	sll0687	hypothetical protein	ORF_ID:sll0687
1735	1399	2,8256e+00	SYNGTS_1399	katG	catalase hpi	ORF_ID:sll1987
1736	1440	2,8257e+00	SYNGTS_1440	ntpJ	Na+ -ATPase subunit J	ORF_ID:slr1509
1737	2616	2,8263e+00	SYNGTS_2616	slr0503	hypothetical protein	ORF_ID:slr0503
1738	1320	2,8269e+00	SYNGTS_1320	trmE	tRNA modification GTPase TrmE	ORF_ID:sll1615
1739	1741	2,8282e+00	SYNGTS_1741	ssl2162	hypothetical protein	ORF_ID:ssl2162
1740	256	2,8286e+00	SYNGTS_0256	sll1654	hypothetical protein	ORF_ID:sll1654
1741	1453	2,8289e+00	SYNGTS_1453	ssr2554	hypothetical protein	ORF_ID:ssr2554
1742	3023	2,8289e+00	SYNGTS_3023	sll1477	hypothetical protein	ORF_ID:sll1477
1743	974	2,8295e+00	SYNGTS_0974	slr1440	hypothetical protein	ORF_ID:slr1440
1744	870	2,8298e+00	SYNGTS_0870	slr1837	OmpR subfamily protein ManR/Rre16	ORF_ID:slr1837
1745	2099	2,8303e+00	SYNGTS_2099	sll0167	hypothetical protein	ORF_ID:sll0167
1746	122	2,8309e+00	SYNGTS_0122	glgX	glycogen operon protein GlgX	ORF_ID:slr0237
1747	984	2,8313e+00	SYNGTS_0984	recJ	single-strand-DNA-specific exonuclease	ORF_ID:sll1354
1748	2211	2,8313e+00	SYNGTS_2211	sll0309	hypothetical protein	ORF_ID:sll0309
1749	379	2,8322e+00	SYNGTS_0379	nucH	extracellular nuclease	ORF_ID:sll0656
1750	1582	2,8338e+00	SYNGTS_1582	slr1342	hypothetical protein	ORF_ID:slr1342
1751	1903	2,8340e+00	SYNGTS_1903	psbO	photosystem II manganese-stabilizing	ORF_ID:sll0427
1752	2117	2,8346e+00	SYNGTS_2117	slr0359	hypothetical protein	ORF_ID:slr0359
1753	2691	2,8348e+00	SYNGTS_2691	slr0116	hypothetical protein	ORF_ID:slr0116
1754	273	2,8358e+00	SYNGTS_0273	slr1299	UDP-glucose dehydrogenase	ORF_ID:slr1299
1755	1699	2,8360e+00	SYNGTS_1699	slr1273	hypothetical protein	ORF_ID:slr1273
1756	2259	2,8371e+00	SYNGTS_2259	gidA	glucose inhibited division protein A	ORF_ID:sll0202
1757	2841	2,8373e+00	SYNGTS_2841	cmpB	unknown protein	ORF_ID:slr0041
1758	1804	2,8376e+00	SYNGTS_1804	sll1558	mannose-1-phosphate guanyltransferase	ORF_ID:sll1558
1759	1776	2,8376e+00	SYNGTS_1776	glpD	glycerol-3-phosphate dehydrogenase	ORF_ID:sll1085
1760	365	2,8377e+00	SYNGTS_0365	sll1025	hypothetical protein	ORF_ID:sll1025
1761	1906	2,8385e+00	SYNGTS_1906	aroA	3-phosphoshikimate 1-carboxyvinyltransferase	ORF_ID:slr0444
1762	2284	2,8406e+00	SYNGTS_2284	sll0410	hypothetical protein	ORF_ID:sll0410
1763	148	2,8407e+00	SYNGTS_0148	petN	cytochrome B6-f complex subunit PetN	ORF_ID:sml0004
1764	3073	2,8412e+00	SYNGTS_3073	slr1660	hypothetical protein	ORF_ID:slr1660
1765	647	2,8413e+00	SYNGTS_0647	lig	DNA ligase	ORF_ID:sll1583
1766	677	2,8415e+00	SYNGTS_0677	ndhD5	monovalent cation/H+ antiporter subunit D	ORF_ID:slr2007
1767	7	2,8415e+00	SYNGTS_0007	rfbD	GDP-D-mannose dehydratase	ORF_ID:sll1212
1768	1869	2,8416e+00	SYNGTS_1869	pilT	twitching mobility protein	ORF_ID:sll1533
1769	1635	2,8419e+00	SYNGTS_1635	slr1975	renin-binding protein	ORF_ID:slr1975
1770	1264	2,8437e+00	SYNGTS_1264	pstB	phosphate transport ATP-binding protein PstB	ORF_ID:slr1250
1771	2282	2,8437e+00	SYNGTS_2282	sll0413	hypothetical protein	ORF_ID:sll0413
1772	3000	2,8447e+00	SYNGTS_3000	slr1565	hypothetical protein	ORF_ID:slr1565
1773	1644	2,8460e+00	SYNGTS_1644	ho2	heme oxygenase	ORF_ID:sll1875
1774	3002	2,8462e+00	SYNGTS_3002	sll1491	beta transducin-like protein	ORF_ID:sll1491
1775	1271	2,8466e+00	SYNGTS_1271	pds	phytoene desaturase	ORF_ID:slr1254
1776	3079	2,8467e+00	SYNGTS_3079	dapF	diaminopimelate epimerase	ORF_ID:slr1665
1777	2390	2,8468e+00	SYNGTS_2390	slr0635	hypothetical protein	ORF_ID:slr0635
1778	92	2,8468e+00	SYNGTS_0092	slr0723	hypothetical protein	ORF_ID:slr0723
1779	1313	2,8471e+00	SYNGTS_1313	slr2001	hypothetical protein	ORF_ID:slr2001
1780	96	2,8473e+00	SYNGTS_0096	slr0728	hypothetical protein	ORF_ID:slr0728
1781	307	2,8475e+00	SYNGTS_0307	sll0932	hypothetical protein	ORF_ID:sll0932
1782	1113	2,8475e+00	SYNGTS_1113	cobI	precorrin-2methyltransferase	ORF_ID:slr1879
1783	2931	2,8477e+00	SYNGTS_2931	murB	hypothetical protein	ORF_ID:slr1424
1784	2387	2,8480e+00	SYNGTS_2387	ruvB	Holliday junction DNA helicase	ORF_ID:sll0613
1785	245	2,8488e+00	SYNGTS_0245	sll1664	hypothetical protein	ORF_ID:sll1664
1786	1121	2,8490e+00	SYNGTS_1121	sll1757	hypothetical protein	ORF_ID:sll1757
1787	1262	2,8491e+00	SYNGTS_1262	pstC	phosphate transport system permease protein	ORF_ID:slr1248
1788	1019	2,8491e+00	SYNGTS_1019	mscL	large-conductance mechanosensitive channel	ORF_ID:slr0875
1789	2730	2,8491e+00	SYNGTS_2730	slr0787	hypothetical protein	ORF_ID:slr0787
1790	1680	2,8493e+00	SYNGTS_1680	slr1478	hypothetical protein	ORF_ID:slr1478
1791	651	2,8500e+00	SYNGTS_0651	slr1702	hypothetical protein	ORF_ID:slr1702
1792	1149	2,8500e+00	SYNGTS_1149	cefD	isopenicillin N epimerase	ORF_ID:slr2143
1793	1309	2,8504e+00	SYNGTS_1309	sll1905	hybrid sensory kinase Hik19	ORF_ID:sll1905
1794	1279	2,8507e+00	SYNGTS_1279	slr1261	hypothetical protein	ORF_ID:slr1261
1795	1112	2,8512e+00	SYNGTS_1112	sll1762	hypothetical protein	ORF_ID:sll1762
1796	748	2,8515e+00	SYNGTS_0748	rpl13	50S ribosomal protein L13	ORF_ID:sll1821	rib
1797	1511	2,8516e+00	SYNGTS_1511	sll1228	hybrid sensory kinase Hik4	ORF_ID:sll1228
1798	409	2,8518e+00	SYNGTS_0409	slr0695	hypothetical protein	ORF_ID:slr0695
1799	105	2,8522e+00	SYNGTS_0105	xerC	integrase-recombinase protein	ORF_ID:slr0733
1800	1821	2,8523e+00	SYNGTS_1821	nadC	nicotinate-nucleotide pyrophosphorylase	ORF_ID:slr0936
1801	2267	2,8530e+00	SYNGTS_2267	sll0195	ATP-dependent proteinase BsgA	ORF_ID:sll0195
1802	180	2,8531e+00	SYNGTS_0180	slr1097	hypothetical protein	ORF_ID:slr1097
1803	1729	2,8539e+00	SYNGTS_1729	slr1530	hypothetical protein	ORF_ID:slr1530
1804	3164	2,8546e+00	SYNGTS_3164	dnaE	DNA polymerase III alpha subunit	ORF_ID:slr0603
1805	2611	2,8557e+00	SYNGTS_2611	sll0487	hypothetical protein	ORF_ID:sll0487
1806	1550	2,8567e+00	SYNGTS_1550	slr0816	hypothetical protein	ORF_ID:slr0816
1807	3167	2,8568e+00	SYNGTS_3167	slr0606	hypothetical protein	ORF_ID:slr0606
1808	2039	2,8572e+00	SYNGTS_2039	slr1944	hypothetical protein	ORF_ID:slr1944
1809	140	2,8573e+00	SYNGTS_0140	slr0250	hypothetical protein	ORF_ID:slr0250
1810	2902	2,8579e+00	SYNGTS_2902	sll0536	hypothetical protein	ORF_ID:sll0536
1811	2441	2,8580e+00	SYNGTS_2441	sll0369	hypothetical protein	ORF_ID:sll0369
1812	2333	2,8580e+00	SYNGTS_2333	sll0055	processing protease	ORF_ID:sll0055
1813	3074	2,8587e+00	SYNGTS_3074	sll1547	hypothetical protein	ORF_ID:sll1547
1814	2202	2,8593e+00	SYNGTS_2202	sll0314	hypothetical protein	ORF_ID:sll0314
1815	625	2,8596e+00	SYNGTS_0625	sll1293	hypothetical protein	ORF_ID:sll1293
1816	2910	2,8598e+00	SYNGTS_2910	slr0553	hypothetical protein	ORF_ID:slr0553
1817	1424	2,8599e+00	SYNGTS_1424	slr2105	hypothetical protein	ORF_ID:slr2105
1818	547	2,8602e+00	SYNGTS_0547	dnaJ	DnaJ protein	ORF_ID:sll1933
1819	2325	2,8606e+00	SYNGTS_2325	slr0061	hypothetical protein	ORF_ID:slr0061
1820	1923	2,8607e+00	SYNGTS_1923	priA	primosomal protein N'	ORF_ID:sll0270
1821	2866	2,8608e+00	SYNGTS_2866	sll0506	hypothetical protein	ORF_ID:sll0506
1822	1225	2,8612e+00	SYNGTS_1225	dnaA	chromosomal replication initiator protein DnaA	ORF_ID:sll0848
1823	2144	2,8617e+00	SYNGTS_2144	slr0386	hypothetical protein	ORF_ID:slr0386
1824	1522	2,8621e+00	SYNGTS_1522	hoxF	hydrogenase subunit	ORF_ID:sll1221
1825	444	2,8626e+00	SYNGTS_0444	ssr2711	hypothetical protein	ORF_ID:ssr2711
1826	1078	2,8628e+00	SYNGTS_1078	glgX	glycogen operon protein GlgX	ORF_ID:slr1857
1827	685	2,8640e+00	SYNGTS_0685	slr2013	hypothetical protein	ORF_ID:slr2013
1828	3089	2,8642e+00	SYNGTS_3089	norB	cytochrome b subunit of nitric oxide reductase	ORF_ID:sll0450
1829	1312	2,8646e+00	SYNGTS_1312	slr2000	hypothetical protein	ORF_ID:slr2000
1830	971	2,8647e+00	SYNGTS_0971	ileS	isoleucyl-tRNA synthetase	ORF_ID:sll1362
1831	1411	2,8655e+00	SYNGTS_1411	sll1979	hypothetical protein	ORF_ID:sll1979
1832	771	2,8658e+00	SYNGTS_0771	rps19	30S ribosomal protein S19	ORF_ID:ssl3432	rib
1833	3045	2,8661e+00	SYNGTS_3045	slr0753	probable transport protein	ORF_ID:slr0753
1834	2562	2,8663e+00	SYNGTS_2562	nylA	6-aminohexanoate-cyclic-dimer hydrolase	ORF_ID:sll0828;
1835	3064	2,8663e+00	SYNGTS_3064	ama	N-acyl-L-amino acid amidohydrolase	ORF_ID:slr1653;
1836	1943	2,8666e+00	SYNGTS_1943	slr0292	hypothetical protein	ORF_ID:slr0292
1837	1850	2,8676e+00	SYNGTS_1850	cysS	cysteinyl-tRNA synthetase	ORF_ID:slr0958
1838	1765	2,8681e+00	SYNGTS_1765	gldA	glycerol dehydrogenase	ORF_ID:slr1167
1839	1212	2,8681e+00	SYNGTS_1212	slr0852	hypothetical protein	ORF_ID:slr0852
1840	2976	2,8683e+00	SYNGTS_2976	lim17	LIM17 protein	ORF_ID:sll0626
1841	1330	2,8685e+00	SYNGTS_1330	sll1606	hypothetical protein	ORF_ID:sll1606
1842	2834	2,8694e+00	SYNGTS_2834	sll0034	hypothetical protein	ORF_ID:sll0034
1843	2538	2,8696e+00	SYNGTS_2538	desC	delta-9 desaturase	ORF_ID:sll0541
1844	2964	2,8699e+00	SYNGTS_2964	hisA	1-(5phosphoribosyl)-5-[(5-phosphoribosylamino)	ORF_ID:slr0652
1845	3010	2,8700e+00	SYNGTS_3010	slr1573	hypothetical protein	ORF_ID:slr1573
1846	1025	2,8711e+00	SYNGTS_1025	slr0878	hypothetical protein	ORF_ID:slr0878
1847	1062	2,8712e+00	SYNGTS_1062	slr1406	hypothetical protein	ORF_ID:slr1406
1848	1801	2,8724e+00	SYNGTS_1801	slr1686	hypothetical protein	ORF_ID:slr1686
1849	1931	2,8741e+00	SYNGTS_1931	desD	delta-6 desaturase	ORF_ID:sll0262
1850	629	2,8743e+00	SYNGTS_0629	sll1289	hypothetical protein	ORF_ID:sll1289
1851	1293	2,8745e+00	SYNGTS_1293	ssl3692	hypothetical protein	ORF_ID:ssl3692
1852	1341	2,8753e+00	SYNGTS_1341	mntB	Mn transporter subunit	ORF_ID:sll1600
1853	2288	2,8757e+00	SYNGTS_2288	accB	biotin carboxyl carrier protein of acetyl-CoA	ORF_ID:slr0435
1854	2667	2,8761e+00	SYNGTS_2667	slr0626	hypothetical protein	ORF_ID:slr0626
1855	2903	2,8765e+00	SYNGTS_2903	clpX	ATP-dependent protease ATPase subunit	ORF_ID:sll0535
1856	2950	2,8766e+00	SYNGTS_2950	cysW	sulfate transport system permease protein	ORF_ID:slr1454
1857	1306	2,8767e+00	SYNGTS_1306	thl	acetyl coenzyme A acetyltransferase	ORF_ID:slr1993;
1858	508	2,8767e+00	SYNGTS_0508	sll1749	hypothetical protein	ORF_ID:sll1749
1859	2429	2,8769e+00	SYNGTS_2429	slr0420	hypothetical protein	ORF_ID:slr0420
1860	3102	2,8769e+00	SYNGTS_3102	slr0453	hypothetical protein	ORF_ID:slr0453
1861	1561	2,8788e+00	SYNGTS_1561	slr0821	hypothetical protein	ORF_ID:slr0821
1862	477	2,8816e+00	SYNGTS_0477	gpsA	NAD+ dependent	ORF_ID:slr1755;
1863	2995	2,8824e+00	SYNGTS_2995	aroE	shikimate 5-dehydrogenase	ORF_ID:slr1559
1864	2015	2,8825e+00	SYNGTS_2015	sll1863	hypothetical protein	ORF_ID:sll1863
1865	2034	2,8830e+00	SYNGTS_2034	ssr3300	hypothetical protein	ORF_ID:ssr3300
1866	2998	2,8833e+00	SYNGTS_2998	slr1563	hypothetical protein	ORF_ID:slr1563
1867	1788	2,8837e+00	SYNGTS_1788	leuA	alpha-isopropylmalate synthase	ORF_ID:sll1564
1868	456	2,8842e+00	SYNGTS_0456	slr1048	hypothetical protein	ORF_ID:slr1048
1869	806	2,8843e+00	SYNGTS_0806	mutL	DNA mismatch repair protein	ORF_ID:slr1199
1870	2525	2,8844e+00	SYNGTS_2525	sll0545	hypothetical protein	ORF_ID:sll0545
1871	3150	2,8851e+00	SYNGTS_3150	slr0593	cAMP protein kinase regulatory chain	ORF_ID:slr0593
1872	2303	2,8851e+00	SYNGTS_2303	slr0050	hypothetical protein	ORF_ID:slr0050
1873	679	2,8857e+00	SYNGTS_0679	ndhD6	monovalent cation/H+ antiporter subunit D	ORF_ID:slr2009
1874	2124	2,8859e+00	SYNGTS_2124	slr0364	hypothetical protein	ORF_ID:slr0364;
1875	481	2,8860e+00	SYNGTS_0481	slr1760	regulatory component of sensory transduction	ORF_ID:slr1760
1876	1357	2,8860e+00	SYNGTS_1357	sll1586	hypothetical protein	ORF_ID:sll1586
1877	1527	2,8863e+00	SYNGTS_1527	ycf39	hypothetical protein	ORF_ID:sll1218
1878	1277	2,8868e+00	SYNGTS_1277	slr1259	hypothetical protein	ORF_ID:slr1259
1879	1052	2,8890e+00	SYNGTS_1052	sll0860	hypothetical protein	ORF_ID:sll0860
1880	482	2,8908e+00	SYNGTS_0482	ytfC	FKBP-type peptidyl-prolyl cis-trans isomerase	ORF_ID:slr1761
1881	155	2,8915e+00	SYNGTS_0155	ctpB	carboxyl-terminal protease	ORF_ID:slr0257
1882	1365	2,8920e+00	SYNGTS_1365	slr0263	hypothetical protein	ORF_ID:slr0263
1883	480	2,8923e+00	SYNGTS_0480	slr1759	hybrid sensory kinase Hik14	ORF_ID:slr1759
1884	2781	2,8931e+00	SYNGTS_2781	sll0672	cation-transporting ATPase E1-E2 ATPase	ORF_ID:sll0672
1885	3107	2,8932e+00	SYNGTS_3107	slr0456	hypothetical protein	ORF_ID:slr0456
1886	216	2,8933e+00	SYNGTS_0216	slr1780	hypothetical protein	ORF_ID:slr1780
1887	1245	2,8937e+00	SYNGTS_1245	mutS	DNA mismatch repair protein	ORF_ID:sll1165
1888	1137	2,8940e+00	SYNGTS_1137	murD	UDP-N-acetylmuramoylalanine--D-glutamate ligase	ORF_ID:sll2010
1889	521	2,8947e+00	SYNGTS_0521	proB	glutamate 5-kinase	ORF_ID:slr2035
1890	2045	2,8958e+00	SYNGTS_2045	slr1950	cation-transporting ATPase E1-E2 ATPase	ORF_ID:slr1950
1891	3056	2,8960e+00	SYNGTS_3056	kaiC1	circadian clock protein KaiC	ORF_ID:slr0758
1892	1636	2,8963e+00	SYNGTS_1636	sll1880	hypothetical protein	ORF_ID:sll1880
1893	1849	2,8969e+00	SYNGTS_1849	slr0957	hypothetical protein	ORF_ID:slr0957
1894	1724	2,8969e+00	SYNGTS_1724	pyrG	CTP synthetase	ORF_ID:sll1443
1895	2571	2,8977e+00	SYNGTS_2571	sdhB	succinate dehydrogenase iron-sulfur protein	ORF_ID:sll0823
1896	537	2,8979e+00	SYNGTS_0537	slr2045	hypothetical protein	ORF_ID:slr2045
1897	2661	2,8982e+00	SYNGTS_2661	trxA	thioredoxin	ORF_ID:slr0623
1898	633	2,8985e+00	SYNGTS_0633	feoB	ferrous iron transport protein B	ORF_ID:slr1392
1899	2574	2,9006e+00	SYNGTS_2574	sll0821	hypothetical protein	ORF_ID:sll0821
1900	1065	2,9033e+00	SYNGTS_1065	slr1410	beta transducin-like protein	ORF_ID:slr1410
1901	1549	2,9040e+00	SYNGTS_1549	slr0815	hypothetical protein	ORF_ID:slr0815
1902	1917	2,9041e+00	SYNGTS_1917	sms	sms protein	ORF_ID:slr0448
1903	2140	2,9041e+00	SYNGTS_2140	slr0384	hypothetical protein	ORF_ID:slr0384
1904	1188	2,9043e+00	SYNGTS_1188	sll1631	hypothetical protein	ORF_ID:sll1631
1905	1327	2,9046e+00	SYNGTS_1327	sll1609	hypothetical protein	ORF_ID:sll1609
1906	741	2,9057e+00	SYNGTS_0741	bfr	bacterioferritin	ORF_ID:slr1890;
1907	232	2,9059e+00	SYNGTS_0232	slr1790	hypothetical protein	ORF_ID:slr1790
1908	1530	2,9059e+00	SYNGTS_1530	dacB	D-alanyl-D-alanine carboxypeptidase	ORF_ID:slr0804
1909	1861	2,9059e+00	SYNGTS_1861	sll1537	hypothetical protein	ORF_ID:sll1537
1910	2953	2,9068e+00	SYNGTS_2953	chrA	chromate transport protein	ORF_ID:slr1457
1911	141	2,9070e+00	SYNGTS_0141	slr0251	ABC transporter	ORF_ID:slr0251
1912	2629	2,9074e+00	SYNGTS_2629	slr0513	periplasmic iron-binding protein	ORF_ID:slr0513
1913	1768	2,9081e+00	SYNGTS_1768	slr1170	hypothetical protein	ORF_ID:slr1170
1914	2874	2,9084e+00	SYNGTS_2874	trpB	tryptophan synthase beta subunit	ORF_ID:slr0543
1915	2822	2,9087e+00	SYNGTS_2822	sll0043	CheA like protein Hik18	ORF_ID:sll0043
1916	1430	2,9103e+00	SYNGTS_1430	hhoB	protease	ORF_ID:sll1427
1917	3153	2,9105e+00	SYNGTS_3153	fur	ferric uptake regulation protein	ORF_ID:sll0567
1918	1227	2,9105e+00	SYNGTS_1227	purT	glycinamide ribonucleotide transformylase	ORF_ID:slr0861
1919	645	2,9106e+00	SYNGTS_0645	slr1699	hypothetical protein	ORF_ID:slr1699
1920	48	2,9106e+00	SYNGTS_0048	sll1392	hypothetical protein	ORF_ID:sll1392
1921	2719	2,9108e+00	SYNGTS_2719	slr0312	NarL subfamily protein Rre32	ORF_ID:slr0312
1922	135	2,9110e+00	SYNGTS_0135	ppiB	peptidyl-prolyl cis-trans isomerase B	ORF_ID:sll0227
1923	2244	2,9113e+00	SYNGTS_2244	ponA	penicillin-binding protein 1A	ORF_ID:sll0002
1924	2980	2,9114e+00	SYNGTS_2980	sll0623	hypothetical protein	ORF_ID:sll0623
1925	581	2,9115e+00	SYNGTS_0581	sll0995	hypothetical protein	ORF_ID:sll0995
1926	123	2,9120e+00	SYNGTS_0123	slr0238	hypothetical protein	ORF_ID:slr0238
1927	2445	2,9122e+00	SYNGTS_2445	sll0189	hypothetical protein	ORF_ID:sll0189
1928	1428	2,9122e+00	SYNGTS_1428	sll1428	P3 protein	ORF_ID:sll1428
1929	1807	2,9126e+00	SYNGTS_1807	sll1555	hybrid sensory kinase Hik42	ORF_ID:sll1555
1930	1033	2,9127e+00	SYNGTS_1033	psr	regulation of penicillin binding protein 5	ORF_ID:slr0883
1931	2981	2,9127e+00	SYNGTS_2981	nadA	quinolinate synthetase	ORF_ID:sll0622
1932	638	2,9128e+00	SYNGTS_0638	slr1395	hypothetical protein	ORF_ID:slr1395
1933	544	2,9129e+00	SYNGTS_0544	slr2052	hypothetical protein	ORF_ID:slr2052
1934	1392	2,9132e+00	SYNGTS_1392	ssr3532	hypothetical protein	ORF_ID:ssr3532
1935	2736	2,9134e+00	SYNGTS_2736	slr0793	hypothetical protein	ORF_ID:slr0793
1936	2575	2,9135e+00	SYNGTS_2575	coaD	phosphopantetheine adenylyltransferase	ORF_ID:slr0847
1937	2701	2,9135e+00	SYNGTS_2701	minC	septum site-determining protein MinC	ORF_ID:sll0288
1938	801	2,9140e+00	SYNGTS_0801	slr1196	hypothetical protein	ORF_ID:slr1196
1939	404	2,9140e+00	SYNGTS_0404	sll0639	hypothetical protein	ORF_ID:sll0639
1940	1132	2,9145e+00	SYNGTS_1132	sll2015	hypothetical protein	ORF_ID:sll2015
1941	393	2,9149e+00	SYNGTS_0393	cyaA	adenylate cyclase	ORF_ID:sll0646
1942	2599	2,9153e+00	SYNGTS_2599	crtO	b-carotene ketolase	ORF_ID:slr0088
1943	721	2,9163e+00	SYNGTS_0721	hypB	hydrogenase expression/formation protein HypB	ORF_ID:sll1079
1944	1229	2,9165e+00	SYNGTS_1229	lmbP	LmbP protein	ORF_ID:slr0862
1945	2134	2,9166e+00	SYNGTS_2134	slr0378	7-beta-(4-carboxybutanamido)cephalosporanic acid	ORF_ID:slr0378
1946	2473	2,9166e+00	SYNGTS_2473	slr0211	hypothetical protein	ORF_ID:slr0211
1947	2682	2,9177e+00	SYNGTS_2682	slr0109	hypothetical protein	ORF_ID:slr0109
1948	2637	2,9177e+00	SYNGTS_2637	purL	phosphoribosyl formylglycinamidine synthase	ORF_ID:slr0520
1949	1771	2,9179e+00	SYNGTS_1771	sll1087	sodium-coupled permease	ORF_ID:sll1087
1950	1839	2,9184e+00	SYNGTS_1839	slr0950	hypothetical protein	ORF_ID:slr0950
1951	931	2,9187e+00	SYNGTS_0931	uvrD	DNA helicase II	ORF_ID:sll1143
1952	1455	2,9193e+00	SYNGTS_1455	ntrX	nitrogen assimilation regulatory protein NtrX	ORF_ID:slr1519
1953	2911	2,9195e+00	SYNGTS_2911	slr0554	hypothetical protein	ORF_ID:slr0554
1954	1690	2,9207e+00	SYNGTS_1690	hlyB	toxin secretion ABC transporter ATP-binding	ORF_ID:sll1180
1955	496	2,9216e+00	SYNGTS_0496	slr1770	hypothetical protein	ORF_ID:slr1770
1956	2250	2,9231e+00	SYNGTS_2250	ssr0349	hypothetical protein	ORF_ID:ssr0349
1957	512	2,9235e+00	SYNGTS_0512	sll1946	hypothetical protein	ORF_ID:sll1946
1958	785	2,9238e+00	SYNGTS_0785	slr1901	ABC transporter	ORF_ID:slr1901
1959	2428	2,9242e+00	SYNGTS_2428	lpxA	acyl-[acyl-carrier-protein]--UDP-N-	ORF_ID:sll0379
1960	1390	2,9244e+00	SYNGTS_1390	sll0236	hypothetical protein	ORF_ID:sll0236
1961	635	2,9245e+00	SYNGTS_0635	slr1393	phytochrome-like sensory transduction histidine	ORF_ID:slr1393
1962	559	2,9255e+00	SYNGTS_0559	slr1912	anti-sigma F factor antagonist	ORF_ID:slr1912
1963	1500	2,9271e+00	SYNGTS_1500	slr1324	hybrid sensory kinase Hik23	ORF_ID:slr1324
1964	2241	2,9273e+00	SYNGTS_2241	sll0005	ABC1-like	ORF_ID:sll0005
1965	1822	2,9281e+00	SYNGTS_1822	slr0937	hypothetical protein	ORF_ID:slr0937
1966	2664	2,9281e+00	SYNGTS_2664	slr0624	hypothetical protein	ORF_ID:slr0624
1967	1581	2,9287e+00	SYNGTS_1581	sll1254	hemolysin-like protein	ORF_ID:sll1254
1968	1751	2,9288e+00	SYNGTS_1751	purD	glycinamide ribonucleotide synthetase	ORF_ID:slr1159
1969	832	2,9290e+00	SYNGTS_0832	ilvA	L-threonine deaminase	ORF_ID:slr2072
1970	1933	2,9291e+00	SYNGTS_1933	slr0284	hypothetical protein	ORF_ID:slr0284
1971	1420	2,9300e+00	SYNGTS_1420	ftsY	cell division protein FtsY	ORF_ID:slr2102
1972	2651	2,9301e+00	SYNGTS_2651	slr0616	hypothetical protein	ORF_ID:slr0616
1973	2566	2,9302e+00	SYNGTS_2566	pcnB	polyA polymerase	ORF_ID:sll0825
1974	274	2,9309e+00	SYNGTS_0274	ubiH	2-octaprenyl-6-methoxyphenyl hydroxylase	ORF_ID:slr1300
1975	735	2,9309e+00	SYNGTS_0735	sll1071	hypothetical protein	ORF_ID:sll1071
1976	202	2,9315e+00	SYNGTS_0202	ank	erythroid ankyrin	ORF_ID:slr1109
1977	1735	2,9321e+00	SYNGTS_1735	mrcA	penicillin-binding protein 1B	ORF_ID:sll1434
1978	2355	2,9323e+00	SYNGTS_2355	slr0487	hypothetical protein	ORF_ID:slr0487
1979	1150	2,9323e+00	SYNGTS_1150	sll2002	hypothetical protein	ORF_ID:sll2002
1980	2820	2,9325e+00	SYNGTS_2820	slr0023	hypothetical protein	ORF_ID:slr0023
1981	47	2,9327e+00	SYNGTS_0047	glgA	glycogen (starch) synthase	ORF_ID:sll1393
1982	2328	2,9329e+00	SYNGTS_2328	grpE	heat shock protein GrpE	ORF_ID:sll0057
1983	451	2,9337e+00	SYNGTS_0451	slr1043	hypothetical protein	ORF_ID:slr1043
1984	1967	2,9345e+00	SYNGTS_1967	sll0354	hypothetical protein	ORF_ID:sll0354
1985	2506	2,9348e+00	SYNGTS_2506	panD	aspartate 1-decarboxylase	ORF_ID:sll0892
1986	2268	2,9351e+00	SYNGTS_2268	ycf43	hypothetical protein	ORF_ID:sll0194
1987	2806	2,9351e+00	SYNGTS_2806	slr0765	hypothetical protein	ORF_ID:slr0765
1988	1668	2,9353e+00	SYNGTS_1668	slr1470	hypothetical protein	ORF_ID:slr1470
1989	762	2,9358e+00	SYNGTS_0762	rps8	30S ribosomal protein S8	ORF_ID:sll1809	rib
1990	1138	2,9363e+00	SYNGTS_1138	sll2009	processing protease	ORF_ID:sll2009
1991	225	2,9369e+00	SYNGTS_0225	sll1675	hypothetical protein	ORF_ID:sll1675
1992	722	2,9369e+00	SYNGTS_0722	sll1078	hypothetical protein	ORF_ID:sll1078
1993	2951	2,9374e+00	SYNGTS_2951	cysA	sulfate transport system permease protein	ORF_ID:slr1455
1994	1123	2,9378e+00	SYNGTS_1123	ssl3364	hypothetical protein	ORF_ID:ssl3364
1995	3038	2,9383e+00	SYNGTS_3038	slr0748	hypothetical protein	ORF_ID:slr0748
1996	2356	2,9388e+00	SYNGTS_2356	slr0488	hypothetical protein	ORF_ID:slr0488
1997	1104	2,9389e+00	SYNGTS_1104	slr1876	hypothetical protein	ORF_ID:slr1876
1998	2535	2,9404e+00	SYNGTS_2535	slr0575	hypothetical protein	ORF_ID:slr0575
[truncated: 13,865 more rows]
