# Supplementary material for: Bioinformatic Assessment of Factors Affecting the Correlation between Protein Abundance and Elongation Efficiency in Prokaryotes
Source: Int J Mol Sci. 2022 Oct 9;23(19):11996. doi: 10.3390/ijms231911996 (PMC9570070; doi:10.3390/ijms231911996)
Supplement: Supplementary file 1 [file ijms-23-11996-s001.zip › EloE/output_folder/Synechocystis_sp._1148/synechocystis sp. pcc 6803_eei1.txt]

#	##	locus_tag	protein_id	gene_id	gene_name	COG	EEI
1	842	SYNGTS_0842	BAK49590.1	null	rpl12	-	9.999999999999991
2	738	SYNGTS_0738	BAK49486.1	null	acpP	-	8.247263607460432
3	837	SYNGTS_0837	BAK49585.1	null	groEL	-	6.281800339847836
4	836	SYNGTS_0836	BAK49584.1	null	groES	-	5.745546716502041
5	2276	SYNGTS_2276	BAK51024.1	null	groEL-2	-	5.572992062841824
6	2800	SYNGTS_2800	BAK51548.1	null	petM	-	5.557206498050243
7	1099	SYNGTS_1099	BAK49847.1	null	ssl3382	-	5.555015275472355
8	1571	SYNGTS_1571	BAK50319.1	null	tsf	-	5.4155709797311
9	161	SYNGTS_0161	BAK48909.1	null	atpF	-	5.230809400520349
10	1501	SYNGTS_1501	BAK50249.1	null	ssr2194	-	5.121819203007586
11	1504	SYNGTS_1504	BAK50252.1	null	ahcY	-	5.030579653161207
12	1746	SYNGTS_1746	BAK50494.1	null	tufA	-	5.026878427099675
13	159	SYNGTS_0159	BAK48907.1	null	atpA	-	4.940455152850264
14	1105	SYNGTS_1105	BAK49853.1	null	rps6	-	4.935893329370359
15	240	SYNGTS_0240	BAK48988.1	null	ssr3000	-	4.8500441184680065
16	1011	SYNGTS_1011	BAK49759.1	null	ssl2501	-	4.79935879505257
17	3019	SYNGTS_3019	BAK51767.1	null	sll1483	-	4.799100323511453
18	1299	SYNGTS_1299	BAK50047.1	null	apcB	-	4.78714621721878
19	656	SYNGTS_0656	BAK49404.1	null	cpcA	-	4.77953484870351
20	2169	SYNGTS_2169	BAK50917.1	null	psbT	-	4.7660012360080914
21	695	SYNGTS_0695	BAK49443.1	null	slr2024	-	4.723420280558763
22	1568	SYNGTS_1568	BAK50316.1	null	ssl1498	-	4.722114759597573
23	2450	SYNGTS_2450	BAK51198.1	null	rpiA	-	4.716228695178941
24	1920	SYNGTS_1920	BAK50668.1	null	sll0272	-	4.7100919088523225
25	1307	SYNGTS_1307	BAK50055.1	null	fabG	-	4.702347720790134
26	1717	SYNGTS_1717	BAK50465.1	null	ssr2130	-	4.642044414116206
27	2037	SYNGTS_2037	BAK50785.1	null	ssr3304	-	4.544549012616349
28	2096	SYNGTS_2096	BAK50844.1	null	dnaK	-	4.520170225352151
29	373	SYNGTS_0373	BAK49121.1	null	hliA	-	4.5010764930701885
30	2959	SYNGTS_2959	BAK51707.1	null	fus	-	4.497447566955027
31	428	SYNGTS_0428	BAK49176.1	null	slr1600	-	4.484142767894856
32	2389	SYNGTS_2389	BAK51137.1	null	slr0634	-	4.473913369552215
33	1512	SYNGTS_1512	BAK50260.1	null	atpB	-	4.453691944887861
34	163	SYNGTS_0163	BAK48911.1	null	atpH	-	4.4420717325201515
35	657	SYNGTS_0657	BAK49405.1	null	cpcB	-	4.439212250369967
36	1950	SYNGTS_1950	BAK50698.1	null	pgk	-	4.424317744744672
37	434	SYNGTS_0434	BAK49182.1	null	ftsH	-	4.421038706103002
38	1748	SYNGTS_1748	BAK50496.1	null	rps7	-	4.418524034204025
39	3135	SYNGTS_3135	BAK51883.1	null	argG	-	4.414544126276802
40	1857	SYNGTS_1857	BAK50605.1	null	ppa	-	4.406078853731761
41	2378	SYNGTS_2378	BAK51126.1	null	pstS	-	4.405679526094234
42	2217	SYNGTS_2217	BAK50965.1	null	clpC	-	4.400416747740812
43	1298	SYNGTS_1298	BAK50046.1	null	apcA	-	4.3965865328395815
44	1723	SYNGTS_1723	BAK50471.1	null	leuD	-	4.390106719708595
45	1097	SYNGTS_1097	BAK49845.1	null	sll1769	-	4.3853139101670475
46	972	SYNGTS_0972	BAK49720.1	null	ssr2406	-	4.354065512400285
47	1613	SYNGTS_1613	BAK50361.1	null	slr1963	-	4.332374333361544
48	3151	SYNGTS_3151	BAK51899.1	null	recA	-	4.295040440041331
49	288	SYNGTS_0288	BAK49036.1	null	ho1	-	4.2935946230808755
50	162	SYNGTS_0162	BAK48910.1	null	atpG	-	4.288292688696701
51	1800	SYNGTS_1800	BAK50548.1	null	sll1559	-	4.270248153712492
52	1379	SYNGTS_1379	BAK50127.1	null	nblA1	-	4.258934077483778
53	2219	SYNGTS_2219	BAK50967.1	null	fbaA	-	4.25675735760859
54	2594	SYNGTS_2594	BAK51342.1	null	deaD	-	4.255381265804073
55	815	SYNGTS_0815	BAK49563.1	null	ssr2016	-	4.254964105765434
56	2905	SYNGTS_2905	BAK51653.1	null	tig	-	4.245985974448734
57	3043	SYNGTS_3043	BAK51791.1	null	eno	-	4.245802462967133
58	756	SYNGTS_0756	BAK49504.1	null	adk	-	4.24540572448682
59	479	SYNGTS_0479	BAK49227.1	null	glnA	-	4.2390879585032675
60	2266	SYNGTS_2266	BAK51014.1	null	ftsH	-	4.238760905546896
61	1572	SYNGTS_1572	BAK50320.1	null	rps2	-	4.228974049900542
62	2492	SYNGTS_2492	BAK51240.1	null	ssr1528	-	4.225663894914543
63	513	SYNGTS_0513	BAK49261.1	null	ycf23	-	4.211732620198258
64	1785	SYNGTS_1785	BAK50533.1	null	rpl21	-	4.210302649447631
65	1492	SYNGTS_1492	BAK50240.1	null	petL	-	4.203914079479181
66	2252	SYNGTS_2252	BAK51000.1	null	sll0208	-	4.198135454625873
67	2962	SYNGTS_2962	BAK51710.1	null	ilvC	-	4.179669964681779
68	994	SYNGTS_0994	BAK49742.1	null	psbZ	-	4.16303031261725
69	1182	SYNGTS_1182	BAK49930.1	null	thrC	-	4.153439191856402
70	746	SYNGTS_0746	BAK49494.1	null	rpl31	-	4.142386301251799
71	418	SYNGTS_0418	BAK49166.1	null	sll1515	-	4.1404270464880435
72	211	SYNGTS_0211	BAK48959.1	null	chlD	-	4.138589141988405
73	3152	SYNGTS_3152	BAK51900.1	null	slr0594	-	4.135226658675559
74	2025	SYNGTS_2025	BAK50773.1	null	ndkR	-	4.122641238198083
75	2157	SYNGTS_2157	BAK50905.1	null	rpl20	-	4.107075423656593
76	2122	SYNGTS_2122	BAK50870.1	null	psbI	-	4.105336028118727
77	1987	SYNGTS_1987	BAK50735.1	null	pyrH	-	4.104622325777364
78	464	SYNGTS_0464	BAK49212.1	null	chlH	-	4.0983835243505276
79	1764	SYNGTS_1764	BAK50512.1	null	chlP	-	4.096721816992167
80	200	SYNGTS_0200	BAK48948.1	null	ccmK2	-	4.095690498575092
81	97	SYNGTS_0097	BAK48845.1	null	slr0729	-	4.091700144801405
82	2225	SYNGTS_2225	BAK50973.1	null	rbcL	-	4.052789995624217
83	499	SYNGTS_0499	BAK49247.1	null	psbK	-	4.046533262723059
84	2511	SYNGTS_2511	BAK51259.1	null	slr0923	-	4.046220756271924
85	236	SYNGTS_0236	BAK48984.1	null	talB	-	4.0339652997765025
86	1200	SYNGTS_1200	BAK49948.1	null	sll1621	-	4.029905664189336
87	1415	SYNGTS_1415	BAK50163.1	null	glbN	-	4.0281195006417
88	848	SYNGTS_0848	BAK49596.1	null	rpl19	-	4.0265596700758
89	143	SYNGTS_0143	BAK48891.1	null	psaK	-	4.026291982305791
90	790	SYNGTS_0790	BAK49538.1	null	rpoC2	-	4.025737330404654
91	1513	SYNGTS_1513	BAK50261.1	null	atpE	-	4.0166742624311755
92	1999	SYNGTS_1999	BAK50747.1	null	ssl0242	-	4.014764531594703
93	1288	SYNGTS_1288	BAK50036.1	null	topA	-	4.008154960025633
94	85	SYNGTS_0085	BAK48833.1	null	me	-	4.004171772478662
95	241	SYNGTS_0241	BAK48989.1	null	mom72	-	4.00310869130043
96	2044	SYNGTS_2044	BAK50792.1	null	slr1949	-	4.001528310711384
97	1448	SYNGTS_1448	BAK50196.1	null	ssr2549	-	3.999547230019636
98	1598	SYNGTS_1598	BAK50346.1	null	rpl9	-	3.99433831768696
99	2312	SYNGTS_2312	BAK51060.1	null	ilvN	-	3.992285002558811
100	780	SYNGTS_0780	BAK49528.1	null	petJ	-	3.988118324571978
101	601	SYNGTS_0601	BAK49349.1	null	slr1037	-	3.9798878691613693
102	747	SYNGTS_0747	BAK49495.1	null	rps9	-	3.9715554287030366
103	2041	SYNGTS_2041	BAK50789.1	null	ycf47	-	3.9687431085057834
104	1302	SYNGTS_1302	BAK50050.1	null	serA	-	3.96730251815725
105	2830	SYNGTS_2830	BAK51578.1	null	slr0033	-	3.9596711909954134
106	716	SYNGTS_0716	BAK49464.1	null	trxA	-	3.958614329731791
107	705	SYNGTS_0705	BAK49453.1	null	sll1911	-	3.9452420919329656
108	1451	SYNGTS_1451	BAK50199.1	null	sodB	-	3.9392566883068274
109	758	SYNGTS_0758	BAK49506.1	null	rpl15	-	3.9301225575631737
110	2417	SYNGTS_2417	BAK51165.1	null	gyrA	-	3.927648941252757
111	179	SYNGTS_0179	BAK48927.1	null	phdD	-	3.925253362408751
112	873	SYNGTS_0873	BAK49621.1	null	ccmK	-	3.921219956443006
113	193	SYNGTS_0193	BAK48941.1	null	phb	-	3.9206801520462475
114	2909	SYNGTS_2909	BAK51657.1	null	slr0552	-	3.9160050657231618
115	791	SYNGTS_0791	BAK49539.1	null	rpoB	-	3.9120832746110614
116	2120	SYNGTS_2120	BAK50868.1	null	slr0362	-	3.907036127125759
117	805	SYNGTS_0805	BAK49553.1	null	slr1198	-	3.9066938903865185
118	3055	SYNGTS_3055	BAK51803.1	null	kaiB1	-	3.904701816281707
119	2449	SYNGTS_2449	BAK51197.1	null	slr0193	-	3.9010936282659254
120	793	SYNGTS_0793	BAK49541.1	null	rps20	-	3.8950340208856167
121	1333	SYNGTS_1333	BAK50081.1	null	drgA	-	3.8946101047788524
122	1127	SYNGTS_1127	BAK49875.1	null	slr1886	-	3.893712691706175
123	290	SYNGTS_0290	BAK49038.1	null	rpl28	-	3.8932304926918935
124	924	SYNGTS_0924	BAK49672.1	null	prc	-	3.892422553065699
125	776	SYNGTS_0776	BAK49524.1	null	slr1894	-	3.8842864787874958
126	736	SYNGTS_0736	BAK49484.1	null	tktA	-	3.883643037986838
127	188	SYNGTS_0188	BAK48936.1	null	fus	-	3.878945666662938
128	759	SYNGTS_0759	BAK49507.1	null	rps5	-	3.8734989645469464
129	1074	SYNGTS_1074	BAK49822.1	null	slr1853	-	3.8696372013775497
130	2883	SYNGTS_2883	BAK51631.1	null	sll0493	-	3.867819656274135
131	2227	SYNGTS_2227	BAK50975.1	null	rbcS	-	3.864007211087894
132	1412	SYNGTS_1412	BAK50160.1	null	glpX	-	3.8614304273375013
133	381	SYNGTS_0381	BAK49129.1	null	cysC	-	3.8613454812781045
134	966	SYNGTS_0966	BAK49714.1	null	pntB	-	3.854660314289866
135	1265	SYNGTS_1265	BAK50013.1	null	cyp	-	3.854558972588915
136	1491	SYNGTS_1491	BAK50239.1	null	hemB	-	3.8499577516138186
137	410	SYNGTS_0410	BAK49158.1	null	slr1590	-	3.8495924386494407
138	2557	SYNGTS_2557	BAK51305.1	null	ssl1552	-	3.8493320579744776
139	3165	SYNGTS_3165	BAK51913.1	null	lepA	-	3.846843936032435
140	62	SYNGTS_0062	BAK48810.1	null	ssl2069	-	3.8439568300950873
141	2348	SYNGTS_2348	BAK51096.1	null	psbX	-	3.8369656673232173
142	1053	SYNGTS_1053	BAK49801.1	null	petA	-	3.8369234900701037
143	2580	SYNGTS_2580	BAK51328.1	null	ycf24	-	3.8303829035491463
144	2274	SYNGTS_2274	BAK51022.1	null	trxM	-	3.825313277129355
145	158	SYNGTS_0158	BAK48906.1	null	atpC	-	3.818035272336342
146	1193	SYNGTS_1193	BAK49941.1	null	slr1735	-	3.8173658209147328
147	2481	SYNGTS_2481	BAK51229.1	null	sll0886	-	3.816045074537825
148	1274	SYNGTS_1274	BAK50022.1	null	ureA	-	3.811452552953692
149	1624	SYNGTS_1624	BAK50372.1	null	slr1970	-	3.808982371831343
150	237	SYNGTS_0237	BAK48985.1	null	ssr2998	-	3.7989865336495527
151	265	SYNGTS_0265	BAK49013.1	null	ycf19	-	3.79146449957339
152	86	SYNGTS_0086	BAK48834.1	null	cysM	-	3.7909340860168252
153	5	SYNGTS_0005	BAK48753.1	null	sll1214	-	3.7893300992751593
154	2919	SYNGTS_2919	BAK51667.1	null	ndhE	-	3.7771096446496473
155	2792	SYNGTS_2792	BAK51540.1	null	slr0709	-	3.7736443441848784
156	294	SYNGTS_0294	BAK49042.1	null	slr0964	-	3.7712330085493324
157	3101	SYNGTS_3101	BAK51849.1	null	ilvD	-	3.7674889215932064
158	2609	SYNGTS_2609	BAK51357.1	null	hisB	-	3.7669486516551736
159	2263	SYNGTS_2263	BAK51011.1	null	petE	-	3.7661417749588484
160	2079	SYNGTS_2079	BAK50827.1	null	apcE	-	3.765725790593221
161	1305	SYNGTS_1305	BAK50053.1	null	slr1992	-	3.7623506378854117
162	1146	SYNGTS_1146	BAK49894.1	null	psbY	-	3.761284536014191
163	262	SYNGTS_0262	BAK49010.1	null	ndhD2	-	3.760399438847468
164	996	SYNGTS_0996	BAK49744.1	null	rps1	-	3.7597086871317407
165	764	SYNGTS_0764	BAK49512.1	null	rpl24	-	3.7591219272767464
166	907	SYNGTS_0907	BAK49655.1	null	def	-	3.75749170978978
167	2232	SYNGTS_2232	BAK50980.1	null	petF	-	3.75600286010165
168	845	SYNGTS_0845	BAK49593.1	null	rpl11	-	3.749990692930133
169	630	SYNGTS_0630	BAK49378.1	null	ftsH	-	3.7497605856455887
170	895	SYNGTS_0895	BAK49643.1	null	ssr2595	-	3.742742438497451
171	1916	SYNGTS_1916	BAK50664.1	null	amiC	-	3.741473018966281
172	1646	SYNGTS_1646	BAK50394.1	null	sll1873	-	3.740904601497658
173	1977	SYNGTS_1977	BAK50725.1	null	slr0148	-	3.74084821220357
174	653	SYNGTS_0653	BAK49401.1	null	cpcD	-	3.7393655681690405
175	1234	SYNGTS_1234	BAK49982.1	null	slr0864	-	3.736695955294654
176	2334	SYNGTS_2334	BAK51082.1	null	slr0067	-	3.7345182686274785
177	366	SYNGTS_0366	BAK49114.1	null	ssl1972	-	3.7320663258708318
178	191	SYNGTS_0191	BAK48939.1	null	ssl2009	-	3.7305403120259855
179	1941	SYNGTS_1941	BAK50689.1	null	psbV	-	3.7300144181617365
180	111	SYNGTS_0111	BAK48859.1	null	psaD	-	3.729094854890629
181	485	SYNGTS_0485	BAK49233.1	null	slr1763	-	3.7275156520299184
182	1937	SYNGTS_1937	BAK50685.1	null	rps16	-	3.727164614818951
183	2116	SYNGTS_2116	BAK50864.1	null	leuA	-	3.7264665340633516
184	268	SYNGTS_0268	BAK49016.1	null	ssl2384	-	3.716708862356341
185	502	SYNGTS_0502	BAK49250.1	null	slr1846	-	3.716037766208246
186	1238	SYNGTS_1238	BAK49986.1	null	sll0837	-	3.715539763888492
187	765	SYNGTS_0765	BAK49513.1	null	rpl14	-	3.700003426602593
188	962	SYNGTS_0962	BAK49710.1	null	pntA	-	3.696916550958432
189	1102	SYNGTS_1102	BAK49850.1	null	exoD	-	3.6924234249440375
190	269	SYNGTS_0269	BAK49017.1	null	pfkA	-	3.6849343108577464
191	503	SYNGTS_0503	BAK49251.1	null	slr1847	-	3.6839439765860407
192	6	SYNGTS_0006	BAK48754.1	null	sll1213	-	3.6809000627405912
193	3053	SYNGTS_3053	BAK51801.1	null	pgm	-	3.6805908717477935
194	2929	SYNGTS_2929	BAK51677.1	null	gap2	-	3.680366869131121
195	897	SYNGTS_0897	BAK49645.1	null	rpoE	-	3.6766361984439495
196	2547	SYNGTS_2547	BAK51295.1	null	rps18	-	3.674036223112291
197	396	SYNGTS_0396	BAK49144.1	null	slr0686	-	3.667340847363411
198	1834	SYNGTS_1834	BAK50582.1	null	rpaB	-	3.663721001847338
199	2185	SYNGTS_2185	BAK50933.1	null	petD	-	3.6585398919795713
200	1295	SYNGTS_1295	BAK50043.1	null	sll1951	-	3.658180758580936
201	2132	SYNGTS_2132	BAK50880.1	null	slr0376	-	3.657937439243103
202	2393	SYNGTS_2393	BAK51141.1	null	slr0637	-	3.6576779228501923
203	113	SYNGTS_0113	BAK48861.1	null	crtE	-	3.657465231400295
204	380	SYNGTS_0380	BAK49128.1	null	sll0654	-	3.6573673977370427
205	246	SYNGTS_0246	BAK48994.1	null	sll1663	-	3.6564810006218225
206	2968	SYNGTS_2968	BAK51716.1	null	rpoDI	-	3.6530313092136035
207	3048	SYNGTS_3048	BAK51796.1	null	accA	-	3.653004745623047
208	2036	SYNGTS_2036	BAK50784.1	null	kaiC3	-	3.652520653727854
209	2508	SYNGTS_2508	BAK51256.1	null	ssl1690	-	3.650063617262532
210	1986	SYNGTS_1986	BAK50734.1	null	frr	-	3.6493639478990607
211	3067	SYNGTS_3067	BAK51815.1	null	psaL	-	3.647709704138436
212	1076	SYNGTS_1076	BAK49824.1	null	slr1855	-	3.6473610723189145
213	1075	SYNGTS_1075	BAK49823.1	null	slr1854	-	3.646897965907521
214	1026	SYNGTS_1026	BAK49774.1	null	gcvH	-	3.6464978958108887
215	2933	SYNGTS_2933	BAK51681.1	null	bfr	-	3.6441177160437506
216	2077	SYNGTS_2077	BAK50825.1	null	ssr0536	-	3.641597426454035
217	1228	SYNGTS_1228	BAK49976.1	null	sll0846	-	3.639385222483563
218	1156	SYNGTS_1156	BAK49904.1	null	sll1708	-	3.638590334181384
219	875	SYNGTS_0875	BAK49623.1	null	slr1841	-	3.6366904446288224
220	1141	SYNGTS_1141	BAK49889.1	null	ispG	-	3.630476758117059
221	579	SYNGTS_0579	BAK49327.1	null	sqdB	-	3.6290726856974613
222	564	SYNGTS_0564	BAK49312.1	null	slr1915	-	3.6278976018267746
223	871	SYNGTS_0871	BAK49619.1	null	pdhB	-	3.627368454703974
224	116	SYNGTS_0116	BAK48864.1	null	phoU	-	3.6256570015635976
225	2913	SYNGTS_2913	BAK51661.1	null	sll0528	-	3.625195178776556
226	3156	SYNGTS_3156	BAK51904.1	null	sll0565	-	3.6246074247906597
227	311	SYNGTS_0311	BAK49059.1	null	metX	-	3.6211995045372993
228	2384	SYNGTS_2384	BAK51132.1	null	secA	-	3.620156012158622
229	3133	SYNGTS_3133	BAK51881.1	null	sll1106	-	3.618660444704978
230	626	SYNGTS_0626	BAK49374.1	null	sll1292	-	3.6181933304890883
231	442	SYNGTS_0442	BAK49190.1	null	gltB	-	3.61812062744386
232	2705	SYNGTS_2705	BAK51453.1	null	ppsA	-	3.616512619982665
233	2568	SYNGTS_2568	BAK51316.1	null	ndhF1	-	3.6164062130241166
234	1441	SYNGTS_1441	BAK50189.1	null	plsX	-	3.6146154302465408
235	676	SYNGTS_0676	BAK49424.1	null	mrpC	-	3.6126323116706605
236	661	SYNGTS_0661	BAK49409.1	null	sll1574	-	3.611805140490087
237	1361	SYNGTS_1361	BAK50109.1	null	ssl0467	-	3.6094893104034176
238	2194	SYNGTS_2194	BAK50942.1	null	slr0348	-	3.6090490861298337
239	580	SYNGTS_0580	BAK49328.1	null	ssr1698	-	3.607537483499852
240	3080	SYNGTS_3080	BAK51828.1	null	degT	-	3.605784602547555
241	2301	SYNGTS_2301	BAK51049.1	null	slr0049	-	3.6021309244340975
242	2216	SYNGTS_2216	BAK50964.1	null	sll0021	-	3.601975370603103
243	2608	SYNGTS_2608	BAK51356.1	null	sll0489	-	3.600076198149803
244	2958	SYNGTS_2958	BAK51706.1	null	slr1462	-	3.5971328715298467
245	1398	SYNGTS_1398	BAK50146.1	null	hsp33	-	3.5942924511867624
246	1975	SYNGTS_1975	BAK50723.1	null	slr0146	-	3.5939367604812413
247	611	SYNGTS_0611	BAK49359.1	null	cydB	-	3.5939324033389735
248	367	SYNGTS_0367	BAK49115.1	null	sll1024	-	3.59124877604236
249	2006	SYNGTS_2006	BAK50754.1	null	prfB	-	3.591145454747002
250	1452	SYNGTS_1452	BAK50200.1	null	leuB	-	3.590998277703914
251	3155	SYNGTS_3155	BAK51903.1	null	purH	-	3.590927375948332
252	811	SYNGTS_0811	BAK49559.1	null	htrA	-	3.5889518658528115
253	1356	SYNGTS_1356	BAK50104.1	null	kdpD	-	3.587368087116395
254	2947	SYNGTS_2947	BAK51695.1	null	sbpA	-	3.5852082884199996
255	1342	SYNGTS_1342	BAK50090.1	null	mntA	-	3.5847370223834822
256	2215	SYNGTS_2215	BAK50963.1	null	slr0001	-	3.5834228382289277
257	1858	SYNGTS_1858	BAK50606.1	null	slr1623	-	3.582624079962367
258	2386	SYNGTS_2386	BAK51134.1	null	sll0614	-	3.581765363945383
259	8	SYNGTS_0008	BAK48756.1	null	psbA2	-	3.5781361412095984
260	1223	SYNGTS_1223	BAK49971.1	null	psbC	-	3.577547135100867
261	727	SYNGTS_0727	BAK49475.1	null	leuS	-	3.5767475656986525
262	2924	SYNGTS_2924	BAK51672.1	null	slr1419	-	3.576625809656031
263	1103	SYNGTS_1103	BAK49851.1	null	clpS	-	3.576100878203046
264	2151	SYNGTS_2151	BAK50899.1	null	slr0773	-	3.575933610863198
265	3075	SYNGTS_3075	BAK51823.1	null	ppx	-	3.5757364735092163
266	192	SYNGTS_0192	BAK48940.1	null	upp	-	3.57489695710064
267	763	SYNGTS_0763	BAK49511.1	null	rpl5	-	3.5739851817424166
268	473	SYNGTS_0473	BAK49221.1	null	ycf22	-	3.5724698026326895
269	506	SYNGTS_0506	BAK49254.1	null	sll1751	-	3.5702180471253855
270	1888	SYNGTS_1888	BAK50636.1	null	psbZ	-	3.570197098905075
271	549	SYNGTS_0549	BAK49297.1	null	gylA	-	3.569250736099194
272	2401	SYNGTS_2401	BAK51149.1	null	sll0606	-	3.568600873998116
273	3121	SYNGTS_3121	BAK51869.1	null	sll1109	-	3.5658587060652405
274	1653	SYNGTS_1653	BAK50401.1	null	rps1	-	3.5633294115433514
275	3160	SYNGTS_3160	BAK51908.1	null	slr0600	-	3.562085916994105
276	665	SYNGTS_0665	BAK49413.1	null	ssr2857	-	3.5601373216896253
277	2572	SYNGTS_2572	BAK51320.1	null	sll0822	-	3.560122128314239
278	199	SYNGTS_0199	BAK48947.1	null	ccmK1	-	3.5593864306460485
279	2513	SYNGTS_2513	BAK51261.1	null	natB	-	3.5578200099571977
280	1000	SYNGTS_1000	BAK49748.1	null	pykF	-	3.5573309970122233
281	1287	SYNGTS_1287	BAK50035.1	null	apqZ	-	3.557263208767483
282	3014	SYNGTS_3014	BAK51762.1	null	slr1577	-	3.556771055829545
283	66	SYNGTS_0066	BAK48814.1	null	dapB	-	3.556278502240457
284	761	SYNGTS_0761	BAK49509.1	null	rpl6	-	3.5541170611453965
285	3021	SYNGTS_3021	BAK51769.1	null	sll1481	-	3.552580393871959
286	1269	SYNGTS_1269	BAK50017.1	null	sll1150	-	3.5523938935212653
287	1185	SYNGTS_1185	BAK49933.1	null	slr1821	-	3.5520853553486655
288	2961	SYNGTS_2961	BAK51709.1	null	ssl2667	-	3.551622807800763
289	1308	SYNGTS_1308	BAK50056.1	null	sll1906	-	3.5513360574728883
290	1261	SYNGTS_1261	BAK50009.1	null	pstS	-	3.550828945889127
291	1010	SYNGTS_1010	BAK49758.1	null	glnHP	-	3.5481485399446764
292	2141	SYNGTS_2141	BAK50889.1	null	gnd	-	3.5479907820475796
293	253	SYNGTS_0253	BAK49001.1	null	slr1800	-	3.5459748075705977
294	304	SYNGTS_0304	BAK49052.1	null	ccmA	-	3.545906546983112
295	1360	SYNGTS_1360	BAK50108.1	null	cobO	-	3.5443399525250037
296	118	SYNGTS_0118	BAK48866.1	null	nusA	-	3.5438068403475724
297	1993	SYNGTS_1993	BAK50741.1	null	pilT	-	3.5437585351995016
298	2972	SYNGTS_2972	BAK51720.1	null	lysC	-	3.5436265743098865
299	2234	SYNGTS_2234	BAK50982.1	null	murZ	-	3.542750765439263
300	145	SYNGTS_0145	BAK48893.1	null	ndhB	-	3.5420990233021574
301	2253	SYNGTS_2253	BAK51001.1	null	rfbA	-	3.5411166119229542
302	766	SYNGTS_0766	BAK49514.1	null	rps17	-	3.5405960903963543
303	460	SYNGTS_0460	BAK49208.1	null	envM	-	3.537632241790357
304	3081	SYNGTS_3081	BAK51829.1	null	ssr2781	-	3.5350044695893286
305	370	SYNGTS_0370	BAK49118.1	null	sll1021	-	3.5346796119590227
306	1050	SYNGTS_1050	BAK49798.1	null	sll0862	-	3.5344707840905976
307	2884	SYNGTS_2884	BAK51632.1	null	argF	-	3.531669013604441
308	752	SYNGTS_0752	BAK49500.1	null	rps11	-	3.5309166061661172
309	2047	SYNGTS_2047	BAK50795.1	null	slr0989	-	3.5301746750813776
310	1378	SYNGTS_1378	BAK50126.1	null	nblA2	-	3.5301178196376815
311	2409	SYNGTS_2409	BAK51157.1	null	slr0650	-	3.529313066884587
312	2286	SYNGTS_2286	BAK51034.1	null	sll0408	-	3.5277425520500247
313	2936	SYNGTS_2936	BAK51684.1	null	sll1338	-	3.5277000135279906
314	1691	SYNGTS_1691	BAK50439.1	null	rpoC1	-	3.5270990868308982
315	1893	SYNGTS_1893	BAK50641.1	null	slr1649	-	3.5269909073220598
316	160	SYNGTS_0160	BAK48908.1	null	atpD	-	3.524867470638158
317	2405	SYNGTS_2405	BAK51153.1	null	slr0645	-	3.5243081816559445
318	1655	SYNGTS_1655	BAK50403.1	null	psbA3	-	3.522843009451184
319	844	SYNGTS_0844	BAK49592.1	null	rpl1	-	3.519320597816283
320	2897	SYNGTS_2897	BAK51645.1	null	dnaJ	-	3.5190624639820554
321	2102	SYNGTS_2102	BAK50850.1	null	sll0162	-	3.5183186454454805
322	1408	SYNGTS_1408	BAK50156.1	null	ilvB	-	3.5166592416546796
323	1564	SYNGTS_1564	BAK50312.1	null	ycf3	-	3.516169363662149
324	1997	SYNGTS_1997	BAK50745.1	null	pepP	-	3.5159300137772123
325	615	SYNGTS_0615	BAK49363.1	null	ssr2315	-	3.515704836586769
326	628	SYNGTS_0628	BAK49376.1	null	rnb	-	3.5136493583412625
327	2224	SYNGTS_2224	BAK50972.1	null	ctpA	-	3.5135247894977115
328	2869	SYNGTS_2869	BAK51617.1	null	sll0503	-	3.513273482788177
329	170	SYNGTS_0170	BAK48918.1	null	slr1417	-	3.512132444605862
330	1760	SYNGTS_1760	BAK50508.1	null	met3	-	3.510882640437038
331	3	SYNGTS_0003	BAK48751.1	null	slr0613	-	3.510141503874111
332	79	SYNGTS_0079	BAK48827.1	null	slr1128	-	3.509686757471705
333	2440	SYNGTS_2440	BAK51188.1	null	carB	-	3.5092261245934426
334	83	SYNGTS_0083	BAK48831.1	null	pnp	-	3.5088724375410103
335	2454	SYNGTS_2454	BAK51202.1	null	sll0185	-	3.5080771503683836
336	2861	SYNGTS_2861	BAK51609.1	null	hemE	-	3.5073280308736283
337	1952	SYNGTS_1952	BAK50700.1	null	alaS	-	3.5044443402366565
338	2832	SYNGTS_2832	BAK51580.1	null	sll0036	-	3.5033848141982715
339	886	SYNGTS_0886	BAK49634.1	null	slr1535	-	3.5028789631861685
340	2999	SYNGTS_2999	BAK51747.1	null	rpoF	-	3.5027696290100194
341	554	SYNGTS_0554	BAK49302.1	null	slr1908	-	3.502769605465842
342	903	SYNGTS_0903	BAK49651.1	null	ftsH	-	3.502473714003869
343	2694	SYNGTS_2694	BAK51442.1	null	thiC	-	3.502269687948687
344	2793	SYNGTS_2793	BAK51541.1	null	gdhA	-	3.5018968494812297
345	2376	SYNGTS_2376	BAK51124.1	null	pstA	-	3.5001679717301046
346	2891	SYNGTS_2891	BAK51639.1	null	ssr1558	-	3.4983424222322554
347	1791	SYNGTS_1791	BAK50539.1	null	ssr2806	-	3.4978586973611523
348	892	SYNGTS_0892	BAK49640.1	null	ispF	-	3.4976543760773886
349	1447	SYNGTS_1447	BAK50195.1	null	psb29	-	3.495684144666514
350	1774	SYNGTS_1774	BAK50522.1	null	ssr1951	-	3.494781696479109
351	2520	SYNGTS_2520	BAK51268.1	null	sll0550	-	3.492274294012991
352	977	SYNGTS_0977	BAK49725.1	null	glgP	-	3.4915806274032635
353	2125	SYNGTS_2125	BAK50873.1	null	slr0369	-	3.4914786703522185
354	797	SYNGTS_0797	BAK49545.1	null	sll1120	-	3.4900291892824407
355	297	SYNGTS_0297	BAK49045.1	null	slr0967	-	3.4898441607409785
356	2975	SYNGTS_2975	BAK51723.1	null	proC	-	3.4896922995305935
357	1913	SYNGTS_1913	BAK50661.1	null	sll0419	-	3.4895371138912914
358	2362	SYNGTS_2362	BAK51110.1	null	thrA	-	3.4893267119931375
359	591	SYNGTS_0591	BAK49339.1	null	chlI	-	3.488556855880333
360	2448	SYNGTS_2448	BAK51196.1	null	slr0192	-	3.4883524313947345
361	3020	SYNGTS_3020	BAK51768.1	null	sll1482	-	3.4878093934029546
362	543	SYNGTS_0543	BAK49291.1	null	cpcG1	-	3.4871905105966032
363	1166	SYNGTS_1166	BAK49914.1	null	sll1697	-	3.4864034917816493
364	1129	SYNGTS_1129	BAK49877.1	null	hemC	-	3.4862444234363923
365	3068	SYNGTS_3068	BAK51816.1	null	psaI	-	3.48604000785056
366	271	SYNGTS_0271	BAK49019.1	null	psbU	-	3.4853899132455415
367	1734	SYNGTS_1734	BAK50482.1	null	pet112	-	3.4850578239087153
368	310	SYNGTS_0310	BAK49058.1	null	apcD	-	3.4818516630006435
369	2786	SYNGTS_2786	BAK51534.1	null	slr0708	-	3.480618957669269
370	1003	SYNGTS_1003	BAK49751.1	null	slr1363	-	3.4772760027001746
371	1963	SYNGTS_1963	BAK50711.1	null	slr0404	-	3.475566530596937
372	890	SYNGTS_0890	BAK49638.1	null	slr1540	-	3.4751438685331504
373	2797	SYNGTS_2797	BAK51545.1	null	ycf35	-	3.4747420472749866
374	2365	SYNGTS_2365	BAK51113.1	null	pheS	-	3.4734006192493387
375	147	SYNGTS_0147	BAK48895.1	null	sgl0002	-	3.4703306595731327
376	1206	SYNGTS_1206	BAK49954.1	null	slr1742	-	3.4696690610667367
377	2345	SYNGTS_2345	BAK51093.1	null	rcp1	-	3.4693489730239326
378	1163	SYNGTS_1163	BAK49911.1	null	slr1809	-	3.469131468892646
379	301	SYNGTS_0301	BAK49049.1	null	sll0936	-	3.4680247177481363
380	1745	SYNGTS_1745	BAK50493.1	null	rps10	-	3.466647748512894
381	2533	SYNGTS_2533	BAK51281.1	null	ssl1045	-	3.466074828173794
382	1162	SYNGTS_1162	BAK49910.1	null	hemA	-	3.4658372587307382
383	2318	SYNGTS_2318	BAK51066.1	null	sll0064	-	3.4642197840235647
384	2074	SYNGTS_2074	BAK50822.1	null	ndhD1	-	3.4585526926060743
385	1481	SYNGTS_1481	BAK50229.1	null	slr2120	-	3.4578062457732948
386	2057	SYNGTS_2057	BAK50805.1	null	rpoD	-	3.454298868457516
387	800	SYNGTS_0800	BAK49548.1	null	slr1195	-	3.4542814414018643
388	732	SYNGTS_0732	BAK49480.1	null	slr1149	-	3.452373045755607
389	1035	SYNGTS_1035	BAK49783.1	null	gap1	-	3.452183978099142
390	2281	SYNGTS_2280	BAK51029.1	null	ssl0788	-	3.451855155894719
391	3103	SYNGTS_3103	BAK51851.1	null	ssl0832	-	3.4515724831655117
392	3022	SYNGTS_3022	BAK51770.1	null	pgl	-	3.450974902166401
393	2843	SYNGTS_2843	BAK51591.1	null	nrtC	-	3.4506817934445215
394	420	SYNGTS_0420	BAK49168.1	null	hsp17	-	3.4472988457774467
395	634	SYNGTS_0634	BAK49382.1	null	hliA	-	3.446227373930469
396	1884	SYNGTS_1884	BAK50632.1	null	prk	-	3.444615170064832
397	624	SYNGTS_0624	BAK49372.1	null	pilJ	-	3.441604119756072
398	2591	SYNGTS_2591	BAK51339.1	null	rnhA	-	3.43670681367062
399	608	SYNGTS_0608	BAK49356.1	null	lepB	-	3.4359509090507796
400	2174	SYNGTS_2174	BAK50922.1	null	ycf33	-	3.435898219204268
401	636	SYNGTS_0636	BAK49384.1	null	slr1394	-	3.4337350277166077
402	2466	SYNGTS_2466	BAK51214.1	null	gltX	-	3.4330366630543145
403	2173	SYNGTS_2173	BAK50921.1	null	sll0754	-	3.433025547523255
404	1855	SYNGTS_1855	BAK50603.1	null	ssr2723	-	3.432537971851119
405	2621	SYNGTS_2621	BAK51369.1	null	sll0480	-	3.430663916907888
406	2565	SYNGTS_2565	BAK51313.1	null	slr0842	-	3.4302491398531676
407	1731	SYNGTS_1731	BAK50479.1	null	ffh	-	3.4300922640776976
408	1101	SYNGTS_1101	BAK49849.1	null	ddlA	-	3.4277145020926802
409	782	SYNGTS_0782	BAK49530.1	null	argB	-	3.427684235761332
410	1786	SYNGTS_1786	BAK50534.1	null	rpl27	-	3.4271161598143403
411	684	SYNGTS_0684	BAK49432.1	null	mrpB	-	3.4270723936951564
412	84	SYNGTS_0084	BAK48832.1	null	lepB	-	3.425689978316622
413	2287	SYNGTS_2287	BAK51035.1	null	efp	-	3.4245443753465383
414	934	SYNGTS_0934	BAK49682.1	null	malK	-	3.424014596062165
415	915	SYNGTS_0915	BAK49663.1	null	nrtD	-	3.422749518860581
416	2700	SYNGTS_2700	BAK51448.1	null	minD	-	3.4220018269299333
417	220	SYNGTS_0220	BAK48968.1	null	ycf29	-	3.420261797352733
418	1826	SYNGTS_1826	BAK50574.1	null	crtQ	-	3.4201171550322735
419	266	SYNGTS_0266	BAK49014.1	null	sufA	-	3.4192136726467965
420	259	SYNGTS_0259	BAK49007.1	null	icd	-	3.4187248824572896
421	1334	SYNGTS_1334	BAK50082.1	null	aspS	-	3.4186131759196465
422	760	SYNGTS_0760	BAK49508.1	null	rpl18	-	3.417821884397324
423	1196	SYNGTS_1196	BAK49944.1	null	sll1624	-	3.4169964852979158
424	1802	SYNGTS_1802	BAK50550.1	null	ssl3044	-	3.416205181982116
425	1443	SYNGTS_1443	BAK50191.1	null	sll1418	-	3.4149966943858887
426	575	SYNGTS_0575	BAK49323.1	null	ssl1911	-	3.414524534208311
427	293	SYNGTS_0293	BAK49041.1	null	sir	-	3.414074496487082
428	2838	SYNGTS_2838	BAK51586.1	null	slr0039	-	3.41294687697463
429	856	SYNGTS_0856	BAK49604.1	null	phbC	-	3.412811266138867
430	2379	SYNGTS_2379	BAK51127.1	null	sphX	-	3.412602817571896
431	1135	SYNGTS_1135	BAK49883.1	null	rpoD	-	3.410924470600215
432	1374	SYNGTS_1374	BAK50122.1	null	ychF	-	3.4103526149049244
433	2576	SYNGTS_2576	BAK51324.1	null	slr0848	-	3.4095389747984703
434	2597	SYNGTS_2597	BAK51345.1	null	thrS	-	3.4092850998594577
435	1895	SYNGTS_1895	BAK50643.1	null	sll1521	-	3.4087026682035746
436	1187	SYNGTS_1187	BAK49935.1	null	slr1732	-	3.4078719642520734
437	2645	SYNGTS_2645	BAK51393.1	null	sll0597	-	3.407555600795779
438	1837	SYNGTS_1837	BAK50585.1	null	sll0912	-	3.4062769898311362
439	1463	SYNGTS_1463	BAK50211.1	null	lap	-	3.406029683637899
440	584	SYNGTS_0584	BAK49332.1	null	argD	-	3.404481914325995
441	2849	SYNGTS_2849	BAK51597.1	null	chlM	-	3.4039059118111594
442	2888	SYNGTS_2888	BAK51636.1	null	psbD2	-	3.4027236908087946
443	2974	SYNGTS_2974	BAK51722.1	null	prlC	-	3.402027951106036
444	737	SYNGTS_0737	BAK49485.1	null	fabF	-	3.4002899886431903
445	2085	SYNGTS_2085	BAK50833.1	null	slr0169	-	3.4002620629759157
446	2618	SYNGTS_2618	BAK51366.1	null	pcr	-	3.398095637021598
447	884	SYNGTS_0884	BAK49632.1	null	hupA	-	3.396801596739767
448	1230	SYNGTS_1230	BAK49978.1	null	slr0863	-	3.3960454740359074
449	1006	SYNGTS_1006	BAK49754.1	null	lspA	-	3.3958035924155205
450	1533	SYNGTS_1533	BAK50281.1	null	psaF	-	3.393447585156961
451	1493	SYNGTS_1493	BAK50241.1	null	aroB	-	3.3931984775762687
452	1669	SYNGTS_1669	BAK50417.1	null	slr1471	-	3.3911622563845087
453	120	SYNGTS_0120	BAK48868.1	null	infB	-	3.3906213335838014
454	1266	SYNGTS_1266	BAK50014.1	null	dcoH	-	3.3903509788757824
455	1432	SYNGTS_1432	BAK50180.1	null	proS	-	3.3866616649030243
456	1419	SYNGTS_1419	BAK50167.1	null	slr2101	-	3.3859173394962094
457	1244	SYNGTS_1244	BAK49992.1	null	slr0872	-	3.385127281574719
458	2829	SYNGTS_2829	BAK51577.1	null	ilvE	-	3.3844181271401155
459	2424	SYNGTS_2424	BAK51172.1	null	ssr0692	-	3.3840948585800597
460	2316	SYNGTS_2316	BAK51064.1	null	trpG	-	3.382927163847571
461	905	SYNGTS_0905	BAK49653.1	null	sll1461	-	3.382600880044334
462	2413	SYNGTS_2413	BAK51161.1	null	sll0395	-	3.3795348530349436
463	940	SYNGTS_0940	BAK49688.1	null	slr1229	-	3.3787983874910923
464	2369	SYNGTS_2369	BAK51117.1	null	sll0689	-	3.3773159322868507
465	2898	SYNGTS_2898	BAK51646.1	null	ruvC	-	3.376590659023707
466	774	SYNGTS_0774	BAK49522.1	null	rpl4	-	3.3751271332881947
467	2184	SYNGTS_2184	BAK50932.1	null	petB	-	3.372695552118223
468	28	SYNGTS_0028	BAK48776.1	null	slr1485	-	3.372275824503047
469	532	SYNGTS_0532	BAK49280.1	null	ssr3465	-	3.371982447359206
470	706	SYNGTS_0706	BAK49454.1	null	zam	-	3.3709932948955137
471	1329	SYNGTS_1329	BAK50077.1	null	slr1717	-	3.3698794933340315
472	574	SYNGTS_0574	BAK49322.1	null	sll0998	-	3.3679461261817303
473	1022	SYNGTS_1022	BAK49770.1	null	slr0876	-	3.3659348513981975
474	2220	SYNGTS_2220	BAK50968.1	null	hemL	-	3.36529889233961
475	1921	SYNGTS_1921	BAK50669.1	null	nusB	-	3.364557687896074
476	1910	SYNGTS_1910	BAK50658.1	null	purB	-	3.364459995287191
477	1363	SYNGTS_1363	BAK50111.1	null	ndhH	-	3.364411275674972
478	2394	SYNGTS_2394	BAK51142.1	null	glyQ	-	3.364297167345226
479	888	SYNGTS_0888	BAK49636.1	null	slr1537	-	3.36379557079961
480	234	SYNGTS_0234	BAK48982.1	null	hrcA	-	3.3627229278633273
481	2848	SYNGTS_2848	BAK51596.1	null	rbpA	-	3.3623621531765435
482	2126	SYNGTS_2126	BAK50874.1	null	gabD	-	3.3612807047342645
483	1808	SYNGTS_1808	BAK50556.1	null	psaE	-	3.3609441754543123
484	403	SYNGTS_0403	BAK49151.1	null	slr0689	-	3.360806633196781
485	1106	SYNGTS_1106	BAK49854.1	null	hpcE	-	3.360143977379811
486	1349	SYNGTS_1349	BAK50097.1	null	slr1727	-	3.358628262964141
487	1945	SYNGTS_1945	BAK50693.1	null	gcvP	-	3.3565644507985946
488	1194	SYNGTS_1194	BAK49942.1	null	lexA	-	3.3556288626452413
489	254	SYNGTS_0254	BAK49002.1	null	sll1656	-	3.355491768145459
490	2495	SYNGTS_2495	BAK51243.1	null	psbB	-	3.353842223031552
491	2436	SYNGTS_2436	BAK51184.1	null	proA	-	3.3517196807810676
492	891	SYNGTS_0891	BAK49639.1	null	slr1541	-	3.3513473634189257
493	723	SYNGTS_0723	BAK49471.1	null	speB	-	3.3503872347123043
494	1769	SYNGTS_1769	BAK50517.1	null	slr1171	-	3.3501630338236206
495	901	SYNGTS_0901	BAK49649.1	null	ssl2823	-	3.349882293582654
496	3012	SYNGTS_3012	BAK51760.1	null	slr1575	-	3.349562578843204
497	2377	SYNGTS_2377	BAK51125.1	null	pstC	-	3.3484818212790253
498	1416	SYNGTS_1416	BAK50164.1	null	slr2098	-	3.347674848967995
499	2382	SYNGTS_2382	BAK51130.1	null	vipp1	-	3.3473963057685703
500	2541	SYNGTS_2541	BAK51289.1	null	slr0582	-	3.346574776126983
501	1562	SYNGTS_1562	BAK50310.1	null	cfxE	-	3.3464089354394644
502	2912	SYNGTS_2912	BAK51660.1	null	sll0529	-	3.3454105040271584
503	2900	SYNGTS_2900	BAK51648.1	null	trpC	-	3.3452548098637163
504	1012	SYNGTS_1012	BAK49760.1	null	glgP	-	3.3449380627735836
505	1224	SYNGTS_1224	BAK49972.1	null	psbD	-	3.344490977636354
506	408	SYNGTS_0408	BAK49156.1	null	btpA	-	3.341844013073672
507	1628	SYNGTS_1628	BAK50376.1	null	slr1972	-	3.3417181386323165
508	2344	SYNGTS_2344	BAK51092.1	null	cph1	-	3.338099424451585
509	252	SYNGTS_0252	BAK49000.1	null	slr1799	-	3.338037118729277
510	2412	SYNGTS_2412	BAK51160.1	null	sll0396	-	3.337758192442741
511	548	SYNGTS_0548	BAK49296.1	null	dnaK	-	3.335042973400725
512	572	SYNGTS_0572	BAK49320.1	null	slr1919	-	3.334804601025248
513	2555	SYNGTS_2555	BAK51303.1	null	moxR	-	3.332786767509577
514	3123	SYNGTS_3123	BAK51871.1	null	psbA1	-	3.332518420419423
515	2697	SYNGTS_2697	BAK51445.1	null	slr0121	-	3.3324724713081317
516	1882	SYNGTS_1882	BAK50630.1	null	clpB	-	3.3295481737298807
517	2040	SYNGTS_2040	BAK50788.1	null	yibO	-	3.329100966750002
518	3115	SYNGTS_3115	BAK51863.1	null	htpG	-	3.3288789373907166
519	110	SYNGTS_0110	BAK48858.1	null	ycf26	-	3.328574046389119
520	2114	SYNGTS_2114	BAK50862.1	null	umpS	-	3.3278463137788363
521	2908	SYNGTS_2908	BAK51656.1	null	slr0551	-	3.3246705098716096
522	1177	SYNGTS_1177	BAK49925.1	null	slr1818	-	3.324558137505906
523	2515	SYNGTS_2515	BAK51263.1	null	map	-	3.324510988541991
524	2765	SYNGTS_2765	BAK51513.1	null	ssr1169	-	3.322271958785075
525	189	SYNGTS_0189	BAK48937.1	null	sll1037	-	3.3216937916116858
526	73	SYNGTS_0073	BAK48821.1	null	gpmB	-	3.321388681848292
527	1037	SYNGTS_1037	BAK49785.1	null	aat	-	3.3211327326120634
528	3158	SYNGTS_3158	BAK51906.1	null	slr0598	-	3.32093789961927
529	1631	SYNGTS_1631	BAK50379.1	null	slr1974	-	3.3207524406240316
530	2873	SYNGTS_2873	BAK51621.1	null	clpP	-	3.3206215937988577
531	1689	SYNGTS_1689	BAK50437.1	null	hlyD	-	3.3189878959014876
532	773	SYNGTS_0773	BAK49521.1	null	rpl23	-	3.3185132780745787
533	2150	SYNGTS_2150	BAK50898.1	null	chlB	-	3.318227070121304
534	770	SYNGTS_0770	BAK49518.1	null	rpl22	-	3.317690215619215
535	2178	SYNGTS_2178	BAK50926.1	null	sasA	-	3.3172953980650206
536	1018	SYNGTS_1018	BAK49766.1	null	sll0877	-	3.316661769588854
537	961	SYNGTS_0961	BAK49709.1	null	menB	-	3.3156662930365037
538	2583	SYNGTS_2583	BAK51331.1	null	nifS	-	3.314817936526576
539	672	SYNGTS_0672	BAK49420.1	null	sll1927	-	3.314310492244929
540	2283	SYNGTS_2283	BAK51031.1	null	sll0412	-	3.314211054565354
541	2087	SYNGTS_2087	BAK50835.1	null	guaB	-	3.312242481838387
542	2641	SYNGTS_2641	BAK51389.1	null	sll0470	-	3.310728417459139
543	2131	SYNGTS_2131	BAK50879.1	null	slr0374	-	3.310236718947595
544	1838	SYNGTS_1838	BAK50586.1	null	natD	-	3.3094853793928696
545	2558	SYNGTS_2558	BAK51306.1	null	fus	-	3.3061917332850195
546	1896	SYNGTS_1896	BAK50644.1	null	recN	-	3.306144987703629
547	2985	SYNGTS_2985	BAK51733.1	null	slr0665	-	3.305274079669647
548	2581	SYNGTS_2581	BAK51329.1	null	ycf16	-	3.304982698285114
549	614	SYNGTS_0614	BAK49362.1	null	clcD	-	3.3048385531857396
550	421	SYNGTS_0421	BAK49169.1	null	ccsA	-	3.3044567113526573
551	278	SYNGTS_0278	BAK49026.1	null	slr1301	-	3.304169456401287
552	1749	SYNGTS_1749	BAK50497.1	null	rps12	-	3.3033981891461695
553	2868	SYNGTS_2868	BAK51616.1	null	lysA	-	3.303216356864294
554	82	SYNGTS_0082	BAK48830.1	null	mutT	-	3.3032078758823413
555	1962	SYNGTS_1962	BAK50710.1	null	glnB	-	3.3020420485931403
556	1464	SYNGTS_1464	BAK50212.1	null	ssr3570	-	3.2994846390611814
557	2989	SYNGTS_2989	BAK51737.1	null	gltB	-	3.2979974023401577
558	846	SYNGTS_0846	BAK49594.1	null	nusG	-	3.297770778889077
559	917	SYNGTS_0917	BAK49665.1	null	nrtB	-	3.2961038801104383
560	1661	SYNGTS_1661	BAK50409.1	null	petG	-	3.2950445629794745
561	1488	SYNGTS_1488	BAK50236.1	null	slr2127	-	3.2943498214293117
562	1844	SYNGTS_1844	BAK50592.1	null	fbp	-	3.2939064239462525
563	169	SYNGTS_0169	BAK48917.1	null	morR	-	3.2925949091383178
564	2505	SYNGTS_2505	BAK51253.1	null	slr0920	-	3.2925166435300905
565	683	SYNGTS_0683	BAK49431.1	null	slr2011	-	3.2923814152637307
566	2615	SYNGTS_2615	BAK51363.1	null	cobW	-	3.2885592107659734
567	2280	SYNGTS_2281	BAK51028.1	null	ssl0787	-	3.28842216672046
568	1846	SYNGTS_1846	BAK50594.1	null	ssr1600	-	3.287901452722373
569	1285	SYNGTS_1285	BAK50033.1	null	hisC	-	3.2874568434792932
570	3008	SYNGTS_3008	BAK51756.1	null	slr1571	-	3.286195941830008
571	462	SYNGTS_0462	BAK49210.1	null	slr1053	-	3.2859666309630704
572	2875	SYNGTS_2875	BAK51623.1	null	sll0499	-	3.2858013582091985
573	1555	SYNGTS_1555	BAK50303.1	null	slr0818	-	3.2851438888216857
574	1402	SYNGTS_1402	BAK50150.1	null	shc	-	3.2843525434958876
575	1331	SYNGTS_1331	BAK50079.1	null	fabZ	-	3.2840460184471616
576	2247	SYNGTS_2247	BAK50995.1	null	sll0210	-	3.2834510863349617
577	813	SYNGTS_0813	BAK49561.1	null	slr1206	-	3.2827933512259744
578	2550	SYNGTS_2550	BAK51298.1	null	sll0834	-	3.282093199757318
579	1805	SYNGTS_1805	BAK50553.1	null	sucD	-	3.281437599835455
580	2459	SYNGTS_2459	BAK51207.1	null	sll0183	-	3.2808299733841078
581	2596	SYNGTS_2596	BAK51344.1	null	hisH	-	3.2796094435749343
582	945	SYNGTS_0945	BAK49693.1	null	frdA	-	3.2787337076629286
583	400	SYNGTS_0400	BAK49148.1	null	Sac1	-	3.2782108758096817
584	1707	SYNGTS_1707	BAK50455.1	null	thrC	-	3.2780228907910267
585	138	SYNGTS_0138	BAK48886.1	null	sll0224	-	3.277574205648947
586	709	SYNGTS_0709	BAK49457.1	null	argH	-	3.2773533868452973
587	991	SYNGTS_0991	BAK49739.1	null	cbbZp	-	3.2771346306732974
588	1835	SYNGTS_1835	BAK50583.1	null	slr0948	-	3.276751985501429
589	2435	SYNGTS_2435	BAK51183.1	null	urtE	-	3.276361971038837
590	1848	SYNGTS_1848	BAK50596.1	null	slr0955	-	3.275341226831476
591	1573	SYNGTS_1573	BAK50321.1	null	slr1336	-	3.2745889012400604
592	1794	SYNGTS_1794	BAK50542.1	null	putA	-	3.2740092553119835
593	893	SYNGTS_0893	BAK49641.1	null	slr1543	-	3.2737917651485615
594	916	SYNGTS_0916	BAK49664.1	null	nrtC	-	3.273067973694447
595	2317	SYNGTS_2317	BAK51065.1	null	chlG	-	3.2726049170284353
596	814	SYNGTS_0814	BAK49562.1	null	slr1207	-	3.2725452161059323
597	2710	SYNGTS_2710	BAK51458.1	null	slr0306	-	3.27162097751045
598	720	SYNGTS_0720	BAK49468.1	null	sll1080	-	3.271612120852636
599	1204	SYNGTS_1204	BAK49952.1	null	slr1740	-	3.271404595701494
600	603	SYNGTS_0603	BAK49351.1	null	sll0982	-	3.2694714928535777
601	2561	SYNGTS_2561	BAK51309.1	null	hemH	-	3.269318101686353
602	461	SYNGTS_0461	BAK49209.1	null	slr1052	-	3.2684517859789097
603	3011	SYNGTS_3011	BAK51759.1	null	ssl2874	-	3.2683560362132598
604	1939	SYNGTS_1939	BAK50687.1	null	glnN	-	3.2677410195389025
605	833	SYNGTS_0833	BAK49581.1	null	slr2073	-	3.26765204096084
606	918	SYNGTS_0918	BAK49666.1	null	nrtA	-	3.265473051965307
607	2673	SYNGTS_2673	BAK51421.1	null	sll0103	-	3.2652353528039044
608	2507	SYNGTS_2507	BAK51255.1	null	citH	-	3.264504404955298
609	1851	SYNGTS_1851	BAK50599.1	null	maf	-	3.26353199651275
610	1825	SYNGTS_1825	BAK50573.1	null	pqqE	-	3.259924534478322
611	1160	SYNGTS_1160	BAK49908.1	null	sll1702	-	3.259527766798546
612	1709	SYNGTS_1709	BAK50457.1	null	ndhK	-	3.2594235291524685
613	1603	SYNGTS_1603	BAK50351.1	null	slr1958	-	3.259361992751103
614	1827	SYNGTS_1827	BAK50575.1	null	slr0941	-	3.2574631872209516
615	1720	SYNGTS_1720	BAK50468.1	null	sll1166	-	3.256394179850403
616	1219	SYNGTS_1219	BAK49967.1	null	sll0854	-	3.256120178444024
617	2300	SYNGTS_2300	BAK51048.1	null	slr0440	-	3.2555965023951234
618	2920	SYNGTS_2920	BAK51668.1	null	ndhG	-	3.2537018115612444
619	652	SYNGTS_0652	BAK49400.1	null	serS	-	3.253514559940678
620	1180	SYNGTS_1180	BAK49928.1	null	slr1819	-	3.253279004679533
621	1004	SYNGTS_1004	BAK49752.1	null	bioB	-	3.2515043836812643
622	1207	SYNGTS_1207	BAK49955.1	null	ndh	-	3.2510092264481805
623	699	SYNGTS_0699	BAK49447.1	null	sll1915	-	3.25054055666303
624	2022	SYNGTS_2022	BAK50770.1	null	slr1935	-	3.249946075049422
625	2687	SYNGTS_2687	BAK51435.1	null	slr0111	-	3.2498416449494094
626	1696	SYNGTS_1696	BAK50444.1	null	slr1270	-	3.2492649706776096
627	3109	SYNGTS_3109	BAK51857.1	null	slr0458	-	3.24873679280635
628	1353	SYNGTS_1353	BAK50101.1	null	kdpB	-	3.2468310532799065
629	2129	SYNGTS_2129	BAK50877.1	null	sll0335	-	3.245715982274397
630	2443	SYNGTS_2443	BAK51191.1	null	folE	-	3.2446272563170724
631	784	SYNGTS_0784	BAK49532.1	null	slr1900	-	3.2441633937815184
632	2205	SYNGTS_2205	BAK50953.1	null	slr0355	-	3.2436274952549162
633	2240	SYNGTS_2240	BAK50988.1	null	aspC	-	3.2432227187744425
634	1832	SYNGTS_1832	BAK50580.1	null	slr0945	-	3.242879782968072
635	295	SYNGTS_0295	BAK49043.1	null	dnaN	-	3.2420631814786867
636	932	SYNGTS_0932	BAK49680.1	null	sll1142	-	3.2420423448949283
637	1778	SYNGTS_1778	BAK50526.1	null	slr1670	-	3.241787464252845
638	2811	SYNGTS_2811	BAK51559.1	null	nifJ	-	3.2413088096657545
639	2967	SYNGTS_2967	BAK51715.1	null	psaK	-	3.2409186029641006
640	909	SYNGTS_0909	BAK49657.1	null	lysS	-	3.2396947765547104
641	58	SYNGTS_0058	BAK48806.1	null	slr1119	-	3.23739090571445
642	2162	SYNGTS_2162	BAK50910.1	null	livG	-	3.2361109549106923
643	1833	SYNGTS_1833	BAK50581.1	null	arsC	-	3.235741553344588
644	1337	SYNGTS_1337	BAK50085.1	null	lacG	-	3.2356233323670076
645	1070	SYNGTS_1070	BAK49818.1	null	sll1785	-	3.2351338407566055
646	2195	SYNGTS_2195	BAK50943.1	null	sll0318	-	3.2348043370405217
647	131	SYNGTS_0131	BAK48879.1	null	slr0244	-	3.234495626188964
648	1181	SYNGTS_1181	BAK49929.1	null	rpoD2-V	-	3.234095350633793
649	2840	SYNGTS_2840	BAK51588.1	null	cmpA	-	3.233907432895531
650	2086	SYNGTS_2086	BAK50834.1	null	ycf37	-	3.2335408733356417
651	75	SYNGTS_0075	BAK48823.1	null	sll1052	-	3.22968258283702
652	841	SYNGTS_0841	BAK49589.1	null	aroC	-	3.2292235610078035
653	1079	SYNGTS_1079	BAK49827.1	null	slr1859	-	3.2289041904618014
654	239	SYNGTS_0239	BAK48987.1	null	msrA	-	3.2286517394235292
655	1777	SYNGTS_1777	BAK50525.1	null	otsA	-	3.228258268408731
656	1155	SYNGTS_1155	BAK49903.1	null	ssl3291	-	3.2256694886641006
657	2051	SYNGTS_2051	BAK50799.1	null	lrtA	-	3.2245672520194653
658	3040	SYNGTS_3040	BAK51788.1	null	chlN	-	3.2245592866908726
659	1001	SYNGTS_1001	BAK49749.1	null	slr1362	-	3.2229569171668744
660	1985	SYNGTS_1985	BAK50733.1	null	sll0146	-	3.2222877890154122
661	757	SYNGTS_0757	BAK49505.1	null	secY	-	3.220893423430656
662	1700	SYNGTS_1700	BAK50448.1	null	pilM	-	3.2204007636237506
663	2119	SYNGTS_2119	BAK50867.1	null	slr0361	-	3.2201976516692636
664	864	SYNGTS_0864	BAK49612.1	null	psaB	-	3.219838953768838
665	528	SYNGTS_0528	BAK49276.1	null	divK	-	3.2197167566495297
666	937	SYNGTS_0937	BAK49685.1	null	purC	-	3.2193649354088945
667	1615	SYNGTS_1615	BAK50363.1	null	ribA	-	3.2190306296435747
668	2854	SYNGTS_2854	BAK51602.1	null	slr0529	-	3.2188853953922543
669	2553	SYNGTS_2553	BAK51301.1	null	ssr1407	-	3.2186839182181894
670	3120	SYNGTS_3120	BAK51868.1	null	prfA	-	3.218389284602731
671	2767	SYNGTS_2767	BAK51515.1	null	slr0698	-	3.2147580503999174
672	214	SYNGTS_0214	BAK48962.1	null	sll1682	-	3.2143665350714765
673	555	SYNGTS_0555	BAK49303.1	null	slr1909	-	3.2140787763210463
674	1375	SYNGTS_1375	BAK50123.1	null	galE	-	3.2128894894985924
675	1351	SYNGTS_1351	BAK50099.1	null	sll1590	-	3.2125164603655514
676	2674	SYNGTS_2674	BAK51422.1	null	sll0102	-	3.212508655366189
677	1197	SYNGTS_1197	BAK49945.1	null	sll1623	-	3.2121194692943056
678	2043	SYNGTS_2043	BAK50791.1	null	odhB	-	3.2113887476863674
679	1773	SYNGTS_1773	BAK50521.1	null	slr1173	-	3.2113477304153637
680	1336	SYNGTS_1336	BAK50084.1	null	guaB	-	3.211021241611359
681	2313	SYNGTS_2313	BAK51061.1	null	ssr0109	-	3.2102830347331874
682	999	SYNGTS_0999	BAK49747.1	null	sll1276	-	3.2101929134021474
683	2308	SYNGTS_2308	BAK51056.1	null	sll0069	-	3.209842667740261
684	1885	SYNGTS_1885	BAK50633.1	null	petH	-	3.2096450315386313
685	1803	SYNGTS_1803	BAK50551.1	null	slr1687	-	3.2090417226699275
686	2612	SYNGTS_2612	BAK51360.1	null	kaiB3	-	3.2077748652065248
687	1125	SYNGTS_1125	BAK49873.1	null	ssr3189	-	3.2073373296426375
688	3161	SYNGTS_3161	BAK51909.1	null	slr0601	-	3.2071291158603006
689	2979	SYNGTS_2979	BAK51727.1	null	speA	-	3.2061337522586073
690	969	SYNGTS_0969	BAK49717.1	null	slr1437	-	3.2053116190726323
691	2064	SYNGTS_2064	BAK50812.1	null	ribC	-	3.204599573794323
692	1154	SYNGTS_1154	BAK49902.1	null	gdh	-	3.203706510378411
693	2165	SYNGTS_2165	BAK50913.1	null	ycf38	-	3.2025653552077307
694	2605	SYNGTS_2605	BAK51353.1	null	slr0095	-	3.2017111460963235
695	3147	SYNGTS_3147	BAK51895.1	null	arcC	-	3.2014852450230524
696	1563	SYNGTS_1563	BAK50311.1	null	slr0822	-	3.196897062594901
697	2339	SYNGTS_2339	BAK51087.1	null	natA	-	3.196677445927208
698	3169	SYNGTS_3169	BAK51917.1	null	hisI	-	3.19656943836245
699	184	SYNGTS_0184	BAK48932.1	null	slr1101	-	3.195113015754273
700	2254	SYNGTS_2254	BAK51002.1	null	glyS	-	3.194925568636772
701	728	SYNGTS_0728	BAK49476.1	null	gltS	-	3.1945069991908883
702	1781	SYNGTS_1781	BAK50529.1	null	slr1674	-	3.1936083020087804
703	2337	SYNGTS_2337	BAK51085.1	null	sll0051	-	3.1917434221820216
704	1283	SYNGTS_1283	BAK50031.1	null	sll1960	-	3.19145679607263
705	1009	SYNGTS_1009	BAK49757.1	null	sll1271	-	3.1907292392147157
706	1024	SYNGTS_1024	BAK49772.1	null	gatA	-	3.1897851535369446
707	1040	SYNGTS_1040	BAK49788.1	null	fabG	-	3.189277514395169
708	371	SYNGTS_0371	BAK49119.1	null	sll1020	-	3.188856680412975
709	493	SYNGTS_0493	BAK49241.1	null	sll1638	-	3.1879135377908123
710	1600	SYNGTS_1600	BAK50348.1	null	sll1242	-	3.1878017115071025
711	847	SYNGTS_0847	BAK49595.1	null	secE	-	3.187175041683841
712	2181	SYNGTS_2181	BAK50929.1	null	slr0784	-	3.187081330161932
713	182	SYNGTS_0182	BAK48930.1	null	ubiX	-	3.1859641879708662
714	995	SYNGTS_0995	BAK49743.1	null	sll1280	-	3.1859100638601157
715	670	SYNGTS_0670	BAK49418.1	null	mrcB	-	3.184893665089325
716	1864	SYNGTS_1864	BAK50612.1	null	moeB	-	3.1838419201496464
717	2137	SYNGTS_2137	BAK50885.1	null	slr0381	-	3.1836409490310373
718	517	SYNGTS_0517	BAK49265.1	null	psbE	-	3.18347799060776
719	2831	SYNGTS_2831	BAK51579.1	null	sll0037	-	3.1834179909741063
720	2485	SYNGTS_2485	BAK51233.1	null	nirA	-	3.1834167690520805
721	376	SYNGTS_0376	BAK49124.1	null	amt2	-	3.1822545841314334
722	130	SYNGTS_0130	BAK48878.1	null	sll0230	-	3.1822349205262324
723	383	SYNGTS_0383	BAK49131.1	null	slr0678	-	3.182103526560584
724	1543	SYNGTS_1543	BAK50291.1	null	sll0814	-	3.181532310633842
725	2904	SYNGTS_2904	BAK51652.1	null	clpP2	-	3.180409985719309
726	2464	SYNGTS_2464	BAK51212.1	null	sll0180	-	3.1793764879884994
727	2650	SYNGTS_2650	BAK51398.1	null	slr0615	-	3.179308559198519
728	2578	SYNGTS_2578	BAK51326.1	null	slr0073	-	3.177133834149354
729	3146	SYNGTS_3146	BAK51894.1	null	slr0591	-	3.1765648100521124
730	10	SYNGTS_0010	BAK48758.1	null	ligA	-	3.1764153612882375
731	2587	SYNGTS_2587	BAK51335.1	null	gmhA	-	3.173228809687644
732	287	SYNGTS_0287	BAK49035.1	null	hemF	-	3.1719403268472677
733	3127	SYNGTS_3127	BAK51875.1	null	petC	-	3.1717431181221656
734	2918	SYNGTS_2918	BAK51666.1	null	valS	-	3.1701015447206466
735	2235	SYNGTS_2235	BAK50983.1	null	fumC	-	3.1687594144845375
736	448	SYNGTS_0448	BAK49196.1	null	slr1609	-	3.1666038500983893
737	939	SYNGTS_0939	BAK49687.1	null	prfC	-	3.166186208544237
738	2544	SYNGTS_2544	BAK51292.1	null	slr0583	-	3.1657073164357876
739	2447	SYNGTS_2447	BAK51195.1	null	lytB	-	3.1648817091528834
740	1909	SYNGTS_1909	BAK50657.1	null	sll0422	-	3.164855483323362
741	2954	SYNGTS_2954	BAK51702.1	null	apcF	-	3.1646678519290528
742	2298	SYNGTS_2298	BAK51046.1	null	gltA	-	3.1643727650448583
743	2410	SYNGTS_2410	BAK51158.1	null	dgt	-	3.164270939043697
744	2456	SYNGTS_2456	BAK51204.1	null	rpoD	-	3.1635094995042814
745	1890	SYNGTS_1890	BAK50638.1	null	slr1647	-	3.163452071005861
746	2844	SYNGTS_2844	BAK51592.1	null	nrtD	-	3.1625710421681346
747	1657	SYNGTS_1657	BAK50405.1	null	sll1390	-	3.162505259000885
748	1263	SYNGTS_1263	BAK50011.1	null	pstA	-	3.1622101153624635
749	2327	SYNGTS_2327	BAK51075.1	null	dnaK	-	3.1599634565670773
750	792	SYNGTS_0792	BAK49540.1	null	sll1786	-	3.1599558129410528
751	2928	SYNGTS_2928	BAK51676.1	null	ape2	-	3.159717478975749
752	2480	SYNGTS_2480	BAK51228.1	null	sll0887	-	3.158376528504199
753	3035	SYNGTS_3035	BAK51783.1	null	ggtA	-	3.157867231707802
754	3132	SYNGTS_3132	BAK51880.1	null	sll1107	-	3.1575115636053828
755	1340	SYNGTS_1340	BAK50088.1	null	ssl3127	-	3.157297226050008
756	201	SYNGTS_0201	BAK48949.1	null	gltD	-	3.1571214719329115
757	70	SYNGTS_0070	BAK48818.1	null	sll1054	-	3.1571033232728563
758	2937	SYNGTS_2937	BAK51685.1	null	sll1336	-	3.1565767854564046
759	419	SYNGTS_0419	BAK49167.1	null	slr1597	-	3.156109197683936
760	2372	SYNGTS_2372	BAK51120.1	null	sll0686	-	3.154766689704721
761	1912	SYNGTS_1912	BAK50660.1	null	ureB	-	3.154210253196349
762	1632	SYNGTS_1632	BAK50380.1	null	sll1884	-	3.1537603361337356
763	2930	SYNGTS_2930	BAK51678.1	null	murC	-	3.153410867437068
764	1054	SYNGTS_1054	BAK49802.1	null	petC	-	3.153289449880796
765	2251	SYNGTS_2251	BAK50999.1	null	sll0209	-	3.153050031109467
766	1202	SYNGTS_1202	BAK49950.1	null	sll1620	-	3.1527114304621415
767	2845	SYNGTS_2845	BAK51593.1	null	ndhD4	-	3.1524821339152505
768	1280	SYNGTS_1280	BAK50028.1	null	slr1262	-	3.1515158119583555
769	1633	SYNGTS_1633	BAK50381.1	null	argJ	-	3.1507197001808174
770	1056	SYNGTS_1056	BAK49804.1	null	psbN	-	3.1505660682744345
771	402	SYNGTS_0402	BAK49150.1	null	ssr1155	-	3.150550147160297
772	2351	SYNGTS_2351	BAK51099.1	null	ycf46	-	3.1495532614960187
773	2138	SYNGTS_2138	BAK50886.1	null	fabG	-	3.1482737686451436
774	1590	SYNGTS_1590	BAK50338.1	null	panC/kcy	-	3.1475004233369006
775	40	SYNGTS_0040	BAK48788.1	null	psbW	-	3.147388182532874
776	2245	SYNGTS_2245	BAK50993.1	null	guaA	-	3.1449442668664074
777	1130	SYNGTS_1130	BAK49878.1	null	slr1888	-	3.144831441488577
778	1919	SYNGTS_1919	BAK50667.1	null	sll0273	-	3.143355180794109
779	257	SYNGTS_0257	BAK49005.1	null	menG	-	3.1409504218464166
780	1410	SYNGTS_1410	BAK50158.1	null	trxA	-	3.139369710772041
781	637	SYNGTS_0637	BAK49385.1	null	sll1286	-	3.1391628962965656
782	2046	SYNGTS_2046	BAK50794.1	null	slr1951	-	3.138861638871689
783	1503	SYNGTS_1503	BAK50251.1	null	spoT	-	3.1387466837786944
784	691	SYNGTS_0691	BAK49439.1	null	slr2019	-	3.1384658006957586
785	2620	SYNGTS_2620	BAK51368.1	null	sll0481	-	3.1375801218845867
786	2824	SYNGTS_2824	BAK51572.1	null	pixJ1	-	3.1371416871651285
787	2899	SYNGTS_2899	BAK51647.1	null	cysQ	-	3.136837327213945
788	2388	SYNGTS_2388	BAK51136.1	null	thiG	-	3.136637599798764
789	1932	SYNGTS_1932	BAK50680.1	null	sll0261	-	3.1365796633749006
790	1304	SYNGTS_1304	BAK50052.1	null	cyaA	-	3.1361154875595054
791	2794	SYNGTS_2794	BAK51542.1	null	slr0711	-	3.1359196965796414
792	368	SYNGTS_0368	BAK49116.1	null	sucC	-	3.1356543467596207
793	77	SYNGTS_0077	BAK48825.1	null	sll1049	-	3.133743664785051
794	772	SYNGTS_0772	BAK49520.1	null	rpl2	-	3.133636721347588
795	1991	SYNGTS_1991	BAK50739.1	null	sll0142	-	3.133120346423835
796	1565	SYNGTS_1565	BAK50313.1	null	sll0804	-	3.1318565485583743
797	2347	SYNGTS_2347	BAK51095.1	null	slr0476	-	3.1312650769262675
798	3028	SYNGTS_3028	BAK51776.1	null	cpcG2	-	3.13030996889268
799	1611	SYNGTS_1611	BAK50359.1	null	slr1962	-	3.1298182996761743
800	527	SYNGTS_0527	BAK49275.1	null	gyrA	-	3.1295901472292664
801	3070	SYNGTS_3070	BAK51818.1	null	pleD	-	3.1283795594924113
802	2994	SYNGTS_2994	BAK51742.1	null	sll1495	-	3.1279185165441192
803	2407	SYNGTS_2407	BAK51155.1	null	sll0601	-	3.127765304041105
804	1815	SYNGTS_1815	BAK50563.1	null	pheT	-	3.127602626928684
805	1994	SYNGTS_1994	BAK50742.1	null	pilC	-	3.127501434884076
806	2864	SYNGTS_2864	BAK51612.1	null	slr0537	-	3.1274874275478037
807	2415	SYNGTS_2415	BAK51163.1	null	napA	-	3.1268023108517586
808	2228	SYNGTS_2228	BAK50976.1	null	slr0013	-	3.124732095614162
809	2335	SYNGTS_2335	BAK51083.1	null	accC	-	3.1240485469911397
810	2879	SYNGTS_2879	BAK51627.1	null	slr0545	-	3.123451396074351
811	432	SYNGTS_0432	BAK49180.1	null	sll1507	-	3.1233912383208606
812	623	SYNGTS_0623	BAK49371.1	null	sll1296	-	3.123333875691217
813	50	SYNGTS_0050	BAK48798.1	null	slr1113	-	3.1229849263237015
814	3098	SYNGTS_3098	BAK51846.1	null	ski2	-	3.1224748299833376
815	1119	SYNGTS_1119	BAK49867.1	null	livF	-	3.1198623104229792
816	1936	SYNGTS_1936	BAK50684.1	null	sll0260	-	3.118901288852475
817	1043	SYNGTS_1043	BAK49791.1	null	slr0889	-	3.1185004149943145
818	1514	SYNGTS_1514	BAK50262.1	null	ymxG	-	3.1180831040383534
819	2066	SYNGTS_2066	BAK50814.1	null	hitB	-	3.1180399362706823
820	1276	SYNGTS_1276	BAK50024.1	null	slr1258	-	3.115957758362125
821	1259	SYNGTS_1259	BAK50007.1	null	sll1155	-	3.115855029057626
822	391	SYNGTS_0391	BAK49139.1	null	lim	-	3.1155891107223197
823	3034	SYNGTS_3034	BAK51782.1	null	stpA	-	3.1147527924340754
824	2519	SYNGTS_2519	BAK51267.1	null	slr0565	-	3.114147109600953
825	126	SYNGTS_0126	BAK48874.1	null	slr0240	-	3.113860645567734
826	470	SYNGTS_0470	BAK49218.1	null	ssl1923	-	3.1135721028256342
827	1087	SYNGTS_1087	BAK49835.1	null	deoC	-	3.1135160545019933
828	571	SYNGTS_0571	BAK49319.1	null	sll1830	-	3.113337990994009
829	1439	SYNGTS_1439	BAK50187.1	null	dgdA	-	3.1116296115222846
830	433	SYNGTS_0433	BAK49181.1	null	slr1603	-	3.111623204321646
831	858	SYNGTS_0858	BAK49606.1	null	sll1735	-	3.1098597992237944
832	286	SYNGTS_0286	BAK49034.1	null	sll1186	-	3.108888103604785
833	1649	SYNGTS_1649	BAK50397.1	null	slr1982	-	3.1087745454927873
834	2176	SYNGTS_2176	BAK50924.1	null	ycf22	-	3.10828047274998
835	2669	SYNGTS_2669	BAK51417.1	null	amt1	-	3.106343370745715
836	1021	SYNGTS_1021	BAK49769.1	null	sll0875	-	3.1056983496177857
837	2991	SYNGTS_2991	BAK51739.1	null	carA	-	3.105585486812803
838	2299	SYNGTS_2299	BAK51047.1	null	sll0400	-	3.1055031737697614
839	600	SYNGTS_0600	BAK49348.1	null	sll0984	-	3.1043383208557307
840	2592	SYNGTS_2592	BAK51340.1	null	slr0081	-	3.1042129145254123
841	2175	SYNGTS_2175	BAK50923.1	null	folD	-	3.1021056333529553
842	2381	SYNGTS_2381	BAK51129.1	null	rps14	-	3.101938836310015
843	1693	SYNGTS_1693	BAK50441.1	null	slr1266	-	3.101925899575119
844	151	SYNGTS_0151	BAK48899.1	null	glmS	-	3.1014675005077503
845	2154	SYNGTS_2154	BAK50902.1	null	secD	-	3.1009165959508773
846	2512	SYNGTS_2512	BAK51260.1	null	slr0924	-	3.100678959513516
847	2183	SYNGTS_2183	BAK50931.1	null	sll0325	-	3.100426778814931
848	1094	SYNGTS_1094	BAK49842.1	null	mutS	-	3.100295350035926
849	644	SYNGTS_0644	BAK49392.1	null	spoIID	-	3.1001711602534923
850	1526	SYNGTS_1526	BAK50274.1	null	sll1219	-	3.096259784093202
851	2451	SYNGTS_2451	BAK51199.1	null	slr0195	-	3.0957781956702015
852	467	SYNGTS_0467	BAK49215.1	null	mazG	-	3.094198576533803
853	1626	SYNGTS_1626	BAK50374.1	null	sll1888	-	3.0939208457337077
854	2159	SYNGTS_2159	BAK50907.1	null	radC	-	3.093819008580667
855	1195	SYNGTS_1195	BAK49943.1	null	sdhB	-	3.0936713797614566
856	2569	SYNGTS_2569	BAK51317.1	null	ssl1533	-	3.0934009725539076
857	812	SYNGTS_0812	BAK49560.1	null	slr1205	-	3.092332581368853
858	2021	SYNGTS_2021	BAK50769.1	null	slr1934	-	3.092039318035057
859	1100	SYNGTS_1100	BAK49848.1	null	sll1768	-	3.091795571003349
860	2231	SYNGTS_2231	BAK50979.1	null	lpxB	-	3.0900627436967705
861	136	SYNGTS_0136	BAK48884.1	null	ycf4	-	3.0897493891208
862	87	SYNGTS_0087	BAK48835.1	null	ipk	-	3.0893693060386336
863	2914	SYNGTS_2914	BAK51662.1	null	slr0556	-	3.0890655410601333
864	215	SYNGTS_0215	BAK48963.1	null	pdxJ	-	3.0889701966071197
865	3105	SYNGTS_3105	BAK51853.1	null	slr0454	-	3.088467828499335
866	2408	SYNGTS_2408	BAK51156.1	null	metS	-	3.088111998053672
867	279	SYNGTS_0279	BAK49027.1	null	slr1302	-	3.087649291855385
868	429	SYNGTS_0429	BAK49177.1	null	psaM	-	3.087304532506904
869	1124	SYNGTS_1124	BAK49872.1	null	trpS	-	3.0872222307491675
870	1401	SYNGTS_1401	BAK50149.1	null	ilvG	-	3.0866186452583837
871	843	SYNGTS_0843	BAK49591.1	null	rpl10	-	3.0864145319772907
872	568	SYNGTS_0568	BAK49316.1	null	ftsI	-	3.0861537689517258
873	507	SYNGTS_0507	BAK49255.1	null	ureC	-	3.082178584642365
874	186	SYNGTS_0186	BAK48934.1	null	slr1103	-	3.0815965585540193
875	693	SYNGTS_0693	BAK49441.1	null	sll1920	-	3.0809967656423987
876	514	SYNGTS_0514	BAK49262.1	null	dxs	-	3.0803395074115505
877	834	SYNGTS_0834	BAK49582.1	null	manA	-	3.0796817331675173
878	803	SYNGTS_0803	BAK49551.1	null	sll1118	-	3.079105339049892
879	1763	SYNGTS_1763	BAK50511.1	null	ssl2138	-	3.0787898693473754
880	2852	SYNGTS_2852	BAK51600.1	null	murE	-	3.0776499917703064
881	1205	SYNGTS_1205	BAK49953.1	null	sll1618	-	3.0775165470060837
882	3154	SYNGTS_3154	BAK51902.1	null	slr0596	-	3.0767551308369185
883	501	SYNGTS_0501	BAK49249.1	null	ssr3122	-	3.076550236661612
884	2606	SYNGTS_2606	BAK51354.1	null	slr0096	-	3.0764220763477272
885	2993	SYNGTS_2993	BAK51741.1	null	sll1496	-	3.075830553216636
886	1314	SYNGTS_1314	BAK50062.1	null	cphA	-	3.0740401866272458
887	1358	SYNGTS_1358	BAK50106.1	null	sll0254	-	3.0739866173652137
888	696	SYNGTS_0696	BAK49444.1	null	slr2025	-	3.0734569681100687
889	2128	SYNGTS_2128	BAK50876.1	null	accD	-	3.072063725340436
890	2514	SYNGTS_2514	BAK51262.1	null	sll0556	-	3.071831382759882
891	3072	SYNGTS_3072	BAK51820.1	null	slr1659	-	3.071717367502393
892	2277	SYNGTS_2277	BAK51025.1	null	sll0415	-	3.071226983771608
893	2083	SYNGTS_2083	BAK50831.1	null	slr0338	-	3.0711728455980007
894	518	SYNGTS_0518	BAK49266.1	null	psbF	-	3.0711600679381
895	825	SYNGTS_0825	BAK49573.1	null	mgtE	-	3.0704983978574996
896	3136	SYNGTS_3136	BAK51884.1	null	slr0586	-	3.0684118718776734
897	2760	SYNGTS_2760	BAK51508.1	null	sll0779	-	3.0679923990073346
898	1020	SYNGTS_1020	BAK49768.1	null	ruvA	-	3.067394785274058
899	1372	SYNGTS_1372	BAK50120.1	null	isiA	-	3.067115143381943
900	1494	SYNGTS_1494	BAK50242.1	null	slr2131	-	3.0662670407045547
901	694	SYNGTS_0694	BAK49442.1	null	fabD	-	3.0660055900360295
902	243	SYNGTS_0243	BAK48991.1	null	slr1796	-	3.065932907735484
903	2593	SYNGTS_2593	BAK51341.1	null	slr0082	-	3.0658699855435505
904	1817	SYNGTS_1817	BAK50565.1	null	sll0921	-	3.064821934999522
905	3106	SYNGTS_3106	BAK51854.1	null	slr0455	-	3.0647303779818964
906	2458	SYNGTS_2458	BAK51206.1	null	ssl0353	-	3.0645815918528148
907	2646	SYNGTS_2646	BAK51394.1	null	sll0596	-	3.064565607511591
908	2121	SYNGTS_2121	BAK50869.1	null	sll0350	-	3.06378049927186
909	2193	SYNGTS_2193	BAK50941.1	null	sll0319	-	3.0632391591499455
910	1423	SYNGTS_1423	BAK50171.1	null	sll1973	-	3.0627737470799814
911	713	SYNGTS_0713	BAK49461.1	null	ctaC	-	3.061543947354706
912	3134	SYNGTS_3134	BAK51882.1	null	slr1192	-	3.061515135622104
913	2346	SYNGTS_2346	BAK51094.1	null	uvrB	-	3.0613482711229927
914	2302	SYNGTS_2302	BAK51050.1	null	ycf40	-	3.060903870904198
915	2054	SYNGTS_2054	BAK50802.1	null	glgA	-	3.0604017568259594
916	2292	SYNGTS_2292	BAK51040.1	null	glcD	-	3.0600227926090544
917	2442	SYNGTS_2442	BAK51190.1	null	pyrR	-	3.0599947002705283
918	306	SYNGTS_0306	BAK49054.1	null	rps15	-	3.0598308418507094
919	618	SYNGTS_0618	BAK49366.1	null	slr1384	-	3.0595419337919023
920	1625	SYNGTS_1625	BAK50373.1	null	slr1971	-	3.059202280287995
921	717	SYNGTS_0717	BAK49465.1	null	slr1140	-	3.058863487963801
922	406	SYNGTS_0406	BAK49154.1	null	ycf45	-	3.0569264449972566
923	2678	SYNGTS_2678	BAK51426.1	null	ama	-	3.0568641173380855
924	2399	SYNGTS_2399	BAK51147.1	null	slr0642	-	3.0568055920139137
925	2982	SYNGTS_2982	BAK51730.1	null	dsbD	-	3.056390930671829
926	1364	SYNGTS_1364	BAK50112.1	null	slr0262	-	3.0563630266202986
927	2273	SYNGTS_2273	BAK51021.1	null	slr0232	-	3.05514311522396
928	25	SYNGTS_0025	BAK48773.1	null	sll1405	-	3.055000343874376
929	1783	SYNGTS_1783	BAK50531.1	null	slr1676	-	3.054788079626094
930	2698	SYNGTS_2698	BAK51446.1	null	ppk	-	3.054499057000687
931	1347	SYNGTS_1347	BAK50095.1	null	slr1726	-	3.0532041863945927
932	2486	SYNGTS_2486	BAK51234.1	null	cynS	-	3.052860935285451
933	929	SYNGTS_0929	BAK49677.1	null	slr1220	-	3.0526770104576726
934	1442	SYNGTS_1442	BAK50190.1	null	fabH	-	3.0520072983981397
935	2210	SYNGTS_2210	BAK50958.1	null	sll0310	-	3.051654507118629
936	1418	SYNGTS_1418	BAK50166.1	null	slr2100	-	3.051334463256067
937	1498	SYNGTS_1498	BAK50246.1	null	slr1322	-	3.051331028580056
938	2341	SYNGTS_2341	BAK51089.1	null	rps4	-	3.0509869057476604
939	1637	SYNGTS_1637	BAK50385.1	null	ycf55	-	3.0505446533590357
940	1742	SYNGTS_1742	BAK50490.1	null	glnH	-	3.049434191347645
941	596	SYNGTS_0596	BAK49344.1	null	slr1034	-	3.0489079406901025
942	2059	SYNGTS_2059	BAK50807.1	null	slr0322	-	3.0487386970473227
943	2375	SYNGTS_2375	BAK51123.1	null	pstB	-	3.0486939387275362
944	866	SYNGTS_0866	BAK49614.1	null	sll1725	-	3.0482512002420243
945	452	SYNGTS_0452	BAK49200.1	null	mcpA	-	3.047582142267483
946	3077	SYNGTS_3077	BAK51825.1	null	gst1	-	3.0467547336372895
947	2084	SYNGTS_2084	BAK50832.1	null	slr0168	-	3.0466432345296393
948	1237	SYNGTS_1237	BAK49985.1	null	pyrF	-	3.046451746856341
949	1131	SYNGTS_1131	BAK49879.1	null	pta	-	3.0456131667514224
950	2536	SYNGTS_2536	BAK51284.1	null	acs	-	3.045025539394153
951	2297	SYNGTS_2297	BAK51045.1	null	aspC	-	3.044919278964531
952	3032	SYNGTS_3032	BAK51780.1	null	leuC	-	3.044453273143902
953	1823	SYNGTS_1823	BAK50571.1	null	slr0938	-	3.0443351999619424
954	2373	SYNGTS_2373	BAK51121.1	null	sll0685	-	3.0441017742797434
955	2111	SYNGTS_2111	BAK50859.1	null	sll0157	-	3.0440350589317933
956	1192	SYNGTS_1192	BAK49940.1	null	opcA	-	3.0438154060095313
957	299	SYNGTS_0299	BAK49047.1	null	sll0938	-	3.042662503989486
958	1845	SYNGTS_1845	BAK50593.1	null	slr0953	-	3.0418511420137335
959	2922	SYNGTS_2922	BAK51670.1	null	ndhA	-	3.0413424170921024
960	1818	SYNGTS_1818	BAK50566.1	null	ppc	-	3.040705545781828
961	1617	SYNGTS_1617	BAK50365.1	null	hisF	-	3.0406935774177053
962	2737	SYNGTS_2737	BAK51485.1	null	slr0794	-	3.039447068041773
963	1	SYNGTS_0001	BAK51920.1	null	sds	-	3.0382143541864313
964	1348	SYNGTS_1348	BAK50096.1	null	rbcR	-	3.036661269482474
965	1069	SYNGTS_1069	BAK49817.1	null	sll1304	-	3.036214637899056
966	796	SYNGTS_0796	BAK49544.1	null	sll1121	-	3.034604078515356
967	244	SYNGTS_0244	BAK48992.1	null	sll1665	-	3.0340984080788393
968	2118	SYNGTS_2118	BAK50866.1	null	slr0360	-	3.034087644673839
969	1145	SYNGTS_1145	BAK49893.1	null	ssl3829	-	3.034047429386663
970	1924	SYNGTS_1924	BAK50672.1	null	sll0269	-	3.0338412104018166
971	1088	SYNGTS_1088	BAK49836.1	null	sll1775	-	3.032928769596919
972	3039	SYNGTS_3039	BAK51787.1	null	chlL	-	3.0327622253148774
973	610	SYNGTS_0610	BAK49358.1	null	cydA	-	3.0325987839038273
974	1593	SYNGTS_1593	BAK50341.1	null	pgi	-	3.0312974154255645
975	2860	SYNGTS_2860	BAK51608.1	null	slr0535	-	3.0311254545527855
976	2156	SYNGTS_2156	BAK50904.1	null	lpxD	-	3.0311210907760304
977	959	SYNGTS_0959	BAK49707.1	null	gshB	-	3.0310411070995356
978	2956	SYNGTS_2956	BAK51704.1	null	slr1461	-	3.0310028781812792
979	660	SYNGTS_0660	BAK49408.1	null	sll1575	-	3.030180200579394
980	1620	SYNGTS_1620	BAK50368.1	null	sll1891	-	3.029481213062314
981	3168	SYNGTS_3168	BAK51916.1	null	slr0607	-	3.029183063793436
982	516	SYNGTS_0516	BAK49264.1	null	ycf48	-	3.0288865372116796
983	831	SYNGTS_0831	BAK49579.1	null	sll1967	-	3.0285995421051046
984	2604	SYNGTS_2604	BAK51352.1	null	dnaJ	-	3.0277395661255686
985	769	SYNGTS_0769	BAK49517.1	null	rps3	-	3.0275287803727036
986	809	SYNGTS_0809	BAK49557.1	null	lacF	-	3.0274692115861996
987	540	SYNGTS_0540	BAK49288.1	null	phoH	-	3.026897922350369
988	826	SYNGTS_0826	BAK49574.1	null	sll1971	-	3.026384938835508
989	1186	SYNGTS_1186	BAK49934.1	null	nth	-	3.0227279374453713
990	2115	SYNGTS_2115	BAK50863.1	null	sll0154	-	3.021474347358321
991	3128	SYNGTS_3128	BAK51876.1	null	slr1186	-	3.0213702896694
992	1203	SYNGTS_1203	BAK49951.1	null	slr1739	-	3.0212126771798413
993	2360	SYNGTS_2360	BAK51108.1	null	rfbM	-	3.021077031675947
994	1775	SYNGTS_1775	BAK50523.1	null	slr1174	-	3.0210580210588893
995	1605	SYNGTS_1605	BAK50353.1	null	hypC	-	3.0209835458991665
996	390	SYNGTS_0390	BAK49138.1	null	sll0649	-	3.0196926937472184
997	1017	SYNGTS_1017	BAK49765.1	null	sll1265	-	3.019529900371425
998	1115	SYNGTS_1115	BAK49863.1	null	thrB	-	3.0195184893380023
999	1434	SYNGTS_1434	BAK50182.1	null	sll1424	-	3.0194262937482517
1000	1744	SYNGTS_1744	BAK50492.1	null	sll1102	-	3.0190807813846057
1001	2147	SYNGTS_2147	BAK50895.1	null	slr0769	-	3.0183713904208034
1002	3143	SYNGTS_3143	BAK51891.1	null	sll0576	-	3.0180450955587625
1003	2421	SYNGTS_2421	BAK51169.1	null	cbiM	-	3.017780872827107
1004	2631	SYNGTS_2631	BAK51379.1	null	slr0516	-	3.016200309048329
1005	1995	SYNGTS_1995	BAK50743.1	null	clpP4	-	3.016031108912136
1006	1032	SYNGTS_1032	BAK49780.1	null	slr0882	-	3.015965693533221
1007	2170	SYNGTS_2170	BAK50918.1	null	slr0780	-	3.0158601365026456
1008	504	SYNGTS_0504	BAK49252.1	null	hisD	-	3.0148463669860948
1009	1282	SYNGTS_1282	BAK50030.1	null	sll1961	-	3.014794003400649
1010	1525	SYNGTS_1525	BAK50273.1	null	slr1334	-	3.01414180604808
1011	714	SYNGTS_0714	BAK49462.1	null	ctaD	-	3.012792072813752
1012	1289	SYNGTS_1289	BAK50037.1	null	slr2059	-	3.012376480708625
1013	855	SYNGTS_0855	BAK49603.1	null	slr1829	-	3.0117328907132537
1014	484	SYNGTS_0484	BAK49232.1	null	slr1762	-	3.0116976133459503
1015	1887	SYNGTS_1887	BAK50635.1	null	slr1644	-	3.011429939626394
1016	2805	SYNGTS_2805	BAK51553.1	null	mraY	-	3.011216544420953
1017	863	SYNGTS_0863	BAK49611.1	null	psaA	-	3.0109700337360366
1018	1708	SYNGTS_1708	BAK50456.1	null	ndhC	-	3.0106323935947787
1019	2256	SYNGTS_2256	BAK51004.1	null	ssl0385	-	3.009478571171801
1020	2510	SYNGTS_2510	BAK51258.1	null	pth	-	3.0093796268422253
1021	936	SYNGTS_0936	BAK49684.1	null	sll1138	-	3.008971658447414
1022	952	SYNGTS_0952	BAK49700.1	null	sll1131	-	3.0087120092165995
1023	164	SYNGTS_0164	BAK48912.1	null	atpI	-	3.0086182206397853
1024	698	SYNGTS_0698	BAK49446.1	null	nadD	-	3.0078866994184734
1025	2108	SYNGTS_2108	BAK50856.1	null	ssl0294	-	3.007252307764137
1026	1047	SYNGTS_1047	BAK49795.1	null	amiA	-	3.006188719068666
1027	1914	SYNGTS_1914	BAK50662.1	null	sll0418	-	3.0056257347385507
1028	2524	SYNGTS_2524	BAK51272.1	null	sll0546	-	3.00486121027534
1029	1989	SYNGTS_1989	BAK50737.1	null	clpB	-	3.0042700262838355
1030	3095	SYNGTS_3095	BAK51843.1	null	sll0445	-	3.0039098868001632
1031	2310	SYNGTS_2310	BAK51058.1	null	gst	-	3.0036403021641713
1032	2642	SYNGTS_2642	BAK51390.1	null	prsA	-	3.0031035101846446
1033	458	SYNGTS_0458	BAK49206.1	null	rps32	-	3.002781153858267
1034	2559	SYNGTS_2559	BAK51307.1	null	purM	-	3.0024867420961483
1035	926	SYNGTS_0926	BAK49674.1	null	mraW	-	3.00152705300494
1036	1191	SYNGTS_1191	BAK49939.1	null	sll1628	-	3.000773256780992
1037	535	SYNGTS_0535	BAK49283.1	null	zntC	-	3.000682156797173
1038	1622	SYNGTS_1622	BAK50370.1	null	slr1969	-	3.0006152262189434
1039	3025	SYNGTS_3025	BAK51773.1	null	slr1583	-	3.0005534480495317
1040	2941	SYNGTS_2941	BAK51689.1	null	sll1333	-	2.9998997163064183
1041	222	SYNGTS_0222	BAK48970.1	null	sll1678	-	2.999185400325804
1042	2243	SYNGTS_2243	BAK50991.1	null	sppA	-	2.998636601597519
1043	372	SYNGTS_0372	BAK49120.1	null	obgE	-	2.9982190486988762
1044	491	SYNGTS_0491	BAK49239.1	null	sll1640	-	2.998182638283201
1045	1151	SYNGTS_1151	BAK49899.1	null	slr2144	-	2.9969704326319997
1046	488	SYNGTS_0488	BAK49236.1	null	gad	-	2.996528850890394
1047	1231	SYNGTS_1231	BAK49979.1	null	mnmA	-	2.995693909484827
1048	2158	SYNGTS_2158	BAK50906.1	null	rpl35	-	2.9951749465245014
1049	99	SYNGTS_0099	BAK48847.1	null	slr0731	-	2.994596425152611
1050	1272	SYNGTS_1272	BAK50020.1	null	pys	-	2.993974019757138
1051	1978	SYNGTS_1978	BAK50726.1	null	slr0149	-	2.9937916431186817
1052	2374	SYNGTS_2374	BAK51122.1	null	pstB	-	2.9935316854688834
1053	1710	SYNGTS_1710	BAK50458.1	null	ndhJ	-	2.992727351155483
1054	397	SYNGTS_0397	BAK49145.1	null	ureG	-	2.9921088581380233
1055	2457	SYNGTS_2457	BAK51205.1	null	hdrB	-	2.991833326150781
1056	134	SYNGTS_0134	BAK48882.1	null	sll0228	-	2.9917882945188166
1057	2192	SYNGTS_2192	BAK50940.1	null	rnd	-	2.991377080676367
1058	2588	SYNGTS_2588	BAK51336.1	null	slr0078	-	2.9911753626678244
1059	1958	SYNGTS_1958	BAK50706.1	null	ycf39	-	2.990224671566031
1060	2955	SYNGTS_2955	BAK51703.1	null	sll1366	-	2.989720190465391
1061	1905	SYNGTS_1905	BAK50653.1	null	sll0426	-	2.9890089942154674
1062	1343	SYNGTS_1343	BAK50091.1	null	mntC	-	2.9888238065571984
1063	2516	SYNGTS_2516	BAK51264.1	null	ftrC	-	2.988671658869636
1064	2475	SYNGTS_2475	BAK51223.1	null	metH	-	2.9882581434422404
1065	2329	SYNGTS_2329	BAK51077.1	null	gspE	-	2.9874020606175162
1066	1806	SYNGTS_1806	BAK50554.1	null	sll1556	-	2.9873586089144184
1067	1899	SYNGTS_1899	BAK50647.1	null	ssr0756	-	2.986149526774988
1068	1122	SYNGTS_1122	BAK49870.1	null	ssr3188	-	2.9856614243774278
1069	2823	SYNGTS_2823	BAK51571.1	null	tar	-	2.985648160799842
1070	2889	SYNGTS_2889	BAK51637.1	null	slr0929	-	2.985328161863264
1071	2827	SYNGTS_2827	BAK51575.1	null	sll0038	-	2.985316722063174
1072	775	SYNGTS_0775	BAK49523.1	null	rpl3	-	2.9850269444992787
1073	1457	SYNGTS_1457	BAK50205.1	null	hflX	-	2.9842901666308648
1074	2901	SYNGTS_2901	BAK51649.1	null	amt3	-	2.984104447072959
1075	948	SYNGTS_0948	BAK49696.1	null	slr1235	-	2.984039114779817
1076	927	SYNGTS_0927	BAK49675.1	null	slr1218	-	2.983257076398556
1077	65	SYNGTS_0065	BAK48813.1	null	adk	-	2.9830629206618964
1078	1510	SYNGTS_1510	BAK50258.1	null	sll1229	-	2.982077774689238
1079	2892	SYNGTS_2892	BAK51640.1	null	hisG	-	2.9820639558313773
1080	545	SYNGTS_0545	BAK49293.1	null	sll1934	-	2.981893348828753
1081	627	SYNGTS_0627	BAK49375.1	null	sll1291	-	2.9794756787171868
1082	671	SYNGTS_0671	BAK49419.1	null	sll1568	-	2.9789787630616633
1083	292	SYNGTS_0292	BAK49040.1	null	sll0943	-	2.9781115106710145
1084	578	SYNGTS_0578	BAK49326.1	null	sll0996	-	2.9780962899634105
1085	1516	SYNGTS_1516	BAK50264.1	null	hoxH	-	2.9765693735804204
1086	2400	SYNGTS_2400	BAK51148.1	null	slr0643	-	2.976410800817005
1087	2785	SYNGTS_2785	BAK51533.1	null	polA	-	2.976307940495996
1088	1352	SYNGTS_1352	BAK50100.1	null	kdpA	-	2.9760606564632774
1089	68	SYNGTS_0068	BAK48816.1	null	purL	-	2.975997562934135
1090	2418	SYNGTS_2418	BAK51166.1	null	slr0418	-	2.9750031503011156
1091	283	SYNGTS_0283	BAK49031.1	null	slr1306	-	2.9743930184420426
1092	1831	SYNGTS_1831	BAK50579.1	null	slr0944	-	2.9741864030107115
1093	1300	SYNGTS_1300	BAK50048.1	null	apcC	-	2.9739119548936555
1094	1692	SYNGTS_1692	BAK50440.1	null	sll1178	-	2.973737946912451
1095	2213	SYNGTS_2213	BAK50961.1	null	sll0023	-	2.9727874068334064
1096	272	SYNGTS_0272	BAK49020.1	null	sll1193	-	2.972442592109158
1097	235	SYNGTS_0235	BAK48983.1	null	aroK	-	2.970962641691166
1098	922	SYNGTS_0922	BAK49670.1	null	ftsZ	-	2.9706973351747643
1099	911	SYNGTS_0911	BAK49659.1	null	sll1456	-	2.970371950240378
1100	2208	SYNGTS_2208	BAK50956.1	null	hisS	-	2.9699592669551915
1101	3071	SYNGTS_3071	BAK51819.1	null	slr1658	-	2.9691910877052203
1102	2858	SYNGTS_2858	BAK51606.1	null	slr0533	-	2.9687874229846942
1103	2663	SYNGTS_2663	BAK51411.1	null	ycf36	-	2.9687696157364782
1104	740	SYNGTS_0740	BAK49488.1	null	ssl3451	-	2.9683459703142328
1105	426	SYNGTS_0426	BAK49174.1	null	ycf20	-	2.9675148334271078
1106	904	SYNGTS_0904	BAK49652.1	null	hypE	-	2.9668339803316908
1107	1647	SYNGTS_1647	BAK50395.1	null	lytR	-	2.9656004134424965
1108	2855	SYNGTS_2855	BAK51603.1	null	slr0530	-	2.9652938875384005
1109	1980	SYNGTS_1980	BAK50728.1	null	slr0151	-	2.9652436772717925
1110	250	SYNGTS_0250	BAK48998.1	null	cofH	-	2.9648780302562985
1111	2546	SYNGTS_2546	BAK51294.1	null	rpl33	-	2.9645721533129854
1112	2058	SYNGTS_2058	BAK50806.1	null	era	-	2.964485676282713
1113	238	SYNGTS_0238	BAK48986.1	null	slr1794	-	2.964440301055441
1114	978	SYNGTS_0978	BAK49726.1	null	slr1441	-	2.9637126677430397
1115	2469	SYNGTS_2469	BAK51217.1	null	ftrV	-	2.963383544306217
1116	2570	SYNGTS_2570	BAK51318.1	null	slr0845	-	2.9625889240249266
1117	896	SYNGTS_0896	BAK49644.1	null	slr1544	-	2.962569031619988
1118	2478	SYNGTS_2478	BAK51226.1	null	sll0888	-	2.962242335484521
1119	2862	SYNGTS_2862	BAK51610.1	null	sll0509	-	2.962181921913742
1120	654	SYNGTS_0654	BAK49402.1	null	cpcC	-	2.9609648294970663
1121	355	SYNGTS_0355	BAK49103.1	null	ssr1766	-	2.960465328190941
1122	2503	SYNGTS_2503	BAK51251.1	null	map	-	2.9600134469035564
1123	2433	SYNGTS_2433	BAK51181.1	null	sll0376	-	2.959785127324604
1124	597	SYNGTS_0597	BAK49345.1	null	slr1035	-	2.958905593526386
1125	2007	SYNGTS_2007	BAK50755.1	null	sll1864	-	2.958555984422484
1126	219	SYNGTS_0219	BAK48967.1	null	hhoA	-	2.9582221572237293
1127	1077	SYNGTS_1077	BAK49825.1	null	slr1856	-	2.957981704630148
1128	2835	SYNGTS_2835	BAK51583.1	null	sll0033	-	2.9573725467748555
1129	1159	SYNGTS_1159	BAK49907.1	null	sppA	-	2.9570415029636297
1130	1437	SYNGTS_1437	BAK50185.1	null	slr1506	-	2.9570048739064436
1131	450	SYNGTS_0450	BAK49198.1	null	slr1042	-	2.955555062125018
1132	2582	SYNGTS_2582	BAK51330.1	null	slr0076	-	2.955170292267139
1133	2881	SYNGTS_2881	BAK51629.1	null	asnS	-	2.9549887546956946
1134	589	SYNGTS_0589	BAK49337.1	null	sll0990	-	2.9536831441402986
1135	1217	SYNGTS_1217	BAK49965.1	null	rpoE	-	2.953195988422965
1136	71	SYNGTS_0071	BAK48819.1	null	sll1053	-	2.953117525251572
1137	1321	SYNGTS_1321	BAK50069.1	null	pma1	-	2.9528309353373645
1138	1096	SYNGTS_1096	BAK49844.1	null	sll1770	-	2.9527301616727373
1139	1687	SYNGTS_1687	BAK50435.1	null	sll1369	-	2.9522921713240753
1140	2460	SYNGTS_2460	BAK51208.1	null	ssl0352	-	2.9520040382741275
1141	2595	SYNGTS_2595	BAK51343.1	null	argC	-	2.951833233202616
1142	3139	SYNGTS_3139	BAK51887.1	null	sll0577	-	2.9503558874427016
1143	1634	SYNGTS_1634	BAK50382.1	null	sll1882	-	2.95028260088338
1144	72	SYNGTS_0072	BAK48820.1	null	gmk	-	2.9502510978641943
1145	1915	SYNGTS_1915	BAK50663.1	null	dnaX	-	2.9500147237377603
1146	2180	SYNGTS_2180	BAK50928.1	null	tpi	-	2.9499628232218846
1147	197	SYNGTS_0197	BAK48945.1	null	ccmM	-	2.949875777802337
1148	414	SYNGTS_0414	BAK49162.1	null	slr1594	-	2.949401161130618
1149	3066	SYNGTS_3066	BAK51814.1	null	sll1549	-	2.9490046704679878
1150	2095	SYNGTS_2095	BAK50843.1	null	gcvT	-	2.9489047918384523
1151	1743	SYNGTS_1743	BAK50491.1	null	sll1103	-	2.948524726765667
1152	1964	SYNGTS_1964	BAK50712.1	null	ssr0657	-	2.9484613761827725
1153	1483	SYNGTS_1483	BAK50231.1	null	slr2122	-	2.9481031459897107
1154	2461	SYNGTS_2461	BAK51209.1	null	sll0182	-	2.9478768300246414
1155	1061	SYNGTS_1061	BAK49809.1	null	sll1308	-	2.9477589817866643
1156	3065	SYNGTS_3065	BAK51813.1	null	sll1550	-	2.947203654215231
1157	2906	SYNGTS_2906	BAK51654.1	null	asd	-	2.9471138359862787
1158	1972	SYNGTS_1972	BAK50720.1	null	hat	-	2.94638686807251
1159	1235	SYNGTS_1235	BAK49983.1	null	slr0865	-	2.946286233947816
1160	1660	SYNGTS_1660	BAK50408.1	null	sll1388	-	2.945923378903544
1161	941	SYNGTS_0941	BAK49689.1	null	slr1230	-	2.94571020980526
1162	1747	SYNGTS_1747	BAK50495.1	null	fus	-	2.9449429189874934
1163	2584	SYNGTS_2584	BAK51332.1	null	sll0086	-	2.9448988552391837
1164	1996	SYNGTS_1996	BAK50744.1	null	clpP3	-	2.944631360654664
1165	46	SYNGTS_0046	BAK48794.1	null	msrA	-	2.94408237984885
1166	430	SYNGTS_0430	BAK49178.1	null	slr1601	-	2.9432798878735493
1167	1737	SYNGTS_1737	BAK50485.1	null	hypB	-	2.9430471299901932
1168	2819	SYNGTS_2819	BAK51567.1	null	sps	-	2.942383475380254
1169	382	SYNGTS_0382	BAK49130.1	null	exbB	-	2.942319723907472
1170	2110	SYNGTS_2110	BAK50858.1	null	glgB	-	2.9419428199431743
1171	233	SYNGTS_0233	BAK48981.1	null	cysH	-	2.9413307654809198
1172	392	SYNGTS_0392	BAK49140.1	null	sll0647	-	2.9408842111607703
1173	1436	SYNGTS_1436	BAK50184.1	null	ssl2781	-	2.9405537792245027
1174	2535	SYNGTS_2535	BAK51283.1	null	slr0575	-	2.940424067452463
1175	1104	SYNGTS_1104	BAK49852.1	null	slr1876	-	2.938857441171956
1176	2356	SYNGTS_2356	BAK51104.1	null	slr0488	-	2.938842244293757
1177	3038	SYNGTS_3038	BAK51786.1	null	slr0748	-	2.9382618506626415
1178	1123	SYNGTS_1123	BAK49871.1	null	ssl3364	-	2.937812161744521
1179	2951	SYNGTS_2951	BAK51699.1	null	cysA	-	2.9374348413532805
1180	722	SYNGTS_0722	BAK49470.1	null	sll1078	-	2.936884062931172
1181	225	SYNGTS_0225	BAK48973.1	null	sll1675	-	2.936881155835757
1182	1138	SYNGTS_1138	BAK49886.1	null	sll2009	-	2.9362712829964632
1183	762	SYNGTS_0762	BAK49510.1	null	rps8	-	2.9358308005027958
1184	1668	SYNGTS_1668	BAK50416.1	null	slr1470	-	2.9353193376991906
1185	2806	SYNGTS_2806	BAK51554.1	null	slr0765	-	2.935127405756823
1186	2268	SYNGTS_2268	BAK51016.1	null	ycf43	-	2.9350638063752044
1187	2506	SYNGTS_2506	BAK51254.1	null	panD	-	2.934794167735295
1188	1967	SYNGTS_1967	BAK50715.1	null	sll0354	-	2.9345098451876765
1189	451	SYNGTS_0451	BAK49199.1	null	slr1043	-	2.933735850197781
1190	2328	SYNGTS_2328	BAK51076.1	null	grpE	-	2.9329440891602037
1191	47	SYNGTS_0047	BAK48795.1	null	glgA	-	2.9326584665097215
1192	2820	SYNGTS_2820	BAK51568.1	null	slr0023	-	2.932492723277376
1193	1150	SYNGTS_1150	BAK49898.1	null	sll2002	-	2.9323199647184826
1194	2355	SYNGTS_2355	BAK51103.1	null	slr0487	-	2.9322845596301725
1195	1735	SYNGTS_1735	BAK50483.1	null	mrcA	-	2.9320871716881722
1196	202	SYNGTS_0202	BAK48950.1	null	ank	-	2.931542572494778
1197	735	SYNGTS_0735	BAK49483.1	null	sll1071	-	2.9309281643398224
1198	274	SYNGTS_0274	BAK49022.1	null	ubiH	-	2.930871517742379
1199	2566	SYNGTS_2566	BAK51314.1	null	pcnB	-	2.930219777526956
1200	2651	SYNGTS_2651	BAK51399.1	null	slr0616	-	2.930090313513352
1201	1420	SYNGTS_1420	BAK50168.1	null	ftsY	-	2.929962390896399
1202	1933	SYNGTS_1933	BAK50681.1	null	slr0284	-	2.9290933800039323
1203	832	SYNGTS_0832	BAK49580.1	null	ilvA	-	2.9289592607161516
1204	1751	SYNGTS_1751	BAK50499.1	null	purD	-	2.9287584660910633
1205	1581	SYNGTS_1581	BAK50329.1	null	sll1254	-	2.928748108404312
1206	2664	SYNGTS_2664	BAK51412.1	null	slr0624	-	2.928124100313668
1207	1822	SYNGTS_1822	BAK50570.1	null	slr0937	-	2.9280805685324047
1208	2241	SYNGTS_2241	BAK50989.1	null	sll0005	-	2.9273453866845554
1209	1500	SYNGTS_1500	BAK50248.1	null	slr1324	-	2.9270531255972383
1210	559	SYNGTS_0559	BAK49307.1	null	slr1912	-	2.9255213210446804
1211	635	SYNGTS_0635	BAK49383.1	null	slr1393	-	2.9245189297409766
1212	1390	SYNGTS_1390	BAK50138.1	null	sll0236	-	2.9243968450175366
1213	2428	SYNGTS_2428	BAK51176.1	null	lpxA	-	2.924192721550533
1214	785	SYNGTS_0785	BAK49533.1	null	slr1901	-	2.9238236935056063
1215	512	SYNGTS_0512	BAK49260.1	null	sll1946	-	2.9235004306502375
1216	2250	SYNGTS_2250	BAK50998.1	null	ssr0349	-	2.9230838605800886
1217	496	SYNGTS_0496	BAK49244.1	null	slr1770	-	2.921593993899144
1218	1690	SYNGTS_1690	BAK50438.1	null	hlyB	-	2.920688629986541
1219	2911	SYNGTS_2911	BAK51659.1	null	slr0554	-	2.9195200263356433
1220	1455	SYNGTS_1455	BAK50203.1	null	ntrX	-	2.9192626052024
1221	931	SYNGTS_0931	BAK49679.1	null	uvrD	-	2.9187351545854336
1222	1839	SYNGTS_1839	BAK50587.1	null	slr0950	-	2.918373421962026
1223	1771	SYNGTS_1771	BAK50519.1	null	sll1087	-	2.9178589942854924
1224	2637	SYNGTS_2637	BAK51385.1	null	purL	-	2.9177029885449204
1225	2682	SYNGTS_2682	BAK51430.1	null	slr0109	-	2.9176506870626904
1226	2473	SYNGTS_2473	BAK51221.1	null	slr0211	-	2.9166267360087264
1227	2134	SYNGTS_2134	BAK50882.1	null	slr0378	-	2.9165627553675364
1228	1229	SYNGTS_1229	BAK49977.1	null	lmbP	-	2.916465083101156
1229	721	SYNGTS_0721	BAK49469.1	null	hypB	-	2.9163330721450857
1230	2599	SYNGTS_2599	BAK51347.1	null	crtO	-	2.915277760112726
1231	393	SYNGTS_0393	BAK49141.1	null	cyaA	-	2.914900955385089
1232	1132	SYNGTS_1132	BAK49880.1	null	sll2015	-	2.9145162672034237
1233	404	SYNGTS_0404	BAK49152.1	null	sll0639	-	2.9139802252898734
1234	801	SYNGTS_0801	BAK49549.1	null	slr1196	-	2.9139655812731107
1235	2701	SYNGTS_2701	BAK51449.1	null	minC	-	2.913536222638158
1236	2575	SYNGTS_2575	BAK51323.1	null	coaD	-	2.9134969950495324
1237	2736	SYNGTS_2736	BAK51484.1	null	slr0793	-	2.913432062794324
1238	1392	SYNGTS_1392	BAK50140.1	null	ssr3532	-	2.9132139050815518
1239	544	SYNGTS_0544	BAK49292.1	null	slr2052	-	2.9129210859211643
1240	638	SYNGTS_0638	BAK49386.1	null	slr1395	-	2.912786332327103
1241	2981	SYNGTS_2981	BAK51729.1	null	nadA	-	2.9127033648137184
1242	1033	SYNGTS_1033	BAK49781.1	null	psr	-	2.9126948805600277
1243	1807	SYNGTS_1807	BAK50555.1	null	sll1555	-	2.9126314951436654
1244	1428	SYNGTS_1428	BAK50176.1	null	sll1428	-	2.912241104104025
1245	2445	SYNGTS_2445	BAK51193.1	null	sll0189	-	2.9121832079555148
1246	123	SYNGTS_0123	BAK48871.1	null	slr0238	-	2.912002011815318
1247	581	SYNGTS_0581	BAK49329.1	null	sll0995	-	2.911515315779866
1248	2980	SYNGTS_2980	BAK51728.1	null	sll0623	-	2.9114104238562266
1249	2244	SYNGTS_2244	BAK50992.1	null	ponA	-	2.9112760846594536
1250	135	SYNGTS_0135	BAK48883.1	null	ppiB	-	2.910966169455543
1251	2719	SYNGTS_2719	BAK51467.1	null	slr0312	-	2.9107702298659985
1252	48	SYNGTS_0048	BAK48796.1	null	sll1392	-	2.9106164810799386
1253	645	SYNGTS_0645	BAK49393.1	null	slr1699	-	2.910610488837207
1254	1227	SYNGTS_1227	BAK49975.1	null	purT	-	2.9105073822477894
1255	3153	SYNGTS_3153	BAK51901.1	null	fur	-	2.910455435719288
1256	1430	SYNGTS_1430	BAK50178.1	null	hhoB	-	2.910307887682472
1257	2822	SYNGTS_2822	BAK51570.1	null	sll0043	-	2.908676277667556
1258	2874	SYNGTS_2874	BAK51622.1	null	trpB	-	2.908358324832869
1259	1768	SYNGTS_1768	BAK50516.1	null	slr1170	-	2.9080885439108672
1260	2629	SYNGTS_2629	BAK51377.1	null	slr0513	-	2.9073556654654102
1261	141	SYNGTS_0141	BAK48889.1	null	slr0251	-	2.906979292982387
1262	2953	SYNGTS_2953	BAK51701.1	null	chrA	-	2.9067657987555697
1263	1861	SYNGTS_1861	BAK50609.1	null	sll1537	-	2.905927489145653
1264	1530	SYNGTS_1530	BAK50278.1	null	dacB	-	2.9059118774546318
1265	232	SYNGTS_0232	BAK48980.1	null	slr1790	-	2.9058937596656413
1266	741	SYNGTS_0741	BAK49489.1	null	bfr	-	2.905679142349386
1267	1327	SYNGTS_1327	BAK50075.1	null	sll1609	-	2.9046303112364886
1268	1188	SYNGTS_1188	BAK49936.1	null	sll1631	-	2.9043043025986828
1269	2140	SYNGTS_2140	BAK50888.1	null	slr0384	-	2.904115850555331
1270	1917	SYNGTS_1917	BAK50665.1	null	sms	-	2.904096663228265
1271	1549	SYNGTS_1549	BAK50297.1	null	slr0815	-	2.9039775928090767
1272	1065	SYNGTS_1065	BAK49813.1	null	slr1410	-	2.9033484677346433
1273	2574	SYNGTS_2574	BAK51322.1	null	sll0821	-	2.9005898477713035
1274	633	SYNGTS_0633	BAK49381.1	null	feoB	-	2.8984851288393627
1275	2661	SYNGTS_2661	BAK51409.1	null	trxA	-	2.8982118540513166
1276	537	SYNGTS_0537	BAK49285.1	null	slr2045	-	2.897940918906504
1277	2571	SYNGTS_2571	BAK51319.1	null	sdhB	-	2.897659178170961
1278	1724	SYNGTS_1724	BAK50472.1	null	pyrG	-	2.8969190483260365
1279	1849	SYNGTS_1849	BAK50597.1	null	slr0957	-	2.8969111628509867
1280	1636	SYNGTS_1636	BAK50384.1	null	sll1880	-	2.8963047299317832
1281	3056	SYNGTS_3056	BAK51804.1	null	kaiC1	-	2.8959985324014212
1282	2045	SYNGTS_2045	BAK50793.1	null	slr1950	-	2.895802870994695
1283	521	SYNGTS_0521	BAK49269.1	null	proB	-	2.8946580050030963
1284	1137	SYNGTS_1137	BAK49885.1	null	murD	-	2.893964119853927
1285	1245	SYNGTS_1245	BAK49993.1	null	mutS	-	2.8937397674508003
1286	216	SYNGTS_0216	BAK48964.1	null	slr1780	-	2.893263417301469
1287	3107	SYNGTS_3107	BAK51855.1	null	slr0456	-	2.8932324039158943
1288	2781	SYNGTS_2781	BAK51529.1	null	sll0672	-	2.893066450293846
1289	480	SYNGTS_0480	BAK49228.1	null	slr1759	-	2.8923216899611863
1290	1365	SYNGTS_1365	BAK50113.1	null	slr0263	-	2.891981939556117
1291	155	SYNGTS_0155	BAK48903.1	null	ctpB	-	2.891470425679929
1292	482	SYNGTS_0482	BAK49230.1	null	ytfC	-	2.8907752908800846
1293	1052	SYNGTS_1052	BAK49800.1	null	sll0860	-	2.889038794638494
1294	1277	SYNGTS_1277	BAK50025.1	null	slr1259	-	2.886791148101706
1295	1527	SYNGTS_1527	BAK50275.1	null	ycf39	-	2.886329589403992
1296	1357	SYNGTS_1357	BAK50105.1	null	sll1586	-	2.886022018952207
1297	481	SYNGTS_0481	BAK49229.1	null	slr1760	-	2.8860191686133208
1298	2124	SYNGTS_2124	BAK50872.1	null	slr0364	-	2.885851423635996
1299	679	SYNGTS_0679	BAK49427.1	null	ndhD6	-	2.8857432860370205
1300	2303	SYNGTS_2303	BAK51051.1	null	slr0050	-	2.8851338296489937
1301	3150	SYNGTS_3150	BAK51898.1	null	slr0593	-	2.8850601555761837
1302	2525	SYNGTS_2525	BAK51273.1	null	sll0545	-	2.8844132400014875
1303	806	SYNGTS_0806	BAK49554.1	null	mutL	-	2.884263206872471
1304	456	SYNGTS_0456	BAK49204.1	null	slr1048	-	2.884249324089148
1305	1788	SYNGTS_1788	BAK50536.1	null	leuA	-	2.8836699472097815
1306	2998	SYNGTS_2998	BAK51746.1	null	slr1563	-	2.883339640468996
1307	2034	SYNGTS_2034	BAK50782.1	null	ssr3300	-	2.882976540003261
1308	2015	SYNGTS_2015	BAK50763.1	null	sll1863	-	2.882545392755955
1309	2995	SYNGTS_2995	BAK51743.1	null	aroE	-	2.8824089148807244
1310	477	SYNGTS_0477	BAK49225.1	null	gpsA	-	2.8816375107122356
1311	1561	SYNGTS_1561	BAK50309.1	null	slr0821	-	2.8787577279194885
1312	3102	SYNGTS_3102	BAK51850.1	null	slr0453	-	2.876915352856036
1313	2429	SYNGTS_2429	BAK51177.1	null	slr0420	-	2.8768737612945077
1314	508	SYNGTS_0508	BAK49256.1	null	sll1749	-	2.876734447585395
1315	1306	SYNGTS_1306	BAK50054.1	null	thl	-	2.876660679140432
1316	2950	SYNGTS_2950	BAK51698.1	null	cysW	-	2.87656729232255
1317	2903	SYNGTS_2903	BAK51651.1	null	clpX	-	2.876498899831487
1318	2667	SYNGTS_2667	BAK51415.1	null	slr0626	-	2.876126301166
1319	2288	SYNGTS_2288	BAK51036.1	null	accB	-	2.875650393311666
1320	1341	SYNGTS_1341	BAK50089.1	null	mntB	-	2.875283765981453
1321	1293	SYNGTS_1293	BAK50041.1	null	ssl3692	-	2.874478531736901
1322	629	SYNGTS_0629	BAK49377.1	null	sll1289	-	2.874314300954688
1323	1931	SYNGTS_1931	BAK50679.1	null	desD	-	2.87411007646888
1324	1801	SYNGTS_1801	BAK50549.1	null	slr1686	-	2.8724126822730063
1325	1062	SYNGTS_1062	BAK49810.1	null	slr1406	-	2.8711724008366675
1326	1025	SYNGTS_1025	BAK49773.1	null	slr0878	-	2.87105917192026
1327	3010	SYNGTS_3010	BAK51758.1	null	slr1573	-	2.870049869941519
1328	2964	SYNGTS_2964	BAK51712.1	null	hisA	-	2.8698542359541466
1329	2538	SYNGTS_2538	BAK51286.1	null	desC	-	2.869648881564206
1330	2834	SYNGTS_2834	BAK51582.1	null	sll0034	-	2.8693632439222108
1331	1330	SYNGTS_1330	BAK50078.1	null	sll1606	-	2.868483676119239
1332	2976	SYNGTS_2976	BAK51724.1	null	lim17	-	2.8683228077433807
1333	1212	SYNGTS_1212	BAK49960.1	null	slr0852	-	2.868077851869993
1334	1765	SYNGTS_1765	BAK50513.1	null	gldA	-	2.8680515488428084
1335	1850	SYNGTS_1850	BAK50598.1	null	cysS	-	2.867624884220504
1336	1943	SYNGTS_1943	BAK50691.1	null	slr0292	-	2.8665735233256173
1337	3064	SYNGTS_3064	BAK51812.1	null	ama	-	2.8663408108230937
1338	2562	SYNGTS_2562	BAK51310.1	null	nylA	-	2.866294787530193
1339	3045	SYNGTS_3045	BAK51793.1	null	slr0753	-	2.86613246663462
1340	771	SYNGTS_0771	BAK49519.1	null	rps19	-	2.8657642915727406
1341	1411	SYNGTS_1411	BAK50159.1	null	sll1979	-	2.8654703956097225
1342	971	SYNGTS_0971	BAK49719.1	null	ileS	-	2.864662904280686
1343	1312	SYNGTS_1312	BAK50060.1	null	slr2000	-	2.8645785570615514
1344	3089	SYNGTS_3089	BAK51837.1	null	norB	-	2.864189802748638
1345	685	SYNGTS_0685	BAK49433.1	null	slr2013	-	2.8640389878533963
1346	1078	SYNGTS_1078	BAK49826.1	null	glgX	-	2.862763626337656
1347	444	SYNGTS_0444	BAK49192.1	null	ssr2711	-	2.8625543876465174
1348	1522	SYNGTS_1522	BAK50270.1	null	hoxF	-	2.862061808640888
1349	2144	SYNGTS_2144	BAK50892.1	null	slr0386	-	2.8616714035492965
1350	1225	SYNGTS_1225	BAK49973.1	null	dnaA	-	2.8611914982462583
1351	2866	SYNGTS_2866	BAK51614.1	null	sll0506	-	2.860807381151421
1352	1923	SYNGTS_1923	BAK50671.1	null	priA	-	2.86067385330428
1353	2325	SYNGTS_2325	BAK51073.1	null	slr0061	-	2.8606211784268756
1354	547	SYNGTS_0547	BAK49295.1	null	dnaJ	-	2.860231080711718
1355	1424	SYNGTS_1424	BAK50172.1	null	slr2105	-	2.8599259161454804
1356	2910	SYNGTS_2910	BAK51658.1	null	slr0553	-	2.8598207354415646
1357	625	SYNGTS_0625	BAK49373.1	null	sll1293	-	2.8595513846434617
1358	2202	SYNGTS_2202	BAK50950.1	null	sll0314	-	2.8592741691272328
1359	3074	SYNGTS_3074	BAK51822.1	null	sll1547	-	2.8586765093926645
1360	2333	SYNGTS_2333	BAK51081.1	null	sll0055	-	2.8580273593299057
1361	2441	SYNGTS_2441	BAK51189.1	null	sll0369	-	2.858009622724552
1362	2902	SYNGTS_2902	BAK51650.1	null	sll0536	-	2.857893500989855
1363	140	SYNGTS_0140	BAK48888.1	null	slr0250	-	2.857304750120002
1364	2039	SYNGTS_2039	BAK50787.1	null	slr1944	-	2.8571736092046294
1365	3167	SYNGTS_3167	BAK51915.1	null	slr0606	-	2.8567908935696398
1366	1550	SYNGTS_1550	BAK50298.1	null	slr0816	-	2.8566573654307823
1367	2611	SYNGTS_2611	BAK51359.1	null	sll0487	-	2.855679032580272
1368	3164	SYNGTS_3164	BAK51912.1	null	dnaE	-	2.854554485003784
1369	1729	SYNGTS_1729	BAK50477.1	null	slr1530	-	2.8538882906726672
1370	180	SYNGTS_0180	BAK48928.1	null	slr1097	-	2.853087728079904
1371	2267	SYNGTS_2267	BAK51015.1	null	sll0195	-	2.853002114517694
1372	1821	SYNGTS_1821	BAK50569.1	null	nadC	-	2.8523265494398697
1373	105	SYNGTS_0105	BAK48853.1	null	xerC	-	2.8522089368960772
1374	409	SYNGTS_0409	BAK49157.1	null	slr0695	-	2.8518015244651767
1375	1511	SYNGTS_1511	BAK50259.1	null	sll1228	-	2.8515853513222384
1376	748	SYNGTS_0748	BAK49496.1	null	rpl13	-	2.851513575934174
1377	1112	SYNGTS_1112	BAK49860.1	null	sll1762	-	2.851178998131456
1378	1279	SYNGTS_1279	BAK50027.1	null	slr1261	-	2.8506778820968557
1379	1309	SYNGTS_1309	BAK50057.1	null	sll1905	-	2.850352605930736
1380	1149	SYNGTS_1149	BAK49897.1	null	cefD	-	2.849975196689486
1381	651	SYNGTS_0651	BAK49399.1	null	slr1702	-	2.8499610662913346
1382	1680	SYNGTS_1680	BAK50428.1	null	slr1478	-	2.84928693750078
1383	2730	SYNGTS_2730	BAK51478.1	null	slr0787	-	2.849149490280438
1384	1019	SYNGTS_1019	BAK49767.1	null	mscL	-	2.8490946059969207
1385	1262	SYNGTS_1262	BAK50010.1	null	pstC	-	2.8490914921168358
1386	1121	SYNGTS_1121	BAK49869.1	null	sll1757	-	2.848998507197799
1387	245	SYNGTS_0245	BAK48993.1	null	sll1664	-	2.848830986332279
1388	2387	SYNGTS_2387	BAK51135.1	null	ruvB	-	2.8480125898905295
1389	2931	SYNGTS_2931	BAK51679.1	null	murB	-	2.8477377406735656
1390	1113	SYNGTS_1113	BAK49861.1	null	cobI	-	2.8475278753476174
1391	307	SYNGTS_0307	BAK49055.1	null	sll0932	-	2.8475216729295236
1392	96	SYNGTS_0096	BAK48844.1	null	slr0728	-	2.8472540710700374
1393	1313	SYNGTS_1313	BAK50061.1	null	slr2001	-	2.8471250027060875
1394	92	SYNGTS_0092	BAK48840.1	null	slr0723	-	2.8468240380349017
1395	2390	SYNGTS_2390	BAK51138.1	null	slr0635	-	2.846775418821541
1396	3079	SYNGTS_3079	BAK51827.1	null	dapF	-	2.846660174987556
1397	1271	SYNGTS_1271	BAK50019.1	null	pds	-	2.8465687793071406
1398	3002	SYNGTS_3002	BAK51750.1	null	sll1491	-	2.8461914731153186
1399	1644	SYNGTS_1644	BAK50392.1	null	ho2	-	2.8459562600322075
1400	3000	SYNGTS_3000	BAK51748.1	null	slr1565	-	2.8446879236835287
1401	2282	SYNGTS_2282	BAK51030.1	null	sll0413	-	2.843701447289632
1402	1264	SYNGTS_1264	BAK50012.1	null	pstB	-	2.843654164367812
1403	1635	SYNGTS_1635	BAK50383.1	null	slr1975	-	2.841883584262026
1404	1869	SYNGTS_1869	BAK50617.1	null	pilT	-	2.8415662576085388
1405	7	SYNGTS_0007	BAK48755.1	null	rfbD	-	2.8415454932311452
1406	677	SYNGTS_0677	BAK49425.1	null	ndhD5	-	2.8415395765596956
1407	647	SYNGTS_0647	BAK49395.1	null	lig	-	2.8412620339585244
1408	3073	SYNGTS_3073	BAK51821.1	null	slr1660	-	2.841169839681081
1409	148	SYNGTS_0148	BAK48896.1	null	petN	-	2.8407170912831567
1410	2284	SYNGTS_2284	BAK51032.1	null	sll0410	-	2.840563330944949
1411	1906	SYNGTS_1906	BAK50654.1	null	aroA	-	2.8385088744988503
1412	365	SYNGTS_0365	BAK49113.1	null	sll1025	-	2.8377359080121978
1413	1776	SYNGTS_1776	BAK50524.1	null	glpD	-	2.8376476647879167
1414	1804	SYNGTS_1804	BAK50552.1	null	sll1558	-	2.8375625968396814
1415	2841	SYNGTS_2841	BAK51589.1	null	cmpB	-	2.8372803423400477
1416	2259	SYNGTS_2259	BAK51007.1	null	gidA	-	2.8371139547880775
1417	1699	SYNGTS_1699	BAK50447.1	null	slr1273	-	2.835958495131432
1418	273	SYNGTS_0273	BAK49021.1	null	slr1299	-	2.8358078508108853
1419	2691	SYNGTS_2691	BAK51439.1	null	slr0116	-	2.834817075151534
1420	2117	SYNGTS_2117	BAK50865.1	null	slr0359	-	2.834608710754892
1421	1903	SYNGTS_1903	BAK50651.1	null	psbO	-	2.833951675275222
1422	1582	SYNGTS_1582	BAK50330.1	null	slr1342	-	2.8338336228424414
1423	379	SYNGTS_0379	BAK49127.1	null	nucH	-	2.8322175500392714
1424	2211	SYNGTS_2211	BAK50959.1	null	sll0309	-	2.8313493639382887
1425	984	SYNGTS_0984	BAK49732.1	null	recJ	-	2.8313250377985186
1426	122	SYNGTS_0122	BAK48870.1	null	glgX	-	2.8308611254738487
1427	2099	SYNGTS_2099	BAK50847.1	null	sll0167	-	2.830323505214742
1428	870	SYNGTS_0870	BAK49618.1	null	slr1837	-	2.8298283370023682
1429	974	SYNGTS_0974	BAK49722.1	null	slr1440	-	2.8295400684410668
1430	3023	SYNGTS_3023	BAK51771.1	null	sll1477	-	2.828920053900719
1431	1453	SYNGTS_1453	BAK50201.1	null	ssr2554	-	2.828908132703046
1432	256	SYNGTS_0256	BAK49004.1	null	sll1654	-	2.82864009013821
1433	1741	SYNGTS_1741	BAK50489.1	null	ssl2162	-	2.8281685131016934
1434	1320	SYNGTS_1320	BAK50068.1	null	trmE	-	2.8268729465418723
1435	2616	SYNGTS_2616	BAK51364.1	null	slr0503	-	2.8263310086837894
1436	1440	SYNGTS_1440	BAK50188.1	null	ntpJ	-	2.8257283107841835
1437	1399	SYNGTS_1399	BAK50147.1	null	katG	-	2.8256076644033215
1438	2371	SYNGTS_2371	BAK51119.1	null	sll0687	-	2.825590748264656
1439	2434	SYNGTS_2434	BAK51182.1	null	rlpA	-	2.8253568332844146
1440	853	SYNGTS_0853	BAK49601.1	null	sll1737	-	2.824596161000729
1441	2683	SYNGTS_2683	BAK51431.1	null	sll0096	-	2.8238531484238867
1442	2996	SYNGTS_2996	BAK51744.1	null	hisS	-	2.8234898368997947
1443	2293	SYNGTS_2293	BAK51041.1	null	slr0438	-	2.823405416517578
1444	3142	SYNGTS_3142	BAK51890.1	null	slr0590	-	2.8232549079480678
1445	249	SYNGTS_0249	BAK48997.1	null	sll1660	-	2.8228864653940318
1446	542	SYNGTS_0542	BAK49290.1	null	slr2049	-	2.8227718387918643
1447	495	SYNGTS_0495	BAK49243.1	null	fbp	-	2.8227676276246685
1448	1889	SYNGTS_1889	BAK50637.1	null	rnc	-	2.8225234922096942
1449	1621	SYNGTS_1621	BAK50369.1	null	cobN	-	2.822254854466414
1450	799	SYNGTS_0799	BAK49547.1	null	slr1194	-	2.822005050939406
1451	2097	SYNGTS_2097	BAK50845.1	null	sll0169	-	2.8218499467928644
1452	1926	SYNGTS_1926	BAK50674.1	null	sll0267	-	2.821841142613592
1453	2670	SYNGTS_2670	BAK51418.1	null	eda	-	2.8217590172419413
1454	1954	SYNGTS_1954	BAK50702.1	null	sll0360	-	2.8215425748921925
1455	2155	SYNGTS_2155	BAK50903.1	null	secF	-	2.821253765280715
1456	1698	SYNGTS_1698	BAK50446.1	null	slr1272	-	2.8209480273726895
1457	1973	SYNGTS_1973	BAK50721.1	null	slr0144	-	2.820210422197204
1458	1120	SYNGTS_1120	BAK49868.1	null	ribF	-	2.8194751175280697
1459	1482	SYNGTS_1482	BAK50230.1	null	slr2121	-	2.8186696563216223
1460	2168	SYNGTS_2168	BAK50916.1	null	purF	-	2.8182907079339934
1461	1679	SYNGTS_1679	BAK50427.1	null	mgdA	-	2.818160164385801
1462	2598	SYNGTS_2598	BAK51346.1	null	slr0086	-	2.816941771916274
1463	81	SYNGTS_0081	BAK48829.1	null	rhnB	-	2.8164012554248066
1464	1066	SYNGTS_1066	BAK49814.1	null	sll1307	-	2.816047922281153
1465	3148	SYNGTS_3148	BAK51896.1	null	sll0572	-	2.8159179975252306
1466	3130	SYNGTS_3130	BAK51878.1	null	im30	-	2.81491175847545
1467	1544	SYNGTS_1544	BAK50292.1	null	ctaC	-	2.8144958364135197
1468	2859	SYNGTS_2859	BAK51607.1	null	slt	-	2.8139312128100764
1469	98	SYNGTS_0098	BAK48846.1	null	slr0730	-	2.8136024061431986
1470	682	SYNGTS_0682	BAK49430.1	null	ssr3410	-	2.813590473993041
1471	2648	SYNGTS_2648	BAK51396.1	null	sll0594	-	2.8132271729300866
1472	2672	SYNGTS_2672	BAK51420.1	null	slr0104	-	2.81292933505234
1473	526	SYNGTS_0526	BAK49274.1	null	sll1942	-	2.812408530571709
1474	1604	SYNGTS_1604	BAK50352.1	null	act	-	2.812176746401305
1475	1023	SYNGTS_1023	BAK49771.1	null	ssr1480	-	2.811736899380056
1476	3119	SYNGTS_3119	BAK51867.1	null	anmK	-	2.811538439854607
1477	2938	SYNGTS_2938	BAK51686.1	null	slr1428	-	2.811465718367167
1478	3005	SYNGTS_3005	BAK51753.1	null	sll1489	-	2.8111158117543122
1479	2695	SYNGTS_2695	BAK51443.1	null	rbn	-	2.8110314498771167
1480	729	SYNGTS_0729	BAK49477.1	null	sml0011	-	2.8104993011775328
1481	1609	SYNGTS_1609	BAK50357.1	null	sll1897	-	2.810182622229397
1482	150	SYNGTS_0150	BAK48898.1	null	bcp	-	2.809351287353213
1483	1290	SYNGTS_1290	BAK50038.1	null	slr2060	-	2.808854958953938
1484	1718	SYNGTS_1718	BAK50466.1	null	slr1287	-	2.808500194639291
1485	2828	SYNGTS_2828	BAK51576.1	null	slr0031	-	2.8084605577364914
1486	1507	SYNGTS_1507	BAK50255.1	null	sll1233	-	2.808011316930918
1487	12	SYNGTS_0012	BAK48760.1	null	fecC	-	2.8078920195647217
1488	751	SYNGTS_0751	BAK49499.1	null	rpoA	-	2.806625025007732
1489	1891	SYNGTS_1891	BAK50639.1	null	slr1648	-	2.805731560599008
1490	181	SYNGTS_0181	BAK48929.1	null	slr1098	-	2.805248598567786
1491	3170	SYNGTS_3170	BAK51918.1	null	slr0609	-	2.805135362926639
1492	1719	SYNGTS_1719	BAK50467.1	null	slr1288	-	2.804759851687967
1493	453	SYNGTS_0453	BAK49201.1	null	slr1045	-	2.804639882938042
1494	112	SYNGTS_0112	BAK48860.1	null	trpE	-	2.804505492065679
1495	538	SYNGTS_0538	BAK49286.1	null	ssr3467	-	2.8012855362576787
1496	2680	SYNGTS_2680	BAK51428.1	null	sll0098	-	2.801057959182331
1497	1540	SYNGTS_1540	BAK50288.1	null	miaA	-	2.7984353492614127
1498	407	SYNGTS_0407	BAK49155.1	null	thiE	-	2.798260005300255
1499	1688	SYNGTS_1688	BAK50436.1	null	petC	-	2.797679532698468
1500	284	SYNGTS_0284	BAK49032.1	null	sll1188	-	2.7974423770856562
1501	1371	SYNGTS_1371	BAK50119.1	null	isiB	-	2.797374164805177
1502	3037	SYNGTS_3037	BAK51785.1	null	sll0735	-	2.7967067086901287
1503	2619	SYNGTS_2619	BAK51367.1	null	sll0482	-	2.796219143475361
1504	356	SYNGTS_0356	BAK49104.1	null	galE	-	2.795498741469747
1505	868	SYNGTS_0868	BAK49616.1	null	sll1723	-	2.7953154692813102
1506	1684	SYNGTS_1684	BAK50432.1	null	sll1372	-	2.7944853583196525
1507	474	SYNGTS_0474	BAK49222.1	null	sll1001	-	2.7939076640452085
1508	2402	SYNGTS_2402	BAK51150.1	null	slr0644	-	2.793831397710231
1509	313	SYNGTS_0313	BAK49061.1	null	sll0925	-	2.7923781391055136
1510	115	SYNGTS_0115	BAK48863.1	null	sll0696	-	2.792221790275778
1511	2214	SYNGTS_2214	BAK50962.1	null	sll0022	-	2.7921104597504423
1512	2056	SYNGTS_2056	BAK50804.1	null	slr0320	-	2.79207333485449
1513	415	SYNGTS_0415	BAK49163.1	null	slr1595	-	2.792002833091105
1514	536	SYNGTS_0536	BAK49284.1	null	slr2044	-	2.7919200520274563
1515	1107	SYNGTS_1107	BAK49855.1	null	cpcE	-	2.7911063669920506
1516	146	SYNGTS_0146	BAK48894.1	null	phoA	-	2.7904492400846657
1517	2223	SYNGTS_2223	BAK50971.1	null	slr0007	-	2.7902343794975892
1518	1506	SYNGTS_1506	BAK50254.1	null	slr1327	-	2.7901079570559966
1519	2406	SYNGTS_2406	BAK51154.1	null	dacB	-	2.790027529833423
1520	2437	SYNGTS_2437	BAK51185.1	null	sll0372	-	2.7896920272908954
1521	1092	SYNGTS_1092	BAK49840.1	null	sll1773	-	2.7896414872755746
1522	405	SYNGTS_0405	BAK49153.1	null	sll0638	-	2.7895236921371898
1523	312	SYNGTS_0312	BAK49060.1	null	dusA	-	2.7888069121688694
1524	1673	SYNGTS_1673	BAK50421.1	null	petF	-	2.788222895583402
1525	1108	SYNGTS_1108	BAK49856.1	null	aslB	-	2.7868588632810476
1526	2309	SYNGTS_2309	BAK51057.1	null	sll0068	-	2.7867109579734275
1527	2070	SYNGTS_2070	BAK50818.1	null	sll0297	-	2.786491598737554
1528	2542	SYNGTS_2542	BAK51290.1	null	sll0540	-	2.7860706127006263
1529	900	SYNGTS_0900	BAK49648.1	null	sll1466	-	2.7857649721033577
1530	224	SYNGTS_0224	BAK48972.1	null	malQ	-	2.7850418596167783
1531	2907	SYNGTS_2907	BAK51655.1	null	dapA	-	2.7847275448541833
1532	2946	SYNGTS_2946	BAK51694.1	null	sll1367	-	2.784507914783936
1533	1643	SYNGTS_1643	BAK50391.1	null	hemN	-	2.784361317407607
1534	149	SYNGTS_0149	BAK48897.1	null	slr0254	-	2.784109747247524
1535	1438	SYNGTS_1438	BAK50186.1	null	slr1507	-	2.7838778354038656
1536	678	SYNGTS_0678	BAK49426.1	null	mrpC	-	2.7837719738397917
1537	2957	SYNGTS_2957	BAK51705.1	null	sll1365	-	2.7836343761265194
1538	1616	SYNGTS_1616	BAK50364.1	null	slr1966	-	2.783265348628742
1539	1852	SYNGTS_1852	BAK50600.1	null	slr0959	-	2.782398070605318
1540	3063	SYNGTS_3063	BAK51811.1	null	slr1652	-	2.7822648142211803
1541	1260	SYNGTS_1260	BAK50008.1	null	norA	-	2.7820829682906014
1542	498	SYNGTS_0498	BAK49246.1	null	dgt	-	2.781817757427321
1543	2644	SYNGTS_2644	BAK51392.1	null	queA	-	2.78164949234716
1544	3009	SYNGTS_3009	BAK51757.1	null	slr1572	-	2.7808897988977486
1545	993	SYNGTS_0993	BAK49741.1	null	ribH	-	2.7802748537823185
1546	505	SYNGTS_0505	BAK49253.1	null	merA	-	2.7800063738315792
1547	949	SYNGTS_0949	BAK49697.1	null	slr1236	-	2.778897238279802
1548	3033	SYNGTS_3033	BAK51781.1	null	slr1588	-	2.7784889678297513
1549	2880	SYNGTS_2880	BAK51628.1	null	sll0496	-	2.778249313408275
1550	1335	SYNGTS_1335	BAK50083.1	null	slr1721	-	2.7778528834937717
1551	1886	SYNGTS_1886	BAK50634.1	null	sll1524	-	2.777369965313506
1552	2218	SYNGTS_2218	BAK50966.1	null	sll0019	-	2.777160206236072
1553	223	SYNGTS_0223	BAK48971.1	null	sll1677	-	2.7771171754317563
1554	1519	SYNGTS_1519	BAK50267.1	null	hoxY	-	2.776170923097922
1555	362	SYNGTS_0362	BAK49110.1	null	slr1084	-	2.776127187523068
1556	2172	SYNGTS_2172	BAK50920.1	null	sll0755	-	2.7755079917368106
1557	1136	SYNGTS_1136	BAK49884.1	null	sll2011	-	2.775377987112501
1558	51	SYNGTS_0051	BAK48799.1	null	slr1114	-	2.775302877043374
1559	667	SYNGTS_0667	BAK49415.1	null	dnaE	-	2.774906578302967
1560	314	SYNGTS_0314	BAK49062.1	null	infC	-	2.774125040699211
1561	1523	SYNGTS_1523	BAK50271.1	null	sll1220	-	2.773546319365009
1562	1922	SYNGTS_1922	BAK50670.1	null	slr0280	-	2.7731031529344654
1563	1134	SYNGTS_1134	BAK49882.1	null	sll2013	-	2.772800414623777
1564	3044	SYNGTS_3044	BAK51792.1	null	sll0732	-	2.772784313160726
1565	2320	SYNGTS_2320	BAK51068.1	null	sll0063	-	2.7727793265926954
1566	558	SYNGTS_0558	BAK49306.1	null	sll1837	-	2.772694443806444
1567	1614	SYNGTS_1614	BAK50362.1	null	slr1964	-	2.772350998164981
1568	1126	SYNGTS_1126	BAK49874.1	null	slr1885	-	2.772065873500927
1569	1596	SYNGTS_1596	BAK50344.1	null	murF	-	2.772053644617448
1570	198	SYNGTS_0198	BAK48946.1	null	ccmL	-	2.7708429135160237
1571	2712	SYNGTS_2712	BAK51460.1	null	sll0284	-	2.7707369321369484
1572	2758	SYNGTS_2758	BAK51506.1	null	sll0781	-	2.7705645013297535
1573	2222	SYNGTS_2222	BAK50970.1	null	slr0006	-	2.7701700839961303
1574	308	SYNGTS_0308	BAK49056.1	null	sll0931	-	2.7693092689508094
1575	1695	SYNGTS_1695	BAK50443.1	null	ggt	-	2.7689701288072244
1576	2354	SYNGTS_2354	BAK51102.1	null	slr0484	-	2.768592008648093
1577	3138	SYNGTS_3138	BAK51886.1	null	purK	-	2.7658097826975867
1578	515	SYNGTS_0515	BAK49263.1	null	rub	-	2.7656766749672093
1579	2851	SYNGTS_2851	BAK51599.1	null	exsB	-	2.7647445165895137
1580	816	SYNGTS_0816	BAK49564.1	null	slr1208	-	2.7646849635694806
1581	1957	SYNGTS_1957	BAK50705.1	null	slr0398	-	2.7642172676532635
1582	305	SYNGTS_0305	BAK49053.1	null	sll0933	-	2.7639547108321283
1583	1013	SYNGTS_1013	BAK49761.1	null	cobL	-	2.7629137555785164
1584	1368	SYNGTS_1368	BAK50116.1	null	dfp	-	2.762904759680723
1585	2496	SYNGTS_2496	BAK51244.1	null	slr0907	-	2.7629043700392772
1586	2050	SYNGTS_2050	BAK50798.1	null	nlpD	-	2.7623214832148855
1587	1640	SYNGTS_1640	BAK50388.1	null	slr1978	-	2.7613709717326387
1588	1042	SYNGTS_1042	BAK49790.1	null	slr0888	-	2.761335753834863
1589	860	SYNGTS_0860	BAK49608.1	null	ndhD3	-	2.7612034934803193
1590	2563	SYNGTS_2563	BAK51311.1	null	sll0827	-	2.760834726369671
1591	106	SYNGTS_0106	BAK48854.1	null	ssl1326	-	2.7607613863449023
1592	1422	SYNGTS_1422	BAK50170.1	null	slr2104	-	2.760523261256224
1593	1965	SYNGTS_1965	BAK50713.1	null	trpF	-	2.7604663225217516
1594	839	SYNGTS_0839	BAK49587.1	null	slr2078	-	2.75985066595421
1595	2035	SYNGTS_2035	BAK50783.1	null	sll1845	-	2.7595949888312026
1596	1970	SYNGTS_1970	BAK50718.1	null	slr0408	-	2.7594213435361366
1597	1016	SYNGTS_1016	BAK49764.1	null	sll1267	-	2.7584883238954165
1598	41	SYNGTS_0041	BAK48789.1	null	slr1495	-	2.758454931001516
1599	494	SYNGTS_0494	BAK49242.1	null	slr1768	-	2.7584044572732407
1600	1303	SYNGTS_1303	BAK50051.1	null	slr1990	-	2.758158287930764
1601	2640	SYNGTS_2640	BAK51388.1	null	sll0471	-	2.7575829236619644
1602	172	SYNGTS_0172	BAK48920.1	null	sll1318	-	2.7573749953514737
1603	1377	SYNGTS_1377	BAK50125.1	null	slr0270	-	2.7564311255707437
1604	1362	SYNGTS_1362	BAK50110.1	null	sll0252	-	2.756005289128843
1605	2808	SYNGTS_2808	BAK51556.1	null	sll0744	-	2.7551418520790874
1606	166	SYNGTS_0166	BAK48914.1	null	slr1413	-	2.754921315675142
1607	221	SYNGTS_0221	BAK48969.1	null	bvdR	-	2.753959798125644
1608	1780	SYNGTS_1780	BAK50528.1	null	spoU	-	2.753634382845882
1609	2166	SYNGTS_2166	BAK50914.1	null	sll0759	-	2.7533099888299732
1610	1779	SYNGTS_1779	BAK50527.1	null	glpK	-	2.752720155432803
1611	1824	SYNGTS_1824	BAK50572.1	null	cbiC	-	2.7521532849055372
1612	569	SYNGTS_0569	BAK49317.1	null	sll1832	-	2.7520593036260528
1613	76	SYNGTS_0076	BAK48824.1	null	cpcF	-	2.751486394269477
1614	3144	SYNGTS_3144	BAK51892.1	null	rfbB	-	2.7514483983268936
1615	520	SYNGTS_0520	BAK49268.1	null	psbJ	-	2.751346368984152
1616	302	SYNGTS_0302	BAK49050.1	null	cbiH	-	2.7509728346875844
1617	669	SYNGTS_0669	BAK49417.1	null	sll1570	-	2.7509265841210975
1618	768	SYNGTS_0768	BAK49516.1	null	rpl16	-	2.7507077638873154
1619	2626	SYNGTS_2626	BAK51374.1	null	sll0479	-	2.7502803349169653
1620	1721	SYNGTS_1721	BAK50469.1	null	sll1447	-	2.750245286098596
1621	1147	SYNGTS_1147	BAK49895.1	null	slr2141	-	2.7499570739889765
1622	1184	SYNGTS_1184	BAK49932.1	null	sll1687	-	2.7497504871009326
1623	734	SYNGTS_0734	BAK49482.1	null	sll1072	-	2.7497403686353215
1624	935	SYNGTS_0935	BAK49683.1	null	pknA	-	2.7497332997926303
1625	2091	SYNGTS_2091	BAK50839.1	null	sll0175	-	2.7496392652704635
1626	2837	SYNGTS_2837	BAK51585.1	null	slr0038	-	2.749569592966515
1627	546	SYNGTS_0546	BAK49294.1	null	slr2053	-	2.7495524195628516
1628	2130	SYNGTS_2130	BAK50878.1	null	slr0373	-	2.7493697002909503
1629	986	SYNGTS_0986	BAK49734.1	null	sll1352	-	2.749036259070032
1630	781	SYNGTS_0781	BAK49529.1	null	srrA	-	2.7486486548274565
1631	445	SYNGTS_0445	BAK49193.1	null	gdhB	-	2.748047053565747
1632	2306	SYNGTS_2306	BAK51054.1	null	purU	-	2.7479688228152104
1633	1005	SYNGTS_1005	BAK49753.1	null	bioY	-	2.747271251974404
1634	2326	SYNGTS_2326	BAK51074.1	null	sll0060	-	2.7471454586688493
1635	2567	SYNGTS_2567	BAK51315.1	null	ycf34	-	2.7471151829533937
1636	1296	SYNGTS_1296	BAK50044.1	null	sll1950	-	2.746763349073129
1637	1157	SYNGTS_1157	BAK49905.1	null	slr1805	-	2.7464477490072867
1638	2207	SYNGTS_2207	BAK50955.1	null	sll0312	-	2.7460500112077564
1639	1175	SYNGTS_1175	BAK49923.1	null	hofG	-	2.745918979806409
1640	33	SYNGTS_0033	BAK48781.1	null	fecB	-	2.7457609427614855
1641	14	SYNGTS_0014	BAK48762.1	null	fecE	-	2.7454950167998735
1642	2257	SYNGTS_2257	BAK51005.1	null	gidA	-	2.7451655679991744
1643	1073	SYNGTS_1073	BAK49821.1	null	slr1852	-	2.7436282910400713
1644	1446	SYNGTS_1446	BAK50194.1	null	ppnK	-	2.7433426664637426
1645	2684	SYNGTS_2684	BAK51432.1	null	sll0095	-	2.7431516923704824
1646	9	SYNGTS_0009	BAK48757.1	null	speA	-	2.7429744132137017
1647	1878	SYNGTS_1878	BAK50626.1	null	sll1530	-	2.742525700021865
1648	1829	SYNGTS_1829	BAK50577.1	null	fda	-	2.7424585201197793
1649	2484	SYNGTS_2484	BAK51232.1	null	slr0897	-	2.7417435194446584
1650	1345	SYNGTS_1345	BAK50093.1	null	kaiB2	-	2.7413865150358308
1651	704	SYNGTS_0704	BAK49452.1	null	ssl3615	-	2.7413275460310795
1652	2432	SYNGTS_2432	BAK51180.1	null	mfd	-	2.7412833682984044
1653	2971	SYNGTS_2971	BAK51719.1	null	slr0656	-	2.741199675919347
1654	2361	SYNGTS_2361	BAK51109.1	null	sll0456	-	2.740007320136183
1655	2136	SYNGTS_2136	BAK50884.1	null	slr0380	-	2.7395966156746945
1656	2871	SYNGTS_2871	BAK51619.1	null	sll0501	-	2.739596258410723
1657	1639	SYNGTS_1639	BAK50387.1	null	slr1977	-	2.7391918447472157
1658	3124	SYNGTS_3124	BAK51872.1	null	slr1182	-	2.7389137648634607
1659	1595	SYNGTS_1595	BAK50343.1	null	sll1247	-	2.7384943153597687
1660	2265	SYNGTS_2265	BAK51013.1	null	sll0198	-	2.7383020857142286
1661	2003	SYNGTS_2003	BAK50751.1	null	slr1923	-	2.7379036496803435
1662	195	SYNGTS_0195	BAK48943.1	null	sll1033	-	2.7374237463559563
1663	1811	SYNGTS_1811	BAK50559.1	null	nadE	-	2.737023509138681
1664	2153	SYNGTS_2153	BAK50901.1	null	glcP	-	2.7360756978793437
1665	2686	SYNGTS_2686	BAK51434.1	null	slr0110	-	2.7360253135178936
1666	1665	SYNGTS_1665	BAK50413.1	null	slr1468	-	2.7358352444439067
1667	2019	SYNGTS_2019	BAK50767.1	null	rfbC	-	2.7344931662510397
1668	466	SYNGTS_0466	BAK49214.1	null	sll1006	-	2.734236710262324
1669	1594	SYNGTS_1594	BAK50342.1	null	desA	-	2.7332154016109627
1670	176	SYNGTS_0176	BAK48924.1	null	slr1094	-	2.733178118722702
1671	2895	SYNGTS_2895	BAK51643.1	null	sll0898	-	2.732446887605787
1672	317	SYNGTS_0317	BAK49065.1	null	epsB	-	2.731167978970531
1673	1705	SYNGTS_1705	BAK50453.1	null	sll1173	-	2.731079381225573
1674	794	SYNGTS_0794	BAK49542.1	null	sll1124	-	2.730742910555204
1675	604	SYNGTS_0604	BAK49352.1	null	sll0981	-	2.7307063924993873
1676	2444	SYNGTS_2444	BAK51192.1	null	slr0427	-	2.7304842151371282
1677	2030	SYNGTS_2030	BAK50778.1	null	mtnA	-	2.7303313395882944
1678	2842	SYNGTS_2842	BAK51590.1	null	slr0042	-	2.7298554796330503
1679	1682	SYNGTS_1682	BAK50430.1	null	melB	-	2.729135920655016
1680	1284	SYNGTS_1284	BAK50032.1	null	suhB	-	2.7289886156144307
1681	1395	SYNGTS_1395	BAK50143.1	null	ctaD	-	2.7289335388376443
1682	3018	SYNGTS_3018	BAK51766.1	null	ndb	-	2.7287855571395196
1683	443	SYNGTS_0443	BAK49191.1	null	ssr2708	-	2.727408326270069
1684	2856	SYNGTS_2856	BAK51604.1	null	slr0531	-	2.727343576820973
1685	808	SYNGTS_0808	BAK49556.1	null	slr1201	-	2.727007067708766
1686	898	SYNGTS_0898	BAK49646.1	null	slr1546	-	2.7269101011732984
1687	1417	SYNGTS_1417	BAK50165.1	null	slr2099	-	2.726650519382145
1688	2396	SYNGTS_2396	BAK51144.1	null	slr0640	-	2.7256491185021865
1689	1866	SYNGTS_1866	BAK50614.1	null	slr1629	-	2.725640850854833
1690	2068	SYNGTS_2068	BAK50816.1	null	xylR	-	2.7253742106225367
1691	613	SYNGTS_0613	BAK49361.1	null	ackA	-	2.7252601154137404
1692	2100	SYNGTS_2100	BAK50848.1	null	hemD	-	2.725091361618903
1693	573	SYNGTS_0573	BAK49321.1	null	slr1920	-	2.7249211809438525
1694	1876	SYNGTS_1876	BAK50624.1	null	smpB	-	2.7243159816157076
1695	1569	SYNGTS_1569	BAK50317.1	null	sll1263	-	2.7233197086153313
1696	1373	SYNGTS_1373	BAK50121.1	null	rbgA	-	2.7232996286472444
1697	2643	SYNGTS_2643	BAK51391.1	null	bioD	-	2.722233704040643
1698	13	SYNGTS_0013	BAK48761.1	null	fecD	-	2.7219509624270457
1699	577	SYNGTS_0577	BAK49325.1	null	sll0997	-	2.7217174924745224
1700	2867	SYNGTS_2867	BAK51615.1	null	sll0505	-	2.7215972712680476
1701	859	SYNGTS_0859	BAK49607.1	null	sll1734	-	2.7200108034683264
1702	128	SYNGTS_0128	BAK48876.1	null	bcp	-	2.7199175401826308
1703	1215	SYNGTS_1215	BAK49963.1	null	sll0858	-	2.719809236864966
1704	1675	SYNGTS_1675	BAK50423.1	null	sll1381	-	2.7194869166293776
1705	1979	SYNGTS_1979	BAK50727.1	null	petF	-	2.7192970282020315
1706	1627	SYNGTS_1627	BAK50375.1	null	ssl3549	-	2.7189084701855
1707	2061	SYNGTS_2061	BAK50809.1	null	slr0324	-	2.7186256215885285
1708	1541	SYNGTS_1541	BAK50289.1	null	sll0816	-	2.71859137111272
1709	185	SYNGTS_0185	BAK48933.1	null	slr1102	-	2.7173347927738076
1710	1623	SYNGTS_1623	BAK50371.1	null	ssr3341	-	2.7170743924387524
1711	114	SYNGTS_0114	BAK48862.1	null	slr0740	-	2.7170109204689035
1712	595	SYNGTS_0595	BAK49343.1	null	tyrS	-	2.7166818475512193
1713	125	SYNGTS_0125	BAK48873.1	null	cbiF	-	2.7161727599770096
1714	1067	SYNGTS_1067	BAK49815.1	null	sll1306	-	2.716007192236723
1715	2023	SYNGTS_2023	BAK50771.1	null	xthA	-	2.7159153577501085
1716	1570	SYNGTS_1570	BAK50318.1	null	sll1262	-	2.71591514326839
1717	3007	SYNGTS_3007	BAK51755.1	null	slr1570	-	2.7157491857902
1718	90	SYNGTS_0090	BAK48838.1	null	ksgA	-	2.7145542950852026
1719	3016	SYNGTS_3016	BAK51764.1	null	sll1486	-	2.7144216304741366
1720	798	SYNGTS_0798	BAK49546.1	null	sll1119	-	2.7143906333649714
1721	3015	SYNGTS_3015	BAK51763.1	null	slr1579	-	2.7142920509878055
1722	1959	SYNGTS_1959	BAK50707.1	null	slr0400	-	2.7129169246193006
1723	1086	SYNGTS_1086	BAK49834.1	null	trpD	-	2.7122550481148364
1724	587	SYNGTS_0587	BAK49335.1	null	slr1025	-	2.712013664364969
1725	1484	SYNGTS_1484	BAK50232.1	null	slr2123	-	2.7108576673199836
1726	2865	SYNGTS_2865	BAK51613.1	null	sll0507	-	2.710459889631424
1727	1445	SYNGTS_1445	BAK50193.1	null	slr1513	-	2.7099836540483384
1728	1872	SYNGTS_1872	BAK50620.1	null	ssl2982	-	2.709356794416926
1729	1984	SYNGTS_1984	BAK50732.1	null	sll0147	-	2.7090190527518363
1730	94	SYNGTS_0094	BAK48842.1	null	slr0725	-	2.7083558361772524
1731	1139	SYNGTS_1139	BAK49887.1	null	sll2008	-	2.707478551420149
1732	2342	SYNGTS_2342	BAK51090.1	null	sll0462	-	2.7074467826813398
1733	298	SYNGTS_0298	BAK49046.1	null	sll0939	-	2.707180534268918
1734	2814	SYNGTS_2814	BAK51562.1	null	modA	-	2.7069003932607028
1735	3004	SYNGTS_3004	BAK51752.1	null	slr1568	-	2.7065308145189126
1736	1211	SYNGTS_1211	BAK49959.1	null	ndh	-	2.706366577327708
1737	1118	SYNGTS_1118	BAK49866.1	null	ssr3184	-	2.7062532585524965
1738	26	SYNGTS_0026	BAK48774.1	null	exbB	-	2.7061293012623717
1739	1485	SYNGTS_1485	BAK50233.1	null	slr2124	-	2.705265028889951
1740	592	SYNGTS_0592	BAK49340.1	null	tyrS	-	2.704818767178521
1741	57	SYNGTS_0057	BAK48805.1	null	sll1063	-	2.7045712976690477
1742	2813	SYNGTS_2813	BAK51561.1	null	sll0739	-	2.7039453500244193
1743	2799	SYNGTS_2799	BAK51547.1	null	pdxA	-	2.7037414462573115
1744	2014	SYNGTS_2014	BAK50762.1	null	slr1932	-	2.7036564164772816
1745	2366	SYNGTS_2366	BAK51114.1	null	sll0691	-	2.7026506076768757
1746	1860	SYNGTS_1860	BAK50608.1	null	bgl	-	2.7015933889396773
1747	2990	SYNGTS_2990	BAK51738.1	null	ddh	-	2.701547062635436
1748	970	SYNGTS_0970	BAK49718.1	null	slr1438	-	2.701460691990673
1749	712	SYNGTS_0712	BAK49460.1	null	sll1084	-	2.7013172924102693
1750	976	SYNGTS_0976	BAK49724.1	null	sll1358	-	2.7003302165909004
1751	1982	SYNGTS_1982	BAK50730.1	null	sll0149	-	2.6999631599582266
1752	2741	SYNGTS_2741	BAK51489.1	null	slr0797	-	2.699887783965634
1753	541	SYNGTS_0541	BAK49289.1	null	slr2048	-	2.6984362430852653
1754	878	SYNGTS_0878	BAK49626.1	null	uvrA	-	2.698373301246829
1755	59	SYNGTS_0059	BAK48807.1	null	sll1062	-	2.697467793290992
1756	632	SYNGTS_0632	BAK49380.1	null	ssr2333	-	2.6968584714271864
1757	2890	SYNGTS_2890	BAK51638.1	null	slr0930	-	2.696366982757805
1758	2870	SYNGTS_2870	BAK51618.1	null	argS	-	2.696240055011198
1759	1267	SYNGTS_1267	BAK50015.1	null	sll1151	-	2.696232216593483
1760	1014	SYNGTS_1014	BAK49762.1	null	cdsA	-	2.6961905123162926
1761	687	SYNGTS_0687	BAK49435.1	null	slr2015	-	2.6951953696645714
1762	2963	SYNGTS_2963	BAK51711.1	null	slr0651	-	2.6942784351864506
1763	449	SYNGTS_0449	BAK49197.1	null	slr1041	-	2.6922825315468972
1764	1354	SYNGTS_1354	BAK50102.1	null	ssr2912	-	2.69199523956166
1765	2311	SYNGTS_2311	BAK51059.1	null	sll0066	-	2.69104891823805
1766	2589	SYNGTS_2589	BAK51337.1	null	gspE	-	2.6908180944567257
1767	1534	SYNGTS_1534	BAK50282.1	null	gcp	-	2.690354515757301
1768	2545	SYNGTS_2545	BAK51293.1	null	slr0825	-	2.689222122206217
1769	1654	SYNGTS_1654	BAK50402.1	null	dnaG	-	2.6883775195522235
1770	1281	SYNGTS_1281	BAK50029.1	null	slr1263	-	2.6883489896244144
1771	975	SYNGTS_0975	BAK49723.1	null	sll1359	-	2.687235634562868
1772	401	SYNGTS_0401	BAK49149.1	null	slr0688	-	2.685705773236409
1773	3076	SYNGTS_3076	BAK51824.1	null	slr1661	-	2.685682145661304
1774	1782	SYNGTS_1782	BAK50530.1	null	hypA	-	2.6850282813113626
1775	1847	SYNGTS_1847	BAK50595.1	null	slr0954	-	2.684997086262142
1776	1681	SYNGTS_1681	BAK50429.1	null	sll1376	-	2.6847407709952447
1777	529	SYNGTS_0529	BAK49277.1	null	slr2042	-	2.684639055283608
1778	664	SYNGTS_0664	BAK49412.1	null	dfrA	-	2.6840511998690686
1779	2556	SYNGTS_2556	BAK51304.1	null	rfbB	-	2.6838388016380175
1780	1772	SYNGTS_1772	BAK50520.1	null	sll1086	-	2.6838178935505597
1781	2419	SYNGTS_2419	BAK51167.1	null	sll0385	-	2.683766813039962
1782	2517	SYNGTS_2517	BAK51265.1	null	sll0553	-	2.682794341736411
1783	1911	SYNGTS_1911	BAK50659.1	null	slr0445	-	2.6827212472925175
1784	446	SYNGTS_0446	BAK49194.1	null	cbiA	-	2.6818487497039736
1785	619	SYNGTS_0619	BAK49367.1	null	slr1385	-	2.680388500303629
1786	910	SYNGTS_0910	BAK49658.1	null	rfbJ	-	2.6791038424222737
1787	865	SYNGTS_0865	BAK49613.1	null	sll1726	-	2.6779388500535135
1788	2539	SYNGTS_2539	BAK51287.1	null	slr0580	-	2.677902062265721
1789	1536	SYNGTS_1536	BAK50284.1	null	rfbB	-	2.6774061716145705
1790	1840	SYNGTS_1840	BAK50588.1	null	sll0911	-	2.676992104276061
1791	744	SYNGTS_0744	BAK49492.1	null	purA	-	2.676745554348479
1792	3017	SYNGTS_3017	BAK51765.1	null	sll1485	-	2.6765772143872386
1793	1270	SYNGTS_1270	BAK50018.1	null	slr1253	-	2.67589963446474
1794	1421	SYNGTS_1421	BAK50169.1	null	slr2103	-	2.675861954145238
1795	1189	SYNGTS_1189	BAK49937.1	null	sll1630	-	2.6754037459676807
1796	2452	SYNGTS_2452	BAK51200.1	null	slr0196	-	2.6751532505432305
1797	3013	SYNGTS_3013	BAK51761.1	null	slr1576	-	2.6744032387765
1798	43	SYNGTS_0043	BAK48791.1	null	sll1396	-	2.674377509906222
1799	2816	SYNGTS_2816	BAK51564.1	null	sll0048	-	2.6743393957276007
1800	1028	SYNGTS_1028	BAK49776.1	null	napC	-	2.6742519502303246
1801	1619	SYNGTS_1619	BAK50367.1	null	slr1968	-	2.673969162335111
1802	840	SYNGTS_0840	BAK49588.1	null	ssl3712	-	2.6738783141244307
1803	2431	SYNGTS_2431	BAK51179.1	null	cobA	-	2.673573035143012
1804	2098	SYNGTS_2098	BAK50846.1	null	sll0168	-	2.672738505080866
1805	1992	SYNGTS_1992	BAK50740.1	null	sll0141	-	2.67264035151882
1806	2042	SYNGTS_2042	BAK50790.1	null	slr1946	-	2.672015666506295
1807	2493	SYNGTS_2493	BAK51241.1	null	slr0904	-	2.671818304793931
1808	1328	SYNGTS_1328	BAK50076.1	null	sll1608	-	2.6716077597935604
1809	2887	SYNGTS_2887	BAK51635.1	null	ubiA	-	2.670152569559622
1810	2600	SYNGTS_2600	BAK51348.1	null	slr0089	-	2.6696080707543803
1811	807	SYNGTS_0807	BAK49555.1	null	livH	-	2.66917402794877
1812	1332	SYNGTS_1332	BAK50080.1	null	comB	-	2.66852106585072
1813	282	SYNGTS_0282	BAK49030.1	null	slr1305	-	2.6683100877568733
1814	2526	SYNGTS_2526	BAK51274.1	null	sll0544	-	2.668084404943358
1815	2552	SYNGTS_2552	BAK51300.1	null	sll0832	-	2.667137620990194
1816	2020	SYNGTS_2020	BAK50768.1	null	sll1858	-	2.6667072152803346
1817	478	SYNGTS_0478	BAK49226.1	null	sll1647	-	2.6660578283651213
1818	2649	SYNGTS_2649	BAK51397.1	null	glk	-	2.6652670398984455
1819	2577	SYNGTS_2577	BAK51325.1	null	gidB	-	2.665018367543189
1820	1558	SYNGTS_1558	BAK50306.1	null	slr0820	-	2.664638204070839
1821	511	SYNGTS_0511	BAK49259.1	null	ssr3129	-	2.6643444079722816
1822	708	SYNGTS_0708	BAK49456.1	null	slr2031	-	2.663988431267806
1823	2314	SYNGTS_2314	BAK51062.1	null	slr0053	-	2.6625114327997204
1824	1784	SYNGTS_1784	BAK50532.1	null	slr1677	-	2.661998988223452
1825	2237	SYNGTS_2237	BAK50985.1	null	slr0019	-	2.6619426922334077
1826	1686	SYNGTS_1686	BAK50434.1	null	rfbM	-	2.661865901914117
1827	213	SYNGTS_0213	BAK48961.1	null	cad	-	2.6608307569498737
1828	2101	SYNGTS_2101	BAK50849.1	null	sll0163	-	2.660742005210268
1829	2633	SYNGTS_2633	BAK51381.1	null	sll0473	-	2.660721365584789
1830	100	SYNGTS_0100	BAK48848.1	null	nifS	-	2.660530347883022
1831	1658	SYNGTS_1658	BAK50406.1	null	ssl2717	-	2.6605038246369443
1832	1027	SYNGTS_1027	BAK49775.1	null	slr0880	-	2.660205817544826
1833	157	SYNGTS_0157	BAK48905.1	null	slr1411	-	2.659943293474242
1834	1095	SYNGTS_1095	BAK49843.1	null	sll1771	-	2.6589764471143513
1835	1907	SYNGTS_1907	BAK50655.1	null	sll0424	-	2.6584208313402433
1836	2863	SYNGTS_2863	BAK51611.1	null	sll0508	-	2.658122481223979
1837	417	SYNGTS_0417	BAK49165.1	null	pxcA	-	2.6572368017896024
1838	1531	SYNGTS_1531	BAK50279.1	null	slr0806	-	2.657200554005634
1839	3145	SYNGTS_3145	BAK51893.1	null	sll0574	-	2.6571303981474763
1840	1323	SYNGTS_1323	BAK50071.1	null	folC	-	2.6568383319297295
1841	802	SYNGTS_0802	BAK49550.1	null	slr1197	-	2.6559321457063936
1842	16	SYNGTS_0016	BAK48764.1	null	iutA	-	2.6553999746925148
1843	1091	SYNGTS_1091	BAK49839.1	null	slr1870	-	2.6547658469450384
1844	378	SYNGTS_0378	BAK49126.1	null	slr0670	-	2.6543781071933603
1845	2067	SYNGTS_2067	BAK50815.1	null	slr0328	-	2.652784924138582
1846	707	SYNGTS_0707	BAK49455.1	null	slr2030	-	2.652434682411976
1847	659	SYNGTS_0659	BAK49407.1	null	slr1704	-	2.6519345496004605
1848	1908	SYNGTS_1908	BAK50656.1	null	sll0423	-	2.6509245026119466
1849	1738	SYNGTS_1738	BAK50486.1	null	slr1533	-	2.6498376955904184
1850	2411	SYNGTS_2411	BAK51159.1	null	sll0397	-	2.648595078665672
1851	2548	SYNGTS_2548	BAK51296.1	null	alr	-	2.6485492478249704
1852	2338	SYNGTS_2338	BAK51086.1	null	fmt	-	2.6484987276733754
1853	753	SYNGTS_0753	BAK49501.1	null	rps13	-	2.6483501293748923
1854	2468	SYNGTS_2468	BAK51216.1	null	slr0208	-	2.647936047952749
1855	3082	SYNGTS_3082	BAK51830.1	null	sll1544	-	2.6479086771765123
1856	1273	SYNGTS_1273	BAK50021.1	null	sll1147	-	2.647349420405015
1857	990	SYNGTS_0990	BAK49738.1	null	sll1350	-	2.647343665311228
1858	156	SYNGTS_0156	BAK48904.1	null	sll0216	-	2.646897934512491
1859	2747	SYNGTS_2747	BAK51495.1	null	sll0788	-	2.6460782818118633
1860	2935	SYNGTS_2935	BAK51683.1	null	recR	-	2.645311884851055
1861	3026	SYNGTS_3026	BAK51774.1	null	ccaS	-	2.6448843306625074
1862	947	SYNGTS_0947	BAK49695.1	null	slr1234	-	2.644772847765103
1863	447	SYNGTS_0447	BAK49195.1	null	sll1500	-	2.644563988836375
1864	2349	SYNGTS_2349	BAK51097.1	null	purN	-	2.644335749243352
1865	1662	SYNGTS_1662	BAK50410.1	null	sll1387	-	2.6441460976435773
1866	1286	SYNGTS_1286	BAK50034.1	null	arsA	-	2.6440922656682737
1867	998	SYNGTS_0998	BAK49746.1	null	recF	-	2.64390377204055
1868	2504	SYNGTS_2504	BAK51252.1	null	slr0919	-	2.643100278953993
1869	1960	SYNGTS_1960	BAK50708.1	null	slr0401	-	2.6430816851856838
1870	1002	SYNGTS_1002	BAK49750.1	null	sll1274	-	2.6430058341352383
1871	944	SYNGTS_0944	BAK49692.1	null	ssr2047	-	2.6428632705004462
1872	1607	SYNGTS_1607	BAK50355.1	null	sll1898	-	2.6404665424794205
1873	1677	SYNGTS_1677	BAK50425.1	null	pyrB	-	2.639783402103257
1874	1879	SYNGTS_1879	BAK50627.1	null	sll1528	-	2.639725662542106
1875	1584	SYNGTS_1584	BAK50332.1	null	pcnB	-	2.6387851370133744
1876	1944	SYNGTS_1944	BAK50692.1	null	sll0257	-	2.6386336625141347
1877	1740	SYNGTS_1740	BAK50488.1	null	slr1152	-	2.6380360808251715
1878	2636	SYNGTS_2636	BAK51384.1	null	slr0519	-	2.6378679759432715
1879	2343	SYNGTS_2343	BAK51091.1	null	proA	-	2.63775915185351
1880	2332	SYNGTS_2332	BAK51080.1	null	ribG	-	2.6376676618554376
1881	726	SYNGTS_0726	BAK49474.1	null	ziaA	-	2.6373782022272554
1882	557	SYNGTS_0557	BAK49305.1	null	slr1911	-	2.6373398936131105
1883	583	SYNGTS_0583	BAK49331.1	null	sll0993	-	2.637144022035556
1884	1816	SYNGTS_1816	BAK50564.1	null	pknA	-	2.636364759978364
1885	1520	SYNGTS_1520	BAK50268.1	null	hoxU	-	2.634180737842339
1886	61	SYNGTS_0061	BAK48809.1	null	sll1060	-	2.631538547413613
1887	2679	SYNGTS_2679	BAK51427.1	null	cbiE	-	2.6313585654218237
1888	1060	SYNGTS_1060	BAK49808.1	null	slr1403	-	2.6303215484278124
1889	570	SYNGTS_0570	BAK49318.1	null	glcF	-	2.6294929051208786
1890	2289	SYNGTS_2289	BAK51037.1	null	ccmK	-	2.6293262279907035
1891	1610	SYNGTS_1610	BAK50358.1	null	ssl3573	-	2.62799635896204
1892	680	SYNGTS_0680	BAK49428.1	null	slr2010	-	2.6279188298139133
1893	1988	SYNGTS_1988	BAK50736.1	null	ssl0259	-	2.6276201807448145
1894	1198	SYNGTS_1198	BAK49946.1	null	ubiA	-	2.6273163185982296
1895	1881	SYNGTS_1881	BAK50629.1	null	sll1526	-	2.627298264252202
1896	2307	SYNGTS_2307	BAK51055.1	null	icfA	-	2.627000570683431
1897	2766	SYNGTS_2766	BAK51514.1	null	slr0697	-	2.6269504309964433
1898	1656	SYNGTS_1656	BAK50404.1	null	sll1866	-	2.6263004871428723
1899	276	SYNGTS_0276	BAK49024.1	null	sll1191	-	2.6258944703608837
1900	2857	SYNGTS_2857	BAK51605.1	null	sll0513	-	2.6257001694716227
1901	2614	SYNGTS_2614	BAK51362.1	null	sll0484	-	2.6252847437469615
1902	943	SYNGTS_0943	BAK49691.1	null	slr1232	-	2.6237637963157545
1903	1883	SYNGTS_1883	BAK50631.1	null	ssl2971	-	2.623571731582378
1904	1638	SYNGTS_1638	BAK50386.1	null	sll1878	-	2.6215190056290587
1905	655	SYNGTS_0655	BAK49403.1	null	cpcC	-	2.6199414770157454
1906	2062	SYNGTS_2062	BAK50810.1	null	slr0325	-	2.6194130156456152
1907	267	SYNGTS_0267	BAK49015.1	null	trmD	-	2.6190435613435974
1908	2754	SYNGTS_2754	BAK51502.1	null	merR	-	2.619035447411297
1909	2846	SYNGTS_2846	BAK51594.1	null	ndhF4	-	2.618471261190799
1910	229	SYNGTS_0229	BAK48977.1	null	sll1673	-	2.6181699107327283
1911	1355	SYNGTS_1355	BAK50103.1	null	kdpC	-	2.6179328978313987
1912	663	SYNGTS_0663	BAK49411.1	null	aspA	-	2.6167669319703446
1913	2662	SYNGTS_2662	BAK51410.1	null	sll0585	-	2.614392191468188
1914	1728	SYNGTS_1728	BAK50476.1	null	pdxH	-	2.6143378049966595
1915	2239	SYNGTS_2239	BAK50987.1	null	sll0007	-	2.6143310909373136
1916	63	SYNGTS_0063	BAK48811.1	null	ssr1853	-	2.6126680038658736
1917	2404	SYNGTS_2404	BAK51152.1	null	sll0602	-	2.612372309066753
1918	2187	SYNGTS_2187	BAK50935.1	null	slr0345	-	2.611914543595487
1919	2960	SYNGTS_2960	BAK51708.1	null	slr1464	-	2.611617823911654
1920	1435	SYNGTS_1435	BAK50183.1	null	ntcA	-	2.6110847040078657
1921	967	SYNGTS_0967	BAK49715.1	null	pmbA	-	2.611022859690286
1922	2551	SYNGTS_2551	BAK51299.1	null	sll0833	-	2.6109604382892915
1923	187	SYNGTS_0187	BAK48935.1	null	slr1104	-	2.6108322306678136
1924	2833	SYNGTS_2833	BAK51581.1	null	aspC	-	2.6106911114820743
1925	457	SYNGTS_0457	BAK49205.1	null	sll1011	-	2.610605372098332
1926	2160	SYNGTS_2160	BAK50908.1	null	sll0765	-	2.610572003792575
1927	553	SYNGTS_0553	BAK49301.1	null	slr1907	-	2.6081492904004064
1928	2304	SYNGTS_2304	BAK51052.1	null	sll0072	-	2.608018518411053
1929	1672	SYNGTS_1672	BAK50420.1	null	suhB	-	2.6078882331280555
1930	1208	SYNGTS_1208	BAK49956.1	null	amiA	-	2.607777358245665
1931	530	SYNGTS_0530	BAK49278.1	null	sll1940	-	2.607743667988843
1932	133	SYNGTS_0133	BAK48881.1	null	slr0245	-	2.606325761345692
1933	412	SYNGTS_0412	BAK49160.1	null	slr1592	-	2.6057672163361594
1934	205	SYNGTS_0205	BAK48953.1	null	sll1686	-	2.605056990270658
1935	2804	SYNGTS_2804	BAK51552.1	null	ssl1255	-	2.603909085572902
1936	1301	SYNGTS_1301	BAK50049.1	null	prmA	-	2.603809430450677
1937	45	SYNGTS_0045	BAK48793.1	null	rfbD	-	2.602788607249019
1938	3096	SYNGTS_3096	BAK51844.1	null	sll0444	-	2.6026618664651737
1939	3162	SYNGTS_3162	BAK51910.1	null	slr0602	-	2.602215202792205
1940	2921	SYNGTS_2921	BAK51669.1	null	ndhI	-	2.6019493900912853
1941	919	SYNGTS_0919	BAK49667.1	null	sll1634	-	2.601244606458357
1942	1394	SYNGTS_1394	BAK50142.1	null	tyrA	-	2.6009947067287915
1943	2049	SYNGTS_2049	BAK50797.1	null	slr0992	-	2.6008874183494304
1944	2923	SYNGTS_2923	BAK51671.1	null	pyrD	-	2.6006091995878458
1945	3042	SYNGTS_3042	BAK51790.1	null	slr0751	-	2.600080456284852
1946	1951	SYNGTS_1951	BAK50699.1	null	ntcB	-	2.6000315509176737
1947	715	SYNGTS_0715	BAK49463.1	null	ctaE	-	2.599649279425706
1948	2319	SYNGTS_2319	BAK51067.1	null	ssl0105	-	2.598765602578101
1949	2826	SYNGTS_2826	BAK51574.1	null	sll0039	-	2.5981687622903773
1950	612	SYNGTS_0612	BAK49360.1	null	trmB	-	2.5981182128110727
1951	1532	SYNGTS_1532	BAK50280.1	null	psaJ	-	2.5971892935722223
1952	824	SYNGTS_0824	BAK49572.1	null	aroQ	-	2.59657404897389
1953	1449	SYNGTS_1449	BAK50197.1	null	slr1515	-	2.59644146566504
1954	631	SYNGTS_0631	BAK49379.1	null	slr1391	-	2.595728160868695
1955	920	SYNGTS_0920	BAK49668.1	null	slr1748	-	2.5952475541937425
1956	1110	SYNGTS_1110	BAK49858.1	null	sll1764	-	2.5952345388003066
1957	1868	SYNGTS_1868	BAK50616.1	null	sll1534	-	2.5940943276503337
1958	1843	SYNGTS_1843	BAK50591.1	null	slr0951	-	2.5937799462120763
1959	1089	SYNGTS_1089	BAK49837.1	null	sll1774	-	2.5932426092054452
1960	2825	SYNGTS_2825	BAK51573.1	null	sll0040	-	2.5924565872737775
1961	1666	SYNGTS_1666	BAK50414.1	null	rpl34	-	2.592274113021999
1962	2689	SYNGTS_2689	BAK51437.1	null	slr0114	-	2.5922031310601117
1963	3116	SYNGTS_3116	BAK51864.1	null	agp	-	2.5921193867953676
1964	218	SYNGTS_0218	BAK48966.1	null	msrB	-	2.5919337251873027
1965	1400	SYNGTS_1400	BAK50148.1	null	ycf44	-	2.591881824694315
1966	2179	SYNGTS_2179	BAK50927.1	null	sll0749	-	2.591677848643862
1967	1663	SYNGTS_1663	BAK50411.1	null	sll1386	-	2.5916224324640877
1968	877	SYNGTS_0877	BAK49625.1	null	zwf	-	2.591259002949083
1969	394	SYNGTS_0394	BAK49142.1	null	sll0645	-	2.5908111739365602
1970	1251	SYNGTS_1251	BAK49999.1	null	sll1160	-	2.5901537857910357
1971	2004	SYNGTS_2004	BAK50752.1	null	slr1924	-	2.589591330824979
1972	1396	SYNGTS_1396	BAK50144.1	null	ctaE	-	2.5892813304454663
1973	1429	SYNGTS_1429	BAK50177.1	null	slr1503	-	2.5892113581327485
1974	177	SYNGTS_0177	BAK48925.1	null	sll1039	-	2.58876606764725
1975	289	SYNGTS_0289	BAK49037.1	null	slr1307	-	2.5882074105528567
1976	1366	SYNGTS_1366	BAK50114.1	null	slr0264	-	2.587854796740929
1977	2564	SYNGTS_2564	BAK51312.1	null	slr0841	-	2.587621958796386
1978	2586	SYNGTS_2586	BAK51334.1	null	hisB	-	2.5875417187416287
1979	1144	SYNGTS_1144	BAK49892.1	null	gyrB	-	2.5875391020227703
1980	2659	SYNGTS_2659	BAK51407.1	null	pykF	-	2.586007450002383
1981	3069	SYNGTS_3069	BAK51817.1	null	murG	-	2.5858768904343172
1982	2579	SYNGTS_2579	BAK51327.1	null	sll0088	-	2.5856466696369895
1983	173	SYNGTS_0173	BAK48921.1	null	sll1041	-	2.5854859403017962
1984	39	SYNGTS_0039	BAK48787.1	null	sll1399	-	2.5847318796329195
1985	55	SYNGTS_0055	BAK48803.1	null	sll1064	-	2.583934663872244
1986	1606	SYNGTS_1606	BAK50354.1	null	ctaB	-	2.5837159039665867
1987	1454	SYNGTS_1454	BAK50202.1	null	menA	-	2.583452919731426
1988	2755	SYNGTS_2755	BAK51503.1	null	sll0783	-	2.582382672083235
1989	1601	SYNGTS_1601	BAK50349.1	null	slr1956	-	2.5823240707933577
1990	1820	SYNGTS_1820	BAK50568.1	null	slr0935	-	2.5821176152790506
1991	2992	SYNGTS_2992	BAK51740.1	null	slr1557	-	2.581863531326182
1992	2948	SYNGTS_2948	BAK51696.1	null	ssr2439	-	2.581305452051402
1993	2352	SYNGTS_2352	BAK51100.1	null	slr0482	-	2.580985343171373
1994	2395	SYNGTS_2395	BAK51143.1	null	slr0639	-	2.5809611861027233
1995	2893	SYNGTS_2893	BAK51641.1	null	glmU	-	2.5802023971865915
1996	315	SYNGTS_0315	BAK49063.1	null	slr0975	-	2.5794512565218835
1997	1057	SYNGTS_1057	BAK49805.1	null	hliB	-	2.5793469401403923
1998	1376	SYNGTS_1376	BAK50124.1	null	slr0269	-	2.579071818282267
1999	359	SYNGTS_0359	BAK49107.1	null	slr1081	-	2.5788495121264075
[truncated: 1,172 more rows]
