# Supplementary material for: Bioinformatic Assessment of Factors Affecting the Correlation between Protein Abundance and Elongation Efficiency in Prokaryotes
Source: Int J Mol Sci. 2022 Oct 9;23(19):11996. doi: 10.3390/ijms231911996 (PMC9570070; doi:10.3390/ijms231911996)
Supplement: Supplementary file 1 [file ijms-23-11996-s001.zip › EloE/output_folder/Synechocystis_sp._1148/synechocystis sp. pcc 6803_genes_and_flanks.txt]

>1	N operona: 1	first-last	SYNGTS_0001	gene_poz=(601-1572)	sds	solanesyl diphosphate synthase	ORF_ID:slr0611	/position=3570304 - 1372 (3570904 - 772)	/lenght=2172 (972)	/codons=724 (324)	/complement=false	GC-compoz=50.617283950617285%	/LCI1=1.0588235294117647	/LCI2=0.23065015479876166	p_i1=0.19430231099460024	p_i2=0.2901413459097956	/Tai=0.43677385213680986	/Tei=0.3611272113188161	/EEI=3.0382143541864313
gctgatcaatgacatacttaaggagcaataaacctccgtaaattgtcaaaatatatactgatgccaccaacaatattttcaaaaccataatgtccctcaaaaacattaactactgtgattaatttggttgtaacgatctgccatcccatccaagaccaactccgagggcagtatatttcattatttcctgacccaagggcaatgttccgaggacttcgtaatccttatccgttgctcaacaccctagaatcaatgttatttttccctagaatctcccactgccccgatcgccatggagacagacatagtactaatgagtacgactcgacgccaaaaaaccggggatcagacaaaatctagaccctggagagctctctgtaattgattgcaaatccttacccctagcctaacacagccagcccgagtccggggatctttttttgctccggcatcagcgcaaaagtagaacaaagttcagtcaagggcggcgatcaccccaaaaatccagaatcgacatttttagttcacaagaggttatcttaaaataagcatcaagatatgtaaactttcgtaaacacatctgccaagtttggccagccgatgatctccactacctccctgtttgcccccgttgaccaagacctccgtttattaacggataatctcaagcggcttgtcggtgctcggcatcctatcctgggggcggcggcggaacatttatttgaggcagggggaaagcgggtgcggccggccattgtgttgttagtttcccgcgcaaccctattagaccaagaattaacggcgcgccatcgccggctggcggaaattaccgaaatgatccacaccgctagtttggtccacgatgacgtggtggatgaggcggatctgcggcggaatgtgcccacggtgaatagtttatttgacaatcgggtggcagtgttagcgggggatttcctctttgcccaatcttcttggtatttggctaacttagataatttggaggtggtgaaattattatcggaggtaattcgggactttgcggagggggaaattttacagagcatcaatcgttttgacaccgacacagatttagaaacctatttggaaaaaagctattttaaaaccgcctctctcattgccaacagtgccaaggcagcgggggttttgagcgatgcgccccgggatgtgtgtgatcatctttacgaatatggtaaacatttggggttagcgttccagattgtggacgatattttagatttcacttcccccacggaggttttggggaaaccggccgggtcagatttaatcagcggcaacatcaccgccccagccctatttgccatggaaaaatatcccctacttggtaaattaattgaacgggaatttgcccaggcgggggatttggaacaggccctggaattggtagaacagggggatggtatccggcgatcaagggaattggccgcgaaccaagcgcaactggcccggcaacatctgagtgtgctggaaatgtccgctccgagagaatctctgttggaattagttgattatgtgcttggtcgtctccattaggttttcccgtagattttttcccagcgggcttgattgcgttgaataaaactccccaaaccattgttttttacaaaccctacggagttctgtgtcaatttaccgataattctgcccatccccggccgacgttgaaggattatattaatttgccagatttatatcccgtggggcgtttggatcaagatagcgaaggactattgctgctcaccagcaacggtaaacttcagcatcgtttggcccaccgggagtttgcccaccaacgtacttattttgcccaagtagaaggctctccaacggacgaagacctagaacccctgcggcggggcataactttcgcggattaccctaccagaccggcgatcgccaaaattatcactgaaccagattttccccccagaaatcctcccattcgttatcgagcctccattcccaccagttggttaagcattaccctaacggaggggcgcaatcgtcaggtacgtcgaatgacagcggcagtgggcttccctaccctacgattggtgcgggtgcaaatacaggttactggtcgctctccccaacagggcaaaggtaagtcagcagcaacttggtgcttaaccc
>2	N operona: 2	first-last	SYNGTS_0002	gene_poz=(601-1158)	slr0612	hypothetical protein	ORF_ID:slr0612	/position=337 - 2094 (937 - 1494)	/lenght=1758 (558)	/codons=586 (186)	/complement=false	GC-compoz=53.2258064516129%	/LCI1=1.0414414414414415	/LCI2=0.20396396396396393	p_i1=0.1835618504420971	p_i2=0.2197196380368125	/Tai=0.6467618437069302	/Tei=0.29774767423313125	/EEI=2.02370110319841
tgccaacagtgccaaggcagcgggggttttgagcgatgcgccccgggatgtgtgtgatcatctttacgaatatggtaaacatttggggttagcgttccagattgtggacgatattttagatttcacttcccccacggaggttttggggaaaccggccgggtcagatttaatcagcggcaacatcaccgccccagccctatttgccatggaaaaatatcccctacttggtaaattaattgaacgggaatttgcccaggcgggggatttggaacaggccctggaattggtagaacagggggatggtatccggcgatcaagggaattggccgcgaaccaagcgcaactggcccggcaacatctgagtgtgctggaaatgtccgctccgagagaatctctgttggaattagttgattatgtgcttggtcgtctccattaggttttcccgtagattttttcccagcgggcttgattgcgttgaataaaactccccaaaccattgttttttacaaaccctacggagttctgtgtcaatttaccgataattctgcccatccccggccgacgttgaaggattatattaatttgccagatttatatcccgtggggcgtttggatcaagatagcgaaggactattgctgctcaccagcaacggtaaacttcagcatcgtttggcccaccgggagtttgcccaccaacgtacttattttgcccaagtagaaggctctccaacggacgaagacctagaacccctgcggcggggcataactttcgcggattaccctaccagaccggcgatcgccaaaattatcactgaaccagattttccccccagaaatcctcccattcgttatcgagcctccattcccaccagttggttaagcattaccctaacggaggggcgcaatcgtcaggtacgtcgaatgacagcggcagtgggcttccctaccctacgattggtgcgggtgcaaatacaggttactggtcgctctccccaacagggcaaaggtaagtcagcagcaacttggtgcttaaccctagaaggtttgagtccggggcaatggcgacccctgaccccttgggaagaaaatttttgccagcaactcttaacgggaaatcccaatggtccctggcagaaaaaatttggcgatcgccgttgatcaaggctccctccccccagggcattaaaataggaacagttgccgaactccctatcaagccgaatcattaatcatcccgtttatgtcctatctaatcgctgtggtagccaaccgcattgccgccgaagaagcttatacaaccttggaacaggcaggatttgcccaaaagaatttgactatcattggcacaggttataaaaccgctgacgaatttggcttggtggacccgaaaaaacaagctatcaaaagggcaaagctcatggccatctggttagtaccctttggtttcgctgccggttattgctttaacctcatcactggcttgagcaccttagattgggctggagaccccggtaaccacattgtgggcggcctcctaggggcgatcggtggaaccatggggagtttctttgtcggtgggggcgtgggcttaagctttggcagtggggacagtttgccctatcgaaaccttttgcaagcggggaaatatttggtagtggtggccggtggtgaactgcaaaaacaacgggcaaccaatttactccggcccctcaatcctgaatatctccagggttataccgcccccgatgaagcttttgt
>3	N operona: 3	first-last	SYNGTS_0003	gene_poz=(601-1122)	slr0613	hypothetical protein	ORF_ID:slr0613	/position=977 - 2698 (1577 - 2098)	/lenght=1722 (522)	/codons=574 (174)	/complement=false	GC-compoz=50.76628352490421%	/LCI1=0.9229287090558767	/LCI2=0.12003853564547207	p_i1=0.11786310761519649	p_i2=0.050970072549149134	/Tai=0.39710132927075503	/Tei=0.14587306529423422	/EEI=3.510141503874111
tcaccagcaacggtaaacttcagcatcgtttggcccaccgggagtttgcccaccaacgtacttattttgcccaagtagaaggctctccaacggacgaagacctagaacccctgcggcggggcataactttcgcggattaccctaccagaccggcgatcgccaaaattatcactgaaccagattttccccccagaaatcctcccattcgttatcgagcctccattcccaccagttggttaagcattaccctaacggaggggcgcaatcgtcaggtacgtcgaatgacagcggcagtgggcttccctaccctacgattggtgcgggtgcaaatacaggttactggtcgctctccccaacagggcaaaggtaagtcagcagcaacttggtgcttaaccctagaaggtttgagtccggggcaatggcgacccctgaccccttgggaagaaaatttttgccagcaactcttaacgggaaatcccaatggtccctggcagaaaaaatttggcgatcgccgttgatcaaggctccctccccccagggcattaaaataggaacagttgccgaactccctatcaagccgaatcattaatcatcccgtttatgtcctatctaatcgctgtggtagccaaccgcattgccgccgaagaagcttatacaaccttggaacaggcaggatttgcccaaaagaatttgactatcattggcacaggttataaaaccgctgacgaatttggcttggtggacccgaaaaaacaagctatcaaaagggcaaagctcatggccatctggttagtaccctttggtttcgctgccggttattgctttaacctcatcactggcttgagcaccttagattgggctggagaccccggtaaccacattgtgggcggcctcctaggggcgatcggtggaaccatggggagtttctttgtcggtgggggcgtgggcttaagctttggcagtggggacagtttgccctatcgaaaccttttgcaagcggggaaatatttggtagtggtggccggtggtgaactgcaaaaacaacgggcaaccaatttactccggcccctcaatcctgaatatctccagggttataccgcccccgatgaagcttttgtttgaactccatcttgagcggtaatgacttccccgaagaagttataaacttgtaggcaattcgggcagaccgaagggcttaccaaccgtattgggaccaaactgggtgcctgtaaagggattctgctacccttaccccccgcaattggtttaacaggggtaaatgaccctggggtgcggataaatcccaggtaaagcccttgggccaacgggtccaaacattgccgcttttccagccaattttcggccaaagcttggtaaattcttttccggacgccaaccagagtcgtcgttgcaccgaaaaaccaaaattaccgttggagtggagccaccacaaagcattaatggtgtgcaggtctagggcaggaaatttttctacttctgtgaaatagagccattgtctttgactggccccaggccccgccagttcgcacaatttatcccgggttatttcatccgctgtttcaaaatcctggcttcctagggcttcctggagcggcagataatcaatgccctgggccgattgtaaggggaaaatgcctgtggggtaattccgttggagttgcgttgtgatggtttcctgttctagattccggagggtttggt
>4	N operona: 4	first-last	SYNGTS_0004	gene_poz=(601-1302)	sll0558	hypothetical protein	ORF_ID:sll0558	/position=1572 - 3473 (2172 - 2873)	/lenght=1902 (702)	/codons=634 (234)	/complement=true	GC-compoz=49.71509971509971%	/LCI1=1.1859799713876966	/LCI2=0.28669527896995695	p_i1=0.27948384664198644	p_i2=0.4435084414755301	/Tai=0.5664805402345012	/Tei=0.4991575973279771	/EEI=2.2586223669475114
gaggctcggagctatgacaaggaagtcattgagaaaaccaacgaaaccgctggccgggtgtttcccattattctcgatgtcaataatcctgaattttataaccgcctagaaacctgtgttagcaataacgaacaactacgggcgatcgatgcttctggtgcccctggggtaattaaagccctgcgtaagttacccatttttgcttccaacggctggcaatttatcaaactgtatttgatgaagcccattgcagtggatcagttggctggagctgtgcgctaaggttgtcttccgctggatcacctttagaacctgtttgagaagttgaactttcggcacataatccttcccaatctcccttaaacgggaaaggtggggactgttgatagtcgttttgagacttttaaaacaggcctttaagctgcttcgggttggataaatctggtttgtgagtgaatgaagtaaaagcgccctgagaattttgccaagtttaggtaaaatttttggggcatttttcctggctgaaaattttttggcggtgtgttcgccgcaatcatggcagataatagggtttgaaggctgattaatcccgctgtttctatgtctgataatttgaccgaactctcccaacaactccatgatgcttcagaaaaaaaacagttgacggcgatcgccgctttggcagaaatgggagaagggggccagggaatattactcgattatttggccaaaaatgtccccctagaaaagccagtgttggcggtgggtaacgtctaccaaaccctccggaatctagaacaggaaaccatcacaacgcaactccaacggaattaccccacaggcattttccccttacaatcggcccagggcattgattatctgccgctccaggaagccctaggaagccaggattttgaaacagcggatgaaataacccgggataaattgtgcgaactggcggggcctggggccagtcaaagacaatggctctatttcacagaagtagaaaaatttcctgccctagacctgcacaccattaatgctttgtggtggctccactccaacggtaattttggtttttcggtgcaacgacgactctggttggcgtccggaaaagaatttaccaagctttggccgaaaattggctggaaaagcggcaatgtttggacccgttggcccaagggctttacctgggatttatccgcaccccagggtcatttacccctgttaaaccaattgcggggggtaagggtagcagaatccctttacaggcacccagtttggtcccaatacggttggtaagcccttcggtctgcccgaattgcctacaagtttataacttcttcggggaagtcattaccgctcaagatggagttcaaacaaaagcttcatcgggggcggtataaccctggagatattcaggattgaggggccggagtaaattggttgcccgttgtttttgcagttcaccaccggccaccactaccaaatatttccccgcttgcaaaaggtttcgatagggcaaactgtccccactgccaaagcttaagcccacgcccccaccgacaaagaaactccccatggttccaccgatcgcccctaggaggccgcccacaatgtggttaccggggtctccagcccaatctaaggtgctcaagccagtgatgaggttaaagcaataaccggcagcgaaaccaaagggtactaaccagatggccatgagctttgcccttttgatagcttgttttttcgggtccaccaagccaaattcgtcagcggttttataacctgtgccaatgatagtcaaattcttttgggcaaatcctgcctgttccaaggttgtataagcttcttcggcggcaatgcggttggctaccacagcgattagataggacataaacg
>5	N operona: 5	first-last	SYNGTS_0005	gene_poz=(601-1677)	sll1214	magnesium-protoporphyrin IX monomethyl ester	ORF_ID:sll1214	/position=2592 - 4868 (3192 - 4268)	/lenght=2277 (1077)	/codons=759 (359)	/complement=true	GC-compoz=47.07520891364902%	/LCI1=1.2383612662942272	/LCI2=0.12653631284916203	p_i1=0.3170841581105408	p_i2=0.059915149771426965	/Tai=0.41403068228875917	/Tei=0.15392363479428428	/EEI=3.7893300992751593
taacttcgatccccgcagttcccacgtgattcctgccttgatccataaggtttacgaagcgcaaaaagctggacaaaaacaattacccgtttggggcgacggcagtcccaccagggaatttctttactccactgatgcggcccggggcattgtgatgggaacccaagcctacgacaaagccgatccggttaacctaggcaccaattttgaaatttccatcaaagacttaacggaattaatctgtgaactgatggagtttgagggggacattatttgggaaaccgatcaacccaacggccagccccgtcgctgtttagacaccaccaaagctaaagcagaatttgggtttgaagcccaggtgagcttgcgggaaggattgaaaaataccattgactggtatcggcaacaacggagctaactactgcaaaaagttccgtttgcaacaaaacacgtaacagtttgtaacagttgccccccctgactagaaaccccgtttcaacccttgttacactaggcaataccttttgcccgttgctttgatggcgagcagaccttgttattgattggaaacttgttaaggaaactattttaaacaactctatggttaataccctcgaaaagcccggatttgatgaaatccgtcccggtgtcaagactccggccaaggaaaccatcctcactccccgtttttacaccaccgacttcgatgagatggccaaaatggacatttcccccaacgaagacgagttgcgggccatcctggaagagtttcgggtggattacaatcgccatcactttgttcgtaatgagtcctttaacaaatcctgggaccacattgacggggaaaaacgccaattgttcgtggaatttctggagcgttcctgcaccgctgaattttccggcttcctactttataaagagttgggccgtcgcctcaaaaataaaaaccccttgttggccgaatgctttaacctcatgtcccgggatgaagcccgccatgctggtttcctcaacaaagccatgtccgactttaacctgtctttggatttgggctttttgactaagagtcgtaaatataccttctttaaacccaagtttattttctacgccacctacctttccgagaaaattggctactggcgttacatcaccatttatcgccatttggagaaaaatcccaacgattgcatttatcccatttttgaattctttgaaaactggtgccaagacgaaaatcgccacggagatttctttgatgcgattatgcgggcccaaccccacaccctcaacgattggaaagcgaagctgtggtgtcgtttcttcctgctctcagtctttgccaccatgtatctcaacgatacccaacgggccgacttctatgcctgcttaggtttggaggctcggagctatgacaaggaagtcattgagaaaaccaacgaaaccgctggccgggtgtttcccattattctcgatgtcaataatcctgaattttataaccgcctagaaacctgtgttagcaataacgaacaactacgggcgatcgatgcttctggtgcccctggggtaattaaagccctgcgtaagttacccatttttgcttccaacggctggcaatttatcaaactgtatttgatgaagcccattgcagtggatcagttggctggagctgtgcgctaaggttgtcttccgctggatcacctttagaacctgtttgagaagttgaactttcggcacataatccttcccaatctcccttaaacgggaaaggtggggactgttgatagtcgttttgagacttttaaaacaggcctttaagctgcttcgggttggataaatctggtttgtgagtgaatgaagtaaaagcgccctgagaattttgccaagtttaggtaaaatttttggggcatttttcctggctgaaaattttttggcggtgtgttcgccgcaatcatggcagataatagggtttgaaggctgattaatcccgctgtttctatgtctgataatttgaccgaactctcccaacaactccatgatgcttcagaaaaaaaacagttgacggcgatcgccgctttggcagaaatgggagaagggggccagggaatattactcgattatttggccaaaaatgtccccctagaaaagccagtgttggcggtgggtaacgtctaccaaaccctccggaatctagaacaggaaaccatcacaacgcaactccaacggaattaccccacaggcattttccccttacaatcggcccagggcattgattatctg
>6	N operona: 6	first-last	SYNGTS_0006	gene_poz=(601-1539)	sll1213	hypothetical protein	ORF_ID:sll1213	/position=3851 - 5989 (4451 - 5389)	/lenght=2139 (939)	/codons=713 (313)	/complement=true	GC-compoz=49.41427050053248%	/LCI1=1.077991452991453	/LCI2=0.17852564102564109	p_i1=0.20643221913125073	p_i2=0.1580392779143189	/Tai=0.38278145025253574	/Tei=0.24223535012288702	/EEI=3.6809000627405912
attgtggccggcacccaaaagaaattgtatttaggcaatatcgattccaagcgggattggggctatgccaaggactatgtacgggccatgtgggccatgttgcaacaggaacagcccgatgactatgtggtggccacgggggaaacccacgaagtgaaggaatttttagaaattgcctttggttacgtcaacctcaactggcagaactatgtggcctttgatgagcgctatttacgccccgctgaagtagatttattaatcggcgatccggcgaaaaccaaagcccaattgggctgggaaccctcggttacctttacggaattagttcatttaatggtggaggcagacttagcagtccttggtttaacttctcccaaccagagtggacgaatcaaggagctcatggcccaggatatggccttcattcggagccaaaatggccatgccgtcgattaagcttggttgagcgtcttaactgttgcctcgatcaaagtgtttaacaactagcaattttccctggccttcaaatggtggagaattttatgggcacagtaaacctaggcaaatccctcccttaactcaatattttcttaaccaaccatgctttccctagaaaatcaacgtattttggtcactggcggggccggtttcctcggtaaacaagttgttgcccaattaattgcagccggtggcgatcgcccaaaaattaccattccccgctccaaagactgtgatttacggcaagcgtcagcctgcgaacgggcagtggaaaatcaagacattgtcattcacctagcggcccatgtggggggtattggtctgaaccgggaaaagcccgctgaattgttctacgacaacttaatgatgggggtgcagttaatccatgcggcccaccaagcgggggtgaaaaaatttgtttgtgtgggcaccatctgcgcctatcccaaatttacccctgtaccctttaaggaagaagacttatggaacggttatcctgaagaaaccaacgctccctacggcgtggccaagaaagcattgttggtgcaactggaatcctaccgcttgcagtatggctttaatggcatttacctcttgccagtaaatctttacggcccagaagataacttcgatccccgcagttcccacgtgattcctgccttgatccataaggtttacgaagcgcaaaaagctggacaaaaacaattacccgtttggggcgacggcagtcccaccagggaatttctttactccactgatgcggcccggggcattgtgatgggaacccaagcctacgacaaagccgatccggttaacctaggcaccaattttgaaatttccatcaaagacttaacggaattaatctgtgaactgatggagtttgagggggacattatttgggaaaccgatcaacccaacggccagccccgtcgctgtttagacaccaccaaagctaaagcagaatttgggtttgaagcccaggtgagcttgcgggaaggattgaaaaataccattgactggtatcggcaacaacggagctaactactgcaaaaagttccgtttgcaacaaaacacgtaacagtttgtaacagttgccccccctgactagaaaccccgtttcaacccttgttacactaggcaataccttttgcccgttgctttgatggcgagcagaccttgttattgattggaaacttgttaaggaaactattttaaacaactctatggttaataccctcgaaaagcccggatttgatgaaatccgtcccggtgtcaagactccggccaaggaaaccatcctcactccccgtttttacaccaccgacttcgatgagatggccaaaatggacatttcccccaacgaagacgagttgcgggccatcctggaagagtttcgggtggattacaatcgccatcactttgttcgtaatgagtcctttaacaaatcctgggaccacattgacggggaaaaacgccaattgttcgtggaatttctggagcgttcctgcaccgctgaattttccggcttcctactttataaagagttgggccgtcgcctcaaaaataaaaaccccttgttggccgaatgctttaacctcatgtcccgggatgaagcccgccatgctggtttcctcaacaaag
>7	N operona: 7	first-last	SYNGTS_0007	gene_poz=(601-1689)	rfbD	GDP-D-mannose dehydratase	ORF_ID:sll1212	/position=4934 - 7222 (5534 - 6622)	/lenght=2289 (1089)	/codons=763 (363)	/complement=true	GC-compoz=49.586776859504134%	/LCI1=1.0128913443830572	/LCI2=0.24475138121546958	p_i1=0.16649102621488662	p_i2=0.32863977861728755	/Tai=0.4811052643058107	/Tei=0.3957758007555588	/EEI=2.8415454932311452
ataattccttatgtatttgtcgatgttcagattggaactgactaaacttagtctaaaggattaatgagagttttgtaaagctttgtaacaggaagttaatatacacgaagcttatagatgacataagttttactttcttgtaattgtcgttttttccatgggtaaacagagggcgttttgggggttgagaagagtttacctggcggtttttcgtgcgcctttaccatagttctgggctgtgtagaggggcgacacaactgattttcagggacaatggagatgaaataatgaaaaataatgaaattgatcactgggccttgcacgccattactcttaaggtcagtggtcagtcagtttaagcaatagtcgggcatacaattatgatccatatacctaatacttattgatatccctgaattttttggtcacattgtccctgggttccgccacaatgtttcattaacccccagcaaatatccactggaacgctaaagccgcaatcgttgctcaccatggcgatcgccagaaggcctgcatctgggcaaggattctgatatttttagggggatgtattttggggcaatggggaaaaattaactaatgtcaaagtctaaagttgttttgctgacaggcatcacggggcaagatggctcctatctgagtgaattgttgttggaaaagggctaccaagtccatggcatcattcgccgaacttctacctttaacactgaccgcattgatcatctttatgttgatccccatgatcttgaggcgaaactccgacttcattatggtgatctgaccgacggcaccaccctgcgccgcattttagaagatgtcaaaccgacggagatttacaatctgggggcccaatcccacgtgcgggtgagctttgattctccggaatacactgtagattcagtggccatggggacgctacgactattggaagcgattcgggattatcaacatcgcaccggcatccaagtaaggttctatcaagccggttcttcggaaatgttcggcaaagtgcaggagattccccaaaaggaaaccacccccttttatccccgcagtccctacgcctgtgccaaggtttatggccattggcaaacggtgaactatcgggaatcctatgacttattcgcctgtaacggcattttgttcaaccacgaatccccccgccggggagaaacctttgtaaccaggaaaattactagggcgatcgccagaattgtggccggcacccaaaagaaattgtatttaggcaatatcgattccaagcgggattggggctatgccaaggactatgtacgggccatgtgggccatgttgcaacaggaacagcccgatgactatgtggtggccacgggggaaacccacgaagtgaaggaatttttagaaattgcctttggttacgtcaacctcaactggcagaactatgtggcctttgatgagcgctatttacgccccgctgaagtagatttattaatcggcgatccggcgaaaaccaaagcccaattgggctgggaaccctcggttacctttacggaattagttcatttaatggtggaggcagacttagcagtccttggtttaacttctcccaaccagagtggacgaatcaaggagctcatggcccaggatatggccttcattcggagccaaaatggccatgccgtcgattaagcttggttgagcgtcttaactgttgcctcgatcaaagtgtttaacaactagcaattttccctggccttcaaatggtggagaattttatgggcacagtaaacctaggcaaatccctcccttaactcaatattttcttaaccaaccatgctttccctagaaaatcaacgtattttggtcactggcggggccggtttcctcggtaaacaagttgttgcccaattaattgcagccggtggcgatcgcccaaaaattaccattccccgctccaaagactgtgatttacggcaagcgtcagcctgcgaacgggcagtggaaaatcaagacattgtcattcacctagcggcccatgtggggggtattggtctgaaccgggaaaagcccgctgaattgttctacgacaacttaatgatgggggtgcagttaatccatgcggcccaccaagcgggggtgaaaaaatttgtttgtgtgggcaccatctgcgcctatcccaaatttacccctgtaccctttaaggaagaagacttatggaacggttatcctgaagaaaccaacgctccctacggcgtggccaagaaagcattgttggtgcaactggaatcc
>8	N operona: 8	first-last	SYNGTS_0008	gene_poz=(601-1683)	psbA2	photosystem II D1 protein	ORF_ID:slr1311	/position=6629 - 8911 (7229 - 8311)	/lenght=2283 (1083)	/codons=761 (361)	/complement=false	GC-compoz=51.43120960295475%	/LCI1=0.9953703703703703	/LCI2=0.20148148148148146	p_i1=0.15638574632239385	p_i2=0.2134182990553641	/Tai=0.5446591080074659	/Tei=0.2920764691498277	/EEI=3.5781361412095984
atttttccccattgccccaaaatacatccccctaaaaatatcagaatccttgcccagatgcaggccttctggcgatcgccatggtgagcaacgattgcggctttagcgttccagtggatatttgctgggggttaatgaaacattgtggcggaacccagggacaatgtgaccaaaaaattcagggatatcaataagtattaggtatatggatcataattgtatgcccgactattgcttaaactgactgaccactgaccttaagagtaatggcgtgcaaggcccagtgatcaatttcattatttttcattatttcatctccattgtccctgaaaatcagttgtgtcgcccctctacacagcccagaactatggtaaaggcgcacgaaaaaccgccaggtaaactcttctcaacccccaaaacgccctctgtttacccatggaaaaaacgacaattacaagaaagtaaaacttatgtcatctataagcttcgtgtatattaacttcctgttacaaagctttacaaaactctcattaatcctttagactaagtttagtcagttccaatctgaacatcgacaaatacataaggaattataaccaaatgacaacgactctccaacagcgcgaaagcgcttccttgtgggaacagttttgtcagtgggtgacctctaccaacaaccggatttatgtcggttggttcggtaccttgatgatccccaccctcttaactgccaccacttgcttcatcattgccttcatcgccgctccccccgttgacatcgacggtatccgtgagcccgttgctggttctttgctttacggtaacaacatcatctctggtgctgttgtaccttcttccaacgctatcggtttgcacttctaccccatctgggaagccgcttccttagatgagtggttgtacaacggtggtccttaccagttggtagtattccacttcctcatcggcattttctgctacatgggtcgtcagtgggaactttcctaccgcttaggtatgcgtccttggatttgtgtggcttactctgcccccgtatccgctgccaccgccgtattcttgatctaccccattggtcaaggctccttctctgatggtatgcccttgggtatttctggtaccttcaacttcatgatcgtgttccaagctgagcacaacatcctgatgcaccccttccacatgttaggtgtggctggtgtattcggtggtagcttgttctccgccatgcacggttccttggtaacctcctccttggtgcgtgaaaccaccgaagttgaatcccagaactacggttacaaattcggtcaagaagaagaaacctacaacatcgttgccgcccacggctactttggtcggttgatcttccaatatgcttctttcaacaacagccgttccttgcacttcttcttgggtgcttggcctgtaatcggcatctggttcactgctatgggtgtaagcaccatggcgttcaacctgaacggtttcaacttcaaccagtccatcttggatagccaaggccgggtaatcggcacctgggctgatgtattgaaccgagccaacatcggttttgaagtaatgcacgaacgcaatgcccacaacttccccctcgacttagcgtctggggagcaagctcctgtggctttgaccgctcctgctgtcaacggttaattccttggtgtaatgccaactgaataatctgcaaattgcactctccttcaatggggggtgctttttgcttgactgagtaatcttctgattgctgatcttgattgccatcgatcgccggggagtccggggcagttaccattagagagtctagagaattaatccatcttcgatagaggaattatgggggaagaacctgtgccggcggataaagcattaggcaagaaattcaagaaaaaaaatgcctcctggagcattgaagaaagcgaagctctgtaccgggttgaggcctggggggcaccttattttgccattaatgccgctggtaacataaccgtctctcccaacggcgatcggggcggttcgttagatttgttggaactggtggaagccctgcggcaaagaaagctcggcttacccctattaattcgtttttccgatattttggccgatcgcctagagcgattgaatagttgttttgccaaggcgatcgcccgttacaattaccccaacacctatcaggcggtttatccggtcaaatgtaaccagcaacgacatctggtggaagccctggttcgctttgggcaaacttcccagtgtgga
>9	N operona: 9	first-last	SYNGTS_0009	gene_poz=(601-2580)	speA	arginine decarboxylase	ORF_ID:slr1312	/position=7892 - 11071 (8492 - 10471)	/lenght=3180 (1980)	/codons=1060 (660)	/complement=false	GC-compoz=46.515151515151516%	/LCI1=1.0834597875569043	/LCI2=0.16889226100151739	p_i1=0.2099452698932427	p_i2=0.1366659475821707	/Tai=0.4879727976985544	/Tei=0.22299935282395364	/EEI=2.7429744132137017
tccttggtgcgtgaaaccaccgaagttgaatcccagaactacggttacaaattcggtcaagaagaagaaacctacaacatcgttgccgcccacggctactttggtcggttgatcttccaatatgcttctttcaacaacagccgttccttgcacttcttcttgggtgcttggcctgtaatcggcatctggttcactgctatgggtgtaagcaccatggcgttcaacctgaacggtttcaacttcaaccagtccatcttggatagccaaggccgggtaatcggcacctgggctgatgtattgaaccgagccaacatcggttttgaagtaatgcacgaacgcaatgcccacaacttccccctcgacttagcgtctggggagcaagctcctgtggctttgaccgctcctgctgtcaacggttaattccttggtgtaatgccaactgaataatctgcaaattgcactctccttcaatggggggtgctttttgcttgactgagtaatcttctgattgctgatcttgattgccatcgatcgccggggagtccggggcagttaccattagagagtctagagaattaatccatcttcgatagaggaattatgggggaagaacctgtgccggcggataaagcattaggcaagaaattcaagaaaaaaaatgcctcctggagcattgaagaaagcgaagctctgtaccgggttgaggcctggggggcaccttattttgccattaatgccgctggtaacataaccgtctctcccaacggcgatcggggcggttcgttagatttgttggaactggtggaagccctgcggcaaagaaagctcggcttacccctattaattcgtttttccgatattttggccgatcgcctagagcgattgaatagttgttttgccaaggcgatcgcccgttacaattaccccaacacctatcaggcggtttatccggtcaaatgtaaccagcaacgacatctggtggaagccctggttcgctttgggcaaacttcccagtgtggattggaggcaggttccaaaccggaattgatgattgccctcgcaactctaccacctcccttagaccgtcaggacaagcataccaagcccctaatcatttgtaatggctacaaagaccaggattatctagaaacagctctgttagccaaacgcttaggccatcgtcccatcatcatcattgaacaactacgggaactggaatgggtactacacatctctcagcagttaaacattaaacccatgttgggggtacgggcccggttaagttgtcagtcgctcaaatcctcggaaatttcctctggcaacggcgatcgggctaagcttggtctgaccatgccggacattgtgaccgtaattcatcgtctagaggaaaataattgtctcgattgcctgaaaatgcttcattttcatctgggaacgcaagtttcggacattgctctgattaaagaagctatgcgggaagccagccaactctatgtggaattggtcaagctgggggcaaaaatgcgctacctcaatgtggggggcggtttggcggtggattatgacggttccaagaccaactatcccgcctcgaaaaattacaacatgcaaaactacgccaacgacattgtggcggccattcaagatgcctgtgagcttgggcaggtttcccctcccattcttgtgagcgaaagtgggcgggcaattatggcccatcagtcggtgctagtttttgatgtgctaggcagcaaccaaacaggcttcagtgaaccccatccccccgatgaaaatgcccatcccctgctaaaaaatctctgggaatgttacgaaacaattacagcggaacaataccaggagcaataccatgatgctctgcaattaaagacggaggctagtagtctttttaacttcggctatttaagtctgacggaacggggacaagcagagcaaattcactgggcttgttgtcgtaaaatttttgaaatcaccagacaactagagtatattcccgaagattttcaagcgctggataaaataatgaccgatatttattacgttaacttatcggttttccagtcagcaccggaatcctggtctttagatcaactttttcccattttgcccattcaccatctcaatgagaaacctagtcaaagggtgattttagccgatttaacctgtgacagtgatggtaaaattgaccgttttattgacctgtgggatgtcaagtcatacctagaagttcaccccctagaaaatgacggcaatccttactatttaggtatgtttttagtcggtgcttaccaagaaattatgggcaatttacataatttatttggtgacattaatgtagttcacattgccactactccccaaggttatcagattgaatcggtggtgcggggagataccatgacggaggttttgggttatgttcagtacgattctgatgatttactcgaaggcctgcggcgtcatacggagttagccttgagcaatggacaaattaccctggaggaatctcggcgcttattggaagattatgagcaaagtttacggcgctacacctatctaagttgatctggtagaaaaaaacaatggttggattctaagctctggagtggactgggatagcgctgaaattggattaattttgcttactatcccatcgcaattttgcttaaactcgactatttttatttgttttgattgcagaatcaatttggtttcctacggctccaacaattgtaaaaactccgcctcagatagtaacttgatgcccaaactttccgccttggcggccttacttcctggtttatctcccaagagaacataatcagttttggtacttacactgctggttactttaccgccgctctgttcaattaattcctgagcttctaggcgactaaggttgggcaaagtcccggttaacacaaaggttttgccctttaacttgccgctgtcagttttggtctggtcaatcccttggtttgccaatactaaacccaactcctctaaatcttgaattaattgttgattaccggggttcctgaaccaattaaccacggcttcggcaatttctgggccaatgccatagactccttccaggtcgggaatgctggcttggcttagtttttccacggtgggaaactgttggctgagtaatttggcatttac
>10	N operona: 10	first-last	SYNGTS_0010	gene_poz=(601-2610)	ligA	NAD-dependent DNA ligase LigA	ORF_ID:sll1209	/position=10022 - 13231 (10622 - 12631)	/lenght=3210 (2010)	/codons=1070 (670)	/complement=true	GC-compoz=49.15422885572139%	/LCI1=1.0687593423019432	/LCI2=0.1763328350772297	p_i1=0.20055354888274102	p_i2=0.15306578501254287	/Tai=0.39707228528111105	/Tei=0.23775920651128857	/EEI=3.1764153612882375
gtaaatagaaaattttccgtcctgccacagccaaacctcttgaatgcccagccgttgatactttgctagtttgcttggactgccactggtgacattgacctcaattgccaaatcaggatgctcctttttttcaccaaggtagtaggattcatccggctcaaacgataccgatttctccctcgattcacgggttgcactaccaactggaaaaaattcaataccctgagagaataaataatattcaatcaaaaatccgattatggttttgatggattcgtggtactctcccagggtcatgaactcaattactccgtcaaaataggtgatacgtagccctgaccgttgttccatcgccgcctgaatcgtcttaaaatcttcccaactatgacgaccggggaggataaaattttgactttcactgagagttaacggagaagtggcgacgctcatggggacagccctctgcttgggttgcacaaatgctacattccctatgttaatcgcccttggagtgaaaggcgatcgccaaaatatatcccctgaactcttctaaggggactgtcagggtaagccttttggacaataaacagtattgaagttatgaccacccccgatcgcctattgcaactgcgccaacaactccaaaaagccagctacgcctactatgtactggatgcgccggtcatggaggacagcgtttacgaccagctttaccgggaactgcaaaggctagaggcagaaaatccggagttaattacccccgacagtccgacccaacgagtgggggagcaaccggccagtcagttccgctctgttgcccataatattcccctctacagcctagaaaatgcctttaatgtgcaggaattacaacagtggcaagaacgctggcaacgcattgccccaaccatcgaaaaggctgaatacgtctgtgagctaaaaattgacggctcggcgatcgccctgacctatgagaatggtttgttggtgcggggggtaactaggggagacggcaccaccggggaagaaattagccaaaatattaaaaccattcgatccattcccgtgaagcttaatttagataatcctcccccaacggtggaagtgaggggggaagcctttttgcccctagaagaatttaatcgtattaatcacgagcgggaagcccagggagaaagcttatttgccaatccccgtaatgccgccgccggtactctccgtcagttggaccccaaaatagtccaccaaagacgcttacaattttttgcctatacgctccatttaccagggcaagaagacaaaatccaaagtcaatggcaagctttggaatatctcaaaaaagctggctttatggttaatccccattgtcagctctgtaaaggtttagatgaagtagtggcatattttgaagactgggaaggcgcccggcaacgcttaccctatatgaccgacggggtggtggtgaaaattaatcagtatcccctgcaaagagagttaggcttcacccaaaaatttccccgctgggcgatcgccttaaaatatcctgccgaagaaacccccaccgtagtcaaagccattgaagttaatgtgggccgcaccggcgcagtcacccccctagccgtgatggagccagtacagttagccggcaccacggtacaaagagccactctgcataaccaagaccgcatccaagaattagatatccgggtgggggacacggtaattattcgcaaagcaggggaaattatccccgaagtggtccgggtaatgacagaattgcgcccggaaaacaccaccccctacatttttccttcccattgcccggcctgtggttcccccttggtccgacccctggaagaagctgtcatccgttgtgtcaatagttcctgctccgctattttgcaaggcagtttaattcactgggctagccgcaacgctttggatatccagggtttgggggaaaaagttgtgattacgctcttggaaaatcggttagtcaactccgttgctgatttatatggtttacaggtggagcagttgttaggattagaacgttttgcccaaaaatccgccgaaaaattaattgccgccattgaagttagcaaaagccaaccctggagccgcattttatttggcttaggtatccgccatgtgggccaggtaaatgccaaattactcagccaacagtttcccaccgtggaaaaactaagccaagccagcattcccgacctggaaggagtctatggcattggcccagaaattgccgaagccgtggttaattggttcaggaaccccggtaatcaacaattaattcaagatttagaggagttgggtttagtattggcaaaccaagggattgaccagaccaaaactgacagcggcaagttaaagggcaaaacctttgtgttaaccgggactttgcccaaccttagtcgcctagaagctcaggaattaattgaacagagcggcggtaaagtaaccagcagtgtaagtaccaaaactgattatgttctcttgggagataaaccaggaagtaaggccgccaaggcggaaagtttgggcatcaagttactatctgaggcggagtttttacaattgttggagccgtaggaaaccaaattgattctgcaatcaaaacaaataaaaatagtcgagtttaagcaaaattgcgatgggatagtaagcaaaattaatccaatttcagcgctatcccagtccactccagagcttagaatccaaccattgtttttttctaccagatcaacttagataggtgtagcgccgtaaactttgctcataatcttccaataagcgccgagattcctccagggtaatttgtccattgctcaaggctaactccgtatgacgccgcaggccttcgagtaaatcatcagaatcgtactgaacataacccaaaacctccgtcatggtatctccccgcaccaccgattcaatctgataaccttggggagtagtggcaatgtgaactacattaatgtcaccaaataaattatgtaaattgcccataatttcttggtaagcaccgactaaaaacatacctaaatagtaaggattgccgtcattttctagggggtgaacttctaggtatgacttgacatcccacaggtcaataaaacggtcaattttaccatcactgtcacaggttaaatcggctaaaatcaccctttgactaggtttctcattgagatg
>11	N operona: 11	first-last	SYNGTS_0011	gene_poz=(601-1209)	slr1315	hypothetical protein	ORF_ID:slr1315	/position=12155 - 13963 (12755 - 13363)	/lenght=1809 (609)	/codons=603 (203)	/complement=false	GC-compoz=44.66338259441708%	/LCI1=1.0016501650165017	/LCI2=0.05313531353135313	p_i1=0.15997416000642217	p_i2=0.0030466458141773264	/Tai=0.6322703917459234	/Tei=0.1027419812327596	/EEI=2.087629792608529
attaagcttcacgggaatggatcgaatggttttaatattttggctaatttcttccccggtggtgccgtctcccctagttaccccccgcaccaacaaaccattctcataggtcagggcgatcgccgagccgtcaatttttagctcacagacgtattcagccttttcgatggttggggcaatgcgttgccagcgttcttgccactgttgtaattcctgcacattaaaggcattttctaggctgtagaggggaatattatgggcaacagagcggaactgactggccggttgctcccccactcgttgggtcggactgtcgggggtaattaactccggattttctgcctctagcctttgcagttcccggtaaagctggtcgtaaacgctgtcctccatgaccggcgcatccagtacatagtaggcgtagctggctttttggagttgttggcgcagttgcaataggcgatcgggggtggtcataacttcaatactgtttattgtccaaaaggcttaccctgacagtccccttagaagagttcaggggatatattttggcgatcgcctttcactccaagggcgattaacatagggaatgtagcatttgtgcaacccaagcagagggctgtccccatgagcgtcgccacttctccgttaactctcagtgaaagtcaaaattttatcctccccggtcgtcatagttgggaagattttaagacgattcaggcggcgatggaacaacggtcagggctacgtatcacctattttgacggagtaattgagttcatgaccctgggagagtaccacgaatccatcaaaaccataatcggatttttgattgaatattatttattctctcagggtattgaattttttccagttggtagtgcaacccgtgaatcgagggagaaatcggtatcgtttgagccggatgaatcctactaccttggtgaaaaaaaggagcatcctgatttggcaattgaggtcaatgtcaccagtggcagtccaagcaaactagcaaagtatcaacggctgggcattcaagaggtttggctgtggcaggacggaaaattttctatttactccctagaaggcgagcattaccaagaaacttcaaccagcaaattacttccaggtttaaattttgcgctgctagaggaatgcgtattgatgccctctcgactagaagcaatccaaaagtttacagctcgataaaaataaacagcgatcgccatggacaaggcagggaactattccggttgcccccttttattgataatctttcctagtaacttcactaaagtaaagaacggagtcgggcaattaggttaatccctacctaaagatccgtgccctttctccaatgcattatgcgatcgtccttgtattttcgagctaaatctcccggttatcttgccttgggccttgtcctgggggcaacggttttattcgcctgtctaatatccagtattctcctgggagcggcggatattagtccccaaacagtgtggcaagccctatttcaatttgacggttccactgaccatttaattattcgcacggtacgtttacccagggccattctggcgatcgtggtgggagcttccttggctgtggccggggccattacccagggtttaacccgtaatcctctggcagctcccgatattctgggggttaatgtgggtgcgtccttagcggtggttctggccacatttattggtggcgatggtagtaaccagtgggcatttgccttcattggagcggcgatcgccgctgtagttgtctatggcttgggaacccttggccgcagtg
>12	N operona: 12	first-last	SYNGTS_0012	gene_poz=(601-1632)	fecC	iron(III) dicitrate transport system	ORF_ID:slr1316	/position=12898 - 15129 (13498 - 14529)	/lenght=2232 (1032)	/codons=744 (344)	/complement=false	GC-compoz=52.03488372093024%	/LCI1=1.0524781341107872	/LCI2=0.2752186588921284	p_i1=0.19035212627523818	p_i2=0.4123728978973544	/Tai=0.4816320004159147	/Tei=0.47113560810761895	/EEI=2.8078920195647217
gctacgtatcacctattttgacggagtaattgagttcatgaccctgggagagtaccacgaatccatcaaaaccataatcggatttttgattgaatattatttattctctcagggtattgaattttttccagttggtagtgcaacccgtgaatcgagggagaaatcggtatcgtttgagccggatgaatcctactaccttggtgaaaaaaaggagcatcctgatttggcaattgaggtcaatgtcaccagtggcagtccaagcaaactagcaaagtatcaacggctgggcattcaagaggtttggctgtggcaggacggaaaattttctatttactccctagaaggcgagcattaccaagaaacttcaaccagcaaattacttccaggtttaaattttgcgctgctagaggaatgcgtattgatgccctctcgactagaagcaatccaaaagtttacagctcgataaaaataaacagcgatcgccatggacaaggcagggaactattccggttgcccccttttattgataatctttcctagtaacttcactaaagtaaagaacggagtcgggcaattaggttaatccctacctaaagatccgtgccctttctccaatgcattatgcgatcgtccttgtattttcgagctaaatctcccggttatcttgccttgggccttgtcctgggggcaacggttttattcgcctgtctaatatccagtattctcctgggagcggcggatattagtccccaaacagtgtggcaagccctatttcaatttgacggttccactgaccatttaattattcgcacggtacgtttacccagggccattctggcgatcgtggtgggagcttccttggctgtggccggggccattacccagggtttaacccgtaatcctctggcagctcccgatattctgggggttaatgtgggtgcgtccttagcggtggttctggccacatttattggtggcgatggtagtaaccagtgggcatttgccttcattggagcggcgatcgccgctgtagttgtctatggcttgggaacccttggccgcagtggtctcaccccaattaaattggtcattgcgggggcggccctgtcgtattttttaggctctttgaccaccggcattctcctgctcaatcaacgtaccctagacgatattcgcttttggttggccggctccctagggggacaagattggaatggtttaacggcggttttgccctacatcatggttggtttggtcagttcccttagtttgggtaggcaattaaccttactgacctttggagaagaagtggcccagggattaggcctaaaaacggcctgggtaaaattgggggcggcaacggttttggtgttactggcgggcagtgccgtcgccctggcggggccgattggctttgtcggtttaattgtgccccacgtggttcgttttggggtcggagtggattatcgatggattttaccctacgccatggtgatggggggaatttttctttctgtggctgacatggccgcccgattattgatcagcccgcaagaactaccagtgggcattatgactgctttggtgggggcacctttttttatttatcttgcccgctcccaaattaaataatcaaacctaacgggtcaactccaaagacaacccaaggccattccaggctaattgattgaatcccgaattttattaactgtttgttccatttgtgccatgtttgcccctcgaccttggattgtggtccgtctccggtctttacccctatcgtttcgcctcgatcgccatgtccccttggtaatgggattacttactgctctagcattattactatttattctcaatattagttggggggaatatcctgtccctcccttggcgatgctccaggccatctttgggctatctaccgatgctgaccatgaatttgtggtgcgtactctgcgattaccccggtccttggtggcattgttggtgggtatgggtttggcgatcgccggagggattttgcaaggcattacccgcaatcctttggcagcccctgaaattattggtgtcaatgcgggggctagtttggtggcggttaccttcatcgttttgctaccgggtatttctccttccttgctgccagtggccgctttttgcggtggtttaacagcggcgatcgccatttatgtgctggcttggaatcagggcagtgcccccgtccggttaattttg
>13	N operona: 13	first-last	SYNGTS_0013	gene_poz=(601-1650)	fecD	iron(III) dicitrate transport system	ORF_ID:slr1317	/position=14026 - 16275 (14626 - 15675)	/lenght=2250 (1050)	/codons=750 (350)	/complement=false	GC-compoz=53.714285714285715%	/LCI1=1.0133715377268386	/LCI2=0.27134670487106005	p_i1=0.1667720422913053	p_i2=0.40178612367998123	/Tai=0.5125854703503339	/Tei=0.46160751131198313	/EEI=2.7219509624270457
accaccggcattctcctgctcaatcaacgtaccctagacgatattcgcttttggttggccggctccctagggggacaagattggaatggtttaacggcggttttgccctacatcatggttggtttggtcagttcccttagtttgggtaggcaattaaccttactgacctttggagaagaagtggcccagggattaggcctaaaaacggcctgggtaaaattgggggcggcaacggttttggtgttactggcgggcagtgccgtcgccctggcggggccgattggctttgtcggtttaattgtgccccacgtggttcgttttggggtcggagtggattatcgatggattttaccctacgccatggtgatggggggaatttttctttctgtggctgacatggccgcccgattattgatcagcccgcaagaactaccagtgggcattatgactgctttggtgggggcacctttttttatttatcttgcccgctcccaaattaaataatcaaacctaacgggtcaactccaaagacaacccaaggccattccaggctaattgattgaatcccgaattttattaactgtttgttccatttgtgccatgtttgcccctcgaccttggattgtggtccgtctccggtctttacccctatcgtttcgcctcgatcgccatgtccccttggtaatgggattacttactgctctagcattattactatttattctcaatattagttggggggaatatcctgtccctcccttggcgatgctccaggccatctttgggctatctaccgatgctgaccatgaatttgtggtgcgtactctgcgattaccccggtccttggtggcattgttggtgggtatgggtttggcgatcgccggagggattttgcaaggcattacccgcaatcctttggcagcccctgaaattattggtgtcaatgcgggggctagtttggtggcggttaccttcatcgttttgctaccgggtatttctccttccttgctgccagtggccgctttttgcggtggtttaacagcggcgatcgccatttatgtgctggcttggaatcagggcagtgcccccgtccggttaattttggtgggcattggcctagccgcattagccagttccctcaccagtttgatggtcacctttggggaaattagcgtggttagtcaggccctagtttggctcactggtagcgtccatggccggggttgggaacatttattgcccctgctaccttggctagccttgtttattcccctctccttggcattggcccgggagttggacaccctaaacctaggggacaatctagcccgaggattgggtagccgggtggaatggatgcggggtcttttactagtttgcagtgtggccctagcgggttcctgtgtggccaccgccggcaatattggctttgtcggtttgatggctccccacctggcccgccatctggtaggcccctcccatgggggcatgattcccgttgcggccctaactggagcctgcattacagaactggcagatttaattggtagaaccgtttttgccccgatagaaattccctgcggagtaattacggcgatcgtgggcgctccctattttctctggctcctataccgaaatcggaatcaatagccccatgacctcatttacttgtttttagataacggtttcccggggtgaattacactgctcagttagaaagcaaaaatttcttactattcctaattattcttaacaattaatagccactacagcaatatttgcaggaaaaaggaagaatccccatggcgaccaagcatttaacagaggactattcggcattaaaacccatttccctgtcccccagtcctctacaataatctctaatcttattagtagttaatcttaataactatgttggatgttgccactcccattgccctcactaccaggaagctcagcctagcctacgatagtcacctaattattcaagggctcgatttggcaattaaccaaggggaaatcaccacactggtgggaccaaatggctgtggcaaatctactctcctacggggcatggcacgactactcaaaccccagggcggcaccgtgtatttagaaggagaggcgatcgcccatctgcccaccaaagaattggccaaacgtctgggtattttgccccaaagcccccccgccccggaaggattaactgtcagggaactggtggcccagggccgttatccccatcaaaac
>14	N operona: 14	first	SYNGTS_0014	gene_poz=(601-1407)	fecE	iron(III) dicitrate transport system	ORF_ID:slr1318	/position=15337 - 17343 (15937 - 16743)	/lenght=2007 (807)	/codons=669 (269)	/complement=false	GC-compoz=52.41635687732342%	/LCI1=0.8942786069651741	/LCI2=0.12972636815920396	p_i1=0.10417284942599399	p_i2=0.06459816136831342	/Tai=0.46687735721611734	/Tei=0.15813834523148207	/EEI=2.7454950167998735
ctaggggacaatctagcccgaggattgggtagccgggtggaatggatgcggggtcttttactagtttgcagtgtggccctagcgggttcctgtgtggccaccgccggcaatattggctttgtcggtttgatggctccccacctggcccgccatctggtaggcccctcccatgggggcatgattcccgttgcggccctaactggagcctgcattacagaactggcagatttaattggtagaaccgtttttgccccgatagaaattccctgcggagtaattacggcgatcgtgggcgctccctattttctctggctcctataccgaaatcggaatcaatagccccatgacctcatttacttgtttttagataacggtttcccggggtgaattacactgctcagttagaaagcaaaaatttcttactattcctaattattcttaacaattaatagccactacagcaatatttgcaggaaaaaggaagaatccccatggcgaccaagcatttaacagaggactattcggcattaaaacccatttccctgtcccccagtcctctacaataatctctaatcttattagtagttaatcttaataactatgttggatgttgccactcccattgccctcactaccaggaagctcagcctagcctacgatagtcacctaattattcaagggctcgatttggcaattaaccaaggggaaatcaccacactggtgggaccaaatggctgtggcaaatctactctcctacggggcatggcacgactactcaaaccccagggcggcaccgtgtatttagaaggagaggcgatcgcccatctgcccaccaaagaattggccaaacgtctgggtattttgccccaaagcccccccgccccggaaggattaactgtcagggaactggtggcccagggccgttatccccatcaaaactggctacaacaatggtcaaaacaggatgaattgaaagtagaagaggcgatcgccaccaccgatttgcatcaatttgccaaccgccctcttgatagcctttcgggaggccaacgccagagagcctggattgccatggccctggcccaagacactgaaattttattgttagacgaacccaccacctatctcgatctagcccatcaaattgaagttttagatttactccattggctgaaccgggaagcaggacgcaccattgtgatggtattgcacgacctcaatttggcctgtcgctatagtcatcgcttgattgccctacgggatggaaaactactggcccaaggacgaccccaggcgatcgtcaccgaagaactagtacgacaagtttttggactggagagccgcatcatcgccgatcccgtcactggcacccctctctgtgtacccgttagccgacacctaaaatgaaaagtaaactaataatttttactttctgcctggtgctatttggttgtgctaaacaagtacccgttgaattttcccctggggaaaccattcaatcaaacctaacccagcgcaccatagcccacgccatgggcgtaacggcagtccccaatgagccacagcgcatagtggtgttgaccaatgaagcaacagatatggtattggccttgggagtcaccccggtgggggcagttaaatcttggtccggagatccttactacgaatatttagcaaaggatatgcttggagtccccatcgtgggagatgaaatgcagcctaacctagagaaaattgtcgccttacagccggacttgattatcggtagtcggttgcgccagggacaaatttacaagtcactgagtgccattgcccccacagttttttcagaaaccattggtgaatcatggcaagataacctacgtctttatgggcaggcccttgacagagaagccgaagcggagcaacttttgaacgattgggacacgcgtgtggcccaaatgcgtcaaaaactaagtgcaaaagatttaacaatttccctcgtccgatttatgccaaggggagccc
>15	N operona: 14	last	SYNGTS_0015	gene_poz=(601-1548)	fecB	iron(III) dicitrate transport system	ORF_ID:slr1319	/position=16140 - 18287 (16740 - 17687)	/lenght=2148 (948)	/codons=716 (316)	/complement=false	GC-compoz=48.20675105485232%	/LCI1=1.0793650793650793	/LCI2=0.1997883597883599	p_i1=0.2073125412410347	p_i2=0.20915126206728607	/Tai=0.5817352189452405	/Tei=0.28823613586055746	/EEI=2.1025240268605074
agaaggagaggcgatcgcccatctgcccaccaaagaattggccaaacgtctgggtattttgccccaaagcccccccgccccggaaggattaactgtcagggaactggtggcccagggccgttatccccatcaaaactggctacaacaatggtcaaaacaggatgaattgaaagtagaagaggcgatcgccaccaccgatttgcatcaatttgccaaccgccctcttgatagcctttcgggaggccaacgccagagagcctggattgccatggccctggcccaagacactgaaattttattgttagacgaacccaccacctatctcgatctagcccatcaaattgaagttttagatttactccattggctgaaccgggaagcaggacgcaccattgtgatggtattgcacgacctcaatttggcctgtcgctatagtcatcgcttgattgccctacgggatggaaaactactggcccaaggacgaccccaggcgatcgtcaccgaagaactagtacgacaagtttttggactggagagccgcatcatcgccgatcccgtcactggcacccctctctgtgtacccgttagccgacacctaaaatgaaaagtaaactaataatttttactttctgcctggtgctatttggttgtgctaaacaagtacccgttgaattttcccctggggaaaccattcaatcaaacctaacccagcgcaccatagcccacgccatgggcgtaacggcagtccccaatgagccacagcgcatagtggtgttgaccaatgaagcaacagatatggtattggccttgggagtcaccccggtgggggcagttaaatcttggtccggagatccttactacgaatatttagcaaaggatatgcttggagtccccatcgtgggagatgaaatgcagcctaacctagagaaaattgtcgccttacagccggacttgattatcggtagtcggttgcgccagggacaaatttacaagtcactgagtgccattgcccccacagttttttcagaaaccattggtgaatcatggcaagataacctacgtctttatgggcaggcccttgacagagaagccgaagcggagcaacttttgaacgattgggacacgcgtgtggcccaaatgcgtcaaaaactaagtgcaaaagatttaacaatttccctcgtccgatttatgccaaggggagcccgcatttatttacaaaattctttccccggtcaaattttgcaggcagtgggtttggaaagaccggcgagtcaagctaaccatggctttgctgaacatgtttccttcgagcaaattccccaaatggaagctgatgcactgttttacttcatctataccggagatagcggggaccaaacccccggcagcataacgaatccttggttaaaccatcccctatggcagcagttggaggttgttcaatcgggtaaggcctacgctgttagcgatgtggtttggaccactgccggaggtatccaagccgcccacctgctactagatgatttggaacgacatttagagccttagaacgtgtttggaaagttttactccgccccctaaatctcctcactaaagctccggcaatactagggggctttcattcagtttccccccaaagttgggtgggcaggggggcttttaaaacaggctcttagcatgggttgccccccaaaaaattgaggggaaaggcatttaccactcaaatgcatagccaatgcggagaaatcgtccccgggcggcggcattactcaactcgttgggctggagttgggacaccaccggaaagtagtcagtgtttaacaaattagcaatgccaatttccagtttcccagggccaacattgatcctacttatgtagtccagggtgacatagctactgacggggagctggccaaaaacagtgttattgctaaacacatcacgatcgccagaatagaggagttgtagccggttttgccaaccgggggtggtttggtgttgtacataggctgtgagcttcaccggtgcaatgcgaaaaccatcgaggggagtatagttgccggtgttcaagcggtcaatttcgccggcggacaagctaaatgtgccccccaactgccaactttcccccacccgggcatccatggtggc
>16	N operona: 15	first-last	SYNGTS_0016	gene_poz=(601-3156)	iutA	ferric aerobactin receptor	ORF_ID:sll1206	/position=17253 - 21008 (17853 - 20408)	/lenght=3756 (2556)	/codons=1252 (852)	/complement=true	GC-compoz=51.64319248826291%	/LCI1=1.0207598903251076	/LCI2=0.17853505679592627	p_i1=0.17112259714430184	p_i2=0.1580607661152763	/Tai=0.5089831215615146	/Tei=0.24225468950374868	/EEI=2.6553999746925148
acttttcgcccttcaattgcatagcattatggccgaccaaaattcttctccattttctggcactttgaaaccaaaaacaattgagaagatctacgaagcgagagccagactagttgcccaactggaaagccctccttccgttttggagttggcccagcaggtggggttatgtgatcgtaccctccgccgtggttttcgggaactgtttggcacctctgtaatcggttatctgacccaacaacgtcttcaccaggccaaagatctgctctcccagggcaattacactgtcgccgaagtcgctaacaacgtgggttatagccacttaggccacttctccgcggcgtttcgcaaacagtttggtgtcagccctaaacagtggatgctgagtaattgatagtctctcccggttaaagccagaggatttccatctacccaaacaaagaaaattaggggagtttctcccgttagccggggatttttttgcctcaaagtccgtttttggatcaacgtgaccgttttttggatagacaaggccagagacaactatctacactaattttcctagccaatcaagaaagatttgcaacaagtaactgacgtgtgggaggacgtgacatgaaaacaagattagtacgatttggctggacgatcgcccttggaatagtgatggaaacgatggctatgcccctgggggctcaagaaattattagtgagccatccccatctgtgacagtggaactggatcaggggacatcgttggtacaagtgcaggaagtgcgtctagagccatcggggccagggttagaaattattttggtgacagcgggaggggcgatcgcctctccgaacctacaaacggtgggcaatgccttaattattgatcttcccaatactttgatggccttacctgggggccaggggtttgaagaagtgagccccactgcggacattgcgtttgtcagtgttacccaaatgaccgataaccaagtgcgcttagctatcacgggggtaaatgggccaccggaagccgaagtaaagcctaactcgcaagggttacaattgctgattcgaccaggggttgccgggacaaccgccgagatagaggaaagtgaggccctacaaattgtggtttccgccacccgtacagaggaggaaatcgctaacattccccggtcggtaacggtaattgaacgggcagaaattgagcaacaaacccaggtttactcttccttggcggatattttgggtcaactagtgccaggcttagcccccagcaccgggagtgccagtcaatttggccaggctttgcgaggacgtaacgttttggttttgattgacggtgtgccccaaaccaccaaccgtaatgccttccgagatttgcaaaccattgctcccagtgccattgaacggattgaagtgatccaggggccaacggccatttacggggatggtgccactggaggagtaatcaacatcatcacccgtggtcctgcccctgagcccttcctagccagcacccgcctagccatcaacaccgattttgacagtgtatccaacagcctagggaggatggtggaacaatatgtgggcggaacccttgactatgctgactacgctttcaccgcatcctatgaatccgttgggggattttttgacgccttaggtaatcgcattccccccgatcccaatggccaaggaggagtatcggacactgatagctttaatgttttgggtaaattgggcatcaacatgactgacgaacagcgcctgcaaattaccattaatcattttcaagccacccaaaacactgatttcaccgttgatcctagtattacggcgatcgccggtagacagagatcccaagcgattgacgggctggaccttgataccccccaaaccagcaataacaccgtagtcagccttgattacagccacagtaacgtcctcaatggcaaccttaagggacaaatctactatcgtgattatctgactaggtttttccctttcgacggccgagcctccgttagcttgggcaatagtatttttcagtctgaaattgactccaccgagtggggcggcagactacaactggacacccccctaacgggagaaaaaaatctgcgcctactgtggggagcggactacaacaatgaaagtaccgctcagccagtgaacatttttgatccagttacttttgatagcagtggcggtttaagctatcgcaatactggtaaaaggacttgggttccatctctcaaccaagacagcctgggattgttcggccaattgaactggcgggctaacgattggctcaccctactggggggcatccgccatgaacaagtgggcctgtcggtggatgatttcactaccctgggcggcaatacagtccaagggggtgacttaagctacgatgcaacgctttttaacctggggggagtagtagatgtcaccgataacatcagtttgtttgccagctttgcccaaggtttttccctagccgacgtgggcctagtgcttcgtaatgcccctgcgggcttttccctagccactctgcaaccggaagcccagcgggtcaacaattacgaaattggtgtgcggggcaattggcaaaatctccgcttttctttggcggggttttataattcctctgatttgggcacgaccttcacggctccaggggaaattttgcgagcaccggaacgggtttatggagtggaagccaccatggatgcccgggtgggggaaagttggcagttggggggcacatttagcttgtccgccggcgaaattgaccgcttgaacaccggcaactatactcccctcgatggttttcgcattgcaccggtgaagctcacagcctatgtacaacaccaaaccacccccggttggcaaaaccggctacaactcctctattctggcgatcgtgatgtgtttagcaataacactgtttttggccagctccccgtcagtagctatgtcaccctggactacataagtaggatcaatgttggccctgggaaactggaaattggcattgctaatttgttaaacactgactactttccggtggtgtcccaactccagcccaacgagttgagtaatgccgccgcccggggacgatttctccgcattggctatgcatttgagtggtaaatgcctttcccctcaattttttggggggcaacccatgctaagagcctgttttaaaagcccccctgcccacccaactttggggggaaactgaatgaaagccccctagtattgccggagctttagtgaggagatttagggggcggagtaaaactttccaaacacgttctaaggctctaaatgtcgttccaaatcatctagtagcaggtgggcggcttggatacctccggcagtggtccaaaccacatcgctaacagcgtaggccttacccgattgaacaacctccaactgctgccataggggatggtttaaccaaggattcgttatgctgccgggggtttggtccccgctatctccggtatagatgaagtaaaacagtgcatcagcttccatttggggaatttgctcgaaggaaacatgttcagcaaagccatggttagcttgactcgccggtctttccaaacccactgcctgcaaaatttgaccggggaaagaattttgtaaataaatgcgggctccccttggcataaatcggacgagggaaattgttaaatcttttgcacttagtttttgacgcatttgggccacacgcgtgtcccaatc
>17	N operona: 16	first-last	SYNGTS_0017	gene_poz=(601-1581)	pchR	regulatory protein PchR	ORF_ID:sll1205	/position=20015 - 22195 (20615 - 21595)	/lenght=2181 (981)	/codons=727 (327)	/complement=true	GC-compoz=49.43934760448522%	/LCI1=1.0378323108384457	/LCI2=0.1667689161554193	p_i1=0.1813639506407134	p_i2=0.13212705800656593	/Tai=0.5618547214247034	/Tei=0.21891435220590935	/EEI=2.5510750323199685
accaaaattttggctactagctaacgttggtgcatcactaccaagtcccttaatcaccagttcatatacagcaatttggtatgagaaagttgcacgggaaatacaaggccgagtattggctgcagattatttgatcggcactgttatcagtagtttatctggattggccgcaggaattttagctaatcagatatcggtaatgctgactcacttgagtaactttttaatcctacctatcaatgaaatttttggacctcccccaggcagcggcatggcattcttaatggtgaactgtggagtgctcgcatttctattggggctatggggtctattgatttatcaacgtggggatgattagcaagtaataccatctcctatgggacattgaactctcatcgttattgagataatccacaaggttgtcccaatcgccacagcacatttttccaacaaatatactgcactggtattttgcccgttagggctttgctcaataaattaaacccatcaaatatttaggaataatttgcattaggagtagactaatagattgatcaattctttcaatctacttcagcttattcagcttcccatctgcccatgaccctacttctttccgagtccgactaccatgagctttgtcaaattccctttgaacctgagtattacaccaccactccagttgacagttttgaaaccattcgctggctgcccgcttgcctgggccatggccgtacccgctgcttggaactttcccctggggtttggttggatttgatcaacaaggaatttacccggccctgggcactgaaagtaccggtacacgagcatttagtacagttcaccgtcctattgtcggggaccgttgattatgaggaaacctatccaactctggagacaaagaagggttatgtatccgggagtggcctttcccctggttatgtggcacggtatggccaattgggccacctagaaggcattaacgtccacctcgaaccccaaattttagaacaatttttagttgggcaatccctatccctaggccaagctttactcaaaaaggatgagtggaaaatggcttggtttccctccattacggttgaaatgcggacagtagctcagcagatgctccaatgtccatttcacggagtgacgcgacgtttttttctccaagccaaggtgtttgaacttttcgcccttcaattgcatagcattatggccgaccaaaattcttctccattttctggcactttgaaaccaaaaacaattgagaagatctacgaagcgagagccagactagttgcccaactggaaagccctccttccgttttggagttggcccagcaggtggggttatgtgatcgtaccctccgccgtggttttcgggaactgtttggcacctctgtaatcggttatctgacccaacaacgtcttcaccaggccaaagatctgctctcccagggcaattacactgtcgccgaagtcgctaacaacgtgggttatagccacttaggccacttctccgcggcgtttcgcaaacagtttggtgtcagccctaaacagtggatgctgagtaattgatagtctctcccggttaaagccagaggatttccatctacccaaacaaagaaaattaggggagtttctcccgttagccggggatttttttgcctcaaagtccgtttttggatcaacgtgaccgttttttggatagacaaggccagagacaactatctacactaattttcctagccaatcaagaaagatttgcaacaagtaactgacgtgtgggaggacgtgacatgaaaacaagattagtacgatttggctggacgatcgcccttggaatagtgatggaaacgatggctatgcccctgggggctcaagaaattattagtgagccatccccatctgtgacagtggaactggatcaggggacatcgttggtacaagtgcaggaagtgcgtctagagccatcggggccagggttagaaattattttggtgacagcgggaggggcgatcgcctctccgaacctacaaacggtgggcaatgccttaattattgatcttcccaatactttgatggccttacctgggggccaggggtttgaagaagtgagccccactgcggacattgcgtttgtcagtgttacccaaatgaccgataaccaagtgcgct
>18	N operona: 17	first	SYNGTS_0018	gene_poz=(601-1884)	sll1204	hypothetical protein	ORF_ID:sll1204	/position=21238 - 23721 (21838 - 23121)	/lenght=2484 (1284)	/codons=828 (428)	/complement=true	GC-compoz=38.39563862928349%	/LCI1=1.1772053083528493	/LCI2=0.0825917252146761	p_i1=0.27329763276818997	p_i2=0.014934265197257534	/Tai=0.6888128425348437	/Tei=0.11344083867753178	/EEI=1.7165789908883897
ctataaactgtcagatgttgttgatcgagatatgatggtatgtactcatggaaacattgatgtggcttgttcgagatttggttatcctatttataaacaattacgacaaaaatatgcatcaaaaaatttaagaatatggcgctgctctcattttgggggacatcagtttgctccgactttaattgattttccaaatgggcaagtttggggacatcttgagtctgaagttttagataatctggtaaggcaagaaggtcaagttaaacaactttataaattttatcgaggttgggtaggcgtaacaaaatttgcccagattgttgagcgtgaaatttggactcaacgaggttggcaatggttaaattatcaaaaatcagctcaaatattgaacatggatgataatcagcatgatcccaattgggtagaggttcaatttgattttatttctcccgataaagttaaaggagcttattttgcaagagttgaagtcaatgggtcagtgatgactgctagaaattcaggagatgaacttatttctgtcaagcagtatagtgtcagctacttaaaagaaattgataaataattaatttacaaaaataaatgaagacctttgtcactctttgcttgggacaggctctgtcgtctattggtagcggtatgacttatttttctctgactatatggatatggcaaaagacaaattctgctatgtcagtggctttgattttagttttttatcagctcccgcaaattatcattacacctttatctggtatccttactgattatttttctcacaaaaaattgctaattgttagcgatatcggctctgctgtatgtacattttctgtgggaatcctagcttttttacagattcttaatgttaagtatatatatctgattgcatctattattggttgttttggtaacattcaaacccttagttatattaccctggtccctttaattgttccttatcaacaccatgctcgtgctagtagtatgggagccattactgcatatagcgccggaattgttgcccccgctttggctggaatcttatttcctgtgatggggctaactggcatcacaataattgacatgacaacgttcatgatcgccgctataacgatcttgattctaccaatagcattcggaattaaatctcctaaaatcaccaaccaaactttatttgttgtacgattgaaagaaaattttgttgacgatatattttttggacttaaatatatctataaccatccaaatttatcaaagatattgatcattttttcattgtttagctttgtagaaggaatcactgaagtaatttaccagcctatgattctagcaaaaactggaggaaacactgagattttagggattattgtggccatcggaggagtggggggtattgttggaggaactatttgtagtatttggggaggcttcaaaagaagaacaactggtatttttattggctttataatcaatggattcagtcgattggccatgggactgattgcccaaccaaaattttggctactagctaacgttggtgcatcactaccaagtcccttaatcaccagttcatatacagcaatttggtatgagaaagttgcacgggaaatacaaggccgagtattggctgcagattatttgatcggcactgttatcagtagtttatctggattggccgcaggaattttagctaatcagatatcggtaatgctgactcacttgagtaactttttaatcctacctatcaatgaaatttttggacctcccccaggcagcggcatggcattcttaatggtgaactgtggagtgctcgcatttctattggggctatggggtctattgatttatcaacgtggggatgattagcaagtaataccatctcctatgggacattgaactctcatcgttattgagataatccacaaggttgtcccaatcgccacagcacatttttccaacaaatatactgcactggtattttgcccgttagggctttgctcaataaattaaacccatcaaatatttaggaataatttgcattaggagtagactaatagattgatcaattctttcaatctacttcagcttattcagcttcccatctgcccatgaccctacttctttccgagtccgactaccatgagctttgtcaaattccctttgaacctgagtattacaccaccactccagttgacagttttgaaaccattcgctggctgcccgcttgcctgggccatggccgtacccgctgcttggaactttcccctggggtttggttggatttgatcaacaaggaatttacccggccctgggcactgaaagtaccggtacacgagcatttagtacagttcaccgtcctattgtcggggaccgttgattatgaggaaacctatccaactctggagacaaagaagggttatgtatccgggagtggcctttcccctggttatgtggcacggtatggcc
>19	N operona: 17	middle	SYNGTS_0019	gene_poz=(601-1566)	sll1203	hypothetical protein	ORF_ID:sll1203	/position=22539 - 24704 (23139 - 24104)	/lenght=2166 (966)	/codons=722 (322)	/complement=true	GC-compoz=35.09316770186335%	/LCI1=1.442367601246106	/LCI2=0.06469366562824505	p_i1=0.4678384344690946	p_i2=0.006289814315095631	/Tai=0.6537264473423172	/Tei=0.10566083288358608	/EEI=1.6565895436867533
acttgcacctaccttaatgttatcttggaatgaacctactgaaaatctagagaagattgcccaggctgttaagcaagaagaaaaagtcgaacaacttttacaagaaactcagcaagaaattgaaaaagcaaagcaggaattttccaaaattgttgcaggataccccaaaatgcttctacttcatgctcaaaatttacaggaattgtctattgccaataatgaagatctttgtagctctctaattgaagaattgggatttgaattagtttctttaccaggagcaggtacatctacaaattcaagactgcccctttctttagaatctcttcctaagttaaataatgccaattcaattattatcttaggttataattttcaagaattcaataaatcaaaaagtagacaaaattttactgagcatcaattatctaatttacaacaacagtggtcagaaaatgcaataacacaatcaatgaaagcaagtcgagaaaatcgtgtttattatattccaacttatctatgcacgggtttaccaggttttttcggtacaaaactttatcttaatgaattaaaaaaacaactcttaaccaatcaaaaaccatgattaattgtcaattttgttccgttatttccaaatctaacggggaagatcctatcggcacagcaaattcaagtgatcgttggttaattatggaattaccccaaccttggacagaggaacgctttcatcatgaccccattcttaaaccaattcatgatctttttcatcaactttctgatcaaggagttaaagtatctccaatggcgatcgcctcagatcacgagtattctcaatcaggatttagtcgtattattcactaccaaaagtttaatttgctcttttccagttttataaaagaagaatatttagttcctgatgatcaaaggtgggatcttatcaaaaatttatgttatcaatctccagagttagaaaattttcgtaactataaactgtcagatgttgttgatcgagatatgatggtatgtactcatggaaacattgatgtggcttgttcgagatttggttatcctatttataaacaattacgacaaaaatatgcatcaaaaaatttaagaatatggcgctgctctcattttgggggacatcagtttgctccgactttaattgattttccaaatgggcaagtttggggacatcttgagtctgaagttttagataatctggtaaggcaagaaggtcaagttaaacaactttataaattttatcgaggttgggtaggcgtaacaaaatttgcccagattgttgagcgtgaaatttggactcaacgaggttggcaatggttaaattatcaaaaatcagctcaaatattgaacatggatgataatcagcatgatcccaattgggtagaggttcaatttgattttatttctcccgataaagttaaaggagcttattttgcaagagttgaagtcaatgggtcagtgatgactgctagaaattcaggagatgaacttatttctgtcaagcagtatagtgtcagctacttaaaagaaattgataaataattaatttacaaaaataaatgaagacctttgtcactctttgcttgggacaggctctgtcgtctattggtagcggtatgacttatttttctctgactatatggatatggcaaaagacaaattctgctatgtcagtggctttgattttagttttttatcagctcccgcaaattatcattacacctttatctggtatccttactgattatttttctcacaaaaaattgctaattgttagcgatatcggctctgctgtatgtacattttctgtgggaatcctagcttttttacagattcttaatgttaagtatatatatctgattgcatctattattggttgttttggtaacattcaaacccttagttatattaccctggtccctttaattgttccttatcaacaccatgctcgtgctagtagtatgggagccattactgcatatagcgccggaattgttgcccccgctttggctggaatcttatttcctgtgatggggctaactggcatcacaataattgacatgacaacgttcatgatcgccgctataacgatcttgattctaccaatagcattcggaattaaatctcctaaaatcaccaacc
>20	N operona: 17	last	SYNGTS_0020	gene_poz=(601-1644)	sll1202	hypothetical protein	ORF_ID:sll1202	/position=23501 - 25744 (24101 - 25144)	/lenght=2244 (1044)	/codons=748 (348)	/complement=true	GC-compoz=31.60919540229885%	/LCI1=1.6032660902977907	/LCI2=0.03900096061479347	p_i1=0.5812851260698966	p_i2=9.371037189762592E-4	/Tai=0.5847211278419919	/Tei=0.10084339334707865	/EEI=1.783237378715042
ttaatcccctatttttatctaccattggaacacaacaaagccaaggcattgaactagatattgtgggagaaattttacccggctggaaaattattggtaactattcttatatcaatgcaaaagtcaccgaggatacagatcctaattttgtcgataaccgcctatttggtattccctataatatggcgaatttatggacgacctatgaaattcaatcgggggcattacaaggactagggtttggaattggctttaattacgttggcgatcgttttggtgatttagctaatacctacacagtgggggattatatcatcggaaacgcagcgattttttaccaacgagataaatatcgagttgccctaaacttgaggaattttactaatgctaactacgtccgagcagtcagtggtaaccaaacaggaattgaacctggtgaaccatttattattattggctcattttcggttcagttttaaatcattaaaagttacttgctgtttttttaatgatttaggaagttcaaaaaaatctgctcttctttagctccagtcaaaaagcagaggagagctatttatacttacatatttaaattattgtatgaaaaaatataagataaattacttttctactctcatgatttttatgacgtctcttttgacttcttgtaatacaaacatagatcgatcttcacatctacaacaatcagataaaaaaggttgccggataattgagcataaaatgggagaaactgaaatctgtggaattcctcaaagagttgttgtacttggtccctatttattagaacctttactagcgttaaacattcaacctattgcctatgcagatcacattgcttttcataaagaagattatgatcatcctaccgagcaaattccttatttgggacaatatattaataaacccattgccaatgtaggaattgcttacatgccttcgttagaaggaatttttaaagcaaaacctgatttaattttgagtcctgatcataataaaaatgaatatcaaaaattttctcaacttgcacctaccttaatgttatcttggaatgaacctactgaaaatctagagaagattgcccaggctgttaagcaagaagaaaaagtcgaacaacttttacaagaaactcagcaagaaattgaaaaagcaaagcaggaattttccaaaattgttgcaggataccccaaaatgcttctacttcatgctcaaaatttacaggaattgtctattgccaataatgaagatctttgtagctctctaattgaagaattgggatttgaattagtttctttaccaggagcaggtacatctacaaattcaagactgcccctttctttagaatctcttcctaagttaaataatgccaattcaattattatcttaggttataattttcaagaattcaataaatcaaaaagtagacaaaattttactgagcatcaattatctaatttacaacaacagtggtcagaaaatgcaataacacaatcaatgaaagcaagtcgagaaaatcgtgtttattatattccaacttatctatgcacgggtttaccaggttttttcggtacaaaactttatcttaatgaattaaaaaaacaactcttaaccaatcaaaaaccatgattaattgtcaattttgttccgttatttccaaatctaacggggaagatcctatcggcacagcaaattcaagtgatcgttggttaattatggaattaccccaaccttggacagaggaacgctttcatcatgaccccattcttaaaccaattcatgatctttttcatcaactttctgatcaaggagttaaagtatctccaatggcgatcgcctcagatcacgagtattctcaatcaggatttagtcgtattattcactaccaaaagtttaatttgctcttttccagttttataaaagaagaatatttagttcctgatgatcaaaggtgggatcttatcaaaaatttatgttatcaatctccagagttagaaaattttcgtaactataaactgtcagatgttgttgatcgagatatgatggtatgtactcatggaaacattgatgtggcttgttcgagatttggttatcctatttataaacaattacgacaaaaatatgcatcaaaaaatttaagaatatggcgctgctctcattttgggggacatcagtttgctccgactttaattgattttccaaatgggcaagtttggggacatcttgagt
>21	N operona: 18	first-last	SYNGTS_0021	gene_poz=(601-3192)	fhuA	ferrichrome-iron receptor	ORF_ID:sll1409	/position=24666 - 28457 (25266 - 27857)	/lenght=3792 (2592)	/codons=1264 (864)	/complement=true	GC-compoz=39.351851851851855%	/LCI1=1.1259173426033218	/LCI2=0.07705677867902666	p_i1=0.2379543262394625	p_i2=0.011733666924288521	/Tai=0.5380699149338093	/Tei=0.11056030023185967	/EEI=2.133480822384174
cagcaaatttatcaatgtccctatcaaggcataattaaacaaatttatttagaaagtaaggctttagaattatttgcctggcaatttaattgtatggatgctactaaatcagaaaaaaaagcatctcaattaaaaaaagacgatttagaaagagtgaaatatgcacaggaaatcttggtcaaacaagtacttgatcctccttccttggcacagttatctcgacaagttagcttaaatgagcgtaagctaaaacaaggctttcgtcaactatttggcacgaccgtatttggttatctgtataattatcgcatgcaacaggctcagcaattattagcagataataacttatccgtggcccaggtagcacaaagggtaggatataccaatccagaagctttttgcatggcatttagacgaaaatttggagttagccccaaaacccatcaaaagacaattttctacaaatagtagtaagcagtttttcattctgacagaagaaaagttatgatctaaaaagtccgtttcacaaagaaaaaagtccgtcctacaaagaaatacattttggctttcccctagaatatatccattaattatcagtaagtgtggggagcacaaaaaatgatcaaaattttggaacagacttcgctcgccgttttgattggtttgacggccttacattctggtgttgccctaggatcagtaggggaaagtaatttatctgaaaaagaaaaattagaagatcaggagttacagaatgaatataaggcaaatgtaaagatagaaaattggcaacagcaaatatcccaagctcaaattaaagaagttatccaaattgaacttaaagatacgcaaactggcattgaattaattttaaaaacggccgatcaatcccagctaatacccttaattattagtgaggacaatattctcatcatcgatattttagacgcagttttaaggctaccagatggggaaaattttatagttgagaatcccagtgagcaaattagtcaaataaccgccgtacagacaagttcaaattcactacgcattaccgtaactggcaatggtactgttcccgccgctcaggtgataccatcatccgaaaatttaattttgagcctaacgcctccaattaacacagtggaatcggaagaagaaatcgaaattgttgctacccgagaagaagaagcagcagtccaagaatttttcgttcccaacacttcggttgccacggggactgacactcccattatggatacgcctttttctgcacaggttgtttcagaagaagtaattcgttcccaacaagccatcaccctcgaagatgtgttgacaaatgttagcagtgtgacttttggcggtactacagggggaagagaaactatctttggtattcgaggatttggcaatcaatttagtgatacggttcctattcttagggatggttttcgactttatggagggtttcaagggattacggaagtttctcacctacaacaggtggaagtgctcaaaggtccttcttctattttatatggccaaattgaacccggaggtgtaattaatttaaactcgaaaaaaccacttaatgaaccgtttgctgaagtcgaagtgcaattaggtaatcaaggattagttcgtccccgttttgatatttcaggtggtttaaatcccagtgggaatttacgttatcgattaaacggcgtttatagtaatgaagcgagttttcgcgactttaatcaaccgttagaacgatttgcctacgctcccattgtcacctatgctatcactgacgacacagatttaagtttagctgttgaatatattaatgacacgaatcctgctgactttggcttgagtagcttcggagatggggttgcaccagtaccccgctcgcgggtaattaatgatcccagtgatattgttaacaaaaactttattagcgctggatataatctagagcatcgcttcaatgaaaattggaagttacgcaatgcttttcgctatatgagctacaactatgactataacgtcattgctcttcctactattgtgaatgggccaacggttacccgcttctttgctgaccaggacggacaacagggctcctattctttctataccaatgctgtcggtaaattttctacaggctcagttaaacatgagctcttagctggaattgattataactggtctgaagagagtattttaacgctttttggtggtccgacgtcaattaacgtatttgatcccgattataatgcaattcccaaacctaatcgctctgatttacctctttttggcgatacttttaccagttccaatcgtttgggaatttatctacaggatcaagtttctttattagaaaatctaattttagttgcaggacttcgttacgatactatcactcaaaacacaaataatttacaaactgattttaaccaagggggaaatacacaacaaacagatagtgcagttacaccaaggataggcctactatatcgtccaattccggaaattagcttctttagcaactattcccaatctttcactcccaatagtggaatagatatcagtggcaatcccctagaaccagaacggggagaaggttttgaaattggcgttaaagcggaactatttgagcaacaacttctcacaaccttaacttattttaatattagtaaaaataatgtagcggttagcgatccagttaatcccctatttttatctaccattggaacacaacaaagccaaggcattgaactagatattgtgggagaaattttacccggctggaaaattattggtaactattcttatatcaatgcaaaagtcaccgaggatacagatcctaattttgtcgataaccgcctatttggtattccctataatatggcgaatttatggacgacctatgaaattcaatcgggggcattacaaggactagggtttggaattggctttaattacgttggcgatcgttttggtgatttagctaatacctacacagtgggggattatatcatcggaaacgcagcgattttttaccaacgagataaatatcgagttgccctaaacttgaggaattttactaatgctaactacgtccgagcagtcagtggtaaccaaacaggaattgaacctggtgaaccatttattattattggctcattttcggttcagttttaaatcattaaaagttacttgctgtttttttaatgatttaggaagttcaaaaaaatctgctcttctttagctccagtcaaaaagcagaggagagctatttatacttacatatttaaattattgtatgaaaaaatataagataaattacttttctactctcatgatttttatgacgtctcttttgacttcttgtaatacaaacatagatcgatcttcacatctacaacaatcagataaaaaaggttgccggataattgagcataaaatgggagaaactgaaatctgtggaattcctcaaagagttgttgtacttggtccctatttattagaacctttactagcgttaaacattcaacctattgcctatgcagatcacattgcttttcataaagaagattatgatcatcctaccgagcaaattccttatttgggacaatatattaataaacccattgccaatgtaggaattgcttacatgccttcgttagaaggaatttttaaagcaaaacctgatttaattttgagtcctgatcataataaaaatgaatatcaaaaattttctcaacttgcacctaccttaatgttatcttggaatgaacctac
>22	N operona: 19	first-last	SYNGTS_0022	gene_poz=(601-1641)	pcrR	regulatory protein PcrR	ORF_ID:sll1408	/position=27390 - 29630 (27990 - 29030)	/lenght=2241 (1041)	/codons=747 (347)	/complement=true	GC-compoz=33.621517771373675%	/LCI1=1.6396917148362236	/LCI2=0.10799614643545283	p_i1=0.6053501536439759	p_i2=0.03651952738538457	/Tai=0.6075720351457201	/Tei=0.13286757464684612	/EEI=1.7083396320659303
ttaggttgatccatgaagatgcatcgcaactatcttttccagacagcagcttcgacgtagtgttaacggttcatatgcttcattctgtttccaatttaggtatgtttttagatgagattgatcgagtcctaaaaccaaatggtttttatttaaatgctcaatgggttactccccctgcacatctagaatttgagaaccatttcaaaactattttgcttaagtatcaagagccaaagccttcacaacaatcattagaagtaactaacaaaattaatatagatgaatatttactaaataaagggtatcagtgtaattatttgacagctaaggaatggacggtaagcaatcaggtgcaagaactactccatttttacagatcacatgcctatggattatgctggctccttccagatgaagcatttaatcttgccataaaggaatttgaagtattttgttatgaatattacgattcattaaaggtggagttatcgtctcaagcacaattcgaaatctgggcatacacagtaaaatgatgattttaatttcggtattaccttcagagtatctttttgataaatttcataaaaccccgaagcaaaaatgaaagatgttaatgtatttgatcccaacaccacgattgttttaccaaatcaaccaactacttcaagacaaattgttgattttgatgaatttacagtacattttcaagacaatgaaaccataataaatttaccgcaaagactgggtaaagggtataatcgatctatccagttgagggacggcttaacaattgaaattattcaggtacaacttgccgaagttatgtacttaaagaggaatcataagaagaattttcctctagttgctcacttttatcttacaggaaattcagtagtagaaacatttaaaactaaagaaattgagccaaaatatacagaattagcgggcagaaattatctttatcatttacctaatttatcagaactcgagcaatggccatgtgatactgaaataaaattagttagtgtttatgctcctgttgattatttcagttgtttttatcaaagtgaaaactttgctcctagcttaattaaccaattaatcacaggcgatcgtgatttaaagttccacttatcactaggtaaaaacacacttaaagtcactgagatattacagcaaatttatcaatgtccctatcaaggcataattaaacaaatttatttagaaagtaaggctttagaattatttgcctggcaatttaattgtatggatgctactaaatcagaaaaaaaagcatctcaattaaaaaaagacgatttagaaagagtgaaatatgcacaggaaatcttggtcaaacaagtacttgatcctccttccttggcacagttatctcgacaagttagcttaaatgagcgtaagctaaaacaaggctttcgtcaactatttggcacgaccgtatttggttatctgtataattatcgcatgcaacaggctcagcaattattagcagataataacttatccgtggcccaggtagcacaaagggtaggatataccaatccagaagctttttgcatggcatttagacgaaaatttggagttagccccaaaacccatcaaaagacaattttctacaaatagtagtaagcagtttttcattctgacagaagaaaagttatgatctaaaaagtccgtttcacaaagaaaaaagtccgtcctacaaagaaatacattttggctttcccctagaatatatccattaattatcagtaagtgtggggagcacaaaaaatgatcaaaattttggaacagacttcgctcgccgttttgattggtttgacggccttacattctggtgttgccctaggatcagtaggggaaagtaatttatctgaaaaagaaaaattagaagatcaggagttacagaatgaatataaggcaaatgtaaagatagaaaattggcaacagcaaatatcccaagctcaaattaaagaagttatccaaattgaacttaaagatacgcaaactggcattgaattaattttaaaaacggccgatcaatcccagctaatacccttaattattagtgaggacaatattctcatcatcgatattttagacgcagttttaaggctaccagatggggaaaattttatagttgagaatcccagtgagcaaattagtcaaataaccgccgtacagacaagttcaaattcactacgcattaccgtaactggcaat
>23	N operona: 20	first-last	SYNGTS_0023	gene_poz=(601-1398)	sll1407	hypothetical protein	ORF_ID:sll1407	/position=28498 - 30495 (29098 - 29895)	/lenght=1998 (798)	/codons=666 (266)	/complement=true	GC-compoz=36.716791979949875%	/LCI1=1.2779874213836477	/LCI2=0.09245283018867927	p_i1=0.34611173781926274	p_i2=0.021923298975407686	/Tai=0.6683737491609074	/Tei=0.11973096907786693	/EEI=1.7349785261827195
actttctcggcatttgatattaggaaacaaaatgttcctaccattgatcctgccaatctattatttaccattcaaacaggggaacaaactagccgaggggtggagctttacctgggtggagaaattttgcctggttggaatattgtcaccggttatagttaccttgatgcttttgtaagccaagataataccgatatcgtagacaacactttatctaatgttcctagcaaccagtttagcctctggacaacctatgaaattcaatcgggaaatttacaaggcttgggctttggtttaggactattttatgttgatcaacgggagggggacttggacaacacctttgtgttacccagctatttccgcaccgatgctgccattttttatcgtcgggaaaattgggaattacaattaaacatcgaaaatttgtttaatacccagtatttggccgaatcaaatgattttgacctgagtgtttatcccggggctccctttacggtagtaggaaaaattggcgtaacattctaggcattttaagactgctgatgatgagattatcagcagtaaattttctaatgctccaaaaccaggattggaaagatgaaaaaaaatgtttactacagcaaaattgctgacatttacgatcaaactcgctggatgacagaaccaattgctgaagaagttgcagattttattctcgctctagtgaaggcaacaagagaaactacttttcttgagcctggtgtagggactgggctcaatgtcattcctttagtcagacgtggttattctgtaactggtgttgatatttctcaggaaatgcttagccaattttctcaaaagttgccccgtattcctccgaatcttaggttgatccatgaagatgcatcgcaactatcttttccagacagcagcttcgacgtagtgttaacggttcatatgcttcattctgtttccaatttaggtatgtttttagatgagattgatcgagtcctaaaaccaaatggtttttatttaaatgctcaatgggttactccccctgcacatctagaatttgagaaccatttcaaaactattttgcttaagtatcaagagccaaagccttcacaacaatcattagaagtaactaacaaaattaatatagatgaatatttactaaataaagggtatcagtgtaattatttgacagctaaggaatggacggtaagcaatcaggtgcaagaactactccatttttacagatcacatgcctatggattatgctggctccttccagatgaagcatttaatcttgccataaaggaatttgaagtattttgttatgaatattacgattcattaaaggtggagttatcgtctcaagcacaattcgaaatctgggcatacacagtaaaatgatgattttaatttcggtattaccttcagagtatctttttgataaatttcataaaaccccgaagcaaaaatgaaagatgttaatgtatttgatcccaacaccacgattgttttaccaaatcaaccaactacttcaagacaaattgttgattttgatgaatttacagtacattttcaagacaatgaaaccataataaatttaccgcaaagactgggtaaagggtataatcgatctatccagttgagggacggcttaacaattgaaattattcaggtacaacttgccgaagttatgtacttaaagaggaatcataagaagaattttcctctagttgctcacttttatcttacaggaaattcagtagtagaaacatttaaaactaaagaaattgagccaaaatatacagaattagcgggcagaaattatctttatcatttacctaatttatcagaactcgagcaatggccatgtgatactgaaataaaattagttagtgtttatgctcctgttgattatttcagttgtttttatcaaagtgaaaactttgctcctagcttaattaaccaattaatcacaggcgatcgtgatttaaagttccactt
>24	N operona: 21	first-last	SYNGTS_0024	gene_poz=(601-3087)	fhuA	ferrichrome-iron receptor	ORF_ID:sll1406	/position=29368 - 33054 (29968 - 32454)	/lenght=3687 (2487)	/codons=1229 (829)	/complement=true	GC-compoz=44.95375954965822%	/LCI1=1.0728663446054751	/LCI2=0.16839774557165857	p_i1=0.20316051862619225	p_i2=0.13560309894371447	/Tai=0.5021393401211165	/Tei=0.22204278904934305	/EEI=2.4813894215416616
ccactctcctctttgccaacgtgttccgttccctctatctgcgccaattcgccctcatacaggagcaaacggggcaaatcgaattggtatatcgccgtttccatgaccaaccggaggaaaaagagtatgcgacttcccgatgagtttgaagcccagggcgaaatcaatatcattccgatgattgacgtgattttttctatcctggcgtttttcatcatctccagtttgtatctcagccgctccgacggtttatcggtcaacttaccttcggcccaaaccacggaaagcaagcccaatccgcaatttattttaaccgttaaacagactggtgaactgtttttggatggccaggcaatacccctaaaagatttgcaaacaaatatcctggctaaggctaaaaataacgccaatagtttggtggtaattaaagccgatgaacaggttaaccatggtttagtggtacaggttatggatggtgtacgccaaatcaagggggtttccctggcgatcgccgccacgcccaagaactaaaaaaactgaaaaagaattaagcatttgcttaattaataaaactttttaacttttgtgtgaggagcaattgtgaataccaaaataagcttaggcttaaccatatgttgcctatgttcggggctagtagcccccttgcccatactggcccaaattaataattctggggcccaaaccaaaatacaagctcaagttggctccatcttggttaccggagttaatctaaagtccacagaaaagggtctagagctggaactggccaacaattcccccatcccggtccaacccctgatttatccccaagggaatctgctcattattgagttgaccgatgccctcttggacattcccggaggagaatttaaccaggaaaatcctagtccccaaattgcggcgatcgccattacccaaggggaaaacaacatagtccgcattacggtgacgggcgttgataataatcttcctgaagtgacagtgagttctgttgaccaaaatttagtgcttagcttaacttcgtcctccacggcgatcgcccctgagaatccagaatcagaaattgaagtggtagccacccaagaagggcagggggaagctagctactttgtgcccagtgcttccaccgccacaggattagatacccctttactcgatatcccccagtccattcaagttgtgccccaacaggtcttacaagaccgaaacgtaaccgaattgggaccagccctccaaacagtgccaggggttagccccgccgggggcaggggaactagtgtttttggccccggctttctaatccgtggatttcccgtcaataacagtatttttcgtgatggcattccctatcaatccttagcccccttaaataccacagacatcgaacaaatagaagtgctcaaaggcccctcttccattgtgtttggtgctggagaacccgggggatcaatcaacctaatttccaaaaaacctttggatgaaccctattacaatgcggctgtgtcccttggtaattataatgactatcgtttagatgtggatttatccggtcccctcctaccggaagccattgatacagttaattatcgtctcaatgtttcctatgaaacctccggcagttttcgagatttcgtctacggtgatctctgggttgtatcaccaactttaacttggaatattggtccagacacgaagttgaatatctatggacaatacacaaccaatcgggaaaccttagatgaaggcatcccagcaccaaatatcgcagacttgccatcgaatcgatttttaggagagcgatttagtaaatttgagcaagatcaatacctaattggctacaccttcaaccacgattttaacgaaaatctgaagctacgccatgccatgcaatacttggcctacgcccccgtccgctatgcgcccctctttgacttttttgacgaagatactggggaattaaatcgatttgaatattatgggggaggaaattatcagcgttttttcaccaatgcagaattgataggagaattctacactgggccggttaaacatcgggtgttatttggattggagtatcgtaacgatacagagactccagaatttcaattcagcaacacctttgctcccattaatgttttcaacccggtttacaccaatacccctttccccatcgcgccagaatttttccgtgatgatcaagtcaatcgctttgcggtttatctacaggatcaaatggatttatttgacaacctgaagctattggtgggactccgttacgattccgctacccaaaatcggtcgacccagtctattacagatccaagggaagaatttaaccaaaccgataaccaattaacaccccgggttggtattatctatcaaccaattcccacggtttccctttatggctcttacaccacctcttttaatccttcttttgccgcctccctcaacgccgatggttctacctttgatccccagaccggtcgccagtttgaagtgggagttaaggcagacattaccgacaagttaagtgtgactttctcggcatttgatattaggaaacaaaatgttcctaccattgatcctgccaatctattatttaccattcaaacaggggaacaaactagccgaggggtggagctttacctgggtggagaaattttgcctggttggaatattgtcaccggttatagttaccttgatgcttttgtaagccaagataataccgatatcgtagacaacactttatctaatgttcctagcaaccagtttagcctctggacaacctatgaaattcaatcgggaaatttacaaggcttgggctttggtttaggactattttatgttgatcaacgggagggggacttggacaacacctttgtgttacccagctatttccgcaccgatgctgccattttttatcgtcgggaaaattgggaattacaattaaacatcgaaaatttgtttaatacccagtatttggccgaatcaaatgattttgacctgagtgtttatcccggggctccctttacggtagtaggaaaaattggcgtaacattctaggcattttaagactgctgatgatgagattatcagcagtaaattttctaatgctccaaaaccaggattggaaagatgaaaaaaaatgtttactacagcaaaattgctgacatttacgatcaaactcgctggatgacagaaccaattgctgaagaagttgcagattttattctcgctctagtgaaggcaacaagagaaactacttttcttgagcctggtgtagggactgggctcaatgtcattcctttagtcagacgtggttattctgtaactggtgttgatatttctcaggaaatgcttagccaattttctcaaaagttgccccgtattcctccgaatcttaggttgatccatgaagatgcatcgcaactatcttttccagacagcagcttcgacgtagtgttaacggttcatatgcttcattctgtttccaatttaggtatgtttttagatgagattgatcgagtcctaaaaccaaatggtttttatttaaatgctcaatgggttactccccctgcacatctagaatttgagaaccatttcaaaactattttgcttaagtatcaagagccaaagccttcacaacaatcattagaagtaact
>25	N operona: 22	first	SYNGTS_0025	gene_poz=(601-1029)	sll1405	biopolymer transport ExbD proteinhomologue	ORF_ID:sll1405	/position=31924 - 33552 (32524 - 32952)	/lenght=1629 (429)	/codons=543 (143)	/complement=true	GC-compoz=45.45454545454545%	/LCI1=1.1267605633802817	/LCI2=0.17746478873239438	p_i1=0.23852292613670384	p_i2=0.15562546484017642	/Tai=0.45733885766674987	/Tei=0.24006291835615878	/EEI=3.055000343874376
aagtttttatggccgggggcatagtggcggtgcccctcctcggtttttccctgttagctgtggccctgattatcgagcgtgcctatttttggagtcagatccagttacggcaaaatcggttggtaaatgatgtgctcaagctttatcgcagtaatcccccaggggcgatcgccaagctgaaacaaaatgcggatttacccatggcacgaatttttctcgaagccctgtgtttggagggggccacaccaacggagtttcgcctggccctggaaagcgctacccaagcagaattaccgcttttaaaacgatttaacaccctatttcagaccattatcaccgtttcccctctcctgggcttactggggacaattttgggactaatgcgttccttttcttccatgagtttaggcagtaccaccgccgccaatgcctcgggggtcaccggggggatcagtgaagcattggtgtccaccgtgatgggcttggtagttgccattgccactctcctctttgccaacgtgttccgttccctctatctgcgccaattcgccctcatacaggagcaaacggggcaaatcgaattggtatatcgccgtttccatgaccaaccggaggaaaaagagtatgcgacttcccgatgagtttgaagcccagggcgaaatcaatatcattccgatgattgacgtgattttttctatcctggcgtttttcatcatctccagtttgtatctcagccgctccgacggtttatcggtcaacttaccttcggcccaaaccacggaaagcaagcccaatccgcaatttattttaaccgttaaacagactggtgaactgtttttggatggccaggcaatacccctaaaagatttgcaaacaaatatcctggctaaggctaaaaataacgccaatagtttggtggtaattaaagccgatgaacaggttaaccatggtttagtggtacaggttatggatggtgtacgccaaatcaagggggtttccctggcgatcgccgccacgcccaagaactaaaaaaactgaaaaagaattaagcatttgcttaattaataaaactttttaacttttgtgtgaggagcaattgtgaataccaaaataagcttaggcttaaccatatgttgcctatgttcggggctagtagcccccttgcccatactggcccaaattaataattctggggcccaaaccaaaatacaagctcaagttggctccatcttggttaccggagttaatctaaagtccacagaaaagggtctagagctggaactggccaacaattcccccatcccggtccaacccctgatttatccccaagggaatctgctcattattgagttgaccgatgccctcttggacattcccggaggagaatttaaccaggaaaatcctagtccccaaattgcggcgatcgccattacccaaggggaaaacaacatagtccgcattacggtgacgggcgttgataataatcttcctgaagtgacagtgagttctgttgaccaaaatttagtgcttagcttaacttcgtcctccacggcgatcgcccctgagaatccagaatcagaaattgaagtggtagccacccaagaagggcagggggaagctagctacttt
>26	N operona: 22	last	SYNGTS_0026	gene_poz=(601-1233)	exbB	biopolymer transport ExbB protein	ORF_ID:sll1404	/position=32312 - 34144 (32912 - 33544)	/lenght=1833 (633)	/codons=611 (211)	/complement=true	GC-compoz=52.44865718799369%	/LCI1=1.0238095238095237	/LCI2=0.22873015873015876	p_i1=0.1729328771676275	p_i2=0.2849474935063987	/Tai=0.49530608049099456	/Tei=0.35645274415575884	/EEI=2.7061293012623717
ggcagaggttcgacttttttctgctcagttttctgctccgttggtggcggtgtgacttctgggatgggagaagggtccaccacaataaattcaatcggctctacggcgggagtatcaccatccaggggaaatctccagaacgctccgatcgccccgtggattaacaaggaacaggtcgcccccgccaggatgatcttttggctgttttggtattgctgggatctttgggtcaggcagaaattagagattgacatggaattcttgcattgacaggcaattattgtggcccctagcctaggctgaactgcatctattatgtgaaatattattattaatagctatagcattatagacgtttagttgcgacattaaacacctccactgactcttttattccaaaattttttctctgcaaccgtgaatataggcccttaaagcctagaaaactcgtttgcacttaagcaaatcttattgcttatccatttaatttattgaaaatagttatcaattgctattatggctaggcaaggggattaattgagaattactcttaactgtgttgagtgaacacaagaggttatcacgttggtagaagtttttatggccgggggcatagtggcggtgcccctcctcggtttttccctgttagctgtggccctgattatcgagcgtgcctatttttggagtcagatccagttacggcaaaatcggttggtaaatgatgtgctcaagctttatcgcagtaatcccccaggggcgatcgccaagctgaaacaaaatgcggatttacccatggcacgaatttttctcgaagccctgtgtttggagggggccacaccaacggagtttcgcctggccctggaaagcgctacccaagcagaattaccgcttttaaaacgatttaacaccctatttcagaccattatcaccgtttcccctctcctgggcttactggggacaattttgggactaatgcgttccttttcttccatgagtttaggcagtaccaccgccgccaatgcctcgggggtcaccggggggatcagtgaagcattggtgtccaccgtgatgggcttggtagttgccattgccactctcctctttgccaacgtgttccgttccctctatctgcgccaattcgccctcatacaggagcaaacggggcaaatcgaattggtatatcgccgtttccatgaccaaccggaggaaaaagagtatgcgacttcccgatgagtttgaagcccagggcgaaatcaatatcattccgatgattgacgtgattttttctatcctggcgtttttcatcatctccagtttgtatctcagccgctccgacggtttatcggtcaacttaccttcggcccaaaccacggaaagcaagcccaatccgcaatttattttaaccgttaaacagactggtgaactgtttttggatggccaggcaatacccctaaaagatttgcaaacaaatatcctggctaaggctaaaaataacgccaatagtttggtggtaattaaagccgatgaacaggttaaccatggtttagtggtacaggttatggatggtgtacgccaaatcaagggggtttccctggcgatcgccgccacgcccaagaactaaaaaaactgaaaaagaattaagcatttgcttaattaataaaactttttaacttttgtgtgaggagcaattgtgaataccaaaataagcttaggcttaaccatatgttgcctatgttcggggctagtagcccccttgcccatactggcccaaattaataattctggggcccaaaccaaaatacaagctcaagttggctccatcttggttaccgg
>27	N operona: 23	first-last	SYNGTS_0027	gene_poz=(601-2199)	slr1484	hypothetical protein	ORF_ID:slr1484	/position=33291 - 36089 (33891 - 35489)	/lenght=2799 (1599)	/codons=933 (533)	/complement=false	GC-compoz=56.28517823639775%	/LCI1=0.9699248120300752	/LCI2=0.18916040100250633	p_i1=0.14224040242165165	p_i2=0.18299037221955766	/Tai=0.6898299246225785	/Tei=0.2646913349976019	/EEI=1.990359717402365
aggcgaaactccgttggtgtggccccctccaaacacagggcttcgagaaaaattcgtgccatgggtaaatccgcattttgtttcagcttggcgatcgcccctgggggattactgcgataaagcttgagcacatcatttaccaaccgattttgccgtaactggatctgactccaaaaataggcacgctcgataatcagggccacagctaacagggaaaaaccgaggaggggcaccgccactatgcccccggccataaaaacttctaccaacgtgataacctcttgtgttcactcaacacagttaagagtaattctcaattaatccccttgcctagccataatagcaattgataactattttcaataaattaaatggataagcaataagatttgcttaagtgcaaacgagttttctaggctttaagggcctatattcacggttgcagagaaaaaattttggaataaaagagtcagtggaggtgtttaatgtcgcaactaaacgtctataatgctatagctattaataataatatttcacataatagatgcagttcagcctaggctaggggccacaataattgcctgtcaatgcaagaattccatgtcaatctctaatttctgcctgacccaaagatcccagcaataccaaaacagccaaaagatcatcctggcgggggcgacctgttccttgttaatccacggggcgatcggagcgttctggagatttcccctggatggtgatactcccgccgtagagccgattgaatttattgtggtggacccttctcccatcccagaagtcacaccgccaccaacggagcagaaaactgagcagaaaaaagtcgaacctctgccgaatatctccccaccaccgcccactccggtaactcaagcagttttaccgcccctgccccaagccattattccccccgtcccatcagtcaattctctgcccagtccggtggtggaaaatccaatttccttgcccaattcattgcccccaccccctgcggctccagtccccaatgcagtgtctctcccggtggaccaggccattactcctcctaccccaaacctcaatcccctccctaatccagttacagaaagccccgcttctttgactcagccggcccagagtgcctttcgtttgcccttttcttccctccagactccggaatttgccccgattcctgagcaggcccccgctgtttccccggggattcgcccagctacgccccaaagtttagccaacgccccaagccgacagcccgtatttggtcgcattagttcctctgccccgtcccagggaaatccgttaaccaaccaggattcatttacggcgatcgccaatggcaatgcagttagtcagggggccccgccgatgaaaccggggacagctactaaacccattgccagtggtggtggtagctctggccctagtctgggctccggccaacccagagcagaacggcccggtggcggcaatgcaggggcaaatgttggtcccattgcggccaatcccgttgctagtagtgctccccctaaaccgaaaccaactcccagttcccccgctaagccagaccccttaaagtgcgttagccaatgtaaacccagttatccctccatcctccagggggaagaaggtagtgctacagtattaatttcagtaaatgatagtggtggtgtgaccagcgtaaccatcaccaatgcccacggcaacagcgaggtcaaccgccaggccctattggcagccagaaaaatgcagtttacggcccccgccagtggtcaatccaaatcagtccctgtggtgattcacttcaccgttgctggttcagactttgatcgtcaggcgagggagcgtcagcaacagcaggaagagttgcgtcaggccgcccgcagagcagaagaggaaaaggcaaatcaagcccgtcagagacagttggaagaggagcgtcaagcccgccaacggcaattagagaaagaacgggaagaacgactgaaacaattctccgtagaatcccagcccagtcccgtgccagccgtgaaagtttctccttcccccagtcctaccccggcggtgagagtttccccttctcctagtccagagccacctcccactcccgctgccgcaccgaagaccgagccagcagtagggatagatgaattggcgcccgatctggagcagtcatccgattcctaaatttcaactcaattggttaattaggtaaaccttgactgtgaaatttatttaacgttaaaaattagccgttttaataatgtttaaatttgctcaaattattttcctagctggcagtatggtctgcttaagttccctgggtcatcaatccctggcgggcaatttaaccctgccggatggttctaaatgtgaaggacagattagcaatggtgcactcaatggccagggtacctgtcaatttaccaatggcgatcgctatgaaggtcaatttgttgagggtgaaaaaaaggggcaagggaaatatatttttgctgatgggggctattttgaaggggtttttgaagatgatcaaatgggtagtaaaggggtgcgagtctatgccagtcaagaccgttacgaaggggaatttgttgacggtcaaccccacggtcaagggatttatacaacggcggcgggtctacgttatgagggagaatttgttgatggtcaacccacgggcaaaggtacctttatttataccaatggcgatcggtgttccggcactgttgttcaaggagaattgaacgggtcaggcaagtgcgagtacaacaatggcgatcaata
>28	N operona: 24	first-last	SYNGTS_0028	gene_poz=(601-1650)	slr1485	hypothetical protein	ORF_ID:slr1485	/position=34966 - 37215 (35566 - 36615)	/lenght=2250 (1050)	/codons=750 (350)	/complement=false	GC-compoz=46.57142857142857%	/LCI1=1.002865329512894	/LCI2=0.14383954154727802	p_i1=0.16067288379250452	p_i2=0.0875610047235513	/Tai=0.391053600307528	/Tei=0.17880490425119616	/EEI=3.372275824503047
gtggtggtgtgaccagcgtaaccatcaccaatgcccacggcaacagcgaggtcaaccgccaggccctattggcagccagaaaaatgcagtttacggcccccgccagtggtcaatccaaatcagtccctgtggtgattcacttcaccgttgctggttcagactttgatcgtcaggcgagggagcgtcagcaacagcaggaagagttgcgtcaggccgcccgcagagcagaagaggaaaaggcaaatcaagcccgtcagagacagttggaagaggagcgtcaagcccgccaacggcaattagagaaagaacgggaagaacgactgaaacaattctccgtagaatcccagcccagtcccgtgccagccgtgaaagtttctccttcccccagtcctaccccggcggtgagagtttccccttctcctagtccagagccacctcccactcccgctgccgcaccgaagaccgagccagcagtagggatagatgaattggcgcccgatctggagcagtcatccgattcctaaatttcaactcaattggttaattaggtaaaccttgactgtgaaatttatttaacgttaaaaattagccgttttaataatgtttaaatttgctcaaattattttcctagctggcagtatggtctgcttaagttccctgggtcatcaatccctggcgggcaatttaaccctgccggatggttctaaatgtgaaggacagattagcaatggtgcactcaatggccagggtacctgtcaatttaccaatggcgatcgctatgaaggtcaatttgttgagggtgaaaaaaaggggcaagggaaatatatttttgctgatgggggctattttgaaggggtttttgaagatgatcaaatgggtagtaaaggggtgcgagtctatgccagtcaagaccgttacgaaggggaatttgttgacggtcaaccccacggtcaagggatttatacaacggcggcgggtctacgttatgagggagaatttgttgatggtcaacccacgggcaaaggtacctttatttataccaatggcgatcggtgttccggcactgttgttcaaggagaattgaacgggtcaggcaagtgcgagtacaacaatggcgatcaatatgaaggcaccttaaagaatggccaacccgacggtgagggaatttttcgttttgccgctggaggagagtatgaaggggaatttcagagcggtgaattttctgggcaaggcacccgtatttttgccaacggcaatcgtttccagggacaatttaaacaggggttaccctctgggcaaggacaatacaattttgccgatggggccagctaccaaggggaaatccgggacggacaaccggcaggggaaggcatctatacctttgctaatggtaatcgttatcaaggtcaatttgttgccggtaagtttgcaggggaaggtgcatttatttttgccaatggcgatcgttgccaaggacaatttagcaataatcaactccaaggtatggccacctgtgactatgtcaatggtgatacgtttgaagggatttttgaacagggtaagaaaaatggcaagggcgtttattcttttgctgatggtacccgcctagaaggggtatggaaggacgatcaataccaagaacgaggttaaccttaaccctgattttttttaatttcagaaaagtttgtcgggaattgtgaggtcaagaaattagccattattacccttgtgttcaggtctccatcatcttgatttatgctcctttcgccccagtctaatcgacaagttttaatggcttatctaagtccccagtgggggcaagtgctggctttggcgatcgccttggggggaagcattatcctacaagtgcttaatccccagattttgcgctatttcatcgacacagccatggccggagggccccaaaccatactggtgtggctagcattgggctttatggcgatcgccgttgtacgtcaaggattggaaatcgttgccacctattgcagtgaaaccgttgcctggactgcgaccaataatctccgcttgaacctagctcgtcacaccctcaatctcgatctaacttttcacaaaaatcattgccccggggaactagtggaacgcattgatggagacgtggacgccctggcccgctttttctcccaatttgtgctccaagtactgggcaatggcttgctagtggtgggtgttctagtcgtgttgtggttcgagcagtggcaggcgggattg
>29	N operona: 25	first-last	SYNGTS_0029	gene_poz=(601-2418)	slr1488	ABC transporter	ORF_ID:slr1488	/position=36121 - 39138 (36721 - 38538)	/lenght=3018 (1818)	/codons=1006 (606)	/complement=false	GC-compoz=50.82508250825083%	/LCI1=0.9763085399449036	/LCI2=0.2018732782369145	p_i1=0.14572862185284555	p_i2=0.21440930355189808	/Tai=0.5700487382542634	/Tei=0.29296837319670826	/EEI=2.278010087988801
ggtgagggaatttttcgttttgccgctggaggagagtatgaaggggaatttcagagcggtgaattttctgggcaaggcacccgtatttttgccaacggcaatcgtttccagggacaatttaaacaggggttaccctctgggcaaggacaatacaattttgccgatggggccagctaccaaggggaaatccgggacggacaaccggcaggggaaggcatctatacctttgctaatggtaatcgttatcaaggtcaatttgttgccggtaagtttgcaggggaaggtgcatttatttttgccaatggcgatcgttgccaaggacaatttagcaataatcaactccaaggtatggccacctgtgactatgtcaatggtgatacgtttgaagggatttttgaacagggtaagaaaaatggcaagggcgtttattcttttgctgatggtacccgcctagaaggggtatggaaggacgatcaataccaagaacgaggttaaccttaaccctgattttttttaatttcagaaaagtttgtcgggaattgtgaggtcaagaaattagccattattacccttgtgttcaggtctccatcatcttgatttatgctcctttcgccccagtctaatcgacaagttttaatggcttatctaagtccccagtgggggcaagtgctggctttggcgatcgccttggggggaagcattatcctacaagtgcttaatccccagattttgcgctatttcatcgacacagccatggccggagggccccaaaccatactggtgtggctagcattgggctttatggcgatcgccgttgtacgtcaaggattggaaatcgttgccacctattgcagtgaaaccgttgcctggactgcgaccaataatctccgcttgaacctagctcgtcacaccctcaatctcgatctaacttttcacaaaaatcattgccccggggaactagtggaacgcattgatggagacgtggacgccctggcccgctttttctcccaatttgtgctccaagtactgggcaatggcttgctagtggtgggtgttctagtcgtgttgtggttcgagcagtggcaggcgggattgggtttgactctttttgccctagtagccctgggtattctcagccggttgcaatccttggcggtggggccatggcaagtttaccgtggcatcagtgctgatttttacggttttatcactgaatatttagccggattggaagacattcggggcaatggagcggtggactatgtcatgaaccgcttttatacattgataagaaactggctaagggcgtttcatcaagcacggttgcagagcaccctactatggggcagcaccgttggtctattcacggtgggcaatgctatcgccctggccttgggcgcttacctgtggcgtgtacagggtatcaccattggtacagtctatcttttgttttactatgccagtcttctccaagatcccattgaacggatacgggaagaactagaacagtttcaacaggccgttgccagtctttatcgcattcaagacctcattcgtcagtctccgtcaccccgattgggcagatcccaagctttgccatcggggtcactttccgtcgaaggaaaaaatgtgtggtttagttatccaaccacagcgagtttaaaacctggggacggcaaccacgaattacctgagcaccgccaaggtcaccaccacgaagatgctgattacgctctgcagaatttaacctggcatctacccgctggaaaagtgcttgggttgctggggcacaccggcagtggcaaaagtacattcgctcgactcttgttgaatttttatgccattcagcagggccaaattcagcttggcggcatcaaccttggggagatatctcagcgggagttacatcagcgggtcggttttgtcacccaagacgtgcaactgttccaaacttccatacgcaataatctgacattttttaatccccacatcccagaccgattgattttacaagccctgaacgaccttgggctggagccttggttggcaacattaccccagggtttagatacggaactaggcacggatgggggaggattatcggcggggcaagcccaattgctagcttttgccagggtatttctcaaagatcctgggctagttatcctcgatgaagcttcgtcacggcttgatcctttgacagaacagttaattgagcgggctatcaatcgattactagagcatcggacgggaattatcattgcccatcgcctcaagacggtggaacgggccgatcaaattctgattctagaccggggcaaagtgctggaatacggcgatcgcccagccctggcccacaatcctgcatctcgtttttctcagttactgaggactagctctgcgatcaagttaacctagcgtgatggcttgacgcatcggcttcactacttgaaaatatttatcattaaaatttattgactgtctagcaaggatgctaggcagtttgtcgttgcatagggcattatgtcgatctttttttctcaatctgattacttggccatgttcagggaaggaggcaatcaacagcaatctaatgcagatggctcggataaatattggtattatccaacgcatttagggcgtggatctatacgggagataaaacttcgagaaggcttagaactgacgatagctagctatcaactctatcaaaatcttattgttgaaattcccgagcgggaacacccattggaatatgaatttacggttattggagaacaccaccgtcagttaaccggggctgatgcagaaaattatttcttttccggtagtggcttagcagataaaagtgtgaatgaatatctggcgggatggcaggttttaaatgttagttttcatctagagcctgatttatttcgtacctggataggcgatcgcctagagcaagctgaaaccattattcaagaattgctcaaagacctaaactcagttcgctacacccacacagccacacctaca
>30	N operona: 26	first-last	SYNGTS_0030	gene_poz=(601-1593)	pchR	regulatory protein PchR	ORF_ID:slr1489	/position=38044 - 40236 (38644 - 39636)	/lenght=2193 (993)	/codons=731 (331)	/complement=false	GC-compoz=43.101711983887206%	/LCI1=1.0575757575757576	/LCI2=0.13606060606060605	p_i1=0.19352291634423985	p_i2=0.07445716562519211	/Tai=0.6154813119689142	/Tei=0.1670114490626729	/EEI=2.0434692426796532
gtcacccaagacgtgcaactgttccaaacttccatacgcaataatctgacattttttaatccccacatcccagaccgattgattttacaagccctgaacgaccttgggctggagccttggttggcaacattaccccagggtttagatacggaactaggcacggatgggggaggattatcggcggggcaagcccaattgctagcttttgccagggtatttctcaaagatcctgggctagttatcctcgatgaagcttcgtcacggcttgatcctttgacagaacagttaattgagcgggctatcaatcgattactagagcatcggacgggaattatcattgcccatcgcctcaagacggtggaacgggccgatcaaattctgattctagaccggggcaaagtgctggaatacggcgatcgcccagccctggcccacaatcctgcatctcgtttttctcagttactgaggactagctctgcgatcaagttaacctagcgtgatggcttgacgcatcggcttcactacttgaaaatatttatcattaaaatttattgactgtctagcaaggatgctaggcagtttgtcgttgcatagggcattatgtcgatctttttttctcaatctgattacttggccatgttcagggaaggaggcaatcaacagcaatctaatgcagatggctcggataaatattggtattatccaacgcatttagggcgtggatctatacgggagataaaacttcgagaaggcttagaactgacgatagctagctatcaactctatcaaaatcttattgttgaaattcccgagcgggaacacccattggaatatgaatttacggttattggagaacaccaccgtcagttaaccggggctgatgcagaaaattatttcttttccggtagtggcttagcagataaaagtgtgaatgaatatctggcgggatggcaggttttaaatgttagttttcatctagagcctgatttatttcgtacctggataggcgatcgcctagagcaagctgaaaccattattcaagaattgctcaaagacctaaactcagttcgctacacccacacagccacacctacagttaagatgcagacggcattgcagcagattttatattgtccctacaggggaattatccaacagatttatctagaaagtaaagtctgggaactcatggctctccaccttgagcagatgctacaaaattcctctcccaacttgacccaaccaacccttaaaccagatgatattgaacgaattcaccatgccagagaaattttatcccagtgcctctgtaacccaccttccttaaaaggattggctcgtcaggtgggcttgaatgaatttactcttaaacagggtttccgccaagtttttggaactaccgcattcggttggttgcaccatcaccgtatggaaagggtcaaagaattactagaaacgggccattacaacgtcactgaagctgctcgggaagtggggttttccaatcggggacattttgccgcctcgttccgcaaaaagtttggcgttaatcctaaagcctattcattgtttgccaaacaacctaaagactaaaaaattccaatttaggatcaaaatattccctccactgatcaaagtgattgcccgccgtccccgtcttaccggtaaagtatttgagaattagttgcagttaaggttgttcctcctgtgttatcagatgccatggccggctgtctcaactaagaatttcaagctttggtgcaaggagtgattatgaatcaagtacagtggtcggttttgttgatgggtatagtttcgctactatgtgctcccagggcgtgggccgaaactaatccgaaccaattgaacaggacgaatattttagaatctggtaacttagaacgcaccaaagccggtgatttgctcccagttgcaaccactgttgatgagtggataacccaaattgcccaagcttcgatcatcgaaatcaaggaagcccggatcaatttgaccgaagctggactggaactgaccctggctaccacgggccgcttatcaacaccaaccacttccgtagtgggcaatgcactaattgtagatattcccaatgccatcctagccttgccggatagtgacggactgcaacaggaaaaccccaccgaagaaattgccctagtgagcgttacagcatta
>31	N operona: 27	first-last	SYNGTS_0031	gene_poz=(601-3162)	fhuA	ferrichrome-iron receptor	ORF_ID:slr1490	/position=39202 - 42963 (39802 - 42363)	/lenght=3762 (2562)	/codons=1254 (854)	/complement=false	GC-compoz=46.44808743169399%	/LCI1=0.9816334505666275	/LCI2=0.14806565064478322	p_i1=0.14866957165174477	p_i2=0.09512630615015581	/Tai=0.6034440787596635	/Tei=0.18561367553514024	/EEI=1.9985585290115118
atttatctagaaagtaaagtctgggaactcatggctctccaccttgagcagatgctacaaaattcctctcccaacttgacccaaccaacccttaaaccagatgatattgaacgaattcaccatgccagagaaattttatcccagtgcctctgtaacccaccttccttaaaaggattggctcgtcaggtgggcttgaatgaatttactcttaaacagggtttccgccaagtttttggaactaccgcattcggttggttgcaccatcaccgtatggaaagggtcaaagaattactagaaacgggccattacaacgtcactgaagctgctcgggaagtggggttttccaatcggggacattttgccgcctcgttccgcaaaaagtttggcgttaatcctaaagcctattcattgtttgccaaacaacctaaagactaaaaaattccaatttaggatcaaaatattccctccactgatcaaagtgattgcccgccgtccccgtcttaccggtaaagtatttgagaattagttgcagttaaggttgttcctcctgtgttatcagatgccatggccggctgtctcaactaagaatttcaagctttggtgcaaggagtgattatgaatcaagtacagtggtcggttttgttgatgggtatagtttcgctactatgtgctcccagggcgtgggccgaaactaatccgaaccaattgaacaggacgaatattttagaatctggtaacttagaacgcaccaaagccggtgatttgctcccagttgcaaccactgttgatgagtggataacccaaattgcccaagcttcgatcatcgaaatcaaggaagcccggatcaatttgaccgaagctggactggaactgaccctggctaccacgggccgcttatcaacaccaaccacttccgtagtgggcaatgcactaattgtagatattcccaatgccatcctagccttgccggatagtgacggactgcaacaggaaaaccccaccgaagaaattgccctagtgagcgttacagcattacctgataatattgttcgcattgccattaccggggtcaatgtgccgccgacggttgaagttaatgccacagaccaatccctggtactggggttaagtccagggaaaggggtggcagatgaagaggatggcaatgatgctatccaggtagtggtgaccggtgaacaggatgaaggctatgcggtggacgatgccacaacggcgactctaaccgatactcccttacgggacattccccaatcgattcaagtggtaccccaacaggtgttggaggacaggcaaataattcgtgcttcggaagcactgcaaaatgtcagtggtgtgcagagaggaaatactgttggtggtacatccgaaatatttaatattcgcggttttcaacaatttggcggaactctccgggacggctttaagttcagagataatttttctattccggacacggcaaatctacaacggatagaagtcctcaaagggccggcttccgtactctacggcaatttagatcctggcggcgttattaattacattaccaaacagcccctttcagaacctttttatgaagttgctatgcaggcaggtaattttggtctggtgcgtccaaccattgacttgtcagggccgttaaactcacaacgaacagctctttatcgattaaatgcggcttatgagggggggggaaatttccgggactttgacacggaagttgcacgctttttcatttcacccgtagttacctggcaaattagtgatcaaacagatttaagattcgagtgggactatctctatgatcgtcgtccctttgaccgggggattgtggcctttggtacgggaattgccgatattccctttgatcgagttttgggggaattagacgactttgatgcaaggacaaatttttcggccggatatagattagaacatcgtttcagcgataattggaaactccgcaatcggtttcggttctcctacctcgatcaagcggccgaacaaactgaattggttagattagatgaaactacaggtaatctgagcaggcaattttcccgcaatgaacagcagataagaaattacgaactgcaaactgatttgatcggcaagttttctacaggtcccatccaacacaccctattatttggcgttgatttatcgtggcaaagcgccccttttatcttccgaggaggtgttgcggctcccactattaatatttttaaccccgtttatgggactgtagctcgacctagtataaatgactttccagatgtattctcttctgaggggcaaaccaatacgctggggatatttctgcaagatcaagtgacactgaccgacaacttaaaattactcatgggagggcgttttgacaccattgaccagagctcctcttccaacggggaatctgacgaacgttacgatcaagcttttagtccccgtttgggcattgtttatcaacccattgaaccagtgtctttgtatgccagctttagtagatcatttcagcctaattttgggactagatttgatggctcgttgctcgaaccagtttttggtacccagtacgaagtgggggtcagaggtgaattcctcgatggtaggttgatcgcaaatttagcagcatatgaaatcacagtaagtaatctggctgtaacagaccctgaaaatcccaacttctccattccatccggagagcaaagaagtaagggggttgaattcgatatcgcgggggaaatcctaccgggctggaatattattgcttcctatgcttataccgatgccagggtcaccaaggatgacaatctggagcctggtaatttgcttgagggggttccctttaactcggccagtttgtggtcaacttacgaaattcaagccggtgatttacagggtttgggatttggcctgggattgttttatgtgggggaacgccaaggtgatttaaataattcttttcaaataccgagctatctacgtactgatataagcgtattttaccgccgcaataactggagggccgccattaacgttaacaatcttttcaatatagattacatcgaagcgacccaacgccggactcgcgttgatcctgcggcgcccctaacggtaaggggaacaatttcggtggaattttaaacttttccgtaattttgtcaaaatcaaaacaacattttagaatgcacagatcgggtcgtagatttagactatttacactaacaatcctgacgattgtatttttttctgcctgtgttggtagcacctcacaaaatctggatcaatctacagagttattgtccgtagattgcaggattgtcgagcattccttgggaaaaacttgtgtgcccctggagccgcgtcgagtggtggccctagatggtgccacggtgggtaatttactagccttggggatgatgcccgctggggtggccagcaatcttttacccgaaataacccgtttaattcccaatgtgccccgtttaggacagagtagtcagatcaatttagaaaccctagcggttctacagcctgacttgattatcggggccgtctgggaaatgaaaggcatttataacaaattatcggcgatcgcccccactgttgcctttgagatgcaaacccccgctgactggcaacgtccattccgtttcgatggtcaggtactgggcttagaaacccaagcggaaaaggtgctggagcagtatcaaatgcgtgtaaataagttgagggcccaagtta
>32	N operona: 28	first-last	SYNGTS_0032	gene_poz=(601-1593)	fecB	iron(III) dicitrate-binding periplasmic protein	ORF_ID:slr1491	/position=41805 - 43997 (42405 - 43397)	/lenght=2193 (993)	/codons=731 (331)	/complement=false	GC-compoz=50.251762336354474%	/LCI1=1.0505050505050506	/LCI2=0.162020202020202	p_i1=0.1891306415024944	p_i2=0.12221497527605098	/Tai=0.5943061415695752	/Tei=0.2099934777484459	/EEI=2.213356042440321
cagaggtgaattcctcgatggtaggttgatcgcaaatttagcagcatatgaaatcacagtaagtaatctggctgtaacagaccctgaaaatcccaacttctccattccatccggagagcaaagaagtaagggggttgaattcgatatcgcgggggaaatcctaccgggctggaatattattgcttcctatgcttataccgatgccagggtcaccaaggatgacaatctggagcctggtaatttgcttgagggggttccctttaactcggccagtttgtggtcaacttacgaaattcaagccggtgatttacagggtttgggatttggcctgggattgttttatgtgggggaacgccaaggtgatttaaataattcttttcaaataccgagctatctacgtactgatataagcgtattttaccgccgcaataactggagggccgccattaacgttaacaatcttttcaatatagattacatcgaagcgacccaacgccggactcgcgttgatcctgcggcgcccctaacggtaaggggaacaatttcggtggaattttaaacttttccgtaattttgtcaaaatcaaaacaacattttagaatgcacagatcgggtcgtagatttagactatttacactaacaatcctgacgattgtatttttttctgcctgtgttggtagcacctcacaaaatctggatcaatctacagagttattgtccgtagattgcaggattgtcgagcattccttgggaaaaacttgtgtgcccctggagccgcgtcgagtggtggccctagatggtgccacggtgggtaatttactagccttggggatgatgcccgctggggtggccagcaatcttttacccgaaataacccgtttaattcccaatgtgccccgtttaggacagagtagtcagatcaatttagaaaccctagcggttctacagcctgacttgattatcggggccgtctgggaaatgaaaggcatttataacaaattatcggcgatcgcccccactgttgcctttgagatgcaaacccccgctgactggcaacgtccattccgtttcgatggtcaggtactgggcttagaaacccaagcggaaaaggtgctggagcagtatcaaatgcgtgtaaataagttgagggcccaagttagtgactcccctctacagatttccttggtacggattagggccgagtcgggacagatgagtttatatctgaagaattgcttcggcggggccattttggctgatttaggctttgctcgtcccccgtctcaggatcaaggaactccagaccaaccgccctttgcaaagtccattagcagagaatcgatgaccgaagctgatggagatgtaatttttctgttcacttttggtcatactccacaaattgctgccgccgccgaggcccagttagaacgcttggacaccgaccccctctggcagtcccttggggcggtgcagaaaaaccgagtgtattcggtggggcactattggggggctggtaatagtcctctggcagcggactgggtattggatgacgtggagcagtatctgttggaggttcctggcaatggagtataaaacaaaacagatcaggttttgattttggatcggggataggggaggaagtatggcattccccgcttgcgctttgctcagttactcaagttgtcggtaaaacgagggttagtagattgacattacgattgttaaaaaaccaatggcttttctttgtttttgcccaactgctcctgatgttagtggtggcctgtcaaaatccctctcaacgggaagcagtaaaaaattctgaagattgcgtcatcgttaaccagcctgaggatcaagcctgtgtcccaaaaaccattgatcgtctcgttaccttagatggagccgcctttgaatatgcgatcgcccttggcctggagccgatcgccacagtgcccagcaattttcaggcccaactgccagccctaatgaccaatgctgaaaatattcaaaatattggcaagggggaacaacccaatttagaagcaattttgggaacaaatcccgacttgattgtggggctagattcccaccaaagtatttacccccaacttagccagattgggccgacagtgctgtttccttttgaacatagtggacagtggaaagaggtttttgcttccgtgggcaatgctc
>33	N operona: 29	first	SYNGTS_0033	gene_poz=(601-1536)	fecB	iron(III) dicitrate-binding periplasmic protein	ORF_ID:slr1492	/position=42971 - 45106 (43571 - 44506)	/lenght=2136 (936)	/codons=712 (312)	/complement=false	GC-compoz=49.358974358974365%	/LCI1=1.1211146838156485	/LCI2=0.20996784565916402	p_i1=0.234724482500647	p_i2=0.2351652812537283	/Tai=0.45098923439271754	/Tei=0.3116487531283555	/EEI=2.7457609427614855
ccctctacagatttccttggtacggattagggccgagtcgggacagatgagtttatatctgaagaattgcttcggcggggccattttggctgatttaggctttgctcgtcccccgtctcaggatcaaggaactccagaccaaccgccctttgcaaagtccattagcagagaatcgatgaccgaagctgatggagatgtaatttttctgttcacttttggtcatactccacaaattgctgccgccgccgaggcccagttagaacgcttggacaccgaccccctctggcagtcccttggggcggtgcagaaaaaccgagtgtattcggtggggcactattggggggctggtaatagtcctctggcagcggactgggtattggatgacgtggagcagtatctgttggaggttcctggcaatggagtataaaacaaaacagatcaggttttgattttggatcggggataggggaggaagtatggcattccccgcttgcgctttgctcagttactcaagttgtcggtaaaacgagggttagtagattgacattacgattgttaaaaaaccaatggcttttctttgtttttgcccaactgctcctgatgttagtggtggcctgtcaaaatccctctcaacgggaagcagtaaaaaattctgaagattgcgtcatcgttaaccagcctgaggatcaagcctgtgtcccaaaaaccattgatcgtctcgttaccttagatggagccgcctttgaatatgcgatcgcccttggcctggagccgatcgccacagtgcccagcaattttcaggcccaactgccagccctaatgaccaatgctgaaaatattcaaaatattggcaagggggaacaacccaatttagaagcaattttgggaacaaatcccgacttgattgtggggctagattcccaccaaagtatttacccccaacttagccagattgggccgacagtgctgtttccttttgaacatagtggacagtggaaagaggtttttgcttccgtgggcaatgctctccaccggcaggccgccacccagtcagccttggccgcctatcaagctcgctcgacggattttcgcactcaaatgggcgatcgccttgataatctgcaagtttccgtcattcgcctctatcccgatggcattaacttatacctgaaggactcatttgccggtacagtgctgcaggatgcgggtttagctcgtcccccttcccagaatattagtgcggtggaagcccaacaaaaatttggcaatcctatccaaaccagaattagccgtgaagtattggagcaagccgacggagatgtgatttttctttggacaggggaaaacactccccagggcaatgaggaagcgaaaaaacgactgcaacaactacagcaagatcccctctggggtcaactgagggccgtaaaggcaggcaaagtgtacgaagtaccaagctattggattggcagtggaccgatcgccgctaatgccatcctcgacgacctatataaataccttcttggagaaaattaaccccatggcaaagcatattttagtggtttgtaaggcttgtggtgctaaggcagaaaatgacaattctaattccccaacagacggtatttgtttgctaaataagcttcaagaattacatcaaagatgggtacgcaaagatgaactaaaaattgagaccacttcctgtttatgtatttgtgacagaccctgtgcgatcgcctatgtgggcacccataaacccacctaccttttcggggatttagatccaatcaatggcggtaaagatctaatcagcgccgctgaactttacctcgacagcgaagacggcatggttccagcctacaaactccccgaaggattgcgttcttgccgggttgcccgcattccccctgccccctagctgtattcccaagtctttttacccacactttttaacccctatgtcttaatttttttgcttctatgccacctatctatcaactgctttggcagatgatccgctatgcccagaaactttattggttggataccatattgtggctatttattctgggaatacccatagtaccgggactgctaattcgtcagttttttgacaccttaaccagccaaacccaaatt
>34	N operona: 29	last	SYNGTS_0034	gene_poz=(601-1044)	slr1493	hypothetical protein	ORF_ID:slr1493	/position=43842 - 45485 (44442 - 44885)	/lenght=1644 (444)	/codons=548 (148)	/complement=false	GC-compoz=46.62162162162162%	/LCI1=1.1224489795918366	/LCI2=0.11360544217687076	p_i1=0.23562032086469892	p_i2=0.04290585917390937	/Tai=0.6809501087953707	/Tei=0.13861527325651846	/EEI=2.0276798613399265
tagaagcaattttgggaacaaatcccgacttgattgtggggctagattcccaccaaagtatttacccccaacttagccagattgggccgacagtgctgtttccttttgaacatagtggacagtggaaagaggtttttgcttccgtgggcaatgctctccaccggcaggccgccacccagtcagccttggccgcctatcaagctcgctcgacggattttcgcactcaaatgggcgatcgccttgataatctgcaagtttccgtcattcgcctctatcccgatggcattaacttatacctgaaggactcatttgccggtacagtgctgcaggatgcgggtttagctcgtcccccttcccagaatattagtgcggtggaagcccaacaaaaatttggcaatcctatccaaaccagaattagccgtgaagtattggagcaagccgacggagatgtgatttttctttggacaggggaaaacactccccagggcaatgaggaagcgaaaaaacgactgcaacaactacagcaagatcccctctggggtcaactgagggccgtaaaggcaggcaaagtgtacgaagtaccaagctattggattggcagtggaccgatcgccgctaatgccatcctcgacgacctatataaataccttcttggagaaaattaaccccatggcaaagcatattttagtggtttgtaaggcttgtggtgctaaggcagaaaatgacaattctaattccccaacagacggtatttgtttgctaaataagcttcaagaattacatcaaagatgggtacgcaaagatgaactaaaaattgagaccacttcctgtttatgtatttgtgacagaccctgtgcgatcgcctatgtgggcacccataaacccacctaccttttcggggatttagatccaatcaatggcggtaaagatctaatcagcgccgctgaactttacctcgacagcgaagacggcatggttccagcctacaaactccccgaaggattgcgttcttgccgggttgcccgcattccccctgccccctagctgtattcccaagtctttttacccacactttttaacccctatgtcttaatttttttgcttctatgccacctatctatcaactgctttggcagatgatccgctatgcccagaaactttattggttggataccatattgtggctatttattctgggaatacccatagtaccgggactgctaattcgtcagttttttgacaccttaaccagccaaacccaaattaaggaatctccctgggtctggattggcctatttttagcggtgggactaggcagaatggcggcaatttttactgggcggatcacaaaaacccaacaccgctttttgatgagtggattggtgcgccacaacctgttccagggattattgcatcgccctggggcagaactagccagcggagcagtggacggccagaaggtttcccctggggaaatgctgagctattttcgcgatgatgctctacagattgaagacacagtggtgggcactaatgaaatctttgccgctggggtgtttgcggtggtttccgtggccctactgttgagcgtcaacagggaaatgaccttactggtttttgtgcccctatgtctaatcactgccc
>35	N operona: 30	first-last	SYNGTS_0035	gene_poz=(601-2442)	slr1494	ABC transporter	ORF_ID:slr1494	/position=44348 - 47389 (44948 - 46789)	/lenght=3042 (1842)	/codons=1014 (614)	/complement=false	GC-compoz=48.697068403908794%	/LCI1=1.080478520935291	/LCI2=0.17656334964654702	p_i1=0.20802717670586185	p_i2=0.1535857028352889	/Tai=0.5553317597209446	/Tei=0.23822713255176003	/EEI=2.28193979316957
cgactgcaacaactacagcaagatcccctctggggtcaactgagggccgtaaaggcaggcaaagtgtacgaagtaccaagctattggattggcagtggaccgatcgccgctaatgccatcctcgacgacctatataaataccttcttggagaaaattaaccccatggcaaagcatattttagtggtttgtaaggcttgtggtgctaaggcagaaaatgacaattctaattccccaacagacggtatttgtttgctaaataagcttcaagaattacatcaaagatgggtacgcaaagatgaactaaaaattgagaccacttcctgtttatgtatttgtgacagaccctgtgcgatcgcctatgtgggcacccataaacccacctaccttttcggggatttagatccaatcaatggcggtaaagatctaatcagcgccgctgaactttacctcgacagcgaagacggcatggttccagcctacaaactccccgaaggattgcgttcttgccgggttgcccgcattccccctgccccctagctgtattcccaagtctttttacccacactttttaacccctatgtcttaatttttttgcttctatgccacctatctatcaactgctttggcagatgatccgctatgcccagaaactttattggttggataccatattgtggctatttattctgggaatacccatagtaccgggactgctaattcgtcagttttttgacaccttaaccagccaaacccaaattaaggaatctccctgggtctggattggcctatttttagcggtgggactaggcagaatggcggcaatttttactgggcggatcacaaaaacccaacaccgctttttgatgagtggattggtgcgccacaacctgttccagggattattgcatcgccctggggcagaactagccagcggagcagtggacggccagaaggtttcccctggggaaatgctgagctattttcgcgatgatgctctacagattgaagacacagtggtgggcactaatgaaatctttgccgctggggtgtttgcggtggtttccgtggccctactgttgagcgtcaacagggaaatgaccttactggtttttgtgcccctatgtctaatcactgccctggcccaccacgctgagcatcgcctgaaacgttatcgccgagccagtcgccatggaactcaacaggtaaccggattcattggggagatgtttaccgctgtgcaggccatcaaggtggccggggccgaaactgaaatgttagaggaactaagaaaaagaggcgatctccgccgtcgtttaatggtgcgagaccaggtttttaatgccatcctcaattccggctttgaaaatactgtcagcattggtaccggactaattttacttttagcggcccaaagtcttggtccccaaggtaacttcactgtgggagattttaccctctttgtttactacctctcttttgtgagtgattttttagctttttttggggtttttcttgcttctgtgaaacaaagtgaagtctcctttgagcgcatggcagttttagtcaacggtggtgaatgcccttctcctagcacagttaatcccacctcctttcccctcacctatccccatcatctctatctcaaacctattttgggctcccaaccggccttacctcccctctcaaccccagcccaaaccgatcctttacaagaactaagagtagaaggattagtttaccattatccaggcagtgacaatggcattgctgatatcagctttagcttacaacggggcagtttgacggtaattacgggacgggtgggggtaggtaaaacaaccctaattcgcacgctactagggctactgcccaaacaatcaggcaaaattatttggaatggcttggaaattgccgaaccagcgactttcttcgttccgcctcgggccgcctacactccccaaattccccaattattcagcacttctctacgagaaaatttgttgctgggactagcagatgatgtttcaccggagcaattaaaccaggcgatcgccaccgctgtttttgagcaggatttggctctgatgcccaagggtcttgatacccaagtaggaacaaggggagttcgactttccggtggccagaaacaacgggtagcggcggccaggatgctcgttcgtcaaccggaattactggtgtttgacgacctttccagcgctctggatctggaaactgaacaaaaactatggcggcgcctatttagcactgggcaccaacgtcattctgctgtttacacccccacttgcttggtagtttcccatcgtccatcggtcatagagcaggctgatacgatcgttttgctagaagctggaaggattgttttttctggcactccagctcagtttaatcgggaaatgatgggaaaaaatattgttttttagtctctatttctaagtccatgatgagacttcagtcaaggctatggcctgggcaactcgcactctaattaatggtctggagattcactgcggaaagtctaacgaggaattacctatgggatcgccatggcaaacctgccgacgaaattggcgatcgggctaaataagagttagataacatctaattattcgatataaataagacgatgctcaatttcaactaaagttgcatatacacaagccaatataacggcaaattttcctttgttgaaatcgtttttttgccggtatcatgagaaaattcattagaaaattttgctacttttgcaagtaaatctctaatgtgactttcgcgcgtatacttaactattgcaattagatcaccaaggaagacttgagaatattccttagatattttaagaccttttgaacaacactcaaccttaagaaggtactccatagctcttctcacagaattgaccttttctgatacttcatcatgggagaattcatcaatttcatcgaaagaatctaggatttttctaatacgtatcaaggctacatgaacattcttccagtacaaaaatctcttggaatgagcgg
>36	N operona: 31	first-last	SYNGTS_0036	gene_poz=(601-1611)	sll1401	hypothetical protein	ORF_ID:sll1401	/position=46407 - 48617 (47007 - 48017)	/lenght=2211 (1011)	/codons=737 (337)	/complement=true	GC-compoz=34.22354104846686%	/LCI1=1.5575396825396826	/LCI2=0.07202380952380953	p_i1=0.5501189036126658	p_i2=0.009245549027026088	/Tai=0.8909737082760811	/Tei=0.10832099412432347	/EEI=1.2048009993528717
attacgattgaacccaataaacgaggaggtaaaccttgtgtgcgcggtttacgtatcactgtttatgaagtactcgaatatttagcgtctgagatgactgaggcggaaattctcgaagattttccagatttaactaaagaagatttgaaggcttgtattgcttatgcagccgaccgtgaacgtcgattgatgatttctcccctgtctgcatgaaattattgtttgacgaaaatctctctcctaaattgcccattcaattgggcgatctttttcctaattcccttcatgtgcgaaatgttggaatggaggcaacaattgatcctatcgtttgggattatgcaaaaaataatgacttaatgattgtctctaaagatgcagacatgcacgatcttagtctggtgtttggtagccctcccaaagttatttggcttcgattaggaaactgctctacttcacaggttgaaaatttactgcgtcgagaatttaggatgatccaattattttatgaagataaaaattcgtctttgcttgctctttcatggccagattagtacatagttctcaaccaacaattccacgaataataaatcattctctataatgagatataaggtggatctagaaagtccattttaccctcattatttgtatgttatccgcccaaggagaatctgcatggatccaataaaagacagccataagatttttaaaggtcttgcagaaaaatatggaaacaagaatatatctaatagagttcaagtcgcagatttttttaaagatcttcttgaagcaacaggaggtttaataattgttgattttttagacatggaaaactgggatgttattgaaagtttttcctttgatgaaaaatcagagattcttacccttgtatggcatgatttcagaaagctagtcgaaacagagaggcggcgtgagcttaggcagtccttgtttcccgcatctttatattcatgtgcattacaaataaatacaattcttccagtgccagcaaaagaatcagccttgtttataataaatgggtatgcaaaaacatcaaaagaaataaaaaatttgtatagatttggtacagatgagattgagatatatgacaatggtttctttaagaagagagttattcgaaaagttagtggtcactacgaggtaatagacttccattgtactccactctattcgctagtaatgatgccaaaagcttctggaatatcatccgctcattccaagagatttttgtactggaagaatgttcatgtagccttgatacgtattagaaaaatcctagattctttcgatgaaattgatgaattctcccatgatgaagtatcagaaaaggtcaattctgtgagaagagctatggagtaccttcttaaggttgagtgttgttcaaaaggtcttaaaatatctaaggaatattctcaagtcttccttggtgatctaattgcaatagttaagtatacgcgcgaaagtcacattagagatttacttgcaaaagtagcaaaattttctaatgaattttctcatgataccggcaaaaaaacgatttcaacaaaggaaaatttgccgttatattggcttgtgtatatgcaactttagttgaaattgagcatcgtcttatttatatcgaataattagatgttatctaactcttatttagcccgatcgccaatttcgtcggcaggtttgccatggcgatcccataggtaattcctcgttagactttccgcagtgaatctccagaccattaattagagtgcgagttgcccaggccatagccttgactgaagtctcatcatggacttagaaatagagactaaaaaacaatattttttcccatcatttcccgattaaactgagctggagtgccagaaaaaacaatccttccagcttctagcaaaacgatcgtatcagcctgctctatgaccgatggacgatgggaaactaccaagcaagtgggggtgtaaacagcagaatgacgttggtgcccagtgctaaataggcgccgccatagtttttgttcagtttccagatccagagcgctggaaaggtcgtcaaacaccagtaattccggttgacgaacgagcatcctggccgccgctacccgttgtttctggccaccggaaagtcgaactccccttgttcctacttgggtatcaagacccttgggcatcagagccaaatcctgctcaaaaacag
>37	N operona: 32	first	SYNGTS_0037	gene_poz=(601-942)	sll1400	hypothetical protein	ORF_ID:sll1400	/position=47467 - 49008 (48067 - 48408)	/lenght=1542 (342)	/codons=514 (114)	/complement=true	GC-compoz=37.13450292397661%	/LCI1=1.2861356932153392	/LCI2=0.1463126843657817	p_i1=0.35212390874670113	p_i2=0.09195088579603755	/Tai=0.6352586173877861	/Tei=0.1827557972164338	/EEI=1.880472243266441
gtggcgcagggattggcagaacacttttcaaaccctgtggggcggcggcaaagtacgggtggctcccattttgcaagagctaattctcaaccgggaaccggaagccgtatggcaatgggtagaaaaaattactagctggccggtggaaaccctcattccctgtcacttttctgccccagtggctaccaatggagagcaaatccgccaagcctttagctttttacaaaagtctttctctgacaatgaagagtcattaccccaagaagatcggcaaattctgcaacgcattgaccaattcctggtacgttggcgcatcaccccaccaccgactagtaaacgtgaataaactataaaaaattagcgaggatttacaatgaactacagaaactacattacgattgaacccaataaacgaggaggtaaaccttgtgtgcgcggtttacgtatcactgtttatgaagtactcgaatatttagcgtctgagatgactgaggcggaaattctcgaagattttccagatttaactaaagaagatttgaaggcttgtattgcttatgcagccgaccgtgaacgtcgattgatgatttctcccctgtctgcatgaaattattgtttgacgaaaatctctctcctaaattgcccattcaattgggcgatctttttcctaattcccttcatgtgcgaaatgttggaatggaggcaacaattgatcctatcgtttgggattatgcaaaaaataatgacttaatgattgtctctaaagatgcagacatgcacgatcttagtctggtgtttggtagccctcccaaagttatttggcttcgattaggaaactgctctacttcacaggttgaaaatttactgcgtcgagaatttaggatgatccaattattttatgaagataaaaattcgtctttgcttgctctttcatggccagattagtacatagttctcaaccaacaattccacgaataataaatcattctctataatgagatataaggtggatctagaaagtccattttaccctcattatttgtatgttatccgcccaaggagaatctgcatggatccaataaaagacagccataagatttttaaaggtcttgcagaaaaatatggaaacaagaatatatctaatagagttcaagtcgcagatttttttaaagatcttcttgaagcaacaggaggtttaataattgttgattttttagacatggaaaactgggatgttattgaaagtttttcctttgatgaaaaatcagagattcttacccttgtatggcatgatttcagaaagctagtcgaaacagagaggcggcgtgagcttaggcagtccttgtttcccgcatctttatattcatgtgcattacaaataaatacaattcttccagtgccagcaaaagaatcagccttgtttataataaatgggtatgcaaaaacatcaaaagaaataaaaaatttgtatagatttggtacagatgagattgagatatatgacaatggtttctttaagaagagagttattcgaaaagttagtgg
>38	N operona: 32	middle	SYNGTS_0038	gene_poz=(601-831)	ssl2733	hypothetical protein	ORF_ID:ssl2733	/position=47805 - 49235 (48405 - 48635)	/lenght=1431 (231)	/codons=477 (77)	/complement=true	GC-compoz=41.125541125541126%	/LCI1=0.9649122807017544	/LCI2=0.0912280701754386	p_i1=0.13953040641836387	p_i2=0.02096223009151149	/Tai=0.5319128425943482	/Tei=0.11886600708236034	/EEI=2.3873133710262953
ttggaactagaccccactcccctaatgttccatgccagggataaggctggcgatcgcccggaagataatctcgccaatcgagccaaggggtggcaacgcatttgtttatttgctctctatttccaagctagtaccctagaagtacctaattggaaccaggtgtggcaagaagcaaaacaagttggcgatcgccgtcgggaaaattattttggtttgtacccatttcggtggcgcagggattggcagaacacttttcaaaccctgtggggcggcggcaaagtacgggtggctcccattttgcaagagctaattctcaaccgggaaccggaagccgtatggcaatgggtagaaaaaattactagctggccggtggaaaccctcattccctgtcacttttctgccccagtggctaccaatggagagcaaatccgccaagcctttagctttttacaaaagtctttctctgacaatgaagagtcattaccccaagaagatcggcaaattctgcaacgcattgaccaattcctggtacgttggcgcatcaccccaccaccgactagtaaacgtgaataaactataaaaaattagcgaggatttacaatgaactacagaaactacattacgattgaacccaataaacgaggaggtaaaccttgtgtgcgcggtttacgtatcactgtttatgaagtactcgaatatttagcgtctgagatgactgaggcggaaattctcgaagattttccagatttaactaaagaagatttgaaggcttgtattgcttatgcagccgaccgtgaacgtcgattgatgatttctcccctgtctgcatgaaattattgtttgacgaaaatctctctcctaaattgcccattcaattgggcgatctttttcctaattcccttcatgtgcgaaatgttggaatggaggcaacaattgatcctatcgtttgggattatgcaaaaaataatgacttaatgattgtctctaaagatgcagacatgcacgatcttagtctggtgtttggtagccctcccaaagttatttggcttcgattaggaaactgctctacttcacaggttgaaaatttactgcgtcgagaatttaggatgatccaattattttatgaagataaaaattcgtctttgcttgctctttcatggccagattagtacatagttctcaaccaacaattccacgaataataaatcattctctataatgagatataaggtggatctagaaagtccattttaccctcattatttgtatgttatccgcccaaggagaatctgcatggatccaataaaagacagccataagatttttaaaggtcttgcagaaaaatatggaaacaagaatatatctaatagagttcaagtcgcagatttttttaaagatcttcttgaagcaacaggaggtttaataattgtt
>39	N operona: 32	middle	SYNGTS_0039	gene_poz=(601-1806)	sll1399	hypothetical protein	ORF_ID:sll1399	/position=48063 - 50468 (48663 - 49868)	/lenght=2406 (1206)	/codons=802 (402)	/complement=true	GC-compoz=50.41459369817579%	/LCI1=1.0955943474646717	/LCI2=0.20623441396508727	p_i1=0.21782081014451576	p_i2=0.2255275375836157	/Tai=0.531819631376123	/Tei=0.30297478382525417	/EEI=2.5847318796329195
ggggcaaacaaccagtttgaatcaaggccgatcgccgtagtcgcagggcccgggataccaaacgacccatggttaacgaatggggccaggggggaatggtttgttggcgctgttgggctttgagcaggtggtgaacttgggtttcgagtagtcccatgggggtgttttttcggccactaccgggatctatgccatgatggggagttaacgaaattaatgtcattaaggtaaaaaaacatggctgaaattcaattttccaagggagttgcagaaaccgttgtcccagaagtgcgcctcagcaagtcgaagaatgggcagtccggcatggcaaaattctatttcttggaaccgacaattctagcgaaagaaagcaccgatgatattaccggcatgtatttaatcgacgacgaaggggaaattatcaccagggaagtaaagggcaaatttatcaatggccgtcctacggcgatcgaggccacggtgatcctcaattcccaaccggaatgggaccgttttatgcgctttatggagcgctacggcgcagaaaatggcttaggtttttccaaatctgaataatttttcaatttttcatcctcctcggtgacgatgcggcagtccctttcccgatcttcccagcccagtcagacctggccctactggtatctggtgcccatttatccctacagtcaaaggcaaactttggtgcgggaagtggtaccggacactatctgggtgttggagcaggtacagggaattttttatgtggtagtacccatccgcatgacggtggtgcgcctgaacacggggggattgctaatttactctcccattgcccccacggcagaatgtttgcaattgttggggcaactaacggccaaatatggcccagtgaagtatattatcctacccaccatttccgggttggaacataaggctaatgtaccgtctctagctcgccattgtccagaagcaacggtctatgtagccccaggccaatggagttttccccttaatttacctctcagttggttgggatttccaggcgatcgaacgaaaattttgcccgctgatagtagcgaaactccctttgccggggaatttgattacgcttacctcgggccgttggatttacgcctgggcaagtttggcgaagtggcttttttccattggtctagtcatactttactggtgacggataccctgttggttttgtcggaaaatccccccccggtcttggaactagaccccactcccctaatgttccatgccagggataaggctggcgatcgcccggaagataatctcgccaatcgagccaaggggtggcaacgcatttgtttatttgctctctatttccaagctagtaccctagaagtacctaattggaaccaggtgtggcaagaagcaaaacaagttggcgatcgccgtcgggaaaattattttggtttgtacccatttcggtggcgcagggattggcagaacacttttcaaaccctgtggggcggcggcaaagtacgggtggctcccattttgcaagagctaattctcaaccgggaaccggaagccgtatggcaatgggtagaaaaaattactagctggccggtggaaaccctcattccctgtcacttttctgccccagtggctaccaatggagagcaaatccgccaagcctttagctttttacaaaagtctttctctgacaatgaagagtcattaccccaagaagatcggcaaattctgcaacgcattgaccaattcctggtacgttggcgcatcaccccaccaccgactagtaaacgtgaataaactataaaaaattagcgaggatttacaatgaactacagaaactacattacgattgaacccaataaacgaggaggtaaaccttgtgtgcgcggtttacgtatcactgtttatgaagtactcgaatatttagcgtctgagatgactgaggcggaaattctcgaagattttccagatttaactaaagaagatttgaaggcttgtattgcttatgcagccgaccgtgaacgtcgattgatgatttctcccctgtctgcatgaaattattgtttgacgaaaatctctctcctaaattgcccattcaattgggcgatctttttcctaattcccttcatgtgcgaaatgttggaatggaggcaacaattgatcctatcgtttgggattatgcaaaaaataatgacttaatgattgtctctaaagatgcagacatgcacgatcttagtctggtgtttggtagccctcccaaagttatttggcttcgattaggaaactgctctacttcacaggttgaaaatttactgcgtcgagaatttaggatgatccaattattttatgaagataaaaattcgtctttgcttgctctttcatggccagattagtaca
>40	N operona: 32	last	SYNGTS_0040	gene_poz=(601-939)	psbW	photosystem II 13 kD protein Psb28	ORF_ID:sll1398;	/position=49293 - 50831 (49893 - 50231)	/lenght=1539 (339)	/codons=513 (113)	/complement=true	GC-compoz=46.902654867256636%	/LCI1=1.119047619047619	/LCI2=0.25029761904761905	p_i1=0.23333895533400673	p_i2=0.34389122469846056	/Tai=0.47377148502034694	/Tei=0.4095021022286145	/EEI=3.147388182532874
tccaatgggttagaacttggtcttggccctggggagtttgggcaaaaaggggttggagggtgttccaatctaggtgatgggaaagaaaatccctggtccaatcttctaaatgttctacctgctcgatcgccgttaaggcgggggcaatatggggcaatggccctaaattctcttgtagccattggtcaggcgtaacaatttccggccaggtgatgaccaaatcgggatcattactttgtagggccatttgcaaagcgggcaaaatagccgtttccaaatcttgcttacgtttgggggtggtgaccaggcgaatgggctgatcactaagtaaacagggcaatagataactggggccgtaggtggggggcaaacaaccagtttgaatcaaggccgatcgccgtagtcgcagggcccgggataccaaacgacccatggttaacgaatggggccaggggggaatggtttgttggcgctgttgggctttgagcaggtggtgaacttgggtttcgagtagtcccatgggggtgttttttcggccactaccgggatctatgccatgatggggagttaacgaaattaatgtcattaaggtaaaaaaacatggctgaaattcaattttccaagggagttgcagaaaccgttgtcccagaagtgcgcctcagcaagtcgaagaatgggcagtccggcatggcaaaattctatttcttggaaccgacaattctagcgaaagaaagcaccgatgatattaccggcatgtatttaatcgacgacgaaggggaaattatcaccagggaagtaaagggcaaatttatcaatggccgtcctacggcgatcgaggccacggtgatcctcaattcccaaccggaatgggaccgttttatgcgctttatggagcgctacggcgcagaaaatggcttaggtttttccaaatctgaataatttttcaatttttcatcctcctcggtgacgatgcggcagtccctttcccgatcttcccagcccagtcagacctggccctactggtatctggtgcccatttatccctacagtcaaaggcaaactttggtgcgggaagtggtaccggacactatctgggtgttggagcaggtacagggaattttttatgtggtagtacccatccgcatgacggtggtgcgcctgaacacggggggattgctaatttactctcccattgcccccacggcagaatgtttgcaattgttggggcaactaacggccaaatatggcccagtgaagtatattatcctacccaccatttccgggttggaacataaggctaatgtaccgtctctagctcgccattgtccagaagcaacggtctatgtagccccaggccaatggagttttccccttaatttacctctcagttggttgggatttccaggcgatcgaacgaaaattttgcccgctgatagtagcgaaactccctttgccggggaatttgattacgcttacctcgggccgttggatttacgcctgggcaagtttggcgaagtggcttttttccattggtctagt
>41	N operona: 33	first-last	SYNGTS_0041	gene_poz=(601-2250)	slr1495	hypothetical protein	ORF_ID:slr1495	/position=49646 - 52495 (50246 - 51895)	/lenght=2850 (1650)	/codons=950 (550)	/complement=false	GC-compoz=50.84848484848485%	/LCI1=1.0540376442015786	/LCI2=0.17965998785670909	p_i1=0.19131987679117446	p_i2=0.1606360552008532	/Tai=0.4717338797214563	/Tei=0.24457244968076788	/EEI=2.758454931001516
agtaaattagcaatccccccgtgttcaggcgcaccaccgtcatgcggatgggtactaccacataaaaaattccctgtacctgctccaacacccagatagtgtccggtaccacttcccgcaccaaagtttgcctttgactgtagggataaatgggcaccagataccagtagggccaggtctgactgggctgggaagatcgggaaagggactgccgcatcgtcaccgaggaggatgaaaaattgaaaaattattcagatttggaaaaacctaagccattttctgcgccgtagcgctccataaagcgcataaaacggtcccattccggttgggaattgaggatcaccgtggcctcgatcgccgtaggacggccattgataaatttgccctttacttccctggtgataatttccccttcgtcgtcgattaaatacatgccggtaatatcatcggtgctttctttcgctagaattgtcggttccaagaaatagaattttgccatgccggactgcccattcttcgacttgctgaggcgcacttctgggacaacggtttctgcaactcccttggaaaattgaatttcagccatgtttttttaccttaatgacattaatttcgttaactccccatcatggcatagatcccggtagtggccgaaaaaacacccccatgggactactcgaaacccaagttcaccacctgctcaaagcccaacagcgccaacaaaccattcccccctggccccattcgttaaccatgggtcgtttggtatcccgggccctgcgactacggcgatcggccttgattcaaactggttgtttgccccccacctacggccccagttatctattgccctgtttacttagtgatcagcccattcgcctggtcaccacccccaaacgtaagcaagatttggaaacggctattttgcccgctttgcaaatggccctacaaagtaatgatcccgatttggtcatcacctggccggaaattgttacgcctgaccaatggctacaagagaatttagggccattgccccatattgcccccgccttaacggcgatcgagcaggtagaacatttagaagattggaccagggattttctttcccatcacctagattggaacaccctccaacccctttttgcccaaactccccagggccaagaccaagttctaacccattggagccgcctcagtcagtccctctttgcccgccccatcaacccccatggtttttatcccttggatggagaagaattaaaggagttaaatcaggcggtaacggaacagttgacgattagtcagggtgaaaatgccattaagcaagaaaatattcagaaaattcagcagttttggcagttttggcaagaacaaaccgataaccatctcctctgggccgaagtggaccgacagcagggcagaatcagtctccacgtcagtccggtcaatgtacagccctggctacagccgatttggcaaagctccgatcaaggtcagggagattttattgatggaggccaagacagcgatcaagccgcctttgtcctcatcggcagttttttagacgctgagaaaaccgcccccacctattgcaaaactttgggtttgggaaatttactctgcttaaagttttctccccaccgtctccaggatgcgttaaccatttacctccccgatcgcctacccttacccaataccccagccttccaaaccactttgctaacggaaatcgaacgcattttgacagaaatcatggcggtgcaaccggacacctttgtggtgattttgcttgacgatttaccgctcaaagcccaattaggcagtcaactagcggccaaattaggctctggagtgaaagtggaaccgacccccaactttgctcctggtattttggtggcgggctggcaatattggtgtgctcaaagagaaaagtttcccccgccggccctgctaattctgggcactttgcccattccttccctggaaaatcccctggtggccaaacgagtacaacaccacaaacgccaccatcaagactggttccgggactatttactaccagtggcattgaaagatttacagcaggcagtgttacccctacgagagtccggcggttggttagctatcttggatgaccgggtcaattcccgcagttacggccgggaagtgctcaaagccctagcgccctacggcaaaaggaattattttgatccccaggatttgccccaggtgacaacagctcagaagtgatttctaaaaaaaatataaagaaaagaggatagaagaaatctatttttgagagtttcacaagcatttctcctcactggaggtggtctatgtagaccaagggtattgagaggaaaattttgcttgggcaatgaggcaattgtgtggagattcagtgcgaattggggtcgttaagcgttcatccaaagaatttgaacttttagccaagcgttgggtgatagagcgtacttttggttggttaaatcgctatcggcgattaaacaaggattgcgaactttataccgaaataagtgaagcaatgatttatggtgtcctcatccgtataatgctttctcgtattatagtagtttcaaataaagctgagacgctaaacgccacagtaagaacggataatttcatcaagagacgtgtcaataggagcgtacattctagctcgtttcaaggcactaaagtcatgctcaatatcatttaaatcaggagaatatttcggcaaaaaaagaacttcatgacctgcttctttagccaattctttaatggcagttttacgatgaataggagcattatccattattaatattgatggaatgtcgagggagggtagca
>42	N operona: 34	first-last	SYNGTS_0042	gene_poz=(601-1449)	sll1397	transposase	ORF_ID:sll1397	/position=51660 - 53708 (52260 - 53108)	/lenght=2049 (849)	/codons=683 (283)	/complement=true	GC-compoz=36.74911660777385%	/LCI1=1.1394799054373523	/LCI2=0.14208037825059103	p_i1=0.24715354653262153	p_i2=0.08450343378901795	/Tai=0.7694168949803895	/Tei=0.17605309041011616	/EEI=1.3129435834307115
ctggattattgactgggactttcataagcaatcatcggacgaaagttcctatgggagcggcactgctagggcgttaatgcaagaattggcagttgccttccttgatcatcccatcgccaagaatagtaggggagattatttagacgccatcatgaccctcaactgggtcacggaaattttacacgcagccaaacccttctatagccacagtcaaattacccacaaaattatctaccatcacaactcggatagctagcgggcaatgggctcaacagttattgctaaaaatctgatctaaattgctttaattatttgattgtctgactaatttatgaccgaccacactggaaaaattgtagtttcaaccacccatcaacaaaattatcccaatattaagagctatagcaaaaagtgagttatttgggacagtttcaatttcaaaatgcttattccgagaaggtttcagtgactgttggttctaaccgtcttgatcttcgctatagtttctaaagtaaaaattaagaggtatagtcatttcaattaacgatgagagaatttaatgtaaaattatggagtgtacaaaatgaacaggtttaaacaatggcttacagtttagatttaaggcaaagggtagtagcttatatagaagctggaggaaaaataactgaggcttccaagatatataaaataggaaaagcctcgatatacagatggttaaatagagtagatttaagcccaacaaaagtagagcgtcgccataggaaattagactgggaagctctaaaaaaagacgtagaagaaaatcccgatgcaagattgatagacagagccaagaaatttggagtgaggccgagtgccgtatattacgcattaaagaaaatgaaaataaacagaaaaaaaaaagaactacgttatcgagaaagaaaccgggaggaacgagttaagtactatagaatgttaagagaactaattaagctctatggtagtcaagctatagtttacatagatgaatctggattcgaagcaatccaggcttgtatttatgcctggtcaaaaaaaggaaaaaaagtttatggagatagacaaggaaaaaggggagtcagagaaaatctagtagcagggagaagaaaaggaaaaaaagatttgattgcgccgatggtttttaccgggagtttgaatgcagaaggctttgaaggatggttaaaattatatttgctaccctccctcgacattccatcaatattaataatggataatgctcctattcatcgtaaaactgccattaaagaattggctaaagaagcaggtcatgaagttctttttttgccgaaatattctcctgatttaaatgatattgagcatgactttagtgccttgaaacgagctagaatgtacgctcctattgacacgtctcttgatgaaattatccgttcttactgtggcgtttagcgtctcagctttatttgaaactactataatacgagaaagcattatacggatgaggacaccataaatcattgcttcacttatttcggtataaagttcgcaatccttgtttaatcgccgatagcgatttaaccaaccaaaagtacgctctatcacccaacgcttggctaaaagttcaaattctttggatgaacgcttaacgaccccaattcgcactgaatctccacacaattgcctcattgcccaagcaaaattttcctctcaatacccttggtctacatagaccacctccagtgaggagaaatgcttgtgaaactctcaaaaatagatttcttctatcctcttttctttatattttttttagaaatcacttctgagctgttgtcacctggggcaaatcctggggatcaaaataattccttttgccgtagggcgctagggctttgagcacttcccggccgtaactgcgggaattgacccggtcatccaagatagctaaccaaccgccggactctcgtaggggtaacactgcctgctgtaaatctttcaatgccactggtagtaaatagtcccggaaccagtcttgatggtggcgtttgtggt
>43	N operona: 35	first-last	SYNGTS_0043	gene_poz=(601-1275)	sll1396	hypothetical protein	ORF_ID:sll1396	/position=52853 - 54727 (53453 - 54127)	/lenght=1875 (675)	/codons=625 (225)	/complement=true	GC-compoz=41.92592592592593%	/LCI1=0.9985119047619048	/LCI2=0.10892857142857142	p_i1=0.15817616262303982	p_i2=0.037539529148330746	/Tai=0.48350496033731294	/Tei=0.13378557623349768	/EEI=2.674377509906222
gcacacaggacagccgggaccatggatcagagtcaaattcttcggcaacaaagcatccaagccatatttgacaatgctgtgggtctggccgccgcaaatctccatcagcgtccaaggtttggttatctccctggcgatcgcctgacggtaatgggccaccgcctgggcatcccgatattcatcaacgtatttcatggctaaaacttggcgaactgattccaaggttaacgaaaattttcagtaacagttcgtttcgcccaaattagagggtgttgacaaagtttgaaagtgatgtcaaatttccctagccctcctccataagaggccgattcttgacaagtgcccagtcaaatgggtagtaaggataattttttgaactgaataatggctctttgcccacccccaccctagttcgttttttattccccaggcaatggctccaaataagaaattcaattgctaaagtaggaatggagaaatcttatttgaagggttagttggtggcatctttaatatctttttacgatagaaaaataccacgctaaaattctctcttttccactacctttttcctcccattcaccagttggcttagttaaaatgaactttgatctttcaaagctaagtagtatgaaagttgagtccttggtgcagcaagggttagataccattcttaaccgccaaaccaaagccgaagcttcatctgtagacaaagttagtttgatcaaaaaatccttggatcaaaaaggggaattataccgactgcctcccagccatgaatttaccattgccgctttccaagtacgctatcaaacttccgttggttctattcttattaccctagataacctgcgggaattcaataaaatgttagaccaagaaattttacaagaagcgagcaaaggttatctccgcaaagcagaccgatatattcgtcaaaaacgcaatgttgatatcaccaaatacacccaccgcattaaagcttatcgggttaaccaagccaaagcaaaaattcttacctggattattgactgggactttcataagcaatcatcggacgaaagttcctatgggagcggcactgctagggcgttaatgcaagaattggcagttgccttccttgatcatcccatcgccaagaatagtaggggagattatttagacgccatcatgaccctcaactgggtcacggaaattttacacgcagccaaacccttctatagccacagtcaaattacccacaaaattatctaccatcacaactcggatagctagcgggcaatgggctcaacagttattgctaaaaatctgatctaaattgctttaattatttgattgtctgactaatttatgaccgaccacactggaaaaattgtagtttcaaccacccatcaacaaaattatcccaatattaagagctatagcaaaaagtgagttatttgggacagtttcaatttcaaaatgcttattccgagaaggtttcagtgactgttggttctaaccgtcttgatcttcgctatagtttctaaagtaaaaattaagaggtatagtcatttcaattaacgatgagagaatttaatgtaaaattatggagtgtacaaaatgaacaggtttaaacaatggcttacagtttagatttaaggcaaagggtagtagcttatatagaagctggaggaaaaataactgaggcttccaagatatataaaataggaaaagcctcgatatacagatggttaaatagagtagatttaagcccaacaaaagtagagcgtcgccataggaaattagactgggaagctctaaaaaaagacgtagaagaaaatcccgatgcaagattgatagacagagccaagaaatttggagtgaggccgagtg
>44	N operona: 36	first-last	SYNGTS_0044	gene_poz=(601-1725)	hypD	hydrogenase isoenzymes formation protein HypD	ORF_ID:slr1498	/position=53933 - 56257 (54533 - 55657)	/lenght=2325 (1125)	/codons=775 (375)	/complement=false	GC-compoz=52.26666666666666%	/LCI1=0.9982174688057041	/LCI2=0.15641711229946534	p_i1=0.15800795548719063	p_i2=0.11096162827205598	/Tai=0.5890794697588824	/Tei=0.1998654654448504	/EEI=2.4645198967859727
agcggcaatggtaaattcatggctgggaggcagtcggtataattcccctttttgatccaaggattttttgatcaaactaactttgtctacagatgaagcttcggctttggtttggcggttaagaatggtatctaacccttgctgcaccaaggactcaactttcatactacttagctttgaaagatcaaagttcattttaactaagccaactggtgaatgggaggaaaaaggtagtggaaaagagagaattttagcgtggtatttttctatcgtaaaaagatattaaagatgccaccaactaacccttcaaataagatttctccattcctactttagcaattgaatttcttatttggagccattgcctggggaataaaaaacgaactagggtgggggtgggcaaagagccattattcagttcaaaaaattatccttactacccatttgactgggcacttgtcaagaatcggcctcttatggaggagggctagggaaatttgacatcactttcaaactttgtcaacaccctctaatttgggcgaaacgaactgttactgaaaattttcgttaaccttggaatcagttcgccaagttttagccatgaaatacgttgatgaatatcgggatgcccaggcggtggcccattaccgtcaggcgatcgccagggagataaccaaaccttggacgctgatggagatttgcggcggccagacccacagcattgtcaaatatggcttggatgctttgttgccgaagaatttgactctgatccatggtcccggctgtcctgtgtgcgtcactccgatggaattaattgaccaggctttgtggttagctaagcaaccggagatcattttttgttcctttggcgatatgttgcgggtgcccggcagtggggcggatttgctgagcattaaagcccagggcggcgatgtgcgcattgtctattctcctttggattgtttggcgatcgccagggagaatcctaatcgggaagtggtatttttcggagtaggttttgaaactacagcccctgccacggccatgactctccaccaagctagggcccagggaattagcaatttcagtttactttgcgcccatgtattggtgcccccggctatggaggctttattaggcaatcccaattccctcgtgcagggctttttggcggcagggcatgtctgtacggtgaccggggaaagggcctatcaacatatcgctgaaaaataccaagtacccattgtcatcactggctttgaacctgtggatattatgcagggcatctttgcctgtgtgcgccaactggagtcgggacaattcacctgcaacaatcaatatcggcgatcggtccaaccccagggcaatgcccatgctcagaaaattattgaccaagtgtttgagccagtcgatcgccattggcggggtttgggattaattccggccagcggtttgggtttaaggccagcatttgccccctgggatgccgcagttaaattcgccaatttattgcaaaccatggccccaacgatgggagaaacagtgtgtattagcggggaaattttacagggacaacggaagcccagcgattgtccagcctttggtactatctgcaccccagaacaacccttgggggctcccatggtttcctcggaaggagcctgtgccgcctattaccgttatcgccaacaattaccggaaccagtgggagcggccagagtttagttttgctgggatcagacaatcccctcactgatagcttggtggagcatggcccgtaacgaagcccgccaatggggaggggcagaacccaaagtttctactattttttgatgggataaaacagaataggctggccgtcgggccggggtgggataggcagctgtggcaatgggcaccacctgacgcaccttaaggggaatacctagattttcaacttcctcaaaaatagccacggcaaaatcgtaccaactggccaccccactgttgctgtagtggtaaatgccctgggcccgttgttccgtcaaagcggcgatcgcctcggccagatcctttgcccaggtgggcccaccaatttgatccgccaccaccctgactttttgccgttctttgcctaaacgcaccatggttttgacaaaattgcccgatccatggactccataaacccaggcagtgcggacaataagaaaattacaaccactgtcggcaatggctatttccccctggaatttgctttggccataaaccccgaggggattggtggcatccgtttctcggtagggagaactctggctaccatcaaacacatagtcagtggaaatatgc
>45	N operona: 37	first	SYNGTS_0045	gene_poz=(601-1482)	rfbD	dTDP-6-deoxy-L-mannose-dehydrogenase	ORF_ID:sll1395;	/position=55069 - 57150 (55669 - 56550)	/lenght=2082 (882)	/codons=694 (294)	/complement=true	GC-compoz=52.38095238095239%	/LCI1=1.0409556313993173	/LCI2=0.211490329920364	p_i1=0.18326534439854336	p_i2=0.2391250198805373	/Tai=0.5114245981374725	/Tei=0.3152125178924836	/EEI=2.602788607249019
cactatgcccgtgccagataagcattttgtcaacggcaatcctctcaaagctccctttccccagggaatggaaacggctctgtttggtttaggctgtttttggggagcagaacgcaaattttggcaaatacctggagtttacagcaccgctgttggttatgcggctggttatacccccaatcccacttaccaagaagtttgtacgggtatgactggccataacgaagtggttttagtagcctttgatccccagcaagtgagttacgaccaattgctcaaagtcttttgggaaagccataaccctacccagggcatgcgccagggcaatgatgtgggtacccaataccgctctggcatttacacctattccgaagcccaacaacaggccgctttggcatcgaagcaagcctatcagcaagctctgcaacaggcaggctacggggaaattaccacggaaattttaccagccccggatttttattacgctgaagactatcaccaacaatatttggcgaaaaaccccaatggttactgcggtttggggggcactaatgtggcctgccccattggcacagaagtttccctgggagcttagttaggttggcgagcaaaatcctgttattaggttcagcggggcaagtgggacgagaattagccattcctttgtcctgttttggttcagtgcaagaagcaactagggctagctttgatttggcccagccggatgtcttaggggagaaaattcgtgcttttgccccggacattattgtcaactccgcggcctatactgctgtggacagggccgaaacagaaccggaattagcctacgcagttaacgcccttgctccccaggcgatcgccaaagtggccaaggaaatcggtgcctatgtggtgcatatttccactgactatgtgtttgatggtagccagagttctccctaccgagaaacggatgccaccaatcccctcggggtttatggccaaagcaaattccagggggaaatagccattgccgacagtggttgtaattttcttattgtccgcactgcctgggtttatggagtccatggatcgggcaattttgtcaaaaccatggtgcgtttaggcaaagaacggcaaaaagtcagggtggtggcggatcaaattggtgggcccacctgggcaaaggatctggccgaggcgatcgccgctttgacggaacaacgggcccagggcatttaccactacagcaacagtggggtggccagttggtacgattttgccgtggctatttttgaggaagttgaaaatctaggtattccccttaaggtgcgtcaggtggtgcccattgccacagctgcctatcccaccccggcccgacggccagcctattctgttttatcccatcaaaaaatagtagaaactttgggttctgcccctccccattggcgggcttcgttacgggccatgctccaccaagctatcagtgaggggattgtctgatcccagcaaaactaaactctggccgctcccactggttccggtaattgttggcgataacggtaataggcggcacaggctccttccgaggaaaccatgggagcccccaagggttgttctggggtgcagatagtaccaaaggctggacaatcgctgggcttccgttgtccctgtaaaatttccccgctaatacacactgtttctcccatcgttggggccatggtttgcaataaattggcgaatttaactgcggcatcccagggggcaaatgctggccttaaacccaaaccgctggccggaattaatcccaaaccccgccaatggcgatcgactggctcaaacacttggtcaataattttctgagcatgggcattgccctggggttggaccgatcgccgatattgattgttgcaggtgaattgtcccgactccagttggcgcacacaggcaaagatgccctgcataatatccacaggttcaaagccagtgatgacaatgggtacttggtatttttcagcgatatgttgataggccctttccccggtcaccgtacagacatgccctgccgccaaaaagccctgcacgagggaattgggattgcct
>46	N operona: 37	last	SYNGTS_0046	gene_poz=(601-1269)	msrA	peptide methionine sulfoxide reductase	ORF_ID:sll1394	/position=55956 - 57824 (56556 - 57224)	/lenght=1869 (669)	/codons=623 (223)	/complement=true	GC-compoz=49.775784753363226%	/LCI1=1.1936936936936937	/LCI2=0.3102102102102102	p_i1=0.2849515290271195	p_i2=0.5056130139038858	/Tai=0.4780631712068202	/Tei=0.5550517125134973	/EEI=2.94408237984885
aatttgtcctgctcggctccgccaccgaacccaatctgagcaaatggttctggcatgaaaaacaacatctcaacgataaccccaatgtccatctagagttgggctttgacgaggagctggcccacttaatttacggagcggcggacattattgtggtgcccagtaactacgaaccctgtggtttgacccaaatgattggtctgcgttatggggccgttccggtggtgcggggagtaggcggtttggtaaatactgttttcgaccgggattatgaccagaaccatcccccggagaaacgtaatggttttgttttctatcaaccggatgagtatgccctggaaacggccctcagtcgggcgatcgccttgtataaggatgatcccgtggcttttaaaaccttggccttgcagggcatggcctacgactactcttggaataaaccagggctccaatatgtggaagcctacgaatacatccgggcttaacacctcgggtttgtaacagtttcgttacactagttcagaggcggagtcaaagcagttggtcaaagcttcgttcagtattatccgcacttagataaataacaacaacttaagcattatgggattcttcgatttattcggtaaaaaaactgccatggttgcccccaatgaagcattacccgggcgatcggccactatgcccgtgccagataagcattttgtcaacggcaatcctctcaaagctccctttccccagggaatggaaacggctctgtttggtttaggctgtttttggggagcagaacgcaaattttggcaaatacctggagtttacagcaccgctgttggttatgcggctggttatacccccaatcccacttaccaagaagtttgtacgggtatgactggccataacgaagtggttttagtagcctttgatccccagcaagtgagttacgaccaattgctcaaagtcttttgggaaagccataaccctacccagggcatgcgccagggcaatgatgtgggtacccaataccgctctggcatttacacctattccgaagcccaacaacaggccgctttggcatcgaagcaagcctatcagcaagctctgcaacaggcaggctacggggaaattaccacggaaattttaccagccccggatttttattacgctgaagactatcaccaacaatatttggcgaaaaaccccaatggttactgcggtttggggggcactaatgtggcctgccccattggcacagaagtttccctgggagcttagttaggttggcgagcaaaatcctgttattaggttcagcggggcaagtgggacgagaattagccattcctttgtcctgttttggttcagtgcaagaagcaactagggctagctttgatttggcccagccggatgtcttaggggagaaaattcgtgcttttgccccggacattattgtcaactccgcggcctatactgctgtggacagggccgaaacagaaccggaattagcctacgcagttaacgcccttgctccccaggcgatcgccaaagtggccaaggaaatcggtgcctatgtggtgcatatttccactgactatgtgtttgatggtagccagagttctccctaccgagaaacggatgccaccaatcccctcggggtttatggccaaagcaaattccagggggaaatagccattgccgacagtggttgtaattttcttattgtccgcactgcctgggtttatggagtccatggatcgggcaattttgtcaaaaccatggtgcgtttaggcaaagaacggcaaaaagtcagggtggtggcggatcaaattggtgggcccacctgggcaaaggatctggccgaggcgatcgccgctttga
>47	N operona: 38	first-last	SYNGTS_0047	gene_poz=(601-2076)	glgA	glycogen (starch) synthase	ORF_ID:sll1393	/position=56740 - 59415 (57340 - 58815)	/lenght=2676 (1476)	/codons=892 (492)	/complement=true	GC-compoz=48.78048780487805%	/LCI1=1.0997963340122199	/LCI2=0.21473183978275628	p_i1=0.22057296763247128	p_i2=0.24760880665655083	/Tai=0.5321841332716895	/Tei=0.32284792599089573	/EEI=2.9326584665097215
ccgactatatccaaacgaaagttcaacccctagataataattggcaacagttaatcgtcggctgtcgagcatttctggaagttgcccagcaggatgaactgcggcgcttggtatttgtggaagctcccgcagttttggcagcggatgacctgaccgaaattgatcaatatggctttggtttgctccatgggtcgattcagaccgccgtttccgaaggagaacttgacgccgtcgatgctgagggttttgcccacttggtcaatggttccttgaatgagttggccgcctgggtagcccagtctaacgatccagaaaggcttacaactgcccaatgcttggtggaaacattactggtacggcatcatcactacggttagtttttcattcttgggctaaaaaaagccaggcccatgacccaaaatgggtagtgaaccaaatcttttacttgactaacttaatcttttaatttccggtggcgatcgccccttggccaggggaattctcctccagtgcttgcaagggaggggcaatataggaaaatacaatcaactcgatcgccgtcgagccgaagtcgagtaaaaaccgctatcaggagcctctatgtacatcgttcaaattgcctcagaatgcgcccccgtcattaaggctgggggattgggggatgttatttacggcctaagccgtgaattggaactgcggggccattgcgtcgagctaatcctacccatgtacgattgcatgcgctatgaccacatctggggtttacacgatgcttaccgcaacctagaggtgccctggtatggaagctcaatcttctgtgatgttttttgtggctgggttcacggtaggctctgcttcttcattcagcccaaatcttctgataactttttcaatcggggtcattattatggcgctctagacgaccatatgcgctttgcctttttctccaaggcggccatggagtttttgctacgcagtaacaaacgcccagacattatccactgccacgattggcaaacgggactggtgccggtgttgttgtatgaaatttaccgtttccatggcatggaccatcaacgggtttgttacaccatccacaatttcaaacaccagggtattgctggagccaatattctccacgccactgggctcaataatgacagttattatttcagctacgatcgcctgcaggataatttcaatcccaatgcgattaacttcatgaaggggggcattgtctactccaactatgtcaacaccgtttccccccaccatgcttgggaagcccgtttttccgatatttcctgtggcttgggccataccctggaaatccatcagcaaaaattcggcggtattttgaacggtttggattacgaagtgtggaacccagaaattgatcctttactggcgagtaacttcagtgtcaaaacctttggcgataaggcaaaaaataagcaagcgttacgggaaagattactgttagaaacggatgataaaaaacccatgctctgctttattggccgcttggatggacaaaaaggtgtgcacttggtgcatcactccatctactacgccctcagccagggagcgcaatttgtcctgctcggctccgccaccgaacccaatctgagcaaatggttctggcatgaaaaacaacatctcaacgataaccccaatgtccatctagagttgggctttgacgaggagctggcccacttaatttacggagcggcggacattattgtggtgcccagtaactacgaaccctgtggtttgacccaaatgattggtctgcgttatggggccgttccggtggtgcggggagtaggcggtttggtaaatactgttttcgaccgggattatgaccagaaccatcccccggagaaacgtaatggttttgttttctatcaaccggatgagtatgccctggaaacggccctcagtcgggcgatcgccttgtataaggatgatcccgtggcttttaaaaccttggccttgcagggcatggcctacgactactcttggaataaaccagggctccaatatgtggaagcctacgaatacatccgggcttaacacctcgggtttgtaacagtttcgttacactagttcagaggcggagtcaaagcagttggtcaaagcttcgttcagtattatccgcacttagataaataacaacaacttaagcattatgggattcttcgatttattcggtaaaaaaactgccatggttgcccccaatgaagcattacccgggcgatcggccactatgcccgtgccagataagcattttgtcaacggcaatcctctcaaagctccctttccccagggaatggaaacggctctgtttggtttaggctgtttttggggagcagaacgcaaattttggcaaatacctggagtttacagcaccgctgttggttatgcggctggttatacccccaatcccacttaccaagaagtttgtacgggtatgactggccataacgaagtggttttagtagcctttgatccccagcaagtgagttacgaccaattgctcaaagtcttttgggaaagccataaccctacccagggcatgcgccagggcaatgatgtgggtacccaataccgctctggcatttacacctattccgaagcccaacaacaggccgctttggcatcgaagcaagccta
>48	N operona: 39	first-last	SYNGTS_0048	gene_poz=(601-1212)	sll1392	hypothetical protein	ORF_ID:sll1392	/position=58439 - 60250 (59039 - 59650)	/lenght=1812 (612)	/codons=604 (204)	/complement=true	GC-compoz=51.470588235294116%	/LCI1=0.9195402298850575	/LCI2=0.11527093596059117	p_i1=0.11619670989823237	p_i2=0.04491778651719218	/Tai=0.4795611682554286	/Tei=0.140426007865473	/EEI=2.9106164810799386
atcgccctttggccaataaagcccttagtaacgctttgccaaaaccttggccccgggcctccggtaatacggccacattttcgataatccaggttgcctggggtgtgagaaacaatggccgtaaattccctccccaaagccccacataatgctcacgaaaaccctctagggtttcttctccccagttcaactccttggcgatcgcccctagctgggataggcataatggacagtaatcatccgtccctggtacatatccggcggcggccgcaactggttggcccccagcttccaaaatcagaaaatccggcacattgccccaattgcaagcatcagcctttagttccgcctcgataaactgcaatgcggtggtgccagtaccatccaacaaatcgtcccaaaagcagtgatttaaaggtggtagggaagcctcgtactcaatcctagccagaaatggaatgtcagcagtggttgcttgacgggtatttagcgtggttgacatcacgaccccttggggaaagttttgcgtaaaagatacaatctgtatgtatctcaaaagtaggggaagttttttttcttgtcaagatacatactgtctgaatgttaaatccatccaccatgccggctaagttaaccaaagcagaacaaactcgacgcactcgccgcgccatccttgaccgggcccgtcacctgtttgccaccaaggggtacgccgccactggcaccgaagaaattatcagtgagctagccattaccaggggagctttatatcatcaattcggggacaagcgggggctgtttaaagctgtcatcgtcgaggcctacgaagaaatcaccgactatatccaaacgaaagttcaacccctagataataattggcaacagttaatcgtcggctgtcgagcatttctggaagttgcccagcaggatgaactgcggcgcttggtatttgtggaagctcccgcagttttggcagcggatgacctgaccgaaattgatcaatatggctttggtttgctccatgggtcgattcagaccgccgtttccgaaggagaacttgacgccgtcgatgctgagggttttgcccacttggtcaatggttccttgaatgagttggccgcctgggtagcccagtctaacgatccagaaaggcttacaactgcccaatgcttggtggaaacattactggtacggcatcatcactacggttagtttttcattcttgggctaaaaaaagccaggcccatgacccaaaatgggtagtgaaccaaatcttttacttgactaacttaatcttttaatttccggtggcgatcgccccttggccaggggaattctcctccagtgcttgcaagggaggggcaatataggaaaatacaatcaactcgatcgccgtcgagccgaagtcgagtaaaaaccgctatcaggagcctctatgtacatcgttcaaattgcctcagaatgcgcccccgtcattaaggctgggggattgggggatgttatttacggcctaagccgtgaattggaactgcggggccattgcgtcgagctaatcctacccatgtacgattgcatgcgctatgaccacatctggggtttacacgatgcttaccgcaacctagaggtgccctggtatggaagctcaatcttctgtgatgttttttgtggctgggttcacggtaggctctgcttcttcattcagcccaaatcttctgataactttttcaatcggggtcattattatggcgctctagacgaccatatgcgctttgcctttttctccaaggcggccatggagtttttgctacgcag
>49	N operona: 40	first-last	SYNGTS_0049	gene_poz=(601-1278)	slr1501	hypothetical protein	ORF_ID:slr1501	/position=59146 - 61023 (59746 - 60423)	/lenght=1878 (678)	/codons=626 (226)	/complement=false	GC-compoz=48.96755162241888%	/LCI1=1.1674074074074074	/LCI2=0.2666666666666668	p_i1=0.2664344995139388	p_i2=0.38894993383202375	/Tai=0.5542682377019637	/Tei=0.4500549404488214	/EEI=2.3310407665524124
aggaaccattgaccaagtgggcaaaaccctcagcatcgacggcgtcaagttctccttcggaaacggcggtctgaatcgacccatggagcaaaccaaagccatattgatcaatttcggtcaggtcatccgctgccaaaactgcgggagcttccacaaataccaagcgccgcagttcatcctgctgggcaacttccagaaatgctcgacagccgacgattaactgttgccaattattatctaggggttgaactttcgtttggatatagtcggtgatttcttcgtaggcctcgacgatgacagctttaaacagcccccgcttgtccccgaattgatgatataaagctcccctggtaatggctagctcactgataatttcttcggtgccagtggcggcgtaccccttggtggcaaacaggtgacgggcccggtcaaggatggcgcggcgagtgcgtcgagtttgttctgctttggttaacttagccggcatggtggatggatttaacattcagacagtatgtatcttgacaagaaaaaaaacttcccctacttttgagatacatacagattgtatcttttacgcaaaactttccccaaggggtcgtgatgtcaaccacgctaaatacccgtcaagcaaccactgctgacattccatttctggctaggattgagtacgaggcttccctaccacctttaaatcactgcttttgggacgatttgttggatggtactggcaccaccgcattgcagtttatcgaggcggaactaaaggctgatgcttgcaattggggcaatgtgccggattttctgattttggaagctgggggccaaccagttgcggccgccgccggatatgtaccagggacggatgattactgtccattatgcctatcccagctaggggcgatcgccaaggagttgaactggggagaagaaaccctagagggttttcgtgagcattatgtggggctttggggagggaatttacggccattgtttctcacaccccaggcaacctggattatcgaaaatgtggccgtattaccggaggcccggggccaaggttttggcaaagcgttactaagggctttattggccaaagggcgatcacagggccatgaatttgctggcattatggtaatcaatggcaatgacagagcccgccatacctatgaatctgtggggtttaaaccttaccaaaccttttacaaagattatttctgggaacaatttaagattgattttcccggtgttaccaagtttggtatgcgtctcaactaaaaaagataactaccatgtttgacaaggggtgaaactggctggctttaatcattggtaatcggtggttggactatgatcaattcacccacactttttcactgtgtcccccatggaattaacccctgaaaccaaggccgctgtggttacccaaggtttgaccaaacgtttcgatcgccagggggcggtgaccaatgtggatttaagcattgcggagggtgccgtgtacggtctgatgggtcccaatggggcggggaagactaccctaatccgtatgttggccactgcggaagaacccaccaagggggaaatttatttatttggcgatcgcctggtagcgggggcagacaatttacgcatcaaacaatatttgggctatttgccggacgattatcccctctatgaagacttgaacgtttgggattatctcgattactttgcccggttatatcatttgaaaaatcctggccgtcgccaccgcatccaggaagtgttggagctagtgcaactaaccagtaagcgccacagccgcattaacagtctttcccgggggatgaaacaacggttaagtttggcccgcaccattatccatgagcccatttt
>50	N operona: 41	first-last	SYNGTS_0050	gene_poz=(601-1599)	slr1113	ABC transporter	ORF_ID:slr1113	/position=59924 - 62122 (60524 - 61522)	/lenght=2199 (999)	/codons=733 (333)	/complement=false	GC-compoz=50.750750750750754%	/LCI1=1.0	/LCI2=0.13644578313253017	p_i1=0.1590275610178063	p_i2=0.07508042665698773	/Tai=0.46127510404106675	/Tei=0.16757238399128896	/EEI=3.1229849263237015
gcaattggggcaatgtgccggattttctgattttggaagctgggggccaaccagttgcggccgccgccggatatgtaccagggacggatgattactgtccattatgcctatcccagctaggggcgatcgccaaggagttgaactggggagaagaaaccctagagggttttcgtgagcattatgtggggctttggggagggaatttacggccattgtttctcacaccccaggcaacctggattatcgaaaatgtggccgtattaccggaggcccggggccaaggttttggcaaagcgttactaagggctttattggccaaagggcgatcacagggccatgaatttgctggcattatggtaatcaatggcaatgacagagcccgccatacctatgaatctgtggggtttaaaccttaccaaaccttttacaaagattatttctgggaacaatttaagattgattttcccggtgttaccaagtttggtatgcgtctcaactaaaaaagataactaccatgtttgacaaggggtgaaactggctggctttaatcattggtaatcggtggttggactatgatcaattcacccacactttttcactgtgtcccccatggaattaacccctgaaaccaaggccgctgtggttacccaaggtttgaccaaacgtttcgatcgccagggggcggtgaccaatgtggatttaagcattgcggagggtgccgtgtacggtctgatgggtcccaatggggcggggaagactaccctaatccgtatgttggccactgcggaagaacccaccaagggggaaatttatttatttggcgatcgcctggtagcgggggcagacaatttacgcatcaaacaatatttgggctatttgccggacgattatcccctctatgaagacttgaacgtttgggattatctcgattactttgcccggttatatcatttgaaaaatcctggccgtcgccaccgcatccaggaagtgttggagctagtgcaactaaccagtaagcgccacagccgcattaacagtctttcccgggggatgaaacaacggttaagtttggcccgcaccattatccatgagcccattttactcctgctggatgagccggtttccgggctggatcccctcgctcggcaacaatttcgtgacattattcgggtgttgcaggccgctggcatgaccattctgatttcctcccatgtgctcagtgacctggctgaactctgcacggcgatcggggtgatggaactaggttgtttggtggaaagtaccactttggcagatttatataaccggctggggcagcgcactatctccatcttcctattggagggagtagagcaattgcaggattgcctgaagaatcaacccggtgtggaggattggcagataaactatgaccagggagatcagccaaattccgccccaggtacccactgctctgtgattttttctggttccccggaagacagcgccaacctgctcagaaatttgatctatgctggttgtcgagtcagtcaattccattgtcaacaggaggatttagaaagtattttcctcaaactaggacatcaacaggtttcttgacagtatcaacggctgttctgccctggttaagactgataatttaactattttcttctcaaattaccgttaatttattcatcactaaatctctctctgtctagttgatttattttccatttatctgagatttatttgacaactgaaagctgtttccaatcagaattatttgcttaattaagaagctgattgaaattacttaccctcactgctatcggtgctttactgagcaaatgggggattaattaggatttgactaacaactgattgacttaattttttgctttttcctgccccacttcgccgtcactgccatgattaattttttctctacccatatcgatcgcctgggggattggtatccccaactgtaccgggaactcaaaagccgtttcactgctactaaggtccgttggttgctgttggttagcgtaattttccagggtgtgatggtattttttcgcaccggagaaattcccgtactgtatcccctcaaccccgctggcgagcaatttagtcgctactgtctgggcaccccaccggattgggaatatagccgaggcatttttgtttgcacccaggatttattgggacaactacaaa
>51	N operona: 42	first	SYNGTS_0051	gene_poz=(601-2358)	slr1114	hypothetical protein	ORF_ID:slr1114	/position=61234 - 64191 (61834 - 63591)	/lenght=2958 (1758)	/codons=986 (586)	/complement=false	GC-compoz=51.59271899886234%	/LCI1=0.9606837606837607	/LCI2=0.19504273504273506	p_i1=0.13726428338073937	p_i2=0.1973316287525723	/Tai=0.5034778994090685	/Tei=0.27759846587731507	/EEI=2.775302877043374
ggggcagcgcactatctccatcttcctattggagggagtagagcaattgcaggattgcctgaagaatcaacccggtgtggaggattggcagataaactatgaccagggagatcagccaaattccgccccaggtacccactgctctgtgattttttctggttccccggaagacagcgccaacctgctcagaaatttgatctatgctggttgtcgagtcagtcaattccattgtcaacaggaggatttagaaagtattttcctcaaactaggacatcaacaggtttcttgacagtatcaacggctgttctgccctggttaagactgataatttaactattttcttctcaaattaccgttaatttattcatcactaaatctctctctgtctagttgatttattttccatttatctgagatttatttgacaactgaaagctgtttccaatcagaattatttgcttaattaagaagctgattgaaattacttaccctcactgctatcggtgctttactgagcaaatgggggattaattaggatttgactaacaactgattgacttaattttttgctttttcctgccccacttcgccgtcactgccatgattaattttttctctacccatatcgatcgcctgggggattggtatccccaactgtaccgggaactcaaaagccgtttcactgctactaaggtccgttggttgctgttggttagcgtaattttccagggtgtgatggtattttttcgcaccggagaaattcccgtactgtatcccctcaaccccgctggcgagcaatttagtcgctactgtctgggcaccccaccggattgggaatatagccgaggcatttttgtttgcacccaggatttattgggacaactacaaattaattggcggctttggtggctggatggcttcgcttttttgagcttggccgggctggctttattgctggtggcgggggtttatttgctggtggccgatttacaaaaggaatgtcaacggggcactttaaattttattcgccttagtccccagggcgagggcaatttcatctggggcaaaatgctgggggtgcctagtttgctgtatggatttttgctcacccttttgcctctccatatagtcgccgctgggggggcgggcatttccttgcttctattggcgggttactacgcggtggtgctggctggagcaaccttctttttccacattgccctctggattggtttaagcagtaatgcaaaaagttattccctttctaaaagcgcggcgatcgccggtttgtgtggggtggggacgctgattgcaacgaccttaattatgcaagacaacgactgggagccatttttcctgtcttggttgtctctgttttaccccggtaaagccctaatttatttagtccgctccacctttttgcccataaccaccgttggttacctcggccccaatgaactagaccaattgcgctggtatggttgggatttatttcggtcggctcccctgggtatggggtttatggtggctaatttcgccgtggggacctattggattgcccaagtattacgccgtcgcttccgtcgtcccctcagcactgcctggagcaaagttcaaagcgtgggggtaaccctgtccctagtggcgatcgccaatggctttttactgcagagctacgtaaaaggtgattatctggattcactgttgttgaacctggccagttggcaattgaccctttgttgcttctttttgggtttgaccctggccctgtgcccccaaattaactatttacgggattggagtcgctatcgccacgaagccccccggcagtaccgcacctggagctggcaaaatctagttgctgaccatagtcctccccaaggggcgatcgccattaatctttgctgcaccgcccttttaaccttgcccatggtgttattgttgccctggctagcaccagcaccggcggggtttcccattcccctcggcggcatagtggtggccttgaccatgggtttgttgtggaattttacttttgctaccttggtccagtggagtctgctgcggatgcgttttccccgtctcctggtattaattttgtctgtggtggtgatggtggttcttcccttggcgatcgccatcggcgcgggaattaaggaaagcaccgtgatgtggtttagtccgctgccgtccattgccctggtggaaggaattagctttcaaacgcccctcttttttctaacgattctcacccaaacagtggtaattgcggccagcacctggcagtttaatcgctacgttcaacgtctcgggcgatcggaaagccagcaatatcttgccccggttcagccagagtgagaaatggcaaattccctatccccgcattttccgccatcaccatgaccacaccccttgaaaaaaagtcaaccattgaagacatccgttcccgttttgataaagatgtggcccgtttttcttccctcgaaactggccaggcgacaaccattgatgctcccctagcgatgtccctaattaccgaggcggctatctcctgcactaagaatattcgccacgtactagatattggctgtggtgctggtaacaacacccttcgattgcgtcaatctgccaactatgatttcaatgttgacctacttgatctaagcgcacccatgctgatgaaagcggcggaacgggtccagcaattaaataggggtttagtccgtaccatacagggggattttcgctcagtaagcctgccaaactccacctacgatgtgctcattgcagcggccgtgttgcaccatttacgggatgacgaagactggcgacaagcttttcagaaaatttacaatttacttgcccccggtggtagcgtttggatcaccgatttagtttcccatgagcaacccgccgtccaagcaatgatgtgggaccggtacggcgactatttggtct
>52	N operona: 42	middle	SYNGTS_0052	gene_poz=(601-1374)	slr1115	hypothetical protein	ORF_ID:slr1115	/position=62988 - 64961 (63588 - 64361)	/lenght=1974 (774)	/codons=658 (258)	/complement=false	GC-compoz=49.6124031007752%	/LCI1=0.980544747081712	/LCI2=0.08586251621271077	p_i1=0.1480659811371368	p_i2=0.017065254563913473	/Tai=0.5480589002611032	/Tei=0.11535872910752212	/EEI=2.4984003501507552
tttgaccctggccctgtgcccccaaattaactatttacgggattggagtcgctatcgccacgaagccccccggcagtaccgcacctggagctggcaaaatctagttgctgaccatagtcctccccaaggggcgatcgccattaatctttgctgcaccgcccttttaaccttgcccatggtgttattgttgccctggctagcaccagcaccggcggggtttcccattcccctcggcggcatagtggtggccttgaccatgggtttgttgtggaattttacttttgctaccttggtccagtggagtctgctgcggatgcgttttccccgtctcctggtattaattttgtctgtggtggtgatggtggttcttcccttggcgatcgccatcggcgcgggaattaaggaaagcaccgtgatgtggtttagtccgctgccgtccattgccctggtggaaggaattagctttcaaacgcccctcttttttctaacgattctcacccaaacagtggtaattgcggccagcacctggcagtttaatcgctacgttcaacgtctcgggcgatcggaaagccagcaatatcttgccccggttcagccagagtgagaaatggcaaattccctatccccgcattttccgccatcaccatgaccacaccccttgaaaaaaagtcaaccattgaagacatccgttcccgttttgataaagatgtggcccgtttttcttccctcgaaactggccaggcgacaaccattgatgctcccctagcgatgtccctaattaccgaggcggctatctcctgcactaagaatattcgccacgtactagatattggctgtggtgctggtaacaacacccttcgattgcgtcaatctgccaactatgatttcaatgttgacctacttgatctaagcgcacccatgctgatgaaagcggcggaacgggtccagcaattaaataggggtttagtccgtaccatacagggggattttcgctcagtaagcctgccaaactccacctacgatgtgctcattgcagcggccgtgttgcaccatttacgggatgacgaagactggcgacaagcttttcagaaaatttacaatttacttgcccccggtggtagcgtttggatcaccgatttagtttcccatgagcaacccgccgtccaagcaatgatgtgggaccggtacggcgactatttggtctcccttggtggtgcggaatatcgggacaaggtgttcggctacattgaccgtgaagattctccccgacccgttacttaccagcttgatttgctccgttccgttggctttgatgcggttgatcttctgcataaaaactcttgctttgctgcatttggtgcggtgaagcattgataaatttatttcatcaaaagaatcaattaatatgcaaacaaaaaattatttcgagctaatggcccaatacaaccaatgggtcaatgggaaaatttatggggtctgtgccgaaattcccgatggtatgcgaaaaaaagatttaggtgctttttttaaatcaatccatggaaccttaaatcatattttgtatggagacaaagcatggctgggcagatttacagaacaatctttgacatcaaaaagtattggccaggaactttaccaagactttgaagcgctatgggccgagagaagggcaatggaccaagaaattttacactggtcccagaacttatcatccccatggttagaagctccttttgaatacaccagcaacatagacaacaaaactcgcatcatgcccacctgggtgctggtcacccatatgtttaatcatcaaacccaccaccgtggccaagtaacaaccctgatcaagcaacttggctatgaacctggcatagtggacttaccttggttacctgaccttgagctaaacactggtaatgggctctaatcgatagcgacaagtactaggctgaaaggtactttttctggcattaa
>53	N operona: 42	last	SYNGTS_0053	gene_poz=(601-1122)	slr1116	hypothetical protein	ORF_ID:slr1116	/position=63793 - 65514 (64393 - 64914)	/lenght=1722 (522)	/codons=574 (174)	/complement=false	GC-compoz=42.5287356321839%	/LCI1=1.3217726396917149	/LCI2=0.17129094412331408	p_i1=0.37852986936164545	p_i2=0.14187024623811248	/Tai=0.6126038805782805	/Tei=0.22768322161430124	/EEI=1.8489495523249702
agaatattcgccacgtactagatattggctgtggtgctggtaacaacacccttcgattgcgtcaatctgccaactatgatttcaatgttgacctacttgatctaagcgcacccatgctgatgaaagcggcggaacgggtccagcaattaaataggggtttagtccgtaccatacagggggattttcgctcagtaagcctgccaaactccacctacgatgtgctcattgcagcggccgtgttgcaccatttacgggatgacgaagactggcgacaagcttttcagaaaatttacaatttacttgcccccggtggtagcgtttggatcaccgatttagtttcccatgagcaacccgccgtccaagcaatgatgtgggaccggtacggcgactatttggtctcccttggtggtgcggaatatcgggacaaggtgttcggctacattgaccgtgaagattctccccgacccgttacttaccagcttgatttgctccgttccgttggctttgatgcggttgatcttctgcataaaaactcttgctttgctgcatttggtgcggtgaagcattgataaatttatttcatcaaaagaatcaattaatatgcaaacaaaaaattatttcgagctaatggcccaatacaaccaatgggtcaatgggaaaatttatggggtctgtgccgaaattcccgatggtatgcgaaaaaaagatttaggtgctttttttaaatcaatccatggaaccttaaatcatattttgtatggagacaaagcatggctgggcagatttacagaacaatctttgacatcaaaaagtattggccaggaactttaccaagactttgaagcgctatgggccgagagaagggcaatggaccaagaaattttacactggtcccagaacttatcatccccatggttagaagctccttttgaatacaccagcaacatagacaacaaaactcgcatcatgcccacctgggtgctggtcacccatatgtttaatcatcaaacccaccaccgtggccaagtaacaaccctgatcaagcaacttggctatgaacctggcatagtggacttaccttggttacctgaccttgagctaaacactggtaatgggctctaatcgatagcgacaagtactaggctgaaaggtactttttctggcattaaattaattgggggcacagctcacgaaatgaatcaggaaaaattattggccctgatgatggatttgcaccaggatggagcacgccaagggccaggaagcgaaaccgaaactctacgagccctcgaactaactcgaattgatccgttggcaaaacttcaggtcgctgacatcggttgtggtactggagcatcgactttggttttagcaagtaaactgcaaaatgcacaaattactgccattgatatttttccagaatttcttgatgttttgtccacaagagcaaaggtaatgggttactccgaaaaaatcgagacacttacagaatcaatggacaaactttcgtttgcagatgaatcgttggacctcatctggtctgagggagcgatctataatttaggctttgctcaggggattgagtgctggaagcccatgctaaaaacgggtggtgtgcttgcggtttcagaaatcacctggctgaatccccttcccccggaggaaattagacaacactggaacacggaataccccgaaatcgccactgcttctgagaaaatt
>54	N operona: 43	first-last	SYNGTS_0054	gene_poz=(601-1362)	slr1117	hypothetical protein	ORF_ID:slr1117	/position=64387 - 66348 (64987 - 65748)	/lenght=1962 (762)	/codons=654 (254)	/complement=false	GC-compoz=44.750656167979%	/LCI1=1.0368906455862978	/LCI2=0.1453227931488801	p_i1=0.18079235178117928	p_i2=0.0901810765253706	/Tai=0.7041047074362718	/Tei=0.18116296887283356	/EEI=1.761656660819496
attaatatgcaaacaaaaaattatttcgagctaatggcccaatacaaccaatgggtcaatgggaaaatttatggggtctgtgccgaaattcccgatggtatgcgaaaaaaagatttaggtgctttttttaaatcaatccatggaaccttaaatcatattttgtatggagacaaagcatggctgggcagatttacagaacaatctttgacatcaaaaagtattggccaggaactttaccaagactttgaagcgctatgggccgagagaagggcaatggaccaagaaattttacactggtcccagaacttatcatccccatggttagaagctccttttgaatacaccagcaacatagacaacaaaactcgcatcatgcccacctgggtgctggtcacccatatgtttaatcatcaaacccaccaccgtggccaagtaacaaccctgatcaagcaacttggctatgaacctggcatagtggacttaccttggttacctgaccttgagctaaacactggtaatgggctctaatcgatagcgacaagtactaggctgaaaggtactttttctggcattaaattaattgggggcacagctcacgaaatgaatcaggaaaaattattggccctgatgatggatttgcaccaggatggagcacgccaagggccaggaagcgaaaccgaaactctacgagccctcgaactaactcgaattgatccgttggcaaaacttcaggtcgctgacatcggttgtggtactggagcatcgactttggttttagcaagtaaactgcaaaatgcacaaattactgccattgatatttttccagaatttcttgatgttttgtccacaagagcaaaggtaatgggttactccgaaaaaatcgagacacttacagaatcaatggacaaactttcgtttgcagatgaatcgttggacctcatctggtctgagggagcgatctataatttaggctttgctcaggggattgagtgctggaagcccatgctaaaaacgggtggtgtgcttgcggtttcagaaatcacctggctgaatccccttcccccggaggaaattagacaacactggaacacggaataccccgaaatcgccactgcttctgagaaaattgcaattcttgagcacggaggctacgacctaattggatatttcattcttccatcaacaaactggctagacagttactatacgccagttgaagagcgaatacatgacttccttaagcgccataggggagacctagaagcagaggaactaataaaaatggaacgccgagaaatggatctatacagccgatttaaaaattggttcagttatgggttttatgtggcccgcaaacgatgagttatggcgacagatatgtatgtcattgattagcaaaattgattacaatgctaaaaaaataaacaggacgtgctggatttattttagttgaaattggtcaaataaaactatattgttattatctgcactgctgtcaaaatagtagcttttgatcactgcattatcttcatcggtttccagtacactaaaaacagtaattttattgctggcaatgtagggtaatggtttgccatcggaattgagcaaaggcgcaatggtgggagtaatgggcgataagccattgggattgcccacggggaagtcgttgttaggatcaataaaatccggtagggagcggggattatcagctaaatgggcgccataactgttaccgacattggatgtttctaaaaagtgcattcctccaggactaacaaaacgattccaaagatgggaatggccataaaaaactagctgaactccggcattttctagtaggggaattaggtgcttaataatctgatcttcccccttggggtaatggtaacggcgatgcaccataacaccatcaggggtgtattcttcgtaggcctggggatcggtatagggcggagtaacatt
>55	N operona: 44	first-last	SYNGTS_0055	gene_poz=(601-2307)	sll1064	hypothetical protein	ORF_ID:sll1064	/position=65227 - 68133 (65827 - 67533)	/lenght=2907 (1707)	/codons=969 (569)	/complement=true	GC-compoz=48.2132396016403%	/LCI1=1.108568075117371	/LCI2=0.15651408450704224	p_i1=0.2263582941104738	p_i2=0.11115219095479385	/Tai=0.5068828324070895	/Tei=0.20003697185931446	/EEI=2.583934663872244
agccatccaaatttcctgcttaggacaacctaaaccaacaaaaaggataccagcgccggactgcttaattttggccaaggcgtttttttcttcctcaggttctagtgggcgaaaagggggagaatcagcgccaacaatcttcagtttaggaaaccgtttaattaggttaactttaagttgctgcaaacaatcttctgtgccaccataaagataaataccaaggttttccgccgcggcccgctgacaaattgttagcatcaaatccgggccataaactctggtggcctgcgggtaaccgagcaattttaatccccacaccaatggcataccatcgggggtgaccaacacagcttgattaataatttcttgataacttttattgccataggcactcattaccacatggacattggccgctaccacataactggcgatcgccgctttagctaaattaatgatggtggctgtggcttgtccatagtctgtgcagtcaattctcgtgctgataatggtgcgggaaatggtcacagcaaaagccaaagtggatgtctgggtggtttaattttgccattgtcggagcaataaaaccgagggcaggggatgattgtcactagtttgttattaatgcatttcctggttatgttgagtgatccttttttacaacttcccacccctgacagcgttgaagtcgtttggtttaccgaatttgccggggacaagcactgggtgcagtggggcaaagacctggagcatcgcaccggggccgacactcaacagttgacccgcaccagggaagatgaatggtcctacaccttccaaacctatgacaagctttctctccgacccatttggcgacatcaagcggtgataactggcttaagagctggggagactttgccctatcaagtttttagccaggagagccaacgcatacaccagagcgatattttttccctgcaacctagtccccctccagaccagcccttaaaaattttgctcacctccgaccatcagttaatgcccatggtggcggccaatatccaacaggcgatcgccgtttatggtgactttgacggggtgttccacgcaggggatatggtcaacgtaccagatcgggcttcggaatggtttgacgatcgccggggtagatccttttttccagtgctgcaggggcgggcttcagtaacgttgggggggaaaatctatcagggagcgcaagtgttacaatccactcccctctttccctgcattggcaaccatgaagtaatggggcgcaattcccccagcaaggcgttgcatttgcagtttaaagacgctcgaccccaggcgatcgccgaagaagaatactttgagcggcaggattttgctgagcaggaatacgacccagaccaagccgcccaatggattgaaaacaattcctttaacttccaaacctatcaagaaattttttccttaccccccagcccagctccacaaaaacagtactacgccgttacttttggcaatattcgtctcatttccttaatggtcaccaatgtttggcgttgcccagggcacgcttcgcgcacgccgcaacaggattcaagcactgcagggcgttaccaagaaagcagtcagcagttacataaaccggaaaattggggccatggtcagcatatttttgaacccattacccccggtagcaggcagtatgaatggctgaagcaggaattggctggggaagaattccgccaagctcggtacaaaattgtgatgttccaccatcctccccatagtttaggaggtaatgttactccgccctataccgatccccaggcctacgaagaatacacccctgatggtgttatggtgcatcgccgttaccattaccccaagggggaagatcagattattaagcacctaattcccctactagaaaatgccggagttcagctagttttttatggccattcccatctttggaatcgttttgttagtcctggaggaatgcactttttagaaacatccaatgtcggtaacagttatggcgcccatttagctgataatccccgctccctaccggattttattgatcctaacaacgacttccccgtgggcaatcccaatggcttatcgcccattactcccaccattgcgcctttgctcaattccgatggcaaaccattaccctacattgccagcaataaaattactgtttttagtgtactggaaaccgatgaagataatgcagtgatcaaaagctactattttgacagcagtgcagataataacaatatagttttatttgaccaatttcaactaaaataaatccagcacgtcctgtttatttttttagcattgtaatcaattttgctaatcaatgacatacatatctgtcgccataactcatcgtttgcgggccacataaaacccataactgaaccaatttttaaatcggctgtatagatccatttctcggcgttccatttttattagttcctctgcttctaggtctcccctatggcgcttaaggaagtcatgtattcgctcttcaactggcgtatagtaactgtctagccagtttgttgatggaagaatgaaatatccaattaggtcgtagcctccgtgctcaagaattgcaattttctcagaagcagtggcgatttcggggtattccgtgttccagtgttgtctaatttcctccgggggaaggggattcagccaggtgatttctgaaaccgcaagcacaccacccgtttttagcatgggcttccagcactcaatcccctgagcaaagcctaaattatagatcgctccctcagaccagatgaggtccaacgattcatctgcaaacgaaagtttgtccattgattctgtaagtgtctcgattttttcggagtaacccattacctttgctcttgtggacaa
>56	N operona: 45	first-last	SYNGTS_0056	gene_poz=(601-1356)	rffM	UDP-N-acetyl-D-mannosaminuronic acid	ORF_ID:slr1118	/position=67006 - 68961 (67606 - 68361)	/lenght=1956 (756)	/codons=652 (252)	/complement=false	GC-compoz=44.44444444444444%	/LCI1=1.2337317397078353	/LCI2=0.11513944223107567	p_i1=0.31372084023309804	p_i2=0.044757013206619886	/Tai=0.49287994838478655	/Tei=0.1402813118859579	/EEI=2.4412042483490253
ccattccgaagcccgatctggtacgttgaccatatcccctgcgtggaacaccccgtcaaagtcaccataaacggcgatcgcctgttggatattggccgccaccatgggcattaactgatggtcggaggtgagcaaaatttttaagggctggtctggagggggactaggttgcagggaaaaaatatcgctctggtgtatgcgttggctctcctggctaaaaacttgatagggcaaagtctccccagctcttaagccagttatcaccgcttgatgtcgccaaatgggtcggagagaaagcttgtcataggtttggaaggtgtaggaccattcatcttccctggtgcgggtcaactgttgagtgtcggccccggtgcgatgctccaggtctttgccccactgcacccagtgcttgtccccggcaaattcggtaaaccaaacgacttcaacgctgtcaggggtgggaagttgtaaaaaaggatcactcaacataaccaggaaatgcattaataacaaactagtgacaatcatcccctgccctcggttttattgctccgacaatggcaaaattaaaccacccagacatccactttggcttttgctgtgaccatttcccgcaccattatcagcacgagaattgactgcacagactatggacaagccacagccaccatcattaatttagctaaagcggcgatcgccagttatgtggtagcggccaatgtccatgtggtaatgagtgcctatggcaataaaagttatcaagaaattattaatcaagctgtgttggtcacccccgatggtatgccattggtgtggggattaaaattgctcggttacccgcaggccaccagagtttatggcccggatttgatgctaacaatttgtcagcgggccgcggcggaaaaccttggtatttatctttatggtggcacagaagattgtttgcagcaacttaaagttaacctaattaaacggtttcctaaactgaagattgttggcgctgattctcccccttttcgcccactagaacctgaggaagaaaaaaacgccttggccaaaattaagcagtccggcgctggtatcctttttgttggtttaggttgtcctaagcaggaaatttggatggctaatcattaccaaaaaatagatctagtcatggtgggggtgggagccgcttttaatttccacagtggtttggtgtctcaagctccccgttggttaatggccatgggattggaatggctctaccgtttgcgcatggaaccgaagcgattatggcgcagatatttaattaacaaccccgcttttattgttctatttacttggcaatggttaacaaataaaacaactttataaactattttatccctaatgttttagcagtaaaaagtaagttaatttgccacagggtcggtgggactcatgccataaaaaggttgggccgctgaccagtggggtcgatcgccaaggagccaatgttgccaagcgagggtgaggagttggggggcagtgataccgagctgatctggggtagcgtgaatctgttttacccctttatccgccataagttgttgccaatcctccggtaaccaaaggcgatcgccgtctagggtaattagtttttccccgactatttgatagagcgccccataaaaataacccctggttgcgggcatagtgacagccaataattcgccatcgccacaggttttaaccaaagattgggcaaaacaagccagggtagaaatggtaaataggggaatttgtaattgctgggccaaggtacgggcggtgaccatgccaatgcggacactggtaaagctaccagggccctgggctacggccagataatctaactcagaccactgttggctaggcaaaaaatcccctaaacaattgtgtaattgattgagtaattcccgatccaagggccaagtttgctgggccactggattt
>57	N operona: 46	first-last	SYNGTS_0057	gene_poz=(601-1260)	sll1063	hypothetical protein	ORF_ID:sll1063	/position=67800 - 69659 (68400 - 69059)	/lenght=1860 (660)	/codons=620 (220)	/complement=true	GC-compoz=51.81818181818182%	/LCI1=1.0167427701674276	/LCI2=0.2223744292237442	p_i1=0.16875093769745264	p_i2=0.26786803624449895	/Tai=0.4797313790043656	/Tei=0.3410812326200491	/EEI=2.7045712976690477
atagctgctccacctgtttttgaaagagaatttcatcggtgaaacaccgtccatcaggccgacccaaccggggggagtcgtttacccccacagagagaatcagcaaatcggggactttgttgcggatttctccccgcaggcgaaattcttgctccagacgttcactaacttgggctacccgatcgccacggataccgaggttatagagtacggggccattttcttccatccaaaatcgccgtagccgttctgcccaaccgccaccaatgggatctccgtaaccgtagacaaggctgtcccccatggccaacactttcagggggtggtcaaaacggggagtttgggtaagggtcgacgcaggggaaatcgtttgcatgggatgatgtcctagggtcgggcgggtaaaatcaaaaccaatgggatggattgtaacgagatcttaactgagattctacaggttgacgtaagcatttatacacatttgccccccggcgatcgccaaattggggcaaaaaattagataattgcggcgcatttgccccatcctatccccgataaactaaaggttgcagtaagcaacgatacttaaacctattggtaatgaccgtacctcctcccctttccctggccgatcatagtttgggcttggccatccacaccgccaccggccagctaggtttagctctacaacggggagaaaatccagtggcccagcaaacttggcccttggatcgggaattactcaatcaattacacaattgtttaggggattttttgcctagccaacagtggtctgagttagattatctggccgtagcccagggccctggtagctttaccagtgtccgcattggcatggtcaccgcccgtaccttggcccagcaattacaaattcccctatttaccatttctaccctggcttgttttgcccaatctttggttaaaacctgtggcgatggcgaattattggctgtcactatgcccgcaaccaggggttatttttatggggcgctctatcaaatagtcggggaaaaactaattaccctagacggcgatcgcctttggttaccggaggattggcaacaacttatggcggataaaggggtaaaacagattcacgctaccccagatcagctcggtatcactgccccccaactcctcaccctcgcttggcaacattggctccttggcgatcgaccccactggtcagcggcccaacctttttatggcatgagtcccaccgaccctgtggcaaattaacttactttttactgctaaaacattagggataaaatagtttataaagttgttttatttgttaaccattgccaagtaaatagaacaataaaagcggggttgttaattaaatatctgcgccataatcgcttcggttccatgcgcaaacggtagagccattccaatcccatggccattaaccaacggggagcttgagacaccaaaccactgtggaaattaaaagcggctcccacccccaccatgactagatctattttttggtaatgattagccatccaaatttcctgcttaggacaacctaaaccaacaaaaaggataccagcgccggactgcttaattttggccaaggcgtttttttcttcctcaggttctagtgggcgaaaagggggagaatcagcgccaacaatcttcagtttaggaaaccgtttaattaggttaactttaagttgctgcaaacaatcttctgtgccaccataaagataaataccaaggttttccgccgcggcccgctgacaaattgttagcatcaaatccgggccataaactctggtggcctgcgggtaaccgagcaattttaatccccacaccaatggcataccatcg
>58	N operona: 47	first-last	SYNGTS_0058	gene_poz=(601-1302)	slr1119	hypothetical protein	ORF_ID:slr1119	/position=68684 - 70585 (69284 - 69985)	/lenght=1902 (702)	/codons=634 (234)	/complement=false	GC-compoz=52.42165242165242%	/LCI1=1.050071530758226	/LCI2=0.24062947067238918	p_i1=0.18886269767678593	p_i2=0.3173349601797092	/Tai=0.4906054307728904	/Tei=0.3856014641617383	/EEI=3.23739090571445
tgacagccaataattcgccatcgccacaggttttaaccaaagattgggcaaaacaagccagggtagaaatggtaaataggggaatttgtaattgctgggccaaggtacgggcggtgaccatgccaatgcggacactggtaaagctaccagggccctgggctacggccagataatctaactcagaccactgttggctaggcaaaaaatcccctaaacaattgtgtaattgattgagtaattcccgatccaagggccaagtttgctgggccactggattttctccccgttgtagagctaaacctagctggccggtggcggtgtggatggccaagcccaaactatgatcggccagggaaaggggaggaggtacggtcattaccaataggtttaagtatcgttgcttactgcaacctttagtttatcggggataggatggggcaaatgcgccgcaattatctaattttttgccccaatttggcgatcgccggggggcaaatgtgtataaatgcttacgtcaacctgtagaatctcagttaagatctcgttacaatccatcccattggttttgattttacccgcccgaccctaggacatcatcccatgcaaacgatttcccctgcgtcgacccttacccaaactccccgttttgaccaccccctgaaagtgttggccatgggggacagccttgtctacggttacggagatcccattggtggcggttgggcagaacggctacggcgattttggatggaagaaaatggccccgtactctataacctcggtatccgtggcgatcgggtagcccaagttagtgaacgtctggagcaagaatttcgcctgcggggagaaatccgcaacaaagtccccgatttgctgattctctctgtgggggtaaacgactccccccggttgggtcggcctgatggacggtgtttcaccgatgaaattctctttcaaaaacaggtggagcagctattggacagcgcccgtcaactttgcccggtgctttttgtcggtatggtgcccgtcaacgaagctcccatgcctttccttgattgtttttactttaaccacgctgaccaacatcgtttcaaaactattacccaacaggcctgcggcgatcgccaaattccctacctagatatctttgaaatttggcaacagcggggccaagcatggattaacgatcatctcatggccgatggactccatcctaacgtggcgggctacaaagcgctcttggatgacatcaaccactggcaacccctaaaggaactaaccagcaaggtatctcaaccctagttgttggtaacttcggcaagattttccttgtcagtttttttctagaaattcaccaaagatctgggctagatactgaacctgtgtttctagttctttcacccggtcttccagggattgcggtacgggcaaactcttaattttaggtaacaaactatcccatccttttgcttttatgccataggtcttattgtaagcactgtaagtattacgataattgccaaaatgtttaattagaaattctttgttaacttccttttcttgatctaaaaattgcgtagtctttcgattaacaatctcttgtaaacgctcataaagaacagcggtagcccccagaagcttggcggtatttttagtgtcttgttgatctatttcgtcaagttggtctagtaatttgctaaatttagacatagttttttagatttttttaagagggtttaacctgaatctctaccaatggaagatggttttgtgtccatttgaggtttatcaggatcagatttgggggaagtatcaattaatcccatatcgggcggctcatcgaaaaagactgaattgacaaatgtccacaatatatgaaatttgccaaaccaacttctgctt
>59	N operona: 48	first	SYNGTS_0059	gene_poz=(601-978)	sll1062	hypothetical protein	ORF_ID:sll1062	/position=69416 - 70993 (70016 - 70393)	/lenght=1578 (378)	/codons=526 (126)	/complement=true	GC-compoz=36.24338624338625%	/LCI1=1.336	/LCI2=0.047200000000000006	p_i1=0.3891033973766559	p_i2=0.0019497182787998999	/Tai=0.3823198529736984	/Tei=0.10175474645091992	/EEI=2.697467793290992
ttcgtcctctggatgacactgtcaatgaccttaatagtgagttgaattagaggtaattatggatcgaatagaacaaaaagttaaagaactttatgatcttgcaaaaatttatccagatgatgaaaatttgcaaatagcggtaggtactctcaagtcaattcgtaggtcaagaggaagtcttcagagttggaatagtcgctatagaagtcagattagcgagctaaatagctcaatagagattcaagaggaggaaaaaaataggctgcaagcagaattagatcaaataaaaatagaagtgcagaattctattgtagaaaaacaaaaaatgatcattgaaagagataaaattaaggctgaattaaagaatattcaaacagaaatagaattggcggcattcaaagttaaagaaagcagaagttggtttggcaaatttcatatattgtggacatttgtcaattcagtctttttcgatgagccgcccgatatgggattaattgatacttcccccaaatctgatcctgataaacctcaaatggacacaaaaccatcttccattggtagagattcaggttaaaccctcttaaaaaaatctaaaaaactatgtctaaatttagcaaattactagaccaacttgacgaaatagatcaacaagacactaaaaataccgccaagcttctgggggctaccgctgttctttatgagcgtttacaagagattgttaatcgaaagactacgcaatttttagatcaagaaaaggaagttaacaaagaatttctaattaaacattttggcaattatcgtaatacttacagtgcttacaataagacctatggcataaaagcaaaaggatgggatagtttgttacctaaaattaagagtttgcccgtaccgcaatccctggaagaccgggtgaaagaactagaaacacaggttcagtatctagcccagatctttggtgaatttctagaaaaaaactgacaaggaaaatcttgccgaagttaccaacaactagggttgagataccttgctggttagttcctttaggggttgccagtggttgatgtcatccaagagcgctttgtagcccgccacgttaggatggagtccatcggccatgagatgatcgttaatccatgcttggccccgctgttgccaaatttcaaagatatctaggtagggaatttggcgatcgccgcaggcctgttgggtaatagttttgaaacgatgttggtcagcgtggttaaagtaaaaacaatcaaggaaaggcatgggagcttcgttgacgggcaccataccgacaaaaagcaccgggcaaagttgacgggcgctgtccaatagctgctccacctgtttttgaaagagaatttcatcggtgaaacaccgtccatcaggccgacccaaccggggggagtcgtttacccccacagagagaatcagcaaatcggggactttgttgcggatttctccccgcaggcgaaattcttgctccagacgttcactaacttgggctacccgatcgccacggataccgaggttatagagtacggggccattttcttccatccaaaatcgccgtag
>60	N operona: 48	middle	SYNGTS_0060	gene_poz=(601-1116)	sll1061	hypothetical protein	ORF_ID:sll1061	/position=69820 - 71535 (70420 - 70935)	/lenght=1716 (516)	/codons=572 (172)	/complement=true	GC-compoz=34.10852713178294%	/LCI1=1.1851851851851851	/LCI2=0.13216374269005848	p_i1=0.2789220208014904	p_i2=0.06830420153544721	/Tai=0.7306871308855354	/Tei=0.1614737813819025	/EEI=1.316207970860769
tgtattttataaccgggaagaccaatggcgtattccccaggaaacctatgccgatgagcaacaacccattgccccgtattacctaattatgaaattggcagggattgatgccaaagaagaggaatttgttctttcccaagtttatactcctaatgcccgcaataacctgattgccctactctttgcccgctgtgatgaacaaaattatggcaaattgttgctctacaccttacccaaggaacgactggtttatggcccagagcaaattgaagctttggtgaaccaagatccagtaatttccgaacggattagtctttggaaccgccggggctcccgggccattcagggtaatttgctggtaattcccattgaagaatccttactttatgtggaaccaatttatctggaagctgagaaaaatagtttgcccaccctcgctcgggttgtggtggtttatggtaatcaaattgccatggcagaaagcttaaatgaagccatagaggcaatttttgatcctaatccgaccggaagaaacgcaattgttcgtcctctggatgacactgtcaatgaccttaatagtgagttgaattagaggtaattatggatcgaatagaacaaaaagttaaagaactttatgatcttgcaaaaatttatccagatgatgaaaatttgcaaatagcggtaggtactctcaagtcaattcgtaggtcaagaggaagtcttcagagttggaatagtcgctatagaagtcagattagcgagctaaatagctcaatagagattcaagaggaggaaaaaaataggctgcaagcagaattagatcaaataaaaatagaagtgcagaattctattgtagaaaaacaaaaaatgatcattgaaagagataaaattaaggctgaattaaagaatattcaaacagaaatagaattggcggcattcaaagttaaagaaagcagaagttggtttggcaaatttcatatattgtggacatttgtcaattcagtctttttcgatgagccgcccgatatgggattaattgatacttcccccaaatctgatcctgataaacctcaaatggacacaaaaccatcttccattggtagagattcaggttaaaccctcttaaaaaaatctaaaaaactatgtctaaatttagcaaattactagaccaacttgacgaaatagatcaacaagacactaaaaataccgccaagcttctgggggctaccgctgttctttatgagcgtttacaagagattgttaatcgaaagactacgcaatttttagatcaagaaaaggaagttaacaaagaatttctaattaaacattttggcaattatcgtaatacttacagtgcttacaataagacctatggcataaaagcaaaaggatgggatagtttgttacctaaaattaagagtttgcccgtaccgcaatccctggaagaccgggtgaaagaactagaaacacaggttcagtatctagcccagatctttggtgaatttctagaaaaaaactgacaaggaaaatcttgccgaagttaccaacaactagggttgagataccttgctggttagttcctttaggggttgccagtggttgatgtcatccaagagcgctttgtagcccgccacgttaggatggagtccatcggccatgagatgatcgttaatccatgcttggccccgctgttgccaaatttcaaagatatctagg
>61	N operona: 48	middle	SYNGTS_0061	gene_poz=(601-3699)	sll1060	hypothetical protein	ORF_ID:sll1060	/position=70344 - 74642 (70944 - 74042)	/lenght=4299 (3099)	/codons=1433 (1033)	/complement=true	GC-compoz=47.24104549854792%	/LCI1=1.0171188630490957	/LCI2=0.1828811369509045	p_i1=0.16897235141602038	p_i2=0.16809657029202305	/Tai=0.46822134193792575	/Tei=0.2512869132628207	/EEI=2.631538547413613
ccagggcattgagggcttggacaattctctgtctttcctgggccgttacatcccggtcatcggccctggcgatcgccgctgtgagggtcatttccatcagtaccacaccggccagaaaatagctaatttgtttgatggtatccattgtggttagtttctccaaggaaagtttgagcaagacattagttttttcaacttagagcgttattgtcaatttaccaaaccgggggttaacagcttggcgatcgcccactgccccgggccatggttggggacaaacgattggttaacagaggtcatccaccaaaggattaagatgggaaacaagtacctggcataggtattaatgggggaccccaccgctgagcagaaatcagtccccgacctgagtatctggattgtgtgcaaattgtatgaaaactttattactaacctggctggatcgtattttgattgccgatgtattcctggtgctgctgggctttttctggtttgccatcgctgtggtgggggaatccactggtattcctttgggctatcaaatctggcaaaaactttggttgcccctattcaatcccgccattagtattctgattttgggtgccgtcagcagttggggaatcaaaaaactttcccaatggttcaccactaaacaagggggttagggccatgaaagggtgggtcaagggggcgattgttctggccattgctttggtgggtttggaagtcattgcccgcatctatgtggaaaatctctggttccaggagttaagcttccagtccgtcttttggaagcgggtgcgctggcaagggagcattgctctgattacaggctttatttcctggggctttattgtcttccaggttaaagtcactaatcgcctgatccaagaggaggcccaactgaaaggcctggccgttgcccaagctgtttatgcaccagtgcccgtggcgatcggttctcgttacttgcccatgcccgctcccccggtgggccccaaagcccattcccgtcccctgcaactacccgttctactgcccctaattattgtcctacaactgattctgatatccctggtgatgtattacgttttcatcactattcaggtgtggactccggactatactttgcccaatatcaccccagcggtgccccaaccctttcggcttcattttttgtttactagtttcagtggcatgggtagccagttgggggtgacggccttggcgggtatgctagccctcatcggtgtgttgcggggtcccagactattaccgggcttggtctttattttgagtgcagtttggggactgctgctatctggtaactggtttcgactgttactttctgttaatagtcagcccttcaataccatcgacccccaatttcaccacgatattagcttttatattttccagattcccctctggcaattactcgaaagttggtggcggggtttattcctcttcagtttgttaggggtaactctaattattctcaaatccgctgatagtttatcggagggacgatttcccggtttttctgcagcccaattgagacatataagtgctctgggagccgcagtagctctcaccctaggggtggaacattggttaaagcgttacgattatttgtttgctaaccatggcgtagtctatggggccaactacaccgacattcattggcgtttacccgtagaaactgggctggcgattttcagcatggcgatcgccatttggttggggtggttaagcgttaagggttggcctagggcaaaaggaacaggtgctccccagcggcggggacagttacccataattggcctctggttgccagtggctgtttacttgttaattctgcttctgcaaaatttggggggttgggcgatcgaactgttagtagtgcaacccaatcaactcaccagggaaagaccctatctcgcccgcaacatcgccgccactagagaggcttttaacctacaaatcattcagccagctaccctcaccggccgtggccaactcacccccgctagcctagagagaaaccgactcaccctaaataacattcgcctctgggatcccattcccctactgaaaactaatcgacaactacaacaaattcgcctttactataagttctctgatgctgacctggaccgctacactatccgggtgcaaaaagacgacacgcaaaccattagcaccgccaaacaacaaaccctcattgcccccagggaattggactacaccgctgtaccagaaaaggcccaaacctgggtgaacaaacatttggtctatacccacggctacggcttcaccctttcccccgttaacctagtggaccaaggtggattgccctattactttgtcaaagatattggcactgacgaaaacgcaggcgctctacgtacctctagtgagttgatccgcactagtattcccattggtaaaccccgcatttattttggtgaaatcactgataactacatcatgaccaacaccgccattcctgaactggattttcccagtggagaggccaatgtttacaacttttatgacgggcggggtggcatttttttaaattctcccatcagaaaattattatttgccgtttatttgcgggattggcaaatgctattcactgagaactttaagcctgataccagagttttatttcgccgcaatattaaccatcgcatccgccacattgctccctttttgcgttttgaccgcgatccttacctggtgacagccaaagtaaaaggggaagaacattccactctttattggctgatcgatgcctataccaccagcaattcctatccctattccgatccgggggaaggagatgctaaccaaccggggcgtaatttcaattacattcgtaattcagtcaaaattttagtggatgcctacaatggtgatgtgcgttttttcactattgataagcaagatccgctaattaatgcttggcagaaaatatttcccgaactgtttttaccttttagttccatgccctctactttaaaaagtcatattcgttatccagtggatatgtttagtacccaatcggagcgattgttgacctatcacatggaagatattgatgtattttataaccgggaagaccaatggcgtattccccaggaaacctatgccgatgagcaacaacccattgccccgtattacctaattatgaaattggcagggattgatgccaaagaagaggaatttgttctttcccaagtttatactcctaatgcccgcaataacctgattgccctactctttgcccgctgtgatgaacaaaattatggcaaattgttgctctacaccttacccaaggaacgactggtttatggcccagagcaaattgaagctttggtgaaccaagatccagtaatttccgaacggattagtctttggaaccgccggggctcccgggccattcagggtaatttgctggtaattcccattgaagaatccttactttatgtggaaccaatttatctggaagctgagaaaaatagtttgcccaccctcgctcgggttgtggtggtttatggtaatcaaattgccatggcagaaagcttaaatgaagccatagaggcaatttttgatcctaatccgaccggaagaaacgcaattgttcgtcctctggatgacactgtcaatgaccttaatagtgagttgaattagaggtaattatggatcgaatagaacaaaaagttaaagaactttatgatcttgcaaaaatttatccagatgatgaaaatttgcaaatagcggtaggtactctcaagtcaattcgtaggtcaagaggaagtcttcagagttggaatagtcgctatagaagtcagattagcgagctaaatagctcaatagagattcaagaggaggaaaaaaataggctgcaagcagaattagatcaaataaaaatagaagtgcagaattctattgtagaaaaacaaaaaatgatcattgaaagagataaaattaaggctgaattaaagaatattcaaacagaaatagaattggcggcattcaaagttaaagaaagcagaagttggtttggcaaatttcatatattgtggacatttgtcaattcagtctttttcgatgagccgcccgatatgggattaattgatacttcccccaaatctgatcctgataaacctcaaatggacacaaaaccatcttccattggtagagattcaggttaaaccctcttaaaaaaatctaaaaaactatgtctaaatttagcaaattactagaccaacttgacgaaatagatcaaca
>62	N operona: 48	last	SYNGTS_0062	gene_poz=(601-852)	ssl2069	hypothetical protein	ORF_ID:ssl2069	/position=73378 - 74829 (73978 - 74229)	/lenght=1452 (252)	/codons=484 (84)	/complement=true	GC-compoz=45.23809523809524%	/LCI1=1.104417670682731	/LCI2=0.1738955823293173	p_i1=0.2236142436310617	p_i2=0.14761130610923826	/Tai=0.31666715533806644	/Tei=0.23285017549831444	/EEI=3.8439568300950873
cgttttccttttgaaaagcccaattttatccttattgactgcggttagtcctctaattccttcttgatcagctgatagttagcatctagataaatttcatatttccgcccatcggcacaaatcgcgtcgtcaatttcaaaccgtcttttgtcgatttcgtactctgcatcatcaaaggaactacagcccagggcattgagggcttggacaattctctgtctttcctgggccgttacatcccggtcatcggccctggcgatcgccgctgtgagggtcatttccatcagtaccacaccggccagaaaatagctaatttgtttgatggtatccattgtggttagtttctccaaggaaagtttgagcaagacattagttttttcaacttagagcgttattgtcaatttaccaaaccgggggttaacagcttggcgatcgcccactgccccgggccatggttggggacaaacgattggttaacagaggtcatccaccaaaggattaagatgggaaacaagtacctggcataggtattaatgggggaccccaccgctgagcagaaatcagtccccgacctgagtatctggattgtgtgcaaattgtatgaaaactttattactaacctggctggatcgtattttgattgccgatgtattcctggtgctgctgggctttttctggtttgccatcgctgtggtgggggaatccactggtattcctttgggctatcaaatctggcaaaaactttggttgcccctattcaatcccgccattagtattctgattttgggtgccgtcagcagttggggaatcaaaaaactttcccaatggttcaccactaaacaagggggttagggccatgaaagggtgggtcaagggggcgattgttctggccattgctttggtgggtttggaagtcattgcccgcatctatgtggaaaatctctggttccaggagttaagcttccagtccgtcttttggaagcgggtgcgctggcaagggagcattgctctgattacaggctttatttcctggggctttattgtcttccaggttaaagtcactaatcgcctgatccaagaggaggcccaactgaaaggcctggccgttgcccaagctgtttatgcaccagtgcccgtggcgatcggttctcgttacttgcccatgcccgctcccccggtgggccccaaagcccattcccgtcccctgcaactacccgttctactgcccctaattattgtcctacaactgattctgatatccctggtgatgtattacgttttcatcactattcaggtgtggactccggactatactttgcccaatatcaccccagcggtgccccaaccctttcggcttcattttttgtttactagtttcagtggcatgggtagccagttgggggtgacggccttggcgggtatgctagccctcatcggtgtgttgcggggtcc
>63	N operona: 49	first-last	SYNGTS_0063	gene_poz=(601-888)	ssr1853	hypothetical protein	ORF_ID:ssr1853	/position=73898 - 75385 (74498 - 74785)	/lenght=1488 (288)	/codons=496 (96)	/complement=false	GC-compoz=46.875%	/LCI1=1.0421052631578946	/LCI2=0.2505263157894737	p_i1=0.18396733150915393	p_i2=0.34452078118229434	/Tai=0.42070878482326823	/Tei=0.4100687030640649	/EEI=2.6126680038658736
catagatgcgggcaatgacttccaaacccaccaaagcaatggccagaacaatcgcccccttgacccaccctttcatggccctaacccccttgtttagtggtgaaccattgggaaagttttttgattccccaactgctgacggcacccaaaatcagaatactaatggcgggattgaataggggcaaccaaagtttttgccagatttgatagcccaaaggaataccagtggattcccccaccacagcgatggcaaaccagaaaaagcccagcagcaccaggaatacatcggcaatcaaaatacgatccagccaggttagtaataaagttttcatacaatttgcacacaatccagatactcaggtcggggactgatttctgctcagcggtggggtcccccattaatacctatgccaggtacttgtttcccatcttaatcctttggtggatgacctctgttaaccaatcgtttgtccccaaccatggcccggggcagtgggcgatcgccaagctgttaacccccggtttggtaaattgacaataacgctctaagttgaaaaaactaatgtcttgctcaaactttccttggagaaactaaccacaatggataccatcaaacaaattagctattttctggccggtgtggtactgatggaaatgaccctcacagcggcgatcgccagggccgatgaccgggatgtaacggcccaggaaagacagagaattgtccaagccctcaatgccctgggctgtagttcctttgatgatgcagagtacgaaatcgacaaaagacggtttgaaattgacgacgcgatttgtgccgatgggcggaaatatgaaatttatctagatgctaactatcagctgatcaagaaggaattagaggactaaccgcagtcaataaggataaaattgggcttttcaaaaggaaaacggactacatttgtcttagaacctgttcgtcaagtcctattgcactccttaaatttaaattttccaatgccgggggactttaagttttttcccgtcgtcgaaattagggggaaaagggcttggcaaacaccaccttaaacccttgacattccttcgccgagaccagcatggatcccctgattgccccccttgctttcctacttgccattgctctgggctgtgccgtgggtagttttctcaacgtggtggcctatcgtttgccagaaggtttatccctggtacatcccccttcccgttgtccccactgtggccaccgactgggcccgaaggagaatgtgccagtggtgggttggctttggctacggggtaaatgccgttggtgccaaactgccatttctccccgctatcccttggtggaggctgcgacgggattcttatttgccctgacctgttggcgttttggttggcagtggcaaaccttcggctactggatattaattagttttttaatctccctgactttaattgactgggacaccatgaccctgcccaatagtt
>64	N operona: 50	first-last	SYNGTS_0064	gene_poz=(601-1410)	hofD	type 4 prepilin peptidase	ORF_ID:slr1120	/position=74395 - 76404 (74995 - 75804)	/lenght=2010 (810)	/codons=670 (270)	/complement=false	GC-compoz=52.09876543209877%	/LCI1=1.0421313506815366	/LCI2=0.17596034696406437	p_i1=0.18398327424636607	p_i2=0.1522271119001794	/Tai=0.5594513883629559	/Tei=0.23700440071016146	/EEI=2.5157211212914
cgatcgccaagctgttaacccccggtttggtaaattgacaataacgctctaagttgaaaaaactaatgtcttgctcaaactttccttggagaaactaaccacaatggataccatcaaacaaattagctattttctggccggtgtggtactgatggaaatgaccctcacagcggcgatcgccagggccgatgaccgggatgtaacggcccaggaaagacagagaattgtccaagccctcaatgccctgggctgtagttcctttgatgatgcagagtacgaaatcgacaaaagacggtttgaaattgacgacgcgatttgtgccgatgggcggaaatatgaaatttatctagatgctaactatcagctgatcaagaaggaattagaggactaaccgcagtcaataaggataaaattgggcttttcaaaaggaaaacggactacatttgtcttagaacctgttcgtcaagtcctattgcactccttaaatttaaattttccaatgccgggggactttaagttttttcccgtcgtcgaaattagggggaaaagggcttggcaaacaccaccttaaacccttgacattccttcgccgagaccagcatggatcccctgattgccccccttgctttcctacttgccattgctctgggctgtgccgtgggtagttttctcaacgtggtggcctatcgtttgccagaaggtttatccctggtacatcccccttcccgttgtccccactgtggccaccgactgggcccgaaggagaatgtgccagtggtgggttggctttggctacggggtaaatgccgttggtgccaaactgccatttctccccgctatcccttggtggaggctgcgacgggattcttatttgccctgacctgttggcgttttggttggcagtggcaaaccttcggctactggatattaattagttttttaatctccctgactttaattgactgggacaccatgaccctgcccaatagtttgactaaaccgggattggtgcttgggctgttatttcatttactactgggttggcaacgtggccattggattgtccccttggtggaggcgatcgcctcggcggtattggggctatggttgtttgatttgatccgcatgggaggaagtctgttgctcggtagggaaggcatgggggacggggatcccaaattggcatccatggtaggggcttggttgggctggccgtcattactgttgaccaccttcattgcctgtttcatcggttccatctatgggggtttgaagttactgttgggcacattgcaacggcgacagggttttccctttggcccctttttggcgatcggtgccctcatcagtctcttttggggtgaaaaattgatcactagttacttaaattttgtgaccccacaattttgagtattttgctgcccttgttattttttcgcaaagattggtaaaaagttccgatctgccaagttgggcgaaacaagatgccaatatccccggtattgttagagctttagccaaaagatttagaggataaacaaagacactggaaaccggctcctaaagccgagccaaaattagctttgtaacttgatcaacttcggggtatgcattcactgtgagtaggttttgcttcgcagcgtagtattccaataggggaacggtgtactcatgaaacttgccaatgcgagtggtgatggcttcaggatgatcgtcaaacaaagaacggttgagggaacgttccaccatcgtggcttcatcaattttcaggtacagggcccaatccaggggctgccccagatcttcgagtaaaaagtccagttcttctgcttggaaagcggtgcgaggataaccttccaaaatccaaccctgacccccatcttcctgcaccaacctctgttgaataaattcgatcatcatcggatctggcaacagatcccctctttccacatagggtttagccttgattcccaggggagtggcgttggcaatggcttcccgcagaatacc
>65	N operona: 51	first-last	SYNGTS_0065	gene_poz=(601-1146)	adk	adenylate kinase	ORF_ID:sll1059	/position=75355 - 77100 (75955 - 76500)	/lenght=1746 (546)	/codons=582 (182)	/complement=true	GC-compoz=49.81684981684982%	/LCI1=1.1178637200736647	/LCI2=0.2211786372007366	p_i1=0.23254666373792598	p_i2=0.26467650760595474	/Tai=0.4265363309511161	/Tei=0.3382088568453593	/EEI=2.9830629206618964
tgcggccagtggtgggtaccaccggattgagtgagcaacaaatccaagacctaggggattttgctgaaaaagctagtacaggttgtctgattgcccctaactttgccattggagttctgttgatgcaacaagctgctgtgcaagcctgccaatactttgaccacgtggaaattatcgaattacaccataaccagaaagccgacgcccctagcggcactgccattaaaaccgcccaaatgttagcggaaatgggcaaaacatttaacccaccggccgtagaagaaaaggaaaccattgcgggagctaagggaggactagggccagggcaaattcccatccacagcattcgtttaccggggctaatcgcccatcaagaagtcctatttggttccccagggcaactttataccatccgtcacgacaccaccgaccgggcttgctatatgccgggggtacttttaggcattcgtaaagtggtagaactgaagggcttagtttacggtctggaaaaactactctagtcacttagggtaaaaattaacactcaatcagaaattgatcgataaagtccagcaaaaactcaacctttaactattaactatgcgattagttatgctcggtggcccggggtcagggaaaagcacccagtcccataacctcagccaagaacttaagttgccagtgatttccatggggggtattctgcgggaagccattgccaacgccactcccctgggaatcaaggctaaaccctatgtggaaagaggggatctgttgccagatccgatgatgatcgaatttattcaacagaggttggtgcaggaagatgggggtcagggttggattttggaaggttatcctcgcaccgctttccaagcagaagaactggactttttactcgaagatctggggcagcccctggattgggccctgtacctgaaaattgatgaagccacgatggtggaacgttccctcaaccgttctttgtttgacgatcatcctgaagccatcaccactcgcattggcaagtttcatgagtacaccgttcccctattggaatactacgctgcgaagcaaaacctactcacagtgaatgcataccccgaagttgatcaagttacaaagctaattttggctcggctttaggagccggtttccagtgtctttgtttatcctctaaatcttttggctaaagctctaacaataccggggatattggcatcttgtttcgcccaacttggcagatcggaactttttaccaatctttgcgaaaaaataacaagggcagcaaaatactcaaaattgtggggtcacaaaatttaagtaactagtgatcaatttttcaccccaaaagagactgatgagggcaccgatcgccaaaaaggggccaaagggaaaaccctgtcgccgttgcaatgtgcccaacagtaacttcaaacccccatagatggaaccgatgaaacaggcaatgaaggtggtcaacagtaatgacggccagcccaaccaagcccctaccatggatgccaatttgggatccccgtcccccatgccttccctaccgagcaacagacttcctcccatgcggatcaaatcaaacaaccatagccccaataccgccgaggcgatcgcctccaccaaggggacaatccaatggccacgttgccaacccagtagtaaatgaaataacagcccaagcaccaatcccggtttagtcaaactattgggcagggtcatggtgtcccagtc
>66	N operona: 52	first-last	SYNGTS_0066	gene_poz=(601-1428)	dapB	dihydrodipicolinate reductase	ORF_ID:sll1058	/position=75980 - 78007 (76580 - 77407)	/lenght=2028 (828)	/codons=676 (276)	/complement=true	GC-compoz=50.84541062801933%	/LCI1=1.084848484848485	/LCI2=0.2338181818181818	p_i1=0.21084102431236715	p_i2=0.29874111486755545	/Tai=0.41632359318989587	/Tei=0.3688670033807999	/EEI=3.556278502240457
ttttcccctagtttgtactgaatcttaattaattacctggcttgttaaaggccacttcacggcgatcgcccgtcgtctgggctagcaaaaccaaggggatcagttgggatcagtcctccctttggggtcgaaaatggttgtagcatggacaacaagggatcagtccgctagaaacatgcccatgctagccgttaacgaagacaactttgataacctcgttcttcaatgtccaaaaccgatcttggtttactttggcgctccctggtgcggactatgtcactttgtcaaacccctgctcaaccatctccacggcgaatggcaagagcaactcgtttgtgtggaggttaatgctgatgtcaacctgcatttagccaacgcctaccgcttaaaaaatcttcccactctgatcctctttaaccgtggtcaggtgattcaacggctagaggattttcgggttagggaagatctccatcgcatccgggaacaaatagcagtttcccttttctctccctgaaccatccagtgcttgccctgggttaacggttgcccaacaatggagagattaatcagttgagcaattcggataaagctggggcaattatggctaatcaagatttaattcctgtggtagtgaacggtgcggctggaaaaatgggccgggaagtaattaaagccgtagcccaagcccccgatctccaattggtgggggcagtggatcataatcccagtctccaaggtcaagacattggcgaagtggtgggcattgcccccctggaagttcctgtcttagctgatctccagagtgtgttggtgttggccacccaggaaaaaattcaaggggtaatggtggacttcacccatcccagcggcgtttatgacaatgttcgttcggcgatcgcctatggggtgcggccagtggtgggtaccaccggattgagtgagcaacaaatccaagacctaggggattttgctgaaaaagctagtacaggttgtctgattgcccctaactttgccattggagttctgttgatgcaacaagctgctgtgcaagcctgccaatactttgaccacgtggaaattatcgaattacaccataaccagaaagccgacgcccctagcggcactgccattaaaaccgcccaaatgttagcggaaatgggcaaaacatttaacccaccggccgtagaagaaaaggaaaccattgcgggagctaagggaggactagggccagggcaaattcccatccacagcattcgtttaccggggctaatcgcccatcaagaagtcctatttggttccccagggcaactttataccatccgtcacgacaccaccgaccgggcttgctatatgccgggggtacttttaggcattcgtaaagtggtagaactgaagggcttagtttacggtctggaaaaactactctagtcacttagggtaaaaattaacactcaatcagaaattgatcgataaagtccagcaaaaactcaacctttaactattaactatgcgattagttatgctcggtggcccggggtcagggaaaagcacccagtcccataacctcagccaagaacttaagttgccagtgatttccatggggggtattctgcgggaagccattgccaacgccactcccctgggaatcaaggctaaaccctatgtggaaagaggggatctgttgccagatccgatgatgatcgaatttattcaacagaggttggtgcaggaagatgggggtcagggttggattttggaaggttatcctcgcaccgctttccaagcagaagaactggactttttactcgaagatctggggcagcccctggattgggccctgtacctgaaaattgatgaagccacgatggtggaacgttccctcaaccgttctttgtttgacgatcatcctgaagccatcaccactcgcattggcaagtttcatgagtacaccgttcccctattggaatactacgctgcgaagcaaaacctactcacagtgaatgcataccccgaagttgatcaagttac
>67	N operona: 53	first-last	SYNGTS_0067	gene_poz=(601-981)	trx	thioredoxin M	ORF_ID:sll1057	/position=76894 - 78474 (77494 - 77874)	/lenght=1581 (381)	/codons=527 (127)	/complement=true	GC-compoz=48.031496062992126%	/LCI1=1.1746031746031746	/LCI2=0.1534391534391534	p_i1=0.2714702362463532	p_i2=0.10518331891583643	/Tai=0.6437945420873041	/Tei=0.19466498702425278	/EEI=2.0921132713009696
aatcctaagactagcaacggaaaaactccatgagtccaacggtttttaaagaggagggctatcgttttttcttcttttctcgtgaagaaacaagaatgcacgtccatatctattgcgaaaagggagaagcaaagttttggcttgaacctgaaattgagttggcaaaaaactacaagttatctcggtcggaactgaaaaccatcgaaaagattattgaggccagacaaaatgagcttagagacgcttggcaaaaacatttcaactgttgaaattacccatatttctagccatggaatttggttgttgtctggggacaatgagttatttttgtcctacgacgattttccctggtttaaaaacgctctggtaaaacatattttcaatgtcattgagccaaccgccaatcatttttattggcccgatctggacgtagatttgaccttggacatcatcaaacatcctgaacgttttcccctagtttgtactgaatcttaattaattacctggcttgttaaaggccacttcacggcgatcgcccgtcgtctgggctagcaaaaccaaggggatcagttgggatcagtcctccctttggggtcgaaaatggttgtagcatggacaacaagggatcagtccgctagaaacatgcccatgctagccgttaacgaagacaactttgataacctcgttcttcaatgtccaaaaccgatcttggtttactttggcgctccctggtgcggactatgtcactttgtcaaacccctgctcaaccatctccacggcgaatggcaagagcaactcgtttgtgtggaggttaatgctgatgtcaacctgcatttagccaacgcctaccgcttaaaaaatcttcccactctgatcctctttaaccgtggtcaggtgattcaacggctagaggattttcgggttagggaagatctccatcgcatccgggaacaaatagcagtttcccttttctctccctgaaccatccagtgcttgccctgggttaacggttgcccaacaatggagagattaatcagttgagcaattcggataaagctggggcaattatggctaatcaagatttaattcctgtggtagtgaacggtgcggctggaaaaatgggccgggaagtaattaaagccgtagcccaagcccccgatctccaattggtgggggcagtggatcataatcccagtctccaaggtcaagacattggcgaagtggtgggcattgcccccctggaagttcctgtcttagctgatctccagagtgtgttggtgttggccacccaggaaaaaattcaaggggtaatggtggacttcacccatcccagcggcgtttatgacaatgttcgttcggcgatcgcctatggggtgcggccagtggtgggtaccaccggattgagtgagcaacaaatccaagacctaggggattttgctgaaaaagctagtacaggttgtctgattgcccctaactttgccattggagttctgttgatgcaacaagctgctgtgcaagcctgccaatactttgaccacgtggaaattatcgaattacaccataaccagaaagccgacgccc
>68	N operona: 54	first-last	SYNGTS_0068	gene_poz=(601-2934)	purL	phosphoribosylformyl glycinamidine synthetase	ORF_ID:sll1056	/position=77867 - 81400 (78467 - 80800)	/lenght=3534 (2334)	/codons=1178 (778)	/complement=true	GC-compoz=52.95629820051414%	/LCI1=1.0429000429000428	/LCI2=0.2182754182754182	p_i1=0.184453303644916	p_i2=0.2569601981753027	/Tai=0.46704690680716765	/Tei=0.33126417835777244	/EEI=2.975997562934135
tggggggcttgggggattggcgaattttcatcacaatattttccctagcctgggatacaaataccacttccccccgaatggaaaaataggggtgatctactttcaaactaggtaaattgtccgaagccggctcagaagctgaagtgagccccgggccaagattttccggttcccataatcccgctaactgaaaatgaaggtgatcatccttatcccttagtcggggataaaccacccaaaaatggggatcttccaagttgacatggcgcttaaacaaactgaaagtttttcctaataatactgactccacaatgtcaccggtttccgtcaccaatattccccgttgactggattcctcgctggcatagtagcgtccatataccaccccgatcgcccggaactgtttggggtgactggggggagaaatgggatgctgacgaggttgtagcgcagaatcggccatggatgatcaaagtcagttttaaaaaaggtattccgggttggggctcagatttcaaacccggtggacactaggcacattctaccttgaactatctaaccggattgtttttaggcaatgtcagataaaatgagcctggaatgcctgacccttttaccctccttgccatgaccgccccctttactcccgccgaaatcgctgccgaaggtatcaaacccgaagaatacgaagatattgtgcaacggctcggccgccatcccaacaaagctgaactgggaatgttcggtgtcatgtggtcagaacattgttgttataaaaattcccgtcccctactgagtaactttcccaccgaaggagaacgcattttagtggggcctggggaaaatgccggggtcgtagatttgggggatggcctgagattggcgtttaaaatcgaatcccataaccatccttccgcagtggagccattccagggagccgccaccggagtaggggggattctgcgggatattttcaccatgggagcgaggccgatcgccattttaaattccctacggttcggtaatttggacgatgctaggaatcgacgtattttcaccggggtagtggatgggatcagtcattacggtaattgtgttggtgtgcccactgtgggcggggaaatctactttgatccggcttactccggtaatcccctcgtcaacgccatggccttgggtttgatggaaacggaagaaattgtcaaagctggggcttctgggataggcaatccagttttatatgtcggttccaccacgggacgggatggcatggggggagccagttttgccagtgctgagttaacggatcagtccatggacgatcgcccagcggtgcaggtgggggatccctttctggaaaaatccttaattgaagcttgcttggaagcctttaaaagtggggcagtggtggcggcccaggacatgggagcggcgggcattacctgttccacggcggaaatggcagccaagggaggcgtgggcattgagttggatttggataaaattccagtgcgggaaacgggcatggtgccctacgaatatctcctatccgaatcccaagaacggatgttatttgtggctcaaccggggcgggaacaggaattaatcgatattttccatcgttggggtttacaggcggtggtggcggggcaggtgattgcggatcccattgtgcggatctttttccaaggagggattgcggcggaaattcccgctacagccctggccgataacactcccatttaccatcgtcagttgctagaccaagcacccgactatgcccaacaagcttggcaatggcaggaaagtgatttatctccagcggcgatcgccggcattgaaattgcagggcaaaagcaaagctggaatgaagtgttattaaccctgttggacagtcccaccattgcctctaagcattgggtttaccgtcaatacgaccatcaagtacaaaacaatacggtcatagtgcccggtggggccgatgcggcggtggtgcgggtgcgtcccctggatgccaaaccagaggaatgtgtgatcggggtggcggccaccacagattgtaatgcccgttacgtttacttaaatcccttggaaggggccaaggccgcagtggcagaagcggctcgaaatctcagttgtgtgggagcagaacccctggcggtaacggataatttaaactttggtagccctgaaaatccagtgggctattggcagttggccctggcctgtgaaggcattgcggagggttgtcggcagttaaacaccccagtgacggggggcaatgtcagcctgtataacgaaacgttggactccaacggtagaccccaacccatttatcccacgccggttattggcatggtgggacgggtggaaaacatcaataaagttgttggccaaggttggcgcaattcggggaatggcatttacttactgggtagtaatgacggcaataccctcgggggatcggaatatttagccgttgtccatcacaccgttgctggtcagccgccccaggtggatttcgatttggaaaaagcagtgcaaaaagcctgtcgccatggtattgcccaaggttgggtgaacgcggcccatgactgtgcggaagggggtttatcggtagccctggcagaaatggcgatcgccagtcagttgggagcggaaattaatctacctgattccgaccaaagattggataacttgctgtttggggaatccgccagtcgcattgtggtagcggtggcaccggaacatcagcctgcctgggaaaactatttagctggtcagtccttaccctggcaaaaattgggagtagtgggtacagcacagggcaacttgacttttatcgatgcccaaaataacgctctgattgatttaccagtttccgctctgacagaaccttggcaaacggcgatcgcccgtcggctaaaatcctaagactagcaacggaaaaactccatgagtccaacggtttttaaagaggagggctatcgttttttcttcttttctcgtgaagaaacaagaatgcacgtccatatctattgcgaaaagggagaagcaaagttttggcttgaacctgaaattgagttggcaaaaaactacaagttatctcggtcggaactgaaaaccatcgaaaagattattgaggccagacaaaatgagcttagagacgcttggcaaaaacatttcaactgttgaaattacccatatttctagccatggaatttggttgttgtctggggacaatgagttatttttgtcctacgacgattttccctggtttaaaaacgctctggtaaaacatattttcaatgtcattgagccaaccgccaatcatttttattggcccgatctggacgtagatttgaccttggacatcatcaaacatcctgaacgttttcccctagtttgtactgaatcttaattaattacctggcttgttaaaggccacttcacggcgatcgcccgtcgtctgggctagcaaaaccaaggggatcagttgggatcagtcctccctttggggtcgaaaatggttgt
>69	N operona: 55	first-last	SYNGTS_0069	gene_poz=(601-1353)	slr1122	hypothetical protein	ORF_ID:slr1122	/position=80338 - 82290 (80938 - 81690)	/lenght=1953 (753)	/codons=651 (251)	/complement=false	GC-compoz=47.808764940239044%	/LCI1=1.1893333333333334	/LCI2=0.22173333333333334	p_i1=0.28185749740205335	p_i2=0.26615604263200665	/Tai=0.6365136577074066	/Tei=0.339540438368806	/EEI=2.0731066327954024
ccccggtgaaaatacgtcgattcctagcatcgtccaaattaccgaaccgtagggaatttaaaatggcgatcggcctcgctcccatggtgaaaatatcccgcagaatcccccctactccggtggcggctccctggaatggctccactgcggaaggatggttatgggattcgattttaaacgccaatctcaggccatcccccaaatctacgaccccggcattttccccaggccccactaaaatgcgttctccttcggtgggaaagttactcagtaggggacgggaatttttataacaacaatgttctgaccacatgacaccgaacattcccagttcagctttgttgggatggcggccgagccgttgcacaatatcttcgtattcttcgggtttgataccttcggcagcgatttcggcgggagtaaagggggcggtcatggcaaggagggtaaaagggtcaggcattccaggctcattttatctgacattgcctaaaaacaatccggttagatagttcaaggtagaatgtgcctagtgtccaccgggtttgaaatctgagccccaacccggaataccttttttaaaactgactttgatcatccatggccgattctgcgctacaacctcgtcagcatcccatttctccccccagtcaccccaaacagttccgggcgatcggggtggtatatggacgctactatgccagcgaggaatccagtcaacggggaatattggtgacggaaaccggtgacattgtggagtcagtattattaggaaaaactttcagtttgtttaagcgccatgtcaacttggaagatccccatttttgggtggtttatccccgactaagggataaggatgatcaccttcattttcagttagcgggattatgggaaccggaaaatcttggcccggggctcacttcagcttctgagccggcttcggacaatttacctagtttgaaagtagatcacccctatttttccattcggggggaagtggtatttgtatcccaggctagggaaaatattgtgatgaaaattcgccaatcccccaagccccccagcaaacgacccttattttttaaggtaaaaattagcggaattttaaaagatgcggaaggagagatttgtcgccgtccactccggcatttttgggatattgaaacgacgctgcaaggcaatgaattagtgttggaaaaagcgactgatctggggcagatacaacggcggcctagcccaggcaaatctgccatcaagtcagcacccaaaccaaaaactagtatgcccaagcctgtcaaaaaaaacaccacgactccgtcaaaatcatcccccgccaaacgtcgtttgttttagtttctttaaagcaaatggcgcatccagaagtaactggcaatggactttgcgtcgatcatttcccctttggcgatcgccgtttcaaactggtcgaatgtcattaacgccacttcaatgtcttcgtcttcatcctgggcgggcggattgggtaatttttccagatccgtggctagataggcataaataatttcatcggagtagcccggagccaggggaaattgaccaatggtttgccaggtatgcccccggtaaccagcttcctcttccaattcccgtttaacggtttctgctggattctcccccacttctacggtgcccgccggaaactccaacagccgccccgccaatgcaaaacgatattgccgcactagcaccaactgaccttcgctggtaatgggcaccactagggctccccctgggtgctggatcagttcccagtcccccaccaccccattgggcaattgcctacgactaacatcaaagttaaatttacgtccccggtaaaaaagtttttgctggagcaccggagcaatttccagaggatgaggggatgaatctggggcaatcatactagacaaaaaagagagagctaaataaatt
>70	N operona: 56	first	SYNGTS_0070	gene_poz=(601-1164)	sll1054	hypothetical protein	ORF_ID:sll1054	/position=81096 - 82859 (81696 - 82259)	/lenght=1764 (564)	/codons=588 (188)	/complement=true	GC-compoz=51.77304964539007%	/LCI1=1.0944741532976827	/LCI2=0.1668449197860963	p_i1=0.21708926235772888	p_i2=0.13228840432222178	/Tai=0.4299279914345966	/Tei=0.2190595638899996	/EEI=3.1571033232728563
agttgggagattacgtccaagctaacgatgatttaaccaatttgactgaaaaccaacagttagatctgaatttagccgtgcccctagcccaagcgcctcggttacgccccggtctagttgtagaaatcctcgatggtcaagaaaaggcgatcgccagaggacaaattagttttgtctcccccgatgtggacaacgatggtcaaagtgtattagtcagagccactttcagtaacgaaaaccaaaaactactcaatggtcagttggtgcaggcccggatcatttggcagcaagacacagggctagtggttcccaccgtggccgtcacccgcattggaggggaaagctttgtctacgttgtccaggacaaggaaaatgagcaaaccggagaagcagccctggtggcccaacaaaagtccgttaacctgggcagtatccagggcagtaactaccaaattttgtccgggttagaaccgggagacagggttatcacggcgggattattgagggtgcaagacggggcccccatccagccagcgccgacagaaggctcagccaacccaaccccctagaatttatttagctctctcttttttgtctagtatgattgccccagattcatcccctcatcctctggaaattgctccggtgctccagcaaaaacttttttaccggggacgtaaatttaactttgatgttagtcgtaggcaattgcccaatggggtggtgggggactgggaactgatccagcacccagggggagccctagtggtgcccattaccagcgaaggtcagttggtgctagtgcggcaatatcgttttgcattggcggggcggctgttggagtttccggcgggcaccgtagaagtgggggagaatccagcagaaaccgttaaacgggaattggaagaggaagctggttaccgggggcatacctggcaaaccattggtcaatttcccctggctccgggctactccgatgaaattatttatgcctatctagccacggatctggaaaaattacccaatccgcccgcccaggatgaagacgaagacattgaagtggcgttaatgacattcgaccagtttgaaacggcgatcgccaaaggggaaatgatcgacgcaaagtccattgccagttacttctggatgcgccatttgctttaaagaaactaaaacaaacgacgtttggcgggggatgattttgacggagtcgtggtgttttttttgacaggcttgggcatactagtttttggtttgggtgctgacttgatggcagatttgcctgggctaggccgccgttgtatctgccccagatcagtcgctttttccaacactaattcattgccttgcagcgtcgtttcaatatcccaaaaatgccggagtggacggcgacaaatctctccttccgcatcttttaaaattccgctaatttttaccttaaaaaataagggtcgtttgctggggggcttgggggattggcgaattttcatcacaatattttccctagcctgggatacaaataccacttccccccgaatggaaaaataggggtgatctactttcaaactaggtaaattgtccgaagccggctcagaagctgaagtgagccccgggccaagattttccggttcccataatcccgctaactgaaaatgaaggtgatcatccttatcccttagtcggggataaaccacccaaaaatggggatcttccaagttgacatggcgcttaaacaaactgaaagtttttcctaataatactgac
>71	N operona: 56	last	SYNGTS_0071	gene_poz=(601-2163)	sll1053	hypothetical protein	ORF_ID:sll1053	/position=81691 - 84453 (82291 - 83853)	/lenght=2763 (1563)	/codons=921 (521)	/complement=true	GC-compoz=54.190658989123484%	/LCI1=1.0506410256410257	/LCI2=0.2890384615384616	p_i1=0.18921471560684763	p_i2=0.44981006269931684	/Tai=0.41523998847455745	/Tei=0.5048290564293851	/EEI=2.953117525251572
cccagcacttcaatttccagcaacacggttttgccctgggcaatctgttcttccactggttgccggggagtgccgtaatagttaccggcatactcggcccattccaatagtttttcctccccaatccaagtttgaaactcttccttggttagaaaatagtaggattgcccgtctacttccccagcccttggcgatcgggtagtggcggaaatggacaaaaaccaatggggttggcgctccaacagcagttgcactaaagtccccttacccacaccactggggcccgttagcacaattaattgtccttttactgaagtttggtctggagccatggagcttaacaattacttaataacaaaagtgaataattatgagtaacccccgaaggaattaacaagcaaaaacaggggctagatagcaatatagctgggcaatactgggtggaagttcagtttggctcgactttttagtaagcacaaccttaaaatcctcaaatactccctaggaacgaagcgctccggggaaaagatccgttaccctaggaatttacatccgtgtaaacttttcttaaagattagcccatttagtctccccttacccatgactgagccacccgtactgcacgaaacttcttcggaatcggaaaaggaacaaagtattggtaaacagaatttgtcctttcaacccattccccaagcctccaaaccaggcaaacgactctggctagtggtgggagccttactgttgctaggaggtggtggctactggtggtttcagtcccgttccggcggccctcccggaggggccatgatgggtcaaatgccaccagcaccagtgaaatggcaagtgttagagcccactgaggtgagggatttcaccacgttgatgggaacgttggaagcccccaaggggatggaaattgattcagaaattgatgggcgggtcgaggaaattttagttagggaagggcaacgggtagaacaggggcaggttttatttcgtattgacaacgatgttctacaaactcagttgctggaagctcaggctaatctagcggcggccagggcccaattggcggagttggaggcgggcagtcgtcaggaagatgttgcggcggcggcggcccagttacgtcaagctcaaacccgtttagccaatgcccaggggggggccagtcccgaggaaattgcccaggcccaagctcaattagattccgccaaggcggcggcggaattggccagtgagcgggtgcggcggtttcgtaatctgcgggaccaaggggtgatttccctcgatgcctatgaccaacagttgaaggaagaacggcaggcgatcgccgatgtggaagcggcccaacgacggttacaacaactaagacaagcccgtagctccgatgtggaaaggttaacggcggaagtggatgcccaacggcaaaatttaaaccgtttacaagctggggaacgacccgaaaccattgcccaagctcgggcccgggtaggtcaggctttggccagtgtgaaaactctccaggcccgcctcgataaatcagaaattaccgccccttttgctggggtagtgggctacattcccgtaaagttgggagattacgtccaagctaacgatgatttaaccaatttgactgaaaaccaacagttagatctgaatttagccgtgcccctagcccaagcgcctcggttacgccccggtctagttgtagaaatcctcgatggtcaagaaaaggcgatcgccagaggacaaattagttttgtctcccccgatgtggacaacgatggtcaaagtgtattagtcagagccactttcagtaacgaaaaccaaaaactactcaatggtcagttggtgcaggcccggatcatttggcagcaagacacagggctagtggttcccaccgtggccgtcacccgcattggaggggaaagctttgtctacgttgtccaggacaaggaaaatgagcaaaccggagaagcagccctggtggcccaacaaaagtccgttaacctgggcagtatccagggcagtaactaccaaattttgtccgggttagaaccgggagacagggttatcacggcgggattattgagggtgcaagacggggcccccatccagccagcgccgacagaaggctcagccaacccaaccccctagaatttatttagctctctcttttttgtctagtatgattgccccagattcatcccctcatcctctggaaattgctccggtgctccagcaaaaacttttttaccggggacgtaaatttaactttgatgttagtcgtaggcaattgcccaatggggtggtgggggactgggaactgatccagcacccagggggagccctagtggtgcccattaccagcgaaggtcagttggtgctagtgcggcaatatcgttttgcattggcggggcggctgttggagtttccggcgggcaccgtagaagtgggggagaatccagcagaaaccgttaaacgggaattggaagaggaagctggttaccgggggcatacctggcaaaccattggtcaatttcccctggctccgggctactccgatgaaattatttatgcctatctagccacggatctggaaaaattacccaatccgcccgcccaggatgaagacgaagacattgaagtggcgttaatgacattcgaccagtttgaaacggcgatcgccaaaggggaaatgatcgacgcaaagtccattgccagttacttctggatgcgccatttgctttaaagaaa
>72	N operona: 57	first-last	SYNGTS_0072	gene_poz=(601-1176)	gmk	guanylate kinase	ORF_ID:slr1123	/position=83522 - 85297 (84122 - 84697)	/lenght=1776 (576)	/codons=592 (192)	/complement=false	GC-compoz=51.5625%	/LCI1=1.1849912739965096	/LCI2=0.22809773123909247	p_i1=0.2787849915097807	p_i2=0.28323992621050814	/Tai=0.4093052634740697	/Tei=0.35491593358945733	/EEI=2.9502510978641943
atttctgaatcaatttccatccccttgggggcttccaacgttcccatcaacgtggtgaaatccctcacctcagtgggctctaacacttgccatttcactggtgctggtggcatttgacccatcatggcccctccgggagggccgccggaacgggactgaaaccaccagtagccaccacctcctagcaacagtaaggctcccaccactagccagagtcgtttgcctggtttggaggcttggggaatgggttgaaaggacaaattctgtttaccaatactttgttccttttccgattccgaagaagtttcgtgcagtacgggtggctcagtcatgggtaaggggagactaaatgggctaatctttaagaaaagtttacacggatgtaaattcctagggtaacggatcttttccccggagcgcttcgttcctagggagtatttgaggattttaaggttgtgcttactaaaaagtcgagccaaactgaacttccacccagtattgcccagctatattgctatctagcccctgtttttgcttgttaattccttcgggggttactcataattattcacttttgttattaagtaattgttaagctccatggctccagaccaaacttcagtaaaaggacaattaattgtgctaacgggccccagtggtgtgggtaaggggactttagtgcaactgctgttggagcgccaaccccattggtttttgtccatttccgccactacccgatcgccaagggctggggaagtagacgggcaatcctactattttctaaccaaggaagagtttcaaacttggattggggaggaaaaactattggaatgggccgagtatgccggtaactattacggcactccccggcaaccagtggaagaacagattgcccagggcaaaaccgtgttgctggaaattgaagtgctgggggccaggcaaattaaacaaacttttccctctgcccgacggatttttattttgcccccctctgtggaggtgttagaagaacggttacggggccggggttcggacagtgaaacggcgatcgccaaaagattggcccaggcccagcaagaattgcaagcggcggcggaatttgattaccaagtggtgaacgatgacctagaccaggctttgcaccgcttagtgaagttaattggggaggaggagtagccccgggattaaaatacgcccactgccaccccaaccctgtaaaattggtctgattttatcgttcaggaggcagggggattggctactcgggtcatcattgttcgccacgggcagagcacctacaacgcagaaaaacggattcaagggcgcagtaatctatcggtactcaccgataagggcaaagccgatgcccaaaaagtcgggcaaaccctcaattccctggcgatcgacaaaatctattgcagtcccctacgccgggccaaggaaacggcccaaattatccaagccagtttcgcccaccccccggagttgattcccagcgaaaacttgttggaggtcaatctgcccctctgggaaaaaatgaccaaagacgatgtggcccaccaatatcccgaacaatatcgtctctggcacgaagcaccggatcaattggccatgaccgtagatggagcggaatattaccccgttgcggctctctatgcccaggcccaaagattttggcaggatgtgttaaccgatgcggcgggacaaaccctgctgattgtggcccacaatggcatcaatcgttgcctgttaatgagcgccattggtatgcccgct
>73	N operona: 58	first-last	SYNGTS_0073	gene_poz=(601-1932)	gpmB	phosphoglycerate mutase	ORF_ID:slr1124;	/position=84176 - 86707 (84776 - 86107)	/lenght=2532 (1332)	/codons=844 (444)	/complement=false	GC-compoz=52.25225225225225%	/LCI1=1.1023325808878857	/LCI2=0.2756207674943565	p_i1=0.22224019877056128	p_i2=0.4134703301537049	/Tai=0.42813607975412804	/Tei=0.4721232971383344	/EEI=3.321388681848292
agtggtgtgggtaaggggactttagtgcaactgctgttggagcgccaaccccattggtttttgtccatttccgccactacccgatcgccaagggctggggaagtagacgggcaatcctactattttctaaccaaggaagagtttcaaacttggattggggaggaaaaactattggaatgggccgagtatgccggtaactattacggcactccccggcaaccagtggaagaacagattgcccagggcaaaaccgtgttgctggaaattgaagtgctgggggccaggcaaattaaacaaacttttccctctgcccgacggatttttattttgcccccctctgtggaggtgttagaagaacggttacggggccggggttcggacagtgaaacggcgatcgccaaaagattggcccaggcccagcaagaattgcaagcggcggcggaatttgattaccaagtggtgaacgatgacctagaccaggctttgcaccgcttagtgaagttaattggggaggaggagtagccccgggattaaaatacgcccactgccaccccaaccctgtaaaattggtctgattttatcgttcaggaggcagggggattggctactcgggtcatcattgttcgccacgggcagagcacctacaacgcagaaaaacggattcaagggcgcagtaatctatcggtactcaccgataagggcaaagccgatgcccaaaaagtcgggcaaaccctcaattccctggcgatcgacaaaatctattgcagtcccctacgccgggccaaggaaacggcccaaattatccaagccagtttcgcccaccccccggagttgattcccagcgaaaacttgttggaggtcaatctgcccctctgggaaaaaatgaccaaagacgatgtggcccaccaatatcccgaacaatatcgtctctggcacgaagcaccggatcaattggccatgaccgtagatggagcggaatattaccccgttgcggctctctatgcccaggcccaaagattttggcaggatgtgttaaccgatgcggcgggacaaaccctgctgattgtggcccacaatggcatcaatcgttgcctgttaatgagcgccattggtatgcccgcttcccattaccaacgcctgcaacagtccaactgcaatattaatgtgttgaattttagtggtggctggggcgatccggtgcaactggaatccttgaatcaaaccgcccatatgggggtacctctgccacctccccgcaaggataataatcgtctgcggttactgcttatccgccatggggaaacccaatggaatcgggaaggacggttccaaggtattcgggatattcccctcaatgacaatggccgccatcaagcccaaaaagcggcggaattcctcaaagatgtgcccattaacctaggcattagcagtcccatggctcggcccaaggaaacggcggagattattctgcaatatcacccaagcatagagttggatttacagccggaattggcggaaatttgccatggcctgtgggaaggcaagctagaaacggaaattgaagcggaatatcccggattattgcaacagtggaaagatgcccccgccacagtgcagatgccggaaggggaaaatttacaacaggtctgggaccgggcgatcgcctgttggcaggaccgggtcaaattctatagccagggggatggttccacagtgggcattgtggtggcccatgatgccatcaacaaggtgattttggcttatttgttgggtcttactcccgctcacttttggcaagttaaacagggtaatggcggggtgagcgtcattgactatccccagggtctagataagcccccagttattcaagccattaatttgatgggccatttgggcacagtgttggataaaaccgccgccggagccctatagtcctgtccatagccaattatccccccatttgttccctaactcttgtttgctatgactcactttggtttgctctgtccagcaacgacgggtcatctcaataccatgttgcccttgggtaaggaactgcaacagcggggtcatactgtgaccatgtttggggtgctagatgcccaagccaaaaccctagcggccggtttgaattttcaggcgatcgccacaacggaatttcccttgggagcccaggcagaatttatggctgagttgggcaaactcagtggcattaaagctttgcaatacactgtggccaaaatcacccagaaagcggcggccttctttgaggaagcccctggggtcatggccaaagccggtgtggaagttttattagttgatcaagtttcccaagaagggggcaccattggcgatcgcctgggtattcccttcatcagtatatgtagcgctgtcgtacttaatcgagagcccaccataccgccctatgccaccccttggccatatgatcctagctggttgggacaattgcggaatcgccttggctatggacttttaaatcgggccactaaaccgattacagcgttaattaat
>74	N operona: 59	first-last	SYNGTS_0074	gene_poz=(601-1860)	crtX	zeaxanthin glucosyl transferase	ORF_ID:slr1125	/position=85559 - 88018 (86159 - 87418)	/lenght=2460 (1260)	/codons=820 (420)	/complement=false	GC-compoz=48.80952380952381%	/LCI1=1.101829753381066	/LCI2=0.18281622911694503	p_i1=0.22190929869829165	p_i2=0.1679449972729632	/Tai=0.501017186109024	/Tei=0.2511504975456669	/EEI=2.4698280827331334
gcggcggaattcctcaaagatgtgcccattaacctaggcattagcagtcccatggctcggcccaaggaaacggcggagattattctgcaatatcacccaagcatagagttggatttacagccggaattggcggaaatttgccatggcctgtgggaaggcaagctagaaacggaaattgaagcggaatatcccggattattgcaacagtggaaagatgcccccgccacagtgcagatgccggaaggggaaaatttacaacaggtctgggaccgggcgatcgcctgttggcaggaccgggtcaaattctatagccagggggatggttccacagtgggcattgtggtggcccatgatgccatcaacaaggtgattttggcttatttgttgggtcttactcccgctcacttttggcaagttaaacagggtaatggcggggtgagcgtcattgactatccccagggtctagataagcccccagttattcaagccattaatttgatgggccatttgggcacagtgttggataaaaccgccgccggagccctatagtcctgtccatagccaattatccccccatttgttccctaactcttgtttgctatgactcactttggtttgctctgtccagcaacgacgggtcatctcaataccatgttgcccttgggtaaggaactgcaacagcggggtcatactgtgaccatgtttggggtgctagatgcccaagccaaaaccctagcggccggtttgaattttcaggcgatcgccacaacggaatttcccttgggagcccaggcagaatttatggctgagttgggcaaactcagtggcattaaagctttgcaatacactgtggccaaaatcacccagaaagcggcggccttctttgaggaagcccctggggtcatggccaaagccggtgtggaagttttattagttgatcaagtttcccaagaagggggcaccattggcgatcgcctgggtattcccttcatcagtatatgtagcgctgtcgtacttaatcgagagcccaccataccgccctatgccaccccttggccatatgatcctagctggttgggacaattgcggaatcgccttggctatggacttttaaatcgggccactaaaccgattacagcgttaattaatgactatcgtcagcgttggaatttacccgcccaatctagccccaatgaccgttattccccactagcacaaattagtcagcaaccggcagcgtttgaatttcctcgggaatgtttaccaagccgtttccatttcactggcccttttcacagcaatgtggggcgagatatagctgattttccttgggagcaattgaccgatcagcccataatttatgcctcccttggtactattcaaaatcagttaatgagcacctttaaaatcattgccgaagcctgtatggatttggatgcccaattgattatttccctggggggagccaagctagaatcaatgcccgcactacctggtaatcccctcgttgttaattacgctccccaactggaacttctgcaaagaacagcccttaccattacccacgctgggctcaacaccacgttggaatgcctcaataatgcagtacccatggtggccattcccattgccaatgatcaaccgggagtagcggccagaattgcctgggctggagtgggggaatttattcccttgagtaaattgaatacgaacaatctgcgggcagcccttgaaaaagtcctcactgaagattcttataaaagaaatactctccagcttcaacaagcaattaaaactgctggaggtcttactaaagcggcggatattattgagcaggtaacagcggaggccatgggctaaattttgcaggtttcaacattgggaaatcttgtctctttacaacgaagaatttgatatgggtaagaatttcaagaaatattttaaagttcaccccaggaacattaccgccgtctaaaactatttgccccaaatcattttcagggcaatgactaacattgctcccccaaaaatccgccccagtaattcgttagaaatattggtggctaccctagcgccaaacaaactaccaagcacaaatcccaggcaaattagtaccgccactttgatgtccacgtcccccttttggtagtaggtccaggccgccgctaaaccaatgggaggcaccatgagggcgagggtggtgccctgggctaaatgttggctaaaaccaaaaccgaatactagcactggcacaatgatcaatccaccgccgataccaatcaggccgctggcaaagccggctattaaacctagagcaataaaactaataatagtaaaagtgttaatggccatctttgctggatagagtaaataggaaatttttcgttccagtgtatggctaatctgggtccaggttttgacaatctatcaaagtgacgtctagaggtgctctaaaagcct
>75	N operona: 60	first-last	SYNGTS_0075	gene_poz=(601-975)	sll1052	hypothetical protein	ORF_ID:sll1052	/position=86936 - 88510 (87536 - 87910)	/lenght=1575 (375)	/codons=525 (125)	/complement=true	GC-compoz=48.0%	/LCI1=1.1102150537634408	/LCI2=0.32580645161290334	p_i1=0.22745048111728508	p_i2=0.5451019343309668	/Tai=0.3993230491349924	/Tei=0.59059174089787	/EEI=3.22968258283702
gctacaacaatccaggggcagcggtggcggcggtggatgggctgatccaaatcggcgatgcggccatgactcacttgctggccaatatggatggctacaattatggcgctagggcctgggccaccagagcctgtgctggcatcggcgaccccagggcattggccctattgcaggaagcggccctgacggattttgccttgagtgtgcggcgggcggcggccaagggactgggttttctccgttggcaatccctaccccaggaagaacaagagacagtacaaaaagccatttacgacactctgatccaagtttgtgaagatcctgaatgggtggtacgctacggggcgatcgccggtctggaaaatttagccaagcaggcccagcattaccgccaacccctaaaggattttctccagtcttttgtagaacaagaaccagaggcgatcgtgggggaacgcatcctttggaccctggaaaacatcggcccaatctaggcttttagagcacctctagacgtcactttgatagattgtcaaaacctggacccagattagccatacactggaacgaaaaatttcctatttactctatccagcaaagatggccattaacacttttactattattagttttattgctctaggtttaatagccggctttgccagcggcctgattggtatcggcggtggattgatcattgtgccagtgctagtattcggttttggttttagccaacatttagcccagggcaccaccctcgccctcatggtgcctcccattggtttagcggcggcctggacctactaccaaaagggggacgtggacatcaaagtggcggtactaatttgcctgggatttgtgcttggtagtttgtttggcgctagggtagccaccaatatttctaacgaattactggggcggatttttgggggagcaatgttagtcattgccctgaaaatgatttggggcaaatagttttagacggcggtaatgttcctggggtgaactttaaaatatttcttgaaattcttacccatatcaaattcttcgttgtaaagagacaagatttcccaatgttgaaacctgcaaaatttagcccatggcctccgctgttacctgctcaataatatccgccgctttagtaagacctccagcagttttaattgcttgttgaagctggagagtatttcttttataagaatcttcagtgaggactttttcaagggctgcccgcagattgttcgtattcaatttactcaagggaataaattcccccactccagcccaggcaattctggccgctactcccggttgatcattggcaatgggaatggccaccatgggtactgcattattgaggcattccaacgtggtgttgagcccagcgtgggtaatggtaagggctgttctttgcagaagttccagttggggagcgtaattaacaacgaggggattaccaggtagtgcgggcattgattctagcttggctccccccagggaaataatcaattgggcatccaaatccatacaggcttcggcaatgattttaaaggtgctcattaactgattttgaat
>76	N operona: 61	first-last	SYNGTS_0076	gene_poz=(601-1245)	cpcF	phycocyanin alpha phycocyanobilin lyase CpcF	ORF_ID:sll1051	/position=87417 - 89261 (88017 - 88661)	/lenght=1845 (645)	/codons=615 (215)	/complement=true	GC-compoz=56.74418604651162%	/LCI1=1.2414330218068537	/LCI2=0.3593457943925233	p_i1=0.31931941843025385	p_i2=0.6241522517643062	/Tai=0.4981668911943018	/Tei=0.6617370265878756	/EEI=2.751486394269477
gatacccctgacttagctctccgccggggggtcggttcctgtggggaatatgtgggagttttgttagccctagctcgtttgaatggcattgcttgccgcaccgctggccgctataaatgtccaccccatcccctccagcgtaatttgcctatggagccggacttcaaccatgtttggtttgaattttatttacctggcattggttggttgcccatggaatctaaccccgacgacaccaatgacggtggcccgtaccccacccgtttctttatgggtttggcttggtaccatgccgaaaccgccaaggatgtaccctttgagcaattattgagtcagggcattcccgtcaataagcaggtggtttccattggtgagttggcgattaatcatgtgcagttcaccatcctggaggaattagacccggcggcgcatttggcccattaattcagctctgataagagagaaacttcgtctacgatccatggctaagggctgggaatagctcagcgcctgtcaataccaggtatttgtgcaggggttggggtcaaaccaatgttaaggtggttcactgtcattagcgtaggcttcaggggctaaaccatggagggtaatagcgtcgtaactccagaaatcgaaagattgatccaagcggtggaaaccgcagactcggcagccaaattagtgggggctgtgcgggctttggcggccacccgatcgccgttggcagtgccccaattaaccacggtgttgcgctacaacaatccaggggcagcggtggcggcggtggatgggctgatccaaatcggcgatgcggccatgactcacttgctggccaatatggatggctacaattatggcgctagggcctgggccaccagagcctgtgctggcatcggcgaccccagggcattggccctattgcaggaagcggccctgacggattttgccttgagtgtgcggcgggcggcggccaagggactgggttttctccgttggcaatccctaccccaggaagaacaagagacagtacaaaaagccatttacgacactctgatccaagtttgtgaagatcctgaatgggtggtacgctacggggcgatcgccggtctggaaaatttagccaagcaggcccagcattaccgccaacccctaaaggattttctccagtcttttgtagaacaagaaccagaggcgatcgtgggggaacgcatcctttggaccctggaaaacatcggcccaatctaggcttttagagcacctctagacgtcactttgatagattgtcaaaacctggacccagattagccatacactggaacgaaaaatttcctatttactctatccagcaaagatggccattaacacttttactattattagttttattgctctaggtttaatagccggctttgccagcggcctgattggtatcggcggtggattgatcattgtgccagtgctagtattcggttttggttttagccaacatttagcccagggcaccaccctcgccctcatggtgcctcccattggtttagcggcggcctggacctactaccaaaagggggacgtggacatcaaagtggcggtactaatttgcctgggatttgtgcttggtagtttgtttggcgctagggtagccaccaatatttctaacgaattactggggcggatttttgggggagcaatgttagtcattgccctgaaaatgatttggggcaaatagttttagacggcggtaatgttcctggggtgaactttaaaatatttcttgaaattcttacccatatcaaattcttcgttgtaaagagacaagatttcccaatgttgaaacctgcaaaattt
>77	N operona: 62	first-last	SYNGTS_0077	gene_poz=(601-2295)	sll1049	hypothetical protein	ORF_ID:sll1049	/position=88218 - 91112 (88818 - 90512)	/lenght=2895 (1695)	/codons=965 (565)	/complement=true	GC-compoz=52.50737463126843%	/LCI1=1.096335697399527	/LCI2=0.26170212765957446	p_i1=0.21830544981187483	p_i2=0.37529897024300607	/Tai=0.4775022963279667	/Tei=0.43776907321870545	/EEI=3.133743664785051
tgggggaaccatcgggctccacggtcaccaccgctagatagatcaattcgtcggcactaactacactctgtcggcggagaatcaccgccccatcctggtcgccgtcttggtccacatccccaatggcaatgggcttgatcagattaaggctaaaagttcccccagcgaacacaccattgttaagggaatatgtaccttggtcgggaatggtgtagctcaggttttttaaaacgtccaccgtcaaaggggaaactccattctgggcgatcgccagggggggggccgaagggacggccgtcgccacggataccagggactctccccccattagggcagtgagtaaacccaaacttagtgaacctatcctattagccattgtctcaatccttttggcaatttctctcaacattgtgcccagacagaagcactttcctaggacagaaggacagtttaacagtggtttttgttgccctcctttccattctaacggcatggtagcacgacctctagggacagtaggaggggaacgttcgtgatgagcatctgctccaccggtccctttgttaagctgtagaattgcctaaactgtcctgccatctagtgtctatggttgtcgattctgtgcccgattcatctacttttgtgggaaaaaccattcgtcccgtggccgctgtttccatccatggcattgtcttcgatggagagcgtctcttggctgtggacagcaaaaatggttatctgttggaaatcgatccctacaccaacaacactaagttgctcaatggccagtactggcaggaattcatcggggccaccggcctggcgatcgccgacaggcagttatggtttagctcaggacagtatgtgtacacctgtaatctggaggggccagacctcaagcccgaggtatttgcttggtttgatgacccagtcaatggggtggccatctgggaaagcactgtgtacatcacctgccataaacggggccacatctgggtctatggccgggatacccgcaagctagtggcgactttttacagtcccggcattggggtggaaaacattaccgtgcggggggaagaactgtgggtctgtgacagtgctgaacagagtgtctattgcctcgaccgggccaccggggaaattaactttagcctgattaccccctttgaaagccccactggcctggctttttatgatgatcaagccgtagggaaagcgaccctctatgtggcctacgtacaacaggaaccctacgtccgggacaatcccaacgccgatcctaaccatgagttgatgtatcgggagaccaccttcatccatcccctctatttctataacgacccccaccagtgctgtgccttttccaacggttacctggtggagatgcgttacgttgaggagctggcccccctggaccccgttgatttaaaacaagtggaatggcgcatggctctaccggcggtcaccccccgccaaagaattcgcaaaattgaatcggtgggtttaccctttagccgcattgatgatgtcaacggtcaaaaggtggcggtgtttgagtttgaccagcttgatttagatagtcgggccgtgtttggctggcgggtggaaatggaagtatggggcattaaatatcgcctgaaacccagtgattgtgagcatcttcccgccttacctgagggttttgccgaccgttacctggtggataacgacaacctcagcatggaaacggacattattatccgggcggcggccgaggcgatcggtcgggaaaccaacctcctccgccaaatgttcaatatccggaactatgtctacgatcgcctttcctacggcataaaacctcatattgatacccctgacttagctctccgccggggggtcggttcctgtggggaatatgtgggagttttgttagccctagctcgtttgaatggcattgcttgccgcaccgctggccgctataaatgtccaccccatcccctccagcgtaatttgcctatggagccggacttcaaccatgtttggtttgaattttatttacctggcattggttggttgcccatggaatctaaccccgacgacaccaatgacggtggcccgtaccccacccgtttctttatgggtttggcttggtaccatgccgaaaccgccaaggatgtaccctttgagcaattattgagtcagggcattcccgtcaataagcaggtggtttccattggtgagttggcgattaatcatgtgcagttcaccatcctggaggaattagacccggcggcgcatttggcccattaattcagctctgataagagagaaacttcgtctacgatccatggctaagggctgggaatagctcagcgcctgtcaataccaggtatttgtgcaggggttggggtcaaaccaatgttaaggtggttcactgtcattagcgtaggcttcaggggctaaaccatggagggtaatagcgtcgtaactccagaaatcgaaagattgatccaagcggtggaaaccgcagactcggcagccaaattagtgggggctgtgcgggctttggcggccacccgatcgccgttggcagtgccccaattaaccacggtgttgcgctacaacaatccaggggcagcggtggcggcggtggatgggctgatccaaatcggcgatgcggccatgactcacttgctggccaatatggatggctacaattatggcgctagggcctgggccaccagagcctgtgctggcatcggcgaccccagggcattggccctattgcaggaagcggccctgacggattttgccttgagtgtgcggcgggcggcggccaagggactgggttttctccgttggcaatccctaccccaggaagaacaagagacagtacaaaaagccatttac
>78	N operona: 63	first-last	SYNGTS_0078	gene_poz=(601-1392)	slr1127	hypothetical protein	ORF_ID:slr1127	/position=90020 - 92011 (90620 - 91411)	/lenght=1992 (792)	/codons=664 (264)	/complement=false	GC-compoz=52.27272727272727%	/LCI1=1.0887198986058302	/LCI2=0.19885931558935363	p_i1=0.21334582578170067	p_i2=0.20682078977052692	/Tai=0.5973141480226998	/Tei=0.28613871079347425	/EEI=2.3888566676150833
agacccacagttcttccccccgcacggtaatgttttccaccccaatgccgggactgtaaaaagtcgccactagcttgcgggtatcccggccatagacccagatgtggccccgtttatggcaggtgatgtacacagtgctttcccagatggccaccccattgactgggtcatcaaaccaagcaaatacctcgggcttgaggtctggcccctccagattacaggtgtacacatactgtcctgagctaaaccataactgcctgtcggcgatcgccaggccggtggccccgatgaattcctgccagtactggccattgagcaacttagtgttgttggtgtagggatcgatttccaacagataaccatttttgctgtccacagccaagagacgctctccatcgaagacaatgccatggatggaaacagcggccacgggacgaatggtttttcccacaaaagtagatgaatcgggcacagaatcgacaaccatagacactagatggcaggacagtttaggcaattctacagcttaacaaagggaccggtggagcagatgctcatcacgaacgttcccctcctactgtccctagaggtcgtgctaccatgccgttagaatggaaaggagggcaacaaaaaccactgttaaactgtccttctgtcctaggaaagtgcttctgtctgggcacaatgttgagagaaattgccaaaaggattgagacaatggctaataggataggttcactaagtttgggtttactcactgccctaatggggggagagtccctggtatccgtggcgacggccgtcccttcggccccccccctggcgatcgcccagaatggagtttcccctttgacggtggacgttttaaaaaacctgagctacaccattcccgaccaaggtacatattcccttaacaatggtgtgttcgctgggggaacttttagccttaatctgatcaagcccattgccattggggatgtggaccaagacggcgaccaggatggggcggtgattctccgccgacagagtgtagttagtgccgacgaattgatctatctagcggtggtgaccgtggagcccgatggttcccccactaaccctgacacctatttccttggcgatcgggtgcgggtgcaaagtttagtggttaaaaatgggcaaatccgtctcaacatcttgaagcaccagccgggagatccccaatgttgccccagtgcactggtttcggaggcgtatcagttgaacagtggagaagggaccctcgcgccgatcaccctcaatgaacagcaacgccaagaaattcacattcaggatttaccaagccaggcccttccgggggatcaagacgagccattccagccctccctcgatcaattccaaattcaactctagcctttccatatagggaagttaactattcgttaccgctcttttactgaatttattgttggttttactaaacattgacctttttcccagtcacagcggagctaaaccatggaagccttttttctcttctttctcgtcttcttcggatcggcgatcggtacatccgtcaaaattgttaacgaaaaaaatgaatacctagtggaacgcctaggaagttataacaaaaaacttaccccagggctgaattttacggttcctattttggatcgggtcgtttttaagcaaaccaccagggaaaaagtcatcgacattcccccccaatcctgtattaccaaagacaacgtggccatcaccgccgatgctgtggtctattggcgcattatcgatatggagaaagcttattacaaggtggaaaatttacagtccgccatggtgaacttggtgttgacccaaatccgctctgaaattggcaagcttgagttggaccaaaccttcactgcccggacggaaattaatgaattactactgcgggaactggatatttccaccgacccttggggggtgaaggttactagggtggaattacgggacattatgccttct
>79	N operona: 64	first-last	SYNGTS_0079	gene_poz=(601-1566)	slr1128	hypothetical protein	ORF_ID:slr1128;	/position=90917 - 93082 (91517 - 92482)	/lenght=2166 (966)	/codons=722 (322)	/complement=false	GC-compoz=47.51552795031056%	/LCI1=1.0560747663551402	/LCI2=0.1423676012461059	p_i1=0.1925870480459949	p_i2=0.08499893250198359	/Tai=0.3853931057459701	/Tei=0.17649903925178523	/EEI=3.509686757471705
ggtacatattcccttaacaatggtgtgttcgctgggggaacttttagccttaatctgatcaagcccattgccattggggatgtggaccaagacggcgaccaggatggggcggtgattctccgccgacagagtgtagttagtgccgacgaattgatctatctagcggtggtgaccgtggagcccgatggttcccccactaaccctgacacctatttccttggcgatcgggtgcgggtgcaaagtttagtggttaaaaatgggcaaatccgtctcaacatcttgaagcaccagccgggagatccccaatgttgccccagtgcactggtttcggaggcgtatcagttgaacagtggagaagggaccctcgcgccgatcaccctcaatgaacagcaacgccaagaaattcacattcaggatttaccaagccaggcccttccgggggatcaagacgagccattccagccctccctcgatcaattccaaattcaactctagcctttccatatagggaagttaactattcgttaccgctcttttactgaatttattgttggttttactaaacattgacctttttcccagtcacagcggagctaaaccatggaagccttttttctcttctttctcgtcttcttcggatcggcgatcggtacatccgtcaaaattgttaacgaaaaaaatgaatacctagtggaacgcctaggaagttataacaaaaaacttaccccagggctgaattttacggttcctattttggatcgggtcgtttttaagcaaaccaccagggaaaaagtcatcgacattcccccccaatcctgtattaccaaagacaacgtggccatcaccgccgatgctgtggtctattggcgcattatcgatatggagaaagcttattacaaggtggaaaatttacagtccgccatggtgaacttggtgttgacccaaatccgctctgaaattggcaagcttgagttggaccaaaccttcactgcccggacggaaattaatgaattactactgcgggaactggatatttccaccgacccttggggggtgaaggttactagggtggaattacgggacattatgccttctaaagcagtgttggattccatggaactgcaaatgaccgcagagagaaaaaaacgggcggctattctcacttccgaaggtcaacgggattctgccatcaactccgcccagggggatgcccaagctcgggtgttagaagcggaggctaagaaaaaagcggctatcctcaatgcagaagcggaacaacagaaaaaagtgttggaagctaaggctacagcggaggccctcagtatccttacggaaaaattgagttctgataaccatgctcgggaagcgttgcaattccttttggcccagcaatatctcaatatgggcaccaccattggtagtagtgacagtagcaaagtgatgttccttgatccccgtaacattctttccaccctggaaggagtacggtctattgtgggggatggggccctagatgaaggattagaggcggctttgaataaggtagaccgccatcgggcagtttaggcagttagcttgggggctgggctttcttgctaaaggctaccatttcaggttatattcagtttaaattccttgggtattaggtttattttttgacaatgcccgggatattttggggggactccaacccctcaggcttgacgtccaatggaatcattgacgttgatccagggataaccagcaaaagttatgcccctgtagtgaatcgccgtaagcagcccccgattcttcttttctaatcgttaccggttgtcgttcttgcggtgaagaaaaacagatagttttttccgtcttaaactgcctccaatactcttgcctatctatctcccccgtccgtgcgatgggcggctgtcccctgggagtttccctgggaatatctacggctttctccagcaagctgactgtaacccctgtcccccaaaggtccctgttcacccccaatcgggcagctggggtggcaaaaaacggtcacaactatagcaactgagatgacgggaatagttcactgggccagagggtaggttgaccctagagaggaaaatattcagtttacccaatgtccaacattacaacatttttctgtaggccaccttgcccctgtcc
>80	N operona: 65	first-last	SYNGTS_0080	gene_poz=(601-2625)	rne	ribonuclease E	ORF_ID:slr1129	/position=92528 - 95752 (93128 - 95152)	/lenght=3225 (2025)	/codons=1075 (675)	/complement=false	GC-compoz=50.81481481481481%	/LCI1=1.0806132542037588	/LCI2=0.20341246290801182	p_i1=0.20811371611287638	p_i2=0.21831524600474508	/Tai=0.5510380651350899	/Tei=0.2964837214042706	/EEI=2.50407578034721
caggttatattcagtttaaattccttgggtattaggtttattttttgacaatgcccgggatattttggggggactccaacccctcaggcttgacgtccaatggaatcattgacgttgatccagggataaccagcaaaagttatgcccctgtagtgaatcgccgtaagcagcccccgattcttcttttctaatcgttaccggttgtcgttcttgcggtgaagaaaaacagatagttttttccgtcttaaactgcctccaatactcttgcctatctatctcccccgtccgtgcgatgggcggctgtcccctgggagtttccctgggaatatctacggctttctccagcaagctgactgtaacccctgtcccccaaaggtccctgttcacccccaatcgggcagctggggtggcaaaaaacggtcacaactatagcaactgagatgacgggaatagttcactgggccagagggtaggttgaccctagagaggaaaatattcagtttacccaatgtccaacattacaacatttttctgtaggccaccttgcccctgtccacaccactgggaccgctttgggatggccttttgaggaatatatttatgccaaaacaaattgtcattgctgaaaaacatcaggttgctgctgttttttggaaggatcaaattcaagaattggtggtgtccacgggcagccaacaggtgggagatatttatttaggcttagttgacaatattctgcccagcattgacgccgcttttattaacattggggacaccgaaaaaaatggctttatccacgtcagtgacctcggcccagttagattaaggcgcaccgccggttccatttctgaacttttatctcctcaacaaagagtgttggtgcaggtgatgaaggaacccaccggcaataagggcccccgcctaactggaaatatcagtatgccggggcgttatatggtgttgatgccctatggccggggagtgaatctttcccgtcggattaaccgggaggaggaacgcagtcgtttgagggctttggctgtgttaatcaagccaccgggcatgggactgctagtgcggactgaagcggaagatgtgccggaagatgcgattatcgaagatttggaaaatctgcaaaaacaatgggaattggtgcaacaacaggccatgacccgtagtgcccccatgcttctggaccgggatgatgatttcatcaagcgagtgctgcgggatatgtactccagcgaagtgaatcgcattgtggtggataccccggcggggatgaaacggattaaacaacagttgatgaactgggatcaaggtcgtttgccggagggagttttaattgattgtcaccgggaatccctcagtattctggagtatttccgggtcaatgccactatccgggaagcccttaaacccagggtggatctgccttcggggggttatataatcattgagccgacggaagctttgacggtaattgacgttaactctggttcctttacccattcggccaattcccgggaaacggtgctctggactaactatgaagcggcgacggaaattgcgcgtcagttgaaactgagaaatattggcggggtgatcattatcgatttcattgatatggattcccataaggaccagttgcaacttttggagcattttaaccgctgcttggaaacggataaggccaggccccagatcgcccagttgacggagttgggactagtggagttgacccgtaagcgccagggacaaaatttgtatgaactatttggacagccttgtcctgagtgtggtggtttaggacatttggtggaactccctggcgagaagggttttgtttccctgtcccccacagcggtcaacagtagcattcccccccggttggtggaaaaaccgattctctctccccccgttgccaaggtcaatgacctgcccaagaaggaagaagcaaaaatatctagccccctggacttacttttccatcctaattatcaagagcagggcgatcgggatagtaaccgtcgtcgtcgtcgccgtcgaggctcggagttttctgaaaaggaaaatattaaatctgtgggaatttcccgtagtaagggtcccagccccagccccactaaggagaaagtgacgggcactgctcctccccgccgtgaacggccttcccgtcgagtggaaaaaaccttggttccggtcgatgtcgccatgacaacgttggagcaggatatttatgctcgtatgggaatttctcccctaatcaaaacggagtacgctgatcaagacccccgctcctttatggtttcggtggttacggcgggagcggccttggagggaaacactaacggtagtggcagtctggttaatgctgttattacaacggtggacaatggagacaacggggataacgtccccagtgatgggttgacaattgtatctgaggtcacagccccaaccccggttattgagcaaccaagggaggaaacggttgagccggaacaggttgtcttaccccaacttgatgatgaaactccagccgctccggtggcagaggagtctgctcccatagaaacaaaaaaacgtcctggcagaagacggcggcgttcttcagcggagtaggtattagcttgattcacccctccagtgactacaacgatcgccaatggtggcaagaaagccaaggattaggtggcgatcgcctggtggcgggggtggatgaagtggggcgaggcgctttattcgggccagtggtggcggcggcggtgctagtgcccatcgaagccattaaccaattgcaggccttgggggtaaaggatagtaaacagctttctccccaacatcgttcccagttagcccaggcactgcccgattatgtccatagctatggcattagctttgccgatgtgcccaccattaaccgggttaatattcgtcaagccagtctgttggccatggaaagggcggtgcaaaaattgcctgttatgccggcctgggtgttggtggacgggcgggatactttaccccacattgccatggcccaaatggccgttacggggggggatagaaaatctttactaattagtgctgccagcattttggctaaggtgtggcgggatactttaattacccgtttagcagaacgctttcctggctacgacctggccagcaataagggttatggtacggccaaacatcgtcaaggattaaggcagtatggtg
>81	N operona: 66	first-last	SYNGTS_0081	gene_poz=(601-1173)	rhnB	ribonuclease HII	ORF_ID:slr1130	/position=94636 - 96408 (95236 - 95808)	/lenght=1773 (573)	/codons=591 (191)	/complement=false	GC-compoz=52.5305410122164%	/LCI1=1.1333333333333333	/LCI2=0.2329824561403509	p_i1=0.24297039372613385	p_i2=0.2964691116655521	/Tai=0.47447009014525987	/Tei=0.36682220049899694	/EEI=2.8164012554248066
tcccagccccagccccactaaggagaaagtgacgggcactgctcctccccgccgtgaacggccttcccgtcgagtggaaaaaaccttggttccggtcgatgtcgccatgacaacgttggagcaggatatttatgctcgtatgggaatttctcccctaatcaaaacggagtacgctgatcaagacccccgctcctttatggtttcggtggttacggcgggagcggccttggagggaaacactaacggtagtggcagtctggttaatgctgttattacaacggtggacaatggagacaacggggataacgtccccagtgatgggttgacaattgtatctgaggtcacagccccaaccccggttattgagcaaccaagggaggaaacggttgagccggaacaggttgtcttaccccaacttgatgatgaaactccagccgctccggtggcagaggagtctgctcccatagaaacaaaaaaacgtcctggcagaagacggcggcgttcttcagcggagtaggtattagcttgattcacccctccagtgactacaacgatcgccaatggtggcaagaaagccaaggattaggtggcgatcgcctggtggcgggggtggatgaagtggggcgaggcgctttattcgggccagtggtggcggcggcggtgctagtgcccatcgaagccattaaccaattgcaggccttgggggtaaaggatagtaaacagctttctccccaacatcgttcccagttagcccaggcactgcccgattatgtccatagctatggcattagctttgccgatgtgcccaccattaaccgggttaatattcgtcaagccagtctgttggccatggaaagggcggtgcaaaaattgcctgttatgccggcctgggtgttggtggacgggcgggatactttaccccacattgccatggcccaaatggccgttacggggggggatagaaaatctttactaattagtgctgccagcattttggctaaggtgtggcgggatactttaattacccgtttagcagaacgctttcctggctacgacctggccagcaataagggttatggtacggccaaacatcgtcaaggattaaggcagtatggtgcgactcctctacaccgaccgcttttttgccgcaaaattattgaaaacccagattgagtagcccggtcaactgagaaacttttggcgtagggcctggataatttccccattagccttgggaaaacggtactcgcccaaatcggtgatcgccacccagcggatttcttcacaggcaatggtttggggctgccccgagagatattgacagagatggacgtagagagttaggcgcacctggggataactatggtcaatggtgatcagagattcccccaccgccacttcaatggcaatttcctcccgcacttctcggacaatacattcagccgccgtttcccccggctctagtttgcccccaggaaattcccatagccccccaaaggaacctcccaccggacggcgatcgatcaatacttcaccttggtcattaataattaccgctacgccaatttgtttatgcttgctgggaaaagtcatagaatttgccagaaatttacaaaatgagcaaaaaatcccccaagatatcgaatcttaggggaataatacagagttttaatggtctttgactaacaattaaccccggctagcgttacgacgggcttccgctgcttcatcggggtgaatgcccaagcgggtgaggttcaagcggcctttact
>82	N operona: 67	first-last	SYNGTS_0082	gene_poz=(601-1011)	mutT	mutator MutT protein	ORF_ID:sll1045	/position=95218 - 96828 (95818 - 96228)	/lenght=1611 (411)	/codons=537 (137)	/complement=true	GC-compoz=51.58150851581509%	/LCI1=0.9093137254901961	/LCI2=0.2120098039215686	p_i1=0.11124389618793347	p_i2=0.24047982166830945	/Tai=0.4564823103334812	/Tei=0.3164318395014785	/EEI=3.3032078758823413
atccgggaaccccgtcctgagttgtctccctttgccccccggttgttaaccctgaaaattgagccggaacacatcggcatggttattgggcccggtggtaaaaccattaagggcatcaccgaacaaaccagttgtaagattgacattgccgacgacggtaccgtcaccattgcttccagtgaaggggaacgggcagaacgggcgcggcaaatgatttataacatgacccgcaaactcaacgaaggggaagtgtacctcggtcgggtaacccgcatcattcccattggtgcctttgtggaagtgctacctggaaaagaaggcatgatccacatttcccagctaacggaaggccgggttggcaaggtggaagatgaagtgggtgtgggcgatgaggtcattgtcaaagtacgggaaattgacagtaaaggccgcttgaacctcacccgcttgggcattcaccccgatgaagcagcggaagcccgtcgtaacgctagccggggttaattgttagtcaaagaccattaaaactctgtattattcccctaagattcgatatcttgggggattttttgctcattttgtaaatttctggcaaattctatgacttttcccagcaagcataaacaaattggcgtagcggtaattattaatgaccaaggtgaagtattgatcgatcgccgtccggtgggaggttcctttggggggctatgggaatttcctgggggcaaactagagccgggggaaacggcggctgaatgtattgtccgagaagtgcgggaggaaattgccattgaagtggcggtgggggaatctctgatcaccattgaccatagttatccccaggtgcgcctaactctctacgtccatctctgtcaatatctctcggggcagccccaaaccattgcctgtgaagaaatccgctgggtggcgatcaccgatttgggcgagtaccgttttcccaaggctaatggggaaattatccaggccctacgccaaaagtttctcagttgaccgggctactcaatctgggttttcaataattttgcggcaaaaaagcggtcggtgtagaggagtcgcaccatactgccttaatccttgacgatgtttggccgtaccataacccttattgctggccaggtcgtagccaggaaagcgttctgctaaacgggtaattaaagtatcccgccacaccttagccaaaatgctggcagcactaattagtaaagattttctatccccccccgtaacggccatttgggccatggcaatgtggggtaaagtatcccgcccgtccaccaacacccaggccggcataacaggcaatttttgcaccgccctttccatggccaacagactggcttgacgaatattaacccggttaatggtgggcacatcggcaaagctaatgccatagctatggacataatcgggcagtgcctgggctaactgggaacgatgttggggagaaagctgtttactatcctttacccccaaggcctgcaattggttaatggcttcgatgggcactagcaccgccgccgccaccactggcccgaataaagcgcctcgccccacttcatccacccccgccaccaggcgatcgccacctaa
>83	N operona: 68	first-last	SYNGTS_0083	gene_poz=(601-2757)	pnp	polyribonucleotide nucleotidyltransferase	ORF_ID:sll1043	/position=95725 - 99081 (96325 - 98481)	/lenght=3357 (2157)	/codons=1119 (719)	/complement=true	GC-compoz=53.963838664812236%	/LCI1=1.0478180129990715	/LCI2=0.22372330547818	p_i1=0.1874724228077745	p_i2=0.27147693013268476	/Tai=0.42223940827137074	/Tei=0.3443292371194163	/EEI=3.5088724375410103
ttccctccgattccatgttgcccaccctcgaacaaggcgatcgcctggtggtggagaaggtgtcctaccatttccatccaccccaggtgggggacattattgtgttccatccgccggagttgctgcaagtacaaggctatgatctagggcaggcatttattaaacgagtcattgcgttgccggggcaaacagtggaagttaacaacggcattgtttaccgggatgggcaacctttacaggaagaatatattttggagccgccccaatataatttgcccgcagtgcgggtgccggacggtcaggtgtttgtcatgggggataaccgcaacaacagcaatgattcccatgtatggggatttttaccccagcaaaatatcatcggccatgccctatttcgttttttccccgccagccgttggggccaactgggtagcttcacctttgtcccagcccgtaccatcatcaatacctaatacccgacacccggtggacaaggcccatttccccggtgatcaacctttggtcggcccagggttcgtcaatggtgttaggatctgctgagaagaagaaacgtcatagcacataaggaaaacacgttaaatgcaagagtttgacaagtccatatccttcgacggacgggatataagactcaaaatgggaaccctagccccccaagcaggaggttcagtcctcattcaatccggcgatacagcggtgttggtcacggcgaccagagctaaaggaagggatggcattgattttctacccttaacggtggactacgaaggacgactctatgccgcaggccgtattccgggcggttttttgcggcgggaaggccgacccccagaaaaggccacattaatcagccgcctcattgaccgtcctttgcgtcccctattcccccattggctgcgggatgaactgcaaatagtagccaccaccctctccatggatgaggaagtgccccccgatgtgttagcggtgaccggggcttccgtggcggtcatcctggcccaaattcctttcaaaggtcccatggccgctgtgcgggtaggtttagtaggggatgatttcattattaatcccacctatcgggaagtccataacggagatttggacctggtggtggccggtacccccgccggtattgtcatggtggaagctggggcgaaccagttgccggaacaggacatcatcgaagcaattgattttggctatgaagcagtgcaggatctgatcaacgcccagcgggaattgatgacagacctgggcattaccctggccacttccgagccgcccccggtcaataccgccgtggaagagttcattgcaaacagagcctctaaaaaaatcatcaccgtgctcggtcaatttgacctgggtaaagatggtcgggatgccgccctcgatgaaattaaagccaccgaagtggaaacggcgatcgccgaattaccagaaaccgatcccgttaaacaaagtgtagaagaagaccccaaactagtcggcaacctctacaaagcattgaccaaaaagttaatgcggaaacagattgttgatgatggagtacgggtagacggccgcaaactcgaacaggtacgccccattagctgcgaagtcggttttctaccccgccgggtccatggcagtggactgtttaaccgtggtttaacccaggtgctctccctggctacccttggttcccccggcgatgcccaagatttagcggatgacctccatcccgaggacgaaaaacgttatctgcatcactacaacttccccccctattccgtcggtgaggcccgccccatgcgctcccctggccgccgagaaattggccacggtgctcttgctgaacgggccatcataccagtgctccccccccaggaagactttccctatgtggtacgggttgtgtcggaagtgctgtcttccaacggttccacttccatgggatccgtttgtggctccacccttgctctcatggatgcgggggtaccgattaaaaaacccgttagtggcgccgccatgggtttaatcaaggaaggggatgaaattcgcattctcaccgacattcagggcattgaagatttccttggcgacatggatttcaaagtagctggtaccgattccggtattaccgccctgcaaatggatatgaaaattgatggtctgagcatggaagtggtgtccaaagccattatgcaagctctccccgcccgactccatatcctcgacaaaatgttggcgacgatccgggaaccccgtcctgagttgtctccctttgccccccggttgttaaccctgaaaattgagccggaacacatcggcatggttattgggcccggtggtaaaaccattaagggcatcaccgaacaaaccagttgtaagattgacattgccgacgacggtaccgtcaccattgcttccagtgaaggggaacgggcagaacgggcgcggcaaatgatttataacatgacccgcaaactcaacgaaggggaagtgtacctcggtcgggtaacccgcatcattcccattggtgcctttgtggaagtgctacctggaaaagaaggcatgatccacatttcccagctaacggaaggccgggttggcaaggtggaagatgaagtgggtgtgggcgatgaggtcattgtcaaagtacgggaaattgacagtaaaggccgcttgaacctcacccgcttgggcattcaccccgatgaagcagcggaagcccgtcgtaacgctagccggggttaattgttagtcaaagaccattaaaactctgtattattcccctaagattcgatatcttgggggattttttgctcattttgtaaatttctggcaaattctatgacttttcccagcaagcataaacaaattggcgtagcggtaattattaatgaccaaggtgaagtattgatcgatcgccgtccggtgggaggttcctttggggggctatgggaatttcctgggggcaaactagagccgggggaaacggcggctgaatgtattgtccgagaagtgcgggaggaaattgccattgaagtggcggtgggggaatctctgatcaccattgaccatagttatccccaggtgcgcctaactctctacgtccatctctgtcaatatctctcggggcagccccaaaccattgcctgtgaagaaatccgctgggtggcgatcaccgatttgggcgagtaccgttttcccaaggctaatggggaaattatccaggccctacgccaaaagtttctcagttgaccgggctactcaatctgggttttcaataattttgcggcaaaaaagcggtcggtgtagaggagtcgcaccatactgccttaatccttgacgatg
>84	N operona: 69	first-last	SYNGTS_0084	gene_poz=(601-1191)	lepB	leader peptidase I	ORF_ID:sll0716	/position=98009 - 99799 (98609 - 99199)	/lenght=1791 (591)	/codons=597 (197)	/complement=true	GC-compoz=52.79187817258884%	/LCI1=1.1564625850340136	/LCI2=0.2649659863945578	p_i1=0.25882674605529615	p_i2=0.38427683174356814	/Tai=0.44440593109733784	/Tei=0.4458491485692113	/EEI=3.425689978316622
accttttccggatcttcggcgatcgcccgacagatgcgccccacccctggggtataggccatggccaaatccgattgggaggtgaggggaatgcgactaaccacgctaattttgccctgacggtgtaaatcaaaggtgcgatcggacaccttcagcaatttgacattatccagagctttcactgccccaataattttttcggcgtgctcactgctggaagcatccaccgcaatttcccgccgggtgagttttaagttactctcaatcagggaaatttgcccaaaactgccccccgcatcggcgatcgcctgggtaacgctggccaaagttccggcgtggttggggagttccaacagtaggctgacgctataactcggattgggggtgaggctaaccatagggcgatggaaaaagggtttgaaaagcgaaattcaacaatgtcaggcggcgtttgggtacgcagtctctcctcgattatgcttgatctgtggcctttgcttaccgaggtttgccctagctgtcagggtttgcccatgtatctagccccatcaatctccccagattctaacccgaggagcttttcccgttcgattcccttttatgcaaaattcccccatcccttccccttggcaattcatcaaggaaaacatccccctgctcatggtggccctggtgctggccctgctgctgcgtttctttgtggcggaaccccgctacattccctccgattccatgttgcccaccctcgaacaaggcgatcgcctggtggtggagaaggtgtcctaccatttccatccaccccaggtgggggacattattgtgttccatccgccggagttgctgcaagtacaaggctatgatctagggcaggcatttattaaacgagtcattgcgttgccggggcaaacagtggaagttaacaacggcattgtttaccgggatgggcaacctttacaggaagaatatattttggagccgccccaatataatttgcccgcagtgcgggtgccggacggtcaggtgtttgtcatgggggataaccgcaacaacagcaatgattcccatgtatggggatttttaccccagcaaaatatcatcggccatgccctatttcgttttttccccgccagccgttggggccaactgggtagcttcacctttgtcccagcccgtaccatcatcaatacctaatacccgacacccggtggacaaggcccatttccccggtgatcaacctttggtcggcccagggttcgtcaatggtgttaggatctgctgagaagaagaaacgtcatagcacataaggaaaacacgttaaatgcaagagtttgacaagtccatatccttcgacggacgggatataagactcaaaatgggaaccctagccccccaagcaggaggttcagtcctcattcaatccggcgatacagcggtgttggtcacggcgaccagagctaaaggaagggatggcattgattttctacccttaacggtggactacgaaggacgactctatgccgcaggccgtattccgggcggttttttgcggcgggaaggccgacccccagaaaaggccacattaatcagccgcctcattgaccgtcctttgcgtcccctattcccccattggctgcgggatgaactgcaaatagtagccaccaccctctccatggatgaggaagtgccccccgatgtgttagcggtgaccggggcttccgtggcggtcatcctggcccaaattcctttcaaaggtcccatggccgctgtgcgggtaggtttagtaggggatga
>85	N operona: 70	first-last	SYNGTS_0085	gene_poz=(601-1992)	me	malic enzyme	ORF_ID:slr0721	/position=98802 - 101393 (99402 - 100793)	/lenght=2592 (1392)	/codons=864 (464)	/complement=false	GC-compoz=53.16091954022989%	/LCI1=1.0712742980561556	/LCI2=0.20064794816414686	p_i1=0.2021483725247033	p_i2=0.2113144375589488	/Tai=0.3942203071198793	/Tei=0.2901829938030539	/EEI=4.004171772478662
gcgggcaaattatattggggcggctccaaaatatattcttcctgtaaaggttgcccatcccggtaaacaatgccgttgttaacttccactgtttgccccggcaacgcaatgactcgtttaataaatgcctgccctagatcatagccttgtacttgcagcaactccggcggatggaacacaataatgtcccccacctggggtggatggaaatggtaggacaccttctccaccaccaggcgatcgccttgttcgagggtgggcaacatggaatcggagggaatgtagcggggttccgccacaaagaaacgcagcagcagggccagcaccagggccaccatgagcagggggatgttttccttgatgaattgccaaggggaagggatgggggaattttgcataaaagggaatcgaacgggaaaagctcctcgggttagaatctggggagattgatggggctagatacatgggcaaaccctgacagctagggcaaacctcggtaagcaaaggccacagatcaagcataatcgaggagagactgcgtacccaaacgccgcctgacattgttgaatttcgcttttcaaaccctttttccatcgccctatggttagcctcacccccaatccgagttatagcgtcagcctactgttggaactccccaaccacgccggaactttggccagcgttacccaggcgatcgccgatgcggggggcagttttgggcaaatttccctgattgagagtaacttaaaactcacccggcgggaaattgcggtggatgcttccagcagtgagcacgccgaaaaaattattggggcagtgaaagctctggataatgtcaaattgctgaaggtgtccgatcgcacctttgatttacaccgtcagggcaaaattagcgtggttagtcgcattcccctcacctcccaatcggatttggccatggcctataccccaggggtggggcgcatctgtcgggcgatcgccgaagatccggaaaaggtttattccctgaccattaaaagcaatacggtggcggtggtgaccgatggcagtgcggtgttggggttgggtaacctggggccggaagcggctttaccagtgatggaaggcaaggccatgttattcaaggaatttgcccaactggacgcttttcccatctgtttggatacccaggatacggaggaaattattcgcaccgtcaaggcgatcgccccggtgtttggcggcgtaaatttggaagacattgccgctccccggtgttttgaaattgaagcccggctgaaaaaagaattaaatattcctgtatttcacgatgatcagcacggcaccgccattgttaccctggccgctttgttaaatgccctcaaatttgttggtaaagccatggccgctgtccgcattgtcatcaacggcgctggggctgctgggttggcgatcgccgaattgctcaaggaatccggagccaccgatatttggatttgcgactccaagggcattgtgggcaaacatcgcaccgatttaaacagcaaaaaacagagctttgcggtggatgcggaagggactttagccgatgctatggctggagctgatgtgtttttaggggtgagtgcgccgggggtagtgaccaaggaaatggtgcaatccatggccaaggacccgattgtgtttgccatggccaaccctatccccgaaattcagccggaattaatccaagaggatgcggcggttattgccacggggcgcagtgattaccccaaccaaattaacaatgtgcttgcctttccgggggttttccggggagccattgactgtagagctagcattattaccaccaccatgtgcatcgaagcggccaaggcgatcgcctctttggtgcacagcaacaccctagatagtgagcatattattccttcggtttttgacaatcgggtcgccactaccgtagccagtgcagtgcagttggccgcccgcaatgaaggggtggccggtcaatagttaatcgggaattgttaaacctttactggtcaaccattcctgattgtaaagacgggattggtaacgggctcctccgtcacaaagtacggtaacaatggtatgccccggcccaagttttttggccaattggtaagccgctcccacattaatgcccacggaaccgcccataaataggccatcccgccgcagaagttggtacaccacccgcaacgcttctggatcgtcaatttgcaccgcatcgtcaatgggcacattttccatgttggcggtgatgcgactgttgccaatgccttcggtgatggagttgccgctggggttaatctccccagttttgatgaagctatacagcccactacccatggggtccgccaccacgcattgcacggcctcagactgttctttaagatacagggctacccctgcataggttcctccggtgccagtggctgccacccaagcatctactttgccgtccgtttgttgccaaatttcggggccggtggtgtggtagtgggcatcacggttggccaaattatcaaattgattggcccaaatggcgttatctaattctgcggcaatgcgtccggagagtttgacgta
>86	N operona: 71	first-last	SYNGTS_0086	gene_poz=(601-1578)	cysM	cysteine synthase	ORF_ID:sll0712	/position=100194 - 102371 (100794 - 101771)	/lenght=2178 (978)	/codons=726 (326)	/complement=true	GC-compoz=52.760736196319016%	/LCI1=1.077948717948718	/LCI2=0.23087179487179485	p_i1=0.20640485455061172	p_i2=0.2907418284913212	/Tai=0.40890632949567496	/Tei=0.36166764564218906	/EEI=3.7909340860168252
cgggacggggggaaatcctcgaccccttaccggacggcaattgcttctgggtggtattggccaaacatcgttccatagaagtttctaccccctgggcttaccaaacctatcgtcaaaagtttggcaagaattacctaaacgatgaccagtcccagcgagcccggcggaaaaccatccatgcagggcccctactccagggcattcagcaccgcaacccagggcaaatcgccagccatatccacaacgatttagaaaaagttgtgctcccggctcatcagcctgtagcccagttacgtcaggtcctacagtcagcggggggattgggcaccatgatgtccggctccggccccagcgtgtttaccctttgccgggagcaagcagaagcggaacaggtcctggcgatcgccaaagaaaaattaaacgaccccgacgtggatttttggctaacccacaccatcggccacggcatccaaattatgaataattgacctggatcaatcaattgcggcagaaattccccctacatcagcccatcctccctggggtaggataacctaacagggttttaacccccgcttgaccgccttacctcaactcagcatggatattaagcacggctttgtggactccattggccacacccccttgattcgccttaacagtttcagtgacgaaaccggctgtgaaattttaggcaaagcagaatttatgaaccctggtggttctgtcaaagaccgggccgccctgggcatcatcgaaaccgccgaaaaggaagggaagctcaaacccggtggcactgtggtggaaggcacagcgggtaatacgggcattggtctcgcccacatttgcaacgccaagggttataaatgcttaattgtcattcccgacacccaatcccaggaaaaaattgatttgctccgcaccctgggggcagaagtcaggaccgtgcccgccgtgccctaccgggatcccaacaattacgtcaaactctccggacgcattgccgcagaattagataacgccatttgggccaatcaatttgataatttggccaaccgtgatgcccactaccacaccaccggccccgaaatttggcaacaaacggacggcaaagtagatgcttgggtggcagccactggcaccggaggaacctatgcaggggtagccctgtatcttaaagaacagtctgaggccgtgcaatgcgtggtggcggaccccatgggtagtgggctgtatagcttcatcaaaactggggagattaaccccagcggcaactccatcaccgaaggcattggcaacagtcgcatcaccgccaacatggaaaatgtgcccattgacgatgcggtgcaaattgacgatccagaagcgttgcgggtggtgtaccaacttctgcggcgggatggcctatttatgggcggttccgtgggcattaatgtgggagcggcttaccaattggccaaaaaacttgggccggggcataccattgttaccgtactttgtgacggaggagcccgttaccaatcccgtctttacaatcaggaatggttgaccagtaaaggtttaacaattcccgattaactattgaccggccaccccttcattgcgggcggccaactgcactgcactggctacggtagtggcgacccgattgtcaaaaaccgaaggaataatatgctcactatctagggtgttgctgtgcaccaaagaggcgatcgccttggccgcttcgatgcacatggtggtggtaataatgctagctctacagtcaatggctccccggaaaacccccggaaaggcaagcacattgttaatttggttggggtaatcactgcgccccgtggcaataaccgccgcatcctcttggattaattccggctgaatttcggggatagggttggccatggcaaacacaatcgggtccttggccatggattgcaccatttccttggtcactacccccggcgcactcacccctaaaaacacatcagctccagccatagcatcggctaaagtcccttccgcatccaccgcaaagctctgttttttgctgtttaaatcggtgcgatgtttgcccacaatgcccttggagtcgcaaatccaaatatcggtggctccggattccttgagcaattcggcgatcgccaacccagcagccccagcgccgttgatgacaatgcg
>87	N operona: 72	first-last	SYNGTS_0087	gene_poz=(601-1548)	ipk	isopentenyl monophosphate kinase	ORF_ID:sll0711	/position=101284 - 103431 (101884 - 102831)	/lenght=2148 (948)	/codons=716 (316)	/complement=true	GC-compoz=54.85232067510548%	/LCI1=1.0455026455026455	/LCI2=0.24338624338624348	p_i1=0.18604846365812336	p_i2=0.3248922574828671	/Tai=0.49583424400598863	/Tei=0.3924030317345804	/EEI=3.0893693060386336
tcatgcttcagttaaaaaaaaagaaattattttattcgaaaatgaagacttaaaaagcaattatattcctttgattactttccaaaatgaggcgcaaagaaaaaatgccaggacttatattcttgaacaagtagaaatctttttcaaagaaattcaagtggatattccaaatcttatggaatcttattttccatattcacaaagtattattggtaaagaatttaataaaataaatatagactatttttacgacaatttattttatgatttgggagaaaaagaagaagatagagatgaacatagaaaattaaaaattaaagttaaatggtgtataacttttcatattgattccactccgattcaagttcctcaacttaaaatacccaactctgatttatgtcgtaattttgggacaatagatgttgttggcacgccaattctttactatatttattttactcttccagagatcttgaatataattattaaggacaaaaaataaagatcaaattaggattcgccaatcgccgtaaaatgttaggcgataacttgagtggttagatttaactgatttattgcccctctttcacccccaacttaatgcattcctacaccctccatgccccggccaaaattaatcttttcctcgaaattcttggcgatcgccccgacggtttccacgaattggtaatggtgttgcagagcattgccctgggggataaaattaccgtgcgggccaacggcaccgatgacatccggctcagttgtggggatagtcccttggccaacgatgccaccaatttggcctaccgagcggcccagttgatgattaacaattttccccaagcccatgataattacggcggcgtagatatcaccttgaccaagcatattcccatggcggcgggcttagcggggggctcggccgatgcagcggcggtgttagtcggtttagacctgctctggaatttaggcttaaccaggccggaattagaacagttagcggcccaactgggttccgacattcccttttgcattggcggtggcacggcgatcgccacgggacggggggaaatcctcgaccccttaccggacggcaattgcttctgggtggtattggccaaacatcgttccatagaagtttctaccccctgggcttaccaaacctatcgtcaaaagtttggcaagaattacctaaacgatgaccagtcccagcgagcccggcggaaaaccatccatgcagggcccctactccagggcattcagcaccgcaacccagggcaaatcgccagccatatccacaacgatttagaaaaagttgtgctcccggctcatcagcctgtagcccagttacgtcaggtcctacagtcagcggggggattgggcaccatgatgtccggctccggccccagcgtgtttaccctttgccgggagcaagcagaagcggaacaggtcctggcgatcgccaaagaaaaattaaacgaccccgacgtggatttttggctaacccacaccatcggccacggcatccaaattatgaataattgacctggatcaatcaattgcggcagaaattccccctacatcagcccatcctccctggggtaggataacctaacagggttttaacccccgcttgaccgccttacctcaactcagcatggatattaagcacggctttgtggactccattggccacacccccttgattcgccttaacagtttcagtgacgaaaccggctgtgaaattttaggcaaagcagaatttatgaaccctggtggttctgtcaaagaccgggccgccctgggcatcatcgaaaccgccgaaaaggaagggaagctcaaacccggtggcactgtggtggaaggcacagcgggtaatacgggcattggtctcgcccacatttgcaacgccaagggttataaatgcttaattgtcattcccgacacccaatcccaggaaaaaattgatttgctccgcaccctgggggcagaagtcaggaccgtgcccgccgtgccctaccgggatcccaacaattacgtcaaactctccggacgcattgccgcagaattagataacgccatttgggccaatcaatttgataatttggccaaccgtgatgcccactaccacaccaccggccccga
>88	N operona: 73	first	SYNGTS_0088	gene_poz=(601-2781)	sll0710	hypothetical protein	ORF_ID:sll0710	/position=102330 - 105710 (102930 - 105110)	/lenght=3381 (2181)	/codons=1127 (727)	/complement=true	GC-compoz=30.077945896377805%	/LCI1=1.7245179063360883	/LCI2=0.07777777777777779	p_i1=0.658447037063558	p_i2=0.01212245130874955	/Tai=0.5816078468258823	/Tei=0.1109102061778746	/EEI=1.687286610048942
ctaacgtgctagaaaaatttactgtatttgaggaaattaaaattaaagtaaaagttaatacagcagtaggtagttcaattcgtattccttacaatctttccatttttggaacaatgaatacttctgataattctatatattttatggataatgcctttaaaagacgttgggagtgggaatacgtagattggaaacaagataatgatcaagaaataaataatgttattttaatagattatggaaatgttaatttaaagtggacagatttagtagaaaaatttaacaacttcattaaagataatcataattctgtgagaagtggcagaatagaagatatgcaaataggctatcatttcataaatacagcaatagttacagaagatcaaataaaaaataaattgatgttttttgtttgggatagtgtttttaaccgagacaaaaatccacttcgagaacttttaggatttaacaaaaatgataaaaaattagtaacttttggagactttattacacatcatgaagcttttgtaatgaatctcataaattatcaatcaaaataatctaagttttcttttcattgaatagttttatttacatattatgtggaacttttcgcaacttaatctaaaaacaaactcagactttgtaggtattaaatctgaacctgatggatatgctttttatttaccaaaaggttttgacaattttattgataaatatcaaaatgcagctacttctgaagataccgacaaattcaataaagtccgtgattctttctttttgatgtatcgaacactaaggaagtttgatcgtgataatgagaataattcaagagtcacaagaaaagatgctaaaaacaagaaaaaccaagaccaggtcaatttaagcacgggtggtattagtttagactataaagaggcaagcgagtgtattttatacagtaaactttcgatgattgaacgaatattagaggcttatgatgatttggcgctcaattctatcgaaaaaaaagctcgacgcagtgaagaaatagactattctaaaatttataaatatttagatagagctatttatttaaataatggagcaatttatatcgatgttatgaacttaccgcgttcaatgataagtcatgaaagcaccgatatagttgatctttattgttttattctcgatgaaattattcaacaattgcaggaagatgtacttgatcatatttatgatagaagtcaggatattcaatttttatctcaaagatttagagatcactatttaactattaatcattctctttttgaccaagatacttttgaagaaactctttcaatttgcaaagaggctcttgataatatagatagaaatacgcattataaagatgctgattattgggggctatatgaagctatcgagatttttttgtatgggggattaaacccaaacttagatgatggcgatttttggggaatacaaggagaacaaggttttgattatgtttgggaagatatgtgtcaaacttacttctttaagaagaactttaaccctattcagaatgattttaataaaattggctttgcagatactgatattccgatagtaggctataaaaataatagaattagaaattctaaacatcatagaccagaaagcgaacaaaatagagttggttggtggaaaaataaatctagtaatcagtggctatatcaaaaaaaacagtctgaagttgaccatcccaataattacaagccactctattggcgagaattattctgtattgaatgggatttaaaggcgagaatctttcctgacgtgaaatataaagtgactagatcagattaccccaatcagttgcgtcgatatccacagccagacctagttactgttactaaaaatgaagattcaagttactttgcaattgtggattttaagaatatttctttaaaaaaatatgaagattatgaaaataaatctttagaagaaactgataaagggtacagagtagctttggaaaaacaacttggttatgaattagcattgcaacaagtttttcctcaagccactatcggaaattacttttttattcctttttattatgttgacaaactcgaatctgagagtaattttctgggaattatggaggacagatttcacattagaggtattcaaatatttaaggcaaattttgttgcaatacaaaatatttatttgggtattactgaggcatcagactttgatagcccaattcgtgagaagaattattaccaatttcgaaaaaataatgctcatgcttcagttaaaaaaaaagaaattattttattcgaaaatgaagacttaaaaagcaattatattcctttgattactttccaaaatgaggcgcaaagaaaaaatgccaggacttatattcttgaacaagtagaaatctttttcaaagaaattcaagtggatattccaaatcttatggaatcttattttccatattcacaaagtattattggtaaagaatttaataaaataaatatagactatttttacgacaatttattttatgatttgggagaaaaagaagaagatagagatgaacatagaaaattaaaaattaaagttaaatggtgtataacttttcatattgattccactccgattcaagttcctcaacttaaaatacccaactctgatttatgtcgtaattttgggacaatagatgttgttggcacgccaattctttactatatttattttactcttccagagatcttgaatataattattaaggacaaaaaataaagatcaaattaggattcgccaatcgccgtaaaatgttaggcgataacttgagtggttagatttaactgatttattgcccctctttcacccccaacttaatgcattcctacaccctccatgccccggccaaaattaatcttttcctcgaaattcttggcgatcgccccgacggtttccacgaattggtaatggtgttgcagagcattgccctgggggataaaattaccgtgcgggccaacggcaccgatgacatccggctcagttgtggggatagtcccttggccaacgatgccaccaatttggcctaccgagcggcccagttgatgattaacaattttccccaagcccatgataattacggcggcgtagatatcaccttgaccaagcatattcccatggcggcgggcttagcggggggctcggccgatgcagcggcggtgttagtcggtttagacctgctctggaatttaggcttaaccaggccggaattagaacagttagcggcccaactgggttccgacattcccttttgcattggcggtggcacggcgatcgccacgggacggggggaaatcctcgaccccttaccggacggcaatt
>89	N operona: 73	last	SYNGTS_0089	gene_poz=(601-1989)	sll0709	restriction enzyme LlaI protein	ORF_ID:sll0709	/position=104551 - 107139 (105151 - 106539)	/lenght=2589 (1389)	/codons=863 (463)	/complement=true	GC-compoz=30.381569474442045%	/LCI1=1.6378066378066378	/LCI2=0.06168831168831171	p_i1=0.6041224298339243	p_i2=0.005290043245647312	/Tai=0.5645514301672241	/Tei=0.10476103892108259	/EEI=1.7398012879066085
atattcatagtctttacttaaacgacgatagtgaccaaaccaagaaaaggtacgttcaacgacccaacgtcgcggtaaaatctcgaagcccttctgcccgtcttttttgctgacgacttccaaagttccagcccaaggtctgctccacccactagataaaatcttttccgacaaaggcgctatcagtccatatcaattgtaggcactgccagaggggggcaaaccaagtgccaagttctgaaagtcttacgattaggcactttcaataattaatcctaaaatatctctcttggtttgacggaagagggatacagcggataccctattagttaggcacatataaaatgcctgtaaccactgttttacaatgactttggtataccagatggaaagcatgaccgctgtaggttgattatagatttgaagggtggttaataactacccattttttgttgtgtgggataacctttttagatataatatgaataattattcactaatactgacatttcgcagattgctgctattgatagcgcaatagtttttgcttatactgtgtttactgcgcatttatttatactgctacgctccatatagcgtgtgcggaatgtgagtaatattatattaagtaagtggctcaaaacggatctacaaaagcaacaaccatacgaaactatggaagattttgaatctcttaagcggagagattttatagctaaaaccaataaagagtttgaacgtttaagatggaggcaatcagagcagtacaactatattcgcaagacttacgggcaaatagtccgcgataaacttactgatgaacagttattagatttacttgatcgcttgcagcatcaaggcaatgataaaagcaaaggtcattacaaagttatgaatagtccaattcaaaaaatatttttcggttgtcctggtactggcaaaagccataagatttctaatgatgatgatggtggaattgttaaacaagttttaggtattgataaaaatattcatcctgaaaatttaattaagactgtttttcatcccgaatacacctatggcgattttatgggaaaattaatgccaatgactatgaatgatgataaagataagagtgtttattatcaattttatgaaggacattttttgaaggcactagcacaagcgtataaaaatattatcattgctcagaaggaaggtgtacaagctcaaaacgttgccttagtaattgatgaaattaatcgaggtaattcttctgcaatttttgggacagtttttcaacttttagatcgaggtcgagatggttggtcagcttatggtattaatatttccgatttagaatttagaaaaatggttgaactaataggctttcaacaaacgggaatagatgatggtaatcctacatacaaatatcaaaataaaggttcgtctaacgtgctagaaaaatttactgtatttgaggaaattaaaattaaagtaaaagttaatacagcagtaggtagttcaattcgtattccttacaatctttccatttttggaacaatgaatacttctgataattctatatattttatggataatgcctttaaaagacgttgggagtgggaatacgtagattggaaacaagataatgatcaagaaataaataatgttattttaatagattatggaaatgttaatttaaagtggacagatttagtagaaaaatttaacaacttcattaaagataatcataattctgtgagaagtggcagaatagaagatatgcaaataggctatcatttcataaatacagcaatagttacagaagatcaaataaaaaataaattgatgttttttgtttgggatagtgtttttaaccgagacaaaaatccacttcgagaacttttaggatttaacaaaaatgataaaaaattagtaacttttggagactttattacacatcatgaagcttttgtaatgaatctcataaattatcaatcaaaataatctaagttttcttttcattgaatagttttatttacatattatgtggaacttttcgcaacttaatctaaaaacaaactcagactttgtaggtattaaatctgaacctgatggatatgctttttatttaccaaaaggttttgacaattttattgataaatatcaaaatgcagctacttctgaagataccgacaaattcaataaagtccgtgattctttctttttgatgtatcgaacactaaggaagtttgatcgtgataatgagaataattcaagagtcacaagaaaagatgctaaaaacaagaaaaaccaagaccaggtcaatttaagcacgggtggtattagtttagactataaagaggcaagcgagtgtattttatacagtaaactttcgatgattgaacgaatattagaggcttatgatgatttggcgctcaattctatcgaaaaaaaagctcgacgcagtgaagaaatagactattctaaaatttataaatatttagatagagctatttatttaaataatggagcaatttatatcgatgttatgaacttaccgcgttcaatgataagtcatgaaagcaccgatatagttgatcttta
>90	N operona: 74	first-last	SYNGTS_0090	gene_poz=(601-1455)	ksgA	dimethyladenosine transferase	ORF_ID:sll0708	/position=106871 - 108925 (107471 - 108325)	/lenght=2055 (855)	/codons=685 (285)	/complement=true	GC-compoz=47.953216374269005%	/LCI1=1.0352112676056338	/LCI2=0.1627934272300469	p_i1=0.17977487591146205	p_i2=0.12380598221066963	/Tai=0.47407002991787883	/Tei=0.21142538398960267	/EEI=2.7145542950852026
aaacgttaacggggctgccaccgggggtaaccattgccgctccgactgttccgccgcttccgtgacaatgcgttgccagcgctcaagtttattttgactgggctttaatagggtacgttccgtcaacaaaggttgaaacgctgtggctcccaactccgtacagggacgaataatttcttcaaaaccactgcccttcggcaaggcgatcgccaaagtgacgggtagaggtaattcattctgttcgctcactgtttctaataactgggctgtgccatgggccaaatcatttaactgggcccgccataccccgccgccgccgtccaacaccataaagccatcgcccttttgtagtctcaatacccgttgcagatagtggagttgggccgtggttagggtaacagtagcctcgataatttgctctggggcaacaaccaaacggtaggccataacaaaagaactagaagatttttcctggacgggtagagaaaggattgacggagttaagttagttgaaacaaggatgggggataggacaaattgtacaatgggcttctggcattgccccggcagggtagtaaaccaagcattgattagaattttatggcttttcgaccccgcaaacgctttggccaacattggctaaaccatgaaccaactttacaggccattgtggcggccgcagatattcagtccggcgcaccgcaaagcggatctctacgagatcgcctgctggaaattggccctggcatgggggttttaactaaacagctattggctacggggaatccggtggtggcggtggagctagaccgggatttatgccttaaattacgcaaaaagttagggcaacgggaaaattttctgctcctcgaaggggacgtattaatactagatttaaacgctttattacaggattttcctcaattttctcccctcaataaagtggtcgctaatattccctataacatcaccagtccgattttggaactactgttgggtaccatccaaaaaccgagggtaccaggctttgaaaccattgttttattggtgcaaaaagaaattgccgaacggttaacggcccaacccagcaccaaagcctacggtgccctatcggtacggatgcaatacctagccagggtggattggattgtggatgtaccccccaaagcttttacgccaccccctaaagtggattccgctgtcattcgtttaaccccttaccccgtcgagcaattaccaggagatcgtcgcttactggatcaacttctctgcttaggattcgccaatcgccgtaaaatgttacgcaataacctcaagggattaattgccccggaacagttgactactttattggagcagttagctttgccgagcactgcccgggcggaagacttaagcctagaacaatggttagagttaactaatttgttgccgacttttttacccccaacctaatgcattcctacaccctccatgccccagacaaaattaatcttttcctcgaaattcttggcgatcaccaagcaaattatgggtatcactgacggcggatcaagttttgctagaaagttttagatttatgtttgtagttcttacacttatgggatctttaatccagcttttcgaatagattagaattaaattctagcaacctatgccagccaaagatattttccacgattctgttaaaaatgctttagaaagtgtttgaaaagttttaggcaagcctccggagcatgagactgatcatagcgaaataaagcattgtctcactagtgttaggtaaatattcatagtctttacttaaacgacgatagtgaccaaaccaagaaaaggtacgttcaacgacccaacgtcgcggtaaaatctcgaagcccttctgcccgtcttttttgctgacgacttccaaagttccagcccaaggtctgctccacccactagataaaatcttttccgacaaaggcgctatcagtccatatcaattgtaggcactgccagaggggggcaaaccaagtgccaagttctgaaagtcttacgattaggcactttcaataa
>91	N operona: 75	first	SYNGTS_0091	gene_poz=(601-1512)	slr0722	hypothetical protein	ORF_ID:slr0722	/position=107690 - 109801 (108290 - 109201)	/lenght=2112 (912)	/codons=704 (304)	/complement=false	GC-compoz=51.425438596491226%	/LCI1=0.988998899889989	/LCI2=0.24158415841584158	p_i1=0.15278385281155862	p_i2=0.3199503749803982	/Tai=0.5339610967169373	/Tei=0.3879553374823584	/EEI=2.5395128511553833
taattgctcgacggggtaaggggttaaacgaatgacagcggaatccactttagggggtggcgtaaaagctttggggggtacatccacaatccaatccaccctggctaggtattgcatccgtaccgatagggcaccgtaggctttggtgctgggttgggccgttaaccgttcggcaatttctttttgcaccaataaaacaatggtttcaaagcctggtaccctcggtttttggatggtacccaacagtagttccaaaatcggactggtgatgttatagggaatattagcgaccactttattgaggggagaaaattgaggaaaatcctgtaataaagcgtttaaatctagtattaatacgtccccttcgaggagcagaaaattttcccgttgccctaactttttgcgtaatttaaggcataaatcccggtctagctccaccgccaccaccggattccccgtagccaatagctgtttagttaaaacccccatgccagggccaatttccagcaggcgatctcgtagagatccgctttgcggtgcgccggactgaatatctgcggccgccacaatggcctgtaaagttggttcatggtttagccaatgttggccaaagcgtttgcggggtcgaaaagccataaaattctaatcaatgcttggtttactaccctgccggggcaatgccagaagcccattgtacaatttgtcctatcccccatccttgtttcaactaacttaactccgtcaatcctttctctacccgtccaggaaaaatcttctagttcttttgttatggcctaccgtttggttgttgccccagagcaaattatcgaggctactgttaccctaaccacggcccaactccactatctgcaacgggtattgagactacaaaagggcgatggctttatggtgttggacggcggcggcggggtatggcgggcccagttaaatgatttggcccatggcacagcccagttattagaaacagtgagcgaacagaatgaattacctctacccgtcactttggcgatcgccttgccgaagggcagtggttttgaagaaattattcgtccctgtacggagttgggagccacagcgtttcaacctttgttgacggaacgtaccctattaaagcccagtcaaaataaacttgagcgctggcaacgcattgtcacggaagcggcggaacagtcggagcggcaatggttacccccggtggcagccccgttaacgtttgggcaatttgtggagaaagttgcagggccagaaaccctggccttgctctgtgtgacccgtttaaatagccccatgcttggggcatacttgaaacagagtaatttaccagcccaaattgtcttggccactggcccagaagggggatggacggataacgaaatttccctggcgatcgccaaagggtttcagccggtgtcccttggtaaacgcattttgcgggcggtgacggcccccacggtggccctagcccagatcaatgctctgttggaaagctaatttttttggcccttttccctatgtataaagccattgccgatgccattgacagccaagacctggccacagcggagcaactgttggcagcgatggagggggagagttgggaaaatcccatgacggcctattaccaagctcggctggcggaagcccaaggaaatttggatgaggcggagcaaaaatttcggcaattgttgactactagccatagtccccaactagtggccaaaattagggcgggactgggtcgcattcaagcccatcgccaagcagaataccaggcggccattgaggacgctaaggcagatccagaggcccagtcggtgggcatttttgtgttggaaccggttcctccagcggaaaagcaagccaaggcagtacagtttggcaaaattatggccatagacccctacaccgctcggctccaattacccagtcgggcgtggcggctctatcgcaccggggcgatcggggaattgaaccattaccatcagcaatgtcaggccgcagggattcctagtttttcggtggcgttggcggacattttggcggtgaaagttttcccgattttccacattgaaagtttgtccccagaggtca
>92	N operona: 75	last	SYNGTS_0092	gene_poz=(601-1692)	slr0723	hypothetical protein	ORF_ID:slr0723	/position=108622 - 110913 (109222 - 110313)	/lenght=2292 (1092)	/codons=764 (364)	/complement=false	GC-compoz=50.0%	/LCI1=1.0459136822773187	/LCI2=0.1734618916437098	p_i1=0.1863009204081724	p_i2=0.14664899630013878	/Tai=0.4705650524091871	/Tei=0.23198409667012493	/EEI=2.8468240380349017
atggcgggcccagttaaatgatttggcccatggcacagcccagttattagaaacagtgagcgaacagaatgaattacctctacccgtcactttggcgatcgccttgccgaagggcagtggttttgaagaaattattcgtccctgtacggagttgggagccacagcgtttcaacctttgttgacggaacgtaccctattaaagcccagtcaaaataaacttgagcgctggcaacgcattgtcacggaagcggcggaacagtcggagcggcaatggttacccccggtggcagccccgttaacgtttgggcaatttgtggagaaagttgcagggccagaaaccctggccttgctctgtgtgacccgtttaaatagccccatgcttggggcatacttgaaacagagtaatttaccagcccaaattgtcttggccactggcccagaagggggatggacggataacgaaatttccctggcgatcgccaaagggtttcagccggtgtcccttggtaaacgcattttgcgggcggtgacggcccccacggtggccctagcccagatcaatgctctgttggaaagctaatttttttggcccttttccctatgtataaagccattgccgatgccattgacagccaagacctggccacagcggagcaactgttggcagcgatggagggggagagttgggaaaatcccatgacggcctattaccaagctcggctggcggaagcccaaggaaatttggatgaggcggagcaaaaatttcggcaattgttgactactagccatagtccccaactagtggccaaaattagggcgggactgggtcgcattcaagcccatcgccaagcagaataccaggcggccattgaggacgctaaggcagatccagaggcccagtcggtgggcatttttgtgttggaaccggttcctccagcggaaaagcaagccaaggcagtacagtttggcaaaattatggccatagacccctacaccgctcggctccaattacccagtcgggcgtggcggctctatcgcaccggggcgatcggggaattgaaccattaccatcagcaatgtcaggccgcagggattcctagtttttcggtggcgttggcggacattttggcggtgaaagttttcccgattttccacattgaaagtttgtccccagaggtcaccgttacctatcggattagtcgagaagaagaaggcacttttagttttagttggcaagatgtcagtcaaatggtggagggtttattacccatttttgaggaatgtgtggatgtgaatatgcggggcaaaatccagcgcaaaacggaaattttagattacgcccacatttgtgatttacatttaccgcaacagcaaattattctccgtttttgtgaccaaatttatgagtttacccggggaatcagtctagacactgctaactctagtaaggagaagcaaggaacttcccaccaacaatggcaacaactgagccgcatttggcaaacaaatttaccaggtaagccggtctggaaggagttcaaagcctttgcagaaacggccctagattttcaggaattactcaaatcagtggagccccacattccctttctacggcgggaagataccaattgggatcgggctttccatctctacagcaccctggccttctgccgcgatcgccgtttggaatgaacaaacctccacattcgttgacaagacaatgcagccgcattaccatcggcgtatagttttatgggctgagggaccactatggcgggaatattatccccatgttcagaatctaccctgacggatcgctatcagaccacagtgcctgacccggttcgcaaagccttggggttgaataagcgagataaaatttgctacaccattgaagccgatggcagagtgtggattgccagggctgaacaggcagaaaatgatccggtgctggggaaatttttggattttttggcacaggatatggataaaaatcctcagcatatacaagcggtcagttctgagttggttgatcgtctgcaatcgctagtctccgatgttgatgtagatctagatgcgccattgctggacgaggatgaatagatttgccaatagataagcctttattgattaatgggtggaagatatttgcccatcccctatttcttgagcaggttgaagaacttgtggcccaggttgaatatctgcgtcaaaagaatcccaaagattataaaaagaaaaatgctaccaagcgtctagcggcgatcgccaaattagcatttgaggttattc
>93	N operona: 76	first-last	SYNGTS_0093	gene_poz=(601-933)	sohA	HtaR suppressor protein	ORF_ID:slr0724	/position=109792 - 111324 (110392 - 110724)	/lenght=1533 (333)	/codons=511 (111)	/complement=false	GC-compoz=47.44744744744745%	/LCI1=1.096969696969697	/LCI2=0.1545454545454546	p_i1=0.21872022529794416	p_i2=0.10731317314583527	/Tai=0.6502226182966937	/Tei=0.19658185583125176	/EEI=1.9173515234875769
ccagaggtcaccgttacctatcggattagtcgagaagaagaaggcacttttagttttagttggcaagatgtcagtcaaatggtggagggtttattacccatttttgaggaatgtgtggatgtgaatatgcggggcaaaatccagcgcaaaacggaaattttagattacgcccacatttgtgatttacatttaccgcaacagcaaattattctccgtttttgtgaccaaatttatgagtttacccggggaatcagtctagacactgctaactctagtaaggagaagcaaggaacttcccaccaacaatggcaacaactgagccgcatttggcaaacaaatttaccaggtaagccggtctggaaggagttcaaagcctttgcagaaacggccctagattttcaggaattactcaaatcagtggagccccacattccctttctacggcgggaagataccaattgggatcgggctttccatctctacagcaccctggccttctgccgcgatcgccgtttggaatgaacaaacctccacattcgttgacaagacaatgcagccgcattaccatcggcgtatagttttatgggctgagggaccactatggcgggaatattatccccatgttcagaatctaccctgacggatcgctatcagaccacagtgcctgacccggttcgcaaagccttggggttgaataagcgagataaaatttgctacaccattgaagccgatggcagagtgtggattgccagggctgaacaggcagaaaatgatccggtgctggggaaatttttggattttttggcacaggatatggataaaaatcctcagcatatacaagcggtcagttctgagttggttgatcgtctgcaatcgctagtctccgatgttgatgtagatctagatgcgccattgctggacgaggatgaatagatttgccaatagataagcctttattgattaatgggtggaagatatttgcccatcccctatttcttgagcaggttgaagaacttgtggcccaggttgaatatctgcgtcaaaagaatcccaaagattataaaaagaaaaatgctaccaagcgtctagcggcgatcgccaaattagcatttgaggttattccccaagatcccacccgccatgaatatcgacagggaaatacccttggaaatgattataaacactggtttagggctaaattttttcagcagtatcgtttattttttcgctaccaccaagaaagtaaaattattctcctcgcttgggttaatgacgaagactcaaaacgtgcctatgaaagtaacacagatgcctataaagtctttagaaaaatgctcgaaaatggccatcctcctgatgactggaatgatttacttaccgaggctaaacgtgttggcgatcgtttacaaaaaattgccgaagttgagccttaattttcccgtctttcacactggcgatcgccatttggaatcaacaaaaatgttttaacaatgttaatttttctctcaatctctcaagattggggtatttaga
>94	N operona: 77	first-last	SYNGTS_0094	gene_poz=(601-1017)	slr0725	hypothetical protein	ORF_ID:slr0725	/position=110208 - 111824 (110808 - 111224)	/lenght=1617 (417)	/codons=539 (139)	/complement=false	GC-compoz=40.28776978417266%	/LCI1=1.1690821256038648	/LCI2=0.04975845410628019	p_i1=0.2676041515634892	p_i2=0.0023808724699816357	/Tai=0.39534041281684673	/Tei=0.10214278522298346	/EEI=2.7083558361772524
agtggagccccacattccctttctacggcgggaagataccaattgggatcgggctttccatctctacagcaccctggccttctgccgcgatcgccgtttggaatgaacaaacctccacattcgttgacaagacaatgcagccgcattaccatcggcgtatagttttatgggctgagggaccactatggcgggaatattatccccatgttcagaatctaccctgacggatcgctatcagaccacagtgcctgacccggttcgcaaagccttggggttgaataagcgagataaaatttgctacaccattgaagccgatggcagagtgtggattgccagggctgaacaggcagaaaatgatccggtgctggggaaatttttggattttttggcacaggatatggataaaaatcctcagcatatacaagcggtcagttctgagttggttgatcgtctgcaatcgctagtctccgatgttgatgtagatctagatgcgccattgctggacgaggatgaatagatttgccaatagataagcctttattgattaatgggtggaagatatttgcccatcccctatttcttgagcaggttgaagaacttgtggcccaggttgaatatctgcgtcaaaagaatcccaaagattataaaaagaaaaatgctaccaagcgtctagcggcgatcgccaaattagcatttgaggttattccccaagatcccacccgccatgaatatcgacagggaaatacccttggaaatgattataaacactggtttagggctaaattttttcagcagtatcgtttattttttcgctaccaccaagaaagtaaaattattctcctcgcttgggttaatgacgaagactcaaaacgtgcctatgaaagtaacacagatgcctataaagtctttagaaaaatgctcgaaaatggccatcctcctgatgactggaatgatttacttaccgaggctaaacgtgttggcgatcgtttacaaaaaattgccgaagttgagccttaattttcccgtctttcacactggcgatcgccatttggaatcaacaaaaatgttttaacaatgttaatttttctctcaatctctcaagattggggtatttagaatctgattccttcgatattgagaacccaggtagacttctcaaatatactctttagtatgtacttgtgataatattgggatagccttattattatgcatttcagtgtactcatgaagttagagcaaaatatttgaggcaattcaaacatttcgtaaaagtctaaaataatgtgataactatataatggatgatagctttagtatgaaaaaccacacaatctcccagaacccacaaactacttttatctacttgcacatataatgatgactgactatcctaccaatttatttgaattatcaacaggctttctagaccacagaataataaaagaattttatgtttatacagtttgtattgagagaggtagatggagcgacattgagtatgatgtgatacatgatctacatatagtagaattcaattcttttacagctttgataaagataacaaatcgtgacaaagttgaaccaataatcatagtgccaagacagtactggaac
>95	N operona: 78	first-last	SYNGTS_0095	gene_poz=(601-1575)	slr0727	hypothetical protein	ORF_ID:slr0727	/position=110985 - 113159 (111585 - 112559)	/lenght=2175 (975)	/codons=725 (325)	/complement=false	GC-compoz=31.58974358974359%	/LCI1=1.5010288065843622	/LCI2=0.09166666666666666	p_i1=0.5103251283889708	p_i2=0.021303303161595892	/Tai=0.8176735261257426	/Tei=0.11917297284543632	/EEI=1.2641700352161898
gctaaattttttcagcagtatcgtttattttttcgctaccaccaagaaagtaaaattattctcctcgcttgggttaatgacgaagactcaaaacgtgcctatgaaagtaacacagatgcctataaagtctttagaaaaatgctcgaaaatggccatcctcctgatgactggaatgatttacttaccgaggctaaacgtgttggcgatcgtttacaaaaaattgccgaagttgagccttaattttcccgtctttcacactggcgatcgccatttggaatcaacaaaaatgttttaacaatgttaatttttctctcaatctctcaagattggggtatttagaatctgattccttcgatattgagaacccaggtagacttctcaaatatactctttagtatgtacttgtgataatattgggatagccttattattatgcatttcagtgtactcatgaagttagagcaaaatatttgaggcaattcaaacatttcgtaaaagtctaaaataatgtgataactatataatggatgatagctttagtatgaaaaaccacacaatctcccagaacccacaaactacttttatctacttgcacatataatgatgactgactatcctaccaatttatttgaattatcaacaggctttctagaccacagaataataaaagaattttatgtttatacagtttgtattgagagaggtagatggagcgacattgagtatgatgtgatacatgatctacatatagtagaattcaattcttttacagctttgataaagataacaaatcgtgacaaagttgaaccaataatcatagtgccaagacagtactggaacctcataagacctttcaataacttaaaagaaaagtgtgaaagattttacacttttgatgatctgaaagaatctatttacacaaaatgctttgttagcgtagatagtatagataagatatttcgtagtattcttaccgcgcaaaaaataactgaagaacaacataatcagttagaaaaatacataaacacgattgaggatttttgcagaatgttcatgccaaaatttgagtctatcaatgattcattaatgagtgatgaagagtattcagagaaagtttataaagaattttcatcacccaggtatgactctaatgagcagaatgagcagaggtacaaatacaactataaatacggaaaggtaggtgaaatgtatataatgaatagcatggcaagtttatttcaccaaatgcattcaatcgaagaaagcataaaatttttgtatgaaaagaaaaaaagtgatgaatatatcaaggagctctgtgaaaacaaactaatggtgaccatagaaagtgaattaaatgtatgccgagaacgccttagagagttaaaaaagaaaaatatttatatttcaccaaaagtattcgatggtctatatgaaaaatacttaatgtcagactatcaagaagaagacgctcgattatatgctgattatagagaatctaatcaagggcaagaatattttgcccctaatgatgactgctacctcccacttgttgatgatggtcaatactcttagtttgaatcataattaacaccaaatgatagcttgattaaactttaaaccgagagtgccaaaaaagctaactaagaactgtctgaaatcctttattttttcattgacataacttggatttagacaaaatttaaatctctatttcagaaaaacataaaccactttaaaaatagataatttaacttgatgatcagacaaacgttgtttaatcattggttttcctctccccaatcggaaggagagtcaatgcggaaggcgatcgcctggggataatatggggagtggtaattttgggagttgcagttgaaaatcccttcccatctcttgaagaaagaacaactagcggtctattggggcttgaccctactgcccttcaacgccgtagcggggttactgccactgctgtttgcgagcctgagcccctggtttttccatggcaaaaaattagcgagcctacccctggccaaagtgtgggccgccctgaccctatggtttttactgaccaccatcaccgcccatgaccggggagaagccctgttgggattggccaactttgtgccctatttcatagtttttcttgcctttagccaagtaatttgccaa
>96	N operona: 79	first-last	SYNGTS_0096	gene_poz=(601-1764)	slr0728	hypothetical protein	ORF_ID:slr0728	/position=112425 - 114788 (113025 - 114188)	/lenght=2364 (1164)	/codons=788 (388)	/complement=false	GC-compoz=51.546391752577314%	/LCI1=0.9948320413436692	/LCI2=0.2938845822566754	p_i1=0.1560798973537944	p_i2=0.4627722712715936	/Tai=0.43964564832204744	/Tei=0.5164950441444343	/EEI=2.8472540710700374
tacttaatgtcagactatcaagaagaagacgctcgattatatgctgattatagagaatctaatcaagggcaagaatattttgcccctaatgatgactgctacctcccacttgttgatgatggtcaatactcttagtttgaatcataattaacaccaaatgatagcttgattaaactttaaaccgagagtgccaaaaaagctaactaagaactgtctgaaatcctttattttttcattgacataacttggatttagacaaaatttaaatctctatttcagaaaaacataaaccactttaaaaatagataatttaacttgatgatcagacaaacgttgtttaatcattggttttcctctccccaatcggaaggagagtcaatgcggaaggcgatcgcctggggataatatggggagtggtaattttgggagttgcagttgaaaatcccttcccatctcttgaagaaagaacaactagcggtctattggggcttgaccctactgcccttcaacgccgtagcggggttactgccactgctgtttgcgagcctgagcccctggtttttccatggcaaaaaattagcgagcctacccctggccaaagtgtgggccgccctgaccctatggtttttactgaccaccatcaccgcccatgaccggggagaagccctgttgggattggccaactttgtgccctatttcatagtttttcttgcctttagccaagtaatttgccaatttaagcaactcaataccctagcttggctgttaactgctaataccgtggtgttagtcatcatcggttttggacaagtctatggcggctgggccacccccaattggttagtggcgatcggtactaacttggtggccgggggcagaccagaagggagaatgtcttccctattaatgtatgccaacctattttccgcttggttattgatggtatttcccctcagtctggggctattgatccaatccgtccgtcgttggcatttcaccgcccccagtaaccgcttcaatcttcctcccctggtatgggccctgttagtagcttgcatcctagaggcgatcgccttagtgttgaccggttcccgcagtgcttggggcattgggttactaattggcattgcctacgccatttatttaagttggtactggttagtggccctggctgggggagccactgccatggtgttatgggcatcctttggcccctttggcaaagaaccattgcgacagatagtgcctaaatatttttggggcagattatccgatgaactttaccccgaccgttaccgcactgctcttcgtagcacccaatggcaatttagctgggatatgttcctggaccaacccatttttggccagggcttgcggaattttacccccctgtaccaagccgccatgaacgtttggattggccatccccataacttggtgctgatgatgttgggggaaacgggcttgatcggcactgcgttaatgctgggagcggtgggcttcattctggcccagggcatggtgctactgattcacctcagtcgtggtggcggttttcgccgtcggtcccaacatttattactgctgtcctatggcattgcctttgccgccctttgtttatacaacctattcgatgtcaccatttttgatatgcggaataatgtcttgggctggattttcctagcggcgatcgccggggtgagccaacggtatggaaccaaattagcccagggtgatccggcaaaattacaggtgcctgggtaaaagtcgttgctttcaggttctcgatgttctggtctaccatgggaaatgtagcaaggtgaaattaattgctcaatgccggccattgccgattgacccttcccaataaaccccatcgccctccgaatttcccatgacctcaactaccccagagattgaagccctcgccgccgacattggtgaacaaattgccattgacgtggccaagtggaatttatttttggccgaagcccatttgcatattcccctggcggaaagggtttatcccctgttggagaaagatgaactggggcgggctggggtggaagccgctctgaaggatttgtccgtggcgatcggtgggggcaaagtgaacatttccctactggatgccctttccagcaccatggttaaccgtttgctgaccctgttggaagaatatcaaagtaagaatttttaaactttttccgcccttaaaagctagtaaaaattcccatttgttcagtgtttttgccattgtccttagaacgtgtttggaaagttttattccgccccctaaatcgacccactaaagctccggcaataatgggggactttcacccagtttccccccaaatttggggg
>97	N operona: 80	first-last	SYNGTS_0097	gene_poz=(601-906)	slr0729	hypothetical protein	ORF_ID:slr0729	/position=113719 - 115224 (114319 - 114624)	/lenght=1506 (306)	/codons=502 (102)	/complement=false	GC-compoz=50.326797385620914%	/LCI1=1.0	/LCI2=0.2768976897689769	p_i1=0.1590275610178063	p_i2=0.416952546091193	/Tai=0.2817489739384762	/Tei=0.4752572914820737	/EEI=4.091700144801405
accgcactgctcttcgtagcacccaatggcaatttagctgggatatgttcctggaccaacccatttttggccagggcttgcggaattttacccccctgtaccaagccgccatgaacgtttggattggccatccccataacttggtgctgatgatgttgggggaaacgggcttgatcggcactgcgttaatgctgggagcggtgggcttcattctggcccagggcatggtgctactgattcacctcagtcgtggtggcggttttcgccgtcggtcccaacatttattactgctgtcctatggcattgcctttgccgccctttgtttatacaacctattcgatgtcaccatttttgatatgcggaataatgtcttgggctggattttcctagcggcgatcgccggggtgagccaacggtatggaaccaaattagcccagggtgatccggcaaaattacaggtgcctgggtaaaagtcgttgctttcaggttctcgatgttctggtctaccatgggaaatgtagcaaggtgaaattaattgctcaatgccggccattgccgattgacccttcccaataaaccccatcgccctccgaatttcccatgacctcaactaccccagagattgaagccctcgccgccgacattggtgaacaaattgccattgacgtggccaagtggaatttatttttggccgaagcccatttgcatattcccctggcggaaagggtttatcccctgttggagaaagatgaactggggcgggctggggtggaagccgctctgaaggatttgtccgtggcgatcggtgggggcaaagtgaacatttccctactggatgccctttccagcaccatggttaaccgtttgctgaccctgttggaagaatatcaaagtaagaatttttaaactttttccgcccttaaaagctagtaaaaattcccatttgttcagtgtttttgccattgtccttagaacgtgtttggaaagttttattccgccccctaaatcgacccactaaagctccggcaataatgggggactttcacccagtttccccccaaatttggggggccaggggagcttttaaaacatgctcttaaacctaggcaacctaagcaaagattaaattttcattcaccaccaagcccattaaccatggccagcacccccatccagagcgaagctcgtaccgacctagaacctagctttgtcattcccctcgtactgctgtttggagccataccgattttctttctacagatgtgggtcggcctggcgatcgccgtgtttggtgtttttttaatggtgcagaccgccattatcaaactcagctttacggccaccgcgttggaagtgtaccgtgggagcaagttaattcgttcttttccttacacagagtggcaaaactggcgaatcttttgggaacccgctcccattttgttttattttaaagaggtcaagagcatccattttttgccgattatctttgaccccggcaccctcaaa
>98	N operona: 81	first	SYNGTS_0098	gene_poz=(601-999)	slr0730	hypothetical protein	ORF_ID:slr0730	/position=114274 - 115872 (114874 - 115272)	/lenght=1599 (399)	/codons=533 (133)	/complement=false	GC-compoz=49.87468671679198%	/LCI1=0.9646464646464646	/LCI2=0.1532828282828283	p_i1=0.13938741103711452	p_i2=0.10488397287472238	/Tai=0.4950094289767244	/Tei=0.19439557558725015	/EEI=2.8136024061431986
ccgattgacccttcccaataaaccccatcgccctccgaatttcccatgacctcaactaccccagagattgaagccctcgccgccgacattggtgaacaaattgccattgacgtggccaagtggaatttatttttggccgaagcccatttgcatattcccctggcggaaagggtttatcccctgttggagaaagatgaactggggcgggctggggtggaagccgctctgaaggatttgtccgtggcgatcggtgggggcaaagtgaacatttccctactggatgccctttccagcaccatggttaaccgtttgctgaccctgttggaagaatatcaaagtaagaatttttaaactttttccgcccttaaaagctagtaaaaattcccatttgttcagtgtttttgccattgtccttagaacgtgtttggaaagttttattccgccccctaaatcgacccactaaagctccggcaataatgggggactttcacccagtttccccccaaatttggggggccaggggagcttttaaaacatgctcttaaacctaggcaacctaagcaaagattaaattttcattcaccaccaagcccattaaccatggccagcacccccatccagagcgaagctcgtaccgacctagaacctagctttgtcattcccctcgtactgctgtttggagccataccgattttctttctacagatgtgggtcggcctggcgatcgccgtgtttggtgtttttttaatggtgcagaccgccattatcaaactcagctttacggccaccgcgttggaagtgtaccgtgggagcaagttaattcgttcttttccttacacagagtggcaaaactggcgaatcttttgggaacccgctcccattttgttttattttaaagaggtcaagagcatccattttttgccgattatctttgaccccggcaccctcaaagcttgtcttgagcgccattgtcccctccagtccctacgtgcggaatgaccccagaattgaatcctaattttcccgaagaaactacctccgatgcttggctgaccccagcagatgccggccaggatggtgatgcccaggaaccggcggaagatgggggagaagaaggagtagtgtcggaagaactggccctgcctgaggacttacctcctatggatgccatggtggcggcagtggaagaaatgactccggtggtggtgcccgaaactgtaccagaaacagaaaccccagccttagaggatttggtcgcccaaaagaccgccctggaaaaggacattgccgctctgcaacgggaaaaagcccagtggtatggccagcagttccagcaattacagcgggaaatggcccggttagtggaggaaggcaccagggaattagggcaaagaaaagcagctctggaaaaggaaattgagaagttagagcgccgtcaggaacggattcaacaggaaatgcgtaccacttttgccggggcttcccaggagttggccatccgcgtgcagggctttaaggattatttggtggggagtttgcaggatttggtttccgccgccgaccagttggaattaggggtgggggacagttgggagtctt
>99	N operona: 81	last	SYNGTS_0099	gene_poz=(601-1809)	slr0731	hypothetical protein	ORF_ID:slr0731	/position=114669 - 117077 (115269 - 116477)	/lenght=2409 (1209)	/codons=803 (403)	/complement=false	GC-compoz=52.93631100082713%	/LCI1=0.951077943615257	/LCI2=0.17960199004975125	p_i1=0.13218514780764817	p_i2=0.16050289417967117	/Tai=0.41906244636555856	/Tei=0.24445260476170405	/EEI=2.994596425152611
gtgtttttgccattgtccttagaacgtgtttggaaagttttattccgccccctaaatcgacccactaaagctccggcaataatgggggactttcacccagtttccccccaaatttggggggccaggggagcttttaaaacatgctcttaaacctaggcaacctaagcaaagattaaattttcattcaccaccaagcccattaaccatggccagcacccccatccagagcgaagctcgtaccgacctagaacctagctttgtcattcccctcgtactgctgtttggagccataccgattttctttctacagatgtgggtcggcctggcgatcgccgtgtttggtgtttttttaatggtgcagaccgccattatcaaactcagctttacggccaccgcgttggaagtgtaccgtgggagcaagttaattcgttcttttccttacacagagtggcaaaactggcgaatcttttgggaacccgctcccattttgttttattttaaagaggtcaagagcatccattttttgccgattatctttgaccccggcaccctcaaagcttgtcttgagcgccattgtcccctccagtccctacgtgcggaatgaccccagaattgaatcctaattttcccgaagaaactacctccgatgcttggctgaccccagcagatgccggccaggatggtgatgcccaggaaccggcggaagatgggggagaagaaggagtagtgtcggaagaactggccctgcctgaggacttacctcctatggatgccatggtggcggcagtggaagaaatgactccggtggtggtgcccgaaactgtaccagaaacagaaaccccagccttagaggatttggtcgcccaaaagaccgccctggaaaaggacattgccgctctgcaacgggaaaaagcccagtggtatggccagcagttccagcaattacagcgggaaatggcccggttagtggaggaaggcaccagggaattagggcaaagaaaagcagctctggaaaaggaaattgagaagttagagcgccgtcaggaacggattcaacaggaaatgcgtaccacttttgccggggcttcccaggagttggccatccgcgtgcagggctttaaggattatttggtggggagtttgcaggatttggtttccgccgccgaccagttggaattaggggtgggggacagttgggagtcttcctctacccatggggatgcgattattgaaaatgccgacccaactccggtggtgagttttgcggagcagggttttagtagccaaaaacgacaaatccaagctttgctggagcaataccgcactcgccctgattattacggtcccccttggcagttgcgtcgtacctttgagccagtccacgccgaacggattgagaattggttctttaccctgggcggtcggggagcaatcctcagtttagacagtcgtttacaaaatattttggtgggttcagcggcgatcgccattttgaatcagctctacggcgatcgttgtcgggcgttaattttggcggccaccccagaaagattgggggaatggcgacggggtttacaggattgtttgggtatttcccgcagtgactttggcccagaccggggcattgttttgtttgaatcggccaatgccttgatccagcgggcggaaagattggtcggcgatcgccaaatgccgttggtgttggtggatgaaacagaggaacaaattgacttagccctgttgcaattcccccttttactggcctttgcacctagttaccaagtcggaggcagtaactatttttcttagtccaatcaaagtctaattagcccggccattcccctaacttttagccttggatgctggtcaactggggacagagttgagcaaaaacttgtttaatcgtccgggcagtggtctcaatatccgccatggtggtttcccggccaaaggtgagacgaatacccgctagggcctgttgttcctggtaacccatggccaacagtactgggctgggattaagtttgccggaattacaggcggccccggcactaatggcaataccttcccggttcaaagcccgcaccaactgtttcccggtcagccccgcagtgcaatggcgacgggattggacaacaaagctaacgtgatggggcaatcgataaaggcgatcgccagtgggggtcaaaaattcgcagtcggccagcaggtcgaagcaacggtcccgcagggtttgtaacctagtcatttcctcggccaattcatggtgggccaacttggcggctatccccaaaccaacaatggccggcaggggaggagtaccggatcttaaaccttgttcctgccctcctcccatgagtagtgggccaatggccaggtcgggatgaatgtataaagccccagcaccct
>100	N operona: 82	first-last	SYNGTS_0100	gene_poz=(601-1776)	nifS	NifS protein	ORF_ID:sll0704	/position=115918 - 118293 (116518 - 117693)	/lenght=2376 (1176)	/codons=792 (392)	/complement=true	GC-compoz=54.506802721088434%	/LCI1=1.0647911338448424	/LCI2=0.29283887468030684	p_i1=0.19804737648273651	p_i2=0.4599837131950653	/Tai=0.5263481550225	/Tei=0.5139853418755588	/EEI=2.660530347883022
ctcgccgccaaacagacaatggcaaagcccaaagctaataaatccatgccttcatatttgccaaagtcaaaaataataattttcctggccaccgcaatcatagctgtcacaatcaccaattccacttggataacattatctttcagataaacagtgatattttccaacagttccagggcaatcaatatatttaaaaataaaccaaaaatctcaattaaactccgattaaaaaagccaaagggttccgtctgcaattcgataattagcaccttaaataggtcgaacaccgcaacaaaaactaccaccatcaggcagatggctaacaacttggaaagtatcttctcaaaagtacgcaacagcgacaaaaacagtaagtcttgatccttagataatattaatctgatgtatctgtggattggtttcatgaacgggcagcagtcaataataaaggtatcgccatattttatcggcaatgatcagccaaatttcgcccagtttgcaatgataattatttgctaggcgatcgccgaagggttgaggaagattacaatgggatcaatcccataggaagagtgttatccgttacctgatcaatgtgccatgaaaatttacctcgattacagtgccaccactccgccccggcaagaggtaaaggccgccgtacaaagttttttggaccaaagttggggcaatcccgctagtctgcaccattggggtaaccgggccgccttggccttagaaaccgcccgtctgcaagtggcccaactgctcaacgctagccaccccgacagcattgttttcacctccggtggcaccgaagccaaccatctagccatatttggggtcacccgcaattaccccagtccccaacatttaatcatttccacggtggaacactcggcgatcgccgaaccagtgcgatggctagaaaaccaaggctggcaagtaactagattaggggtgaatgcccaggggcgggtgaatccgctggaactagagcaagcaatacaaagcaatacagtactaatttccgttatttacggccaaagcgaagtaggcaccctccaacccatcgaagaattgggtcgtatagctcggcaacgacatattcccttccacaccgacgcagtgcaggtggcggggcgctgtccagtggacgttaagcgtttaccagtggatctgctctccctttccagtcacaaactttatggtattcagggtgctggggctttatacattcatcccgacctggccattggcccactactcatgggaggagggcaggaacaaggtttaagatccggtactcctcccctgccggccattgttggtttggggatagccgccaagttggcccaccatgaattggccgaggaaatgactaggttacaaaccctgcgggaccgttgcttcgacctgctggccgactgcgaatttttgacccccactggcgatcgcctttatcgattgccccatcacgttagctttgttgtccaatcccgtcgccattgcactgcggggctgaccgggaaacagttggtgcgggctttgaaccgggaaggtattgccattagtgccggggccgcctgtaattccggcaaacttaatcccagcccagtactgttggccatgggttaccaggaacaacaggccctagcgggtattcgtctcacctttggccgggaaaccaccatggcggatattgagaccactgcccggacgattaaacaagtttttgctcaactctgtccccagttgaccagcatccaaggctaaaagttaggggaatggccgggctaattagactttgattggactaagaaaaatagttactgcctccgacttggtaactaggtgcaaaggccagtaaaagggggaattgcaacagggctaagtcaatttgttcctctgtttcatccaccaacaccaacggcatttggcgatcgccgaccaatctttccgcccgctggatcaaggcattggccgattcaaacaaaacaatgccccggtctgggccaaagtcactgcgggaaatacccaaacaatcctgtaaaccccgtcgccattcccccaatctttctggggtggccgccaaaattaacgcccgacaacgatcgccgtagagctgattcaaaatggcgatcgccgctgaacccaccaaaatattttgtaaacgactgtctaaactgaggattgctccccgaccgcccagggtaaagaaccaattctcaatccgttcggcgtggactggctcaaaggtacgacgcaactgccaagggggaccgtaataatcagggcgagtgcggtattgctccagcaaagcttggatttgtcgtttttggctactaaaaccctgctccgcaaaactcaccaccg
>101	N operona: 83	first-last	SYNGTS_0101	gene_poz=(601-1068)	slr0732	hypothetical protein	ORF_ID:slr0732	/position=117269 - 118936 (117869 - 118336)	/lenght=1668 (468)	/codons=556 (156)	/complement=false	GC-compoz=36.11111111111111%	/LCI1=1.1268817204301076	/LCI2=0.057634408602150536	p_i1=0.23860466174064132	p_i2=0.004120987244994904	/Tai=0.4582585881428525	/Tei=0.10370888852049542	/EEI=2.3890212199179155
agtactgtattgctttgtattgcttgctctagttccagcggattcacccgcccctgggcattcacccctaatctagttacttgccagccttggttttctagccatcgcactggttcggcgatcgccgagtgttccaccgtggaaatgattaaatgttggggactggggtaattgcgggtgaccccaaatatggctagatggttggcttcggtgccaccggaggtgaaaacaatgctgtcggggtggctagcgttgagcagttgggccacttgcagacgggcggtttctaaggccaaggcggcccggttaccccaatggtgcagactagcgggattgccccaactttggtccaaaaaactttgtacggcggcctttacctcttgccggggcggagtggtggcactgtaatcgaggtaaattttcatggcacattgatcaggtaacggataacactcttcctatgggattgatcccattgtaatcttcctcaacccttcggcgatcgcctagcaaataattatcattgcaaactgggcgaaatttggctgatcattgccgataaaatatggcgatacctttattattgactgctgcccgttcatgaaaccaatccacagatacatcagattaatattatctaaggatcaagacttactgtttttgtcgctgttgcgtacttttgagaagatactttccaagttgttagccatctgcctgatggtggtagtttttgttgcggtgttcgacctatttaaggtgctaattatcgaattgcagacggaaccctttggcttttttaatcggagtttaattgagatttttggtttatttttaaatatattgattgccctggaactgttggaaaatatcactgtttatctgaaagataatgttatccaagtggaattggtgattgtgacagctatgattgcggtggccaggaaaattattatttttgactttggcaaatatgaaggcatggatttattagctttgggctttgccattgtctgtttggcggcgagcttttggatggttaagaagttgaatgttaataataagcactaacttagtacaaagtttgacaatatttggcaattttcccataggggcaatgactccaattcctgccaactaatgcccttggcgatcgccagttgtaataggttcatactttcccgggcccgttgcccaaaccagtgggcgctgataatccggtcttgggagtccaatgccagtttatacatcccccgtaggtcacagtggtcgctgtagggttcaaagcctcggatgattttttcggtgtagtctgtgcaggcggggtccccgatacgataccaaggggggtctaggtcaatgagaaaggggatttggccgtagttaattggagtggtattttttcccaaaacctggtggaccacatacctggcttcctgctgggcaatggcagggcaatggtagccctttaaccagtcgccacaggcataaatttggctatgggcggtttgcaaatgatcattaatgctgaggtatgaactatccttcaatgtttgattaaattccggcagattagcgagtaaatttccatacttcagcgatcgccctatggcgagcaaattatccacggctaggtgatggcgagattcttcggaaccatggttgaactgg
>102	N operona: 84	first	SYNGTS_0102	gene_poz=(601-1800)	sll0703	hypothetical protein	ORF_ID:sll0703	/position=117733 - 120132 (118333 - 119532)	/lenght=2400 (1200)	/codons=800 (400)	/complement=true	GC-compoz=48.91666666666667%	/LCI1=1.1027568922305764	/LCI2=0.22464494569757726	p_i1=0.22251956723968483	p_i2=0.27394791794566303	/Tai=0.6195092181996773	/Tei=0.34655312615109674	/EEI=2.129963184611768
tcttggcatttgccatatcccttcaagaatgcggaaacattcattatcacattcttaatataagctaacccccggacagtgaaggttccagcccaccaaatcagcgcagcagcaaggctaggggtagaattgccaggaaagagaattattccccctttaattgtttgcccatggccatcgttatcaattaccgttctccgatcgccgtccttggtgcctgcttatgtatctcggcgatcgcccctgtccaagctattcccattcagcctcctctgttggtgagtcagactcaactgttaccaccgccgcccgccagtcccaatccagtgccggacccgagtgcgctgagcttcacccccaatgccacttcttaccgggtaatggccttgattacttccccagtagaagaacaacaggttaaagcagcctatcctggcgcttttttcaccaacttcaatgggcaacggttattacaaataggtagttttagcgatcctctcaatgctcaacaggcggccttaagtctgcaaaatttaggactagaaacggtgattaatccctaggtttggcgatcgcctattaccagtcaaaggttaatttatgtaccagctagtgattatcggggccagtctggaggggctaacggcagcccatagttgcatcgaacgatatcccacagcccgcattgccctagtcacccagggttgggaacagggttggtctggcgatcgccatggggacttaggggaggaaaacttttgggaagagttacgcttgctagcagcccaaggagttgatgtggtggtagggcagggaattttctcacaatcatcaggattgctatgtcaaacccaggagcggaccttagagggggaaagctatctactcaccagtggcaaagccgattctaaagattcgaatgtccttgccattcctggtccgaattcggataaggtaatgcctcaaagatgggtcatcgtggggacactgccagaaaatttggtttttgcccagaagctaaccaaactgggccatggagtcaccatcctgagtcggaatggttacctattaccaggggaagaccgggaaatggctagccttctgcaatgctatttggctagtttaggcattgaattttggtttaattgcactaacttaacttcccattacaatcaagacaaaagcacctatagcatccagttcaaccatggttccgaagaatctcgccatcacctagccgtggataatttgctcgccatagggcgatcgctgaagtatggaaatttactcgctaatctgccggaatttaatcaaacattgaaggatagttcatacctcagcattaatgatcatttgcaaaccgcccatagccaaatttatgcctgtggcgactggttaaagggctaccattgccctgccattgcccagcaggaagccaggtatgtggtccaccaggttttgggaaaaaataccactccaattaactacggccaaatcccctttctcattgacctagaccccccttggtatcgtatcggggaccccgcctgcacagactacaccgaaaaaatcatccgaggctttgaaccctacagcgaccactgtgacctacgggggatgtataaactggcattggactcccaagaccggattatcagcgcccactggtttgggcaacgggcccgggaaagtatgaacctattacaactggcgatcgccaagggcattagttggcaggaattggagtcattgcccctatgggaaaattgccaaatattgtcaaactttgtactaagttagtgcttattattaacattcaacttcttaaccatccaaaagctcgccgccaaacagacaatggcaaagcccaaagctaataaatccatgccttcatatttgccaaagtcaaaaataataattttcctggccaccgcaatcatagctgtcacaatcaccaattccacttggataacattatctttcagataaacagtgatattttccaacagttccagggcaatcaatatatttaaaaataaaccaaaaatctcaattaaactccgattaaaaaagccaaagggttccgtctgcaattcgataattagcaccttaaataggtcgaacaccgcaacaaaaactaccaccatcaggcagatggctaacaacttggaaagtatcttctcaaaagtacgcaacagcgacaaaaacagtaagtcttgatccttagataatattaatctgatgtatctgtggattggtttcatgaacgggcagcagtcaataataaaggtatcgccatattttatcggcaatgatcagccaaatttcgcccagtttgcaatgataattatttgctaggcgatcgccgaagggttgaggaagattacaatgggatcaatc
>103	N operona: 84	last	SYNGTS_0103	gene_poz=(601-993)	sll0702	hypothetical protein	ORF_ID:sll0702	/position=118970 - 120562 (119570 - 119962)	/lenght=1593 (393)	/codons=531 (131)	/complement=true	GC-compoz=50.89058524173028%	/LCI1=0.8974358974358975	/LCI2=0.10076923076923076	p_i1=0.10563677526214527	p_i2=0.029172479849261836	/Tai=0.5972507043265736	/Tei=0.12625523186433565	/EEI=2.4685871730503988
atgtctacaaggagtctaactcatcatggcaaccataactgattccgatctacaggaactgaaagacttaatcaatgggcttgataaaaaaatcgacgttaatcaggctcggatcgatgaaaggttaaatgcaatagaatccaacctatcagacctcaaaaaacaggctgataaacaggacaaccgcttatgggttctcatttcggggatgtttattgcacttctggggattttgacaaagtttgcatttttccccaacccttagccttctaagaagatattccctcctaaatcgccactacgggaatgaggacaaccaatcccaacccataacgatgagctaaacgtaaacggtcaatgatcattgtttcgaaatttggaaattatgacggtcatcacagtttacctacagaaataaatcccacctctgtcttggcatttgccatatcccttcaagaatgcggaaacattcattatcacattcttaatataagctaacccccggacagtgaaggttccagcccaccaaatcagcgcagcagcaaggctaggggtagaattgccaggaaagagaattattccccctttaattgtttgcccatggccatcgttatcaattaccgttctccgatcgccgtccttggtgcctgcttatgtatctcggcgatcgcccctgtccaagctattcccattcagcctcctctgttggtgagtcagactcaactgttaccaccgccgcccgccagtcccaatccagtgccggacccgagtgcgctgagcttcacccccaatgccacttcttaccgggtaatggccttgattacttccccagtagaagaacaacaggttaaagcagcctatcctggcgcttttttcaccaacttcaatgggcaacggttattacaaataggtagttttagcgatcctctcaatgctcaacaggcggccttaagtctgcaaaatttaggactagaaacggtgattaatccctaggtttggcgatcgcctattaccagtcaaaggttaatttatgtaccagctagtgattatcggggccagtctggaggggctaacggcagcccatagttgcatcgaacgatatcccacagcccgcattgccctagtcacccagggttgggaacagggttggtctggcgatcgccatggggacttaggggaggaaaacttttgggaagagttacgcttgctagcagcccaaggagttgatgtggtggtagggcagggaattttctcacaatcatcaggattgctatgtcaaacccaggagcggaccttagagggggaaagctatctactcaccagtggcaaagccgattctaaagattcgaatgtccttgccattcctggtccgaattcggataaggtaatgcctcaaagatgggtcatcgtggggacactgccagaaaatttggtttttgcccagaagctaaccaaactgggccatggagtcaccatcctgagtcggaatggttacctattaccaggggaagaccgggaaatggctagccttctgcaatgctatttggctagtttaggcattgaattttggtttaattgcactaacttaacttc
>104	N operona: 85	first-last	SYNGTS_0104	gene_poz=(601-840)	ssl1328	hypothetical protein	ORF_ID:ssl1328	/position=119698 - 121137 (120298 - 120537)	/lenght=1440 (240)	/codons=480 (80)	/complement=true	GC-compoz=40.416666666666664%	/LCI1=1.0	/LCI2=0.12531645569620253	p_i1=0.1590275610178063	p_i2=0.058174921795034334	/Tai=0.5671828119432054	/Tei=0.1523574296155309	/EEI=2.027594856429778
gtaatgtggtcggtgatttgtttgaaggaagtgggactaactccggtggtatcccgataggtttctgcttttaaaccttccacatcttctagggtgtactggcattttcctacccgccgggcatagttcactaggcttttaattgctgccaatcgcacattaatggtggctggtttgagatccttggctagtaactctgctcgatagcgtaaaaccatggcgatcgcctggaaatgatccaagctcaaaaaccaggcaatgacatctggggacggttcttcgccggccatggtgagaaaaaaatcctttaacgctttggcataggtcctcctggtattaggcgatcttttatcccgcagaagttcttcgaggatattttggttaagcccagataaattgttaggggaagggaggaacatagggaagaagttgttatgtgattcttactctttcaccatcaaaaagggtcacatagtttgatagcagtcgtgggaccgagtctgatccgttaccctaaaagcagaaaagaagaagctgtaaactctctccatctaggggcaaaaatccaacatctaatgtctacaaggagtctaactcatcatggcaaccataactgattccgatctacaggaactgaaagacttaatcaatgggcttgataaaaaaatcgacgttaatcaggctcggatcgatgaaaggttaaatgcaatagaatccaacctatcagacctcaaaaaacaggctgataaacaggacaaccgcttatgggttctcatttcggggatgtttattgcacttctggggattttgacaaagtttgcatttttccccaacccttagccttctaagaagatattccctcctaaatcgccactacgggaatgaggacaaccaatcccaacccataacgatgagctaaacgtaaacggtcaatgatcattgtttcgaaatttggaaattatgacggtcatcacagtttacctacagaaataaatcccacctctgtcttggcatttgccatatcccttcaagaatgcggaaacattcattatcacattcttaatataagctaacccccggacagtgaaggttccagcccaccaaatcagcgcagcagcaaggctaggggtagaattgccaggaaagagaattattccccctttaattgtttgcccatggccatcgttatcaattaccgttctccgatcgccgtccttggtgcctgcttatgtatctcggcgatcgcccctgtccaagctattcccattcagcctcctctgttggtgagtcagactcaactgttaccaccgccgcccgccagtcccaatccagtgccggacccgagtgcgctgagcttcacccccaatgccacttcttaccgggtaatggccttgattacttccccagtagaagaacaacaggttaaagcagcctatcctg
>105	N operona: 86	first-last	SYNGTS_0105	gene_poz=(601-1542)	xerC	integrase-recombinase protein	ORF_ID:slr0733	/position=120119 - 122260 (120719 - 121660)	/lenght=2142 (942)	/codons=714 (314)	/complement=false	GC-compoz=49.469214437367306%	/LCI1=0.9691160809371672	/LCI2=0.1834930777422791	p_i1=0.14180143503350062	p_i2=0.16952803888141094	/Tai=0.4877867386414174	/Tei=0.25257523499326984	/EEI=2.8522089368960772
ggcaaatgccaagacagaggtgggatttatttctgtaggtaaactgtgatgaccgtcataatttccaaatttcgaaacaatgatcattgaccgtttacgtttagctcatcgttatgggttgggattggttgtcctcattcccgtagtggcgatttaggagggaatatcttcttagaaggctaagggttggggaaaaatgcaaactttgtcaaaatccccagaagtgcaataaacatccccgaaatgagaacccataagcggttgtcctgtttatcagcctgttttttgaggtctgataggttggattctattgcatttaacctttcatcgatccgagcctgattaacgtcgatttttttatcaagcccattgattaagtctttcagttcctgtagatcggaatcagttatggttgccatgatgagttagactccttgtagacattagatgttggatttttgcccctagatggagagagtttacagcttcttcttttctgcttttagggtaacggatcagactcggtcccacgactgctatcaaactatgtgaccctttttgatggtgaaagagtaagaatcacataacaacttcttccctatgttcctcccttcccctaacaatttatctgggcttaaccaaaatatcctcgaagaacttctgcgggataaaagatcgcctaataccaggaggacctatgccaaagcgttaaaggatttttttctcaccatggccggcgaagaaccgtccccagatgtcattgcctggtttttgagcttggatcatttccaggcgatcgccatggttttacgctatcgagcagagttactagccaaggatctcaaaccagccaccattaatgtgcgattggcagcaattaaaagcctagtgaactatgcccggcgggtaggaaaatgccagtacaccctagaagatgtggaaggtttaaaagcagaaacctatcgggataccaccggagttagtcccacttccttcaaacaaatcaccgaccacattacccctgattccctcaaaggtaagcgggatttagccattatgcgtttgctctgggacaatgccctgcggcgggcggaagtttgtggacttaacgtcggggactatcaaccaacagagcggcaattactaattaaaggcaaaggaaaattaggcaaacaggccatcaccctcagcgccaagggcatggctttaatcaaccaatggttaactgccattggcccccgcccaaaaaatgaacccctattttgcaccctagaccgggcaacttttggccatcgtcttagtggcaatgccatctataaccttgtccgcaccagtgccgaatccgccggcattcataaagttatgagtccccaccgagtccgccacagcgccatcaccgccgccctagaagccaccaatggcgatacccgcaaagtgcaaaaactcagtcgccacagcaatctaaatactctgatgatctacgacgataaccgtcaccagcaccaggctcaaatcactgatattctggcggatctgctctaaattttctggcttatgggagaaattaccgaaatttcttcaatttttctagccaaacttttccatcatcgttttagcccgtttatggttggcgatcgcctgacgaaattcagccttctgcttagcctgttccagaattgcagtccaggcctctttgtcctctatatagtgttcgaataaagcctcaaataaaacttccctgctcaaaccttccttcgcacagagcttggtgagccgctccatcatcttgctctccaggcgaatggtggtctgcttggtggaaaaatttttgctgactttgctcacagaatttaagttactagacttcgacatacttaaagtttttgaataatttacaattgcttgcctaagtttacagtaatctactagcttttaatttttatagtctagatacctagataactaaaattctaaactcttaagttaaagtatttaagatatttataattctagcaactaaggttgcttttgacaaaattttttctactatcgaccgggcgaaagatgaaaggttatttactgggagacggggtcaaggacgttttgaggtgagagcaaaatcgagatctgccctatgatcaa
>106	N operona: 87	first-last	SYNGTS_0106	gene_poz=(601-885)	ssl1326	hypothetical protein	ORF_ID:ssl1326	/position=121106 - 122590 (121706 - 121990)	/lenght=1485 (285)	/codons=495 (95)	/complement=true	GC-compoz=45.614035087719294%	/LCI1=0.975177304964539	/LCI2=0.08794326241134748	p_i1=0.14510749399291026	p_i2=0.01851652299303119	/Tai=0.5119509332250431	/Tei=0.11666487069372808	/EEI=2.7607613863449023
aatccgcctccagcagaatttttactaagccttggcgatcgccgggaatggttttgcctgtggcagtttctagttccggtaaaagcgtgcggtatctctgtaaactctgttcccgtaatcgccaacccctgcccttggttttctggctaatgactgccatcaaaatgcctagagccgctccggtagctccctgggctggttcttgggcatcaaacaggtcaatagttaagcctgacatgagactcagctcataggcgatggcggcccctacaacccccgccccaataacggcaatgtttggcataggttagtttctctgttgctcgaatcttgatcatagggcagatctcgattttgctctcacctcaaaacgtccttgaccccgtctcccagtaaataacctttcatctttcgcccggtcgatagtagaaaaaattttgtcaaaagcaaccttagttgctagaattataaatatcttaaatactttaacttaagagtttagaattttagttatctaggtatctagactataaaaattaaaagctagtagattactgtaaacttaggcaagcaattgtaaattattcaaaaactttaagtatgtcgaagtctagtaacttaaattctgtgagcaaagtcagcaaaaatttttccaccaagcagaccaccattcgcctggagagcaagatgatggagcggctcaccaagctctgtgcgaaggaaggtttgagcagggaagttttatttgaggctttattcgaacactatatagaggacaaagaggcctggactgcaattctggaacaggctaagcagaaggctgaatttcgtcaggcgatcgccaaccataaacgggctaaaacgatgatggaaaagtttggctagaaaaattgaagaaatttcggtaatttctcccataagccagaaaatttagagcagatccgccagaatatcagtgatttgagcctggtgctggtgacggttatcgtcgtagatcatcagagtatttagattgctgtggcgactgagtttttgcactttgcgggtatcgccattggtggcttctagggcggcggtgatggcgctgtggcggactcggtggggactcataactttatgaatgccggcggattcggcactggtgcggacaaggttatagatggcattgccactaagacgatggccaaaagttgcccggtctagggtgcaaaataggggttcattttttgggcgggggccaatggcagttaaccattggttgattaaagccatgcccttggcgctgagggtgatggcctgtttgcctaattttcctttgcctttaattagtaattgccgctctgttggttgatagtccccgacgttaagtccacaaacttccgcccgccgcagggcattgtcccagagcaaacgcataatggctaaatcccgcttacctttgagggaatcaggggtaatgtggtcggtgatttgtttgaaggaagt
>107	N operona: 88	first-last	SYNGTS_0107	gene_poz=(601-1719)	slr0734	hypothetical protein	ORF_ID:slr0734	/position=121687 - 124005 (122287 - 123405)	/lenght=2319 (1119)	/codons=773 (373)	/complement=false	GC-compoz=51.385165326184094%	/LCI1=1.0896057347670252	/LCI2=0.25188172043010765	p_i1=0.21392052530568387	p_i2=0.3482526587987289	/Tai=0.5208038363154912	/Tei=0.413427392918856	/EEI=2.566674839679981
cgaaatttcttcaatttttctagccaaacttttccatcatcgttttagcccgtttatggttggcgatcgcctgacgaaattcagccttctgcttagcctgttccagaattgcagtccaggcctctttgtcctctatatagtgttcgaataaagcctcaaataaaacttccctgctcaaaccttccttcgcacagagcttggtgagccgctccatcatcttgctctccaggcgaatggtggtctgcttggtggaaaaatttttgctgactttgctcacagaatttaagttactagacttcgacatacttaaagtttttgaataatttacaattgcttgcctaagtttacagtaatctactagcttttaatttttatagtctagatacctagataactaaaattctaaactcttaagttaaagtatttaagatatttataattctagcaactaaggttgcttttgacaaaattttttctactatcgaccgggcgaaagatgaaaggttatttactgggagacggggtcaaggacgttttgaggtgagagcaaaatcgagatctgccctatgatcaagattcgagcaacagagaaactaacctatgccaaacattgccgttattggggcgggggttgtaggggccgccatcgcctatgagctgagtctcatgtcaggcttaactattgacctgtttgatgcccaagaaccagcccagggagctaccggagcggctctaggcattttgatggcagtcattagccagaaaaccaagggcaggggttggcgattacgggaacagagtttacagagataccgcacgcttttaccggaactagaaactgccacaggcaaaaccattcccggcgatcgccaaggcttagtaaaaattctgctggaggcggattggtcccgttggcaacaattgcaagctgtccgtcggagccaaggctatcctctggaattgtggactaggccggaagttgagcagaaattatctggttggcctttgggttacgggcccatcgccggagcaatctattccccttgggattggcaaattcagccccaagccctcacccaacgattaattgaagcagctcaacaacggggagtgcgttgtcatttccaccaagctgctcatcctttgcctgttgccgattctatcaatcactgccagaacattcaaactaaccaagccaaatttccaacggattatgttgtgatcaccgcagggctaggcagtaacctcctgatcaaccccaacagcgataacaatgagtcgttgcagttacagccggtgattggccaagcctttttgttgcaacttgctgatgctgataatcccctgaaaaattctccttggcgatcggtcctgaccactgaagatattcacctagttcccctggccaatggccaattttggttgggggccaccgtcgaatttccctctgactgtgccaacggagaacccaatgtccaactaagggaaaacctttggcaccaggcgatcgcctattatccatttttggaacgggcggaaattattaattattggagtggtaaacgtccccggccggtgggggaaagtgcgccagtaatccgtcccctagatggctatgacaatgttctattggccactggccattaccgcaatggcgttctcctcgccccaggtacagcccaggaagtaaaaacttggttgaaggcaaagttagcctagacaacagaccgcatcctaggccggagggaagttctaagttcagtgtgaatagcgtaaattttccacttatagtagtttcaaataaagctgagacgctaaacgccacagtaagaacggataatttcatcaagagacgtgtcaataggagcgtacattctagctcgtttcaaggcactaaagtcatgctcaatatcatttaaatcaggagaatatttcggcaaaaaaagaacttcatgacctgcttctttagccaattctttaatggcagttttacgatgaataggagcattatccattattaatattgatggaatgtcgagggagggtagcaaatataattttaaccatccttcaaagccttctgcattcaaactcccggtaaaaaccatcggcgcaatcaaatctttttttccttttcttctccctgctactagattttctctgactcccctttttccttgtctatctccataaactttttttcctttttttgaccaggcataaatacaagcctggattgcttcgaatccagattcatctatgtaaactatagcttgactaccatagagcttaattagttctcttaacattctatagtac
>108	N operona: 89	first	SYNGTS_0108	gene_poz=(601-1095)	sll0700	transposase	ORF_ID:sll0700	/position=122901 - 124595 (123501 - 123995)	/lenght=1695 (495)	/codons=565 (165)	/complement=true	GC-compoz=36.76767676767677%	/LCI1=1.2520325203252032	/LCI2=0.16747967479674797	p_i1=0.327053552476001	p_i2=0.13363917431514608	/Tai=0.666666021212702	/Tei=0.22027525688363148	/EEI=1.5430764103681935
ggtactgggttggggctttccattgtcaaaaatatcattgccaaacatcaaagccaaatccatttagtcagtgaggtgggggtgggtactactttttggtttgatctggccgtgtatcaatccatgttgatggtggtgggctaggtttcgctttgacaaccctgatcccaaagtatagtcatttcaattaacgatgagagaatttaatgtaaaattatggagtgtacaaaatgaacaggtttaaacaatggcttacagtttagatttaaggcaaagggtagtagcttatatagaagctggaggaaaaataactgaggcttccaagatatataaaataggaaaagcctcgatatacagatggttaaatagagtagatttaagcccaacaaaagtagagcgtcgccataggaaattagactgggaagctctaaaaaaagacgtagaagaaaatcccgatgcaagattgatagacagagccaagaaatttggagtgaggccgagtgccgtatattacgcattaaagaaaatgaaaataaacagaaaaaaaaagaactacgttatcgagaaagaaaccgggaggaacgagttaagtactatagaatgttaagagaactaattaagctctatggtagtcaagctatagtttacatagatgaatctggattcgaagcaatccaggcttgtatttatgcctggtcaaaaaaaggaaaaaaagtttatggagatagacaaggaaaaaggggagtcagagaaaatctagtagcagggagaagaaaaggaaaaaaagatttgattgcgccgatggtttttaccgggagtttgaatgcagaaggctttgaaggatggttaaaattatatttgctaccctccctcgacattccatcaatattaataatggataatgctcctattcatcgtaaaactgccattaaagaattggctaaagaagcaggtcatgaagttctttttttgccgaaatattctcctgatttaaatgatattgagcatgactttagtgccttgaaacgagctagaatgtacgctcctattgacacgtctcttgatgaaattatccgttcttactgtggcgtttagcgtctcagctttatttgaaactactataagtggaaaatttacgctattcacactgaacttagaacttccctccggcctaggatgcggtctgttgtctaggctaactttgccttcaaccaagtttttacttcctgggctgtacctggggcgaggagaacgccattgcggtaatggccagtggccaatagaacattgtcatagccatctaggggacggattactggcgcactttcccccaccggccggggacgtttaccactccaataattaataatttccgcccgttccaaaaatggataataggcgatcgcctggtgccaaaggttttcccttagttggacattgggttctccgttggcacagtcagagggaaattcgacggtggcccccaaccaaaattggccattggccaggggaactaggtgaatatcttcagtggtcaggaccgatcgccaaggagaatttttcaggggattatcagcatcagcaagttgcaacaaaaaggcttggccaatcaccggctgtaactgcaacgactcattgttatcgctgttggggttgatcaggaggttactgcctagccctgcggtgatcacaaca
>109	N operona: 89	last	SYNGTS_0109	gene_poz=(601-960)	sll0699	transposase	ORF_ID:sll0699	/position=123389 - 124948 (123989 - 124348)	/lenght=1560 (360)	/codons=520 (120)	/complement=true	GC-compoz=36.388888888888886%	/LCI1=0.9635854341736695	/LCI2=0.10588235294117647	p_i1=0.13881735278629195	p_i2=0.03426841179288467	/Tai=0.901261517796867	/Tei=0.13084157061359622	/EEI=1.1338534685765533
atttgtaccagctaattgaacaaagcttacgtagttaccaacttaatgctaaggacaaacaactacagttagaaaaaattttggacccggatctccccttcgctctgggtaactacgacctactcctgcaggtaatgaccaatttaattggtaattcgtttaaattcactaaagccggcggaaaaatcattgtccgagcctatcccctccaccgtagtaaccttagagcagaggatggtcctggcctagtacgggtggaaatttctgacactggcatcggcattgacccagaggatcaggcggccatttttgagcggttctatcgggtggaaaaccgggttcacactttggagggtactgggttggggctttccattgtcaaaaatatcattgccaaacatcaaagccaaatccatttagtcagtgaggtgggggtgggtactactttttggtttgatctggccgtgtatcaatccatgttgatggtggtgggctaggtttcgctttgacaaccctgatcccaaagtatagtcatttcaattaacgatgagagaatttaatgtaaaattatggagtgtacaaaatgaacaggtttaaacaatggcttacagtttagatttaaggcaaagggtagtagcttatatagaagctggaggaaaaataactgaggcttccaagatatataaaataggaaaagcctcgatatacagatggttaaatagagtagatttaagcccaacaaaagtagagcgtcgccataggaaattagactgggaagctctaaaaaaagacgtagaagaaaatcccgatgcaagattgatagacagagccaagaaatttggagtgaggccgagtgccgtatattacgcattaaagaaaatgaaaataaacagaaaaaaaaagaactacgttatcgagaaagaaaccgggaggaacgagttaagtactatagaatgttaagagaactaattaagctctatggtagtcaagctatagtttacatagatgaatctggattcgaagcaatccaggcttgtatttatgcctggtcaaaaaaaggaaaaaaagtttatggagatagacaaggaaaaaggggagtcagagaaaatctagtagcagggagaagaaaaggaaaaaaagatttgattgcgccgatggtttttaccgggagtttgaatgcagaaggctttgaaggatggttaaaattatatttgctaccctccctcgacattccatcaatattaataatggataatgctcctattcatcgtaaaactgccattaaagaattggctaaagaagcaggtcatgaagttctttttttgccgaaatattctcctgatttaaatgatattgagcatgactttagtgccttgaaacgagctagaatgtacgctcctattgacacgtctcttgatgaaattatccgttcttactgtggcgtttagcgtctcagctttatttgaaactactataagtggaaaatttacgctattcacactgaacttagaacttccctccggcctaggatgcggtctgttgtctaggctaactttgcct
>110	N operona: 90	first-last	SYNGTS_0110	gene_poz=(601-2592)	ycf26	sensory histidine kinase NblS/DspA/Dfr/Hik33	ORF_ID:sll0698	/position=123852 - 127043 (124452 - 126443)	/lenght=3192 (1992)	/codons=1064 (664)	/complement=true	GC-compoz=47.791164658634536%	/LCI1=1.0769230769230769	/LCI2=0.15032679738562096	p_i1=0.20574852612654126	p_i2=0.09929942226673807	/Tai=0.4099165023626832	/Tei=0.18936948004006426	/EEI=3.328574046389119
accggagaacttgatggttacaggttctgggttttggccaatgcggcgggttttagtaccttgggcttcccgaccttcgttaactttttcagggaaaacgccatcggcggggtggaggtattgaacttcaccactgggataaacacggtaaattttgtagtcttgaattttgggtttaaattttgtccgtagctgggtccccagggctaaacactgttctttgcgggctagataaaggagattttccccttcgttcatgatggccgcgccgccagtgggcatttcaaaaacttgttcagaggcgctggtccaggtgatggcatacttttcttcccggttggctttggagagaagtccaccagtgctgccaccgaatttaggcggttgtccagagagttctgtcatagggatgaaaatggaatttcataaggtattttagggaatcctaccactgacctacggttaccatctggctttgtcaagaactgtaacatttcaccaaattctgctccccaggacaatgggtagagcatctctgttagaacgcccagtaggttggtgtaatcgagatagaatcataggagttttggcaaggagattatggggacttctgtgtccaatccaacggcgattttgcagactatgcagggttttctgcgtaaatggtggtctgagttcaacctacaaacccggttgatggccgcggccaccttggtggtgtccctgttaatgagtgggctaactttttgggcagtaaatacgatccaagaggatgcccaattggtggatacccgttttggccgggatgtgggtttgttgttggcggccaatgttgcccctatgattgcggataaaaatctgacggaggtggcccggttttccagtcgcttttacgaaaatacttctaatatccgctacatgatctatgcggacccctctggcaagatcttttttggtattccctactctgaagaaacggttcaaaactccctcaccctagagcggcgcatcgaattaccccagattgatccccataattttgaccagccttttgtacggcaacaccacactcccaatggcgatgtcaccgatgtgtttattcccctccaataccagggcaagttcctcggagttctggcgattggtatcaaccccaaccccgctgcggtcaactcttctaacctaaccagggatgtgaccattgcagtttttatttccatttgggtgatggtaattctcggagctgtattcaatgccctaactattacccagcccattaaagaactgctgctaggagtaaagaacatcgctgctgggaacttcaagcagagaatcaccttgccctttgggggagaattgggggaattaatcgttaacttcaacgagatggcggagcggctggagcgttatgaagcccaaaatattgaagagttgactgcggagaaggcgaagctagacacccttgtttccacgatcgccgatggggccatgttagtggacaccaatttgcaacttttgttggtcaatcccactgcccgtcgcctattcgcctgggaaaataagccaattattggcgaaaatctcctggaaaatttgccaccggaaatcacggcccaacttacccaacccctgagggaattggccgctgaccaaggaagtttgctgttttcccccggccatgggcctcaggaagaggagcaggataaaacctacgccccggaagaatttcgcattagcctgacccaaccgtttccccgcaccattcgtctgatgttgacccaggtgttggatcagaacagggaaaatttacggggcattgtcatgacggtgcaggatattactagggaagtggaattaaatgaagccaaaagtcagttcattagcaatgtttcccacgaattacgaactcccttgtttaatatcaaatccttcattgaaaccttgagtgagtttggggaagatttgagcgaagtggagcgtaaagaattcctagaaaccgctaaccacgaaaccgatcgcctgagtcgtttggttaacgatgtccttgatttatccaagctagagtcttccaaaatttaccagttagatgcagttgatttgtaccagctaattgaacaaagcttacgtagttaccaacttaatgctaaggacaaacaactacagttagaaaaaattttggacccggatctccccttcgctctgggtaactacgacctactcctgcaggtaatgaccaatttaattggtaattcgtttaaattcactaaagccggcggaaaaatcattgtccgagcctatcccctccaccgtagtaaccttagagcagaggatggtcctggcctagtacgggtggaaatttctgacactggcatcggcattgacccagaggatcaggcggccatttttgagcggttctatcgggtggaaaaccgggttcacactttggagggtactgggttggggctttccattgtcaaaaatatcattgccaaacatcaaagccaaatccatttagtcagtgaggtgggggtgggtactactttttggtttgatctggccgtgtatcaatccatgttgatggtggtgggctaggtttcgctttgacaaccctgatcccaaagtatagtcatttcaattaacgatgagagaatttaatgtaaaattatggagtgtacaaaatgaacaggtttaaacaatggcttacagtttagatttaaggcaaagggtagtagcttatatagaagctggaggaaaaataactgaggcttccaagatatataaaataggaaaagcctcgatatacagatggttaaatagagtagatttaagcccaacaaaagtagagcgtcgccataggaaattagactgggaagctctaaaaaaagacgtagaagaaaatcccgatgcaagattgatagacagagccaagaaatttggagtgaggccgagtgccgtatattacgcattaaagaaaatgaaaataaacagaaaaaaaaagaactacgttatcgagaaagaaaccgggaggaacgagttaagtactatagaatgttaagagaactaattaagctctatggtagtcaagctatagtttacatagatgaatctggattcgaagcaatccaggcttgtatttatgcctggtcaaaaaaaggaaaaaaagtttatggagatagacaaggaaaaagggga
>111	N operona: 91	first-last	SYNGTS_0111	gene_poz=(601-1026)	psaD	photosystem I subunit II	ORF_ID:slr0737	/position=126039 - 127664 (126639 - 127064)	/lenght=1626 (426)	/codons=542 (142)	/complement=false	GC-compoz=50.23474178403756%	/LCI1=1.0189125295508275	/LCI2=0.10543735224586288	p_i1=0.17003010495061485	p_i2=0.03380530468689823	/Tai=0.40071033221652574	/Tei=0.13042477421820842	/EEI=3.729094854890629
ccgctctagggtgagggagttttgaaccgtttcttcagagtagggaataccaaaaaagatcttgccagaggggtccgcatagatcatgtagcggatattagaagtattttcgtaaaagcgactggaaaaccgggccacctccgtcagatttttatccgcaatcataggggcaacattggccgccaacaacaaacccacatcccggccaaaacgggtatccaccaattgggcatcctcttggatcgtatttactgcccaaaaagttagcccactcattaacagggacaccaccaaggtggccgcggccatcaaccgggtttgtaggttgaactcagaccaccatttacgcagaaaaccctgcatagtctgcaaaatcgccgttggattggacacagaagtccccataatctccttgccaaaactcctatgattctatctcgattacaccaacctactgggcgttctaacagagatgctctacccattgtcctggggagcagaatttggtgaaatgttacagttcttgacaaagccagatggtaaccgtaggtcagtggtaggattccctaaaataccttatgaaattccattttcatccctatgacagaactctctggacaaccgcctaaattcggtggcagcactggtggacttctctccaaagccaaccgggaagaaaagtatgccatcacctggaccagcgcctctgaacaagtttttgaaatgcccactggcggcgcggccatcatgaacgaaggggaaaatctcctttatctagcccgcaaagaacagtgtttagccctggggacccagctacggacaaaatttaaacccaaaattcaagactacaaaatttaccgtgtttatcccagtggtgaagttcaatacctccaccccgccgatggcgttttccctgaaaaagttaacgaaggtcgggaagcccaaggtactaaaacccgccgcattggccaaaacccagaacctgtaaccatcaagttctccggtaaagccccctacgaggtctagttcctggctctacttgcttgcggaacttgcacaattggcagaagtttaactaacgggcgaatttgttaaaggcactactgaacctttgacagttcgctctttcaatgttggcaaaggttttatgatttcccctgggttttctcacttcactgaactcgcccaacaaggcaattttattccggtgtatcaggaatgggtggcggatttagaaacgccagtttctgcttggtacaaagtttgctctagccaaccctacaattttctcctggagtcggtggaagggggagagagtattggtcgctatagttttctcggttgcgaccccatgtgggtgctagaagccaggggcgacgaaactacccaagttttacgcaatgggcaaacggaaacctttcggggtaatcccctcgatattttgtcccaatgtttggaatcaatccgtccggtgaatttaccccaactacctccgggcattggtgggctgtttggggtttggggttatgagctgattcgttggatggaacccagggttcctgtgtatgaaccccagccggaagatccacccgatggcatttggatgcaggtggaccatctcctcat
>112	N operona: 92	first-last	SYNGTS_0112	gene_poz=(601-2127)	trpE	anthranilate synthase component I	ORF_ID:slr0738	/position=126586 - 129312 (127186 - 128712)	/lenght=2727 (1527)	/codons=909 (509)	/complement=false	GC-compoz=50.62213490504257%	/LCI1=1.1410761154855642	/LCI2=0.21384514435695537	p_i1=0.24824359498593498	p_i2=0.24528116543927722	/Tai=0.4941959288292834	/Tei=0.3207530488953495	/EEI=2.804505492065679
aggtcagtggtaggattccctaaaataccttatgaaattccattttcatccctatgacagaactctctggacaaccgcctaaattcggtggcagcactggtggacttctctccaaagccaaccgggaagaaaagtatgccatcacctggaccagcgcctctgaacaagtttttgaaatgcccactggcggcgcggccatcatgaacgaaggggaaaatctcctttatctagcccgcaaagaacagtgtttagccctggggacccagctacggacaaaatttaaacccaaaattcaagactacaaaatttaccgtgtttatcccagtggtgaagttcaatacctccaccccgccgatggcgttttccctgaaaaagttaacgaaggtcgggaagcccaaggtactaaaacccgccgcattggccaaaacccagaacctgtaaccatcaagttctccggtaaagccccctacgaggtctagttcctggctctacttgcttgcggaacttgcacaattggcagaagtttaactaacgggcgaatttgttaaaggcactactgaacctttgacagttcgctctttcaatgttggcaaaggttttatgatttcccctgggttttctcacttcactgaactcgcccaacaaggcaattttattccggtgtatcaggaatgggtggcggatttagaaacgccagtttctgcttggtacaaagtttgctctagccaaccctacaattttctcctggagtcggtggaagggggagagagtattggtcgctatagttttctcggttgcgaccccatgtgggtgctagaagccaggggcgacgaaactacccaagttttacgcaatgggcaaacggaaacctttcggggtaatcccctcgatattttgtcccaatgtttggaatcaatccgtccggtgaatttaccccaactacctccgggcattggtgggctgtttggggtttggggttatgagctgattcgttggatggaacccagggttcctgtgtatgaaccccagccggaagatccacccgatggcatttggatgcaggtggaccatctcctcattttcgaccaggtcaaacgcaaaatttgggcgattgcctttgcggatttgcggggggaaaatgttgatttggaaactgcctatcgcaatgcttgtcaacgggtgacgaaattagtcctgcaattacaattacctctgccgccggaagccaccgccctggaactgctcaccaaaacccaacttgagggtaaggaactgaactacagcagtaatacggagcaagaaaagtttttagaagaagtggcgatcgccaaggattacatcacagcgggggacattttccaggtggtgctttcccaaagactttccactatttaccgggatgatcccttcaagctctaccgttccctcaggctgattaatccttccccctacatggcttattacaactttggccattggcaaattattggctctagcccggaggtgatggtcaaagccgatcgccaactggatggcaaattaatggccacggtacgccccattgctggcaccagacccaggggcaaaacccacccagaggatgaacagttagccgaagaattgctgaacgatcccaaagaaatcgccgaacacgtcatgctggtggatttgggtcgcaatgatttgggacgggtttgcgttcagggctcagtcaaagtgaatgagttgatggtgattgaacgttattcccacgtcatgcacatagtcagtaacgtagtgggagaactggcatcggataaaaccgcctgggatcttttgaaagcttgttttcccgctggcaccgtcagtggtgcaccgaaaattagggccatggaaattattaacgagctggaaccggaacggcgggggccctactccggagtctatggctactatgattttgaaggccagttaaatacggcgatcgccattcggaccatggtggtgcaggaacagccagatggagcccatcgggtgtcggtgcagaccggagctggcattgtggccgattccgatccccaaaaagagtatgaggaaactttaaataaagcgaggggacttttggaagccattcgtgccttgtcctaggtttcttccatcacccctacctgtaaaatgggctctagttgccgctcccggccattgcccaaccccgttatttagtatccagtgacagtatggttgcccaacaaacacgaaccgactttgatttagcccaatacttacaagttaaaaaaggtgtggtcgaggcagccctggatagttccctggcgatcgcccggccggaaaagatttacgaagccatgcgttattctctgttggcggggggcaaacgattgcgaccgattttatgcattacggcctgcgaactgtgtggcggtgatgaagccctggccttgcccacggcctgtgccctggaaatgatccacaccatgtccctcatccatgatgatttgccctccatggataatgacgatttccgccggggtaaacccactaaccacaaagtgtacggggaagacattgccattttggccggggatggactgctagcctatgcgtttgagtatgtagttacccacaccccccaggctgatccccaagctttactccaagttattgcccgtttgggtcgcacggtgggggccgccggtttagtggggggacaagttctagacctggaatcgg
>113	N operona: 93	first-last	SYNGTS_0113	gene_poz=(601-1509)	crtE	geranylgeranyl pyrophosphate synthase	ORF_ID:slr0739	/position=128202 - 130310 (128802 - 129710)	/lenght=2109 (909)	/codons=703 (303)	/complement=false	GC-compoz=54.34543454345434%	/LCI1=1.0419426048565121	/LCI2=0.20551876379690945	p_i1=0.18386794015631253	p_i2=0.22369239081578365	/Tai=0.3821394131168441	/Tei=0.3013231517342053	/EEI=3.657465231400295
agaattgctgaacgatcccaaagaaatcgccgaacacgtcatgctggtggatttgggtcgcaatgatttgggacgggtttgcgttcagggctcagtcaaagtgaatgagttgatggtgattgaacgttattcccacgtcatgcacatagtcagtaacgtagtgggagaactggcatcggataaaaccgcctgggatcttttgaaagcttgttttcccgctggcaccgtcagtggtgcaccgaaaattagggccatggaaattattaacgagctggaaccggaacggcgggggccctactccggagtctatggctactatgattttgaaggccagttaaatacggcgatcgccattcggaccatggtggtgcaggaacagccagatggagcccatcgggtgtcggtgcagaccggagctggcattgtggccgattccgatccccaaaaagagtatgaggaaactttaaataaagcgaggggacttttggaagccattcgtgccttgtcctaggtttcttccatcacccctacctgtaaaatgggctctagttgccgctcccggccattgcccaaccccgttatttagtatccagtgacagtatggttgcccaacaaacacgaaccgactttgatttagcccaatacttacaagttaaaaaaggtgtggtcgaggcagccctggatagttccctggcgatcgcccggccggaaaagatttacgaagccatgcgttattctctgttggcggggggcaaacgattgcgaccgattttatgcattacggcctgcgaactgtgtggcggtgatgaagccctggccttgcccacggcctgtgccctggaaatgatccacaccatgtccctcatccatgatgatttgccctccatggataatgacgatttccgccggggtaaacccactaaccacaaagtgtacggggaagacattgccattttggccggggatggactgctagcctatgcgtttgagtatgtagttacccacaccccccaggctgatccccaagctttactccaagttattgcccgtttgggtcgcacggtgggggccgccggtttagtggggggacaagttctagacctggaatcggaggggcgcactgacatcaccccggaaaccctaacttttatccatacccataaaaccggggcattgctggaagcttccgtgctcacaggcgcaattttggccggggccactggggaacaacaacagagactggcccgctatgcccagaatattggcttagcttttcaagtggtggatgacatcctcgacatcaccgccacccaggaagagttgggtaaaaccgctggtaaagatgtcaaagcccaaaaagccacctatcccagtctcctcggtttggaagcttcccgggcccaggcccaaagtttgattgaccaggccattgtcgccctggaaccctttggcccctccgccgagcccctccaggcgatcgccgaatatattgttgccagaaaatattgatcccttgcctcaaactaatttcccgttaagctagggacagttttatctgttcattgcattaattgaactcactactcaccatgctgggaaattttcaacatagccaactccgcattgaagtggaagcaacggcaccggtaattcgggacagcttaaccaaaattccccaactgcggcaatggttagcccccctccccctgggagaaggtttgccggagcgattgatccccggtgttacgctccacactggtgtgggtttagccacattaacccaaacggtggaccgggtaggggatgaccatttgcgtctcatactcagtgggaccattgacggtttccatgaatggtactggggcgatggttgggtccaatcccgtttggaaggtatttccctgttgcccctaaatttaggccagacccttagtttactcaagctaaagcaatttgttaccaccgttaaaagcccagtcgtttaagccagggcttttccccttggttgactagccaaagtaagaggcataaaccagcgatacccatcactccggaaagaggattgcggtcaatgcccgtcacccaagccggcattttttccgtataggt
>114	N operona: 94	first-last	SYNGTS_0114	gene_poz=(601-996)	slr0740	hypothetical protein	ORF_ID:slr0740	/position=129191 - 130786 (129791 - 130186)	/lenght=1596 (396)	/codons=532 (132)	/complement=false	GC-compoz=51.010101010101%	/LCI1=1.3333333333333333	/LCI2=0.373027989821883	p_i1=0.38712087725155714	p_i2=0.6538163848204886	/Tai=0.5032543752351961	/Tei=0.6884347463384398	/EEI=2.7170109204689035
gtatgtagttacccacaccccccaggctgatccccaagctttactccaagttattgcccgtttgggtcgcacggtgggggccgccggtttagtggggggacaagttctagacctggaatcggaggggcgcactgacatcaccccggaaaccctaacttttatccatacccataaaaccggggcattgctggaagcttccgtgctcacaggcgcaattttggccggggccactggggaacaacaacagagactggcccgctatgcccagaatattggcttagcttttcaagtggtggatgacatcctcgacatcaccgccacccaggaagagttgggtaaaaccgctggtaaagatgtcaaagcccaaaaagccacctatcccagtctcctcggtttggaagcttcccgggcccaggcccaaagtttgattgaccaggccattgtcgccctggaaccctttggcccctccgccgagcccctccaggcgatcgccgaatatattgttgccagaaaatattgatcccttgcctcaaactaatttcccgttaagctagggacagttttatctgttcattgcattaattgaactcactactcaccatgctgggaaattttcaacatagccaactccgcattgaagtggaagcaacggcaccggtaattcgggacagcttaaccaaaattccccaactgcggcaatggttagcccccctccccctgggagaaggtttgccggagcgattgatccccggtgttacgctccacactggtgtgggtttagccacattaacccaaacggtggaccgggtaggggatgaccatttgcgtctcatactcagtgggaccattgacggtttccatgaatggtactggggcgatggttgggtccaatcccgtttggaaggtatttccctgttgcccctaaatttaggccagacccttagtttactcaagctaaagcaatttgttaccaccgttaaaagcccagtcgtttaagccagggcttttccccttggttgactagccaaagtaagaggcataaaccagcgatacccatcactccggaaagaggattgcggtcaatgcccgtcacccaagccggcattttttccgtataggtcactaattgccccacattgacaatgtaataggcccagaccatgcccccgtggagaccaatgctatggcccaggcgatcgccatggcggcgtttagtaatgcctaagctcaaacccaacaacaccagagcgggaaattggggcagggtgcggattacttctcctaggggcttcaggaaatggagcacagcaaaaataatggcgttactcgccaaggaagttttgttgccataaccctgttccaactcctttagtaaccaaccccgaaaaaatagttcttctgctagggctactcccaacccagtgaggcttccctgcataataattgtccagaggcgatcgccagcgggtgccagcacggcccagcccaataagccctggatgataaatagaccgaaggtaaaactaaaaccaagccccagccctcgcaataactccactccctggcgacgattccagcccagaccgtagactccat
>115	N operona: 95	first-last	SYNGTS_0115	gene_poz=(601-1473)	sll0696	hypothetical protein	ORF_ID:sll0696	/position=129567 - 131639 (130167 - 131039)	/lenght=2073 (873)	/codons=691 (291)	/complement=true	GC-compoz=49.942726231386025%	/LCI1=0.9517241379310345	/LCI2=0.17885057471264365	p_i1=0.1325238097703699	p_i2=0.15878147259542402	/Tai=0.47385971202149935	/Tei=0.24290332533588163	/EEI=2.792221790275778
tacaggcgatcgtaggcgtcatccaccacgtcgtccatttttttgacaatttccccggcgttggggtccagttgggtcaggcaaacgaggctttggtccaacatatgttgggcttgccaggccatggcggcaatttcgtccatacagggatgtgggggatagcgggtcaacttcatggcaatttcccccaaatcctgggcatagtcgccaattctttctaaatcccgcactaattgcataatggcgctgagtagacgcagatcttgggctacgggggcttgcagggtgaggaaactggcgcattcctgctcgatatggcggtagaggcgatcaatttccttttccaattcggcaatttttaggggggtttctaacctattctcaaacagggcctggtggctcatgcggaaggattcttccactaaggcacccatgcggagtacgtcttgctctacccgtttgagagcttgctcaaagtaactacgttcgggattgttaatctgttgggataaactggcggccatgatactagggggatggggaaagaaatcgactgaacagactatttaggaccacctacgggtatgggaaaagaccggaatgccaaaatcaaccgttaatttcaatttcaatcagcaggccattgctcaactgaccgctccatggagaattggtgtgttcattgtaatgttggccgctgcttggttgcctttcttggtgcccctttccctggcgatcgccgatgccaatttgcgttccattgtggtgatggggattttatttttaattttcctggtcctgctaattttttggagtcattggtgctaccaaacacccctgtctttaaaagcctatggagtctacggtctgggctggaatcgtcgccagggagtggagttattgcgagggctggggcttggttttagttttaccttcggtctatttatcatccagggcttattgggctgggccgtgctggcacccgctggcgatcgcctctggacaattattatgcagggaagcctcactgggttgggagtagccctagcagaagaactattttttcggggttggttactaaaggagttggaacagggttatggcaacaaaacttccttggcgagtaacgccattatttttgctgtgctccatttcctgaagcccctaggagaagtaatccgcaccctgccccaatttcccgctctggtgttgttgggtttgagcttaggcattactaaacgccgccatggcgatcgcctgggccatagcattggtctccacgggggcatggtctgggcctattacattgtcaatgtggggcaattagtgacctatacggaaaaaatgccggcttgggtgacgggcattgaccgcaatcctctttccggagtgatgggtatcgctggtttatgcctcttactttggctagtcaaccaaggggaaaagccctggcttaaacgactgggcttttaacggtggtaacaaattgctttagcttgagtaaactaagggtctggcctaaatttaggggcaacagggaaataccttccaaacgggattggacccaaccatcgccccagtaccattcatggaaaccgtcaatggtcccactgagtatgagacgcaaatggtcatcccctacccggtccaccgtttgggttaatgtggctaaacccacaccagtgtggagcgtaacaccggggatcaatcgctccggcaaaccttctcccagggggaggggggctaaccattgccgcagttggggaattttggttaagctgtcccgaattaccggtgccgttgcttccacttcaatgcggagttggctatgttgaaaatttcccagcatggtgagtagtgagttcaattaatgcaatgaacagataaaactgtccctagcttaacgggaaattagtttgaggcaagggatcaatattttctggcaacaatatattcggcgatcgcctggaggggctcggcggaggggccaaagggttccagggcgacaatggcctggtcaatcaaactttgggcctgggcccgggaagcttccaaaccgaggagactgggata
>116	N operona: 96	first-last	SYNGTS_0116	gene_poz=(601-1275)	phoU	a negative regulator of pho regulon	ORF_ID:slr0741	/position=130516 - 132390 (131116 - 131790)	/lenght=1875 (675)	/codons=625 (225)	/complement=false	GC-compoz=51.40740740740741%	/LCI1=1.0029761904761905	/LCI2=0.21354166666666666	p_i1=0.16073669907790036	p_i2=0.24448569550257956	/Tai=0.3518738195090456	/Tei=0.3200371259523216	/EEI=3.6256570015635976
ctcgccaaggaagttttgttgccataaccctgttccaactcctttagtaaccaaccccgaaaaaatagttcttctgctagggctactcccaacccagtgaggcttccctgcataataattgtccagaggcgatcgccagcgggtgccagcacggcccagcccaataagccctggatgataaatagaccgaaggtaaaactaaaaccaagccccagccctcgcaataactccactccctggcgacgattccagcccagaccgtagactccataggcttttaaagacaggggtgtttggtagcaccaatgactccaaaaaattagcaggaccaggaaaattaaaaataaaatccccatcaccacaatggaacgcaaattggcatcggcgatcgccagggaaaggggcaccaagaaaggcaaccaagcagcggccaacattacaatgaacacaccaattctccatggagcggtcagttgagcaatggcctgctgattgaaattgaaattaacggttgattttggcattccggtcttttcccatacccgtaggtggtcctaaatagtctgttcagtcgatttctttccccatccccctagtatcatggccgccagtttatcccaacagattaacaatcccgaacgtagttactttgagcaagctctcaaacgggtagagcaagacgtactccgcatgggtgccttagtggaagaatccttccgcatgagccaccaggccctgtttgagaataggttagaaacccccctaaaaattgccgaattggaaaaggaaattgatcgcctctaccgccatatcgagcaggaatgcgccagtttcctcaccctgcaagcccccgtagcccaagatctgcgtctactcagcgccattatgcaattagtgcgggatttagaaagaattggcgactatgcccaggatttgggggaaattgccatgaagttgacccgctatcccccacatccctgtatggacgaaattgccgccatggcctggcaagcccaacatatgttggaccaaagcctcgtttgcctgacccaactggaccccaacgccggggaaattgtcaaaaaaatggacgacgtggtggatgacgcctacgatcgcctgtataaaaccctcgccttccaacgggacattaagggcgtagtggaaccaattttgcttatggccctagtgattcgccacctagagagaatggccgaccatgccaccaatattgcccaacgggtttcctatatcgtcaccggcaaaagggaatgagatagggtgattaatgggggagtggggagattaggtcggatggccacgaagatttgctaaactggacgcagagtagatacgcaacggtgcggtctgccccaatcttggacttttttccagaagtgggtgtcccccgctttttttatgcccaattgtattcaatgacccatcccgtaattcccgacattcttgcattagcacagcccattgccgaggatttggggctggaagtgacggatgcggtattccaaaccaataaacgtccaccggtgttgcggattgatatccgtaatctccagcaggatactagccttaatgactgtgaagcctttagtcggagctttgaagcccaattggaggaaagcagtttgatcgccagcgcctacgtgttggaagtttctagcccaggcatttccccatacctcgccacggagcgagattttattgcctttaaagggtttgaagtagtggttaccagtgacaatccccaccagggccaaagtcagtggcaggggagtttacaagggcgagatggagaggcagtttacttaagcattagggggagaaccgtggctattcctttgacagtggggttaacag
>117	N operona: 97	first-last	SYNGTS_0117	gene_poz=(601-1131)	slr0742	hypothetical protein	ORF_ID:slr0742	/position=131277 - 133007 (131877 - 132407)	/lenght=1731 (531)	/codons=577 (177)	/complement=false	GC-compoz=50.09416195856874%	/LCI1=0.9318181818181818	/LCI2=0.2073863636363636	p_i1=0.12229416072022624	p_i2=0.22848995025533372	/Tai=0.5144771759452258	/Tei=0.3056409552298004	/EEI=2.411016120097569
cctaaaaattgccgaattggaaaaggaaattgatcgcctctaccgccatatcgagcaggaatgcgccagtttcctcaccctgcaagcccccgtagcccaagatctgcgtctactcagcgccattatgcaattagtgcgggatttagaaagaattggcgactatgcccaggatttgggggaaattgccatgaagttgacccgctatcccccacatccctgtatggacgaaattgccgccatggcctggcaagcccaacatatgttggaccaaagcctcgtttgcctgacccaactggaccccaacgccggggaaattgtcaaaaaaatggacgacgtggtggatgacgcctacgatcgcctgtataaaaccctcgccttccaacgggacattaagggcgtagtggaaccaattttgcttatggccctagtgattcgccacctagagagaatggccgaccatgccaccaatattgcccaacgggtttcctatatcgtcaccggcaaaagggaatgagatagggtgattaatgggggagtggggagattaggtcggatggccacgaagatttgctaaactggacgcagagtagatacgcaacggtgcggtctgccccaatcttggacttttttccagaagtgggtgtcccccgctttttttatgcccaattgtattcaatgacccatcccgtaattcccgacattcttgcattagcacagcccattgccgaggatttggggctggaagtgacggatgcggtattccaaaccaataaacgtccaccggtgttgcggattgatatccgtaatctccagcaggatactagccttaatgactgtgaagcctttagtcggagctttgaagcccaattggaggaaagcagtttgatcgccagcgcctacgtgttggaagtttctagcccaggcatttccccatacctcgccacggagcgagattttattgcctttaaagggtttgaagtagtggttaccagtgacaatccccaccagggccaaagtcagtggcaggggagtttacaagggcgagatggagaggcagtttacttaagcattagggggagaaccgtggctattcctttgacagtggggttaacagtgcggctaccccattaattgaccctggagtctagccagcctaggtctggggaagggctagagctttatcgcaaatattttggaggattttccatgtctcttgttagtttaccggggctcccggcaatgattagtgaaattagtaagcgcaataatttacccaccacggcggtggaagaagctctacgggaagctttattgaagggctacgagcgttttcggcgatcgcagttgatgggacaccaattccccgaagaatatttcaacaactttgaggtggaattagacacggaagaagaaggctttcgggtactttccaccaaacggattgtggaggaagtggaaaattctgaccaacaaatttccctcaaggaagtgctggaagtggccgaagaagctcaactgggggacgaagtagtgctggatgtgaccccagaacaaaaggactttgggcgcatggccgccattcaaactaagcaggtattactgcaaaaactgcgggatcaacaacgaaaaattatccaagaagaattccaagacctggaaggcactgttctcaatgcccgggccctgcgctttgaaaggcagtccatcattgtggcggtgcagagtagtttt
>118	N operona: 98	first-last	SYNGTS_0118	gene_poz=(601-1977)	nusA	N utilization substance protein	ORF_ID:slr0743	/position=131883 - 134459 (132483 - 133859)	/lenght=2577 (1377)	/codons=859 (459)	/complement=false	GC-compoz=53.522149600580974%	/LCI1=1.027656477438137	/LCI2=0.28100436681222707	p_i1=0.1752284210592765	p_i2=0.4281208094477031	/Tai=0.38053483998437976	/Tei=0.4853087285029328	/EEI=3.5438068403475724
tctgccccaatcttggacttttttccagaagtgggtgtcccccgctttttttatgcccaattgtattcaatgacccatcccgtaattcccgacattcttgcattagcacagcccattgccgaggatttggggctggaagtgacggatgcggtattccaaaccaataaacgtccaccggtgttgcggattgatatccgtaatctccagcaggatactagccttaatgactgtgaagcctttagtcggagctttgaagcccaattggaggaaagcagtttgatcgccagcgcctacgtgttggaagtttctagcccaggcatttccccatacctcgccacggagcgagattttattgcctttaaagggtttgaagtagtggttaccagtgacaatccccaccagggccaaagtcagtggcaggggagtttacaagggcgagatggagaggcagtttacttaagcattagggggagaaccgtggctattcctttgacagtggggttaacagtgcggctaccccattaattgaccctggagtctagccagcctaggtctggggaagggctagagctttatcgcaaatattttggaggattttccatgtctcttgttagtttaccggggctcccggcaatgattagtgaaattagtaagcgcaataatttacccaccacggcggtggaagaagctctacgggaagctttattgaagggctacgagcgttttcggcgatcgcagttgatgggacaccaattccccgaagaatatttcaacaactttgaggtggaattagacacggaagaagaaggctttcgggtactttccaccaaacggattgtggaggaagtggaaaattctgaccaacaaatttccctcaaggaagtgctggaagtggccgaagaagctcaactgggggacgaagtagtgctggatgtgaccccagaacaaaaggactttgggcgcatggccgccattcaaactaagcaggtattactgcaaaaactgcgggatcaacaacgaaaaattatccaagaagaattccaagacctggaaggcactgttctcaatgcccgggccctgcgctttgaaaggcagtccatcattgtggcggtgcagagtagttttggtcagccagaggtagaagcagaattgcccaaacgggaacagttacccaacgataattaccgggctaactccaccttccgggtgtatctcaaacgggtacgggaaggctcccaaagaggtccccaattggtggtttcccgggcagcggcggggttggtggtggatttatttagtgtggaagtgccggaaattgaagaagaggtggtgcgcattgttgccgtggccagggaagccaaacccccttccccttccgtggggccccgaacaaaaattgcggtggacactctagagcgggatgtggatccggtgggagcctgcattggcgctcggggttcccgtatccatgcggtggtcaacgaactccggggggaaaaaattgatgtgatccgttggtccccagacccggccacgtatattgcccaggccctcagtccagcccgggtggaccaggtttacctcatccatgcggaggagcgccatgccctggtaattgtggcggaggatcaactcagtttggcgattggcaaggagggacaaaacgtccggttggcggcccgcctaaccggttggaaaattgacatcaaagatcccgaaacctatgcccgggataaggaagccattgaacaatctattttggagcgggcggcggcttcagcccaggccagggcagaacgggaagcagcagaacaggaggcccaagctaaattagaagcggaaatggctgctttggaagccgaggaagctgaagagttagaggaaaccccagaggcgatcgccgaggtggaagaagaagtagaggaatgggaccaagaccaagggccggagttaggggaggaagaagagttaagctaggaaaggttgataatgccagctttgtgctaatttgtcctgaccactccttgcccaccgttgaccatggcccctggataccgtcgttgcctcagctgtcgcaaagtaggcgatcgccgacaattttggcgaattgtccgagtctatccatctcgaactgtacaattagatcacggtgcggggcgatcggcttatttatgtccgacccatgactgtctgcgtaaagctcgccacaaaaatctgttggggcgggccctccgagccccagttcccagccatctctttgagcaactagaagcccgtcttctcaccactccctgaggcgctgccataaaccctttccctatccatcaccatggatgccctctgccgaaacttacccagcggcagttatcgttagttagcattaggagtaaaaccatttactatttcggcttcaccttatcgactccgcaaagctttcttggggacaatgcccctggaaaaagctagtgctctgtctgtgcacctagtctttgcactcacataaaccaatttgtcacttattaaatttatggatcattagtcagggggacagtggatgaacaacgccaaagtcagaat
>119	N operona: 99	first-last	SYNGTS_0119	gene_poz=(601-855)	ssr1238	hypothetical protein	ORF_ID:ssr1238	/position=133323 - 134777 (133923 - 134177)	/lenght=1455 (255)	/codons=485 (85)	/complement=false	GC-compoz=54.90196078431373%	/LCI1=1.0476190476190477	/LCI2=0.42182539682539694	p_i1=0.18734987992310387	p_i2=0.7465186236896854	/Tai=0.8720651605769167	/Tei=0.7718667613207169	/EEI=1.7728870911310628
tgcattggcgctcggggttcccgtatccatgcggtggtcaacgaactccggggggaaaaaattgatgtgatccgttggtccccagacccggccacgtatattgcccaggccctcagtccagcccgggtggaccaggtttacctcatccatgcggaggagcgccatgccctggtaattgtggcggaggatcaactcagtttggcgattggcaaggagggacaaaacgtccggttggcggcccgcctaaccggttggaaaattgacatcaaagatcccgaaacctatgcccgggataaggaagccattgaacaatctattttggagcgggcggcggcttcagcccaggccagggcagaacgggaagcagcagaacaggaggcccaagctaaattagaagcggaaatggctgctttggaagccgaggaagctgaagagttagaggaaaccccagaggcgatcgccgaggtggaagaagaagtagaggaatgggaccaagaccaagggccggagttaggggaggaagaagagttaagctaggaaaggttgataatgccagctttgtgctaatttgtcctgaccactccttgcccaccgttgaccatggcccctggataccgtcgttgcctcagctgtcgcaaagtaggcgatcgccgacaattttggcgaattgtccgagtctatccatctcgaactgtacaattagatcacggtgcggggcgatcggcttatttatgtccgacccatgactgtctgcgtaaagctcgccacaaaaatctgttggggcgggccctccgagccccagttcccagccatctctttgagcaactagaagcccgtcttctcaccactccctgaggcgctgccataaaccctttccctatccatcaccatggatgccctctgccgaaacttacccagcggcagttatcgttagttagcattaggagtaaaaccatttactatttcggcttcaccttatcgactccgcaaagctttcttggggacaatgcccctggaaaaagctagtgctctgtctgtgcacctagtctttgcactcacataaaccaatttgtcacttattaaatttatggatcattagtcagggggacagtggatgaacaacgccaaagtcagaatttatgacctatcaaaagaattaaatctggagaatcgagatattttagacatctgcgaacggctcaacgtggctgctaaaagtcatagcagtaccatcagtgaatccgatgcggagcgcatcaaagcggcagctgaaaaattcaccccccaacaaccgaaaaagcctagagtggcatcccgtccggagtcgaaagaggataagtcagatcccaagcagcaaaagattctagcaattcaccacaaacaggaaaaatctggcggtccatctccggcccggcccaccccccctccccggccaaaactacaagcgccgaaggc
>120	N operona: 100	first	SYNGTS_0120	gene_poz=(601-3606)	infB	Translation initiation factor IF-2	ORF_ID:slr0744	/position=133837 - 138042 (134437 - 137442)	/lenght=4206 (3006)	/codons=1402 (1002)	/complement=false	GC-compoz=55.45575515635396%	/LCI1=1.031968031968032	/LCI2=0.2522477522477519	p_i1=0.17781691836787564	p_i2=0.3492606473425691	/Tai=0.4469979440202525	/Tei=0.41433458260831224	/EEI=3.3906213335838014
gggaggaagaagagttaagctaggaaaggttgataatgccagctttgtgctaatttgtcctgaccactccttgcccaccgttgaccatggcccctggataccgtcgttgcctcagctgtcgcaaagtaggcgatcgccgacaattttggcgaattgtccgagtctatccatctcgaactgtacaattagatcacggtgcggggcgatcggcttatttatgtccgacccatgactgtctgcgtaaagctcgccacaaaaatctgttggggcgggccctccgagccccagttcccagccatctctttgagcaactagaagcccgtcttctcaccactccctgaggcgctgccataaaccctttccctatccatcaccatggatgccctctgccgaaacttacccagcggcagttatcgttagttagcattaggagtaaaaccatttactatttcggcttcaccttatcgactccgcaaagctttcttggggacaatgcccctggaaaaagctagtgctctgtctgtgcacctagtctttgcactcacataaaccaatttgtcacttattaaatttatggatcattagtcagggggacagtggatgaacaacgccaaagtcagaatttatgacctatcaaaagaattaaatctggagaatcgagatattttagacatctgcgaacggctcaacgtggctgctaaaagtcatagcagtaccatcagtgaatccgatgcggagcgcatcaaagcggcagctgaaaaattcaccccccaacaaccgaaaaagcctagagtggcatcccgtccggagtcgaaagaggataagtcagatcccaagcagcaaaagattctagcaattcaccacaaacaggaaaaatctggcggtccatctccggcccggcccaccccccctccccggccaaaactacaagcgccgaaggcccccacgcccccccaaccccccgtggccaaagcttcagctccaaagattcagaaacaggaagagcctgcccaggaagcgcccaaaagtgttgctccccccacccagcctttggcaccgcccccagtgcccagtttgcaatctccccccagtaagccagctccccctactcctcctgcaaagaaagcggctccagccccccgtttggcagggcctcctggtcgaacagccagtcccaacaaaaccgctgtccctgcccccgctaaacccaaggttaaccgtccggaaattgttagtttgaaggataatcggggtcaagcccgctcccccggtgacagggaagagaaggtggcgatcgccgctccggaaccacctaagcccaaggtagaattgcgccggcccaagcccccccggcctgaagaggacgaaaacttaccagaattgctggaatttccgccccttagtcggggcaagggggtcgatggggacaacgatgccgatgacggtgatctgctctccaccgagaaacccaagcccaagctgaagcgccctactcctccgcgtttgggtaagccagatcagtgggaagatgacgaagacgaaaaagccaataaggccaaagcggccaacaagggcaaacgccggcccaaaatggacgacgatgacgatgacctggatatagatggggataatggacccaagcctaccctggttagtctttccattgcccgtccacctaaaccaaaatccttggcggcgaaacccagcacccccactgtggccaaggttaaaaagcccactctcaaatccgaagcgggtagtagcgctggtggtagttcccgcagtcgtggcgatcgccgggatcggaaggaagtggtgcaaaaacccgaagtgatcatgttggaccggagcttgactgtccgggatctggcggatctattaaaaatttccgaaacagacatcatcaaacggctcttcctcaaaggggtagcggtgcaaattacccaaaccttggacgaagaaaccgcccgtatggtggccgaatcctttgaagtggccgtggaaacccctgaaagggtcgccgccgccgctaaaaccacagaaatgctcgacgaagcggatctggacaacctcgtacgtcgtccccctgtggttaccatcatgggtcacgtggaccacggtaaaaccacgttgctggactccatacgcaaaaccaaggtggcccaaggggaagcggggggtattacccagcacattggtgcctaccacgtggaagtggagcacaacgacaaaaccgaacagattgtcttccttgatactcctggccatgaagcctttaccgccatgcgggcccggggagccaaggttacggacattgccattctggtggtagccgccgatgatggcgtccagccccaaaccaaagaggccattagccatgccaaggccgccggggttcccctcattgtggccatcaacaaagtcgataaacctgaagccaatcccgaccgcattaagcaggaattgtccgaacttggccttctggctgaagaatgggggggagacaccatcatggtgcccgtcagtgccctcaacggagataacctggatggcttgctcgaaatgattctgctcgtatcggaagtggaagaactagttgctaatcccaaccgtcaggctaaaggcaccgtgattgaggctaacctagaccgcaccaggggtcctgtggctaccctcttgatccaaaacggtactctccgagttggggatgctattgtggtgggggctgtgtacggcaaaatccgagccatgatcgacgaccggggcgacaaagtcgaggaagccagtccttcctttgcagtggagatccttggtctaggggatgtgcccgccgctggggatgaatttgaagtctttaccaacgaaaaagatgcccgtctgcaagcggaagcccgggccatggaagaccgtcaaacccgtctgcaacaggccatgtcttcccgcaaggttaccctcagcagtatttcggcccaggcccaggaaggggaactcaaggaactcaacatcatcctcaaggcagacgtacagggttccttgggggctattttaggctccttggaacaattaccccaaggggaagtacagatccgagtcctgttggcgtccccaggggaagtcacggaaaccgatgtggatttggccgccgccagtggagcaatcatcattggcttcaacaccaccttggccagtggagcccgtcaagccgcggaccaagaaggggtggacattcgggaatacgacatcatctataagcttttggatgacatccaaggagccatggaaggtctcttggatcccgaagaaattgagtcttccctgggaacagcggaagtgcgggctgtcttccccgtgggtcggggtaatattgccggttgttacgtgcagtcaggcaaaattatccggaatcgtaacctgcgggtgcgccggggtgaccaagtgctctttgaaggcaacatcgattccctcaaacggattaaggaggacgtgcgggaagttaatgctggctatgagtgcggcattggctgtagcaagttcaacgactggaaggaaggagacatcatcgaagcctatgaaatgaccatgaagcgtcggacattggctacctaggatgttgttgctccaattcagcacttcccactattgccgcaaagctaggctggccttgggttataagggcattatttaccgagttaaaaatttaactcccggtgtccatgccctgcaacttaaacccaagaccggtgccactactgtgccagtactttgtccagaactcccaggacaaccggaatgtatcagtgattccagcgagattttccgctttttagaggaattttcccccgatcgccgtttatttcccctggaagcggaacagagattgagggcggagtggctggaggattggttggatgaaagtattggtacggcaacccggtttgtttattacgactaccgagctggggcaggcaaggccattgacccatcccttgccagtcagatggtcattcaaattgtccgccgtcagtacaacatcaatggcaccaccgttgccctagcgaaaaaacgattggccctggctttccgggttctatctgtttggcaagatcagtcctatctttgtggtgaccagttgaccatagcagacctaacggccgccgctttgcttagtcccttggcattgttaccggaatatcgagagtccgtacc
>121	N operona: 100	last	SYNGTS_0121	gene_poz=(601-1269)	slr0236	hypothetical protein	ORF_ID:slr0236	/position=136844 - 138712 (137444 - 138112)	/lenght=1869 (669)	/codons=623 (223)	/complement=false	GC-compoz=50.224215246636774%	/LCI1=0.954954954954955	/LCI2=0.19669669669669662	p_i1=0.1342235866878198	p_i2=0.20142684690286802	/Tai=0.5997613288107986	/Tei=0.28128416221258123	/EEI=2.2880634964490514
tcctcaaggcagacgtacagggttccttgggggctattttaggctccttggaacaattaccccaaggggaagtacagatccgagtcctgttggcgtccccaggggaagtcacggaaaccgatgtggatttggccgccgccagtggagcaatcatcattggcttcaacaccaccttggccagtggagcccgtcaagccgcggaccaagaaggggtggacattcgggaatacgacatcatctataagcttttggatgacatccaaggagccatggaaggtctcttggatcccgaagaaattgagtcttccctgggaacagcggaagtgcgggctgtcttccccgtgggtcggggtaatattgccggttgttacgtgcagtcaggcaaaattatccggaatcgtaacctgcgggtgcgccggggtgaccaagtgctctttgaaggcaacatcgattccctcaaacggattaaggaggacgtgcgggaagttaatgctggctatgagtgcggcattggctgtagcaagttcaacgactggaaggaaggagacatcatcgaagcctatgaaatgaccatgaagcgtcggacattggctacctaggatgttgttgctccaattcagcacttcccactattgccgcaaagctaggctggccttgggttataagggcattatttaccgagttaaaaatttaactcccggtgtccatgccctgcaacttaaacccaagaccggtgccactactgtgccagtactttgtccagaactcccaggacaaccggaatgtatcagtgattccagcgagattttccgctttttagaggaattttcccccgatcgccgtttatttcccctggaagcggaacagagattgagggcggagtggctggaggattggttggatgaaagtattggtacggcaacccggtttgtttattacgactaccgagctggggcaggcaaggccattgacccatcccttgccagtcagatggtcattcaaattgtccgccgtcagtacaacatcaatggcaccaccgttgccctagcgaaaaaacgattggccctggctttccgggttctatctgtttggcaagatcagtcctatctttgtggtgaccagttgaccatagcagacctaacggccgccgctttgcttagtcccttggcattgttaccggaatatcgagagtccgtaccttggttgtttgagcgcatcaaggaaatccatttaatttgtggggaaccgttgccgccgggtctaggttagggatcgttaaaaaccgggtgcgccagaaagttttagtcactccttttacttgccagggctaaactaactttccaccacgggaaaaaacatccggcgatgacaagggcgatcgcccttgtttcccttttccaaaggtttgctagttttaagggaaagaatctgaacaatttttggaattgcctgtgccacagttgatatctgttcccaacctgtccaccgatgtccaccttggccaaacgtttcccttaggggcaacggtctacgccgatggggttaatttctgcttgttttccaaacatgcggaaagggtcacgctattgttgtttgatcgccctaatgatccggccccggcccgcaccattgagcttcatcgaggacggaaccgcaccttctactactggcatgtttttgtgaagggtttaaaggcggggcaggtttatgcttaccgtgttgatgggccccacgaaccggaaaagggccatcggtttgacccggacaaagttttgctcgacccctacgccaaggcgatcgtcgggaaggatatttacgaccgcaaagcagccatggccctcggagataactgcgcccaggccctacgca
>122	N operona: 101	first-last	SYNGTS_0122	gene_poz=(601-2841)	glgX	glycogen operon protein GlgX	ORF_ID:slr0237	/position=137695 - 141135 (138295 - 140535)	/lenght=3441 (2241)	/codons=1147 (747)	/complement=false	GC-compoz=51.182507809013835%	/LCI1=1.051385165326184	/LCI2=0.23726541554959796	p_i1=0.18967509533662943	p_i2=0.30813579943855557	/Tai=0.5225647621831724	/Tei=0.3773222194947	/EEI=2.8308611254738487
cctggaagcggaacagagattgagggcggagtggctggaggattggttggatgaaagtattggtacggcaacccggtttgtttattacgactaccgagctggggcaggcaaggccattgacccatcccttgccagtcagatggtcattcaaattgtccgccgtcagtacaacatcaatggcaccaccgttgccctagcgaaaaaacgattggccctggctttccgggttctatctgtttggcaagatcagtcctatctttgtggtgaccagttgaccatagcagacctaacggccgccgctttgcttagtcccttggcattgttaccggaatatcgagagtccgtaccttggttgtttgagcgcatcaaggaaatccatttaatttgtggggaaccgttgccgccgggtctaggttagggatcgttaaaaaccgggtgcgccagaaagttttagtcactccttttacttgccagggctaaactaactttccaccacgggaaaaaacatccggcgatgacaagggcgatcgcccttgtttcccttttccaaaggtttgctagttttaagggaaagaatctgaacaatttttggaattgcctgtgccacagttgatatctgttcccaacctgtccaccgatgtccaccttggccaaacgtttcccttaggggcaacggtctacgccgatggggttaatttctgcttgttttccaaacatgcggaaagggtcacgctattgttgtttgatcgccctaatgatccggccccggcccgcaccattgagcttcatcgaggacggaaccgcaccttctactactggcatgtttttgtgaagggtttaaaggcggggcaggtttatgcttaccgtgttgatgggccccacgaaccggaaaagggccatcggtttgacccggacaaagttttgctcgacccctacgccaaggcgatcgtcgggaaggatatttacgaccgcaaagcagccatggccctcggagataactgcgcccaggccctacgcagcgtggtggtggacaccagtgtgtacgactgggaggatgaccatgccccccgcacgccctacgccgccagcattatctacgaactccacgtcgggggctttacccgcaaccccaattcgggcttaagcgaaaacaaacggggcacctatgcaggattaattgaaaaaattccctacctcaaggaattgggcattacagcggtggaattattaccggtgcattattttgaccctgaagatgcccaaccaggactgaccaactattggggttatagtaccatcggcttttttgcgccccaccaaggctacagtgctgccgatgatcccctggaagtggtagacgaatttcgggacatggtcaaagccctgcacaaagcgggcatagaagtgattttagatgtggtctttaaccacactgcggagggcaacgaaaaaggccccaccctttccttccggggcattgataacagaacctattacatcctcgatgaagataaaagttcctacagcaactacagcggttgcggtaatagcgttaaggctaatcaccccgtggtggggggtctaatccttgattccctgcgctactgggtatcggaaatgcatgtggatggctttcgctttgatttggcttccgtactggtgcgagataccaaaggagtgcccctccatggtagtgaaattgccaccgccaacatcatctgggcgatcgaatccgacccgattttagccggtactaaattgatcgccgaagcttgggatgcggcgggactgtacagcgtcggtaaatttgtggagttggcagactggtttgcggaatggaacggtccttttcgggacgatgtgcgtcgctttgtcaaaggggataatggcgcagtgccagcattggctagccgcctactaggtagccccgacatttactatcgccaagatacggatattaaccgcagtatcaactttgtcacctgccatgatggttttaccctggtagacctggtttcctacaacgaaaaacacaacgaagccaacggagaaaagaaccgagacgggaccaatgataatttcagttggaactgtggcgtggaaggggaaaccgatgaccccaaaattaatcaactgcgactgcggcaaattaaaaactttctaactattttattcttttcccagggtacgccgatgttgctgatgggagatccggtgggcagaacccagcagggcaataataacggctattgccaagataacgaactaagttggttcgactggagtggggaagaaacccacagcgatgaaactcactttttgcggggcattattgctttgacccaaagcctatccctatttcttgaggaaagtttattgccggtgctaaattttgctctaccccgctttcccgatgaaaatgacggctctgagggggatggccaggacggggaagaacccgtttataaacccctccctccagtggacgaagcagctctgcgggaaatgtatcttaaagcaactaaggatttaccgggctcctgcgtggtttggcatggagtgaaactagcccagcccgattggtcttacacttcccatactttagcggtcaccctattccatccaggagcggaggaaattctccatctgatctttaatgcctattgggaaccgctgaattttgaattgccccctctaaacgatggtttgatttggcatcgactggtggatacctatttaccaactccgttggacttccaggagccggcgatcgcctctccggttgagggagaaacatattgggttcagccccgttcttctgtggtgttaatggcaaaatagtctaatttactgagtttttgcccaattaactttttagcccattggaaccatgagattaattaaacaaattgtggcttttcttttgctttccctgggaattcctttggggctctactgtgtggtggaaattttcgactccactaagtcccaggaagaccgggatggagcggcggcggctctgatgattttttccctgcccatgagtgccctggggggtgggctactctggagtgcggtccatgatggcagaaagcaacaacaacaaatcactatggcgacctcggagaacctcagaaaaattttcttccaaattctagaggaaaataaaaacaccattacggttttacagttttgcaaggccgcagaaattgatggtaaggaagccaaagaatatttggaccaaaaggcgattgagttcaatgccacctttgaagctagtgagtccggtggtattatttataaatttccctaaatttgaacaatgtagtttatctaacattgttacactcgcttttttggaaatctctagcaatcttagcattaaatatgtaattatagttatagttatttcaaataagagtgaagcactagacgatgcaa
>123	N operona: 102	first-last	SYNGTS_0123	gene_poz=(601-1023)	slr0238	hypothetical protein	ORF_ID:slr0238	/position=139985 - 141607 (140585 - 141007)	/lenght=1623 (423)	/codons=541 (141)	/complement=false	GC-compoz=44.680851063829785%	/LCI1=1.2666666666666666	/LCI2=0.1854761904761905	p_i1=0.3377802534192184	p_i2=0.17419719737331546	/Tai=0.4140726737914522	/Tei=0.2567774776359839	/EEI=2.912002011815318
aagaaacccacagcgatgaaactcactttttgcggggcattattgctttgacccaaagcctatccctatttcttgaggaaagtttattgccggtgctaaattttgctctaccccgctttcccgatgaaaatgacggctctgagggggatggccaggacggggaagaacccgtttataaacccctccctccagtggacgaagcagctctgcgggaaatgtatcttaaagcaactaaggatttaccgggctcctgcgtggtttggcatggagtgaaactagcccagcccgattggtcttacacttcccatactttagcggtcaccctattccatccaggagcggaggaaattctccatctgatctttaatgcctattgggaaccgctgaattttgaattgccccctctaaacgatggtttgatttggcatcgactggtggatacctatttaccaactccgttggacttccaggagccggcgatcgcctctccggttgagggagaaacatattgggttcagccccgttcttctgtggtgttaatggcaaaatagtctaatttactgagtttttgcccaattaactttttagcccattggaaccatgagattaattaaacaaattgtggcttttcttttgctttccctgggaattcctttggggctctactgtgtggtggaaattttcgactccactaagtcccaggaagaccgggatggagcggcggcggctctgatgattttttccctgcccatgagtgccctggggggtgggctactctggagtgcggtccatgatggcagaaagcaacaacaacaaatcactatggcgacctcggagaacctcagaaaaattttcttccaaattctagaggaaaataaaaacaccattacggttttacagttttgcaaggccgcagaaattgatggtaaggaagccaaagaatatttggaccaaaaggcgattgagttcaatgccacctttgaagctagtgagtccggtggtattatttataaatttccctaaatttgaacaatgtagtttatctaacattgttacactcgcttttttggaaatctctagcaatcttagcattaaatatgtaattatagttatagttatttcaaataagagtgaagcactagacgatgcaataagaccgaatcacttcatcaagggatgttccgacaggggcatacattctgattctttttaacgcactaaaatcatgctcaatatcatttaaatcaggagagtacttcggtaaaaatacaacctcacgaccggcttctttaaccaattctttaatggcatttttacgatgaatggaagcattatccattgttaagactgatggaatgctgagtgatgctaaaagatacactctcaaccatccttcaaagccttctgcattcaagcttcctgtaaagatcattggtgcaattatagctgattagtacgactataaggtactagagtattaggagttcaacaaagactaataataaaattttctatgataataaaagcgaaaatgacaatttaggcatttaaactaaatatttaaaatggtcttaattgtgaaaattttacgcaatttatagttatcgataaatgctatttgtt
>124	N operona: 103	first-last	SYNGTS_0124	gene_poz=(601-894)	ssl0426	transposase	ORF_ID:ssl0426	/position=140523 - 142016 (141123 - 141416)	/lenght=1494 (294)	/codons=498 (98)	/complement=true	GC-compoz=38.435374149659864%	/LCI1=1.3642611683848798	/LCI2=0.10996563573883161	p_i1=0.4101172492173747	p_i2=0.03869345375893283	/Tai=0.6671288711494592	/Tei=0.13482410838303954	/EEI=1.6428815341034912
ttgaaaggcgctaatacccggcacacagacaaagggaatatccgcttctcccagggcttgcatttgttcgtggatggcgctgtagagggttagatcgccggaatggagtcgcaccacaatcttgccttggcgcaccgctgtgatcatcaaaggcacaatggtttccaaggttttattcccggtggcaacacattccgcctggggtctgacgtccgccaaaatttgtttgggcaccaaggaatcggcatagaggactaaatccgccgcctgcaaaagcttttgccccttaatggtcaataaatccggatcaccggggcccgccccaacaaaataaaccgctggagaaaaagaagagttttgtgaatccatgaagacgtttttataaagattatctgggaggtataagaaaaacaaatagcatttatcgataactataaattgcgtaaaattttcacaattaagaccattttaaatatttagtttaaatgcctaaattgtcattttcgcttttattatcatagaaaattttattattagtctttgttgaactcctaatactctagtaccttatagtcgtactaatcagctataattgcaccaatgatctttacaggaagcttgaatgcagaaggctttgaaggatggttgagagtgtatcttttagcatcactcagcattccatcagtcttaacaatggataatgcttccattcatcgtaaaaatgccattaaagaattggttaaagaagccggtcgtgaggttgtatttttaccgaagtactctcctgatttaaatgatattgagcatgattttagtgcgttaaaaagaatcagaatgtatgcccctgtcggaacatcccttgatgaagtgattcggtcttattgcatcgtctagtgcttcactcttatttgaaataactataactataattacatatttaatgctaagattgctagagatttccaaaaaagcgagtgtaacaatgttagataaactacattgttcaaatttagggaaatttataaataataccaccggactcactagcttcaaaggtggcattgaactcaatcgccttttggtccaaatattctttggcttccttaccatcaatttctgcggccttgcaaaactgtaaaaccgtaatggtgtttttattttcctctagaatttggaagaaaatttttctgaggttctccgaggtcgccatagtgatttgttgttgttgctttctgccatcatggaccgcactccagagtagcccaccccccagggcactcatgggcagggaaaaaatcatcagagccgccgccgctccatcccggtcttcctgggacttagtggagtcgaaaatttccaccacacagtagagccccaaaggaattcccagggaaagcaaaagaaaagccacaatttgtttaattaatctcatggttccaatgggctaaaaagttaattgggcaaaaactcagtaaattagactattttgccatt
>125	N operona: 104	first-last	SYNGTS_0125	gene_poz=(601-1395)	cbiF	precorrin methylase	ORF_ID:slr0239	/position=141048 - 143042 (141648 - 142442)	/lenght=1995 (795)	/codons=665 (265)	/complement=false	GC-compoz=51.9496855345912%	/LCI1=0.9974747474747475	/LCI2=0.19520202020202018	p_i1=0.15758401881999265	p_i2=0.1977248612544005	/Tai=0.5076878882506852	/Tei=0.2779523751289604	/EEI=2.7161727599770096
tttttggaaatctctagcaatcttagcattaaatatgtaattatagttatagttatttcaaataagagtgaagcactagacgatgcaataagaccgaatcacttcatcaagggatgttccgacaggggcatacattctgattctttttaacgcactaaaatcatgctcaatatcatttaaatcaggagagtacttcggtaaaaatacaacctcacgaccggcttctttaaccaattctttaatggcatttttacgatgaatggaagcattatccattgttaagactgatggaatgctgagtgatgctaaaagatacactctcaaccatccttcaaagccttctgcattcaagcttcctgtaaagatcattggtgcaattatagctgattagtacgactataaggtactagagtattaggagttcaacaaagactaataataaaattttctatgataataaaagcgaaaatgacaatttaggcatttaaactaaatatttaaaatggtcttaattgtgaaaattttacgcaatttatagttatcgataaatgctatttgtttttcttatacctcccagataatctttataaaaacgtcttcatggattcacaaaactcttctttttctccagcggtttattttgttggggcgggccccggtgatccggatttattgaccattaaggggcaaaagcttttgcaggcggcggatttagtcctctatgccgattccttggtgcccaaacaaattttggcggacgtcagaccccaggcggaatgtgttgccaccgggaataaaaccttggaaaccattgtgcctttgatgatcacagcggtgcgccaaggcaagattgtggtgcgactccattccggcgatctaaccctctacagcgccatccacgaacaaatgcaagccctgggagaagcggatattccctttgtctgtgtgccgggtattagcgcctttcaagcggcggcggcgatcttaaactgtgaacttacggtgcctgatctcgtgcaaaccattgtgctaacccgcattagtggtgcggcttcggcggtgccagaacgggaagagttagcaggtttagcgtaccaccaagctagtttggggttatacctggcggcgcgccatgtggaaaaagctcagaaccaattgttagagcattatcccggcgacactcccgtagcggtttgttttcgggtgggttggcccgatgaaaagatttggttagtgcccttggcagaaatggcagccttaagtttgcgggaaaatttaatccgcaccaccctttacctgattagcccagctttaaagactgatttaccccggcgatcgcgcctttatcatcccgaccatagccatttattccgtccagtccgtcccctattgtgacaaccagttaagtctgaggatatttttgctttcatagcttgttttcttcctgagggaagttaggattagtgatgggggttattccctccaaaaagaattagtattttctcctccccatgagctggattcccccctaccgtccccaacaattgtccctgggccccctggagcaggaaattttacaaattatctggcaattgggccaggccacggtgaaagatatccacgatcgcattttgagcgaccctgaccgggaattggcctactcttcggtaaccacggtgttaaatcggctcacaaagaagggctggttagtgtgccatcgccagggcaaagcctttatttggacggcaagggtgagtgcagaccaggccaaagcggtgcagtcctacgaacaattacagcagtttttggccattagcaatcccgatgtggtggccgcctttgctgacagtttagacaccgctagcattgaccagttaacggcgatcgccgatcgtttgcgggcggcccgacaacagcgacaggaggagaaataatgcacagtattttgtttgccattgcagttttaattgcctttggcctgcgttgggccattcg
>126	N operona: 105	first	SYNGTS_0126	gene_poz=(601-1023)	slr0240	hypothetical protein	ORF_ID:slr0240	/position=141959 - 143581 (142559 - 142981)	/lenght=1623 (423)	/codons=541 (141)	/complement=false	GC-compoz=53.90070921985816%	/LCI1=1.0309523809523808	/LCI2=0.20809523809523814	p_i1=0.17720567272013776	p_i2=0.23031801690986908	/Tai=0.43696164740626586	/Tei=0.30728621521888216	/EEI=3.113860645567734
agccctgggagaagcggatattccctttgtctgtgtgccgggtattagcgcctttcaagcggcggcggcgatcttaaactgtgaacttacggtgcctgatctcgtgcaaaccattgtgctaacccgcattagtggtgcggcttcggcggtgccagaacgggaagagttagcaggtttagcgtaccaccaagctagtttggggttatacctggcggcgcgccatgtggaaaaagctcagaaccaattgttagagcattatcccggcgacactcccgtagcggtttgttttcgggtgggttggcccgatgaaaagatttggttagtgcccttggcagaaatggcagccttaagtttgcgggaaaatttaatccgcaccaccctttacctgattagcccagctttaaagactgatttaccccggcgatcgcgcctttatcatcccgaccatagccatttattccgtccagtccgtcccctattgtgacaaccagttaagtctgaggatatttttgctttcatagcttgttttcttcctgagggaagttaggattagtgatgggggttattccctccaaaaagaattagtattttctcctccccatgagctggattcccccctaccgtccccaacaattgtccctgggccccctggagcaggaaattttacaaattatctggcaattgggccaggccacggtgaaagatatccacgatcgcattttgagcgaccctgaccgggaattggcctactcttcggtaaccacggtgttaaatcggctcacaaagaagggctggttagtgtgccatcgccagggcaaagcctttatttggacggcaagggtgagtgcagaccaggccaaagcggtgcagtcctacgaacaattacagcagtttttggccattagcaatcccgatgtggtggccgcctttgctgacagtttagacaccgctagcattgaccagttaacggcgatcgccgatcgtttgcgggcggcccgacaacagcgacaggaggagaaataatgcacagtattttgtttgccattgcagttttaattgcctttggcctgcgttgggccattcgttgctggccgggcggattatcttggtccatagcgttaggcttttttgcccttccccccctactgttgattaccactagcatggcgatcgcctggatgggctgtggttggatgtttggcttccccgctagcatgggcagtcactttctcgcttggctatttttgctctggacagcagtttgtgttgccaaccttacctggcaaacttggcaaacgttggcggcggtaaaagttcatccgttggccgattggcaaggacaaaaaattcgtcttttggatactccttttccctacagcgcccaggtgggattatggtcaccggaactggtagtaagtcagggtttattgaaattgctgtctccggaacaggtaaatgcggtcttagcccatgaaaatgcccatcgtttttaccgggatacttggacgtttttctggttaggatgcctgcgtcgcctaactttttggctaccggaaacggaatctttatggcaggaattactgtggcagagggaatgtcgagccgatcgccatggggcaaaaa
>127	N operona: 105	last	SYNGTS_0127	gene_poz=(601-1446)	slr0241	hypothetical protein	ORF_ID:slr0241	/position=142381 - 144426 (142981 - 143826)	/lenght=2046 (846)	/codons=682 (282)	/complement=false	GC-compoz=49.527186761229316%	/LCI1=0.9798339264531435	/LCI2=0.23250296559905112	p_i1=0.1476725297418906	p_i2=0.29516663260539533	/Tai=0.5742195732452486	/Tei=0.36564996934485583	/EEI=2.3346353648880775
gatcgcgcctttatcatcccgaccatagccatttattccgtccagtccgtcccctattgtgacaaccagttaagtctgaggatatttttgctttcatagcttgttttcttcctgagggaagttaggattagtgatgggggttattccctccaaaaagaattagtattttctcctccccatgagctggattcccccctaccgtccccaacaattgtccctgggccccctggagcaggaaattttacaaattatctggcaattgggccaggccacggtgaaagatatccacgatcgcattttgagcgaccctgaccgggaattggcctactcttcggtaaccacggtgttaaatcggctcacaaagaagggctggttagtgtgccatcgccagggcaaagcctttatttggacggcaagggtgagtgcagaccaggccaaagcggtgcagtcctacgaacaattacagcagtttttggccattagcaatcccgatgtggtggccgcctttgctgacagtttagacaccgctagcattgaccagttaacggcgatcgccgatcgtttgcgggcggcccgacaacagcgacaggaggagaaataatgcacagtattttgtttgccattgcagttttaattgcctttggcctgcgttgggccattcgttgctggccgggcggattatcttggtccatagcgttaggcttttttgcccttccccccctactgttgattaccactagcatggcgatcgcctggatgggctgtggttggatgtttggcttccccgctagcatgggcagtcactttctcgcttggctatttttgctctggacagcagtttgtgttgccaaccttacctggcaaacttggcaaacgttggcggcggtaaaagttcatccgttggccgattggcaaggacaaaaaattcgtcttttggatactccttttccctacagcgcccaggtgggattatggtcaccggaactggtagtaagtcagggtttattgaaattgctgtctccggaacaggtaaatgcggtcttagcccatgaaaatgcccatcgtttttaccgggatacttggacgtttttctggttaggatgcctgcgtcgcctaactttttggctaccggaaacggaatctttatggcaggaattactgtggcagagggaatgtcgagccgatcgccatggggcaaaaaactgtgatcccttgctcctggcggaagccctggccctagtgtcccaaaattccatcgttgccaatcccattcctttggcagtgcccttttctggtcaacaagaccgcttactagcccgcattgaccatttactaggtttttccattaccccggattcccaccgtttagctagctgggttggatctttccttctcctggtgatcgccattttgcccctgattttgattcctttacatataaagtaagttcaagctattcaggtgagattttaagtaataccaaattttaaaatgatagatacgattcctaatccccccgcctatcggcttccccccttctcaaccggagctttagtgaggagggctaggggggatatctcttgacccgtcgctggaatttaacgaattggtataacaattatcactcctgtaaaagttcccaagatcatttctcttaagacatttaagaatttttttaacatggccactgccttagaaactaatcaaccagccccgactttctccgcccccaatgctgaggggaaaacaatttcctccgatgattttttggggcagtggttagtgctttatttttaccccaaagacaatacccccggttgcaccactgaagcgatagattttagcgaaaagttaccggaatttacagatttaaatgctgttgttgtcggtgttagtccggattcggaaaaaagtcacggcaaatttattgacaagcataatttaaccgttcaactgctcagtgatccggaacacgaattagcggcagcctatggcgcttggggaccgaaaaagtttatgggcaaagagtgtgaaggcattcttcgt
>128	N operona: 106	first	SYNGTS_0128	gene_poz=(601-1083)	bcp	bacterioferritin comigratory protein	ORF_ID:slr0242	/position=143461 - 145143 (144061 - 144543)	/lenght=1683 (483)	/codons=561 (161)	/complement=false	GC-compoz=45.13457556935818%	/LCI1=1.1145833333333333	/LCI2=0.15562499999999999	p_i1=0.23035619792569512	p_i2=0.10941066607045977	/Tai=0.5130151737165805	/Tei=0.1984695994634138	/EEI=2.7199175401826308
tggacgtttttctggttaggatgcctgcgtcgcctaactttttggctaccggaaacggaatctttatggcaggaattactgtggcagagggaatgtcgagccgatcgccatggggcaaaaaactgtgatcccttgctcctggcggaagccctggccctagtgtcccaaaattccatcgttgccaatcccattcctttggcagtgcccttttctggtcaacaagaccgcttactagcccgcattgaccatttactaggtttttccattaccccggattcccaccgtttagctagctgggttggatctttccttctcctggtgatcgccattttgcccctgattttgattcctttacatataaagtaagttcaagctattcaggtgagattttaagtaataccaaattttaaaatgatagatacgattcctaatccccccgcctatcggcttccccccttctcaaccggagctttagtgaggagggctaggggggatatctcttgacccgtcgctggaatttaacgaattggtataacaattatcactcctgtaaaagttcccaagatcatttctcttaagacatttaagaatttttttaacatggccactgccttagaaactaatcaaccagccccgactttctccgcccccaatgctgaggggaaaacaatttcctccgatgattttttggggcagtggttagtgctttatttttaccccaaagacaatacccccggttgcaccactgaagcgatagattttagcgaaaagttaccggaatttacagatttaaatgctgttgttgtcggtgttagtccggattcggaaaaaagtcacggcaaatttattgacaagcataatttaaccgttcaactgctcagtgatccggaacacgaattagcggcagcctatggcgcttggggaccgaaaaagtttatgggcaaagagtgtgaaggcattcttcgttctacttttttgatcaatccccaggggaatattgcccacatttggcctaatgtccgggttaagggccacgcagaaaaggtattggagaaattgcaacagttgaatagcgctgattagttaattgtttatgcgaaaatcactttcgggcaagcaaatccttcagccttggcagagtttcagcgttaacctaatcgatttttatcggtatcgattgctaaattggttaacccttggtttgatttgcttcagtttaaatgcctgtcaaagtgccccgccccctttggaatttgcccctgacggtgcggtggtacagcaagcaattactttccaacttaatcgtacccaaactgccctgagccaacatttaaacgccccgaccccagattttgaaattagcaaaatcaatgtcaaaaatattgaggcgatcgccgtggataatttaccggcctatcacctgactgggggatatgatttaaaactaattttgccccggcaaacggtgactcaaaaacagaatcccttcgatctttacctacagcggcaaagtgaaggcaaaagttggcggttgttaaaaaaagacattgacccccgcactaacgaggaaaaatggggcagttatctagtggagctacaagcaacggagcccgaaagttaactaagttgacgggttaaaaactaaaattcaccttggctagagagaattagcaattaactttg
>129	N operona: 106	last	SYNGTS_0129	gene_poz=(601-1128)	slr0243	hypothetical protein	ORF_ID:slr0243	/position=143954 - 145681 (144554 - 145081)	/lenght=1728 (528)	/codons=576 (176)	/complement=false	GC-compoz=44.88636363636363%	/LCI1=1.1161904761904762	/LCI2=0.08533333333333332	p_i1=0.23142846872774084	p_i2=0.016708108960267264	/Tai=0.49596541747642275	/Tei=0.11503729806424054	/EEI=2.5692348759408192
atatctcttgacccgtcgctggaatttaacgaattggtataacaattatcactcctgtaaaagttcccaagatcatttctcttaagacatttaagaatttttttaacatggccactgccttagaaactaatcaaccagccccgactttctccgcccccaatgctgaggggaaaacaatttcctccgatgattttttggggcagtggttagtgctttatttttaccccaaagacaatacccccggttgcaccactgaagcgatagattttagcgaaaagttaccggaatttacagatttaaatgctgttgttgtcggtgttagtccggattcggaaaaaagtcacggcaaatttattgacaagcataatttaaccgttcaactgctcagtgatccggaacacgaattagcggcagcctatggcgcttggggaccgaaaaagtttatgggcaaagagtgtgaaggcattcttcgttctacttttttgatcaatccccaggggaatattgcccacatttggcctaatgtccgggttaagggccacgcagaaaaggtattggagaaattgcaacagttgaatagcgctgattagttaattgtttatgcgaaaatcactttcgggcaagcaaatccttcagccttggcagagtttcagcgttaacctaatcgatttttatcggtatcgattgctaaattggttaacccttggtttgatttgcttcagtttaaatgcctgtcaaagtgccccgccccctttggaatttgcccctgacggtgcggtggtacagcaagcaattactttccaacttaatcgtacccaaactgccctgagccaacatttaaacgccccgaccccagattttgaaattagcaaaatcaatgtcaaaaatattgaggcgatcgccgtggataatttaccggcctatcacctgactgggggatatgatttaaaactaattttgccccggcaaacggtgactcaaaaacagaatcccttcgatctttacctacagcggcaaagtgaaggcaaaagttggcggttgttaaaaaaagacattgacccccgcactaacgaggaaaaatggggcagttatctagtggagctacaagcaacggagcccgaaagttaactaagttgacgggttaaaaactaaaattcaccttggctagagagaattagcaattaactttggctttcccaccattgcccgtctaagaattttccagccatgtttccacacttttcaccttttcatccatggtttgggggcgatcagtgcgggtaccaaaacgcatgctggaagtgatgcggggggctcccagggcatggacagcttcatggcaagccttaactgcggcaaaaacttcgtcccaatccccttcaatgttggtgccgtaggcatgcatggtatgtttcagccccgcttcggccagtactttctggcaagcggccacatactgacccacggaaacccccacacccaggggcacaacacataaatccacaatcacgttcatagcttttactcgtcggtaatggctgacgacaatctcaaatttccctagattttgacacactcctgccgtcaattggaggggcaggttagctgttgatatgggtattgggttaggagttccctagaaccatggcccaccaaggctgagaaagtccgcaacaagtcgttaaatttctgcgcttgcattggccttattctgaagggataaggctt
>130	N operona: 107	first-last	SYNGTS_0130	gene_poz=(601-966)	sll0230	hypothetical protein	ORF_ID:sll0230	/position=144564 - 146129 (145164 - 145529)	/lenght=1566 (366)	/codons=522 (122)	/complement=true	GC-compoz=51.36612021857923%	/LCI1=0.9504132231404959	/LCI2=0.2608815426997246	p_i1=0.1318372331558603	p_i2=0.37304025271074853	/Tai=0.46775519270108434	/Tei=0.43573622743967366	/EEI=3.1822349205262324
cagttgaaatacatactgactaacagaattttctagaatggcttccaaccgtttcaagccccgggaacccataataatcaggtccgcatcaatttcgttggccacatcacacaccactcccttggggtctccttggcgcaacacggtggaaaccttactgggttcgatggccacatcctccaacaagtccgccaggattttaccgccctcggcccatttttccgtgaatgcctccgtggtaatttggggcggaaccacgtgcaaaatcgtgatcgatgccttttgcaccgccggaaagtccatcatggccttgagcatttcttgggtttggctggtgccagaatctgcgtataaaattttgctaagcatgataattgagttccttgaatcggttcagggagagtctcaccgtgccatggagattgataacggcaagccctcctcggttaagccttatcccttcagaataaggccaatgcaagcgcagaaatttaacgacttgttgcggactttctcagccttggtgggccatggttctagggaactcctaacccaatacccatatcaacagctaacctgcccctccaattgacggcaggagtgtgtcaaaatctagggaaatttgagattgtcgtcagccattaccgacgagtaaaagctatgaacgtgattgtggatttatgtgttgtgcccctgggtgtgggggtttccgtgggtcagtatgtggccgcttgccagaaagtactggccgaagcggggctgaaacataccatgcatgcctacggcaccaacattgaaggggattgggacgaagtttttgccgcagttaaggcttgccatgaagctgtccatgccctgggagccccccgcatcacttccagcatgcgttttggtacccgcactgatcgcccccaaaccatggatgaaaaggtgaaaagtgtggaaacatggctggaaaattcttagacgggcaatggtgggaaagccaaagttaattgctaattctctctagccaaggtgaattttagtttttaacccgtcaacttagttaactttcgggctccgttgcttgtagctccactagataactgccccatttttcctcgttagtgcgggggtcaatgtctttttttaacaaccgccaacttttgccttcactttgccgctgtaggtaaagatcgaagggattctgtttttgagtcaccgtttgccggggcaaaattagttttaaatcatatcccccagtcaggtgataggccggtaaattatccacggcgatcgcctcaatatttttgacattgattttgctaatttcaaaatctggggtcggggcgtttaaatgttggctcagggcagtttgggtacgattaagttggaaagtaattgcttgctgtaccaccgcaccgtcaggggcaaattccaaagggggcggggcactttgacaggcatttaaactgaagcaaatcaaaccaagggttaaccaatttagcaatcgataccgataaaaatcgattaggttaacgctgaaactctgccaaggctgaaggatttgcttgcccgaaagtg
>131	N operona: 108	first-last	SYNGTS_0131	gene_poz=(601-1455)	slr0244	hypothetical protein	ORF_ID:slr0244	/position=145161 - 147215 (145761 - 146615)	/lenght=2055 (855)	/codons=685 (285)	/complement=false	GC-compoz=51.81286549707602%	/LCI1=1.0152582159624413	/LCI2=0.20035211267605632	p_i1=0.16787822016073373	p_i2=0.21056921564773884	/Tai=0.4771330832242042	/Tei=0.28951229408296497	/EEI=3.234495626188964
cgtctaagaattttccagccatgtttccacacttttcaccttttcatccatggtttgggggcgatcagtgcgggtaccaaaacgcatgctggaagtgatgcggggggctcccagggcatggacagcttcatggcaagccttaactgcggcaaaaacttcgtcccaatccccttcaatgttggtgccgtaggcatgcatggtatgtttcagccccgcttcggccagtactttctggcaagcggccacatactgacccacggaaacccccacacccaggggcacaacacataaatccacaatcacgttcatagcttttactcgtcggtaatggctgacgacaatctcaaatttccctagattttgacacactcctgccgtcaattggaggggcaggttagctgttgatatgggtattgggttaggagttccctagaaccatggcccaccaaggctgagaaagtccgcaacaagtcgttaaatttctgcgcttgcattggccttattctgaagggataaggcttaaccgaggagggcttgccgttatcaatctccatggcacggtgagactctccctgaaccgattcaaggaactcaattatcatgcttagcaaaattttatacgcagattctggcaccagccaaacccaagaaatgctcaaggccatgatggactttccggcggtgcaaaaggcatcgatcacgattttgcacgtggttccgccccaaattaccacggaggcattcacggaaaaatgggccgagggcggtaaaatcctggcggacttgttggaggatgtggccatcgaacccagtaaggtttccaccgtgttgcgccaaggagaccccaagggagtggtgtgtgatgtggccaacgaaattgatgcggacctgattattatgggttcccggggcttgaaacggttggaagccattctagaaaattctgttagtcagtatgtatttcaactgaccaatcaccccatgttgttggtgaaggacgatatttacgttaagcgcattaaacgggtcatggtggccctagataagtcagcggcggcggagtatgcgttggaactggccctggagcttttgcgggattatccagaaggggaattaattctagctcgggtgaaccccgacctgaagccggatctactacccctttcccggcaagaaattgaggaaaaccccgtcctagctccggcgatcgccaaggcgaagcgtttgggcattgcctatcgttgcactgtaacggggggtaagccaggggaaaaactatgcgaattggcggaggattacaatgctgacttgatgctgttgggttcccccgatcgccggccctccattgccaagagtttgccagatttagaccgactattgggcacttccctatcggactatattcgggtcaatgccccctgtccggtgttactaactcgcaaagaagggatctaatttcaattaaaggcgaaatatttacccagggtttaactatcggcaaaaaaaggggctggatcaactccgcccctgactctgttctgtttgacaatggttaaccaaggcttagctttcgctttgtttcccggtttgaataaacaggatcaacaggaaaaccgttggcaccaacacaaataaaatacttgctataaagccgagattgttaacttgcatagcctaaactgcctcgatcttaaatttggctcaataccctacctagaatagcattggtgggtcatggccctggggcaatggctgaagggctggccaaactttttgctccgccttctccgcctaattttactatccaccaccacttaccatggtcgctattatttacagcgcagagtttttgcgccacgaaactggccccacccaccccgagtgtccggcccgactgacggcgatcgccactgctttacggaagatgcccggagcgaattacctccattggcaaaagccttccccggtgacgtggaatttagatccatacatcctccgatgccatagccaggaatatttaaacaaattggcgaaattggctgagctagggggcgg
>132	N operona: 109	first-last	SYNGTS_0132	gene_poz=(601-708)	psbM	photosystem II protein PsbM	ORF_ID:sml0003	/position=146124 - 147431 (146724 - 146831)	/lenght=1308 (108)	/codons=436 (36)	/complement=true	GC-compoz=37.96296296296296%	/LCI1=1.1714285714285715	/LCI2=0.03619047619047622	p_i1=0.26924536054173237	p_i2=7.003431190600026E-4	/Tai=0.45732329808279104	/Tei=0.10063030880715401	/EEI=2.4240422424259065
ctagttaaggcgtaatgggcggcgatcgccacattgttgagcaaacaaaaacccatacccgtgttacgaatagcatggtgcccagggggacgggccaacacaaacaccgcctcccgttgatttaagacatggtcaaccccatctagccaggcccgcaccgccaagcgggctacatcatagctctggggagaaacaggggtatccgcatcgagggaaccgccccctagctcagccaatttcgccaatttgtttaaatattcctggctatggcatcggaggatgtatggatctaaattccacgtcaccggggaaggcttttgccaatggaggtaattcgctccgggcatcttccgtaaagcagtggcgatcgccgtcagtcgggccggacactcggggtgggtggggccagtttcgtggcgcaaaaactctgcgctgtaaataatagcgaccatggtaagtggtggtggatagtaaaattaggcggagaaggcggagcaaaaagtttggccagcccttcagccattgccccagggccatgacccaccaatgctattctaggtagggtattgagccaaatttaagatcgaggcagtttaggctatgcaagttaacaatctcggctttatagcaagtattttatttgtgttggtgccaacggttttcctgttgatcctgtttattcaaaccgggaaacaaagcgaaagctaagccttggttaaccattgtcaaacagaacagagtcaggggcggagttgatccagcccctttttttgccgatagttaaaccctgggtaaatatttcgcctttaattgaaattagatcccttctttgcgagttagtaacaccggacagggggcattgacccgaatatagtccgatagggaagtgcccaatagtcggtctaaatctggcaaactcttggcaatggagggccggcgatcgggggaacccaacagcatcaagtcagcattgtaatcctccgccaattcgcatagtttttcccctggcttaccccccgttacagtgcaacgataggcaatgcccaaacgcttcgccttggcgatcgccggagctaggacggggttttcctcaatttcttgccgggaaaggggtagtagatccggcttcaggtcggggttcacccgagctagaattaattccccttctggataatcccgcaaaagctccagggccagttccaacgcatactccgccgccgctgacttatctagggccaccatgacccgtttaatgcgcttaacgtaaatatcgtccttcaccaacaacatggggtgattggtcagttg
>133	N operona: 110	first-last	SYNGTS_0133	gene_poz=(601-1515)	slr0245	acetylpolyamine aminohydolase	ORF_ID:slr0245	/position=146380 - 148494 (146980 - 147894)	/lenght=2115 (915)	/codons=705 (305)	/complement=false	GC-compoz=52.78688524590164%	/LCI1=1.155701754385965	/LCI2=0.31853070175438586	p_i1=0.2583002908326494	p_i2=0.52687300330148	/Tai=0.5835510465925653	/Tei=0.574185702971332	/EEI=2.606325761345692
agcgtttgggcattgcctatcgttgcactgtaacggggggtaagccaggggaaaaactatgcgaattggcggaggattacaatgctgacttgatgctgttgggttcccccgatcgccggccctccattgccaagagtttgccagatttagaccgactattgggcacttccctatcggactatattcgggtcaatgccccctgtccggtgttactaactcgcaaagaagggatctaatttcaattaaaggcgaaatatttacccagggtttaactatcggcaaaaaaaggggctggatcaactccgcccctgactctgttctgtttgacaatggttaaccaaggcttagctttcgctttgtttcccggtttgaataaacaggatcaacaggaaaaccgttggcaccaacacaaataaaatacttgctataaagccgagattgttaacttgcatagcctaaactgcctcgatcttaaatttggctcaataccctacctagaatagcattggtgggtcatggccctggggcaatggctgaagggctggccaaactttttgctccgccttctccgcctaattttactatccaccaccacttaccatggtcgctattatttacagcgcagagtttttgcgccacgaaactggccccacccaccccgagtgtccggcccgactgacggcgatcgccactgctttacggaagatgcccggagcgaattacctccattggcaaaagccttccccggtgacgtggaatttagatccatacatcctccgatgccatagccaggaatatttaaacaaattggcgaaattggctgagctagggggcggttccctcgatgcggatacccctgtttctccccagagctatgatgtagcccgcttggcggtgcgggcctggctagatggggttgaccatgtcttaaatcaacgggaggcggtgtttgtgttggcccgtccccctgggcaccatgctattcgtaacacgggtatgggtttttgtttgctcaacaatgtggcgatcgccgcccattacgccttaactagaccaggggtggagcgggtagccatcttagattgggatgtacaccatggcaatggcactgaagcattggtggaccataacccccggattttctattgttccctgcaccaatttccctgctatcccggcacaggggccgctggcgatcggggtcaacacgacaatgtgcttaatattcccctcaaaccagggggggatggcaaagtttatcgggaggcgtttgagcataaagttctcccatttttacggcaagtgaagccggatttactcttggtgagtgctggttatgatgctaaccactccgatcccttggcctatatgaacctaattccggaggattacggcatgatgacccattatctgatggaaatatctccctatccggttttaggactggaagggggctaccatttgccgagcttggccaaatccgtggtggaaaccctcaagcctttattgttctaagggagtttgaccccggcaaggtttggaatccgtggggcgagttttgctctatcctcctttgggtctgtggaagacttttattctttttttcctaaacttcagggagatttttgacaacagagaatagctagagttttttccgttgggactctccccagtaacccatcaacttataggctagtttagcggtagaaaattccgacaccaccgagcctcgcactggggccagttccatcaagtcgcaaccaattacttgcttggtttgaaaaagacggcggaaaaaatttaacccttcataccaacctagcccccccggttcaggggtgccgactcccggcataaaccccggatcaaaaccgtccatatcaatggtgagaaagactttttgtgtggtgatgctggcgatcgcctcgttaatccaattgggattatcggccatttccctggcccaaaacacaggaatatttttttcccgaatcaaatctgcctcttcctgacaaatggcccgaatggcgatcggcagagtgggtaagcccaattccaacacccggcgcattacacaggcatggttatggcaggaaccttcaaatttgtcccgca
>134	N operona: 111	first	SYNGTS_0134	gene_poz=(601-1521)	sll0228	arginase	ORF_ID:sll0228	/position=147422 - 149542 (148022 - 148942)	/lenght=2121 (921)	/codons=707 (307)	/complement=true	GC-compoz=51.79153094462541%	/LCI1=1.0152505446623095	/LCI2=0.27342047930283225	p_i1=0.16787371574457563	p_i2=0.4074605040309878	/Tai=0.5215890394805505	/Tei=0.46671445362788905	/EEI=2.9917882945188166
gcccaggtaacaacggatccatataaagactataagcctcgcttaaatggcaaagccactgtggaaatgatggttaatggccaaccaatcatcattgaagtggatggggaaaatgcgccgattaccgccggtaactttgttgacttagtggaacagggcttctacaacggtttaactttccacagggtggtagatggttttgtggcccaggggggagaccccaaaggtgacggtacggggggttatgtggataaaaacacccaacgtccccgcaatattcccttggagattaaggtggaccctgcagtagaaaatgcaccagaaaccccggtctacagtcgagccttgggcaatcaagctggatttccggtgatgctgccccacaaaaccggcgctgtggctatggcccgctcccaaatgccagactccgcttcttcccagttttatttcaccctgtccgatgaaacgggatttttagacggtgattatgctgtgtttggttacgtcacccagggtatggacgtagtgctgaaaatcaaacagggggacaagattcagtccgccaaggtaattacagggcaaaataacttagaaaaatagatgcatagtcctaataaatttacctctgggcccaaacagtttctggagtcggaagccattacctcctatgctgatgccgctgtggtggtggtgcccattccctatgaggcaactacttcctaccgtaagggttgtgagcatggccctgaggcggtgctagaagcttcggaccagttggaagcctatgacgaagagttgggcacttccccctgccatgatttgggtatttacacctgcgctcccctggcggacagcaataagcatcccgctttggctggagacgccatggtaacggaggtttgtgacggcattgccccttttgtggaagacggtaaatttgtagtggcgatcggtggggaacatgccattaccactggggtagtgcgggctatgcaaagggggacatcggagccttttacggtggtgcaaattgatgcccatggggatatgcgggacaaatttgaaggttcctgccataaccatgcctgtgtaatgcgccgggtgttggaattgggcttacccactctgccgatcgccattcgggccatttgtcaggaagaggcagatttgattcgggaaaaaaatattcctgtgttttgggccagggaaatggccgataatcccaattggattaacgaggcgatcgccagcatcaccacacaaaaagtctttctcaccattgatatggacggttttgatccggggtttatgccgggagtcggcacccctgaaccgggggggctaggttggtatgaagggttaaattttttccgccgtctttttcaaaccaagcaagtaattggttgcgacttgatggaactggccccagtgcgaggctcggtggtgtcggaattttctaccgctaaactagcctataagttgatgggttactggggagagtcccaacggaaaaaactctagctattctctgttgtcaaaaatctccctgaagtttaggaaaaaaagaataaaagtcttccacagacccaaaggaggatagagcaaaactcgccccacggattccaaaccttgccggggtcaaactcccttagaacaataaaggcttgagggtttccaccacggatttggccaagctcggcaaatggtagcccccttccagtcctaaaaccggatagggagatatttccatcagataatgggtcatcatgccgtaatcctccggaattaggttcatataggccaagggatcggagtggttagcatcataaccagcactcaccaagagtaaatccggcttcacttgccgtaaaaatgggagaactttatgctcaaacgcctcccgataaactttgccatccccccctggtttgaggggaatattaagcacattgtcgtgttgaccccgatcgccagcggcccctgtgccgggatagcagggaaattggtgcagggaacaatagaaaatccgggggttatggtccaccaatgcttcagtgccattgccatggtgtacatcccaatctaagatggctacccgctccacccctggtctagttaagg
>135	N operona: 111	last	SYNGTS_0135	gene_poz=(601-1341)	ppiB	peptidyl-prolyl cis-trans isomerase B	ORF_ID:sll0227	/position=148343 - 150283 (148943 - 149683)	/lenght=1941 (741)	/codons=647 (247)	/complement=true	GC-compoz=49.527665317139004%	/LCI1=1.018970189701897	/LCI2=0.19105691056910573	p_i1=0.17006415691656193	p_i2=0.18757477503245581	/Tai=0.5003189948983735	/Tei=0.26881729752921024	/EEI=2.910966169455543
ccaccggactgcagtttattccccagggtgtggcgctacttttctacggtgtggccggcagcacagtggcaggctatctctggctaaccatggctctaaacgtcggcagtggttacaacgaattcaataaaaagtccgggcaagtgaccattttccgttggggcttccccggcaaaaaccgccgcattgagttgatcaataaaattgccgatgtccaggcggtaaaggcggaaattaaagaaggcgttaaccccaaacgctccctatacctcaaagtcaaacagcgaagagatattcccctcaccagggcaggccaacccatttcgctctcccaattggaaaaccagggggctgagttagcccgctttctaggagtacccctagaaggtttgtaaattgccattcccgtgctgtcagatttcactaccaagaacaccaaattcagggcagaaacgggggtttgttatgttcaattggtccccatttcccctagaaagttatctaaagtggactaaggttcctaacaaggactttaaagttggttaatttacataaacgatgaaaggcagttgccattagcaattacggagattagattttatgaggattttaccgaatatcagccgagccacttggtttgtgggcatcttttttgtcgtcaacattttactgactgcctgcaatcagccctctgccaattcttcagccgagccttcccccacggaaaccaacagcccagtggcccaggtaacaacggatccatataaagactataagcctcgcttaaatggcaaagccactgtggaaatgatggttaatggccaaccaatcatcattgaagtggatggggaaaatgcgccgattaccgccggtaactttgttgacttagtggaacagggcttctacaacggtttaactttccacagggtggtagatggttttgtggcccaggggggagaccccaaaggtgacggtacggggggttatgtggataaaaacacccaacgtccccgcaatattcccttggagattaaggtggaccctgcagtagaaaatgcaccagaaaccccggtctacagtcgagccttgggcaatcaagctggatttccggtgatgctgccccacaaaaccggcgctgtggctatggcccgctcccaaatgccagactccgcttcttcccagttttatttcaccctgtccgatgaaacgggatttttagacggtgattatgctgtgtttggttacgtcacccagggtatggacgtagtgctgaaaatcaaacagggggacaagattcagtccgccaaggtaattacagggcaaaataacttagaaaaatagatgcatagtcctaataaatttacctctgggcccaaacagtttctggagtcggaagccattacctcctatgctgatgccgctgtggtggtggtgcccattccctatgaggcaactacttcctaccgtaagggttgtgagcatggccctgaggcggtgctagaagcttcggaccagttggaagcctatgacgaagagttgggcacttccccctgccatgatttgggtatttacacctgcgctcccctggcggacagcaataagcatcccgctttggctggagacgccatggtaacggaggtttgtgacggcattgccccttttgtggaagacggtaaatttgtagtggcgatcggtggggaacatgccattaccactggggtagtgcgggctatgcaaagggggacatcggagccttttacggtggtgcaaattgatgcccatggggatatgcgggacaaatttgaaggttcctgccataaccatgcctgtgtaatgcgccgggtgttggaattgggcttacccactctgccgatcgccattcgggccatttgtcaggaagaggcagatttgattcgggaaaaaaatattcctgtgttttgg
>136	N operona: 112	first-last	SYNGTS_0136	gene_poz=(601-1167)	ycf4	photosystem I assembly protein Ycf4	ORF_ID:sll0226	/position=149289 - 151055 (149889 - 150455)	/lenght=1767 (567)	/codons=589 (189)	/complement=true	GC-compoz=50.970017636684304%	/LCI1=1.0159574468085106	/LCI2=0.22836879432624121	p_i1=0.16828902073597093	p_i2=0.28397159973276226	/Tai=0.4583637939769667	/Tei=0.35557443975948605	/EEI=3.0897493891208
actttggggggactataccgttatcgccttggcgatcgcctgcaggtatcccattggtatgccaaaaccccttgcctggctttggtgggtaggggcgatcgggtgagtgacttggtgggagaaaaactaaccgaagaatttgtggctgaaacccttaataatcttggcttagttggtaacattggtctttgcttcctagtgccagtcccaggaacccagccccattacgttttgtacctatcctccggggcaatgatggcgatcgccggagaggaatcaacattggcccagcaactggataacggcctccaacgtagttttcattatcgtcgggctcgacaattggcccagttagggccggtgcaagtaatgacagatggttatcccccttggttaacccaggggcgttggggagatgaaaaaagttattgccttcgtattcctccttctgggaccgtttgaaaagtcccctagctcccaaaatttggtagaggttagaccccagttcccctaaggtgatcgccctatcatcctagcccctagccctgatggggtaaaattcaatggttagtttcgttgtaattattgttagagaaatacatgggtggacagacgctcgcagaatcttcccaagttttgcgccaagaagtattgggagcccgccgcttcagcaactttttctgggctggaatttctaccattggtggtgtcggtttcctgttggccggcctttctagctactttggcaaaaatcttttgattgttagtgacaccaccggactgcagtttattccccagggtgtggcgctacttttctacggtgtggccggcagcacagtggcaggctatctctggctaaccatggctctaaacgtcggcagtggttacaacgaattcaataaaaagtccgggcaagtgaccattttccgttggggcttccccggcaaaaaccgccgcattgagttgatcaataaaattgccgatgtccaggcggtaaaggcggaaattaaagaaggcgttaaccccaaacgctccctatacctcaaagtcaaacagcgaagagatattcccctcaccagggcaggccaacccatttcgctctcccaattggaaaaccagggggctgagttagcccgctttctaggagtacccctagaaggtttgtaaattgccattcccgtgctgtcagatttcactaccaagaacaccaaattcagggcagaaacgggggtttgttatgttcaattggtccccatttcccctagaaagttatctaaagtggactaaggttcctaacaaggactttaaagttggttaatttacataaacgatgaaaggcagttgccattagcaattacggagattagattttatgaggattttaccgaatatcagccgagccacttggtttgtgggcatcttttttgtcgtcaacattttactgactgcctgcaatcagccctctgccaattcttcagccgagccttcccccacggaaaccaacagcccagtggcccaggtaacaacggatccatataaagactataagcctcgcttaaatggcaaagccactgtggaaatgatggttaatggccaaccaatcatcattgaagtggatggggaaaatgcgccgattaccgccggtaactttgttgacttagtggaacagggcttctacaacggtttaactttccacagggtggtagatggttttgtggcccaggggggagaccccaaaggtgacggtacggggggttatgtggataa
>137	N operona: 113	first	SYNGTS_0137	gene_poz=(601-2139)	sll0225	hypothetical protein	ORF_ID:sll0225	/position=149994 - 152732 (150594 - 152132)	/lenght=2739 (1539)	/codons=913 (513)	/complement=true	GC-compoz=45.808966861598435%	/LCI1=1.134765625	/LCI2=0.18046875000000018	p_i1=0.24394311059474166	p_i2=0.16249729773102506	/Tai=0.5423249308277995	/Tei=0.24624756795792258	/EEI=2.3212350880399315
tccaccttcacctggaatagaacggcagtggtggatttttcagtcagttactttgccgatggtaccaaaattatcaccggggtggatagtgatctagaatctgccgattccctagcgggacgggcgatcggggttattcccgacaccaccaatgcaaaagctattctcgactttcaaccgggggcaaccatcgttgaagttaaagaccaggccgatggcatggccaagcttgaagctggagaaatcgaagcttttgctggagatggcattgttttggcaggattgaaaaaaacctctgataatccccaacagtggaaagtggtgcctaattttccctatcagtacgaagcctatgcctgtttattacccaaagatgattctgactggcgcaatttggtcaactacagtctagtcaaatatatggaaggggtaatcagcgatcagaccgcagcggtggaaatttacgagcgttggtttgatgaagaaactggcgttgcgccctatccccgggaaacgatcaacgattattaccaaggcattgtggatagttttgagtggattcccattgttagctattagcaattattagcaaagcttaaagtggggattaatttgccccagcccttcattggaaggaatgatcaaattaagcagttcctaatgcataatttccttttaagggctagcaagtatctattgcaaccagcctttaatagttttaataacgcattacatcagcctgacgttgaacaagagcggttaaaaaccaaaattattcagcgcctaactcacacccgttatggccaatctttggggatcactaaagactctccttggtcggctattcccgtagttagctatgatgattttttttcctggttagaacaacagcaaacctcacctaaacaatcaataattaccaacgaaaaaattcattattggcaacaaacttcgggcagttctggcgcgattaaacaaattccctacacccatggtttactgactgcatttacctccatgtttgcggtttgggcctatgacctgctccaccatggcccagattttcgcacaggtaaaacctatgcttgtgtttctcccacccttggcgatcgccctgggggcattgatgacacggactatttgacggggcctctgcgctggcttagtggtcattttttggtacgggtaggtaatcattttcctgacggagacgcttttcgttgggctttggccttagctttattgcaaaatccagacttagaaattatttccctttggagtccaacttttttgacagtgcaattaacgtttatggcccagcaccgtcacgccctgatcacggcccttggtgatcgcctggatgacacaagacgaaaagcattagaaatagatccgattgattggctaaaaatctggccaaaattaaaattaatttcctgttgggatcaactatttgccggggaacaagctagggctttacagacttattttcccggagtatttatccaaggaaaaggcttattggccacggaagctcccattaccattcctctaattaaagctgggggatttgtgcccttagtgaaccaaattgtgttggaatttatgaccgctgatggcaccattgttgacttgtgcaaagtgcaaacagggcaaacttatcaattaattatttccactttggggggactataccgttatcgccttggcgatcgcctgcaggtatcccattggtatgccaaaaccccttgcctggctttggtgggtaggggcgatcgggtgagtgacttggtgggagaaaaactaaccgaagaatttgtggctgaaacccttaataatcttggcttagttggtaacattggtctttgcttcctagtgccagtcccaggaacccagccccattacgttttgtacctatcctccggggcaatgatggcgatcgccggagaggaatcaacattggcccagcaactggataacggcctccaacgtagttttcattatcgtcgggctcgacaattggcccagttagggccggtgcaagtaatgacagatggttatcccccttggttaacccaggggcgttggggagatgaaaaaagttattgccttcgtattcctccttctgggaccgtttgaaaagtcccctagctcccaaaatttggtagaggttagaccccagttcccctaaggtgatcgccctatcatcctagcccctagccctgatggggtaaaattcaatggttagtttcgttgtaattattgttagagaaatacatgggtggacagacgctcgcagaatcttcccaagttttgcgccaagaagtattgggagcccgccgcttcagcaactttttctgggctggaatttctaccattggtggtgtcggtttcctgttggccggcctttctagctactttggcaaaaatcttttgattgttagtgacaccaccggactgcagtttattccccagggtgtggcgctacttttctacggtgtggccggcagcacagtggcaggctatctctggctaaccatggctctaaacgtcggcagtggttacaacgaattcaataaaaagtccgggcaagtgaccattttccgttggggcttccccggcaaaaaccgccgcattgagttgatcaataaaattgccgatgtccaggcggtaaaggcggaaattaaagaaggcgttaaccccaaacgctccctatacctcaaagtcaaacagcgaaga
>138	N operona: 113	last	SYNGTS_0138	gene_poz=(601-1497)	sll0224	hypothetical protein	ORF_ID:sll0224	/position=151554 - 153650 (152154 - 153050)	/lenght=2097 (897)	/codons=699 (299)	/complement=true	GC-compoz=47.93756967670011%	/LCI1=1.1185682326621924	/LCI2=0.18914988814317665	p_i1=0.23301802823491863	p_i2=0.18296506734917556	/Tai=0.3703821279506636	/Tei=0.26466856061425803	/EEI=3.277574205648947
ggcccttcatgaatagtttttgacagcatgccactggacccatggacaaaaaaagagagttagtcgtaagccgggttctgttccaggatgcgaggcacccttggggagttatctatctgggaaatttgttaccaaattcctcaagcggttccaccaatcatggggcaggaaaaagaccaacctttgcccctccgaccttgcttccaaccggggtttaccgagccagtacctctcgatactgctggtgcgctcttaccgcacctttgcacccttacccttttcagtggtcagttaccagttagtcagcagaaaaaccctgttaactgtttactggttgctgttttctaaaaagggcggtatttttctgtggcactgtcctcacgctcgcgcgcactgggcgttacccagcaagtttggcctttgggaagcccggactttcctcagattccctgtgacaggaatccgcaactccctccctaactctctttttctagtgtgccattgattagagccataggccgctgtggtttgtgaccccaattaattgaaacttcattgccccctccgtagtcttgggaaattggtgctaggagttgaccaatgaaaaaatttgcctgtttagccttgtctgtattactcagtggagccgcgagcttacccagttgggcaggggaggtattggaccgcattgaacaaacgggggtgattaatgccggcactagaaaggatgcggtgcccttcgcctacgttgacgaccaaggggaatgggtgggtttttccattgatctgctggaattgattcgccaggaagcggaagccagactgggtaaaccaatcaagttaaacatggtggaagccaccgccgataatcgctttgacttgattaccaatcagaccatcgacttggaatgtgcttcttccaccttcacctggaatagaacggcagtggtggatttttcagtcagttactttgccgatggtaccaaaattatcaccggggtggatagtgatctagaatctgccgattccctagcgggacgggcgatcggggttattcccgacaccaccaatgcaaaagctattctcgactttcaaccgggggcaaccatcgttgaagttaaagaccaggccgatggcatggccaagcttgaagctggagaaatcgaagcttttgctggagatggcattgttttggcaggattgaaaaaaacctctgataatccccaacagtggaaagtggtgcctaattttccctatcagtacgaagcctatgcctgtttattacccaaagatgattctgactggcgcaatttggtcaactacagtctagtcaaatatatggaaggggtaatcagcgatcagaccgcagcggtggaaatttacgagcgttggtttgatgaagaaactggcgttgcgccctatccccgggaaacgatcaacgattattaccaaggcattgtggatagttttgagtggattcccattgttagctattagcaattattagcaaagcttaaagtggggattaatttgccccagcccttcattggaaggaatgatcaaattaagcagttcctaatgcataatttccttttaagggctagcaagtatctattgcaaccagcctttaatagttttaataacgcattacatcagcctgacgttgaacaagagcggttaaaaaccaaaattattcagcgcctaactcacacccgttatggccaatctttggggatcactaaagactctccttggtcggctattcccgtagttagctatgatgattttttttcctggttagaacaacagcaaacctcacctaaacaatcaataattaccaacgaaaaaattcattattggcaacaaacttcgggcagttctggcgcgattaaacaaattccctacacccatggtttactgactgcatttacctccatgtttgcggtttgggcctatgacctgctccaccatggcccagattttcgcacaggtaaaacctatgcttgtgtttctcccacccttggcgatcgccctgggggcattgatgacacggactatttgacggggcctctgcgctggcttagtggtcattttttg
>139	N operona: 114	first-last	SYNGTS_0139	gene_poz=(601-975)	slr0249	hypothetical protein	ORF_ID:slr0249	/position=153022 - 154596 (153622 - 153996)	/lenght=1575 (375)	/codons=525 (125)	/complement=false	GC-compoz=50.66666666666667%	/LCI1=0.8413978494623656	/LCI2=0.1591397849462365	p_i1=0.0813396442266056	p_i2=0.11636870400416226	/Tai=0.5592492771920698	/Tei=0.20473183360374603	/EEI=2.3169058216242626
gacaaggctaaacaggcaaattttttcattggtcaactcctagcaccaatttcccaagactacggagggggcaatgaagtttcaattaattggggtcacaaaccacagcggcctatggctctaatcaatggcacactagaaaaagagagttagggagggagttgcggattcctgtcacagggaatctgaggaaagtccgggcttcccaaaggccaaacttgctgggtaacgcccagtgcgcgcgagcgtgaggacagtgccacagaaaaataccgccctttttagaaaacagcaaccagtaaacagttaacagggtttttctgctgactaactggtaactgaccactgaaaagggtaagggtgcaaaggtgcggtaagagcgcaccagcagtatcgagaggtactggctcggtaaaccccggttggaagcaaggtcggaggggcaaaggttggtctttttcctgccccatgattggtggaaccgcttgaggaatttggtaacaaatttcccagatagataactccccaagggtgcctcgcatcctggaacagaacccggcttacgactaactctctttttttgtccatgggtccagtggcatgctgtcaaaaactattcatgaagggcctggttggcgctggggctttgatcccaatgccgagacttttccttttttgctggggtcagagaattgggctttggagttgacccaagatgagtttgccgatttccatcgcttgagtagggagttggcccagaccgtcacggcgatcgccgacgagttaatggaggaggaaaaaatttgttgcgaactgagtagtgaattggtgtggttagaaattgagggctatgcccacgcctatgaattgaggtttattttgtgccaggggcgtaaagcagagggcggctggccagcggcgatcgtaccggcattgttaaacagtttgcagtcctttgacccaggggaaacctaaacccacggtgaacgtccaaaacccaggggtggaggatggatttctgaccttagcgacccaaacagattgccccaattcgctacactagctttattgggttgacaatcttcccctgctttcttccctaagcttgcctgttagcgattatggttcgtttgctcatggtattccctcaacgtttttccccctcccatttgctatctcgtcactggggttggttggcggtcgccatggcctccctagggagcttgtcttccctgcccgtcaacgtcaattcctcggtggtggcccaaacggccccttctagtcccatgactgtccgctctgatatccaagaagctaattcccaaaccggggtggtgaccgctagggggaatgttcaagtttactatcctgcgcggaatttgcaagcaacggcggcccaggcccaatatttttcccaggagagacgtttagtccttagtggcaacgtctatgtgctccaggacggcaacagtatgcgggcggaaaccatgacctatttagtggacgaagggcgttttgtcgctaacccccaagcaaatcaacaggtggaatccatttatctagtggaagagtccc
>140	N operona: 115	first	SYNGTS_0140	gene_poz=(601-1137)	slr0250	hypothetical protein	ORF_ID:slr0250	/position=153543 - 155279 (154143 - 154679)	/lenght=1737 (537)	/codons=579 (179)	/complement=false	GC-compoz=55.3072625698324%	/LCI1=0.7940074906367042	/LCI2=0.15655430711610485	p_i1=0.0636231277115442	p_i2=0.1112312775524661	/Tai=0.513090968684	/Tei=0.2001081497972195	/EEI=2.857304750120002
ctccccaagggtgcctcgcatcctggaacagaacccggcttacgactaactctctttttttgtccatgggtccagtggcatgctgtcaaaaactattcatgaagggcctggttggcgctggggctttgatcccaatgccgagacttttccttttttgctggggtcagagaattgggctttggagttgacccaagatgagtttgccgatttccatcgcttgagtagggagttggcccagaccgtcacggcgatcgccgacgagttaatggaggaggaaaaaatttgttgcgaactgagtagtgaattggtgtggttagaaattgagggctatgcccacgcctatgaattgaggtttattttgtgccaggggcgtaaagcagagggcggctggccagcggcgatcgtaccggcattgttaaacagtttgcagtcctttgacccaggggaaacctaaacccacggtgaacgtccaaaacccaggggtggaggatggatttctgaccttagcgacccaaacagattgccccaattcgctacactagctttattgggttgacaatcttcccctgctttcttccctaagcttgcctgttagcgattatggttcgtttgctcatggtattccctcaacgtttttccccctcccatttgctatctcgtcactggggttggttggcggtcgccatggcctccctagggagcttgtcttccctgcccgtcaacgtcaattcctcggtggtggcccaaacggccccttctagtcccatgactgtccgctctgatatccaagaagctaattcccaaaccggggtggtgaccgctagggggaatgttcaagtttactatcctgcgcggaatttgcaagcaacggcggcccaggcccaatatttttcccaggagagacgtttagtccttagtggcaacgtctatgtgctccaggacggcaacagtatgcgggcggaaaccatgacctatttagtggacgaagggcgttttgtcgctaacccccaagcaaatcaacaggtggaatccatttatctagtggaagagtcccaaagtccagccggccccgcccccactggtcccaatcctctccccggtgataccctgccagatttgccgcccctgggttcttagctgtgggatactaacggcattcggtgacaggctttttagcgagaacggagatcgtgaccttagttttagaaaatatccataaactctacggcaagcgttgtgtggtcaatcgggtcaacgcccaggtcgctcccggggaaattgtcggcttactcgggcccaacggagcgggaaaaaccaccactttttacattgccacgggattagtaaagccgaatacagggcgggtgtggctccaccagcgggacataactaatttacccctgaaccaacgggcccatcttggtttaggttacctaactcaacaggccagcgtctttcggcagttgagtgtgcgggacaacattctcttagctttggagcaaacaggggtttcgcctcccctacggaaacatcgccttgagcagctattggccgagtttcgcttagaaaaagtggcccatacccaaggttcgcaaatttctgggggagaacggcggcgcactgagttagcccgggccctggcgatcggggtggaaggaccacaatttttgcttttagatgaaccctttgcgggggttgaccccattgccgtggcggaaattcaaactatcattgccc
>141	N operona: 115	middle	SYNGTS_0141	gene_poz=(601-1359)	slr0251	ABC transporter	ORF_ID:slr0251	/position=154103 - 156061 (154703 - 155461)	/lenght=1959 (759)	/codons=653 (253)	/complement=false	GC-compoz=51.64690382081687%	/LCI1=1.1111111111111112	/LCI2=0.23888888888888885	p_i1=0.22804547420532512	p_i2=0.31257179016471365	/Tai=0.4622772541324931	/Tei=0.3813146111482423	/EEI=2.906979292982387
cttcccctgctttcttccctaagcttgcctgttagcgattatggttcgtttgctcatggtattccctcaacgtttttccccctcccatttgctatctcgtcactggggttggttggcggtcgccatggcctccctagggagcttgtcttccctgcccgtcaacgtcaattcctcggtggtggcccaaacggccccttctagtcccatgactgtccgctctgatatccaagaagctaattcccaaaccggggtggtgaccgctagggggaatgttcaagtttactatcctgcgcggaatttgcaagcaacggcggcccaggcccaatatttttcccaggagagacgtttagtccttagtggcaacgtctatgtgctccaggacggcaacagtatgcgggcggaaaccatgacctatttagtggacgaagggcgttttgtcgctaacccccaagcaaatcaacaggtggaatccatttatctagtggaagagtcccaaagtccagccggccccgcccccactggtcccaatcctctccccggtgataccctgccagatttgccgcccctgggttcttagctgtgggatactaacggcattcggtgacaggctttttagcgagaacggagatcgtgaccttagttttagaaaatatccataaactctacggcaagcgttgtgtggtcaatcgggtcaacgcccaggtcgctcccggggaaattgtcggcttactcgggcccaacggagcgggaaaaaccaccactttttacattgccacgggattagtaaagccgaatacagggcgggtgtggctccaccagcgggacataactaatttacccctgaaccaacgggcccatcttggtttaggttacctaactcaacaggccagcgtctttcggcagttgagtgtgcgggacaacattctcttagctttggagcaaacaggggtttcgcctcccctacggaaacatcgccttgagcagctattggccgagtttcgcttagaaaaagtggcccatacccaaggttcgcaaatttctgggggagaacggcggcgcactgagttagcccgggccctggcgatcggggtggaaggaccacaatttttgcttttagatgaaccctttgcgggggttgaccccattgccgtggcggaaattcaaactatcattgcccagttgcgggaacgaaatatgggcattttaatcaccgaccataatgtgcgggaaaccctagccattaccaaccggggttacattatgcgggacgggcaaattttggcttccggtagtgccggggagttatcggaaaatcctttggtgcggcaatattacttgggtgaaaaattccagttgtaagcacttaaatcatggtggatagcctggcaaccgtttggttaattggtggaacggtggatagtcgtgccgtagccgaagggttaattgcccagggaataaattgtctggtgacagtcaccacatcggaggccaagcatttatatccgattcatcaatgtttgacggttcacgttggagctttaaccccacaggaaataccgaaatttctaaaacgccatagcattgcagtcattgtcgatgcgtcccatccctttgccgcccaaattactaccacggtcacggcgatcgccaaagaacaacaaattccctatatccgatttgagcggccgcccctggctttgggaaaaaataccttagaagtacctgatattcagagtttaaccagagggaaatatcagccttacttgaggggaaaacgggtgctgttgaccgttggagcccgctggttaagccatttcagcctcctacaggatgaagcagttctatttgcccgtattctgccctatccccaagccctagcccaggcgatcgccgctgggtttacttccgaccgtatcattgctttgcgcccccccgtagccgaaccattggaaaaagccc
>142	N operona: 115	last	SYNGTS_0142	gene_poz=(601-1386)	cobK	hypothetical protein	ORF_ID:slr0252	/position=154873 - 156858 (155473 - 156258)	/lenght=1986 (786)	/codons=662 (262)	/complement=false	GC-compoz=49.74554707379134%	/LCI1=1.0689655172413792	/LCI2=0.14802043422733077	p_i1=0.2006841037350018	p_i2=0.0950437388672913	/Tai=0.5395667874922219	/Tei=0.18553936498056217	/EEI=2.286847641936797
tgccacgggattagtaaagccgaatacagggcgggtgtggctccaccagcgggacataactaatttacccctgaaccaacgggcccatcttggtttaggttacctaactcaacaggccagcgtctttcggcagttgagtgtgcgggacaacattctcttagctttggagcaaacaggggtttcgcctcccctacggaaacatcgccttgagcagctattggccgagtttcgcttagaaaaagtggcccatacccaaggttcgcaaatttctgggggagaacggcggcgcactgagttagcccgggccctggcgatcggggtggaaggaccacaatttttgcttttagatgaaccctttgcgggggttgaccccattgccgtggcggaaattcaaactatcattgcccagttgcgggaacgaaatatgggcattttaatcaccgaccataatgtgcgggaaaccctagccattaccaaccggggttacattatgcgggacgggcaaattttggcttccggtagtgccggggagttatcggaaaatcctttggtgcggcaatattacttgggtgaaaaattccagttgtaagcacttaaatcatggtggatagcctggcaaccgtttggttaattggtggaacggtggatagtcgtgccgtagccgaagggttaattgcccagggaataaattgtctggtgacagtcaccacatcggaggccaagcatttatatccgattcatcaatgtttgacggttcacgttggagctttaaccccacaggaaataccgaaatttctaaaacgccatagcattgcagtcattgtcgatgcgtcccatccctttgccgcccaaattactaccacggtcacggcgatcgccaaagaacaacaaattccctatatccgatttgagcggccgcccctggctttgggaaaaaataccttagaagtacctgatattcagagtttaaccagagggaaatatcagccttacttgaggggaaaacgggtgctgttgaccgttggagcccgctggttaagccatttcagcctcctacaggatgaagcagttctatttgcccgtattctgccctatccccaagccctagcccaggcgatcgccgctgggtttacttccgaccgtatcattgctttgcgcccccccgtagccgaaccattggaaaaagccctgtggcaacaatggcaaattcaaggggtggtaactaaagcctccggtgcccaggggggagaattggttaagcaaaaagtggcggaagcgttgggggtaaatctgatcagaattgcccgtccccagactattccagggcaaataactgacgatttaagccagatcaaccaattttgccaaagacatttgccaagctaaaaacgaaaatttgttaagtattgcaacggtggtttcccaggggcagagcgtccccgtaagatgagatttttaaagacccccattagcgtggggctatccctttaaaaaccgtctttattctggagaatctcaatgcatagctttttgttggccaccgccgttcccgccaccctgtcctggagccctaaagttgctggggtgatgattgcttgcaacattttggcgatcgcctttggtaaattgaccatcaaacaacaaaatgtgggcacccccatgccttcctctaacttctttggcggctttggtttaggggctgtgctgggcaccgctagctttggccacatcctcggcgctggagtaattctggggctagccaatatgggagtactttaaggctcgattctgaatggactagcttttatcctttgggaaaatatcaaaggcgatcgggcaattgaaagaaaagcctggtcgcttttttgttagggattagggaaaatgccaaaacgcaccaaggtggtaattatggctccgatgacggcaagaatcaacgcccaaatttgagcattagcccgccctttgacatctttaacatcatcc
>143	N operona: 116	first-last	SYNGTS_0143	gene_poz=(601-861)	psaK	photosystem I subunit X	ORF_ID:ssr0390	/position=155791 - 157251 (156391 - 156651)	/lenght=1461 (261)	/codons=487 (87)	/complement=false	GC-compoz=52.490421455938694%	/LCI1=1.0930232558139534	/LCI2=0.13217054263565886	p_i1=0.2161430984780249	p_i2=0.06831469499338001	/Tai=0.4082348646918639	/Tei=0.161483225494042	/EEI=4.026291982305791
cccctggctttgggaaaaaataccttagaagtacctgatattcagagtttaaccagagggaaatatcagccttacttgaggggaaaacgggtgctgttgaccgttggagcccgctggttaagccatttcagcctcctacaggatgaagcagttctatttgcccgtattctgccctatccccaagccctagcccaggcgatcgccgctgggtttacttccgaccgtatcattgctttgcgcccccccgtagccgaaccattggaaaaagccctgtggcaacaatggcaaattcaaggggtggtaactaaagcctccggtgcccaggggggagaattggttaagcaaaaagtggcggaagcgttgggggtaaatctgatcagaattgcccgtccccagactattccagggcaaataactgacgatttaagccagatcaaccaattttgccaaagacatttgccaagctaaaaacgaaaatttgttaagtattgcaacggtggtttcccaggggcagagcgtccccgtaagatgagatttttaaagacccccattagcgtggggctatccctttaaaaaccgtctttattctggagaatctcaatgcatagctttttgttggccaccgccgttcccgccaccctgtcctggagccctaaagttgctggggtgatgattgcttgcaacattttggcgatcgcctttggtaaattgaccatcaaacaacaaaatgtgggcacccccatgccttcctctaacttctttggcggctttggtttaggggctgtgctgggcaccgctagctttggccacatcctcggcgctggagtaattctggggctagccaatatgggagtactttaaggctcgattctgaatggactagcttttatcctttgggaaaatatcaaaggcgatcgggcaattgaaagaaaagcctggtcgcttttttgttagggattagggaaaatgccaaaacgcaccaaggtggtaattatggctccgatgacggcaagaatcaacgcccaaatttgagcattagcccgccctttgacatctttaacatcatccttgactgtacctatctccatcctgaccgcagataactcggttttcaccgttgccatatcgatcttaagagaagttacatctttttggaggtcatcgagtttggtcttaatttcccccaagatctcctttaaatcggtttctatagttacactcattggcttttgcctgcaaagcaatatttcctgatacccctagggtaaatcatgggaaatggcgatcgccggagtttctcctgtttgctggagggctgtctgcaacatcttggtgctgaccacggaatcggtggcgaggttaaagaggggattagccagaatacctgccagcgaggtagcaaccaaagtagcgacaatgcccacctgtaggggacgcatgccgggtaaattccatttgatg
>144	N operona: 117	first	SYNGTS_0144	gene_poz=(601-873)	ssl0410	hypothetical protein	ORF_ID:ssl0410	/position=156141 - 157613 (156741 - 157013)	/lenght=1473 (273)	/codons=491 (91)	/complement=true	GC-compoz=42.857142857142854%	/LCI1=0.9333333333333333	/LCI2=0.04888888888888889	p_i1=0.12305792752907314	p_i2=0.00222752633796176	/Tai=0.5421355883912957	/Tei=0.1020047737041656	/EEI=2.2758968130134587
atggttttctacatgctcatctatctgtttatgaacctgggggcgtttagttgcattattctcttcaccctccgcactggcagtgaccaaattagtgattacgctggtctgtaccacaaagaccccttgttaaccttgggcttgagcatttgtttattatccttggggggcattcctcctctggcgggctttttcggcaaaatttacatcttctgggccggttggcaatcgggattgtatggcctagtcctacttggtctggttaccagtgtagtttccatctactactacatccgggtggtgaaaatgatggtggtgaaggagccccaggaaatgtccgaagtaatcaaaaattacccggccatcaaatggaatttacccggcatgcgtcccctacaggtgggcattgtcgctactttggttgctacctcgctggcaggtattctggctaatcccctctttaacctcgccaccgattccgtggtcagcaccaagatgttgcagacagccctccagcaaacaggagaaactccggcgatcgccatttcccatgatttaccctaggggtatcaggaaatattgctttgcaggcaaaagccaatgagtgtaactatagaaaccgatttaaaggagatcttgggggaaattaagaccaaactcgatgacctccaaaaagatgtaacttctcttaagatcgatatggcaacggtgaaaaccgagttatctgcggtcaggatggagataggtacagtcaaggatgatgttaaagatgtcaaagggcgggctaatgctcaaatttgggcgttgattcttgccgtcatcggagccataattaccaccttggtgcgttttggcattttccctaatccctaacaaaaaagcgaccaggcttttctttcaattgcccgatcgcctttgatattttcccaaaggataaaagctagtccattcagaatcgagccttaaagtactcccatattggctagccccagaattactccagcgccgaggatgtggccaaagctagcggtgcccagcacagcccctaaaccaaagccgccaaagaagttagaggaaggcatgggggtgcccacattttgttgtttgatggtcaatttaccaaaggcgatcgccaaaatgttgcaagcaatcatcaccccagcaactttagggctccaggacagggtggcgggaacggcggtggccaacaaaaagctatgcattgagattctccagaataaagacggtttttaaagggatagccccacgctaatgggggtctttaaaaatctcatcttacggggacgctctgcccctgggaaaccaccgttgcaatacttaacaaattttcgtttttagcttggcaaatgtctttggcaaaattggttgatctggcttaaatcgtcagttatttgccctggaatagtctggggacgggcaattctgatcagatttacccccaacgcttccgcc
>145	N operona: 117	last	SYNGTS_0145	gene_poz=(601-2166)	ndhB	NADH dehydrogenase subunit 2	ORF_ID:sll0223	/position=156450 - 159215 (157050 - 158615)	/lenght=2766 (1566)	/codons=922 (522)	/complement=true	GC-compoz=50.702426564495525%	/LCI1=1.00127959053103	/LCI2=0.16615483045425464	p_i1=0.15976135796135663	p_i2=0.1308265095478611	/Tai=0.4451508620877287	/Tei=0.217743858593075	/EEI=3.5420990233021574
caatacattggcggttgcgaaatgggatcggcccaacaggaatggctcaggcaagatttagccgaaaacaacaaagtctgtaccctagcctattggcaccaccccctttattcctctggtgtgcacggtaaccaaaagcaaatggcggacctatggcagaccctctacgatggcggtgcggaattggtgctatcggggcacgaccacctgtacgaaagatttgccccccaaaatgcccagggtgaattggatagggaaaaggggctgaggcaatttgtcattggcaccggcggcaaaagtctttatcctttcaaaaccgtgcgccccaacagtgaagttcaggcaatgggagtttatggagtgctgaaaatggaactccaatccaacagctaccgctggcaattcctaaccgccaacaccgacgaattcaatgaacaggggaaggatttatgtcattaaagggggcaatcatgccattactggggccctttgccatggcccaaaaccaggaaaatactaataaattccatcacccattctaattctcctttgcggcaaacctgcgctaagcttattcgtgagcatttctcggttgtacctatggacttttctagtaacgttgcagcgcaactcaatgcggggacaattttgccagagggcattgttattgtcactctcctccttgtgctaattgttgatttgattgggggacgcaaggtagccttggccctgccctacctggcgatcgccggtttattggtatcggtgggtttgctagttacttcctggtccatggcggatcccatcggtttcatcggcgctttcaatggagataatctcagcattattttccgggctatcattgccctgtccaccgttgtcaccattttaatgtcggtgcgttatgtgcaacaaacggggacttccttggcggaattcattgccattttgctcacggctaccttggggggcatgttcctctcagcggccaacgagttggtgatggttttcatctccctggaaatgctcagtatttcctcctacctcatgacgggctacatgaagcgggacccccgttccaatgaagcggcgttgaaatatttgctcattggtgcttctagctccgccattttcctttacggtctttccctcctctatggtttgtccggtggcgaaacccagttggtattaattgccgagaaattagttaacgctgacactgtgggtcaatccctcggtttggcgatcgccttggtgtttgtcattgctggtattgcctttaaaatttccgctgtacccttccaccaatggacccccgacgtttatgaaggttctcccaccccggtggtggcttttctttcggtgggctctaaggcggccggttttgccgtagctatccgattactagtgactgcctttggtggtattaccgatgagtggcacgttattttcaccgctctggccgtgttgagcatggtgctgggcaacgtggtggctttagcccaaaccagcatgaaacggatgttggcctactcttccatcggtcaagcaggctttgtgatgattggcctagtggccggcagtgaagatggttacgccagcatggttttctacatgctcatctatctgtttatgaacctgggggcgtttagttgcattattctcttcaccctccgcactggcagtgaccaaattagtgattacgctggtctgtaccacaaagaccccttgttaaccttgggcttgagcatttgtttattatccttggggggcattcctcctctggcgggctttttcggcaaaatttacatcttctgggccggttggcaatcgggattgtatggcctagtcctacttggtctggttaccagtgtagtttccatctactactacatccgggtggtgaaaatgatggtggtgaaggagccccaggaaatgtccgaagtaatcaaaaattacccggccatcaaatggaatttacccggcatgcgtcccctacaggtgggcattgtcgctactttggttgctacctcgctggcaggtattctggctaatcccctctttaacctcgccaccgattccgtggtcagcaccaagatgttgcagacagccctccagcaaacaggagaaactccggcgatcgccatttcccatgatttaccctaggggtatcaggaaatattgctttgcaggcaaaagccaatgagtgtaactatagaaaccgatttaaaggagatcttgggggaaattaagaccaaactcgatgacctccaaaaagatgtaacttctcttaagatcgatatggcaacggtgaaaaccgagttatctgcggtcaggatggagataggtacagtcaaggatgatgttaaagatgtcaaagggcgggctaatgctcaaatttgggcgttgattcttgccgtcatcggagccataattaccaccttggtgcgttttggcattttccctaatccctaacaaaaaagcgaccaggcttttctttcaattgcccgatcgcctttgatattttcccaaaggataaaagctagtccattcagaatcgagccttaaagtactcccatattggctagccccagaattactccagcgccgaggatgtggccaaagctagcggtgcccagcacagcccctaaaccaaagccgccaaagaagttagaggaaggcatgggggtgcccacattttgttgtttgatggtcaatttaccaaaggcgatcgccaaaatgttgcaagcaatcatcaccccagca
>146	N operona: 118	first-last	SYNGTS_0146	gene_poz=(601-1581)	phoA	alkaline phosphatase	ORF_ID:sll0222	/position=158157 - 160337 (158757 - 159737)	/lenght=2181 (981)	/codons=727 (327)	/complement=true	GC-compoz=50.8664627930683%	/LCI1=1.1748466257668713	/LCI2=0.21952965235173813	p_i1=0.2716410628798374	p_i2=0.2602879834658858	/Tai=0.5099026507309428	/Tei=0.3342591851192972	/EEI=2.7904492400846657
cgattgccgatgcccgccaaagtaaattccaattctacgctttcgggggtttccacctgataatggttaaacagggccatggtttctagctttgggggagaaaaaaggggatagagacaatgatggttccaggggagattagctcgggcgttttgtccctgaggcaagctttaaaattttgcccgatcgccgtaagataaaggctggcaaagcttgtttttattggcgtatttaacaaaagactatggacattttgacattaggttgggtaagcgtgttagttctgttcacctggtccatcagcatggtggtatggggtcggaacggcttctaggattaaacctggatttcccgttgtttaagagtctttgataccgtggaagcaactcctactcctgtcctcaacaccctttttttagcggccctggtgatgctagtgcttgttagtggtggcattctctacctcaccaccctggaatggcgcgatcgccgtcggcaggatcgggataaaaaaatgggtcgctagttttttgagtagttgaaaagtttacggacgcgggggaattttgccctcttgtgccaccacccctgtgataacttatgggtctttcccgtttaccggtgattgggttatttattaccctggtcaccatagcttttttgctggttgccaactttgaccaaaatccagtcccggttaatctggccaaggatgcccccacccaaagctcctctcctgggttggttattgtggcggcgggagatattgcctgtgcccccgaagatcccggctttaataacagtttaggtacagcagaccgttgccagatggccgccacagctaatttggttgctagcgctaatcctgatctagttttaccgctaggggataaccagtacgaacggggagaattggctaattaccaagcttcctatcaacccacctggggaaaattcgatgccatcagccgccctgtgccaggtaaccatgaatattacggccccggcaaagatgcggcggactactttgattattttggccaactagccggcgatcgccaaaagggctattacagctacgaccagggggactggcattttattgccctcaattccaactgccaatacattggcggttgcgaaatgggatcggcccaacaggaatggctcaggcaagatttagccgaaaacaacaaagtctgtaccctagcctattggcaccaccccctttattcctctggtgtgcacggtaaccaaaagcaaatggcggacctatggcagaccctctacgatggcggtgcggaattggtgctatcggggcacgaccacctgtacgaaagatttgccccccaaaatgcccagggtgaattggatagggaaaaggggctgaggcaatttgtcattggcaccggcggcaaaagtctttatcctttcaaaaccgtgcgccccaacagtgaagttcaggcaatgggagtttatggagtgctgaaaatggaactccaatccaacagctaccgctggcaattcctaaccgccaacaccgacgaattcaatgaacaggggaaggatttatgtcattaaagggggcaatcatgccattactggggccctttgccatggcccaaaaccaggaaaatactaataaattccatcacccattctaattctcctttgcggcaaacctgcgctaagcttattcgtgagcatttctcggttgtacctatggacttttctagtaacgttgcagcgcaactcaatgcggggacaattttgccagagggcattgttattgtcactctcctccttgtgctaattgttgatttgattgggggacgcaaggtagccttggccctgccctacctggcgatcgccggtttattggtatcggtgggtttgctagttacttcctggtccatggcggatcccatcggtttcatcggcgctttcaatggagataatctcagcattattttccgggctatcattgccctgtccaccgttgtcaccattttaatgtcggtgcgttatgtgcaacaaacggggacttccttggcggaattcattgccattttgctcacggctaccttggggggcatgttcctctcagcggccaacgagttggtgatggttttcatctccctggaaatgctcagtatttcctcctacctcatgacgggctac
>147	N operona: 119	first-last	SYNGTS_0147	gene_poz=(601-750)	sgl0002	hypothetical protein	ORF_ID:sgl0002	/position=159212 - 160561 (159812 - 159961)	/lenght=1350 (150)	/codons=450 (50)	/complement=true	GC-compoz=54.0%	/LCI1=1.1224489795918366	/LCI2=0.24285714285714288	p_i1=0.23562032086469892	p_i2=0.3234406605282088	/Tai=0.4190497130748332	/Tei=0.3910965944753879	/EEI=3.4703306595731327
tagccctgcgtttaccgggggtttgaccctgccagagggtttcaaaaaagacaaaataacccacataaaccgcaaaaatgaggaaaatttggatagcggtgagccagagttgccattccccggaggcgtagagggaaaggttataggccaacaccgcccaaataattagcaaaattaaaacaacgcttcccagacagacatagtcgatcagcaccgcatagagacgattgccgatgcccgccaaagtaaattccaattctacgctttcgggggtttccacctgataatggttaaacagggccatggtttctagctttgggggagaaaaaaggggatagagacaatgatggttccaggggagattagctcgggcgttttgtccctgaggcaagctttaaaattttgcccgatcgccgtaagataaaggctggcaaagcttgtttttattggcgtatttaacaaaagactatggacattttgacattaggttgggtaagcgtgttagttctgttcacctggtccatcagcatggtggtatggggtcggaacggcttctaggattaaacctggatttcccgttgtttaagagtctttgataccgtggaagcaactcctactcctgtcctcaacaccctttttttagcggccctggtgatgctagtgcttgttagtggtggcattctctacctcaccaccctggaatggcgcgatcgccgtcggcaggatcgggataaaaaaatgggtcgctagttttttgagtagttgaaaagtttacggacgcgggggaattttgccctcttgtgccaccacccctgtgataacttatgggtctttcccgtttaccggtgattgggttatttattaccctggtcaccatagcttttttgctggttgccaactttgaccaaaatccagtcccggttaatctggccaaggatgcccccacccaaagctcctctcctgggttggttattgtggcggcgggagatattgcctgtgcccccgaagatcccggctttaataacagtttaggtacagcagaccgttgccagatggccgccacagctaatttggttgctagcgctaatcctgatctagttttaccgctaggggataaccagtacgaacggggagaattggctaattaccaagcttcctatcaacccacctggggaaaattcgatgccatcagccgccctgtgccaggtaaccatgaatattacggccccggcaaagatgcggcggactactttgattattttggccaactagccggcgatcgccaaaagggctattacagctacgaccagggggactggcattttattgccctcaattccaactgccaat
>148	N operona: 120	first-last	SYNGTS_0148	gene_poz=(601-690)	petN	cytochrome B6-f complex subunit PetN	ORF_ID:sml0004	/position=159404 - 160693 (160004 - 160093)	/lenght=1290 (90)	/codons=430 (30)	/complement=true	GC-compoz=48.888888888888886%	/LCI1=0.9425287356321839	/LCI2=0.03218390804597703	p_i1=0.1277459832961805	p_i2=4.417059526898116E-4	/Tai=0.5459159579731243	/Tei=0.10039753535742084	/EEI=2.8407170912831567
gtttttcccgccggccaaaaatgattaataaagcgccgatgtaaagaaaatcatcaatggggcggaacagagctcttaaactagcttcctgtaagccaacggggcggccatctccccgaattacccgaattttagccctgcgtttaccgggggtttgaccctgccagagggtttcaaaaaagacaaaataacccacataaaccgcaaaaatgaggaaaatttggatagcggtgagccagagttgccattccccggaggcgtagagggaaaggttataggccaacaccgcccaaataattagcaaaattaaaacaacgcttcccagacagacatagtcgatcagcaccgcatagagacgattgccgatgcccgccaaagtaaattccaattctacgctttcgggggtttccacctgataatggttaaacagggccatggtttctagctttgggggagaaaaaaggggatagagacaatgatggttccaggggagattagctcgggcgttttgtccctgaggcaagctttaaaattttgcccgatcgccgtaagataaaggctggcaaagcttgtttttattggcgtatttaacaaaagactatggacattttgacattaggttgggtaagcgtgttagttctgttcacctggtccatcagcatggtggtatggggtcggaacggcttctaggattaaacctggatttcccgttgtttaagagtctttgataccgtggaagcaactcctactcctgtcctcaacaccctttttttagcggccctggtgatgctagtgcttgttagtggtggcattctctacctcaccaccctggaatggcgcgatcgccgtcggcaggatcgggataaaaaaatgggtcgctagttttttgagtagttgaaaagtttacggacgcgggggaattttgccctcttgtgccaccacccctgtgataacttatgggtctttcccgtttaccggtgattgggttatttattaccctggtcaccatagcttttttgctggttgccaactttgaccaaaatccagtcccggttaatctggccaaggatgcccccacccaaagctcctctcctgggttggttattgtggcggcgggagatattgcctgtgcccccgaagatcccggctttaataacagtttaggtacagcagaccgttgccagatggccgccacagctaatttggttgctagcgctaatcctgatctagttttaccgctaggggataaccagtacgaacggggagaattggctaattaccaagcttcct
>149	N operona: 121	first-last	SYNGTS_0149	gene_poz=(601-1401)	slr0254	hypothetical protein	ORF_ID:slr0254	/position=159658 - 161658 (160258 - 161058)	/lenght=2001 (801)	/codons=667 (267)	/complement=false	GC-compoz=48.81398252184769%	/LCI1=0.9548872180451128	/LCI2=0.1734335839598998	p_i1=0.13418783759663283	p_i2=0.1465862727174202	/Tai=0.4262915709546651	/Tei=0.23192764544567818	/EEI=2.784109747247524
tcaaagttggcaaccagcaaaaaagctatggtgaccagggtaataaataacccaatcaccggtaaacgggaaagacccataagttatcacaggggtggtggcacaagagggcaaaattcccccgcgtccgtaaacttttcaactactcaaaaaactagcgacccatttttttatcccgatcctgccgacggcgatcgcgccattccagggtggtgaggtagagaatgccaccactaacaagcactagcatcaccagggccgctaaaaaaagggtgttgaggacaggagtaggagttgcttccacggtatcaaagactcttaaacaacgggaaatccaggtttaatcctagaagccgttccgaccccataccaccatgctgatggaccaggtgaacagaactaacacgcttacccaacctaatgtcaaaatgtccatagtcttttgttaaatacgccaataaaaacaagctttgccagcctttatcttacggcgatcgggcaaaattttaaagcttgcctcagggacaaaacgcccgagctaatctcccctggaaccatcattgtctctatccccttttttctcccccaaagctagaaaccatggccctgtttaaccattatcaggtggaaacccccgaaagcgtagaattggaatttactttggcgggcatcggcaatcgtctctatgcggtgctgatcgactatgtctgtctgggaagcgttgttttaattttgctaattatttgggcggtgttggcctataacctttccctctacgcctccggggaatggcaactctggctcaccgctatccaaattttcctcatttttgcggtttatgtgggttattttgtcttttttgaaaccctctggcagggtcaaacccccggtaaacgcagggctaaaattcgggtaattcggggagatggccgccccgttggcttacaggaagctagtttaagagctctgttccgccccattgatgattttctttacatcggcgctttattaatcatttttggccggcgggaaaaacgcattggagatttactggcggggactttagtgattcgggaaagtcgggatcaaagaggcgatcgcctaaaactgcaacaaccggagcaagcgaagattctcgccgctgagttagcacaatgccctggtttagaaagaattacagcagaccattggttagtgatccgggattatttactccgacggggagatttactacccaaggccaggcaacaggcggagaaaaggttagccaaacaggtacaagaacgtctgcgtctcaccgctccctcggccgataatccccccgaagttttgctagaagcagtttatcttgcctgccaagaccgccaaacaaccctgactaagcccaagtttgaattgtaaagtttttgaaaatgccgtaacactggcaattaggcttgtaattctgccaaccgggccaaaacttcttcactgtgggtggcgggtctcactcccagaaatctttcccgcaaaataccctcgggatcgatgacgtaggtgtgtcgtagggccatgccactgagccaagagccataggtcttgattactgccccgtcggagtccgccagcaggggaaacttaagcccttccgcatcacaaaaagcttcatgggagtctaagtcgtccacacttaccccaattacctgggcattgagagcttgatatttggtcaaatcccgctggaaacgctgggcctccaaggtacaaccgggggtaaagtcctggggatagaaatataaaaccacccattgaccccggtaatctgtcaaattaacttccccttctccggtggtgctgggcagggtgaacaggggcgcaggttgatccaactctggttggataccccccagggcataggtgggtaagtctgccaatcctagccataaacctagggttaaaagtagggcaatgatagtttttggccaggagaattttttgcttgtcataggggatgttttaaac
>150	N operona: 122	first-last	SYNGTS_0150	gene_poz=(601-1155)	bcp	bacterioferritin comigratory protein	ORF_ID:sll0221	/position=160488 - 162242 (161088 - 161642)	/lenght=1755 (555)	/codons=585 (185)	/complement=true	GC-compoz=51.53153153153153%	/LCI1=1.1358695652173914	/LCI2=0.2534420289855073	p_i1=0.24469368931247265	p_i2=0.3525498886536483	/Tai=0.4598730837928273	/Tei=0.4172948997882835	/EEI=2.809351287353213
tagtgctattgaagccctagcccatgaatttgccgaaacccaagactttattttccttggtcggggcatcaattttcccattgcgctggagggagctttaaaactcaaggaaattagttatatccatgcagaaggttaccccgccggggaaatgaaacacggccccattgccctcctggatgccaaagtcccagtggtggcgatcgccatgccgggttcagtgcatgacaaggtaatttctaatgcccaggaagccaaagccagggatgccaggctcatcggggttactcccatggacgacagccaggcccgttctgtgttcgatgatttattgttagtgccccacgtggaggaaatgctttcccctattgtggcagtgattcccctgcaacttttgtcctaccatattgccgcccgccgggggttagacgtggatcaaccccgtaatttggctaagtccgtcaccgtggagtagttggcccctgggttgttgcaggtcaataacagcagcctgctgtccccaaaaagctgtggaacaataacaggtaaagcaatttattctcgccggtaactcggtgtagcaagtttaaaacatcccctatgacaagcaaaaaattctcctggccaaaaactatcattgccctacttttaaccctaggtttatggctaggattggcagacttacccacctatgccctggggggtatccaaccagagttggatcaacctgcgcccctgttcaccctgcccagcaccaccggagaaggggaagttaatttgacagattaccggggtcaatgggtggttttatatttctatccccaggactttacccccggttgtaccttggaggcccagcgtttccagcgggatttgaccaaatatcaagctctcaatgcccaggtaattggggtaagtgtggacgacttagactcccatgaagctttttgtgatgcggaagggcttaagtttcccctgctggcggactccgacggggcagtaatcaagacctatggctcttggctcagtggcatggccctacgacacacctacgtcatcgatcccgagggtattttgcgggaaagatttctgggagtgagacccgccacccacagtgaagaagttttggcccggttggcagaattacaagcctaattgccagtgttacggcattttcaaaaactttacaattcaaacttgggcttagtcagggttgtttggcggtcttggcaggcaagataaactgcttctagcaaaacttcggggggattatcggccgagggagcggtgagacgcagacgttcttgtacctgtttggctaaccttttctccgcctgttgcctggccttgggtagtaaatctccccgtcggagtaaataatcccggatcactaaccaatggtctgctgtaattctttctaaaccagggcattgtgctaactcagcggcgagaatcttcgcttgctccggttgttgcagttttaggcgatcgcctctttgatcccgactttcccgaatcactaaagtccccgccagtaaatctccaatgcgtttttcccgccggccaaaaatgattaataaagcgccgatgtaaagaaaatcatcaatggggcggaacagagctcttaaactagcttcctgtaagccaacggggcggccatctccccgaattacccgaattttagccctgcgtttaccgggggtttgaccctgccagagggtttcaaaaaagacaaaataacccacataaaccgca
>151	N operona: 123	first-last	SYNGTS_0151	gene_poz=(601-2496)	glmS	L-glutamine:D-fructose-6-P amidotransferase	ORF_ID:sll0220	/position=161168 - 164263 (161768 - 163663)	/lenght=3096 (1896)	/codons=1032 (632)	/complement=true	GC-compoz=51.0548523206751%	/LCI1=1.0295826730058109	/LCI2=0.19867934495509762	p_i1=0.17638279462535877	p_i2=0.2063702513158636	/Tai=0.44551894359722133	/Tei=0.2857332261842772	/EEI=3.1014675005077503
ccctgccgaaagatggggataatcccttcagcagattggaacattattcaacccagaatggctgtctgattctagcggaggcgctggcttatcttgaatgcctcgtccaatcttggtcgaatataggcgatcatgtcctggtttatgcaacagttcaggccggacaagtgttacaacccaacggcatcactgccatacgacaccgcaaatcggggggacaatattaggcgctgtcatggttgtgatcaactcgctagcagtttctaaccttgagtttccatctcggacttctttacgcttctaatgatggcgatcgccgtcttggctatggcagacatcagggtgggaagtgagaacagctttaaactgagcaaaacggtgtttctgtttatggtcataggttagcaattcctaaatcccccaatgccatgctgacgtcagttttggggatatagtccgcccctgtgccaagttcctcccgaaagcccattaccatacccagctaattgccatggggggcgatagatttgtcattgggcagaaggaaaaagctaaactggagggcaatttgatcatcttcactatcattggggaatctccatgtgtggcatcgttggttacatcggcacccaaacggcagtaaatatcctcattgaagggctagaacgcttagaatacagaggttatgactccgccggcattgctacggtcaccgaaggaaaaattgagtcggtgcgggctaagggcaaactatttaacctcaaggaaaagctagaaaaccacagcaacttttcccgcctgggcattggacatacccgttgggccacccacggtaaaccggaggagcataacgcccacccccacttggataaccagcaacgcatcgccgttgtgcagaatggcatcatcgaaaattatcaaaccctgagggatcagttaaaggaaaagggttaccagttttattcggagacggataccgaggtcattccgattttgattgccgacatccttaaggatttgcccagtgatgatccagacgaagctctactggaagccattggcaaggccgtacatcagctagagggagcctttgcgatcgccgttttagatgcccattgtccagagcaactaattgtggcccgacagcaagcacccttaattctgggctttggccagggggaattcttttgtgcgtccgatgtgacagccttagtgcaccacaccaccacagtactttctttggagaatggagaaattgccaggttaacgcccctgggggtagaagtttacgactttaacctgaaaagggtgagaaaattaccccgcaccctcgattggagcgccaccaccgttgaaaaacagggctttcggcactttatgctcaaggaaatctacgagcaaccagccgttgtccgcacttgtttagcaacttatctcaatgaacaatggcgggccgccgaccatcctagccatagtcccgtattcctgggtttagacccccagttgaccaaaaatctccaacatattcaagttctggcctgtggtactagttggcatgcgggtctggtggggaaatatttactagagcaattggccggcattcccaccacagtgcattacgcttcggaatttcgctatgcggcccctcccctgacgccccacaccctcaccattggcgtgactcagtcgggggaaacggcggatactttggccgccctggaaatggaaaaacaacggcgcttaactttggaagacgactataaacccctgattttgggcattaccaaccgtccggaaagtaccttggctaccatggttaatgagattattaatacccacgctggcattgaaattggggtggccgccaccaaaacctttgtggcccaagtgttggccttttattttctcgccctggacattgcctttcagcgacacagcctgagcttggaagccatagaacacatcatggttggtctgcgacaattacccgcccaaattgaaaccattttggaacaacagggtagtgctattgaagccctagcccatgaatttgccgaaacccaagactttattttccttggtcggggcatcaattttcccattgcgctggagggagctttaaaactcaaggaaattagttatatccatgcagaaggttaccccgccggggaaatgaaacacggccccattgccctcctggatgccaaagtcccagtggtggcgatcgccatgccgggttcagtgcatgacaaggtaatttctaatgcccaggaagccaaagccagggatgccaggctcatcggggttactcccatggacgacagccaggcccgttctgtgttcgatgatttattgttagtgccccacgtggaggaaatgctttcccctattgtggcagtgattcccctgcaacttttgtcctaccatattgccgcccgccgggggttagacgtggatcaaccccgtaatttggctaagtccgtcaccgtggagtagttggcccctgggttgttgcaggtcaataacagcagcctgctgtccccaaaaagctgtggaacaataacaggtaaagcaatttattctcgccggtaactcggtgtagcaagtttaaaacatcccctatgacaagcaaaaaattctcctggccaaaaactatcattgccctacttttaaccctaggtttatggctaggattggcagacttacccacctatgccctggggggtatccaaccagagttggatcaacctgcgcccctgttcaccctgcccagcaccaccggagaaggggaagttaatttgacagattaccggggtcaatgggtggttttatatttctatccccaggactttacccccggttgtaccttggaggcccagcgtttccagcgggatttgaccaaatatcaagctctcaatgcccaggtaattggggtaagtgtggacgacttagactcccatgaagctttttgtgatgcggaagggcttaagtttcccctgctggcggactccgacggggcagtaatcaagacctatggctcttggctcagtggcatggccctacgacacacctacgtcatcgatcccgagggtattt
>152	N operona: 124	first-last	SYNGTS_0152	gene_poz=(601-2385)	sll0219	potential FMN-protein	ORF_ID:sll0219	/position=163437 - 166421 (164037 - 165821)	/lenght=2985 (1785)	/codons=995 (595)	/complement=true	GC-compoz=50.08403361344538%	/LCI1=1.0785634118967453	/LCI2=0.19450056116722772	p_i1=0.20679859724444902	p_i2=0.19599502096007176	/Tai=0.5591476762136554	/Tei=0.2763955188640646	/EEI=2.3789176173291504
tactaagttcaccttctacctgggattttctcatgcaactcctctcaaccaatgtggattcggacgcaaagcctactctcctatatttcagtcgtgccgtggtggtgcgtctactggaaacggtgcaggactttattgtgatttccctttgcgtcggcctgttcagttttatggtgatgcagttgcgggaaatgtttgtctccctttttcctcccctggattttccccgggtcaccgccgacattttatttctgctgattttagtggaactgtttcgattgctgattatttatctgcaggaacaccgggtttccatcggagttgcagtggaagtctcaattgtttcggttctaagagaaattattgtccggggcgttctggaagtgccttgggagcaagtgctggcagcttgttcatttctgctcattctgggtgttttgctcgtagtgcgggtttggttaccccccacgtttgaaggggtcgatcctgaacgggaaatctcccgccgccatcaaattcgtcagtctggtaaggagtccccatcaatttgattatcttgaccatccccgctccctcttgtctttattcgaggttaaatccatgatttctccaattggtggtctttcccaagctttgcatagtccgtcagattcaattttcgttgcttccctgcctcgggatattcaggttgcggaaattgcccctcaaaccaaagtgttacggtctcgcctctgggatcgacttaaatttgaggtggaatatggtcgccgtcggggcactacttctaattcctatctgattcaggccgaccatacggcattgattgatcctccgggagagtcattttgtgatttgtatctagcggaattacccaaatatttggatttagcccagcttgactacattgttgcaagccatgttaatcccaatcgcatggttaccctggagcaattactgcgtcgggcaaccaaggccaagcttatttgttctcgtcctgcggcgaaggtgcttaaagccacctttccccattgggaagaaagattccagaccgtgcggtcccaggacatgctggatttgggccggggccataagctccagttgatgaccttgcctaccccccgctggcctgacggtttatgtgcctacgatgcaggtagccagattctttttagtgacaagttgtttggcacgcatgtttgtggcgatgccatttttgatgaggactggcgacaattaggcggcgatcgccgtttttactttgattgtttgcatgctccccaaactagacaggtcgaaacagcactggatcagtttgatccgttaacgctgaaaatgattgcccctggccatggccccttggttcgttttagccttagtcgtctgtacagtgattatcgccaatggtgtcaacaacaacctagccagaccctcaaagtagcattgatctatgcttccgcctatggcaatacagcaaccatggcccgggcgatcgcccaaggattagtcaaggccggtgttgccgtcgaaacaattaactgtgaaatcgcagaaccaaacgaaattgtcgaagcaattcaggcctgtgatggttttattgtcggttctcctaccctggggagccatgcccccgttcaaatccaaacggcattagggattgttttatcttccgcaaccaaaactaaattggccggagtctttggttcctatggctggagcggtgaagctattgatttgattgaaaataagctaaaagatggcggctatcgcttcggctttgaggccatccgcatccaattcagtcccaatctcgatgccctagatgtttgcacaacctctggcgcaaatttcgcgcggcaactccgtacccacaagcgtcagaggattgcccgtcaagccactaccgaaacccaggctgaccgcactcagcaggcagtgggacgtattatcggctccattggtgtggttacaacccaaacaactggccgccatcaagggattttgacctcctgggtttcccaagccagcttcactccccctggcattatgctcgcaattccgggcgaatttgatgcctacggtttggccggacaaaataaggcttttgtgctcaatcttctgcaggaaggtaggagtgtacggcgtcattttgatcaccagcccctgccgaaagatggggataatcccttcagcagattggaacattattcaacccagaatggctgtctgattctagcggaggcgctggcttatcttgaatgcctcgtccaatcttggtcgaatataggcgatcatgtcctggtttatgcaacagttcaggccggacaagtgttacaacccaacggcatcactgccatacgacaccgcaaatcggggggacaatattaggcgctgtcatggttgtgatcaactcgctagcagtttctaaccttgagtttccatctcggacttctttacgcttctaatgatggcgatcgccgtcttggctatggcagacatcagggtgggaagtgagaacagctttaaactgagcaaaacggtgtttctgtttatggtcataggttagcaattcctaaatcccccaatgccatgctgacgtcagttttggggatatagtccgcccctgtgccaagttcctcccgaaagcccattaccatacccagctaattgccatggggggcgatagatttgtcattgggcagaaggaaaaagctaaactggagggcaatttgatcatcttcactatcattggggaatctccatgtgtggcatcgttggttacatcggcacccaaacggcagtaaatatcctcattgaagggctagaacgcttagaatacagaggttatgactccgccggcattgctacggtcaccgaaggaaaaattgagtcggtgcgggctaagggcaaactatttaacctcaaggaaaagctagaaaaccacagcaacttttcccgcctgggcattggacatacccgttgggccac
>153	N operona: 125	first	SYNGTS_0153	gene_poz=(601-1119)	sll0218	hypothetical protein	ORF_ID:sll0218	/position=165271 - 166989 (165871 - 166389)	/lenght=1719 (519)	/codons=573 (173)	/complement=true	GC-compoz=49.13294797687861%	/LCI1=0.9205426356589147	/LCI2=0.1815891472868218	p_i1=0.1166883695297646	p_i2=0.16508901986140231	/Tai=0.5792375478679488	/Tei=0.24858011787526207	/EEI=2.3204572453308976
cgaaccaacggccgccacggatcagctttgccgtgaagcgggtaccgatctgggccagtacctcacccagaaacaatcccagcaggcaaatacagaccttgatccagaactcaatcaggcgatcggtcgcctcagcactggactgtatattttaaccgctcaaaagggagatgtgcggagtgccatgttagcttcctgggtgattcaaggcagctttgaacccctgggcattgtcattgcagtggccaaagaccgggcgatcgaatcattactccatcccggcgatactttcgtgctcaatgtgctggaagaggacaactatcaaagcctcatgcgccatttcctcctccgttttcccccaggggcagaccgctttgccggagttaacacctatcctgcccagaacggttctccgatcctgttggaaaccctagcttatctggaatgtgaggttacctcccgtcttgatggcaatgaccattggttggtctacagcaccatacaaactggacgagtcgccaaattgaatgccctaaccgccactcaccaccgcaaactgggcaaccactactaagttcaccttctacctgggattttctcatgcaactcctctcaaccaatgtggattcggacgcaaagcctactctcctatatttcagtcgtgccgtggtggtgcgtctactggaaacggtgcaggactttattgtgatttccctttgcgtcggcctgttcagttttatggtgatgcagttgcgggaaatgtttgtctccctttttcctcccctggattttccccgggtcaccgccgacattttatttctgctgattttagtggaactgtttcgattgctgattatttatctgcaggaacaccgggtttccatcggagttgcagtggaagtctcaattgtttcggttctaagagaaattattgtccggggcgttctggaagtgccttgggagcaagtgctggcagcttgttcatttctgctcattctgggtgttttgctcgtagtgcgggtttggttaccccccacgtttgaaggggtcgatcctgaacgggaaatctcccgccgccatcaaattcgtcagtctggtaaggagtccccatcaatttgattatcttgaccatccccgctccctcttgtctttattcgaggttaaatccatgatttctccaattggtggtctttcccaagctttgcatagtccgtcagattcaattttcgttgcttccctgcctcgggatattcaggttgcggaaattgcccctcaaaccaaagtgttacggtctcgcctctgggatcgacttaaatttgaggtggaatatggtcgccgtcggggcactacttctaattcctatctgattcaggccgaccatacggcattgattgatcctccgggagagtcattttgtgatttgtatctagcggaattacccaaatatttggatttagcccagcttgactacattgttgcaagccatgttaatcccaatcgcatggttaccctggagcaattactgcgtcgggcaaccaaggccaagcttatttgttctcgtcctgcggcgaaggtgcttaaagccacctttccccattgggaagaaagattccagaccgtgcggtcccaggacatgctggatttgggccggggccataagctccagttgatgaccttgcctaccccccgctggcctgacggtttatgtgcctacgatgc
>154	N operona: 125	last	SYNGTS_0154	gene_poz=(601-2337)	sll0217	potential FMN-protein	ORF_ID:sll0217	/position=165816 - 168752 (166416 - 168152)	/lenght=2937 (1737)	/codons=979 (579)	/complement=true	GC-compoz=51.75590097869891%	/LCI1=1.1130334486735871	/LCI2=0.2721453287197232	p_i1=0.2293237647144076	p_i2=0.4039724559481994	/Tai=0.5678739620568847	/Tei=0.46357521035337945	/EEI=2.4930056675572394
ctaactgccatacctcatccaccactgccttgggactattttccaggagggtaacgttatcggatacaccactatctttgtccttgggagtcgccaacgtaggactatcggggttgatcacgttgggagcgctgagggcgggcctgagggcagtgcccaaacccaaaccgaagactaaagcggcaaccaaaggacgaagacaaagcaaatggggactcatggaaggcagggtaggtcaaagggaggcagacaaatagtcaagtccgatgcaatgggccactggcatggcggagggcaaaattccttcccaaaaacgggggactaaaccatttaagcccaatcctagcaagaaaaatctagttcgtgggcaagatggagccaccaaaaaaggcatcttccattcactggcctcaatgggctccgccgatattaacccaagccatagagccctctcgatagattaagttgactgattaattaaaactttagttataagaaaaactaatttttttatttagatattgacattttacagaatccagtatccacagcaccatagaagtcagcagcgaacttgcttgaaaaaccacaaagttttctatggttaccctaattgattctccaacctctgctgctgtccagccccgcttaacactccaaaccgcggacattgcagcccacaccacagcgattcgttgccttgactgggatcgggatcgctttgatattgagtttgagttacgccatggcacaacctacaactcatttttaatccgaggggaaaaaacggccctcatcgacacgtcccatcgcaagtttgaggccgtctacttgcaactgttgcaggatctagttgatctcagaagtctcgactatttgatcgtcaatcatacagaaccagaccacagtggactgattccagacctcttagaactggccccccaggtgacggtggtgggctccaaggtggccatccaattcttggaaaagctcgtacaccgaccttttgagtcacagattgtcaaaagtggccacagcctggatttgggccagggccatgagttgcaatttatttcagcgcccaatttgcattggcccgacacaattttgacctatgactcgggtacccaggtactctatacctgcgatgtttttggcatgcactattgcgatgattcccttttcgatgaaacgccagaacgactcgaacctgatttccaatactattacaattgcttgatgggctccaatgcccgctcggtgttgatggcattaaaacgcattgcaccgctgcaggttgttctagtggcaacgggccatgggccgctattgcaacatcacatttcccattggcttggacagtacgatgcctggagtcaaaaccaggtcaaagctgaaacctttgtggccctattttatgtagatgggtatggggtgagcgatcgcctggtgcagaccattgccgatggcatcagtaaaaccggtgtggccattgaactagtcgatctaagtgtggcggatacccacgaggttcgtaccctggcccaatgtgcggcaggcctggtggttggtatgcctccccaatcttccacttcaaccaccctagaccctttgttgggcaccattttagcggcggtacatcccaaacaagttatcggcctgtttgaaagcgggggaggacaggatgagcccatttaccccctccgcaatcgcttccaggaattgggtttgcaagaagcctttgagccaattttgctcaagaccgaaccaacggccgccacggatcagctttgccgtgaagcgggtaccgatctgggccagtacctcacccagaaacaatcccagcaggcaaatacagaccttgatccagaactcaatcaggcgatcggtcgcctcagcactggactgtatattttaaccgctcaaaagggagatgtgcggagtgccatgttagcttcctgggtgattcaaggcagctttgaacccctgggcattgtcattgcagtggccaaagaccgggcgatcgaatcattactccatcccggcgatactttcgtgctcaatgtgctggaagaggacaactatcaaagcctcatgcgccatttcctcctccgttttcccccaggggcagaccgctttgccggagttaacacctatcctgcccagaacggttctccgatcctgttggaaaccctagcttatctggaatgtgaggttacctcccgtcttgatggcaatgaccattggttggtctacagcaccatacaaactggacgagtcgccaaattgaatgccctaaccgccactcaccaccgcaaactgggcaaccactactaagttcaccttctacctgggattttctcatgcaactcctctcaaccaatgtggattcggacgcaaagcctactctcctatatttcagtcgtgccgtggtggtgcgtctactggaaacggtgcaggactttattgtgatttccctttgcgtcggcctgttcagttttatggtgatgcagttgcgggaaatgtttgtctccctttttcctcccctggattttccccgggtcaccgccgacattttatttctgctgattttagtggaactgtttcgattgctgattatttatctgcaggaacaccgggtttccatcggagttgcagtggaagtctcaattgtttcggttctaagagaaattattgtccggggcgttctggaagtgccttgggagcaagtgctggcagcttgttcatttctgctcattctgggtgttttgctcgtagtgcgggtttggttaccccccacgtttgaaggggtcgatcctgaacgggaaatctcccgccgccatcaaattcgtcagtctggtaaggagtccccatcaatttgattatcttgaccatccccgctccctcttgtctttattcgaggttaaatccatgatt
>155	N operona: 126	first-last	SYNGTS_0155	gene_poz=(601-1989)	ctpB	carboxyl-terminal protease	ORF_ID:slr0257	/position=167933 - 170521 (168533 - 169921)	/lenght=2589 (1389)	/codons=863 (463)	/complement=false	GC-compoz=51.69186465082794%	/LCI1=1.02020202020202	/LCI2=0.18160173160173168	p_i1=0.17079235596374642	p_i2=0.1651182170708007	/Tai=0.46936295442465514	/Tei=0.24860639536372064	/EEI=2.891470425679929
caaacttgcgatgggacgtgtcgatgagggccgttttttcccctcggattaaaaatgagttgtaggttgtgccatggcgtaactcaaactcaatatcaaagcgatcccgatcccagtcaaggcaacgaatcgctgtggtgtgggctgcaatgtccgcggtttggagtgttaagcggggctggacagcagcagaggttggagaatcaattagggtaaccatagaaaactttgtggtttttcaagcaagttcgctgctgacttctatggtgctgtggatactggattctgtaaaatgtcaatatctaaataaaaaaattagtttttcttataactaaagttttaattaatcagtcaacttaatctatcgagagggctctatggcttgggttaatatcggcggagcccattgaggccagtgaatggaagatgccttttttggtggctccatcttgcccacgaactagatttttcttgctaggattgggcttaaatggtttagtcccccgtttttgggaaggaattttgccctccgccatgccagtggcccattgcatcggacttgactatttgtctgcctccctttgacctaccctgccttccatgagtccccatttgctttgtcttcgtcctttggttgccgctttagtcttcggtttgggtttgggcactgccctcaggcccgccctcagcgctcccaacgtgatcaaccccgatagtcctacgttggcgactcccaaggacaaagatagtggtgtatccgataacgttaccctcctggaaaatagtcccaaggcagtggtggatgaggtatggcagttagtcaatcagcaatttgttgataaggactttaaccattccaactggttgtccaaacgccaggaattattagggcgcaattaccaggataatgctgaggcttaccgacaaattgggcgcatattgaaggatttgaatgacccctatacccgttttctgtctccggaggaatttgccatcctcagcagtcaaacatcaggggaagcttccggggtaggaatccgggtgttgatggataaacgtagtagtgatttggtggtggtggatgtgatgcggggcaccccggctttgaaagcaggcattcgccctggcgatcgcattgtgcgcatcaatggccaaccggcggctttgatgtccttggagcaagccacagaggcaattcaaggggagattggcaccgaattgagcctgcaactttcccgccccaaaagcggtgttttcagtgtcaccctcaaacgagaaaatatcgaaattgattctgtgacctataacgtcaaggaagaaggggaattacgggtgggctacatccgcctggatgaatttagctcccattccgctgagcagatggaaaaggccattacggaactcaataaaagtcgcattagcggctatgtgctagacctacggggtaacccagggggcttgttactttccagcattgacattgcccgtctgtggctcaaccggggggaaatcgtcagtactattgaccggcggggaggcgatcgccatttttcagccaacggcagaagtctcacggatttacccttagtggtgttggttaatgagcggtccgccagtgccagtgaaattttggccggggcattgaaagaacagggaagggccacggtggtgggtactgctacctatgggaaaggtacggtgcaatcggttaacactttgtccgacggctccggtttggcggttaccattgctcgttactatccccccagtggcaccgacattaatcgaaaaggcatcagtcccgacattcatttggatatttccaacgataccaagctacagtttcgtaacgacccagaattaatggccacggagattgatccgcagtatcagcgggctattagtgtgttgcgccaacatcgccatagcctggggctgccgccggccaaagacctgggcatagggttattggagcccagtcaactttaatcaaattccgcactaaaacaaatctcgcagggtttcccaacccagcccttcccgcaccactttgggttctttgtcggtgaaatcaataatgctggaagtttgatagcccggctcccggtcatcgtcaatgatgatgtccaccaatttgtcaaataggtcaaacagtttcgccttttccgccataacaaactcatcttgatccggcaaatgggcagaggtggagatgatcggattgcccaggctttgcagaatttcttggcaaatagggcgatcgggcacccttatgccggtggtttttcgcttcggctccaccactagcttgggcacttgcttggtggccggaagaagaaaagtatagggtccaggtattaacttacgcatgagtcgataggcatcgtccgccaccactgcatattccgcaatgttagacagggacgaacacaaaaacgttaacggtttattattggagagttgcttcagttgtctaacccgttgaacggcatttttatcgttgaggtcacaaccgatggcatagaccgtgtcggtggggtaaagcataattgccccctggcggagacttttgcaaatcatttccacagt
>156	N operona: 127	first-last	SYNGTS_0156	gene_poz=(601-1233)	sll0216	hypothetical protein	ORF_ID:sll0216	/position=169334 - 171166 (169934 - 170566)	/lenght=1833 (633)	/codons=611 (211)	/complement=true	GC-compoz=48.973143759873615%	/LCI1=1.1349206349206349	/LCI2=0.21063492063492062	p_i1=0.24404845833914487	p_i2=0.23689820622807384	/Tai=0.5315224974240527	/Tei=0.3132083856052665	/EEI=2.646897934512491
[truncated: 7,820,261 more chars]
