# Supplementary material for: Bioinformatic Assessment of Factors Affecting the Correlation between Protein Abundance and Elongation Efficiency in Prokaryotes
Source: Int J Mol Sci. 2022 Oct 9;23(19):11996. doi: 10.3390/ijms231911996 (PMC9570070; doi:10.3390/ijms231911996)
Supplement: Supplementary file 1 [file ijms-23-11996-s001.zip › EloE/output_folder/Synechocystis_sp._1148/synechocystis sp. pcc 6803_locus_tag_EEI_2.fasta]

>SYNGTS_0842|9.999999999999991
atgtccgctgcaaccgatcaaattttagaacagttaaaaagtctttccttgttggaagcttccgagttagttaaacaaatcgaagaagcttttggtgttagcgccgctgcccccgttggtggcatggttatggccgccgctgccgctgcccccgccgaagccgctgaggaaaaaactgaattcgacgttatcctcgaagaagttcctgccgacaagaaaattgctgtgctgaaagttgtccgcaccatcaccggtttgggtctgaaagaagccaaagaattggtggaatccacccccaaagccatcaaagaagctaccggtaaagatgatgctgaagccatcaaaaaacaaatcgaagaagctggtggtaaagccgctgttaaataa
>SYNGTS_0738|8.247263607460432
atgaatcaggaaatttttgaaaaagtaaaaaaaatcgtcgtggaacagttggaagtggatcctgacaaagtgacccccgatgccacctttgccgaagatttaggggctgattccctcgatacagtggaattggtcatggccctggaagaagagtttgatattgaaattcccgatgaagtggcggaaaccattgataccgtgggcaaagccgttgagcatatcgaaagtaaataa
>SYNGTS_0837|6.281800339847836
atggctaaatccatcatttacaatgacgaagctcgccgtgccctagagcggggcatggacattctggcggaagccgttgccgttaccctcggccctaaaggtcgtaacgtggtgctcgagaagaaatttggctctccccaaattattaacgacgggatcacgattgccaaagagattgaactggaagaccatgtagaaaatactggggtttccttaattcgccaagcggcttctaaaaccaatgatgtggctggggatggtaccaccaccgctacggttttggcccacgccattgttaaagaaggtttacgcaacgtggccgctggtgccaaccccatttccctcaagcggggtattgataaggccactgatttcctcgttgctcggattaaagagcatgcccaacccgtgggagattccaaggcgatcgcccaggtgggagccatttccgccggtaacgacgaagaagttggccaaatgattgccaatgccatggataaagtcggccaagaaggggttatttccctcgaagaaggcaaatccatgaccaccgagttggaaatcaccgaagggatgcgcttcgataagggttatatctccccttacttcgtcaccgatgcggaacggatggaagctgtcctggaagatccccgcattttgatcactgacaaaaaaatcaacttggtgcaagacctggtgcccatccttgaacaagtggcccgtcaaggtaagcccctgttgatcattgccgaagatattgaaaaagaagctttggctaccctcgtagttaaccgtctccggggtgtgttgaatgtggccgctgtgaaagcccccggctttggcgatcgccgtaaacaaatgttagaagacattgccaccctcaccggcggtcaagtaatcagcgaagatgctggtctgaaactggaaagcgccactgtggatagcctcggttctgcccgtcgcatcaacatcaccaaagacaacaccaccattgtggccgaaggcaacgaagccgccgttaagtcccgctgtgagcaaatccgtcgccagatcgaagaaaccgattctagctacgacaaagaaaaactccaagagcgcttggctaaattggccggtggtgtagcggtaatcaaagtcggtgctgctaccgaaaccgaaatgaaagaccgtaaactccgcctggaagatgccatcaatgccaccaaagccgctgtggaagaaggtattgttcccggtggtggtaccaccctggcccacttggctccccaattggaagactgggccactggcaacctcaaagatgaagagttaaccggtgccctgattgtagcccgggctctgcctgctcccctcaaacggattgccgaaaacgccggtcaaaacggtgcggttatctccgagcgagtcaaagagaaggagttcaacgttggttacaatgccgctagcctggaatatgtagatatgctggccgctggcattgttgaccctgccaaagtgacccgttccgctctgcaaaatgccgcttccatcgctggcatggtattgaccaccgaatgcattgttgtggacaaacctgaaaaagaaaaagcccccgctggtgcccccggtggtgacttcgactactaa
>SYNGTS_0836|5.745546716502041
atgacttctatggccgctatttccattaatgtttctactgtgaaaccccttggcgatcgggtgtttgtgaaagtaagccccgctgaagaaaaaaccgctggggggattttgttgcctgataacgccaaagaaaaaccccaaattggtgaagttgtccaagtgggccccggcaaacgcaacgacgacggtacctactcccctgtggaagtcaaagtgggcgataaggttctctattccaagtatgccggcaccgatatcaaacttggtggcgacgactatgttctgttaactgaaaaagatattttggcctccgttgcctag
>SYNGTS_2276|5.572992062841824
atgtctaaacttatttcctttaaggatgaatccagacgctctttggaagcggggattaatgccctggctgatgcggtgcggattaccctcggccccaaaggtcgcaatgttttattagaaaagcagtacggtgctccccagattgtcaacgatggcatcaccgtagccaaagaaattgaactgtccaacccggaagaaaatgctggagctaagctaatccaggaagttgcttccaaaaccaaggaaattgctggggatggcaccaccaccgccactattattgctcaagctttagtgcgggaaggtctgcgcaacgtcgccgccggtgctaatcccgtggctctccgtcggggcatcgaaaaagttaccactttcctcgttcaagaaattgaggctgtggctaaacccgtggaaggttcggcgatcgcccaagtggccaccgtatcctccggtaacgatcccgaagttggggccatgattgccgatgccatggacaaagtcaccaaagatggcgtcatcaccgtggaggagtccaaatccctcaacaccgaattggaagtggtggaagggatgcagatcgaccggggctatatttctccctacttcatcaccgatagcgatcgccagttggtggagtttgataatcctttaatcctcatcaccgataaaaaaatcagtgccattgcggaattggttcccgtactggaagctgtggcccgggccggtcgtcccctgttaatcattgcggaagacattgaaggagaagcccttgctaccctagtggtcaataaagcccggggtgtactcaacgtggccgccattaaagcccccgcctttggcgatcggcgtaaagctgtgttgcaagatatcgctatcctcaccggtggtagcgtcatttccgaagacattggcctgagcctcgacaccgtcagcttggatcaattgggccaagccgttaaagccactttggaaaaagacaacaccatcctcgtcgctggggccgacaaacgggcttccgctggagtcaaagagcggattgagcagttgcggaaagaatatgctgcttctgattccgattacgacaaagaaaaaatccaagagcgcattgccaaactagccggtggtgtagctgtgattaaagtcggggccgcaacggaaaccgaactcaaagaccgcaaactccgcattgaagatgccctcaatgccaccaaagccgcagtggaagaaggtattgttcccggtggtggtacaaccctaattcgtttagcgggcaaaattgaaagctttaaagcccaactcagcaacgatgaagagcgggttgccgccgacatcatcgccaaagccctggaagctcccctgcaccagttggccagcaatgctggggtagagggttccgtcattgtggaaaaagttaaagaagctactggcaatcaaggttacaacgtcatcactggcaaaattgaagacctgatagccgctggcatcatcgaccccgctaaagtggtacgttctgctctgcaaaatgccgcttccattgctgggatggtgttgaccactgaagctttagtagtggaaaaacctgaacctgcggctcccgctatgcccgatatgggtggcatgggcggaatgggtggtatgggcggcatgggcatgatgtaa
>SYNGTS_2800|5.557206498050243
atgaccgctgaaagcatgttggccaatggcgcttttatcatgattggcttgaccttgttaggactagcctggggctttgtcattatcaaactccaaggtagcgaagaataa
>SYNGTS_1099|5.555015275472355
atgctggataaaaccacgttgcaagaacgcatcctgaccatcaaacaaaagcgtaaattcctcgaagacctggcggagcaacctaacctgggcatcctttccctggacgtttcccaagctctggcggaattagacgacttgatcgaagattttgaaaataccttccccgatgcctag
>SYNGTS_1571|5.4155709797311
atggcagaaattaccgctcaactcgtgaaggaactgcgtgaaaaaaccggcgcaggcatgatggactgtaaaaaagccctaaaggaaaatgagggtgatttagaaaaatccattgaatggctccggcagaagggcattgcctccgctgataaaaaatctggccgtaccgcggccgaaggtttggtccatagctacatccactttggtggccgcattggcgtgttggtggaagttaactgcgaaactgattttgtcgcccggggtgatcgctttaaagatttggttaacgatgtggccatgcagattgccgcttgtcccaatgtggagtacgttagcgtagccgacattccccaggaaatggtggctaaagagaaggaaattgaaatggggcgcgacgacctgggcaaaaagcccgccaatatcaaagaaaagattgtccaagggcgcattgataaacgcctcaaggagctatctttgctagaccagccctacatcaaagaccaaaatctcaccattgaagagttggttaaacaggcgatcgccgaattgggggaaaacatccaagttcgtcgctttatccgctttaaccttggtgaaggcatcgaaaaagcagaaaccaactttgcggaagaagtggccgccgccgctaagggctag
>SYNGTS_0161|5.230809400520349
atgcttaataccttgttcatcctagcggccgaagcccatgaggcgggggaaggggggtttggaatcaatttagattttctggaagccaacctctttaacctggccattttgctgggaattattatttactatgcgccgaaaaccttgggtaaaatccttggcgatcgccgccaaaaaattgctgatgccattgaagaagcggaaactcgccaacgtaaatctgctcagattttagcggaggaagagaaaaagctagcccaagccaaagccgaagcggcccgcattgtccaagaagctgggcaacgggcagaggtggctaaacaagaaattgcgacccagacggaagcggatctgcggcggatgcaggaagcagcggcccaggatttgggagctgagcaggaacgggtgattgctgaactcaagcgtcgtattgccgaacaggctgtggccaaggctgaagctgacctgcgcgatcgcctgaatgaagacacccaggatcggttaatcgaacgcagtattgcccaattgggaggtcgctaa
>SYNGTS_1501|5.121819203007586
atgtttgcctccaccaactacacctccaccgccatccgcaactacaccatcgccgccgtcaccgttttaaccttgagcatgggtatgggtgaattgttcaataatcctaaccgcattgctacccaaaacaccattgacaattacagttcctacattggcgctggtttagttagctatgcccagtcttccctgaaataa
>SYNGTS_1504|5.030579653161207
atggtagcaacgcccgttaaacagaaatacgatattaaagatattagcctcgctccccaaggtcgtcagcgcatcgaatgggcggcccgggaaatgcccgtgttaaaacaaatccgggaacgctttgcccaggaaaaacccttcgccggtatccgcttggtggcctgctgtcacgttaccaccgaaaccgctaacttggcgatcgccttgcatgctggtggcgctgattctttgctcattgccagtaaccccctgtccacccaagacgacgtggccgcctgtttggtagccgactacggcattcccgtttacgccatcaaaggggaggataatgaaacctatcaccgccatgtgcagattgcgctggatcaccgccccaacatcatcattgacgacggtagcgacgtggtagccaccctggtacaggaacggcaacaccaactcagtgacatcattggcaccaccgaagaaaccaccactggtattgtgcgtctgcgggccatgttcaacgatggggtactcaccttccccgccatgaacgttaacgatgcggacaccaagcatttttatgacaaccgctatggcaccggccaatccaccctggacggtatcatccgggccaccaatattctcctggccggtaaaaccattgtggtggctggctatggctggtgtggtaaaggagtcgccatgcgggccaaaggcatgggggctgacgtaattgtcaccgaaattagtcccgtaccggcgattgaagccgccatggatggtttccgggtcatgcccatggccgaagctgcccaccagggagacatcttcatcaccgtcaccggcaacaaacacgttattcgtcctgagcattttgccgttatgaaagatggggcgattgtttgtaactccggtcacttcgacattgaaattgacctcaaatccctcaaggaacaagccaaggaagttaaggaagttcggaacttcaccgagcaatacattctccccaatggcaagtccattattgtgattggcgaaggtcgtttagttaacctggccgccgccgaaggtcatcccagtgcggtgatggatatgagctttgccaaccaggccctagcctgtgagcatttggtcaaaaataaaggtcaactagaacctggcatgcactccattccggtggaagtggaccaagaaattgcccgcttgaaactccaagccatgggcattgccattgacagcttgacccccgaacaggtggaatacatcaattcctgggcttccggtacctaa
>SYNGTS_1746|5.026878427099675
atggcacgcgcaaaatttgaacggacgaaagaccacgtaaacattggcaccattggtcacgttgaccacggtaaaaccaccctaacggcggcgatcaccatgaccttggcggaattgggtggtgccaaagcccggaaatatgaagatattgacgcggctcctgaggaaaaagcccggggcattaccatcaatactgcccacgttgagtatgaaaccgatagccgtcactatgcccacgtagactgtcctggtcacgctgactatgtgaaaaacatgatcaccggtgctgcccagatggacggtgcgattctggtggtttccgccgctgatggccccatgccccaaacccgggaacacattcttttggctaagcaagtaggggttcccaaactggtggtctttttgaataagaaagacatggtggacgacgaagaactgctggaattggtggaactggaagttcgtgaattgctcagcgactacgatttccccggtgatgacattcccatcgttgctggctctgccctcaaggcgatcgaaggagaaaaagaatacaaagatgcgattcttgaactcatgaaagccgttgacgactacatcgacacccctgagcgggaagttgataagcccttcttgatggcggtggaagacgtattctccatcactggtcgtggtaccgttgccaccggtcggattgagcgcggaaaagttaaagttggcgaagaaatttccatcgtcggcattaaagatacccgtaaagccactgttaccggtgtggaaatgttccaaaaaacccttgaagagggaatggctggggacaacgtgggtctgctcctccgggggattcaaaaagaggacatcgaacggggtatggttttggctaaacccggttccatcactccccacaccgaatttgaaggggaagtttacgtgctcaagaaagaagaaggtggccgccacactcctttctttgccaactaccgccctcagttctatgtacggaccactgacgtaaccggtaccatcaaaagctacaccgctgacgacggcagtgctgtggaaatggttatgcctggggatcgtatcaaaatgaccgttgagctcattaacccgatcgccattgaacaggggatgcgttttgctatccgcgaaggtggtcgtaccatcggcgccggtgttgtttctaagattttgaagtag
>SYNGTS_0159|4.940455152850264
atggtaagcattagacccgacgaaattagcagtattatccgccaacagattgagtcctacgaccaaagcgtccaggtttccaatgtgggaacggtgctccaggtgggggacggtacggctcggatctatgggctggaacaggtaatgtcccaggagttactggaatttgaagatggcaccatcggcattgccctaaacctagaggaggacaatgttggggcggtattgatgggggatggttttggtatccaagagggcagtaccgttaaaaccactggtcagattgcccaaattcccattggggatgccatggtgggccgggtggtggattccctcggtcgtcccatcgacggtaaaggccccatcagttccaccgctacccgtttgttggaatccccggcccctggaattattgaacggaagtccgtttgtgaacctatgcaaaccggcatcaccgccattgatgccatgattcccattggtcggggtcagcgggagttgatcattggggaccgtaagaccggtaaaacggcaatcgccattgacaccatcattaaccagaagtccgaagacgtaatttgtgtttacgtggcgatcggtcaaaaagcttccaccgtcgctcaaatcattgacaccctgacggaaaaaggtgccatggcctataccattgtggtggccgccaacgccaacgaccccgccactctgcaatatttggccccctacaccggtgccaccttggcggaacactttatgtatcaaggcaagagcaccttggtaatctatgacgatttgtccaagcaagcccaggcttaccgtcagatgtccctgttgatgcgtcgtccccccggtcgggaagcttaccccggtgatgtgttctacatccactcccgtttgttggagcgggccgccaaattgagtgatgccctcggcggtggtagcatgaccgccctaccggtgattgaaacccaggctggagacgtatctgcctacattcccaccaacgtaatttccattaccgatggtcaaattttcctttccactgaccttttcaacgctggcttccgtcctgctattaacgctggtatttcagtgagccgggttggttccgccgcccaaaccaaagccatgaaaaaagtggctggtaaattgaaactggaactagctcagtttgctgagttggaagccttctcccagtttgcctctgatttggatgccgccacccaagcccaattggcccggggtcaacggttgcgtcaattgttgaagcaaccagaaaattcccccttgtccgtgtgggaacaggtggccattagctatgccggtttaaatggttacatcgacaccattcctgtggacaaagtgactgaatttgcccagggtctgcgggattacctcaaggccaacaaagccaagtacgtagaaattatcaatagctccaaagctttgaccgacgaagcagaaactttgttgaaagaagggatcaaagaattcacccaaggttttgccgcctaa
>SYNGTS_1105|4.935893329370359
gtgcttgtgaatagttacgaactgatggtaattctccgtcccgacctgaatgaagaacgggttagccaagaagttaccaaataccaagaatttttgaccaacaatgccgccgaagaagtatcggtgaaggtttggggtaaacgccgtctagcttaccaaatccgtcgctttaacgatggcatttatgttttgttcaacttcaacggtgaaggccagcagattgctttaattgaacgggatatgcgtcttaacgataatgtgatgcgctttttgagcattaagctcacccccgaaaagcctgaaaaagagaaaaaagctaaagctgtggccgtagaagcctaa
>SYNGTS_0240|4.8500441184680065
atgaccgatattcaaaaacagttacaagaagaactagcccccatggattggggcaccattattccccacgccaaacgggatgcggtgattgtggtggatagtagtttagatttgctctccgttggtctggcgatcgccaaggatgaagttaaccaagtcaaccattggattagcgaattattgatccataagcccacggagaaggaattgaccgattggaacgatgatccagaacgggaatttcaaaccctgattgtgcaaccctatgtgttagtacaacccggttga
>SYNGTS_1011|4.79935879505257
atgaacacccagttttttgaagaataccaaacccagttactggactggcaaaagaaattttttagcacttggatggaaagcctgcccaaaggcaccgctgaaattaaattgaccgatacctttgaaaccagtttgaaattacaagaggaaatggtcaaaagctacctggaagcccaggaaaaatccgccacaatgatgatcgatgcccaaaaacaattttgggacaactattttcaagccctgcggcaagagcccgtatcggctaactag
>SYNGTS_3019|4.799100323511453
atgaaaaccgctgctagaattgttgcttttaccgctctgactggatttgccctggggatgcccaccgttgccatggcggaaatggaaaccaccgaaaaatctgccgtagttagtcaagccgccacggacagcgccatgactattgtggaagtcgccgcaggcaatgaaactttcagtaccctcgttgcagcagtcaaagcggctgatttagtggaagctttatccgctgaaggcccctttaccgtttttgcccccaccaatgatgcctttgccgctctgcccgctggtacggtggaaagtctgttgttgcccgaaaacaaagataaattggtgaaaattttgacctaccacgtcgttcctggcaaaatcaccgccgcccaggttcaatccggtgaagtggcatccctagctggggaagccctcaccttcaaagtcaaagatggcaaagtgaaagttaacaaagccactgtcatttccgccgatgtggatgccagcaacggtgtaatccatgtcattgaccaagtaattctgcctcctatgtaa
>SYNGTS_1299|4.78714621721878
atgcaagacgcaattacggctgtaatcaactctgctgacgttcaaggtaagtacctcgacggtgctgccatggacaaactgaaaagctacttcgccagcggtgaactgcgggtgcgggctgccagtgtaatcagcgccaacgccgccaccatcgttaaagaagctgtggccaaatccctgttgtactccgacgtcacccgtcccggcggcaacatgtacaccacccgtcgctatgcggcttgtatccgtgacttggactactacctccgctatgccacctatgccatgttggccggtgatgcttccattctcgatgagcgcgtactcaacggtttgaaagaaacctacaactccctcggtgtacccatctcttccaccgttcaagctatccaagccatcaaagaagttaccgctagcttggttggtgctgatgccggcaaagaaatgggcgtttacctcgactacatctgctctggcttgagctag
>SYNGTS_0656|4.77953484870351
atgaaaacccctttaactgaagccgtttccaccgctgactctcaaggtcgctttctgagcagcaccgaattgcaaattgctttcggtcgtctacgtcaagctaatgctggtttgcaagccgctaaagctctgaccgacaatgcccagagcttggtaaatggtgctgcccaagccgtttataacaaattcccctacaccacccaaacccaaggcaacaactttgctgcggatcaacggggtaaagacaagtgtgcccgggacatcggctactacctccgcatcgttacctactgcttagttgctggtggtaccggtcctttggatgagtacttgatcgccggtattgatgaaatcaaccgcacctttgacctctcccccagctggtatgttgaagctctgaaatacatcaaagctaaccacggcttgagtggcgatgcccgtgacgaagctaattcctacctcgattacgccatcaatgctctgagctag
>SYNGTS_2169|4.7660012360080914
atggaaagtgttgcttacattctggtgctgaccatggcccttgcggtccttttctttgcgatcgcctttcgggaacccccccgcatcgaaaaatag
>SYNGTS_0695|4.723420280558763
gtgtctgcccacaagattctagtcatcgatgacagcaaagttatccgtatgcgagttaaggatatgttgccccagggaaatttcgaggtgattgaagccaaggacggcctcgaaggttttaatctgatccagagtgagcggcccaacctgattatgttggactttctcctgcccaaaatgagtggctgggaagtgtttcaatcggtgcaggaacgccccgaactcaaggctattcccttggtgttgatgtccggtcggaaggaagaagtgctcgaaaaaattcccgaacccttcgagtattttgcttttgtggaaaaaccatttgagcaacgggaattggtggccgccatcaaagaggccatgatcaaagctaaaaaacacgctcctgtggccgccgttgccagtggcgctgccccagccggagatttggccgctgaagtgcaacaactcaaacaacaggtagcccaaatgcacggcgaaattgacctgttgaaaaaacagttggggcaattagtaactttcatcaagcaacggctttcctag
>SYNGTS_1568|4.722114759597573
atgaacaactatactaaagacgatgatggacggctgaataattttgccgttgaacccaagatctatgcggccgatgctcccagtaaagccgacaaacgaaattatttgattatggcggccattaccgttgtgctggtggcggggctgattgcggtggctgtggtagcttccggggctagcacctaa
>SYNGTS_2450|4.716228695178941
atggctgagctagatgcggccaacttaatgaaacaggcagtgggtaaagccgccgctgaccgagttaaatccaacaccattgttggtttgggtaccggttccaccaccgcctacgccctggaattcattggcgatcgcctgaaaaaaggagaattggaaaatgtagtgggcattcccacttcctttcaggcggaagtattggcccgtaaatatggcattcccctaaccacgttggatgtggcggatcgcattgacattgccatcgatggagcggacgaagttgacccccagaaaaatttgatcaaagggggaggggccgcccacaccagggaaaaaattgttgacgccttggcggaaacttttctggtggtggtagacagtggcaaattggtggataaattgggttccacttttttactgccggtggaagtgattcccatggccctaactcctgtaatgcgagctttagctaaattaggtggtaaaccagaactacgcatgggggtgaaaaaagctggccccgttgtcactgaccaaggtaacctcgtcattgacgttaaatttgatgccattaccaacccagcggagttggaaaaaaccattaacaatctccccggtgtgttagaaaacggcctatttgtgggggtagcggacgtaattttggtaggggaaattattgacggccaacccacggtgcgggaattctag
>SYNGTS_1920|4.7100919088523225
gtggcgctcattcccttttacgtatatggcgatcgcctccccaaattaatgacagaagccaaagcccccgctgaaaagaaagctaaaccccccgcagtggaagagaagcccttcaccgaattcatcaaccaagattttctgccggccctccaaagtgccctcggcaaaattggcctgggtccggtggccctggattttagcaaaaagcccattgccatccccggcgctgacaacaccccctattggcaagtacaaggcacctggagcggcgatcgccaaatttccaaacagttcaacctctacttcttccaggaagacatcaaaggtcccaaaggctttgcctacagcgtggataatcgcccccccagcactctagagtcctttatgattgacgagcgtaaagtaaccctggatctgatggtgctctacaccctgcaacggttaaacggtcaaaaatggctagggggcaactaa
>SYNGTS_1307|4.702347720790134
atgttaagtcttggtttggaagataaagtaatcgtggtcaccggcggcaatcggggcatcggcgcggcgatcgtgaaattactccaggaaatgggggccaaagtagcttttaccgatttagctacggacgggggtaatactgaagccctgggggtggtggccaacgtcaccgatttggaatccatgacggcggcggcagcggaaatcaccgataagctgggccccgtttacggtgtggtggccaatgccggtatcaccaaagacaactttttcccaaaattaacccccgccgattgggatgcagtgttgaacgttaacttgaaaggggtagcctacagcattaagcctttcatcgaaggcatgtatgaacggaaagccggctccattgtggccattagttccatctccggggagcggggtaacgtcggtcaaactaactattccgccactaaagctggggtaattggcatgatgaaatccctggctcgggaaggggcccggtatggagtgcgggccaatgcagtagcccctggtttcattgacaccgaaatgactttggcgatccgggaagatattcgggaaaaaattaccaaggaaatccccttccgccgttttggtaaaccggaggaaattgcctgggcggtggcctttttactttcccccgtagccagtagctatgtcaccggcgaagtattacgggtaaatggggcccaccacacctaa
>SYNGTS_1717|4.642044414116206
atgacgacccatttcatcactgctgaaattgacctccaggaaaatcccctgcaactgcaacaggaaattgaacaggaattggctaaacggggcgatcccctgcggtgggcggtgacagcggtggataaagagcaacaaaaagcccaggtggaagcggtggtgacggtgacggcggtgcaggaagtctag
>SYNGTS_2037|4.544549012616349
atgcagtggcaagaatctttaccctggacccccgaagctcggcaaaagttgaagaatattccctattttgcccgggtgcaagcccgtcagcgcattgagcagttagctcggcaggccgatctagatgaggtcactgtggatttggtagaacaagcccgtctggagtttggccaatga
>SYNGTS_2096|4.520170225352151
atgggaaaagttgttgggattgacctcggtactaccaattcctgtgtggctgtaatggaagggggtaaacccactgttatcgccaatgcagaaggttttcgcacgaccccatcggtggttggttatgccaaaaatggcgatcgcctagtggggcaaattgccaagcgtcaagcggtgatgaacccgggcaatactttttattctgtcaaacgattcattggtcgtaaatttgatgaaattaccaatgaagccaccgaagttgcctacagcgtagttaaagacggcaacggcaatgtgaaactagattgcccagcccaaggaaaacagtttgccccggaagaaatttctgcccaagtgctgcggaaattggtggacgatgccagcaagtacctaggggagaccgttacccaagccgtcatcaccgttcctgcctactttaacgactcccaacggcaagccaccaaagatgcgggtaaaatcgccgggatcgaagtcctgagaattattaacgagcccaccgctgcctccctagcctacggtctggataaaaaggataacgaaaccattctggtgtttgacctagggggcggtacttttgacgtctccatcctcgaagtaggggaaggggtatttgaagtattagccacctctggggatacccatctgggaggggacgacttcgacaaaaaaattgtcgatttcctggccggtgaattccagaaggccgagggcatcgacctccgtaaggataagcaagctctacaacggttaaccgaagcggccgaaaaagccaaaatcgaactttccggcgtgagccaaacggaaattaacctgcccttcatcactgccacccaggatgggcctaaacatctagacaccaccctgtcccgggccaagtttgaagaaatttgctccgacctgattgatcgttgtggtattcccgtggaaaatgccattcgggatgccaaaatcgataaatctgccctggatgaaatcgttcttgttggcggttccacccggattcccgccgtgcaagaagtggtaaagaaaattcttggcaaagatcccaaccaaggagttaaccccgatgaagtagtggccgtcggagctgctatccaagggggtgtactttctggggaagtcaaagacattctgctcctggatgtttctcccctctccttgggcgtagaaaccctagggggcgtcatgaccaaaatcattccccgcaacaccaccatccccaccaaaaaatctgaaaccttctccaccgctgtggacggtcaaagcaacgtggaaatccatgtgctccaaggggaacgggaaatggccaatgacaataagagcttgggaaccttccgcttagatggtatcccccctgctccccggggcgtacctcaaatcgaagttactttcgatattgatgccaacggtattttgaatgtcactgctaaagaccggggtacgggcaaggagcagtccatcagcatcaccggggcttccaccctgcctgatacggaagtagaccggatggtgaaggaagctgaatccaacgccgccgctgacaaagaacgtcgggagaaaattgaccgcaaaaaccaagcggattccctcgtttaccaagcggaaaaacaaatcaccgagttgggcgataaagtgcccgccgctgataaaatcaaagcggaaggtttaatcaaagacctgaaggaagctgtagcccaggaagatgatgccaaaatccaaacggtgatgccggaactacaacaggttctctacagcattggttccaatatgtaccaacaggctggagcagaggctggggtaggcgctcccggtgctggccctgaagcgggaactagcagtggcggtggcgatgatgtcatcgatgcggaattctctgagccggagaaatag
>SYNGTS_0373|4.5010764930701885
atgagtgaagaactacaaccgaaccaaacccccgtgcaggaagatcccaaatttggcttcaacaactacgcggaaaagctcaatggccgggctgccatggtgggatttctcctcatcctggtgatcgaatatttcactaaccaaggggtgttggcctggttgggactgcgctag
>SYNGTS_2959|4.497447566955027
atggaaaaagatctcactcgttaccgcaatattggtattttcgcccacgtagatgcgggtaaaaccaccaccaccgaacggattttgaagttaaccgggagaatccataaactcggcgaggtacacgaaggcgaatccaccatggacttcatggagcaggaagcggagcggggtatcaccatccaatcggcggccaccagttgtttttggaaagatcatcaactcaatgttatcgacacccctggccacgtggacttcactattgaagtttaccgctccctgaaagtgttggatggcggcattggggtattttgtggctccggcggtgtggaacctcagtcggaaaccaactggcgctatgcgaacgattctaaagtcgcccgtttgatttacattaataaacttgaccgtaccggggcagatttttaccgggtagttaagcaggtggaaacggtgctcggggctaaacccttggtgatgactctgcccattgggacagaaaatgatttcgttggtgtggtggatattctcacggaaaaagcctatatctgggatgactccggcgacccggaaaaatatgaaatcaccgacattcctgctgacatggtggacgatgtggccacctaccgggaaatgctgatcgaaacagcggtggaacaggacgatgatttgatggaaaaatacctggaaggggaagaaatcagcatcgatgacatcaagcgttgtatccgtaccggcacccgtaagttggactttttccccacctatggcggttcctcctttaaaaacaaaggggtacaactggtgctggatgcggtggtggactacttgcccaaccccaaagaagtacctcctcaaccggaagtggatttagaaggggaagaaaccggcaactacgccattgttgatccagaagcccccctgcgggccctggcgttcaaaattatggacgaccgctttggtgctttgaccttcacccggatttactccggtaccctcagtaaaggggacaccattctcaatactgccaccggtaaaacagaacgcattggtcgtttggtggaaatgcacgccgattcccgggaagaaattgagtccgctcaagccggggacattgtggcgatcgtgggcatgaaaaatgtgcaaacgggccacactctctgtgaccccaaaaatccggccactttggaacccatggtcttccccgacccggtgatctccattgccattaagcccaagaaaaaaggcatggacgaaaaattgggtatggctctgagcaaaatggtgcaggaagatccttccttccaagtggaaaccgacgaagaaagcggtgaaaccatcattaaggggatgggggaattgcacttggatatcaaaatggatattctcaagcgtacccatggtgtagaagtggaaatgggtaaaccccaggtggcctaccgggaatccattacccagcaggtatcggatacctatgtacacaagaagcagtccggtggttctggtcagtatgccaaaattgactacatcgtggagcctggggaacccggttctggcttccagttcgagtccaaagtaaccggtggtaacgtgccccgggaatattggcccgcagtacaaaaaggttttgaccagagtgtggttaaaggcgttttggctggctatcctgtggtggacttgaaagttaccctcaccgacggtggcttccaccctgtagactcttcggcgatcgcctttgaaattgcggccaaagctggttaccgtcaaagcttacccaaagccaaaccccaaattttggaaccgattatggcggtggatgtgttcaccccggaagaccatatgggggatgtaatcggcgatttgaaccgtcgtcggggcatgatcaaatcccaggaaactggccccatgggagtgcgggtaaaagcggatgtgcctttgagcgaaatgttcggctacattggtgatttgcggaccatgacttccggtcggggtcaattctccatggtgtttgaccactacgctccctgccccaccaacgttgcggaggaagtaatcaaagaagccaaagaacggcaagccgctgcttaa
>SYNGTS_0428|4.484142767894856
atggacgatactaacaccacattactgctcaagcgtcccgtggccctgaaggtgattgtcactccccgctggaaagaggagatgcaacaacaactccaagcccaggtgggccagatggataatcaggtgcaacagcttgatgcccaaagtcaacgagcgatcgccgaaattaaaaaacaaagcttggtgcccctcccccccagtgtcagccagcaaattgaaaacattcaaatgcaggtcaaccaacaaaagagcgaaattctggagcagaaaaaccaagccctgcaacaaatgcaacaggtgcagttattagaactgaaccaagaagtcatccaaggacagatggagagctttttccgtatccaaaagggggacaacctcgtgcagaaaatgggagtggaattggtactgcgggatggggtagtggaggaaatccggggtgaactctag
>SYNGTS_2389|4.473913369552215
atggcaactaccgctgatgaagtttggcaattgcttggagaactgatccagtcccagaaagaaacggaacggcgtttgcaagaaactgaacgtttactgaaagaacagtcccaaaaaactgatcgccaaattcaagagttgagtaaacaaattggtggtctaggcaaaaaattcggcagctttactgaagggctggccttgccttccatggaaactatcctctacgaaaaatttgccatggaagtggtgacccccagcgtccgagtgagcaagcggggcaaacatattgaattagatgtgctggcctatgccaatggagaggtgaacaccgccattgtggtagaggttaaaagccatgcccgccaggaatccatcggtcaattaattacccacctgcaaagctttcgggaattttttcctgagcatggagacaaaaaactctatggcatcctcgccgccgtagatttgtccaatgccctgcgggaagaagtgttaaaagctggattatacgtcgcccgcattcggggagaaatttttgaactcgatactccccccacttttcagcccaaagcttggtag
>SYNGTS_1512|4.453691944887861
atggtagccgtaaaagaagcaactaacgttggcaaaattacccaggtcatcgggcctgtaattgacgcccagttccccagtggtaaattgccccgtatttataatgcccttaaagtccaaggcagaaactctgctggtaacgaagtagctgttacctgtgaagtgcagcagcttctcggcgataaccaagtccgagccgtagccatgagttccaccgacggtctcgtccggggcatggacgtggtagacaccggggcccccatcagcgttcccgtcggcaccggcaccctgggtcgtatttttaacgttcttggtgagcctgttgacaacaaaggccccgtgcccgctggtgaaactttccccattcaccgtcccgctcccaaattggtggatttggaaaccaagccccaagtatttgaaaccggcattaaggtaattgacctgcttactccctaccgtcagggtggcaaaatcggtctcttcggtggtgctggtgtgggcaaaaccgtaatcatgatggaattgattaacaacatcgccatccaacatggtggtgtatctgtatttggtggcgtaggggaacggacccgggaagggaatgacctctacaacgaaatgatcgaatccaacgtaatcaacgccgacaaaccggaagagtccaaaattgctctggtgtacggtcagatgaacgaaccccccggggctcggatgcgggtaggcttaaccgctttgaccatggcggaatatttccgggatgtgaacaaacaggacgtattgctcttcatcgacaacattttccgcttcgtccaagctggttcggaagtatcggctctgttgggccggatgccctctgcggtaggttaccagcccactttaggtacggacgttggtgatttgcaagagcgtatcacctccaccaaggaaggttccattacctccattcaggctgtgtatgtaccggcggacgacttgactgaccccgcccccgccaccacctttgcccacttggacggtaccaccgtgctttcccgtggtttggccgctaaaggtatttaccccgccgtggaccccttggattccaccagcaccatgcttcagccctccatcgttgggtcagagcattacgacaccgctcgggaagtgcaatccaccctgcaacgctacaaagaattgcaagatattattgccattcttggcttggatgaattgtctgaggaagaccgtttgaccgtagaccgggctcggaaaattgagcgtttcctttcccaacccttcttcgtcgccgaagtatttaccggtgcccccggcaagtacgtttccctggctgacaccatcaaaggtttcaaagcgattttggctggtgaattggatgatttaccggagcaagctttctacctggtgggagacattgaagaagctaaggccaaaggtgccaagctcaaagagggttaa
>SYNGTS_0163|4.4420717325201515
atggattctaccgttgctgctgcttctgtcattgccgctgcccttgctgttggtttaggggcgatcggccctggtattggtcaaggtaacgcctctggtcaagccgtttctggtattgctcgccagcctgaagctgaaggaaaaattcggggtaccttgctgttgaccctggcttttatggaatccttaacaatttacggtctggttattgccctcgtattgttgttcgccaacccctttgcgtaa
>SYNGTS_0657|4.439212250369967
atgttcgacgtattcactcgggttgtttcccaagctgatgctcgcggcgagtacctctctggttctcagttagatgctttgagcgctaccgttgctgaaggcaacaaacggattgattctgttaaccgcatcaccggtaatgcttccgctatcgtttccaacgctgctcgtgctttgttcgccgaacagccccaattaatccaacccggtggaaacgcctacaccagccgtcgtatggctgcttgtttgcgtgacatggaaatcatcctccgctatgttacctacgcaaccttcaccggcgacgcttccgttctagaagatcgttgcttgaacggtctccgtgaaacctacgttgccctgggtgttcccggtgcttccgtagctgctggcgttcaaaaaatgaaagaagctgccctggacatcgttaacgatcccaatggcatcacccgtggtgattgcagtgctatcgttgctgaaatcgctggttacttcgaccgcgccgctgctgccgtagcctag
>SYNGTS_1950|4.424317744744672
ttgtctaagcaatcgatcgccaatttgacggaggcagacctcgcagggaaacgggtttttgtccgggtagattttaatgtgcccctagataacggcagcatcaccgacgacaccaggattcgggcagccttacccaccatcaaagacctgttgagcaaaggcgccaaagttattttgggcagtcattttggccgtcccaagggcaaagtagtggacagcatgcgcctcacccccgttggcgatcgcctaggggaattattgggccagccggtggtcaaatgcgacgattgcattggtgctgaagttacagccaaaattgctagcctacccaatggtggtgtggccctgttggaaaatctccgcttccatgccggggaagaaggtaacgatgctgaatttgccaaagctttagcggccaacgccgacctctacgttaacgatgcctttggtactgcccaccgggcccacgcttccaccgaaggggtcacccatttcctcagccccaacgttgctggttacctaatcgaaaaggaattacagttcctccaaggagccatcgaagcccccaaacgtcccctagtggcgatcgtgggaggttccaaagtgtccagtaaaatcggtgtgatcgaaaccctattggacaagtgcgataagttgatcatcggcggcggcatgattttcaccttctacaaagcccaaggtttaaacaccggcaaatccctggtggaagaagacaaattggacttggccaaatccctcatggctaaagccaaagaaaaaggcgtggaatttctcctgcccacggacgtagtagtggccgacaactttgcccccgatgccaatgcccaaaccgttggtgtcgatgcaattcccgatggttggatgggtctagacattggtcccgactccgtcaaaaccttccaggatgccctcgctggttgtggcactgtcatctggaacggccccatgggggtatttgaatttgacaaatttgccgttggtaccgaggcgatcgcctgcagcttggctgaattgaccgccagtggcactgtcaccatcatcggtggtggagattctgtcgccgcagtggaaaaagtgggagtggccgaaaaaatgagccatatttccaccggtgggggcgctagcctggaattgctagaaggtaaagttctgcccggcattgccgctttagatgaccgataa
>SYNGTS_0434|4.421038706103002
gtgagcaaaaataataaaaaatggcgtaacgcgggcctatatgccttgttgttaattgtcgttttagcgttggcatcggcctttttcgaccgaccgacccaaactagggaaaccctcagctacagcgattttgtcaatcgggtagaagccaatcagatcgaacgggtcaacctcagtgccgaccgcacccaagcccaagtacccaatcccagcggtggtcctccctacttagtcaatctgcccaacgaccccgacttgatcaatattctcacccaacacaacgtggatattgctgtccaaccccagagcgacgaaggtttctggttccgcatcgccagcaccctatttttgcccatcttgctcttggtgggaatttttttcctcttccgtcgggcccagagtggccctggttcccaagccatgaactttggtaaatccaaagcacgggtgcaaatggaaccccaaacccaagttaccttcggggacgtggccggtattgagcaagccaaactagaactcaccgaagtggtggacttcctgaaaaatgcagaccgcttcaccgaattgggagccaaaattcccaagggtgttttgttggtaggcccccccggaaccggtaaaaccctgttggccaaagccgtggctggggaagcgggtgtaccgttcttttccatctccggttcggaatttgtggaaatgtttgtcggtgttggtgcttctcgggtacgggatttgtttgagcaggctaaagccaatgctccctgtatcgtcttcatcgatgaaattgatgccgttggtcgtcaacggggcgctggccttggtggtggtaatgatgagcgggaacagaccctcaaccagttgctaacggaaatggacggttttgaaggcaacaccggcattattatcgtcgccgccactaaccgtcccgatgtattggattctgccttgatgcgtcccggtcgtttcgatcgccaagtggtagtagaccgtcctgattatgctggccgtcgagaaatcctcaatgtccatgcccggggtaaaaccctttcccaggatgtggatttggataaaattgcccgtcgtacccctggatttaccggtgctgacctgtccaacctgttgaacgaagccgctattttggctgcccgtcgcaacttgaccgaaatttccatggacgaagtcaacgacgccattgaccgggtgttggctggtcctgagaagaaaaatcgggtgatgagcgaaaaacgcaaaaccctagtggcttaccatgaagctggccacgccttggtgggtgctttgatgcctgattatgatccagtacaaaaaattagcattattccccgcggccgggccggtggtttaacctggttcacccccagtgaagaccgtatggaatccggtttatactcccgttcctatctgcaaaatcagatggccgttgccctgggaggccgtattgctgaggaaattattttcggcgaagaggaagtcaccaccggtgcttccaacgacctccaacaggtagcccgggtcgcccgccaaatggtaacccgtttcggcatgagcgatcgcctgggcccggtagctttgggtcgtcagggtggtggggtattccttggtcgggacattgcctctgaccgggacttttccgatgaaaccgctgcggcgatcgatgaggaagtaagtcaattggtagaccaagcctatcaacgggccaaacaggtcttggtggaaaaccgtggcattttagatcaactggcagaaatcttggtagaaaaggaaactgttgattctgaagagctgcaaactctcctggctaacaacaatgccaaattggcacttctagtttaa
>SYNGTS_1748|4.418524034204025
atgtctcgtcgtggcaatgtcaaaaagcgccctgtgcccccggatcccgtttacaacagcactctgctgagtatgaccatccgtagggtaatgcgctccggcaaaaaatccttagcttctagcattgtttacaatgccttggcctccgttggtgagaaaactggcgaagatcccttggaagtgtttgaaaaggcaatcaaaaacttgactcccctggtggaagttaaagcccgccgggttggtggtgccacctaccaagtacccatggaagttcgtcctgcccggggaactgccctagctttacgttggttggtgcatttttcccgtgctcggggtggtcgcaccatggaaagcaaattggctaacgaaattatggatgccgccaatgaaaccggtgccgccatcaaaaagcgggaagaaacccaccgcatggccgaagccaacaaggcctttgcccattaccgctactag
>SYNGTS_3135|4.414544126276802
atgggtcgcgccaagaaagtcgttctcgcctattccggtggggtagatacatcggtttgtattccctatttgatgcacgaatggggcgttgaggaagttattaccctcgcggcggatttgggccagggggatgaactggggccgatccaggaaaaagccctgcggtgtggtgcggtagaatccttggttattgacggcaaggaagaattcgttaaggagtatgcttttcgttctatccaggccaatgctctctacgaaaaccgttatcccctctccacagccctagcccggcccttaattgccaaaatgctggtggaagcggcggaaaaatacggtgccgatgcggtggcccatggttgtactggtaagggcaatgaccaagtgcggttcgatatcagcattatggccctaaaccccaatttgaaggtgttggccccagcccgggaatggaaaatgagccgggaagaaaccatcgcctatggggaacggtatggcgtagaatcccccgtgaaaaagtcttccccctacagcattgaccgcaacattctcggccgtagcattgaagcggggcctctggaagaccccatgaccgagcccacggaagaaatttatctgatgaccaaggcgatcgccgacaccccagatgaaccggaatatgtggacatcggctttgaaaaaggtattcccgttagtttgaatggggtgatgctagaccccgttaccctggtggaacgcctgaacgaaattgcggggaaccacggggtaggccgtttggatatggtggagaaccgggtggtggggattaaatcccgcgagatttacgaagctccggctttgctagttttaattgatgcccaccgggatctggaaagtttgacccaaaccgccgatgttacccactataaaaacaccgtcgaagaaatttatagtcagttaatttaccggggattatggtacagccccctcaaagaagccctggatgcttttattgtcaaaacccaggaacgggttacgggcatggtgcgggtgaaattcttcaagggcaatgccaacgttgccggtcgtaaatccgattactccatctatgatgcggaattggccacctacggcatggaagaccaattcgaccataaggcggcggaaggctttatctatatttggggcttacccaccaaagtttgggcccagaaaatgcgcggttaa
>SYNGTS_1857|4.406078853731761
gtggatctaagccgtattcctgcccagcccaaagccggtttgatcaatgtgttgatcgaaattcccgcagggagcaaaaataaatacgagttcgacaaagacatgaattgctttgccctcgaccgggtactgtattcctctgtgcaatatccctacgactacggttttatccccaacaccctggctgacgatggcgatcccctcgatggcatggtgattatggaccagcccactttccccggttgcgtaattaccgcccgccccattggtatgttggaaatgattgacggtggcgatcgggacgaaaaaattctttgtgttcccgccaaagatccccgctacacctacgttaaatccatcaatgacctggctgggcaccgcttggatgaaattgccgagttcttccgctcctacaaaaatttggagaaaaaggtgacagaaattctgggctggaaagatgtagatgcagtgctgcccttggtggaagagtgcgttaagaactacaaatag
>SYNGTS_2378|4.405679526094234
atgactactttcaagcagattaaaaagttgtccaagcatttagtgcccacagcttctatcctggcactaactgttggtctggcagcctgtggtggcggtggtggtggtggtgacacagcccaaaccggtggtggtgatgcaactacaactactgccgcagatgcctttgccagtaaagtttccttgaccggtgccggtgctagttttcctgctcccctttaccaaggctggtttgtggccctcaatcaagctgtgcctaacttagaagttaactatcagtccgtgggtagtggtgctggggttgagcaattcatgagtaagaccgtggattttggtgccagcgatgtggccatggacgacgaagagattgccaaggttaacggtgaagtggtaatgcttcccatgaccgctggtagcattgttatggcctacaacttgcctggggtggaagggttgaagttatcccaggaagccttggcgggcatcatgttgggcaatattactaaatggaatgaccccaaattagtggcggataatcccgatttgaccttgcccgatcgccctatcacggtggtgcatcgttccgacggtagcggtaccacggcggttttcaccatgaacttggccgccatgagtcccgaatttaaggaaaccatcggtgacggtaaaaccgttgagtggcccaccagtaaaggtaaattcatcggtggtaagggtaacgaaggtgtaaccgctggtattcaacaaaatgagggagccattggctacgttgaatatggctacgccaccaacaataacctgaccatggccagcctccagaacaaggatggacagtttgttgtgccgaccgatgaaaatgcttcggccaccctggctgcagtcgaactgccggaaaacctgcgggaattcatcactaaccccgctggggctgattcctatcccattgttacctacacctggatgttgctttatccccagtacgctgatgcggaaaaggctaaaggtatcgaagcgatggtggaatttggtctgaatgaaggtcaaaccatggcccccactttgggttatgtacctttacctcaaaatgtgcgggaaaaagtggccgccgctgctgacaaaatctcccccgattacaccattaccttgaaatag
>SYNGTS_2217|4.400416747740812
atgtttgaacgctttacagaaaaagccattaaagtaatcatgcttgctcaggaggaagctcgtcgcctcggacataacttcgttggcacggaacaaattctgctcggcttgattggcgaagggactggcgtcgccgccaaggttctcaaatccatgggggttaatctcaaagatgcccgcatcgaagtagaaaaaattatcgggcggggatcgggctttgtggccgtggaaatcccctttactccccgggccaagcgggtgctggaactttcccttgaggaggctcggcaactgggtcacaattacattggcaccgaacacctgctgttgggtctgattcgagaaggggaaggggtagctgctcgggtcctagaaaaccttggggttgatctctccaaagtccgcacccaggtgatccgcatgttgggagaaacggccgaagtagctgccggtggtggcagtggtggtcgcaccaaaacccctaccttagatgagtttggctctaacctcacccagatggccgccgaagggaagttagacccggtggtaggtcgccaaaaagaaattgagagggtgattcagatcctcggccgccgcaccaagaataaccccgtcctgattggggagccgggggttggtaaaacggcaatcgccgaaggtttggcccagcgcattgccaacaaagatattcccgacatcctcgaagaaaaacgggtcgtcaccctggacatcggtctattggtggccggcactaaataccggggggaatttgaggaacggctgaaaaaaatcatggatgaaatccgccaagccggtaacatcatcctggtgattgacgaagttcataccctaatcggagccggagccgccgagggggcgatcgacgctgccaatattctcaagcccgccctagcccggggagaattgcaatgtattggtgccaccaccctggatgagtaccgcaaacacattgaacgggacgcagccctggagcgtcgttttcaaccggtgatggtgggggaaccctccgtggaagaaaccatcgagattctttacggtctgcgggaacgttacgaacagcaccacaaactgaaaattttggacgaagccctggaagccgccgccaaactttccgaccgttacatctccgaccgcttcctgcccgataaggcgatcgatctaattgacgaagctggttcccgggtgcggttgattaattcccaattgccccccgccgccaaggagttggacaaggaattgcgacagattcttaaagaaaaagatgatgctgtccgcaaccaggacttcgagcaagccggggaactcaaggaccgggaagacgaaattaaaaaacaaatccgggcgatcgcctcttccaaaaaagcggaaggggataacggcgagccggaagtgacctccgaagaaattgcccacatcgtcgcctcctggacaggggtgccggtgaacaagctaacggaatccgagtcagaaaaactgttgcatatggaagataccctccatcaacggttaattggccaggaagatgcggttaaggccgtttcccgcgctatccgtcgggccagggtcgggctgaaaaatcccaaccgtcccattgccagctttattttctccggtcccactggggtaggtaaaaccgagttgaccaaagctctggcggcttacttcttcggttccgaggaagccatgatccgtctggatatgtcggaatttatggaacgacacaccgtttccaaattaattggttcccctccgggttatgtgggctacaacgaaggcggtcagttgacggaagcagtacgtcgccgtccctacacggtggtgctgttcgacgaaattgaaaaagcccaccccgacatcttcaatatgcttctgcaaattttggaagatggtcgcctcaccgatgccaagggtcgcacagtggatttcaaaaataccctgttgatcatgacctccaacattggttccaaggtaattgaaaaaggtggcggtggtttgggctttgactttgccgatgaccaagcggagtctcagtacaatcgcattcgttccttggtgaatgaagagttgaaaaactacttccgccctgagttcttgaatcgtttggatgaaattatcgtcttccgccaattgaacaaggaggaagtcaaggaaatttcggaaattctcctacgggatgtgtttgcccggttggtggaaaaagaaatttctctccaggtcaccgacaagttcaaggagcgcattgtggaagaagggttcaacccagcctacggtgcccgtcccctccgtcgggccattatgcgcctgttggaagacgtgttagccgaagaaattctttccggccgcctcaaggaaggtagccaagcgctggtggacattggtgaagacaaccaagtggtggtcatccccggtgaaacgagggaactgattgcccccggcgttgaataa
>SYNGTS_1298|4.3965865328395815
atgagtatcgtcacgaaatcaatcgtgaatgctgatgcagaagcccgctacctgagccccggcgaactggatcgtattaaagcttttgttaccggcggtgccgcccgtcttcgcattgctgaaaccctaactggttctcgggaaaccatcgttaaacaagctggcgatcgccttttccaaaaacgtcctgacatcgtttcccccggcggcaatgcctacggtgaagaaatgaccgccacctgcttgcgcgacatggactactacctccgtctcgtcacctacggtgtggtttccggtgacgttacccccatcgaagaaatcggtctagtgggcgtacgggaaatgtatcgttccctcggcacccccatcgaagccgttgctcaaagtgtccgggaaatgaaagaagttgcttccggtttgatgtcctccgatgatgccgccgaagcctctgcctactttgacttcgttatcggaaaaatgagctag
>SYNGTS_1723|4.390106719708595
atgagccaagttaaacaaatccagggtaaggccttgcccctagtgggggatgacatcgacactgaccgcatcattcccgctcgctttttgcgttgtgtcacctttgacggtctgggggaacatgtttttgccgacgatcgccagcaacaggggggcaaccatccttttgatctgtcccaataccaagacgccacagtgttggtggtcaaccgcaactttggttgtggctccagccgggaacacgctccccaagccattattaaatggggtatcaaggccatcattggggaaagttttgctgaaatctttttgggtaactgcttggccaacggtgtgccctgtgtcactgccccccatggtcagattgccgatttacaacaagccattaccgccgatcctaatttggcagtgaatttagacctaaccaccgctgccgttacctacggcgatcggagttttcccgtaattctctccgacggggcccagcaaatgttgctggatggccaatgggacacctgtggtcaactggtgcaaaatcaggggaaaattgccgccaccgctgaaaaattgccctatctccattggcaaacttccgccgcctag
>SYNGTS_1097|4.3853139101670475
atgcaaaaccaagtcctccaggccttttttctcggccgcgcctttgccgaagtcctcagcgaaaaggtagaagacggcgtaaccaatgccctgagtgagttgggcaagtttgatgcggaacaacgggaaaacctacgtcaattcattgccgaggtgcaatcccgcgcggccaatgatgtcacccaggagggggcggcgatcgccacggtggatggcccggttagtgcggatgagttgcaggaaacattggataaactgcgggcagaaattgctagcctcaaatccgagttgaaaaactaccgggataaccagggttaa
>SYNGTS_0972|4.354065512400285
atgaatgaaccaaaacagaccgaaaccgtccaggtggtggaaaaagttagcgcgatcctttccccctatttcatcgtcattgtgggtttgtttttggccgatagcaattttctcattggcattgccctggtgtttgtgggggtattttccctgctgaaactttcctggcacgatgtgcaaacgggggtagaaaaagttaagggcttctttgccgaaaagcagtga
>SYNGTS_1613|4.332374333361544
atgccattcaccattgactctgcccgcggaattttccctaacaccctagcggccgacgttgtacccgctaccatcgcccgttttagccaactcaatgccgaagatcaattagctctgatttggtttgcttacctagaaatgggtaaaacccttacgatcgccgcccctggggccgccagcatgcaactggccgaaaatgccctcaaggaaattcaagccatggggcccctccaacaaacccaggccatgtgtgacttggccaaccgagctgacactcccctgtgccgcacctacgccagttggtcccccaacattaaacttggcttctggtaccgtttaggcgaactgatggagcagggctttgtcgcccccattcccgctggttaccaactttctgccaatgccaatgcagtgctagctacgatccaaggcctagaatccggtcaacaaattaccgtattgcgtaatgccgtggtggacatgggcttcaccgctggtaaggacggcaaacgcatcgctgagcccgtagttcctccccaagataccgccagccgcaccaaagtttccattgaaggggtgaccaatgccactgtcctcaactacatggacaacctcaatgccaatgacttcgacaccttaatcgaattgttcacctccgacggtgccctccaaccgcccttccaacggcccattgtcggtaaagaaaatgtgctccgctttttccgggaagagtgccaaaacctgaaattgatcccggaacggggggttactgaacccgctgaagatggtttcacccaaattaaagttaccggtaaggtgcaaaccccttggtttggtggcaacgtgggcatgaatatcgcctggcgctttctcctcaaccccgagggcaaaattttctttgtggcgatcgacctccttgcttcccccaaagaattactcaactttgctcgctag
>SYNGTS_3151|4.295040440041331
atggccagcaccaacatttccgaccgtgaaaaagccctcaacgccgccctagcccagattgagcggagcttcgggaagggagcgattatgcgcttgggagatgccacccaaatgcgagttgaaaccatttccactggggctctaactttggatttggccctggggggcggtttgcccaagggtcggattgtggaaatttacggcccggaaagttccgggaagaccaccttggccctccatgcggtggcggccacccaacaggcggggggagtcgcggcctttgtcgatgcagaacacgcccttgaccccgtttattccaaagccctgggggtggacattgataatttattggtggcccaaccagataacggcgaatcagccttggaaattgttgaccagttggtgcgttccactgcggtggatatcattgtggtggattccgtggcggccctagtgccccgggcggaaattgaaggggaaatgggggatacttcggtgggttcccaagctcgcttgatgagtaaagccatgcggaaaattgctggtaatatcgggcgatcgggttgtttggtaattttcctcaaccagttacggcaaaaaattggtgtgacctacggcagtcccgaagtgaccaccggaggtaatgccctgaaattctacgcctccgtacgtttagatattcgccgcattcaaaccctgaaaaaaggcaccgaaggggaatacggtatccgagccaaagtgaaagtggctaaaaacaaagtggctccccccttccgcatcgctgaatttgacattatttttggccagggcatttcccgcatgggttgcaccatcgacctggcggaaaaatgcgaagtcatcacccgcaaaggggcttggtatagctataacggcgaaaacattgcccagggtcgggataatgccatgaaatatttagaggaaaatcctgaaatcgccgctaccatcgaccaacaggtgcgggaaaaattatctttagttaatgcggttttcccggtggaaacagaggatggagcggaagagcagggggaagatggggatttttag
>SYNGTS_0288|4.2935946230808755
atgagtgtcaacttagcttcccagttgcgggaagggacgaaaaaatcccactccatggcggagaacgtcggctttgtcaaatgcttcctcaagggcgttgtcgagaaaaattcctaccgtaagctggttggcaatctctactttgtctacagtgccatggaagaggaaatggcaaaatttaaggaccatcccatcctcagccacatttacttccccgaactcaaccgcaaacaaagcctagagcaagacctgcaattctattacggctccaactggcggcaagaagtgaaaatttctgccgctggccaagcctatgtggaccgagtccggcaagtggccgctacggcccctgaattgttggtggcccattcctacacccgttacctgggggatctttccggcggtcaaattctcaagaaaattgcccaaaatgccatgaatctccacgatggtggcacagctttctatgaatttgccgacattgatgacgaaaaggcttttaaaaatacctaccgtcaagctatgaatgatctgcccattgaccaagccaccgccgaacggattgtggatgaagccaatgacgcctttgccatgaacatgaaaatgttcaacgaacttgaaggcaacctgatcaaggcgatcggcattatggtgttcaacagcctcacccgtcgccgcagtcaaggcagcaccgaagttggcctcgccacctccgaaggctag
>SYNGTS_0162|4.288292688696701
atgtttgattttgatgccaccctgcccctgatggcattgcagttcgtggttctcgcgttcctgctcaatgctattttctacaagccaatgaataaggttttggatgagcgggctgattacattcgcaccaatgaagaggatgcccgggagcggttagccaaggccaaggcgattacccaggagtatgagcaacagattaccgatgcccgtcggcagtcccaagctgtgatcgctgatgcccaagctgaagctaggcgcttggcggcggaaaagattgcggaggcccaacgggaatcccaacggcaaaaggaaacggcggcgcaagaaattgaggcccaacggcagtcggctctgagttctttagaacaggaggtggcggccctgagtaatcagattttgcacaaattgttaggccctgaattgattaaataa
>SYNGTS_1800|4.270248153712492
atggataataagcaaatgttgatgattccggggccaactcccgtaccagaaaaagttttgttggccatggcgaaacatcccattggccaccgcagtggtgactttagcaaaatcatcgctgagctgacggcaaacctcaaatggttacatcaaactgaaaacgacgtgttgatgctgactaccagtggcacgggggctatggaagcgagcattatcaacttcctcagccctggcgatcgggtattggtgggcaataacggtaaatttggcgatcgttgggtcaaggtggccaaaaccttcggtttagcagtagaagaaattaaagccgaatggggcaaagcgttggaccccaatgacttcaaaaccttgttggaagcggacagcgataaaactattaaagctctgatcatcacccattccgagacttccaccggagtcttgaatgacttggccgccatcaatgccgccgctaaggcccatggtggggcgttaatgattgtggatgccgtaaccagtttgggcgctacccccgtggcgatcgatgatttgggcctggacgtggtggcatccggttctcaaaagggttatatgattccccctggattgggatttgtttccgtaagtgccaaagcttggcaagcctacgaaaccgccactattcctcgcttctacctggatttgaaaaaatataaaaaatccaccgatgaagatagctcccccttcaccccccccatcaacctaatgtatgggttgcaagcgtctctgcaaatgatgaaagcggaaggcctagatgctatttttacccgccatcaacgccacaccaatgcgacccggggggccatgaaagcgttgaatttacccctatttgcccccgataatgcggcaagtaatgccattaccgccgttgcgcccctgggagtggaagcggaaaaaattcgcagtaccatgcgcaaaaaattcgacattgccatggccggtgggcaggatcacctgaaaggaaaaatcttccgcattgggcacctgggttttgtttgtgaccgggatatcctcagttgcatcggggccttggaagccactttgattgaactaggttatgagggcgtgacccctggatctggagtggccgccgccgctggggttttggctaaaggttaa
>SYNGTS_1379|4.258934077483778
atgaaacctgaatccttcgatctcaccattgaacaaatgtttgagttccgtcgcatgcaggatgccaccgccaacatcagccaggagcaagccctggaacttttggtccaagcctctcgactgttgatgattaaatccaacgtcatccgggacttaatgcgccaggctcccctggagcccctaggttaa
>SYNGTS_2219|4.25675735760859
atggctcttgtaccaatgagactgctgttagaccatgcggcggaaaatggttatggcattcccgctttcaacgtcaacaacatggagcagatcatttcgatcatgcaggccgctgatgaaaccgacagccctgtaattttgcaagcttcccgtggtgcccggagctacgctggggaaaatttcctgcgccatttagttttgggggcggtcgaaacctatcctcacattcccattgccatgcaccaagaccacggcaatagccccgccacttgctattccgccatccgcaacggtttcaccagtgtgatgatggacggttccttggaagctgacgccaagacccccgctagctttgagtacaacgttaatgtaaccgctgaagtagttaaagtagcccactccgttggggccagtgtagaaggggaattgggttgcttaggttccttggaaactggtcaaggggaagctgaagacggccacggttttgaagggaagttagaccactcccaactgttgaccgatcccgaagaagcagtggaattcgtcaacaaaacccaggtggatgccctcgctgtggcgatcggtaccagccatggtgcctacaaatttacccgcaaacccaccggtgaagttttggccatcagccgcattgaagaaattcaccgcctgctgcccaacacccacttggtaatgcacggttcttcctccgttccccaggaatggatcgacatgatcaacgaattcggtggtgctatccccgaaacctatggtgtgcccgtggaagaaattcaaaaaggcatcaagagtggtgtacgtaaagtaaacatcgacaccgataatcgcttagccatcaccgccgctttccgggaagccgctgctaaagatcccaagaactttgatccccgtcacttcctcaagccttctatcaaatatatgaagcaggtttgtgccgatcgctatcaacagttctggactgctggcaatgcctctaaaatcaagcaattgaccttggatgactacgccgctaaatatgccaaaggtgaattaaccgccacctcccgcacctccgttgctgtgtag
>SYNGTS_2594|4.255381265804073
atgactaatactttgactagtaccttcgctgaccttggtctttctgaaaaacgttgtcaactcttggccgacattggctttgaggctcccacccaaattcaaactgaagccattcccctgcttttgagcggccgggacatgctggcccaatcccaaaccggcacggggaaaaccgccgcctttgccctacctttgatggaccgcattgacccagagggggacttgcaagccttaattttgacccccacccgggaattggcccagcaggtggcggaagcaatgaaggacttttcccacgagcgccgtctatttattttgaatgtgtacggtggtcaatccatcgagcggcaaattcgcagcctagaacggggtgtgcaaattgtggtgggcacccctggacgggtgattgacctaattgaccgcaaaaaacttaaattagaaaccatccaatgggtggtgctggatgaagcggacgaaatgctgagcatgggcttcattgacgatgtgaaaaccattctgcgtaaaactccccccaccaggcagaccgcttgtttttctgccaccatgccccgggaaatcaaagaattggtcaaccaatttttaaatgatcccgccctggtgaccgttaaacagacccaatccacccccacccgcattgagcagcagctttatcacgtgccccgcggttggtctaaggctaaagcgctacaaccgattctggaaatggaagatcccgaatccgccattatttttgttcgtactaaacaaaccgccgcagacctcaccagtcgtttgcaagaagcgggccatagcgtggatgagtaccacggcaacctgagccaatcccaacgggagcgtttggtgcaccgtttccgggatggcaaaattaagctggtggtggccacggacatcgccgcccggggtttagatgtgaataacctcagccatgtggtcaactttgatttacccgataacgctgaaacctacattcaccgcattggccgcaccggtcgggctggtaagactggtaaggcgatcgccttggtggaacccattgaccgtcgtttactgcgatccatcgaaaaccgtctgaaacaacaaattgaagtttgtaccattcctaaccgttcgcaggtggaagccaagcggattgaaaaactgcaggaacaactcaaggaagccctgaccggtgagcggatggcctccttccttcctttagtgcgggaattgagcgatgagtacgatgcccaggcgatcgccgctgctgctttacagatgatctatgaccagagctgtccccattggatgaaatccgattgggaagtgccggaagttgatttcaacaagcccgttctccgtcgtggccgcaatgctggcggtggccagaacaaaagtgggggtggttaccaaggtaaaccgggcaaaccccgtcgctccagcggtggccgtcgtcctgcctatagtgatcgccaacagtaa
>SYNGTS_0815|4.254964105765434
atgttcgcccccatcgttatcttggttcgtcaacagttaggcaaagctaagttcaatcagatccgcggtaaggcgattgccctccactgccagaccatcaccaacttttgtaaccgggtgggcatcgatgccaaacagcgccaaaatttaatccgtttagctaagtccaacggcaaaaccctcggtttattggcctaa
>SYNGTS_2905|4.245985974448734
atgaaagttacccaggaaaaattgccagatagtcaagttgggctagaaattgagattcccgccacagcgtcgaaaaaagtttatgagaacgtcgtcaaaaagttaacccgcaccgttaatattcctgggttccgtcgggggaaggtgccccgggccattgttatccagcgtttgggacaaagctatatcaaggccacggccattgaagagttgatcgacgacagcattaaagccgcggttaagcaagaagaactacccatcattggcaatttttccctgcgctcggacatggaaaacctaattcaaatctttgaccctgaagcgcccctcaccattaaggtggcagcggatgtgttccccgaagcggaatatgaaccggagagctataaaaaaatcactgcccaggcggaagaaatcgaatacagtgccgatgccgttgaccagtggctcaagggagaacaggaaaaacgggctacccttgtcccggtggaggaccgtcctgcggccctgggagatctggccattgtggactacgccgcttttcaggtggcagaagatggtcaagctggagaggcgatcgccgaagtgaaggggtctgattttgaggtgaccctagaagacggtcgttttgtggctggtattgtggacggtattgtcggaatggcggttgatgaaaccaaactgattccggttacttttccggaggactatcccttggaagctgtggcgggggaagatgtgttgtttgaaattaagctcaaagaaattaaattccgggaactgcctgaattggacgatgacttcgccgaagatgtgagcgagtttgagaccatggcagagctcaaggcggatctggagaaacaattccaggaacaggccaaacagcgcaccgatgacaacatcaaggctgccattaagaaaaaattgggggaactgttcaccggggatttaccggaaaccatgatcaaacaggagtgcgatcgcctagtggcccaaaccgccatggaactagaacgcatgggactagatgtttcccaactgttccgtcagggggatgatatgctccaaaccctcaaggacaattcccgcccagaggcgatcgccaaccttaaaaccgacctgatgataggagccattgccaaagaagaaaaaattcagcccaccgaagcagaagttaaggaacgctgtgacgagcttcgtcaggaattcaagggagaaaaaatcgacgaatcccggctggtgaactttgtggaaagttccctcacagaaagtaaagtgctggatctgctcaaagaatgggctgacgttgaactgttgccggagggtagcctcagccagactgaggaagatactcccgacgacgatgcagaggaagaagccatcgtggatgtggaagcaacctccgacgaagagtaa
>SYNGTS_3043|4.245802462967133
atgttaagtaaagtccccgccaccattgaagaaatcgccgcccgggaaattttagactccaggggtcgccccaccatcgaagcggaagtccggctggaaagtggggcccacggcattgcccaggtgcccagtggtgcttccacaggcagttttgaagcccatgaattgcgggacggagaccccaaacgctatgacgggaaaggggtagaaaaagcagtacggaacgtgacagaaaaaattgccccggtggtggaaggcctggatgccttcgatcaaatggcggtggatcaggccatgattgaccgggatggaacggacaataaaaaagaattgggggccaatgccattttgggggtttctttagccaccgctaaggccgccgccgctgagctagccattcccctctaccgctacctgggaggccccctggctaacgtactgccggtaccgatgatgaacgtgattaacggtggggcccatgccgacaataacgtcgattttcaggaattcatgatcatgccggtgggggcagaaacctttaaagaagctctgcgctggggggcggaagttttcgctgtgttgggcaaagtgttgaaagaacgaaaactgctctccggtggggtgggggacgaagggggttatgctcccaatttgacctcgaatcaacaggccctagatattctcatcgaggcgattgaacaagctggttacaaacccggtagtcaaattgccttggccatggacattgccgccagtgaatttttcaaaaatggtcagtatgaatacgacggtggttcccattctccccaggaattcatcgactatcaggccaagctagtgagtcaatatcccattgtctccattgaagacggtttgcacgaagacgattgggaaagttggaagggtttaaccacttccctgggcaccaaaacccagttggtgggggatgacttgatggtgaccaacccggtgcgtctgcaaaaatccattgatttgggagttgccaacgccattttgatcaaactcaatcaaatcggcactttgagcgaaactttagagaccatttccctagctactcgccatagttaccgttctgttatttcccatcgctccggtgaaacggaggacaccacgatcgccgacttggccgtggccaccagggtagggcaaattaaaaccggttccctttgtcgttctgagcgggttgctaaatataaccgtttactccgcattgaagatgaacttggcgatcgggccgtttatgcccctaaaattggcctgggtcccaaacattcttaa
>SYNGTS_0756|4.24540572448682
atggctatggctaaaggtttaatttttctgggggcccccggctctggtaaaggtacccaggcggtgggattggcggagaccttgggcattccccatatttccactggagatatgctacgtcaggcgatcgccgatggcacggagttgggtaaccaggccaaaggttacatggacaagggagaattggtgcccgatcagttaattcttgggttaattgaagagcgcttgggccataaagatgctaaggctggctggattctagatggctttccccgtaacgtcaaccaagcaatttttctcgatgagttgttggttaatattggtcaccgtacccattgggtcattaacttaaaagttcccgacgaagtaattgtagaacgcctgttggcccgggggcgggcggacgataacgaaaccaccattcgcaatcggctgttggtttacacagagcaaactgctcccctcatggcctattaccaagaacagggcaaactttactcccttgacggtaaccagccggtagaagccattgccaccaacctggaaaaattggttaaaccttag
>SYNGTS_0479|4.2390879585032675
atggccagaaccccccaggaagtcctcaagtggatccaagacgaaaacattaagattatcgacctcaaatttattgacacgccgggaatttggcagcactgctccttctattacgaccaacttgacgaaaactccttcaccgaaggtattccctttgatggctccagtatccgggggtggaaagccattaacgaatctgatatgtgcatggtgcccgacccaaacaccgccaccatcgatcctttctgcaaagaacccaccttgtccatgatttgcagcatcaaggagccccgcaccggggaatggtataaccgtgacccccgcaccattgcggccaaagccgctgaatatctccgcggcaccggcattgccgacaccgtttactttggccccgaagccgaatttttcctcttcgatgatattcgctttggccaaacggaaaactccagctactactttgccgacagtgtcgaagggcgttggaacactggtcgggaagaagaagggggcaacctcggctacaaaccaggctacaaacagggttatttccccgtggctcccaccgacaccgcccaggatatccgcacagaaatgttgctcaccatggcggcctttggcgttcccattgaaaagcatcaccatgaagtagcttccggtggtcaaaacgaattgggcatcaagttcgataagttggtcaattccgctgacaacttgatgatctataagtatgtgatcaaaaacgtggccaaaaagtacggcaaaaccgttacctttatgcccaagcccatcttcaacgataatggttccggtatgcacgtgcaccaatccctctggaaagatggccagcccctctttgctggggacaaatacgccggctttagccagatgggtctgtggtatatcggcgggatcttgaaacatgcccccgctttgttggccttcactaaccccaccaccaactcctacaagcgcctagtgcccggttttgaagcccccgttaacttggcctattcccaaggtaaccgttctgcttccgtgcggattcccctctccggtggtaaccccaaggccaaacgtctggaattccgttgccccgacgccacctccaatccctatctggcctttgccgccatgctctgtgcgggcattgacgggattaaaaatcaaatcgatcccggcgaacccttggatgtggatatctacgacctcagcccggaagaattggctaagattccttccacccccggctccctggaagcggccttggaagcgttggaaaaagaccatgaattcctcaccggcactggtgtattttcccctgactttgtggaaagttggattgagtacaaactggacaacgaagttaaccccatgcgtctgcgcccccacccctacgaattctccttgtactacgactgctaa
>SYNGTS_2266|4.238760905546896
atgaaattttcctggagaactgccctactttggtccctacccctgttggtagtcggctttttcttctggcaggggagctttggaggggcagatgccaacctcggttccaacactgccaacacccgcatgacctatggtcgcttcctcgaatatgtggatgctggccgcatcaccagtgtggatttatatgaaaatggccgcacggcgatcgtgcaagttagcgacccagaagtagaccggaccctccgttcccgggttgacctccccaccaatgccccggaattgattgcccgtttacgggactccaacattcgccttgattcccaccctgtccgcaacaatggcatggtttggggttttgtgggcaacttgattttccccgtgcttttgattgcttccctcttttttctcttccgccgttccagcaacatgcctgggggccccggccaagccatgaactttggtaaatccaaagctcgcttccaaatggatgccaaaaccggtgtcatgttcgatgatgtggccggtattgacgaagccaaggaagaattgcaagaggtggtaactttccttaaacagcccgaacgctttactgcagtgggggccaagattcccaaaggagtactcttagtgggccctcccggtaccggtaaaactctcctcgccaaggcgatcgccggggaagccggagttcctttcttcagcatttctggttccgagttcgtagaaatgtttgtcggcgttggtgcctcccgggtgcgggacttgtttaaaaaagccaaagagaatgccccctgtttgatcttcattgatgagattgatgccgtgggtcgtcaacggggtgctggtatcggtggtggtaacgatgaacgggaacaaaccctcaaccagctactaaccgagatggacggttttgaaggcaatacgggcattattatcattgccgccactaaccgccctgacgtgctagattctgccttgatgcgtcccggtcgtttcgatcgccaagtgatggtggatgcccctgactactctggtcgtaaggaaattttagaagtccacgcccgcaataaaaagttagcaccggaagtttccatcgactccattgcccgccgtactcccggttttagtggggctgacttggccaatttattgaatgaagccgccattctcaccgcccgccgtcgtaaatccgctatcactctgttggaaattgatgatgccgtggaccgggtggtagctggtatggaaggcacccccttggtggacagcaaaagtaagcggctaattgcttatcacgaagtaggccacgccattgtgggcacattgttaaaagaccatgatcccgtgcaaaaagtcacccttattcctcggggccaagcccaaggtttgacctggttcactcccaacgaagaacagggtttaaccaccaaagcccaactgatggcccgtattgctggagcaatgggcggtcgagccgctgaagaggaagtttttggcgatgacgaagtaaccactggggctggtggtgacctacaacaggtaactgagatggctcgccagatggtaactcgttttggcatgagcaaccttggtcccatttccctggagagttcaggtggggaagtattcctgggtggtggcttgatgaaccgttctgaatactccgaagaagtagccacccgcattgatgcccaagtacggcaattggctgaacagggtcaccaaatggctcgcaaaatcgtccaagaacaacgggaagtggttgatcgcctggtggatcttttaattgagaaagaaaccattgatggggaagaatttcggcaaattgtggcggaatacgccgaggttcccgtcaaggaacagttaattccccaactataa
>SYNGTS_1572|4.228974049900542
atgcccgtagtttctctcgcagatttgctagagtctggtgttcacttcggccaccaaacccgccgctggaacccccgcatggatcaatatatctacaccgcccgcaatggtgttcatattattgacctggtgcaaaccgcccaactgatggaagatgcctatgagtatgtccgctcttccaccatcaacggtaaaaagttcttatttgtcggcactaagcgccaagccgctggcatcatttcccaggaagcccaacgctgtggagctcactacgtcaatcaacggtggttggggggaatgctcaccaactgggaaaccatccgcaaacgggttgatcgcctgaaggaattggaagccctagaagccagtggcggcattgaccgtcggggtaaaaaagaaggctccatgctccggcgggaattgggcaaattacaaaaatacctgggcggtattaaaaatatgcgcaagctccccgacgtggtggtaatcgtggaccaacggcgggaacataacgccattcatgaatgccaaaagctcggtattcccatcattgccatgttggataccaactgtgacccagatgtggtcgatgtgcctatccccgctaacgatgacgccatccgttcgatcaaattgattgtgggcaaactggccgatgcaatctatgaaggtcgccatggtcaaccggatgtcagcgatgactacgaagagtttgacgaaggtttggatggagataatctagaagtagaagccgctgaggaagtggaagaagcggccgaagcagaagttgcagccactccagaagcttag
>SYNGTS_2492|4.225663894914543
atggctaatacaactaaaggagccgatgccattgaccaggcgatcgccgctggcattgattttgatggcagtgccattcccgaagccaagctggaactctatcatcaggtgatgggcttggaagcaggtcggcaacgcagtggggtcagtaataccatgcgctcccgcattgtccgcattggagccaaacatattgtccaggcagaactagaccaaaaattaattgacgctggctttgcacccctcaaggataaagaaattgcttttttctatggcgctaagtag
>SYNGTS_0513|4.211732620198258
atgagtgcaaaccttgcccaactccaccaggccctggaaaatcgtaccgccttaaaggtaattagcggtttaaataacttcgatagcgccaatgttttagccgtggcccgggctgcccaggctgggggagctacttttgtggacattgcagccgatcgccaattgatccaacaggtgcgccacgccattgatttgcccatctgtgtgtcggcggtggaagcagaattattagccgaagcggtggccgccggagctgacttggtggaaattggtaactttgacagtttttacgcccagggtcgtcgttttgaagggccggaagtgttggccctcaccaaagccacccgtcaattgttgccccatactttgctctccgttaccgtgccccacatccttgctctggacgaacaggtacagttagccgaagctttagtggccgctggagccgacatcatccaaactgaaggggggaccagtgccgaaccccatcaccctggagttttgggtttgattgagaaagccgctcccactttggccgctgcccacgctatcagtcgagccgttaatgtccccgtactatgtgcttctggcctatccgatgtcaccgttcccatggcgatcgctgctggagccagtggagtaggggttggttccgccattaaccaattgaacgaccaagtggccatggtggccgctgtccgtcgcctggccgatgccttggtggcccagcctgtgcgggttgcctaa
>SYNGTS_1785|4.210302649447631
atgagttacgccattattgaaattgggggaacccaaattcgggttgagcccggccgtttttacgagattaaccacctcgacgccgcaccggaagacagctatgtggtcgataaggtgttgctagtcaaagacggagacaatgtcaccattggccagccctacgtcgctggagccactgtagaaggggaaattctctcccaccgtcggggtcgcaaagtcatcgtctacaaaatgcaacccaaaaagaaaacccgcaaaaaacggggtcaccgccaagagctcacccgcctattggtgaaatccatctccgtcaacggcacggcgatcgccgaggccctcgaagtggatgctaaaaccccagtggtggctggttaa
>SYNGTS_1492|4.203914079479181
atggccgctggtgtaggcatttttattggttatattgctgtttttaccggggtcacccttggtctgctttacggtctgcggtttgtcaagctgatctaa
>SYNGTS_2252|4.198135454625873
atgcccgagcttgctgtccgcaccgaatttgactattccagcgaaatttacaaagacgcctatagccgcatcaacgccattgtcattgaaggcgaacaggaagcctacagcaactacctccagatggcggaactcttgccggaagacaaagaagagttgacccgcttggccaaaatggaaaaccgccataaaaaaggtttccaagcctgtggcaacaacctccaagtgaaccctgatatgccctatgcccaggaatttttcgccggtctccatggcaatttccagcacgcttttagcgaagggaaagttgttacctgtttattgatccaggctttgattatcgaagcttttgcgatcgccgcctataacatatatatccctgtggcggacgactttgctcggaaaatcactgagggcgtagtcaaggacgaatacacccacctcaactacggggaagaatggctaaaggccaactttgccaccgctaaggaagaactggagcaggccaacaaagaaaacctacccttagtgtggaaaatgctcaaccaagtgcagggggacgccaaggtattgggcatggaaaaagaagccctagtggaagattttatgatcagctacggcgaagccctcagtaacatcggcttcagcaccagggaaattatgcgtatgtcttcctacggtttggccggagtctag
>SYNGTS_2962|4.179669964681779
atggctcgtatgtattacgatcaggatgccaatcttgacctcttagccggaaaaaccgtggctattatcggctatggctcccaaggtcacgcccatgcgctcaacctcaaggatagtggcgttaacgtggtcgtcgggctatacagtggcagtaaatccgttgccaaagcagaaggagctgggctaaaagttttatctgtggctgaagcagccaaagcggcggatttgattatgattctcctgcccgatgaagtgcaaaaaaccgtttacgaagcagaaatcgcccctaacctcgtggccggaaacgtgctgttatttgcccacggcttcaacattaactttgcccagattgttccccccgccgatgtggacgtagttatggccgctcctaaggggcctggccatctggtgcgtcgcacctatgaacaaggccagggagtaccggccttatttgctgtgtaccaagatgctagtggccaagctcgggactatgctatggcctacgctaagggcattggggggaccagggccggtattttagaaaccactttccgggaagaaaccgaaaccgatctttttggcgaacaggtggtgctctgtggtggtctgactgctttgatcaaagcaggattcgataccctggtggaagctggctatcagccggaattggcctattttgaatgtctccacgaagttaagttaattgtcgatttgattgtggaaggtggcttggcgaaaatgcgagacagcatttccaataccgctgaatatggcgatttaacccggggaccccgcattgtcaccgaagaaaccaaggcagaaatgcgtcaaattctcgatgaaatccaatctggtcagtttgcccgggaattcgtgttggaaaatcaagctggtaaacctggtttcaccgccatgcgtcgtcgggaatcagaagaattgatcgaagaagtgggcaaagacctgcgggcgatgttcagttggttgaaagaccgctaa
>SYNGTS_0994|4.16303031261725
atgtccattgtttttcagattgcgttggcggccctggtgcttttttccttcgtgatggtggtgggggtgcccgtagcctatgcttctccccagaactgggaccgttctaagcctttgctgtatttaggttccggcatttgggccattttggtaattgtggtggccctgttgaacttcctggtcgtctag
>SYNGTS_1182|4.153439191856402
atgaccaccgccaccaccacggctccagaatttatttccgcttgtaccaaactggtttccaaggaaggcaataccgaatatcccctcaaagcactacacatctgtgaggaaacctttgctcctctggaagtggcctacgactacgatttaatccgccgccacgttacgagggaaaccattgaagcgggtcctaattccatttggcgttaccgcgcctttctgcccgtcactggtaaagatgtaattgatgtgggcactggcatgacccccttggttaaatcccatcgtttagcccgccgcctggggctgaaaaatctctacattaaaaacgatgcggttaatatgcccaccttgagcttcaaggaccgggtggtgtccgttgctctgaccagggcccgggaattgggcttcaccaccgtttcctgcgccagcaccggtaatttggccaactccactgcggcgatcgccgcccatgccggtttggactgctgtgtgtttatcccggcggatttggaagcaggcaaagtattggggaccttgatttacaatcccaccctaatggcagtgaaaggcaactatgaccaggtcaatcgtctctgctgtgaagtgggcaacagctacggctggggtttcgtgaacattaacctgcgcccctactactccgaaggctccaaaaccctgggctttgaggtggcggaacaattgggttggaaattgcccgaccacattgtggctcccctcgcttccggttccctgttcaccaaaatccacaagggcttccaagaatttatcaaagtcggtttggtggatgataagccagtgcgtttcagtggtgcccaagcagagggttgttcccccatcgccactgctttccaagagggccgggactttgttaagccagtcaaacccaacaccattgctaaatccattgccatcggcaaccccgctgacggagtttatgccctggacattgcccgcaaaaccaatggcaacattgaaagcgtcaacgatgccgaaattatcgaagggatcaagctgttggcggaaaccgaaggcatctttaccgaaaccgctgggggcaccaccgttgcagtgctgaaaaaactagtggaagcgggcaaaattgatcccgaagaaactacggtggtctacatcactggtaatggtttaaaaacccaggaagcggtacaaagccatgtgggagaacccctcaccatcgatgccaacctggatagctttgagcgggccctggagcgctcccgcacgttggaacgcttggaatggcaacaggttttggtctag
>SYNGTS_0746|4.142386301251799
atgcccaaagctgatattcaccccacctggtatcccgatgccaaagtcacctgtaacggagaggtgattatgaccgttggttccaccaagccagaaatcaacgtagagatctggtctggcaaccatcccttctacactggtacccagaagattattgataccgaaggccgtgttgaccgctttatgcgtaagtatggcatgaaggaaaaaaccaccggagacaaacaagataagaaaaagaaatag
>SYNGTS_0418|4.1404270464880435
atgcaattaagttaccgtggagtcaagtacgactacaatccccccaaagtggaaaccgaagttttggggctagcgggcagctaccgtggtttggactatcgtttccgccgcaccaccaccaagaacgtcattcagcccaacgtcaatctaacttatcggggagtttcctttaaccccgcccaggatctacagcccgaactgtacactgccaacaaaaaggtggaagtcgctgcggctcccagccaaatttccttccaggaccgggtccgggcccgcctgcacagcaaaacccaggcaattaaaaaacgccaacaatccctgttagtgcgtttggctgaagaaattggtttaagtggtgaccaagctgtcaacagcgctgtccgcatccaaggcaaagttttggctaattttcgttctgactatgccagtcaaggcgtggccatgagctaa
>SYNGTS_0211|4.138589141988405
atgaccaccctgaccccctttattcccctcaatttccccatcacggcgatcgtcggccaagaggcaatcaagctggctttactcctaggggcgatcgatcctggcttggggggcattgttattgccggacggcggggcacagccaaatcggtcatggctagggcaattcacactttgctccctcccattgaaatcattaagggcaaccgttaccaatgcgatccaaaaaatcccggcagttgggatgatgacaccctagaaaaatttgccgatgttcccctggatcaattggaaacccaggtaattcccgctccctttattcaaattcccctgggggtcacggaggatcgcctgttgggatcggtggatgtggaaaaatccgttaagcaaggggaagcggtgtttcagccgggattactggcccaggcccatcggggggtgctgtacattgacgagttgaatttactggatgaccagattgccaatcagttgctaacggtgttaacggaaggcaaaaaccagattgagcgggaaggcatgagttttcagcatccctgccagcctttattaattgccacctataaccccgaagaagggccgttgcgtcgccatttattggaccgcattgcgatcgccttgagtgcggacggtattttggggctggatcaacgggtagcggcggtggatcaggtgctagcctatgccgattctcccattagttttattgaccagtacgacgccgaattggacgacctaaaaaccaccatcattctggctcgggaatggctcaaggaagtgagtttaaccccggaacaggtgagttatctggtggaagaagcaatccggggcggcctccagggccatcggggagaattgtttgccatgcgggtagcgaaggcgatcgccgctttggatggccgtagtgatgtgcaggctgatgatctgcggcaagcagtggaattggtgattgtgccccgtagcgtgttgatggacaatcccccgcctccggaacaggctccccccccgccgccccctccccaaaatcaggatgaagggaaagacgagcaagaggatcaacaggatgacaaggaagacgacaaagataatgaaccggaagcggaacaggatccccccagcattccggaagaattcatttttgatcctgaaggagtaagccttgatccctcggtgctgtattttgcccagatggcccagaaacaaggtaaatccggcagtcgttccgtaattttttccgatgaccggggccgttacctcaaaccgattttgcccaaaggaaaagtccgccgcattgctgtggatgccacgttgcgggccgcttccccctaccaaaaatcccgtcgtttacgccatcccgatcgccaggtaattgtggagcagggagatattcggggtaaaaagttagtgcggaaagccggggcattaattgtgtttttggtggatgcgtcgggttccatggcgttgaatcgtatgcaggccgccaaaggggcggtgatgcaattgctcacagaagcctacgaaaatcgagatcaggtttcccttattcccttccagggagaaaatgccgaggtactattgccccccacccgttccattgccatggccaaaaaacggctggaaactttgccctgtggcggtggttctcccctttcccacggcttgatgcaagcggtcaatgtgggtatgaatgctaaacgatccggggatattgggcaggtagtaattgtggccattaccgatggtcggggtaatattcccttggcccgttccctgggcgatgaaattcccgaaggagaaaagcctgatatcaaagcggaattgttagaaattgccgccaagattcgcggtttagggatgcaattgttggtgatcaacaccgagaaaaaatttgtttccactggcttcggtaaagaattggcccaaaaagccgggggcaaatattatcaactccccaaagccactgaccaaggtattgcctccatggcccgccaggcgatcgccgacatgcaatag
>SYNGTS_3152|4.135226658675559
gtgattgaatttcgggaaagtctcaaaatggccactagcatgttgctggctaataagcttcgtagcagtttgactatgttgggcattgtcattggcaatgcgtccgtggtggccatgttgggcattggccagggagcccaggagttggccacttcccaattggaagatttaggccccaatgtgttgtttgtgttgcccggttcccaacgcaaccgtcgggctagtttcaatttaccgaaaactttggttttgagtgacgccgaggcgatcgccggtcaagtgcctagtgtggccggggtagcccccgaaattaaccggaggttactggtgtcccatcggaacctcaacaccaatgccaccattgtgggcactacccccgaatatcccgccatccgtaatttttccgtggcccagggacgctttctcaacattttggacctggagcgccatcgccgggtggccgtgctgggcagtgaaattgccgatcgcctttatcaaacccaaactccccttggtcagaatatccgcatcaacaatattacgtttgaagtcatcggtgtgatggaaactaaggggtcttccctgggcagtaatcaagatgaatttattttcattcccctagacaccatggtggcccaactggtggggcggacttccccctacggcattgaattgagctggatcaatgtgaaggctaaggatggtgactcagtgggggcggccactttccaaatggaaaacctcctgcgcctacggcacaatatcaaaaacggggaggatgattttggcgttagttctgccaaacaaatgctagatattgtcaacactatcaccggggggctcaccatcctcctggcggcgatcgccggtatttccctgattgtgggaggtattggcgtaatgaacattatgttggtgtccgtaacggagcgcacccaggaaattggcctgcgtaaagccctcggagccggggaacaggacattctcagtcagtttcttattgaagcagtaatcgtttccgccagtggtggagtaattggcgtcgtcttgggcatggccatcgtggcaatcgtgggtagtctttcccccctgattacagtgatttcccctgccgccgtggtggtttccctcaccatttctggcagtattggtctattctttggtgttgttcccgcccgtcaagcggctaaattagaccccattgtcgccctgcgtaatgcttag
>SYNGTS_2025|4.122641238198083
atggaacgcacatttatcatgatcaagcccgatggggtacaacggcaattaattggggaaattgttggccgtttcgagaaaaaaggcttcaaattagtcgccatgaaggtgatgactgtctcccaagaattagccgaaaaacattacgaagctctcaacgacaaaccgttcttttccggcttggtgaacttcatttgttcctctcccgtggtggccatggtctgggaaggtaattccatcgtttctacttcccgccaaatgattggtgcaactgatccccatgctgccgcccctggtactatccggggagattacggtgtgtccgttggtcgcaacattatccatggttccgatgccattgaaaccgctaaacgggaaatttccctctggtttaaggatgaggaagtgaatgaatgggatgccacccttaacccttggttgtacgagtag
>SYNGTS_2157|4.107075423656593
atgaccagagttaaacggggcaacgttgcccgcaaacgccgcaagaaaattctcaagttagccaaaggtttccggggttcccactccaaacttttccgcaccgctaaccaacaggtaatgaaggctctacgcaatgcctaccgcgatcgccgtaagcgtaaacgggatttccgtcgtctgtggattacccgcatcaacgctgccgctcgccaagaaggtatgagctacagcaagctgaccggacaattgaaaaaagccaatattgaaatcaaccgtaaaatgttggcccagttggctgttttagaccccgccgcttttagtgaagtggtaaaagttgccgccaccgcaaagtag
>SYNGTS_2122|4.105336028118727
atgttaacccttaaaatcgccgtttatatcgttgttggcttgtttatttccttatttatcttcggctttctttccagtgaccccacccggaaccctggccgcaaagactttgaataa
>SYNGTS_1987|4.104622325777364
atgagttaccagcgagttttgttgaaattgagcggtgaagccctcatgggagacctgggctatggcattgaccccgctgtggtgggaacgatcgcccaggaaattaaggatgttctccaggccggggtacagttggccattgtggtggggggaggcaacattttccggggagtgaaagcttccgctgctgggatggaccgggccaccgccgactacatcggtatgattgccacggtgatgaacgccatgaccctccaggacgccctcgaacaaatggatattcccaccagggtgttaacggcgatcgccatgcaggaagtggcggaaccttacattcgtaggcgggccatccgtcatttggaaaagggccgggtagtaatttttggggctggttcgggtaatccttttttcaccaccgacaccactgccgccctgcgggccgccgaaattgatgcggaagtggttttcaaagcgaccaaggtggacggggtctatgattctgaccccaaaaccaatcccaatgcccgccgcttcaccactctgacctatagccatgtgttggccgaagatctcaaagtcatggacagcacggcgatcgccttatgcaaagataataatattcccattatgatcttcgacctgggggttcccggtaacattgtacgggccatcaaaggcgaagcagtcggtacgttagttggagaaaattgtgaagttagctga
>SYNGTS_0464|4.0983835243505276
atgtttactaacgtcaagtccaccatccgccgtgttgatcccgaagcgttgaatggacgccagctactcaaggtggtttatgtggtcttggaatcccagtatcagagcgctttgtcggcggccgttagaaacattaaccgtaccaactccagcctggccattcagttaacgggctatttgatcgaggagttgcgggacccggaaaattacgccaactttaaacatgacgtcagcgaagctaatctcttcattgcttccctgatttttattgaagatctggccgataaggtggtggaagcggtaactccctatcgggacaatttggatgcggcgatcgtgttcccctccatgccccaggtgatgcgcctgaacaaaatgggttccttttccatggcgcaattgggccagtccaaaagtgcgatcgcccagttcatgaaaaagcgcaaggaaaacagcagtggtgctggcttccaggatgcgatgttgaaactgttgcggaccctgcccacggtgttgaaatatttgccggtggaaaaggcccaggatgcccgtaattttatgctcagcttccagtattggttgggaggctcccaggagaacttggaaaacttcctgctgatgctgaccgacaagtatgtttatcctgatttgggcttggataaactggtcaactaccaggagccagtggtctatcccgatatgggcatttggcatcccctgtccatgcagatgtttgaaaacgtgaaggattacctggagtggtataaccaacgtcccgacatcagcgaagatctcaaagatcctttagccccctgcattggtctgattatgcaacgcacccacctcgtcaccggggatgatgcccattacgttggcatggtgcaggaattggaagccatgggggcccgagtgatctgcgtgttctccggcggtttagatttctccaagcctgtcaacgaatatttctgggataaatccgttaacggtgtggaacccctgcccattgtggatgcggtggtttcgttaactggttttgctctggtgggtggccccgctcgtcaagatcatccccgtgccattgaatccctgaaaaagctcaaccgtccctatatgtgcgccctgcccctggtgttccaaaccacagaggagtgggaagccagcgatttaggtttacaccccatccaagtggcgttacaaattgccattcctgaactggacggggcgatcgaaccgattattctttccggtcgggatggttccaccggtcgggccattgctctccaagaccgcctagaggcgatcgcccagcgggccatgaagtgggctaatttacgcaaaaaacctaagctggataaaaaagttgccattaccgtattcagtttcccccccgataaaggcaatgtgggcacagcggcctatctggacgtgtttggctccatctatgaagtgatgaaaggcctccagggcaacggctacgatgtgcaagatttacccggttccgccaaggaattaatggaagcggtcatccacgatgcccaagcccaatacaacagcccagaattaaacatcgcccatcgcatgtcggtggagcagtatgaacgcctgaccccctactcggtgcggttggaggaaaattggggcaaaccccccggacatctgaacagcgacgggcaaaatttactgatctacggtaaggaattcggtaacgtcttcatcggtgtacaacccacctttggttacgaaggggaccccatgcgcttgctattctcccgttccgccagtccccatcacggttttgccgcttactacacctatttgaaccacatttggaaagccgatgcggtattacatttcggcacccacggttctttggaatttatgcccggtaaacagatgggcatgtccggggaatgctatcccgataatttgattggcaccattcccaacttgtactactacgccgccaacaatccttctgaagctaccatcgccaaacggcggggttatgcgtccaccatttcctacttgacccctcccgcagaaaatgccggtttatacaaaggtttgcaggagttaaacgagctaattggctcctaccaaaccctgaaggattccggccggggcatccagattgttaataccatcatggaccaggcccgcatctgtaaccttgaccaagatgtcaatttgcccgacatcaacgccgaggaaatggatcaaggtcagcgggataccattgtcggttccgtttaccgcaagctgatggaaattgagtctaggctcctgccctgtggtctccatgtcattggccagcccccaagcgccgaagaggcgatcgccaccctggtaaacattgccagtttggaccgggaagatgaaggcatttgggctttgcctaccctgattgcggaaagcatcgggcgcaatatggaggaaatttaccgcaacagtgacaaggggattttggccgacgtggaattgttgcaagacattaccctagctaccagggctgctgtggccgctctggtacaggaacaaattaatgccgacggtcgagtttcctttgtttccaagctgaacttcttcaaaattggcaaaaaagctccctgggtcaaatccctctgcgattccggctaccccaacgtcaatgaagaaaaactcaaacccctgtttgaatacctggaattctgtttggaacaggtttgtgccgacaacgaatttggtggcctactccaagccctggaaggggaatacgtcctgcccggccctggtggcgaccccatccgtaaccccaatgtgttgcccacaggaaaaaatatccacgccctcgatccccaatccatccccaccctggccgctgtccaatccgccaaagtagtggtcgatcgcctgttggaacggcaacgcgccgaaaatggtggtaattatcccgaaaccattgcttctgtgctctggggtacggataacatcaaaacctacggcgaatccctggcccaaattatgtggatggtgggagccaaacccgtccccgatgccctcggtcgggtaaataaaatcgaactggtgcccctggaagaactgggtcgcccccgcattgacgtggtggtgaattgttccggggtattccgggatctgtttattaaccaaatgaacctgttggatcaagcggtgaaactagccgccgaagccgatgaacccctggaaatgaacttcgttcgtaagcacgccctggaacaggcagaagagatgggcattggcgtaagggaagcggccacccggattttctccaacgcctccggttcctattcttccaacgtcaacttagcggtagaaaacagcagttgggaagatgagtcggaattgcaggaaatgtacctcaaacgcaagtccttcgctttcaactccgataaccccggcatgatggaccaaaatcgggatatgttcgagcgggctttgaaaaccgccgatgccacattccagaacttggattcctcggaaattagcctcaccgacgtatcccactacttcgactccgaccccaccaagttaatttccaccctgcgggatgacggcaaagcccccgccgcttacattgccgacaccaccaccgccaacgctcaggtacgtaccctatcggaaacggtgcgccttgatgcccgcacgaaattgctcaatcccaaatggtacgaagggatgctttcccatggctacgaaggggtgcgggaactatccaaacggttagtcaataccatgggctggagtgccactgccggcgcagtggataactgggtttatgaggatgccaacagcaccttcatcaaagatgaggaaatgtgcaaacggttaatggacttaaaccccaactctttccgccgcatggtcagcactttgttggaagtcaatggccgcggctattgggagacttctgatgaaaacttggaacggctacaggaactttatcaagaagtggaagaccgcattgaaggggttgaataa
>SYNGTS_1764|4.096721816992167
ttggtattacgggtagcagtcgttggaggaggccccgctggttcttccgccgccgaaattttagtaaaagccggaattgaaacctacctgtttgagcgtaagctagacaacgccaaaccctgtggtggagcaattcccctctgtatggtggatgagtttgatctgcccccggaaatcattgaccgccgggtacggaagatgaaaatgatctccccttccaacatcgaggtcaacatcggtcagaccctcaaggacgacgaatatatcggcatgtgccgccgggaagtgctggatggttttctccgggaacgggcggagaaactgggtacaaaagtcattaatggcaccgtttataaattagacattcctagcaaagatagtgatccctacaccctccactatgccgaccacagcgttggtggcaccactggggaaatgaaaatcctaaaagtagatgtggtgattggggctgatggcgctaactctcgcattgccaaagccattgacgctggggattacaactatgcgatcgccttccaagagcggattcgtctgccggaagacaaaatggcctactacgatgaactagcagaaatgtatgtgggcgatgacgtttctccggatttctacgcctgggtattcccaaaatatgaccacgtggcggtgggcaccggcaccatgaaggtgaacaaagcccgcatcaaagacttacaggctggcatccgcaccagggctgccaaaaaactagaaggcggagaaatcatcaaagtggaagcccatcccattcctgaacatccccggccccggcgggtggttggtcgagtagccctagtgggggatgccgctggtaccgtcaccaaatcctctggggaaggcatttactttgccgccaaatccgcccgtatgtgtgcggaaaccattgtggccaccagcaataatggccaacgggtgcccaccgaagccgatctgaaacaatacatcaaacaatgggataaacgctacggcgctacctatttggtgttggatattctgcaacgggtcttctatcgcaccgatgccaccagagaagcctttgtggaaatgtgttccgacatcgatgtgcaaaagctaacttttgacagttacctgtacaaaaccgtggtacccgccaatccattggtgcaaatgaaaattaccgccaaaaccattggtagcttgctccggggtaacgctttagccccttaa
>SYNGTS_0200|4.095690498575092
atgtccattgcagttggaatgatcgaaacccgtggcttccccgctgttgtagaagcagccgactccatggttaaagccgctcgggtcaccctggtgggctacgaaaaaattggtagcggtcgggtcacggtgattgtgcggggggatgtttccgaagtacaagcttctgtttccgctggtatcgaagccgctaaccgagtcaacggtggcgaagtgctttctacccacatcattgcccgtccccacgaaaacctggaatacgtcctccccattcgctataccgaagaagttgaacaatttcggacatattaa
>SYNGTS_0097|4.091700144801405
atgacctcaactaccccagagattgaagccctcgccgccgacattggtgaacaaattgccattgacgtggccaagtggaatttatttttggccgaagcccatttgcatattcccctggcggaaagggtttatcccctgttggagaaagatgaactggggcgggctggggtggaagccgctctgaaggatttgtccgtggcgatcggtgggggcaaagtgaacatttccctactggatgccctttccagcaccatggttaaccgtttgctgaccctgttggaagaatatcaaagtaagaatttttaa
>SYNGTS_2225|4.052789995624217
atggtacaagccaaagcagggtttaaggcgggcgtacaagattatcgcctgacctactatacccccgactacacccccaaggataccgacctgctcgcctgcttccgtatgaccccccaaccgggtgtacctgctgaagaagccgctgctgcggtggccgctgagtcttccaccggtacctggaccaccgtttggactgacaacctaactgacttggaccgctacaaaggtcgttgctatgacctggaagctgttcccaacgaagataaccaatattttgcttttattgcctatcctctagatttatttgaagaaggttccgtcaccaacgttttaacctctttggtcggtaacgtatttggttttaaggctctgcgggccctccgtttagaagatattcgttttcccgttgctttaattaaaaccttccaaggccctccccacggtattaccgttgagcgggacaaattaaacaaatacggtcgtcctctgcttggttgtaccatcaaacccaaacttggtctgtccgccaagaactacggtcgggctgtttacgaatgtctccggggtggtttggacttcaccaaagacgacgaaaacatcaactcccagcccttcatgcgttggcgcgatcgtttcctcttcgttcaagaggcgatcgaaaaagcccaggctgagaccaacgaaatgaaaggtcactacctgaacgtcaccgctggcacctgcgaagaaatgatgaaacgggccgagtttgccaaggaaattggcacccccatcatcatgcatgacttcttcaccggcggtttcactgccaacaccaccctcgctcgttggtgtcgggacaacggcattttgctccatattcaccgggcaatgcacgccgtagttgaccgtcagaaaaaccacgggatccacttccgggttttggccaagtgtctgcgtctgtccggcggtgaccacctccactccggtaccgtggttggtaaattggaaggggaacggggtatcaccatgggcttcgttgacctcatgcgcgaagattacgttgaggaagatcgctcccggggtattttcttcacccaagactatgcctccatgcctggcaccatgcccgtagcttccggtggtatccacgtatggcacatgcccgcgttggtggaaatcttcggtgatgattcctgcttacagtttggtggtggtactttgggtcacccctggggtaatgctcccggtgcaaccgctaaccgtgttgctttggaagcttgtgttcaagctcggaacgaaggtcgtaacctggctcgcgaaggtaatgacgttatccgggaagcctgtcgttggtcccctgagttggccgccgcctgcgaactctggaaagagatcaagtttgagttcgaggccatggataccctctaa
>SYNGTS_0499|4.046533262723059
atggaaacaatttatttgctcgctaaattgccggaagcctatcagatttttgaccccctggtggatgttctgccggtcattcccctcttctttttggctttggcctttgtgtggcaagcggcggttggttttaaataa
>SYNGTS_2511|4.046220756271924
gtgactacagccgaagcagcatctaccgtacacaccagtttcattcttaaagtcctctggctcgatcaaaacgtggcgatcgccgtggatcaaattgtgggcaaaggcactagtcccctcacttcctacttcttctggccccgggccgatgcttggcaacaactgaaagacgaactcgaagccaaacattggatcgccgaagcggaccgcattaacgtcctcaatcaggccaccgaggtgatcaacttctggcaggacttgaaaaatcaaaataaacaaatctccatggccgaggcccagggtaaattccccgaagtggtgttcagcggcagtaactaa
>SYNGTS_0236|4.0339652997765025
atgggtaagaatctcctcgaacaactgcgccaatttacagtggtggtggccgacaccggcgacatccaagccattgaaacctttacccccagggattccaccactaatccttctttgattacggcggcggcccagatgccccagtaccaggaaattgtggacagcaccctgctcaaagctaaggacgaagctggggaaaatgcatctattaaagacattgtccgattggcctttgaccgtttggcggtggcttttggcctcaaaattctgcaaattatccccggccgggtttctacggaagttgatgcccgcctttcctacgacacggaagccaccattgccaaagctcgctacctaattggggaatatgccaaagctggcattgataaaaaacgcattctgatcaaaattgcttccacttgggagggtattaaggctgcagaagtattggaacaagaaggtattcactgtaaccttactctactattcggtctccaccaggcgatcgcctgtgccgaagccaaagtcaccctaatttccccctttgtgggacgcattttggattggtacaaaaaaagtactggcaaggaatatgacagccacgaagacccaggggtacagtctgttacaaccatttacaactactacaaacgctttggttacaaaactgaagtgatgggagccagcttccgtaacattggcgaaatcatcgaactggccggctgtgacctgttgaccatttccccccaactgttggatcaactgcggaacaccgaaggggatttacctcgcaaactcgaccccgccacggtgccccaggacattgaaaaaattgttatggacaaggccaccttcgacaaaatgcatgccgaagatccgatggcctcggaaaaactggccgaaggcattgccggtttcaccaaggctctggaggtgttggaacatttattggaagaaaggttaaaagttctcgatggccaagagcacatcaaacatggggcagaggaaattttccatgcctatgatctagatggggacggttttattaccagggaggaatgggccggcaccgatgtggtttttgatgccctagaccgggaccatgatggcaaaatcaccgccgctgaaatgtccgctgggttgggagccgctttccgtttagcctctgttggttag
>SYNGTS_1200|4.029905664189336
atgacccccgaacgagttcccagtgtagtgttcaaaacccgtgtccgtgacgaatctgtacctggtcccaatccctaccgttgggaagacaaaaccactgaacaaatctttggtggcaaaaaggttgtgcttttctccctacccggtgccttcacccccacctgttcttctaaccacttgccccgctacgagcagttgtttgaagaattccaagccttgggagtagatgacatcatctgtctatctgtgaacgatgcctttgttatgttccaatggggcaaacaaattggtgccgacaaagtgaaattactacccgatggtaacggcgaattcacccgcaaaatgggtatgttggtggaaaaatccaacctcggtttcgggatgcgttcctggcgctattccatgtttgtcaacgatggcaaaatcgaaaaaatgtttattgagcctgagttcggtgacaactgtcccgtagatcccttcgagtgttccgacgctgacaccatgttggcctacctcaaaggtgctgaagcgcccggggtttctgagcccgttaaagcttttgtcggctaa
>SYNGTS_1415|4.0281195006417
atgtcaactttgtatgaaaaattaggtggaaccaccgctgtcgatctagctgtggacaaattttacgagcgggtgttgcaggatgaccgcatcaaacattttttcgccgacgtggatatggctaaacaacgggcccaccaaaaagcctttttaacctatgcctttggcggtacggataaatatgatggtcgctatatgcgggaagcccacaaagagttggtggaaaaccatggtttgaacggtgaacacttcgacgcagtggcggaggatttgctggcaaccttgaaggaaatgggtgttcccgaagatttaattgcagaagtggccgccgtggccggggctccagcccataaacgggacgtgcttaatcagtga
>SYNGTS_0848|4.0265596700758
atgaccatgaacgcccaagccataatcaattccattgaggcagagtttctcaaagaagacctgcccaccatccatgtcggtgacaccatcaaggttggggtcaagattgtcgaaggtgggaaagaacggatccaaccctacgaaggcaccgtcattgccaaacgcaacggcggcatcagcgaaaccattaccgtacggaaaattttccaaggtgttggtgtggaaagggttttcctgctccattctccccgggttgccagcatcaaagtgttgcgccgcggtaaggttcgtcgggccaaactttactatctccgggatcgggttggtaaagctacccgcatcaagcagcggtttgaccgggctctgtag
>SYNGTS_0143|4.026291982305791
atgcatagctttttgttggccaccgccgttcccgccaccctgtcctggagccctaaagttgctggggtgatgattgcttgcaacattttggcgatcgcctttggtaaattgaccatcaaacaacaaaatgtgggcacccccatgccttcctctaacttctttggcggctttggtttaggggctgtgctgggcaccgctagctttggccacatcctcggcgctggagtaattctggggctagccaatatgggagtactttaa
>SYNGTS_0790|4.025737330404654
atgacgttttataactacaccatcgacaaaggccgcctgaaaaaactcattgcccttgcctaccgtcgttacggttctgcccgctgttcacagttggctgatgaactgaaggaactggggtttcgttttgccaccaaagcgggggtttccattagtgtagatgacctaactattcctccagagaaaaagcaaatgctggaggcggcggaaaaggaaattcgcaccacggaggaacgctatgctcggggggaaatcaccgaggtagaacggttccaaaaggtaattgatacctggaacggtacttcggaggagttgaaggatcaggtggtggttaacttccgcaaaaccgatcctctcaactccgtctatatgatggctttctccggtgcccgggggaacatgagccaggtgcggcaattggtggggatgcggggcttgatggcggatccccagggggaaattatcgacttgcccattaaaaccaatttccgggaaggactgacggttactgagtatgtaatttcttcctatggtgcccgcaagggtctggtggacacggctctgcggacggcggattctggttacctcacccggcgtttggtggacgtttcccaggacgtaattgtgcgggaacaggattgtggcaccgagcgcagtctacgggtcaccgccatgaccgatggggaccaggtaaaaatcagcttggccgatcgcctgtttggtcgtttgctggctaaggatgtggtgggcccggacggagaaattattgccaaacggaacgatgaaattgacgaagccttggcaaaccgcattgccgccgtcaccgatgaggtttatgtacgatcgccgttgacctgtgaagcggcccggtccgtgtgccaaaactgctacggctggagcttggcccatggtcacaaagttgacctaggggaagcggtaggcattatcgccgcccaatcgatcggggaacccggcacccagttgaccatgcggactttccacactgggggggtattcaccggggaagtggcccgccaagagaaagcgcccgaagacggcaccgtcaaatggggtaaaggtttaagcacccgtaaagtccgtacccgccacggggaagatgcggagcaggtggaaattgccggggatttaatctggaaaggggaaggcaaaaaagctgccacccaaacctactccctcacccccggttccctactgtttgtgcaggatggacagacggtgacagcggggcagttgatgacggaaatttccctctccaaaacccaacgttccacggagcgggccaccaaggacgtagctggggatctggccggagaagtgctgttcgatcgcctggtgccggaggaaaaaactgaccgtcaggggaacaccacccgcatcgcccaacggggtggtctagtctggatcctttccggggaagtatataacttaccgcctggggcagaacccgtggtgaaaaatgacgagcaggtggaagtaggcagcatcatggccgaaaccaagctggtcaccaacgacggtggggtggtgcgccttgtgagtaaccgggaaattgaaatcatcaccgcctctgtgctgttagatcaagcccaggtcaagctggaaagtagtggcggccgggaacaatacgttatctacacggccgataagcaacgcttcctgctcaaagccgctcccggtaccaaagtgcagaaccacagcattgtggcggaattaatcgacgaccgttaccgtaccaccaccgggggcatgattcgctatgccggcgtggaagtggctaagggcggccgcaaacaaggctatgaagtcactaaagggggtaccctgctctggattcccgaagaaacccacgaaattaacaaagatatttccctgttaattgtggaagatggccagtatgtggaagcgggcacggaagtggtcaaggacattttctgccaatccagcggcatcgttgaagtggtgcagaaaaacgatattctgcgggaaattattatcaaacccggtgacttctaccaagatgtggaccccggttcggtgaaaattgaaagcggccagttgctgcaaccagggcaggatgttttccccggtgttaccgttagcaccctcagccaggccgaatggattgaaagtcccgaaggcaatggtttgctgctacgccccgtggaagagtacaaagtatttgatgagcccgccgccccctcccagggttcccaaaacgaagaagggggccgccagattgaattgcgctcagtgcaacgtctattctataaagacggcgatcgggttaaatccgtcgaaggggcccccctgctcagcacccaattggtgttggaaatttatggcagtggtaacgaaggtatttcccacctttccgccgatattgaactccaggacgacgaagaggaagattgccagcgcttacagttggtgattttagaatctttggtactacgccgggaccaggaatccgatcccctcggcggagcctccaaaacccgcttactggtgcaagatggcgaccaaattccccccggagcggtggtggctcgtaccgaaattcaatgtaaggaagcgggcactgtgcggggtatcaaggaaggacaggaatccatccgccgggtgttactggaacgggcagcagatcgcctggtggtggatctgccaagtgccccggaagtcaaaccaggacaactcttggtggcagggcaggaattggtgcccggggtcaaactggaggagtccggcaaagtcctggaaatcaacggcaaaggggacaactatcagttagtgttacgccgagcccgaccctatcgggtttcccctggggcagtgctccacatcgaagacggcgacctggtgcaacggggggataacctcgtgctgctggtgtttgagcgggctaaaaccggggatatcgtccagggtttaccccggattgaagaactgttggaagcccgtaaacctaaagaagcctgcgtcctggcccgggcccctggggtctgtcaggtggaatacctggaagatgagagtgtcgacatcaaagtggtggaagacgacggcaccgtgagcgaatatcccctgttaccgggacaaaacgccatggtcaccgacggacaacgcattgacgtaggccacgccctcaccgatggctacaacaatccccacgaaattttggatgtgttcttcagctactacgtggacaaggacggttgttaccaagcggccctgagaggactgcaagcggcgcaaaaattcctcgtcaatgaagtgcaaacggtttatcaatcccaaggggtggatatttctgacaaacacattgaggtaattgtgcggcagatgaccgccaaagtccgcattgatgatgggggagacaccaccatgctcccaggggaattggtggaattacgccaagtggaacaggttaatgaagccatgggcatcactggtagtgctccggcccgctatactcctgtattgcttggtatcaccaaagcttctttgaataccgatagtttcatcagtgcggcttccttccaagaaaccactcgggtgcttaccgaagcggcaatcgaaggcaagtccgattggttacggggcctgaaggagaacgtgatcattggtcgtcttattcctgcgggtactggcttcagtagccatgaggaagtgttgggattgattgaaacccaggacgatattcaaggctatatgattgagccaattgaattaccaacgacgaagaaaaaggctagcgccaccaaggtgaaaactaaaaaagttgaagccgatgacgaccttttggacgacactagggcccgggcctatgccggcactcaactcagtcaggatgacgaagagtttgaagaaacctacgacaccgatgaggatgatttcgatatggatgacgatgacgattttggggatgatgaggattaa
>SYNGTS_1513|4.0166742624311755
atgacgttaacagtacgggtaatcacaccggataaggtagtttgggatgaggaagtgcaggaactcattctccccagcaccaccggtcaactgggtatcctcagtaaccatgctcccctgctcaccgctttggaaattggcgtgatgcgggtgcgcccaggtaaagactggcagaatattgccgtcatggggggttttgccgaggtagaaaataatgaagttaaggtattggtcaacggcgctgaattaggcaccaccattgatgctgaatcggcccgccaagcctacaccgcagcccagggggctttggaagaggccaaccggggggaagataaacccaaccaactgaaagcttctaacaattacaaaaaagctcgggctcgcctgcaagcggccggtggagccgtctag
>SYNGTS_1999|4.014764531594703
atgtacaatccctccctccgtcgagaagcccgttacgagccggcggcagttttgcccgttacccgtgagcagtccctaattgactggctagaaagtaataatcgtttgatttatcgggaaattgaagaaggtaccaccagcaatatgagtgacgaagatgtggacattgctgagttgatggatggggatgataatctctatggcgatgacggcagtgacgatatggacgaagactaa
>SYNGTS_1288|4.008154960025633
atgtccaaactcgttatcgttgaatcccccactaaagcccgcactatccgcaactatctgccccaggattatcgggtggaagcttccatgggccatgtccgggatttaccggcttcggcggaggaagtacccgcggcttacaaagataaaagttgggctaatttgggagtcaatgtggaagaccatttcagtcccctttatgtgattcccaaaagcaaaaagaaagtagttaaggaattgcaaactgccctgaaaaatgccgacgaagtaattctggccacggacgaagaccgggaaggagaaagtattagctggcatttgttgcaactgctccagcccaaagtgcccattaaacggatggtgttccacgaaattacccaggaagccattcgcagtgcgctggagaattgccgcgatattgacgagaatttagtccatgcccaggaaacccgccgcattttagaccgtttggtgggctataccctttcccctttgctctggaaaaaaattgcttggggactatccgctggccgggtgcagtcggtggcggtgcggttgattgtgcagcgggaacgggcccgccgggcctttaagaccgctggttactgggacttaaaagcagaactggaacagaataaaaatccttttcaggccaagttgatgaccttggggggcactaaattagccaatggtagcgattttgatcccaatactggtgcgttgttgcccgataaacaggtggtggtgctggatgaagcccaggcgatcgccctgaaggagcgtttaaccggcaagccctgggcagtggtcaataccgaagaaaagcccggtgtccgtaaaccgtctcccccctttaccacttccaccctgcaacaggaagccaaccgcaagttaggcatttccgcccgggatacgatgcgagtggcccaaaaactctacgaagagggttacatcacctatatgcggacggattcggtgcatctttctgaccaagcggtgacggcggcccgcaattgcgtgcaacaaatgtacggcaaagaatacctgagtccccagcccaagcagtacaccaccaaaagtaaaggggcccaggaagcccacgaagccattcgccccgctgggacagagtttcgcattcccaatcaaacagggttaaaagaccgggaattggccttatatgagttgatctggaaacggacggtggcctgccagatggccgatgcccgcattacccaactgagtgtgctgttaaaagtggaagatgcggaatttcgcgcggcgggtaaacgcattgatttccccggttatttccgggcctacgtggaagggtctgatgatcccgatgccgctctggaaaaccaagaagtgattctgccccccctcaaagttggcgatcgcccgaattgccgagaaattgataccgtgggccacgaaacccaaccccccgcccgctatacggaagcttcgttggtgaaaacgctggaaagtgaaggggtaggccgccctagtacctatgccagcattattggcaccattatcgaccggggttatgtgcaaatgcggagcaaagctttgacccccaccttcactgcctttgcggtggtgagtttactggaatcccatttccccgacttagtggatacgggtttcacttcccgcatggagcagaagttagacgaaattgccatcggtaaaacccagtggctcccctatttacagggctttttcctgggggaatcggggctagaaaaccaagtcaaagtgcgccaagaccagatcgacccggcgatcgccaaggccattgagctggaaaacctggccgctaaggtgaaaattggcaagtttggcccctatatcgaaattccccagggggaagaaattattaccgcttccattcctcaggatctaactccggcagacctcaaccccgaacaggtggccgtgttgctcaagcaaaaaacggagggccccgataaagtcggtatccatcctgaaaccggggaaccaattttcatcctcattggagcctatggcccctacgtccagctaggggaagcaacggaggaaaataagaaaccgaaacgcacttccctgcccaagggggttaaaccggaggatgtcaccctggaaatggcagtgggattgttggccctgccccgtaatttgggagaacatccggaatcgggcaaaaatattaaagccagtctgggtcggtttggcccctacgtagtccatgaccaaggtaaggatggcaaggattatcgttccctcaaaggggatgatgatgtgttgaccatcaccctggaacgggctttggagttgttggcggaaccaaaacggggccggggcagccgcactcccctcaaacaattgggcttacatcccgaagaccaggagccggttaatttgttcaaaggcccctatggggtttacatcaaacatggcaaagttaatgccagcttgccggagggggaaacggaagaaaccattaccctagaaaaagctttacccctgttggcggaaaaggccggcagcggtaaaaaaactagccgtaaaaaagccaccaccacagcgaagggcactaagaaaaccacttctaaaaaagctagtgccactggtacggccaagaagaccaccactaaacgcaccacccggaaaaaagctgccagtccagaccagtccagcgaggctggttaa
>SYNGTS_0085|4.004171772478662
atggttagcctcacccccaatccgagttatagcgtcagcctactgttggaactccccaaccacgccggaactttggccagcgttacccaggcgatcgccgatgcggggggcagttttgggcaaatttccctgattgagagtaacttaaaactcacccggcgggaaattgcggtggatgcttccagcagtgagcacgccgaaaaaattattggggcagtgaaagctctggataatgtcaaattgctgaaggtgtccgatcgcacctttgatttacaccgtcagggcaaaattagcgtggttagtcgcattcccctcacctcccaatcggatttggccatggcctataccccaggggtggggcgcatctgtcgggcgatcgccgaagatccggaaaaggtttattccctgaccattaaaagcaatacggtggcggtggtgaccgatggcagtgcggtgttggggttgggtaacctggggccggaagcggctttaccagtgatggaaggcaaggccatgttattcaaggaatttgcccaactggacgcttttcccatctgtttggatacccaggatacggaggaaattattcgcaccgtcaaggcgatcgccccggtgtttggcggcgtaaatttggaagacattgccgctccccggtgttttgaaattgaagcccggctgaaaaaagaattaaatattcctgtatttcacgatgatcagcacggcaccgccattgttaccctggccgctttgttaaatgccctcaaatttgttggtaaagccatggccgctgtccgcattgtcatcaacggcgctggggctgctgggttggcgatcgccgaattgctcaaggaatccggagccaccgatatttggatttgcgactccaagggcattgtgggcaaacatcgcaccgatttaaacagcaaaaaacagagctttgcggtggatgcggaagggactttagccgatgctatggctggagctgatgtgtttttaggggtgagtgcgccgggggtagtgaccaaggaaatggtgcaatccatggccaaggacccgattgtgtttgccatggccaaccctatccccgaaattcagccggaattaatccaagaggatgcggcggttattgccacggggcgcagtgattaccccaaccaaattaacaatgtgcttgcctttccgggggttttccggggagccattgactgtagagctagcattattaccaccaccatgtgcatcgaagcggccaaggcgatcgcctctttggtgcacagcaacaccctagatagtgagcatattattccttcggtttttgacaatcgggtcgccactaccgtagccagtgcagtgcagttggccgcccgcaatgaaggggtggccggtcaatag
>SYNGTS_0241|4.00310869130043
atgttaattttgaaaaattctatggcatccccccatccttttccctggccccaacgcttcaccgtcatggctttaacctttgcctggggcttgagcttgcccgtgttggcccaaactaagtcagcggtgcaatggtacaacgatggggtggacaaactagcggcgcaaaatttctccggggcgatcgccgattttaccgaatccatcaaactcaatgaccaggacgccgatgcctattacaaccggggctatgccaagcacgttttggggcaataccaggcggccattacggactacaaccaggccattagtttaaatcctgaatttgcctatgccctgggtaaccgttgttatgcttattttttactgagtcagtacgacaaagccattcaagattgcagcaatgccatcgaaattaatcccaactatgcggacttttatgtttatcggggtaactcccagtcccaattaggcaatgaaactacggcgatcgccgactataacgatgccattcgcattaatgcccaacatgccaatgcctattacaaccgggcgttgacccataatcgtctcaagcaagaccaacaagccttagcggattataaccaaagcattcagttggatcccgactccgctgaagcctatttcaatcgagggttaacccaatatcgtctgggagatgaacccaaggcgatcgccgatttaaccaaggccgccgaattattcaacgcccaagagaaaaaggacatggcccaaaaagcggaagctatcctgacccaaatccgggccattgatgcttag
>SYNGTS_2044|4.001528310711384
atgacctcctattcctctgcaacggcccgcgctgaaatgagtgaactgcggcgcttgaaaagtttactgccgccggaactccaaagttgggtaatggtggaaggcagtaccgaagttaatccccctctgatccgttcggaagaattggggcgggatgagattgaaattcaggtggatttggccaaatgggaaaacctggccattgaccagcggaatttactcttttggcacgaagtggcccgcattcagagtgataccattccccgggaaggttgggaaatggctgccttggcgatcggtttggggggtgcagtgggggaactgtgggtgcaagatggattgctcttacttttagccctgggattatgtggcatttctggctaccggctctggcaaaaaaataacggtgaaaaacggatcaaagaggcgatcgaggcggatgaaaaggccattaccctggctacccgtttcggctataccttgcctaatgcctacaaaagtcttggcagtgctttcaaaacattaatcgaacaaacccccaaccgtcgtcaacgcaaacagtatgaaacccgtctccaagccctgcgccaaagtgcagccaaaatgaaagctaaaacccaaaaggccaaggctctctaa
>SYNGTS_1448|3.999547230019636
atgccagacttccaggcatttatcgccatcattaccaccatcttggtgtttgccatcggagtagccctcaaatatgaaaccatctacttcaaaaactacgaactctccatcccccaatgggccggcctcagcttcgccgggtttactttcacgtttgtggtcttggattaa
>SYNGTS_1598|3.99433831768696
atggcaaagcgagtcaaggtcgttttaaacgaaactatcaataaactaggtttcaccggcgatttagtggaagtggcccccggttatgcccggaactatctcattcccaagggtctgggagtggtggccacccctggtattttgcgccaggtggaacaaagaaggctcaaggaactagaacggcttaaagcggaaaaagatgccgctgaagcccgcaaagtggccctggaaaccatcggtcgatttgtgatcaaaaaacaagtaggggaagcggaagctatttttggtaccgttaccacccaggaagtggccgatgcagtggaagcggctaccaaccaaagtctcgatcgccggggcatcagtctgccggatatccacaaaactggtttttaccaagcccaaatcaaactgcaccccgaagtcatcgctacggtggaagtgcaagttgctcccctataa
>SYNGTS_2312|3.992285002558811
atgaaacacaccctctctgttttagttgaagatgaagccggagtgctaacccgcattgccggactatttgcccgccgtggttttaacattgagagcttggcggtggggtcggcggaacagggggacgtttcccgcatcaccatggtggtgccgggggatgagaacaccatcgaacaactgaccaagcaactctacaagttggttaacgtaattaaagtacaggacatcaccgaaactccctgtgtggaaagggaattgatgctggtgaaggtgagcgccaatgcccctaaccgagcggaagtgattgagctagcccaggtattccgggcccgcattgtggatatctccgaagacaccgtcaccatcgaagtggtgggggacccgggtaaaatggtagcaatcctccagatgttggccaagttcggcattaaagaggtggctcgaacgggcaaaattgctttggtgcgggaatccggcgtcaatacggaatatctgaaatccctggaatccaagttttag
>SYNGTS_0780|3.988118324571978
atgtttaaattattcaaccaagctagccgaattttttttggcattgccctcccctgtctaattttcctgggggggattttttccctgggtaacaccgccctagccgctgacctagcccatggtaaagctatctttgccggtaactgtgccgcttgtcataatgggggccttaatgccatcaaccccagcaaaaccttaaaaatggcagacttggaagccaatggtaaaaattccgtggcggcaattgtggcccagatcaccaatggtaatggcgctatgcctggctttaagggtcgcatcagtgacagcgacatggaagatgtggcggcctacgtgcttgatcaagcggaaaagggctggtag
>SYNGTS_0601|3.9798878691613693
atgtccgaactgaaaatcctaattgttgacgacgaaccccacattgtaattctgctggaagaggtgtttgagcttttagaagaagattacggggtggagttattgaccgccatggatggggaaaaagccttggctttagcagtggaacatcaaccccaattggttattttagatgtgatgttgcccaagattagtggtttagcagtttgtcaacgtattaaagaaaatcctgagctagctaataccacggtgattttgctcacggccaagggccaacagttcgatcgccaggcagggttagccgcgggggcggattgctacgtaactaaaccctttggccccagggatttattggcccaagcgaagggaattttgggtattgaagaagaggattaa
>SYNGTS_0747|3.9715554287030366
atgcaagctaacgattccagcaacaaagtcgtctattggggcaccggccgtcgtaaagcggcgatcgccagggtacgtctagtgcccggtcagggggaagtgattgttaacggcaagcctggggaaatttatttcaaccgcattgccaactacatccaaagtttgaaagctcccctcgaaaccctgggcttagaaggggaatacaatattttggttaatgcccatggtggcggcctaaccggccaagctgatgctgtgaagcttggtgtggcccgggccctgtgccaactttcccccgaaaatcgtcaacccttgaaagcggaaggctatctcacccgggatccccgagcgaaagaacggaaaaaatacggtctccacaaagcccgtaaagcgcctcagtactccaagcgttaa
>SYNGTS_2041|3.9687431085057834
atgactttgattactgttctacgaattatttggatggcttccgccgctctgttgaccgtactggtgttgcttcatagccccaaaggggatggcattgccggcatcggtggccaagcccaattattcaccagtgccaaaagtgcagagaaaaccctcaaccaagtgacctggaccctgagcattatttttattggtctgactattattttgagcgctggctggctagcgaattag
>SYNGTS_1302|3.96730251815725
gtgaatctagcctggctccagggactgtctcttggccttttgtccccgccggccccagcgctattaatttttcgatcattcaccatggctaaagttttagtttctgactccattgaccaagtcggcattgatattctcaaacaagtggcccaagttgacgtcaaaactgggctatcggaagcagaaattatagacattgttcctgagtacgatgccattatgttgcgctctgccaccaaggtgacggagaaaattatccaagcgggtagccagttaaaaatcattggtcgggctggggttggggtggataacattgatgtgccggcggccacccgtcagggcattgtggtggtcaattcccccgagggtaacaccattgcggcggcggaacatgctctagcgatgatgatggccctggcccgccacatccccgatgccaacaaatccgttaaggaaagtaagtgggaacggaaacaatttattggtacggaagtttataagaaaactttaggtgtagtggggctggggaaaattggttcccacgtggccggtgtggccaaagccatggggatgaaattgttagcttacgatccgtttatttcccaggaacgggccgaccaaattggttgcactttggtggacttagatctgctcttcagtgaagccgactttatcactctacacattcccaaaacaccggaaaccgccaacctaatcaatgctgaaaccctggctaaaatgaagcccactgcccggattatcaactgttcccggggaggcattattgatgaagaagctttggtaacagccattgaaacggcccagattggtggggctgccctggatgtgtttgcccaggaacccctaggggaatctcggctgcgggaatttagcaatgtgattttaaccccccatttgggtgcttccactgaagaagcccaggtaaatgtggcggtggatgtggcggaacaaattcgggatgtgttgcttggtttgccggcccgttcagcggtgaatattcccggtttaacccccgatgtaatggaaaaattgcgtccctacctgaagctggcggaaaccctcggtactttagtgggtcaattggccggcggccgcatcgatcgcctaacggtttgcttacagggagatttggcggaatataccaatagtcaacccctggtggtggcggccattaaaggtttgctctcccaagctctgcgggaacgggttaattacgtcaatgcggcgatcgaagccaaggaacggggcatccgggtcattgaaactaaagatgcttccgtgcgggactattctggctctttgcacctcaaagccaccggcaccatgggagaacattccgccaccggggccctgttgagtaatggtgaaattcgcattaccgacgtggatgagtttcccattaacgttccccccaacaactatatgttgttcaccttgcaccgggatatgccgggtatcattggtaaaattggttccctgctgggtagctttaacgtcaacatcgccagcatgcaggtggggcgcaaaattgtccggggcgatgcaattatggccctgagcttggatgatcctctgcccgatggtctgctgtcggaaatcaccaaggtggccggtatccgggatgcctacaccgttaagctctaa
>SYNGTS_2830|3.9596711909954134
atgttggatcaaagccaagttcaaaaaattgcccacctggcccgtttggaaattaccccggaggaagaaagtcaatttgcttcccagttgagcagcattttggactactttgaccaattgaacgaactgcccaccgaaggagtggaacccaccaccagggcgatcgagttgagcaacattgtccggggcgatcgccaaatcagttgggacggagacaatgcggccaccacccgccaagctctgctagataacgccccggaaccggagggagacttttttcgagtcccccgtattatgggcggtgacgaagcttaa
>SYNGTS_0716|3.958614329731791
atgagtttactggaaatcaccgacgctgaatttgagcaggaaacccaagggcaaactaagcctgtgttggtttatttttgggcttcctggtgtggcccttgtcggttgatggcccctgctatccaggcgatcgccaaggattatggtgataagctcaaagtgctcaagttggaagtggatcccaaccctgccgccgtagcccaatgcaaagtggaaggggtaccagcgctgcgtttgttcaaaaataatgagctagtgatgacccacgaaggggcgatcgccaaacccaaattactggagttactgaaagaggaattggattttatttaa
>SYNGTS_0705|3.9452420919329656
atggccggattatttggcttatttggtaaaaaggcacagtacgtcgaagatattgaagccaaccccagtcctcagccagaaaaaaaagaggcattttttcttgaaagcgacgatgccaaaagcttgggcaatgccgaatacatgcggactcccatcaaaattaaacggagttttcctaaaactctcaactcccagggaggggaagtggtcaaggagatttctgccatggaggtgaaaaaaatccaggctaatggtcaaccggcccccagtaccaaaatggattccgccccatcccaggccaactctaccccggccaacaacgatcgccgttccaacgacaatagtttggacatgttccgccagatggctaaggatttgaaaaagtaa
>SYNGTS_1451|3.9392566883068274
atggcttacgcactacctaacttaccttacgactacaccgctctggaaccctgcatttccaaaagcaccctggagttccatcacgacaaacaccatgccgcctacgttaacaatttcaacaatgcagtggcgggtactgatttagataatcaatccattgaagacgtaattaaagccgttgctggcgatgctagcaaagccggtattttcaacaacgccgcccaagcttggaaccatagtttctactggaattgcatgaagcccggtggtggtggccagccctctggtgccttggcggacaaaatcaacgctgactttggtagctttgacgctttcgtggaagctttcaaacaagctggagccacccaattcggtagcggctgggcttggttggtgttagacaatggcactttgaaagtgaccaaaaccggcaacgccgaaaaccccatgaccgccggtcaaactcctttgctgaccatggacgtatgggagcatgcttactatttagactatcaaaaccgtcgtcccgattacattgccgatttcctcggtaagttggtcaactgggactttgtggcggctaacttagcagcggcctag
>SYNGTS_0758|3.9301225575631737
atgaatttgagcgaactctctcccaaggacggtgccaagaaacgccgtcgccgtgttggccggggtattgcggcagggcaaggcgctagctgtggttttggtatgcggggccagaaatcccgttctggtaccggtaccaaagctggttttgaagggggacaaatgcccctctaccgtcgtctgcctaagttaaagcactttcccctctacaatcccaagcattttacggtggttaacgttggtaagttggccggtctagcccccaacaccgtggtcaccctagaaagcctgatggaagcgggtattgtcactagtaatgacggtcccctaaaagttttgggcaacggggaattagccgtagctctcaccgtccatgctccctgtagcaaagcagcccaagccaaaattgaagcggccggtggcagtgtggtggcgcagggctaa
>SYNGTS_2417|3.927648941252757
atgactgactcgcccgatcgcctgattgcgactgacctcagaaacgaaatgtcacagtcatacctggaatatgccatgagtgtgattgttgggcgggcgttacccgatgcacgggatgggttgaagccagtccatcggcgcattctctatgccatgtacgagctggggctgacccccgatcgcccctttcggaaatgtgcccgggtggtgggggaagtgctggggaaatatcatccccacggtgatacggcggtgtacgatgccttggtgcgcatggcccaggacttttccatgcgggaaccgcttattgacggccacgggaactttggctccgtggataatgatcccccggcggcgatgcggtacacggaatctcgccttagacccctttccaccaactcgttattgcgggacattgaggcggaaaccgtagatttcattgataactttgacggttcccaacaggaacccaccgttctcccggcccgcattccccaactattgattaacggttcctccggcattgccgtgggcatggccaccaatatccccccccataacctcggggaagtgatcgacggagcgatcgccttaattcgtaaccccgaaatcaccgaacaggaattaatgcagattattcccggcccggactttcccaccggggcccagatcctcgggcgatcgggcattcgggaagcctatttaaccggccggggctccatcaccatgcggggggtggcctccattgaaaccatggaacatcctgggcggcctgaccgggatgccattatcgtcaccgagctaccctaccaaaccaataaagccgctttaattgaacgcattgcggatctggttaacgataaaaaaattgacggcattgccgacatccgggacgagagcgatcgagatggtatgcgcattgtcattgaactgaagcgggatgcctacgctcgggtggtgctcaataatctttacaaacaaactcccatccagagtaactttggggcgaatttgttggcgctggttaacggcactcctgaagttctcaccattaaaaaattcctcactgtcttttgggaatttcgcattgaaaccattacccgccgtacccgctacgaattgcggaaagcggaagaacgggatcatctgctccagggattgttgattgcgctggataacctggatgcggtcattcgtctgattcggggagcggcggacacggcctctgccaaaacggaactggtggaaggcttttccctctccgaagtgcaggccgatgccattttgcaaatgcaactgcgccggttaacggctttggaagcggataaaatcaccgctgaacatgatgaactgcaaaccaaaatcgccgatttccaagatattttggcccgccgggaaagggttaatgccatcatcgaagaagaattggagcaaattaaggctattcacgccactccccgccgcaccgtcattgtccaagaagatggggaattaattgacacggatttaattgccaatgaccaagccctaattttattgacggaacagggttacatcaaacggatgcccgccagcacctttggtacccaaaaccgtgccaccagaggtaaagccgccgccaagattaaagatgacgatggagtggagcatttcctttcctgctgtgaccacgataaagtgctgttctttagcgatcggggggtggtctatagcctcaacgcttaccaaattcccattgcttcccgcacggcccggggggtgcccattgtgcagatgttgcccatccccaaggatgaaaaaattacctccctagtgtctgtttcagaatttgacgatgatacctatttcatcatgctgaccaaacagggctacatcaaaaaaactgccctctcggcttttagtaatatccgggccaatgggttaatcgccatttccttggtggaaggggatcaattgcgttgggttcgtttagccaaagcggaagatagcgtcattatcggttcccaaaagggtatggctatccatttcaaagcggatcaggatgaactgcgggccctcggtcgggccaccaggggggttaaatccatgcggctccggtctggggatgcgctgatcagtatggatattttgccgagccaggtggtggccaatattgccgttggttccgaagatgagccggatgaggacttagggggcgataccgatgccattttggaagaaagcgacaatcctggcccctggttgctgggggtaaccatgaagggtttcggcaaacgggtgcccattggtcaattccgcttgcaacatcgggccggcctgggagtgaaagcgatccgctttaaatccaaagatgaccagctagtggccctccatgtggtcaacgccgatgacgagttgatgattgtcaccaaccggggcattattatccgccagtccgtgaacgatatttccccccaatcccgtagtgccactggggtgcgggtacaaaggttagatgccgatgatgcgatcgccgctgtggccctagtgcctccttctggggaagaagaattggcagaaatgtcggaaagcgaagagagctga
>SYNGTS_0179|3.925253362408751
gtgcaagcaacgatgagtcaggattttgattacgatttggtgattattggcgctggcgttggcggccatggggctgctctccacgccgttaaatgtggtctgaaaaccgccatcatcgaagctaaagatatgggcggcacctgtgtgaatcggggttgtatcccttccaaagctctcctcgccgcctccggtcgggtgcgggaaatgtccgaccaagatcatttgcaacaactaggtatccagatcaatggcgttaccttcaccagggaggcgatcgctgcccatgccaacgaccttgtgagtaaaatccaatctgacctgaccaatagcctcacccgtctcaaagtcgataccatccggggttggggtaaagtatccggcccccaggaagtgacggtgatcggggacaacgaaacccgcattctcaaagcaaaagagatcatgttatgcccaggctcggtgccctttgtgccccccggcattgaaattgaccataaaactgtctttaccagtgatgaagcagtgaagttggaaacgttgccccagtggattgccatcattggtagtggttacattggcttggaattttccgacgtttacaccgccctcggttgtgaagtgaccatgattgaagccctgccggatctgatgccagggtttgatccggaaattgccaaaattgccgaacgggtgctgattaaatcccgggacattgaaacctataccggcgtatttgccaccaaaatcaaagcaggttcccctgtggaaattgaactcaccgacgccaaaacaaaagaagtgattgacaccctggaagtggatgcttgtttagtcgccactggccgcattcctgccaccaaaaatttagggctggaaacggtgggagtggaaaccgatcgccggggtttcattgaagttaacgaccaaatgcaagtgattaaggatggcaaaccggtgccccatctctgggcggtgggagatgccacgggcaaaatgatgctggcccatgccgcttctggccaaggagtggtggcagtggaaaatatctgcggccgcaaaactgaggtggactaccgagccattccggcggcggccttcacccatcctgaaattagctacgtgggtttaacggaagctcaagccaaagagctaggggaaaaggaaggatttgtggttagtacggccaaaacttactttaaggggaactccaaagctctagcagaaaaggaaaccgacggcattgccaaagtggtttaccgccaggataccggggaattattgggtgcccacattatcggtattcatgcatcggacctaatccaagaggcggcccaggcgatcgccgaccgcaaatcagtgcgggaattggccttccatgtccatgcccaccccaccctgtcggaagtgttggacgaagcgtataaacgggcggtttaa
>SYNGTS_0873|3.921219956443006
atgtccgcccaatccgccgtcggttccattgaaaccattggttttcccggtattcttgccgctgctgatgccatggttaaggccggtaggattaccattgtgggctatattcgggcggggagtgctcgcttcacccttaatattcgtggggatgtgcaggaagtgaaaactgccatggctgctggtattgatgccattaaccgaactgaaggggcagacgtgaaaacctgggtgattattccccgaccccatgaaaacgtagtggcagttctgcccatcgattttagtcctgaagtggagcctttccgggaagcagcagaaggtttaaatcgtcgttaa
>SYNGTS_0193|3.9206801520462475
atgagcaaacaaccatcctttgacggctggcagtccattgtgggggggctgatcgccgccttgctagtcctgctgagttttaactcctttgtggtgattaaccctggtcaagccggtgtgttgagtgtgttgggtaaagcccaggacggagccctactagaaggcattcatttcaaaccgcccctggtatcgtcggtggatatttacgatgtgacggtgcaaaaatttgaagtgccggcccaaagctccactaaggatttgcaagatttgtctgccagctttgccattaatttccgcctcgatcccaccgaggtcgttaccattcgccgcacccaaggcacgttacaaaatattgtcgccaagattattgctccccaaacccaggaatcttttaaaattgccgccgcgcgacgcacagtggaagaagccatcaccaaacggagcgagttgaaggaagactttgataacgcccttaattcccgcctggagaaatacggcatcattgttctggacaccagtgtggtggatttagccttctcccccgaatttgccaaggcggtggaggaaaaacaaattgctgagcagagagcccagcgggcagtgtatgtggcccaggaagcggaacaacaggcccaggcggacatcaaccgagccaaggggaaggcagaagcccaacggttactggcggaaactttaaaagctcaggggggggaattagtcctacaaaaagaggcgatcgaagcttggcgggaagggggggctcccatgcccaaggttttggtgatggggggagaaggcaaggggtctgcggttccctttatgtttaacctaactgacctggctaactag
>SYNGTS_2909|3.9160050657231618
atgtccactgtaattcctacctcccaagaacctgtcacccttcccaatgaaattctagaaatttccatcagcattgcagtcaaggagttagacccaaccctagtcaatgaacagtttttgaagttcagtggcattgtgtccaacgaatgggaattgaaccaacagccagtggtaagtaaagctggttcccaattggtgtttaaaaatgggctcagcattgtggcccagccccgctccctaacgtttttagaagggatgaatgataaaacggcggaagtggtaaccgtgggcaaggtcgccagtgcctttgtggaaaaattacccaatgcccaatacaacggcgtggtagtaacccccaaatgtttaattcccctaccggatcaaaacgatggggctcggaagttcatcaccggtactttgctggcatccggtgcctggcaagatttgggcaaggcccccgtacaagcggcggtggaattcacctatcttttggaaggctgtcaatttaacctcaaagttaaccaggcaactttgcagattcccgatcgccaggcagtgagtgcgttgttatttgcgggtaacttcaattacagcttgaataatcccaatccccaggaacgggtcagcgtggccaaacagtacattgaagcgtggcaatccgacttggatactttccggggcattgtccacgaaaaattcttggcggagcaacaaccccaaacggtgtttggttaa
>SYNGTS_0791|3.9120832746110614
atgacaaaccttgccaccacgatgttgcccgatttaattgaaatccaacacgctagtttccactggtttttggaggaaggtttaatcgaggaattgaatagtttttcgccgatttctgactacacaggcaagctggaactccactttttgggcaaagattacaagctcaaacaacccaagtatgatgttgatgaatccaagcgacgggatgctagttattcggtgcagatgtatgtgccgacccgtctgattaacaaagaaaccggggaaattaaggagcaggaagtcttcatcggcgatctccccctaatgacagagcggggaaccttcatcatcaatggtgcggagcgggtcatcgttaaccaaattgtgcgatcgccaggggtttactacaaaaaagaattagataaaaacggtcgccgcacctattccgcttccctgatccccaaccggggggcctggctgaaatttgaaactgacaaaaatggtctagtctatgtccgcatcgacaagacccgtaaattgtcggctcaagtgctcctaaaggcgatcggtctgagcgataacgaaattctcgactccctcagccacccagagttttatcaaaaaaccctcgacaaagaaggcaatcccaccgaagaggaagctttggtggaactgtacaaaaaacttcgccccggtgagccccccaccgttagtggtggtcaacagttattggagtcccgcttcttcgaccccaaacgctatgaccttggtcgagtgggacgatacaaactcaataaaaaactccggctcaatgaagcggacaccacccgggtgcttaccccccaagacatcctggccgccatcaactatctgattaatctggaatttgacgtcggcaccaccgatgacatcgaccacttgggcaatcgacgggtacgttccgttggagaactattgcagaaccaaattcgggttggcttaaatcgcctggaacggattattagggaacgcatgaccgttagcgaatccgatgcccttacccctgcttccttggtgaatcccaagcctctagtggcggccatcaaggaattctttggttcctcccaactgtcccagttcatggaccaaaccaatcccctggcggagttgacccacaaacggcgtatttctgccctcggccctgggggtctaacccgggagcgggccggttttgcggtgcgggatattcacccttcccaccacggccgtatttgcccagtggaaacgccggaaggccccaatgccggtttgatcggttccttagctacctgtgcccgggtcaatgattacggtttcattgaaaccccctattttcgggtggagagtggtcgagtcaggaaagatttagaccccgtttacctcaccgccgacgaagaagacgacatgcgggtggcccccggggacattcccacagacgaagagggcaacatcattggcgagtcggtacctattcgctaccgccaggaattttccaccaccagcccagaacaagttgactatgtagccgtttccccggtgcaaattatttccgttgccacctccatgatccccttcctggagcatgacgatgctaaccgggccctaatgggctccaacatgcaacggcaggcagtgcccctgttgcgtcctgaacggcccttggtcggtacaggcttggaagcccaagctgctcgcgactccggcatggtaattgtttcccgtacccatggcattgtcacctatgtggacgccaccgaaattcgggtgcagccccactcccccgataaccctgcggagaaaggggaagaaatcgtttacccaatccaaaaataccaacggtctaaccaagatacctgtttaaaccaacggccccttgtttatgccggggaagatgtggtgcctggtcaagtgctagcggacggttccgccacggaagggggagagctggccctgggccaaaacattctcgtagcctatatgccctgggagggttacaactacgaagacgccattctgatcagtgaaaggttagtctatgacgatgtttacaccagtatccacatcgaaaaatttgaaattgaagcccgtcaaaccaagctaggacccgaagaaatcaccagggaaatccccaacgtcggggaagatgccctgcgaaatctggatgaacatggcattatccgcatcggtgcttgggtggaatccggcgatatcctggtgggtaaagtcactcccaaaggggaagcagatcaaccccccgaagaaaaactgctgcgggctattttcggtgaaaaagctcgggacgtgcgggacaactcgctacgggtacccaacggtgaaaaaggtcgggtagtggatgtgcgagtgttcacccgggaaaaaggagacgaattaccccccggtgccaatatggtggtgcggatttacgtagcccaaaaacggaaaatccaagtgggagacaaaatggccggtcgccacggcaataaagggattatttcccgcattttgcccatcgaagatatgccctatctccctgatggtcgccccattgacattgcccttaatcccctgggggttccttcccggatgaacgtaggtcaggtgttcgaatgcttgctgggttgggctggggaaaaccttggtgtgcgcttcaaaattacccccttcgatgagatgtacggggaagaagcgtcccgggatacggtccatggcttgttggaagaagcctcccaacggccgaacaaagactgggtatttaacgaaaaccaccccggcaaaatccaagtgttcgacggccgcaccggggaaccctttgaccgtccgattaccgttgggcaagcttatatgctcaaactggtgcatttggtggacgataaaatccacgcccgttccaccgggccctactccttggttacccaacagcctttggggggtaaagcccaacaggggggacagcggttcggagaaatggaagtgtgggccctggaagcctacggcgccgcctacattttgcaggaactactcaccgttaaatccgatgacatgcagggtcgtaacgaagccctcaatgccattgttaaaggcaagagtattccccggcccggtaccccagaatccttcaaggtgttgatgcgggaactacaatcccttggtttggacattgccgcccacaaagtacaactgtccgaagatggtgaaagcgccgatgcagaagtagatttgatgatcgacagccagcgtcgggcccccaatcgtcccacctatgagtccctccacaccgaggaggatttggaagaagaagaagtgtag
>SYNGTS_2120|3.907036127125759
gtgttatttaatctccctattttcttccccatgacccgcgccaaattactgcaaccggatttagttttgggcaaaaccattgtggaattgtccccggccattctcgatcgccatggggtcaagggtttagtgttggatgtggacgaaaccctggtaccttttcggggggatcaagtttccgaggaactccaggcttggattgatcccattaaggccaaactgcccatttggttggtgagcaacaatatgagcgagtcccgcattgggggagtggcccaaaccctggatttacctttcctttatggggcggctaaaccgtctcgccgtaaactgcgccaagccattgccgaaatgcaattgccagtggaatccgttgccatggtgggcgatcgcctgtttaccgatgtgctggcagggaatcgtttgggcatgttcaccattttggtggaaccgatggagttacctggtaaacccctctatccctggtcgattaggaatattgaagtctggctttcccagaaactaggggtgaccttgcagggcatttttgaataa
>SYNGTS_0805|3.9066938903865185
atggccttacaactcggtgatgttgtccccgactttacccaagaatccagccaaggccccatttctttccatgagtgggccggcgatagctgggttgttttattctctcaccctgcggattacactccggtttgtaccaccgaattgggcactgtagccaaacttaagccggaatttgataagcgcaacgttaaggtgattgccctcagtgtggatgatgtggaatcccacaaaggctggatttgtgatattgacgaaacccaaaacactaccgttaactacccaatcttggccgacggcgacaaaaaggtgtccgatctgtacggcatgatccaccccaatgccctcaataatttgacggtgcgttctgtcttcatcatcgatcctgccaaaaaattacgcttaactttcacctatcccgccagcactggccggaactttgacgaaattttgcgggtaattgactccctccagttgaccgattatcaccaagtagctacccccgctaactggcaagatggggacaagtgtgtggtggtgccctccatttccaccgaggatgctaaggtcaaattccccaaaggggtggaagaaatcaagccttatttgcgtttgaccccccaacccaataagtaa
>SYNGTS_3055|3.904701816281707
atgagcccctttaaaaaaacttacgttctcaaactctacgtagctggcaacacccccaactctgtgcgggccttaaaaatgctaaaaaatatccttgagcaagaattccagggagtttatgccctcaaagtaatcgacgtgttgaaaaatccccaattagccgaagaagataaaattcttgccacccccaccttggctaaaatcctaccgccccctgtcaggaaaatcatcggcgacctttccgaccgagagaaagtattgattggtttagacctgctctatgacgaaattcgggaacgggaagcagaagaccaatag
>SYNGTS_2449|3.9010936282659254
atgtccattcgtctctacgtcggtaacctacccaaagaatccattgagcgggaagcactgcaggaagtatttgcagaagccaatgctgttgtttccaccaaagttatcaaagaccgtaaaacgggtaaatgccggggatttgcttttgtaacggtttccactgacgaagcggcggatgaattcatcgagaaatataatggtcaatccttcatggatagccctttaaaaatcgagaaggctaacccccgctccaaggatgacgaagaagggggcagtgaaactccggtggccagtggggaaaaaactaagcaaccccgcaccgataaaaaacggactaataaaaaagccgcggccactagcactaacaccagcactgcttctgaaggtttccagcccgacccccgttgggcagaccagttggcccaactaaaagaaaaactgacagcggcccagtag
>SYNGTS_0793|3.8950340208856167
gtggctaatatcaagtccgccctgaagcgcatcgaaattgctgaacgcaaccgactccaaaacaaaagctataagtcggccatcaaaaccctgatgaaaaaaacctttcaatcggtggaggcctacgccagtgaccccaatccggaaaaactcgacacgatcaacaccagtatggccgccgcttttagcaaaattgataaggcggtgaagtgcaaagtaatccacaagaacaatgcggcccgcaaaaaggctcgcttagccaaagccctccaaagcgccttgcctgctgcctag
>SYNGTS_1333|3.8946101047788524
atggacacctttgacgctatttaccaacggcgatcggttaagcattttgaccctgaccatcgtttaacggccgaagaagaaagaaagttgctcgaagcggccatccaagctcccactagttttaacatccaacattggcgattcttgatcattcgggatccccaactgcggcaaaccatccgggaaaaatatggcaatcaggcccaaatgaccgacgcttccctgttaattttggtagcggcggatgttaacgcttgggataaagaccccgcccgttactggcgcaatgccccccgggaagtggccaattatcttgttggggcgatcgcctctttctatggtggcaaaccacagttgcaacgggatgaagcccaacggtccattggcatggccatgcaaaatttgatgttggcggccaaggccatgggctatgatagctgtcccatgatcggctttgacctccaaaaggtagccgagttggtcaaattacccgctgactatgccattggccccatggtggcgatcggtaaacgcaccgaagatgcccgggcaaaaggcggtcaaactcccctggaagaattggtctgggaaaactcctttgcctaa
>SYNGTS_1127|3.893712691706175
atgactgaaatttcccgcttcgatgcatacccccccactttgaccgttaatcccatcgttcccgccgatgcccccgccactgaacatctggtgtggaccattgcccaagccgcggaagaacgtaaagcaggggatttagtcattctcaaggtgacggatgtgtcctatctggcggattattttgtcatctgtaccggattttcccgcacccaggtccgggcgatcgccgacaacattgaaaaacaagtggaactggtgcacggtcaactgcctacccatacggaagggaacagtgaaagcatttgggtgttacaggattttggtgatgttctcgtccatacctttatgccagaggaacgggaattttataagctggaagctttttggggccatgcccaggaacaaactttagctgatattgccactgcgatcggtgttgcctacaatgctcctacttctccttag
>SYNGTS_0290|3.8932304926918935
atggcccgtcgctgtcaactgaccgggaaaaaagctaataacggttttgccgtatctcactcccaccgtcgcaccaagaaattacaacaggcaaatttgcaatggaaacgggtttggtggcccgaaggcaatcgctttgtccgtctgcgtctttccaccactgccattaaaactttggaatccaaaggcatcaacgccatggccaaggaagcgggcatcaacttgaataaattctag
>SYNGTS_0924|3.892422553065699
atgttgaaacaaaaacgcagtctgattttgggaactacagctctgttattgacaacagtggcggtgacgggggttgggttgcgattggcccgctcccagggctacctacaggataatcccaaggagctggttgacgaagtttggcagattgtcaaccgcacctatgtagatggtactttcaacggtgaggattgggtagcggttcgccaggattatctaacacgggactacaaaaaccaggaagaagcctacaccgccattcgggaaatgctggagaagctaaatgacccctacactcgcttcatgtcccccgatgagtttcaatcaatgcgtatcgacacttccggtgaattgaccggggtgggtattcaaatcacccaggaccaggatacgaagaaaattgtggtggtggctcccatcgaagatacccccgcctacaacgctggcattctttctaaggacgtaattaccaagattgacggtaagtccaccgatggcatggaagtagatgacgcagtgaagttaattcggggtaagcccggcaccagtgtggtgctcactattgagcgggaagggcaggcgatcgaatatcctttgacccggactttaattgaaattcatccagtgcgggcccaagtggaagatattaatggtgccagggttggttatatccgtttaaatcaattcagtgcccaggcttcggaggaaatgcgccaagcagtgcagaaattggaaaaagagaatgtggtgggctacattttcgacctgcgttccaatcccggtggtttgctttattccagtgtggatattgctcgcatttggttggatgaagggggcattgtgtccaccgtcgatcgccgaggggaagtggaacaacaaagtgctaacaagcggcagttgagtaaccgtcccctagtggtgttggtggatggtggttccgccagtgccagtgaaatcgtctccggggccttacaggataatcaacgggccgtcattgtgggcaccaaaacctttggtaagggattagtacaatcggtgcgggaattgggggatggttccggtatggcagtgacgatcgccaaatatttaacccccaacggtcgggacatcaataaacatggcatcgaccccgatgtggaagtagaactcaccgacgcccagcggaaggaattgcaacaaaatcgggaaaaagtaggcaccctggaagacccccaatttgccagggcctatgaagtgctaatgcaacaggtgaacaaaaccgcttctaagtag
>SYNGTS_0776|3.8842864787874958
atggctacgattaatatcggcattcctgaagcggaccgcatcaaaattgcagagtccttgaaaaaactgttagccgatacctacaccctttatctacaaacccacaacttccactggaacgttaccggcccccaattccgcgacctccatctcatgtttgaagaacagtacaatgagttggccctggcggtggatgacattgctgagcgtatccgcagtttggatgtttttgcccccggtacctataaggagttcgctaaactgagttcggtgcaagaagtggacggcattcccaccagcaaagaaatggtcgatattttgaccaaggggcacgaaaccattgtccagtcctgtcgggatgtgctcaaatgctctcagcctgccgatgatgagtccaccatcgctttggcttcggaccggatgcgggtccatgaaaaaacggcttggatgttgcgggccatgaataaatag
>SYNGTS_0736|3.883643037986838
atggtcgttgctacccagtccttagacgaactttctattaatgccattcgctttttagccgttgacgccattgaaaaggccaaatctggccaccctggtttgcccatgggagccgctcctatggcctttaccctgtggaacaagttcatgaagttcaatcccaagaaccccaagtggttcaatcgggaccgctttgtgttgtccgccggccatggctccatgttgcagtatgccctgctctatctgctgggttatgacagtgtgaccatcgaagacattaaacagttccgtcaatgggaatcttctacccccggtcacccggagaattttctcactgctggagtagaagtcaccaccggccccttgggtcaaggcattgccaatggtgtgggtttagccctggcggaagcccatttggctgccacctacaacaagcctgatgccaccattgtggaccattacacctatgtgattctgggggatggttgcaatatggaaggtatttccggggaagccgcttccattgcagggcattggggtttgggtaaattaatcgccctctatgatgacaatcatatttccattgatggttccaccgatgtggccttcaccgaagatgtgagcaagcgttttgaagcctacggttggcacgtgctccatgtcgaagatggcaataccgatttggcggcgatcgccaaggctattgaggaagccaaggccgtaaccgataaaccttctatgatcaaagtcaccaccatcattggttacggtgcgcccaataaatccgataccgcgggcatccatggggctgctttgggcactgatgaagtggccgccacccgcaaaaacttgggttgggattatgctccctttgaagtgccccaggaggtgttggactacactcgcaaagccattgaacggggagccagctacgaagcggaatggaaccaagcctttgcccaatacaaaaccaaatatcccactgaagcggccgcctttgaacggcaactgagcggtgctttaccggaaggttgggacaaaaccctagctagctttacccccgatcaaaagggtttggccacccggaaatattccgaggaatgtctcaatgcgttggcccccgtattaccagagttaattggtggttcggcggatttaacccactccaacctaacggaacttcactgctctggggatttccaaaaaggagcttatcaaaaccgtaacgtccactttggggtacgggaacatgccatgggggctatctgtaacggtattgctctccacggttctgggttactacccttcggtgctaccttcctaattttcaccgattacatgcgggccgccattcgcctttcggccctttccgaggcaggggtaatttgggtcatgacccacgactccattggtcaaggggaagatggtcccacccaccaacccattgaagtgctggcttccctccgggctattcccaacttgactgtgattcgtcccgccgatggcaatgaaacctccggtgcctacaaagtggcgatcgccaaagcgaaggaaaatgcccccaccctgttatccttgacccggcaggcggtacccaatttgcctggaacttccattgatgccgtggccaaaggtgcctataccattgttgattctgaaggtgttcctgagttaatcttgataggtacgggttccgaagtacaactttgtgtggctgctgctgaaaagttagccgctcaaggcaagaaagtccgggtagtttccatgccttcctgggaactgtttgaaacccaggatgccgcctacaaagagtcagtgttgccaaaggctgtcaccaaacgcctttccgtagaagccgccaccaactttggttggcacaaatatgtgggcacggaaggagatacagttagtattgaaacatttggtgcctcggcgcccggcggggtttgcctcgagaaatttggtttcagcgttgataatgtgctggccaaagctaaaactctcctgagctag
>SYNGTS_0188|3.878945666662938
atgtctcttcccatccgcaatgtcgccatcattgcccacgttgatcacggtaaaaccacccttgttgatgctttgttgaagcaatcaggcattttccgggaaggggaagacgtaccggtgtgtgtgatggactccaacgatctggaacgggaacggggcattactatcctctcgaaaaatacggcggtccgctaccaagatacgttaattaatattgtcgatacccctggccacgctgattttggtggggaagtggaacgggtgctgggtatggtggacggttgtgtgttaatcgtcgatgccaatgaaggccccatgccccaaactcggtttgtgctcaaaaaagcgttggaaaaaggtctgcgccccctggtggtggttaataagattgatcgtccccgggccgaccccaacaccgccgtggataaggtatttgatctatttgtggaactgggggcagacgatgaccagtgtgatttcaccactctgtttgcttctggtttagggggctttgctaaagaaagtctggacgacgattccgaggatatgaagcctttgtttgaggcgattttgcaccatgtcccgcccccggccggcgatccgaacaaacccctccagttacaagtgactaccctggattattccgattatttgggacggattattattggccgcatccacaacggtacggttaaagccggacaacaggccgccttggtgaaagaggatggttcgatcgccaaaggaaaagttagtaaactcttgggttttgaagggttgaatcgcatcgaactgccagaagccagtgccggctacattgtggcgatcgccggttttgccgatgccaatatcggtgagactttgacctgtcccgatgaaccccaggctttgcccctgatcaaagtggacgagccgactttgcaaatgaccttttcggtcaatgattctccctttgcgggccaagaaggcaaatttgttacctcccgtcagattcgcgatcgcctcaatcgggaattggaaaccaacgttgctctacgggtggaagatggggaaagtgccgagcaatttttggtctctggtcggggggaattgcacctcggtattttgattgaaaccatgcgacgggaaggttatgaatttcaagtggcccagccccaagtgatttatcgcgaggtcaacggtcaaccctgtgaaccagtggaatatctggttttagatgtaccagaagcggcggtgggagcctgtattgaacggctgggacaacgacggggagaaatgcaagatatgcaaaccagcgtcaacggccgcacccaattggaatttgtcattccggcccggggtttactgggtttccggggggattttatccgcatcacccggggggaaggcatcatgaaccacagctttttggaataccgccccatgagtggtgatttggaaacccgctataacggtgtcatggtggccttcgaggaaggggtggccacattctatgccatgaaaaacgctgaggatcggggcgtatttttcattactcccggcaccaaggtttacaagggcatgatcatcggtgagcataaccggcctcaagatattgaactgaacgtttgtaaaaccaagcagctaaccaaccaccgttcggccaccggggacgaattggtacagctccaagcgccggaagatatgaacctagaaagggctttggaatacattggaccggatgagttagtggaaattacgccggaatccatccgtttacggaaagtagcccggaaaaagttggtcaaacgttaa
>SYNGTS_0759|3.8734989645469464
atggcaaagcgtcgtaaaaccagccgagaaaaaaaagaagacaccaactggcaagaacgggttatccaaatccgccgggtcagtaaagtggtcaaaggcggaaaaaaactcagcttccgggcgatcgtggtggtcggtaacgaaaccggccaggttggcgtgggagtgggtaaagctggggacgtaatcggagctgtccgtaaaggggtagccgatggcaaaaaacaactaattgaagtgcccttgaccaaatccaattccattacccatatcaccaatggagtttctggaggagccaaagtggtggttcgccccgctgcccctggtactggggtaattgccggtggcgctgttcgtactgtgctagagctagccggagttaagaatatcctagccaaacaactaggctccaacaatcccctcaacaatgcccgggctgccatcaacgccttggaaaccctgcgtactttttcggaagtagcagaagaacggggagtttctgtcgagcatctttacacctaa
>SYNGTS_1074|3.8696372013775497
atgagtgagtttaaaaacgctgtgctggatgataaagacctccaggcaggtctgggtgggattaatcctaaatttggtgatttttgcaccagggtagcgggggaagcctggggtttaccattaattgatcaaaaaactaaagccctaattgtcattgcggtggatgtggctaatcagaccctcagtggcccttttcaagcccatgtggatatggccctaaaacagggtgctactaaggaagaaattgaagaagtgctctccttcatgtgtgtttatggtggctttaataaagccgctggagcttttgccgccctaaaagaaattttcgagcaaaattcttag
>SYNGTS_2883|3.867819656274135
atgaaaactagtcattttctcagtttaattcgccaggaaaaacggcaatttgcggtgattggcctgggtcggtttggtcgggcagtgtgcgaaactctccatgtcaatggctatgaggtgttgggcattgaccaagatcccaaactggtggcggaagtgttggcggatcgggtggtgggtaacgccattagtctcgattccaccgatgatacggccctacgggaggctggcatttttgagattgaaacggtgattgtggcgattggtaattacctcaaagaaagtatcattacctgtcttaacctcaaggaagggggcgtaaaatcggttgtagctaaggtttcttccgacacccacgaaaaaatcctcaagcgcctgggggttgatttaattatttttcccgagcacaaagccggccaagatttagcctatactctcaccaccccggcgatcgttgaccggtttaagttagatcccaacaacagcattgtagaaattctcgtccccgaagaattttgtgataaaaccttggccgaactgcaactgcgcaaaaaccatggcgtcagtgttctggcagtgggccatgaagaaaaatttaaaattaacccccctcctcaggaacgattacaccgggggatgattctagtcctcctaggttctaacgaagacatcggccgcctagtttag
>SYNGTS_2227|3.864007211087894
atgaaaactttacccaaagagcgccgctacgaaaccctttcttacctgccccctttaaccgatcaacagattgctaaacaggttgagtttctgttagaccagggctttattcccggcgtggaatttgaagaagacccccaacccgaaacccacttctggaccatgtggaaactgcccttctttggtggtgccactgccaacgaagttctagccgaagtacgggaatgtcgttctgagaatcccaactgctacattcgggtgattggtttcgacaatatcaaacagtgccagactgtaagctttattgtccacaaacccaaccaaaaccaaggccgttactaa
>SYNGTS_1412|3.8614304273375013
gtggacagcaccctcggtttagaaattattgaagtcgtagaacaagcggcgatcgcctcggcaaaatggatgggcaaaggtgaaaaaaacaccgctgaccaagtagccgtagaagccatgcgggaacggatgaataaaatccacatgcggggccgcatcgtcattggcgagggggaaagggatgatgcacccatgctctacatcggcgaagaagtaggcatttgcaccagagaagatgccaaatccttctgcaatcccgacgaattggtagaaattgacattgctgttgacccctgtgaaggtaccaacctagtagcctatggtcaaaacggttccatggccgtgttggcaatttctgaaaaaggtggtttgtttgccgctcccgacttctacatgaaaaaactggcggctcccccagcggccaaaggtcatgtggacatcgacaaatcggccaccgaaaacctgaaaatcctctccgattgcctcaaccgcagcattgaagaattggtggtagtggtcatggatcgtccccgccacaaagaattgatccaagaaatccgcaatgccggtgctcgggtacgtctaatcagtgatggagacgtttccgccgccatttcctgtgctttttccggcaccaacatccacgctctgatgggcatcggggctgctcctgaaggggtaatttccgctgctgccatgcgctgtctggggggtcacttccaaggtcagttaatctacgatcccgaagtggttaaaaccggcctaatcggtgaaagtcgggaaggcaacctagagcgtctcgcttccatgggcatcaaaaatcctgaccaggtttataactgcgaagaattggcctgtggcgaaaccgtattatttgccgcctgtggtatcacccctggcactttgatggaaggagtccgcttcttccatggtggggtacggacccaaagcttggttatttctagccagtccagcaccgcccgctttgtagacactgtccatatgaaggaaagccccaaagtaatccaactgcattaa
>SYNGTS_0381|3.8613454812781045
atgcaacaacgtggcgtaacaatttggttaacgggactgagtggagcggggaaaaccactattacccacgcattggaaaagaaattacgggacagcggttaccgtctggaagtgctagacggtgatgtagtgcgtaccaacttgaccaaaggactcggttttagcaaggaagaccgggacaccaatattcgccgtattggttttgtgtcccatttgctcacccgcaacggtgtgatcgtcttggtttccgccatttctccctacgcagccatccgtcaggaagtgaaacacaccattggggattttctcgaagtgtttgtcaatgcgcccttggctgtttgcgaggagcgggatgtgaagggtttatatgccaaagcccgcagtggagaaattaaaggtttcactggcattgatgacccctatgagccccccaccaatcccgatgtggaatgccgcaccgacctagaggaactggatgaaagcgtgggcaaaatctggcagaagctagtagatctaaaatatatcgagggctaa
>SYNGTS_0966|3.854660314289866
atgtctaacagtttacaaaccgtggcctatgtggccgccagcatattatttatcttcagcctggggggcctggccaatcaggaaactgcccggcggggaaatgtttatggcattgccggcatggcgatcgcctttttagccactgctttagggggcgactttactggttacaccactctgctgggggcaattttacctgcggtggttatcggctccctgttagcctcccgagtagccatgacttccatgccggaactagtggcgattttgcacagttttgtgggtttagcggcggttttggtaggtattgccaattacctagccccggaaaatggtttagcgggttccgaagcttttatccatcaaattgaaatttatgtaggcgtattcattggggctgttaccttcaccggctccatcgtggcctttggcaaattgcgggccattatcagcagtaaaccactcatgctcccggctcggcacttcttgaacatttccctgctggtggctacggtgattttcggggtgcagtttatgcaattgaatagccccgctggcttgacccccctgttaatcatgaccgccattgccggggtgttgggtctgcatctcgtagcggcgatcgggggggcagatatgccggtggtcatttccatgctcaacagctattctggctgggcggcggcggcggcgggctttatgctctccaatgatctactgatcatcactggggcgttggtgggaagcagtggcgcaattttgagctacatcatgtgtaaggccatgaaccgttcttttatcagcgttatcctgggtggttttggcgaaggttctagtgctgcttccaaagggccagcccaggaggtaattggtacagtcactaaaactagtgcggaagaagtcgcggaggaattgctcgatgcccagagcgtgatcattacccccggttacggtatggcggtggcccaagctcaacatcccgtggcagaaattaccaaattactcaaggaaaagggtgttaaggtcaggtttggcattcatcctgtcgctggtcgtttgcctggccacatgaacgttctgttagcggaagccaatgtgccctacgacgtagtgctggaaatggacgaaattaatgaagatttccccgaaaccgatgtggtgctagtgattggcgccaatgacacggtgaaccccagtgctttggaagatcccaccagtgcgatcgccggaatgccggtgttggaagtgtggaaagccaaacaggtggtggtgatgaaacggagcatggcttccggttatgctggggtagaaaatcctttgttttataaggaaaatacccaaatgctgttcggcgatgccaagaaaaatgtcgatgccattttgacccaaatgcgggctaaggatgaggtgggcagtggcgataaggttctagtttccgtttag
>SYNGTS_1265|3.854558972588915
atgatgagcaaagttttttttgatattaccatcggcagcgataccgcaggtcgcattgtgatggaattgtttgacgaagttacccccaaaaccgctgaaaatttccgggccctttgcactggagaaaaaggtgtgggtaaagctggtaaacccctacacttcaaaggttcccatttccatcgagtcatcaccgatttcatggcccaagggggagattttacccggggcaacggtaccggcggtgagtctatttatggagaaaaatttgccgatgaaaatttccagttaaagcacgatcgccctgggctattgtccatggccaatgccgggcccaataccaacggttcccaattcttcttaacctttgtaccttgcccttggcttgatggtaagcacgtcgtttttggtgaagtggtggaaggtttagaaattctagagcaacttgaagctaacggttcccaaagtggtcaaactaaacaggcgatcgttatcagcgattgtggtgaaattaaataa
>SYNGTS_1491|3.8499577516138186
atgtttcccaccatccgtccccgtcgcctgcgccaaactgatgttcttcgccgcatggtcagggaaaataccctcaccgtcaatgatttgatctatcccttgtttgccgttcctggtaatgccattgccaaggaagtagtttccatgcctggagtgtaccaactgtcggtggataaaattgttgacgaagctaaagaagtacgggatttaggcattccggccattattctgtttggtattcccgaagataaggataccgatgccacgggagcttggcatgattgcggcattgtccaaaaggcgacggaagcggtgaaaaaagcggtgccagatttggtggtaattgtcgatacctgtttgtgtgaatataccaaccatggccactgtggctatctggaaacgggggatttgaccggccgggtattgaacgaccccaccttggaattgttgaaaaaaaccgctgtttcccaagctaatgctggggcagatgtcattgctccctcggggatgatggatggttttgtccaggcgattcgggaagccttggatgaccatgatttccaaaatattcccattctgtcctacgcggctaagtatgcttcggcctattacggccccttccgggatgcggcggattcctctccccaattcggcgatcgccggacctaccaaatggatccaggcaatagtcgggaagcgttgaaagaagtggagttggatttgctagagggggcggatatggtgatggtcaaaccggctttgtcctatatggatattatttggcgcattaaggaaatgaccaatttaccagtggcggcctataacgtgtctggggagtattccatggtgaaggcggccgccctaaacggttggattgacgaacaaaaagttaccctggaaaccctcaccagctttaaacgggccggggcagatttgattttgacctaccatgctaaggatgcggcccgctggctacaggactag
>SYNGTS_0410|3.8495924386494407
gtgagtaagccaatctttaagttagtggatgacctgcctacgggcgggttaacggtgatgttgctcaattccctcgattttgtcgtgccggggcaatgggaaaatttggtcggttttgaaaatacgatcaaaaaggtgactggggaaacggatcctgctctggttaaacaaattggcgatcgggcagtgtggctgtttaacgataagtcccagggttatcaaaatgccctttggctttaccaaactgtggactccaccgacagtgcgttgggggcggcggccttggctaataaggtgggggaaagtgttaatttcctcggttttttaaacaaaattacccctaatccccaaaaagcccaggccattgacctgtccattaagttggtggcggaactggtggccttctgccaaattaacggtattcccggcaatagcattggcgattttgtgcgttccctgacggattacagcggtgagtccttaattcgcatggcggccctgattagctttgatggcattattccctttggccccagctttgttctaactaccatggactttttggaaaagttgacccccaaggagttggagcagaataagacctttgagaaaattaagcccctcattcccggcaatagcaccagcagtcaactggattttatcggtgaaagttttggatctgtacagggctggatgaccagttttgtcggcgatcgccagcttacgcgggagaagttgctggggaaactgcggaatttcatggaggtgacggaggacaaaatggattacctggccgccttcattgatatgtccaccaattactacgagcatacgggcattcaaaccttggcccaccgtttaattgagcgtgcggtggcagaaatttaa
>SYNGTS_2557|3.8493320579744776
atggttttcccttcccccaatggtggtggctccgatcaaggtaactctaattttgacgaatacgacgacatcacgggagctcgtcgggaagaggctctgaaaaaagcccgcaactggtttgtcattttggtggtgggaggactggtgctgggggtagtggtggcctttggcgtggtgcaggttctcaatagcttgggattaacggaaaaacctgatgctcccctccgcattgagatggagcgggaaaatccaccccagcaatag
>SYNGTS_3165|3.846843936032435
atgaccgacgtccccgttagccgcatccgcaatttctccatcattgcccacattgaccacggtaaatccaccttggccgatcgcctgttgcaggtgacagatacggtgcaacaacgggaaatgaaagagcagttcctggacaatatggatttggagcgggagcggggcatcaccatcaagctccaggccgcccgcatgaattacaaggctaaggacggtcaggattacgtacttaacctgattgacaccccgggccatgtggacttttcctatgaagtttcccgttccttagccgcctgtgaaggggcgttgttggtggtggatgcctcccagggggtggaagcccagacgttggcaaacgtttacctagcgttggataacaatctagaaattattcccgtcttaaacaaaattgaccttcccagtgcggagccagaccgggtggcagcggaaattgaggaagtggtggggctcgattgcagcgacattatccaagcttctgctaaagctggcatcggggtagacgacattttagaggcgatcgtccaacaggttccccccccagcggatacggtggatcaacccctgcgggcgttaatttttgacagttattacgatgcctaccggggggtagtggtttacttccgggtgatggacggccaggtgaagaaaggcgataaggtacgtctgatggcttctgataaggagtatgtcattgatgaattgggagttttatcccccacccaggtacaggtggaagcgttacatgccggggaagtaggctattttgcggcggccattaaggcggtggccgatgcgagggtaggggacaccatcaccatggccaacagtcctgcggcggaaccgttaccgggctataccgaagctaaccccatggttttttgtgggctattccccattgacgcggatcaatatcccgatttaaaagatgcgttggagaagctaaagctcaacgatgcggccctgtcctacgagccggaaacttccagcgccatgggatttggtttccgttgcggctttttgggattactgcatatggaaattgtccaagagcggttggaacgggaatataacctggatttgatcaccactgccccttcggtaatttaccgggtcaccaccaccgacgaagaagtgattgaagtggataaccccagtctgttgcctcccatccaaaaacggctgaaggtggaagaaccgttcatcaaagtggagatgatcaccccggaaacctatgtgggcacgttgatggaactgtgccaaagtcggcggggggtgttcaaggatatgaaatttttcacccaaacccgaactgctttaatttatgaattacctttggcggaggtggtcacagactttttcgaccagttaaaatcccgcaccaagggctatgctagcatggaatatcaattaattggttatcgggaaaatcccctggtcaaactggacattttggttaacggtgatggggtggatgcattggccatgattgtccaccgggataaggcctattacgttggccgggccatggtcagtaagttaaaagaattaattccccgccatcagttcaaagtacccatccaggcggcgatcggggccaaggtcattgccagtgagcatattcctgctttgcgtaaggatgttttggccaagtgctacggtggcgacatttcccgtaagaaaaagctgttgcaaaagcaagccaaagggaaaaaacgcatgaaggcgatcgggacagtggatgtgccccaggaagcatttatggcggtgttgaagctggatccccaatag
>SYNGTS_0062|3.8439568300950873
atgaaaactttattactaacctggctggatcgtattttgattgccgatgtattcctggtgctgctgggctttttctggtttgccatcgctgtggtgggggaatccactggtattcctttgggctatcaaatctggcaaaaactttggttgcccctattcaatcccgccattagtattctgattttgggtgccgtcagcagttggggaatcaaaaaactttcccaatggttcaccactaaacaagggggttag
>SYNGTS_2348|3.8369656673232173
atgaccccttctttagcaaactttctctggagcctggttttaggggctgccattgtgctgatccccgccaccgtcgggttaattttcatcagccaaaaagacaaaatcacccgttcctag
>SYNGTS_1053|3.8369234900701037
atgagaaaccctgatactttggggctgtggacgaaaaccatggttgctctgcgccgcttcacggtgttggcgatcgccacagtcagcgtctttttgatcaccgaccttggtctgccccaggccgcctctgcctatcccttttgggcccaggaaacagcgcctttgaccccccgggaagccactggccgtattgtttgtgctaactgccacctcgcccagaaagcggcagaagtggaaattccccaggcagttttgccagacaccgtgtttgaagcagtagtcaaaattccctatgatctcgatagtcagcaggtactaggagatggttccaagggtggcttaaacgttggagccgtgttgatgttgcccgaagggttcaaaattgctccccccgatcgcctgtccgagggacttaaagaaaaagttggcggcacctacttccagccctaccgggaagacatggaaaatgtggtcattgttggccccctgcccggtgagcagtatcaggaaatcgttttccccgtgctatcccccgatcctgccaaggataaaagcattaactacggtaaattcgctgtccacctgggggccaaccggggccgtggacaaatttatcccactggtttgctgagcaataacaatgcctttaaagcccccaacgctggcaccatttcagaagttaacgcccttgaagctggtggttaccaactgatcctcaccactgccgacggtacagaaaccgtggacattcccgccggccccgaattgattgtcagtgccggtcaaactgtggaagctggggaatttttgaccaataatcccaatgtgggcggttttggccagaaagatacggaagtagtgctgcaaaatcccacccgcattaaattccttgtactcttcttggcggggattatgctctcccaaattctgttggtgttgaagaaaaaacagattgaaaaagttcaagctgccgaacttaatttctag
>SYNGTS_2580|3.8303829035491463
atgagttccaccactgttaaaaacctggtcaaccaaccctacaaatatggctttgtcaccaacattgaagcggatgctatcccccgtggtctgagtgaagacgtggtgcgactcatttctgctaagaaaaatgaacccgaattcatgttggattttcgcctccgggcctaccggcattggctgaccatggcggaacccacttggccggcggtgcattatccccccattgattaccaagatattatttactactccgcccctaagcaaagtaagaaaaaactagaaagcttagatgaagtggacccagctttgttggaaacctttgaaaaattagggattcccctatcggagcaaaaacgtttaagtaatgtggcggtagatgccatttttgacagtgtttccattggcacaacttttaaggaaaagctagcggaagacggggtaattttctgttctatttctgaagcattgcaggaacatcccgacctggtgcaaaaatatttgggcagtgtggtgcccaccgccgacaacttctttgccgccttaaactctgctgtatttagtgacggttcctttgtttttattcccaaaggggtgaagtgtcccatggaattgtccacctatttccgcattaataatggggatacggggcagtttgagcggacattaattattgccgaagaaggggcttccgttagctatttggaaggttgtactgcgcccatgtatgacaccaatcaacttcatgcggcggtggtggaattggtagctctagataatgctgacattaaatattccaccgtacaaaactggtacgctggggacgaaaatggcaagggcggaatttacaactttgtgactaaacggggtctatgtaaaggagttaattccaaaatttcctggacccaagtagaaaccggttccgccattacctggaaataccccagttgtgtgctagttggggataattccgtcggggaattctactctattgctttaactaacaacaaacagcaagctgatacgggaactaaaatgattcacatcggtaaaaatacccgtagtatcattatttccaaaggcatttccgctggtaattccgccaacagttaccggggtttggtgaaaatgggacctaaagcccagggcgctcgcaattattcccagtgtgattccatgctcattggcgatcgggcagcggctaatacttttccctatattcaagtggacaataataccgccaaagtagaacatgaagcttccacttccaaaattggcgaggatcaactcttttactttgcccaacggggaatttctgaggaagatgcggtgtccatgctagtcagcggtttctgtaaggatgtgctaaacgaattacccatggaatttgcggcggaggctgataaattactgagtctcaaactagaaggtactgtgggttaa
>SYNGTS_2274|3.825313277129355
atggccgtcaaaaaacagtttgctaattttgctgaaatgctggccggttcccccaagccggtgctagtggacttttacgctacctggtgcggcccctgccaaatgatggcccccattctggagcaagtgggcagtcatctacgccaacaaatccaagtggtgaaaattgacactgataaatatccggcgatcgccacccaataccaaatccagtctttaccgaccttggtgttattcaagcagggccaaccagtgcaccgcatggaaggcgtacaacaggccgcccagttgatccaacagttacaggtttttgtgtaa
>SYNGTS_0158|3.818035272336342
atgcctaaccttaaagcgattcgtgaccggattcagtcggtcaaaaatacaaaaaaaattactgaagcgatgcgtctggtggcggccgctaaggtgcgccgtgcccaggaacaggtgctttctacccgtccgtttgccgatgctttagcccaggtcctttataacctacaaaatcgtctttcctttgcggaaaccgaattacctttgtttgaacagcgggaacctaaagcggtagcccttctggtggtcaccggcgatcggggtttgtgcggtggttataacgtcaacgcaattaagcgggctgagcaacgggccaaggaattaaaaaaccaaggcattgccgtcaagctggtactggtgggcagtaaagccaagcaatattttggccggcgggactatgatgtagccgccagctatgccaatttggagcaaattcccaatgcatccgaagcggctcagattgccgattccctagtggctctattcgtatctgaaacggtggatcgggtggaattaatttacactcggtttgtctccctaattagctcccaacctgttgtacaaaccctgttccccctctctccccaaggattggaagcccctgatgacgagatttttcgcctgattaccaggggtggcaaattccaagtggaacgggaaaaagtggaagctccggtggaaagttttcctcaagatatgatttttgaacaggatccagtgcaaattctggaagcgctgttgcccctgtacaacaccaaccagttattgcgggctttgcaggaatccgccgccagtgagttggcggctcgaatgacagccatgagtaatgccagtgacaacgctggacagttgatcgggactttgaccctgtcctataacaaagcccggcaggcggccattacccaagaattgttggaagtggtagcaggggctaattccctctaa
>SYNGTS_1193|3.8173658209147328
atgacttcccccactgctccgttaatttcctttgaccagttgcaaaaaaactttggcgccctccaggttttgcggggagtaacgggggaaatttaccccaaagatgtgatttctatcattggcccttccggttgcggcaagagcacttttttgcgttgcctgaatcgccttgaacccatcagcggtggccgtctcgaagtggcgggggtggacttatccggggctaaaattgaccagaaacatctgcggcagttgcgggtgcgggtgggcatggttttccagcatttcaatctgtttccccatctgacggttttgcaaaatctcttgctggccccccgtaaggtgttacgcattcccatggcggaagctaaggaccgggctttaacctacctggataaagtgggtttgggcactaaagctgataactacccagaccaactctccggcggccaaaagcaacgggtggcgatcgccagggggctgtgcatgaagccggaaattcttttattcgatgaacccaccagcgccctagacccggaattagtgggggaagtgctgaatgtgatgaaacagttggccgaagaaggcatgaccatggcggtggtgacccatgagatgcagtttgcccgggaagtatccaatcgggtctttttctttaaccaaggaatcattgaagaagagggcgaccccaacgaagtttttcgcaatcccaagagcgatcgcctacgggcatttctcagtcgcattcagtccagttaa
>SYNGTS_2481|3.816045074537825
atgctttcccttctacgaaaatattttgctttgcttatgccctccctctggggcattgtgttggtaggtttgttgctgttttttccttccccagtctgggcaacggaaagccccattccccttaccgatgaacagttagaagtgggagatagcctgacggataaagcctttgctgccactgaagcaggggattttgtcaccgccgagaaatattggacggaattgatcgaaaagtttccccagaatccggctgtgtggagcaatcggggtaattcccgggttagccaaaacaaattggacgaggcgatcgccgattttaaccaggccattgagttggcaccggaacaaacggatccttacctcaaccggggcactgccttggaagctaaaggggaatttaaagccgccatcgctgactataatcgggttttagccgttaacccggaagatgcctttgcctacaataatcggggtaatgcagaagggggtctagggaattggaccagtgcattggaagatttccagcaagccacggcgatcgcccctaattttgcctttgcccaggccaatactgccctagcgttgtacgaattgggacaaaaaaccgaagccattcaaaccatgcgtcgtctggtgaaaaaatatcccatgtttgcggatatgcgggccgccctcaccgctgtgctctgggtagatggccaacagggggaagcggaaagtaattgggtggccgctgtgggggtagatagccgttaccaagatctggactgggtgaaacagatccgccgttggccccccagtgtgatcagtgccctagacaaatttttgagcttgagctaa
>SYNGTS_1274|3.811452552953692
atgcagctaagcccccaggaaaaagataaattgttgatttttaccgccagcctagtggcagaacgccgtaaggcccgagggctcaaactcaactatcccgaagccgtggcctatatttccgccgctatcctggaaggggccagggatggtcgtaccgtagccgagttgatgaactatggcgctaccctattgagtcgggacgaagtcatggaaggggtgccggaaatgttaccggaggtacaggtggaagcaacttttcccgatggcactaaactggtgacggtccacgaacccattcgctag
>SYNGTS_1624|3.808982371831343
atgagcatccaagaaatctttaccaaagccctccaggatggatacctcacccccgctatggaagcagaagtgggacgtctttgtgaaagtggagtggatttagaccaaggggaatacgaagcgctcgatcgcctgatggcggccctgttggctggggacgtggtggccatgccccacaagaaatttattaacgtcatggaggaaatggtcctcactgaggtggtttcccaggtgtctaaatatcagaagaccacggaaaaacaacccgatattgccgacattgccgcctatgccctcaaccgcctaccaccactgtacgccacctccgaagagggcgccgaatatcaacggcaacgggcctctgaagaactggagtttcttattcaacaacaggtgaaagatggcttgggcagatattttgatcggcctcaaatcgctgaccgtaagcccctagaaccattagtgaaacaggatctgatcagtcaaatggcattgttattggaagccctagcccaggattga
>SYNGTS_0237|3.7989865336495527
atgacgattgaaataggtcaaaaagttaaggtttaccgtctgcgggaccgggtttcccccgatgtggtgggtaaactaggtaaagtcggtgttgttaaggattttaaaatgaccgatggcagtggcattggagcggtggtttcctttgatgaccgcaccgccacctggttttttgaggatgagctcaaagcgatttaa
>SYNGTS_0265|3.79146449957339
atggacctactcctttctaccctcgtcagcttcatcaacatttacctggtgttgttatttgtccgtattttgctgtcctggtttcaaactgcggagtgggctggcaacatcatgggctttctcagccccgtgaccgatccctatttaaatattttccgctcctttatcccgcccctgggaggcattgatttttcccccattctggccatttttgcgttgcagtttctccaacaggccctcagcagtgtggcgggtccctacgctggcttctaa
>SYNGTS_0086|3.7909340860168252
atggatattaagcacggctttgtggactccattggccacacccccttgattcgccttaacagtttcagtgacgaaaccggctgtgaaattttaggcaaagcagaatttatgaaccctggtggttctgtcaaagaccgggccgccctgggcatcatcgaaaccgccgaaaaggaagggaagctcaaacccggtggcactgtggtggaaggcacagcgggtaatacgggcattggtctcgcccacatttgcaacgccaagggttataaatgcttaattgtcattcccgacacccaatcccaggaaaaaattgatttgctccgcaccctgggggcagaagtcaggaccgtgcccgccgtgccctaccgggatcccaacaattacgtcaaactctccggacgcattgccgcagaattagataacgccatttgggccaatcaatttgataatttggccaaccgtgatgcccactaccacaccaccggccccgaaatttggcaacaaacggacggcaaagtagatgcttgggtggcagccactggcaccggaggaacctatgcaggggtagccctgtatcttaaagaacagtctgaggccgtgcaatgcgtggtggcggaccccatgggtagtgggctgtatagcttcatcaaaactggggagattaaccccagcggcaactccatcaccgaaggcattggcaacagtcgcatcaccgccaacatggaaaatgtgcccattgacgatgcggtgcaaattgacgatccagaagcgttgcgggtggtgtaccaacttctgcggcgggatggcctatttatgggcggttccgtgggcattaatgtgggagcggcttaccaattggccaaaaaacttgggccggggcataccattgttaccgtactttgtgacggaggagcccgttaccaatcccgtctttacaatcaggaatggttgaccagtaaaggtttaacaattcccgattaa
>SYNGTS_0005|3.7893300992751593
atggttaataccctcgaaaagcccggatttgatgaaatccgtcccggtgtcaagactccggccaaggaaaccatcctcactccccgtttttacaccaccgacttcgatgagatggccaaaatggacatttcccccaacgaagacgagttgcgggccatcctggaagagtttcgggtggattacaatcgccatcactttgttcgtaatgagtcctttaacaaatcctgggaccacattgacggggaaaaacgccaattgttcgtggaatttctggagcgttcctgcaccgctgaattttccggcttcctactttataaagagttgggccgtcgcctcaaaaataaaaaccccttgttggccgaatgctttaacctcatgtcccgggatgaagcccgccatgctggtttcctcaacaaagccatgtccgactttaacctgtctttggatttgggctttttgactaagagtcgtaaatataccttctttaaacccaagtttattttctacgccacctacctttccgagaaaattggctactggcgttacatcaccatttatcgccatttggagaaaaatcccaacgattgcatttatcccatttttgaattctttgaaaactggtgccaagacgaaaatcgccacggagatttctttgatgcgattatgcgggcccaaccccacaccctcaacgattggaaagcgaagctgtggtgtcgtttcttcctgctctcagtctttgccaccatgtatctcaacgatacccaacgggccgacttctatgcctgcttaggtttggaggctcggagctatgacaaggaagtcattgagaaaaccaacgaaaccgctggccgggtgtttcccattattctcgatgtcaataatcctgaattttataaccgcctagaaacctgtgttagcaataacgaacaactacgggcgatcgatgcttctggtgcccctggggtaattaaagccctgcgtaagttacccatttttgcttccaacggctggcaatttatcaaactgtatttgatgaagcccattgcagtggatcagttggctggagctgtgcgctaa
>SYNGTS_2919|3.7771096446496473
atgcatttgcagcttcaatattgtttgatcctagcggccgccctcttttgcattggcatttatggtctcatcactagccgtaatgcggtgcgggtgttgatgtccattgaactattgctcaacgcagttaacctcaacctgatgggtttttccaattatcttgatccgagcaacattcggggccaggtgtttgccatttttgtcattaccattgccgccgccgaagccgctgtgggtctggcgatcgtgctagccatttaccgcaaccgggaaacaaccgatatggaacaattcaatctcctgaagtggtag
>SYNGTS_2792|3.7736443441848784
atgaccatgaaaattattcaaactgcccaagctcctgcccctgttggcccctataaccaggcgatcgccgccaatggtttcctctttacggctggccaaattgccctcgacccccaaaccatgaccattatgggagaggggaacgtggaagtccaagcaaaacaggtattgactaatttaggggcggtgctccaggaagcgggctgtggttgggaaaatgtggttaaaactacggtatttctcaaagatatgaacgatttcgccgcagttaatgccatctatggccaatattttgacgaggctacggctccggcccgtagttgtgtggaagtggcccgcctacccaaagatgtgttagtagaaatcgattgtgtcgctgtgttaccaacctag
>SYNGTS_0294|3.7712330085493324
atggattttgcctccggtttacccattttcattgtcaccctgcgggaagcattggaagcatccctcgtggtgggcattgtgttggcttgtcttgcccgggcccagcaaatgcaactcaaaggctgggtttatcggggcattagtgccggggtggtggccagcgttttagtgggttgcctgctggcaggggtattgcagggagttgaacgattgccggggccctacacccctattttaaaagcccttttggccgctctcttgggggcgatcgccgtggggatgctgagttggatgttgctctggatgaccaaacaagcccgttccctgcggggggaaatccaggggcaaattaaccaggcggtggaaaaagaaggagggggtaaagccattgccattgtggttttcattgctgtggtgcgggaaggttttgaaatggtcctattcctagcagcccaacaaaatatggccaatccagcggcgatcggggcggcgttggcgggcattggtacagcggtagtgatggccttcttaattttccgcctaggggtcaaactgaacttgaaacttttcttccaggtgatgggcaccctgttgctgattattgtcggaggattggtgattggggtgctgaaaaatctcgatctggcggtcagtatgatgggcttggccaatctgggcctgggttatctctgttttgtccccggtgattcttgcttgctggggcccctgttgtggaatttagctccctggttaccagataatcaatttcccggcattgtgctcaaaaccctggcgggctaccgggatcacctttacctattccaggcgatcgcctacggcatttttttaagtgtcattggcagtctttatttccgaggtttggccggcaaaggtgatgctccccaggctgtggcccaaaaatcctag
>SYNGTS_3101|3.7674889215932064
atgtccaacaatcccagaagccaggtaattacccagggcacccaacggagtcccaaccgggccatgctccgggccgttggttttggcgatgatgactttacgaaacccattgtgggtattgccaacgggtacagcaccattaccccctgcaacatgggcattaatgatctggctctacgggccgaggccggcttacggacagcgggggccatgccccaattgtttggcactatcaccatcagtgacggtatttccatgggtacggaagggatgaaatattccctagtttcccgggaagtgattgctgattccatcgaaacagtatgcaatggccaacgcatggacggagttttggcgatcgggggctgtgataagaatatgccgggggcaatgattgccatggctcgcctcaatattccctctatctttgtttacggtggcactattaaacccggacattatgccggggaagatttaacagtggtcagtgcctttgaagcggtgggccagtacagcgctggcaaaattgatgaggaaaccctctacggcattgaacggaatgcctgtcctggggctggttcctgtggggggatgttcaccgccaacaccatgtcctccgcctttgaagctatggggatgagcttgccctattcttctaccatggccgcagtggatggggaaaaagccgacagcaccgaggagtccgccaaggttttggtggaagccatcaaaaaacagattttgcccagtcaaattctgacccggaaagcttttgaaaatgccattgccgtgattatggccgtggggggctccactaatgcagtgctccatctgctggcgatcgccaacaccattggggtgcccctaagcttggacgattttgaaaccattcgccacaaagtacctgtactgtgcgacctcaaaccttccggcaaatacgtcaccactaatctccacgccgccggtggcattccccaggtgatgaaaatattgctggtcaatggcattctccacggtgacgctttaacgattacaggacagaccattgctgaagttttagccgatattcctgaccaaccccctgccggccaggacgtaatccattcctgggatgaccctgtttatcaagaaggtcacctggcagtgctcaaaggtaacctggccaccgaaggcagtgtggctaaaatcagcggtgttaaaaagccggtgatcactggtcccgccaaagtatttgaatctgaagaagattgcctagaagcgattctagccggcaaaattcaagcaggagatgtggtggtcgtgcgctatgaagggcccaaaggtggccccggtatgcgggaaatgctagcccccacttctgccatcattggggcagggttgggagactccgttggcctaatcaccgatggccgcttttctggtggtacctatggcttagtggtgggtcacgttgcccccgaagcttatgtgggaggggcgatcgccttggtgcaagagggggatcaaatcaccatcgatgctggcaagcggttactgcaactcaacatcagtgaagaggaattggcccaacggcgggcccaatggactcctcctcagccccgctatccccgggggattttagccaagtatgccaagttagtttcctccagcagccttggtgcagtgactgatatagacttgttctaa
>SYNGTS_2609|3.7669486516551736
atgccggagtcatccaccccttccctgctgatccccaactttcccccccgggcggcggcggtacatcgagttaccaaagaaactgatgtgcgggtgagtttgaatttgatgggcagtggtttgtgccatgtggctacgggggtgccttttttggatcatatgttgcaccagattgcctcccacggcttgattgacctggaagtgaacgccaccggagatattgaaattgacgaccaccacactaacgaggatgtgggcattacccttggtcaagccttagctgaagcccttggcgatcgccggggcattaatcgttttggtcatttcattgctcccttggatgaagctttggtgcaggtgaccttagacttttccgggcggccccacctcagctatggcctacaaattcccacggaacgggtgggtacctacgacacccaattggttcgggaattttttgtggccgtggtgaaccacagtcaaatgaccctccacatccgccagcttgacggcattaattcccatcacattatcgaagcgacctttaaagcctttgctcgggccatgcgtatggcgatcgaggttgacccccgtcgggctgataccattcccagttccaaaggggttttatag
>SYNGTS_2263|3.7661417749588484
atgtctaaaaagtttttaacaatcctcgctggccttctgctggtggtctccagtttctttttatccgtgagccccgctgccgctgccaatgcaacagtgaaaatgggttctgacagtggtgccctagtttttgaacccagcaccgtcaccatcaaagctggagaggaagtcaaatgggttaacaacaaactctcccctcataacattgtgtttgccgccgatggtgtggatgctgacaccgctgctaagctctcccacaaaggcttggcctttgccgctggtgaaagcttcacctccaccttcactgagcccggcacctacacctactactgtgaaccccaccggggtgctggcatggtaggcaaagttgtcgttgagtaa
>SYNGTS_2079|3.765725790593221
atgagtgttaaggcaagtggtggcagctcactagcgcgaccccaactctaccaaaccgttcccgtctccgctatcagccaagcagagcaacaggatcgcttcctagaagggtcagaactaaacgagttaacagcgtattttcagtccggtgccctgcgtctagagattgcagagaccctaacccaaaatgccgacttgatcgtctctagggccgccaatcgaattttcaccggcggttcccccctctcctacctggaaaagcccgttgagcgtcaacctgcattggtgggtgcctccagtgatagtcgcaatggcagtgttacctatgccgaaagcaatggaagcggtggtctctttgggggactccgttctgtttttagcagtactggccccattccccctggtttccgtcccattaacattgcccggtacggtcccagcaacatgcaaaaatctctccgggacatgtcctggtttttgcgctacaccacctatgccattgtggccggggaccccaacatcattgtggtcaataccaggggtttgaaggaagtcattgaaaatgcctgttccatcgatgccaccattgtcgccatccaggaaatgcgggctgcttccgccgattatttccgcaacaatgcccaggctaaagagattgttctgcaatacttcgacattctcctgagcgaatttaaagcccccaccccagccaataaagttcgccagggcccttccaatgatatccaaggtttagagctaccccagagctatttcaatgccgccgctaaacggcagaaatacgccatgaagcccggtttgtccgccctggaaaaaaatgcggtcatcaaggcagcctaccggcaaatttttgagcgggacattaccaaagcctacagccaatccatttcttatctggaatcccaggtacgcaatggcgacatttccatgaaggaatttgtccgtcgtttggctaaatctcccctctaccgcaagcaattctttgaacccttcatcaacagcagggctctagaattggctttccgccatatccttggtcggggacccagctcccgggaagaagtgcaaaaatacttttccatcgtttctagtggtggccttcccgccctggtggatgcgttggtcgattcccaggaatatgccgattactttggggaagaaacagtgccctatctgcggggtctaggggtagaagcccaggaatgccgcaactgggggatgcaacaagatctctttagctacagcgctcctttccgcaaagttccccagttcatcaccacctttgcccagtacgatcgcccgttaccggatcaacacgtctatggttccggcaacgaccccctggaaattcaatttggggccattttcccgaaagaaacccgcaatcctagcaaacgacctgctccctttaacaaagacaccaaacggattctcatccaccggggcccggcggttaataaccaagtaggcaatcccagtgctgtgggcgaatttcccggtagtttgggggcgaaagtgttccgtctcaatggcggtttacccggtgccaaagtgggcaaaaataccggcaccagcgtcaaatttggtgaaagctccacccaggctttgattcgggctgcctaccgtcaagtgtttggtcgggatctgtacgaagggcaacggctctccgtggcggaaattcaactggaaaatggcgacattagcgtgcgggaatttatcaagcgtctagctaaatcggaactgttcctcaagctttactgggctccccactacgtctgtaaggcgatcgaatatatgcaccgtcgcctgctgggtcgtcccacctacggccgccaggaaatgaatcaatatttcgacattgcttctaaacagggtttctatgctgtggtggaagcgatgattgatagcaaagaatacagcgatgcctttggggaagacaccgttccctacgagcgttacctcacccccggtggtctacaaatgcgttccgcccgggttggttccctgcgggaagacattggtcaacgggtggataaggaagttactccccgctttgtggaattgggccaggtttcggccatccgcactgagccggaaattgcctaccgcagcaaccaaggggttacccgtcaacggcaacaaaccaaagtctttaagctggtgtccacctacgataaggttgcggttaaaaatgccatccgggccgcctaccgtcaggtgtttgagcgggatttggaaccttacatcatcaattccgagttcactgccctggaaagtaagctcagcaacaatgaaattaacgttaaggaattcattgaaggtttaggcacttccgagctctatatgaaggagttctatgccccctatcccaacaccaaagtgattgaaatgggtaccaagcacttcctcggtcgggctcccctcaatcaaaaggaaatccagcagtataaccaaattttggccagccaagggctaaaggccttcatcggggctatggtcaacggcatggaatatctgcaaacctttggtgaagatacggtgccctaccgtcgtttccccaccctaccggcggctaacttccccaatacggaacggctttataacaagctcaccaaacaggataaggagttagtggttcccagctttaccccagtagtaaaagtgggcggttag
>SYNGTS_1305|3.7623506378854117
atgccattacccacttccctgaccaccctggatggaacgcccctggccccggaggtcattgccgataaagttgtcctttttgttaacgttgccagtaagtgcggcttaaccccccaatacagcggcctagtggctttggacaaggcctatggagaaaagggcttagtaattatcggtgtgccctgcaaccaatttggggcccaggaaccaggctccccagaggaaatcaaagatttcaccaaaaccaagtacgacgttgatttcaccttgttggaaaagcaggacgtcaatggtcccaaccgcagtcccctctaccaattccttgtgggggatggggaagatattagctggaactttggcaaatttttaattggtcgggatggacaggtggtggctcgctttgacccccaaactaaacccgatgacactaatctcaaggcggcgatcgaaaaagccttgggctaa
>SYNGTS_1146|3.761284536014191
atggattggcgtgtaattgtagttgttagcccccttctgatcgccgcaacttgggccgctatcaatattggggccgccgcgatccggcagttacaggacgttttaggtcgcgaagcctag
>SYNGTS_0262|3.760399438847468
atgttggaacacttcccctggctgacaacgatgattgccctgccgttagtcgccgccctcttcattccgttaattcccgacaaagacgggaaacaagtccgctggtatgcccttggtgtgggtctagcggattttgttttgatgagctacgttttttggactaactacgacatcagcagtaccggttttcagctccaggaaaaatttagctggattccccaatttgggctcagttggagtgtttccgtggatggcatctccatgcccctagtgttactagccggactggttaccaccctttccatctttgccgcctggcaggtggaccataagccccgcctcttctacttcctaatgttggtgctttatgcggcccagattggcgtgttcgtggcccaggacatgctcctactgttcatcatgtgggaactggaattggtaccggtttacctcctagtttgtatctggggtggccaaaaacggcagtatgccgccatgaagtttttgctctacaccgccgccgcctccgtattcattttggttgccgccctgggcttagctttctacggtgatgtaactacctttgacattgcggaattgggtctgaaagattacccgatcgccttagaactgtttttatacgccggtttacttattgcctttggcgttaaattagccattttccctttccatacctggttacccgatgcccacggtgaggcctctgcccctgtatccatgattttggctggggtgctgctgaaaatgggcggttacggcctaattcgcttgaaccttggtctgttggaagatgcccacgtttactttgcccctattttggtcatccttggggtagttaacattatctacggtggtttctcctcctttgcccaggacaacatgaagcgccgcttggcctactcctccgtttcccacatgggctttgtgctcctcggtattgcttccttcaccgatttgggcatcagtggagccatgttgcaaatgctttcccacggtttaatcgccgctgtgctcttcttcctggctggggttacctacgaccgtacccacaccctttccttggcccagatgggtaacattggcaaagtaatgcccacggtttttgccctcttcaccatgggtgctatggcttctttagccttacctggcatgagcggttttgtgagtgaattggcagtatttgtcggcgtaagttccagcgacatttacagcactccttttaaaacggtgaccgtgttcctggcagctgtgggcttagtactcaccccgatttacctgttgtccatgttgcgccaacttttctacggcaacaacattcccccttcttgcaatctggagcaggacaatctgtctgctaattctgaccaagaagcggtttgttttggcaccagttgtgtgctccccggcaatgccatctatgatgatgcccggccccgggaagtattcattgccgcttgcttcctgttacccatcatcgctgtgggactctatcccaagttggccacccaaacctacgatgccaccacggtagcggtgaacagccaagtgcgccaatcctacgtgcaaattgcggaaaccaatccccgggtctatgccgaagcattaactgctccccacattcccaccacggactttgccaccgtcaaagttcaaccctag
>SYNGTS_0996|3.7597086871317407
atggtcagtcaaacttctacagcaactattggattcactctcgaggactttgccgcccttcttgacaagtacgattatcactttagtcctggggacattgtcgctgggaccgtttttagcatggagtcccggggggctctgattgacattggggcgaaaaccgccgcctacattcccattcaggaaatgtcgatcaaccgtgtggatgaccctgaagaggtgctccagcccaatgaaacccgggaatttttcattctgaccgatgaaaacgaagatggtcagctcaccctctccatccgccggattgaatatatgcgggcttgggaacgggtcagacaactccaggcagaagatgccacggtgcgctccaatgtttttgccacaaaccgtggtggtgccttagtcagaattgaaggactgcggggctttattcccggctcccacatcagcgctcgggaagcgaaagaggatctagtaggggaagatctgcccctgaagtttttggaagtggacgaagagcgtaatcgcctcgtgctcagccaccgtcgggctctggtagagcggaagatgaacggtttagaagtggcccaggtagtggtgggttccgtccggggcatcaaaccctacggtgctttcatcgatatcggcggtgtcagcggtctgttgcacatttctgagatttcccacgaccacattgatactccccacagcgtcttcaatgtcaatgatgaaatcaaggtgatgattattgacctggatgcggaacggggtcgtatttccctttccaccaagcaattggagccagaacccggtgccatgctaaaagaccgggatttagtcaacgaaatggcggacgaaatggcggaaattttccggcaaaaacgtttagcggaagcccagggcattccctatgagccccccacttccgttgatgacaccgatgatgaggaagatgagtccctggctgtcagcgctgtggatgaataa
>SYNGTS_0764|3.7591219272767464
atgactaaaaccaaaccagccccccaccgggtgaaaatgcacgtcaaaaaaggcgacaccatccaggtaatttccggcaaggataagggcaaagtgggagaagttttgcgtaccattcccagccacagtcaggtggtggtcaaaggagtgaatatccgcactaagcacgttaaacctcgtcaggaaggggaatctgggcaaatcagtagctatgaagctcccatccatagctccaaggtaatgctctattccaccaaggaaaaaattgccagtcgcatttgctacaccgtcaccgacgatggccgtaaagtgcggatgctgaaaaaaacaggcgaaatcatcgattaa
>SYNGTS_0907|3.75749170978978
atgactgccaccatcctcgttgaaaagcaaaaagttgatcgtccccctttagaacttcattacctaggggacaaggtgctccgacaaccggccaagcgcattgccaaggtggatgacagcattcgcaaattggccaaggagatgttgcagactatgtacagtgccaatggtatcgggttggctgctccccaggtgggtattaacaaacaacttttggtggtggattgtgaacaggataagcccgatgaaccgcctttgattatgattaatccccaaattacccgcactagcgaagaactttgtgtggtggaagagggttgtctgagtgtgcccaatgtttacatggatgtgacccggccccgggcgatcgaagtgacctacaaagatgagcatggccggccccaaaaacgcctttttgctgagctaaccgccagggtaattcaacatgaaatggaccatctgaatggggttatgtttgtggaccgggtggataatcctttagccttagcagaatctttgaagaaagaaggtttttctatgcaggcggttaagcccgtcgcttga
>SYNGTS_2232|3.75600286010165
atggcatcctataccgttaaattgatcacccccgatggtgaaagttccatcgaatgctctgacgatacctatatcctcgatgctgcggaagaagctggcctagacctgccctattcctgccgtgctggggcttgctccacctgtgccggtaagatcaccgctggtagtgttgaccaatccgatcagtctttcttggatgatgaccaaattgaagctggttatgttttgacctgtgtagcttatcccacctccgattgcaccattgaaacccacaaagaagaagacctctactaa
>SYNGTS_0845|3.749990692930133
atggccaagaaagtcgtcgctctgattaaactggccctgcccgctggcaaggctaaccctgctccccccgttggtcccgctttgggtcagcatggggttaatatcatggcattttgcaaagagtacaatgccaagaccgccgataagcctgggatgattattcctgtggaaatttcggtgtttgaagaccgtagtttcacctttatcctcaaaactcctcctgcttcggtgctcatccgtaaagccgctggggtggaaaagggatctagtgaaccgaataaaaacaaagtggcttccattacccgggagcaactgcgggaaattgcccaaacaaaattgcctgaccttaatgccaacgacattgatgcggccatgaatattattgaaggcacagcccgcaatatgggtattactgtcaacagctaa
>SYNGTS_0630|3.7497605856455887
atgagtcatcgtccccgttccgatcgccatagtttctccagccctagccgcttttggcaccgtttggggatgggtttactggtagctggcaccctagccctaccggtatctaccctggcccaggaagggggagaaggggcccaacccaaggccagtcccagtcccatccaatcccctaactccagcaatggagaagccacaccccgctccttttttaactctggctccccccggtctgctgaaccgaaaatgaactatgggcagttgatcgatgccattaaagctaatcaagtggccaaagtggaagtggacactaaccgccgccaggcgatcgttaccctcaaggatgctcccccagggtccaagccccaaaccgtgcagttactagacaataatccagagttgctcaacctcctgcggagccgttccgaaaccatcgatttagacatcaaccgcaccccggataattcggccctgtatggtctactaaccaatttgctggtggtggctattctgatcggtttggtggtgatggtggtgcgacgttctgccaatgcgtcgggtcaggccatgagttttggcaaatccaaggcccggttccaaatggaagcaaaaaccggtgtcggctttgacgatgtggccggcattgacgaagcgaaggaagaattgcaggaagtggtaactttcctcaagcaaccggaaaaatttaccgccatcggcgcaaaaattccccggggtgttctactcatcggccctcccggtacgggcaaaaccttattagctaaggcgatcgccggggaggcgggggtgccatttttcagcatttccggttcagaatttgtggaaatgtttgtcggggtgggggcttcccgggtcagggatttattcaaaaaagctaaggaaaatgccccctgcctagtatttatcgatgaaattgatgcggtgggtcgacaacggggtgtgggctatggcggcggcaacgatgaacgggaacaaaccctcaaccaattgttgacggaaatggatggctttgagggcaacagcggcatcattgtcattgcggccaccaaccgccccgatgtgctggatttggcccttttgcggccaggacggttcgatcgccaggtgacggtggattaccccgatgtccagggccgggaattaattttggcaatccacgcccaaaacaaaaaattgcacgaagaggtgcagttagcggcgatcgccaggagaactcccggatttacgggggcagatttggccaacgtgttaaatgaagcggccattttcaccgctcggcggcgcaaggaggccatcaccatggcggaagtgaatgatgccattgaccgggtggtggcggggatggaaggtacacccctagtggatagtaaaagtaaacgcttaattgcttaccatgaagtgggccacgccttgattggcaccctctgtcctggccacgatccggtggaaaaagttaccctcattccccggggccaagcccaaggtttgacctggttcacccctgatgaagaccaaagcctcatgacccgcaaccaaatgattgcccgcattgcaggattgttgggggggagggtggccgaagaagttatttttggcgacgacgaggtgaccaccggagccggtaacgacattgaaaaaatcacctacctagcccgacaaatggtgacgaaactgggcatgtcttccctgggtctagtggccttggaagaggaaggcgatcgtaactttagcggcggagattggggcaagcgttccgaatattccgaagacattgccgcccgcattgaccgggaaatccaagccattgtcaccgctgcccaccaacgggccacccgcattattgaagaaaatcgtaatttaatggatttactagtcgatgcgctcatcgatcaagaaaccattgaaggggagcattttcggcaactggtggaaagttatcaacaatctcaaaaacagcctgctctagccggtaagtag
>SYNGTS_0895|3.742742438497451
atgactagccgcggatttcgcctcgaccaagacaaccgtctcaacaacttcgccattgaaccccctgtgtacgttgacagcagtgttcaagccggttggactgaatacgccgaaaaaatgaatggtcgttttgccatgattggctttgtttctctcttggcaatggaagtaattactggccacggcattgtgggttggttgctctctctctaa
>SYNGTS_1916|3.741473018966281
atgactaacccttttggaagacgtaaatttttgctgtatggatcagcaaccctaggcgccagtctattgctcaaagcctgtggcggcggcacggaacctaccaccgaacccactgctgaaccgactgagtcccccaccaccggtactgctcccaccggggaaccgattaaagttggtttgctccactccctcagtggcaccatggccatcagtgaaaccaccgtggtggaagcggcggaactggcgatcgaagagatcaatgcggccggtggagttttgggtagacccattgaagccatcaaagaagatggagcttccgattggccgacttttgcggaaaaagcggctaagttaattgaccaagataaggtacccgtagtctttggttgttggacttccgccagccggaaagcggtactgccggtatttgaagccaaaaatcatatgctttggtacccagtacagtacgaaggtcaggaatgttccaaaaacattttctacaccggtgccgcccccaaccaacaaattgaaccggcggtggattggttgctggaaaataaaggcaataagttcttcctggtgggttccgattacgttttcccccgcactgctaacaccatcattaaagagcagttgaaagccaaaggtggcgaaacccttggggaagattacctacccctgggtaacaccgaagttacccctatcatcaccaaaatccgggaagccctgcccgatggcggcgtaattttcaacaccctgaatggggacagtaatgttgccttcttcaagcagatccaagccgctggtttgacccccgataaatatccggtcatgtccgtgagtgtggcggaagaggaagtacgtcaaattggtaaggagtatctgctcggccagtttgcttcttggaactatttccagagtgtggatacccctgccaaccaaaaatttgtggcagcttttaaggctaaatacggtgaagaccgggtgaccaacgaccccatggaagcagcttatatttccgtttacctctggaaggcggcggtggaagcggctggagatgtgggtgaaactcccgaaggcttagaaaaagtccgggcggcggcgattggtaaaacctttgacgctccggaaggcatggtgaccatgcaacccaaccaccacatttccaaaactgtccgcattggggaagtcaatgacgaaggtcagttcaccattgtttggtccagtgatggccccgtggaccccattccctggaaccagttcgtaccggaaaccaaaggtttcacctgcgattggacccgcacagatgtggaaaatcctggtaagttcaaggccagctaa
>SYNGTS_1646|3.740904601497658
atgttaaaaaaattgtttggcgctaaaaaagaattttacgtccagttagatgaaagccaagcccccgcccaggtggaagaggccgacgtggcgatcgtaaaatcggaggtagctccggtggaaaaaccggctccgaccacttcgaaaaaaacttccattaagaaaaagtctgctactaaagcggctgccccagtggaaactcctgcctccgctccagtggccccggctcccaaggccaaagttgatcccagccaggtggcctttgctagtggtgaccccattccccaaaatgttgctcgtcgtacccctggccctagtttgaatcgtttcaaggaaatggctcgccaagttaaggttaaacgctaa
>SYNGTS_1977|3.74084821220357
gtggctaaaactattaagctcgaccccattgatttaaaagtcgccatcgagaccaacgataacctgctctcggggttgctcggtcaggatttacggatcatgaaggagtgtggtggtcggggtatgtgtgccacttgtcacgtttacatcaccgctgggatggagagtctttctcccctcaaccgtcgggagcagcgcaccctagaggtgatcaccacccacaatcgttattcccgtttggcttgccaagcccgggtgttggatgaaggcgtggtggtggaattgcccgctgggatgtacgtcagtgaaattgaggacatcgaggagctgattggccgtcgagcggaggaaaatattctcaatcctcgggatgggagcatcctagtggaaaaaggtaagttaattacccgttccatgattagtcaactagatgaccagttacaggcggccaaaattcagattgtcaacgataccgatgaataa
>SYNGTS_0653|3.7393655681690405
atgttaggtcaatcttctttggtgggctattccaatacccaggcggctaaccgtgtctttgtctatgaagtcagtggactccgccagaccgatgccaatgaaaacagtgcccacgatattcgtcgcagcggtagtgtgtttatcaaagttccctatgcccgtatgaatgatgagatgcgccgcatttcccgtctggggggaactattgttaacattcgtccctatcaagctgacagcaacgaacaaaactag
>SYNGTS_1234|3.736695955294654
atgctccgactcgaacacatccgcaaaatttatcccaccggcgaagttcttaaagatgtgaactgggaagttaaaccagaagaacgggtaggcctggtgggggtcaacggggccggaaaatccacccaactcaagatcattatgggggaagtggaggccactgcgggggaaattattcgcccagcggcgctgaaaattgcccatttaacccaagaatttgacgttactcccagccgtactttgcgggaggaaatgtggacggtattcaccgaggcgaaccaggttcaggatgccatgcaccacgtccatcaggaaatggaagtagccgatcccgataccctagaaaatttaattcacaaattagataaattacagcggcaatttgaaggcctagacggttatcgtttggagtcgcaaattgagcggattttgccagaaattggttttgagccggaggatggcgatcgcctggtgagttcctttagtggcggctggcagatgcggatcagtttaggcaaaattttactccaggagccggatttactgctgttggacgagcccaccaaccatttagatttagaaaccattgaatggctagaaacttacctcaagggcttaaaaactcccatggtgattatttcccatgaccgggaatttctcgaccggctttgcaccaaaattgtcgaaacggaacggggaatttccaccacctatctgggcaattattccagttatctagtgcagaaagaagaaggcaatcttgccctggccagtgcctatgaacatcaacaaaaggccttggctaaacaacaagcttttgtggataaattccgggccagtgccacccgcagtacccaagcgaaaagccgagaaaagcaactagaaaaaattgaacgggtagaagctcctgtgggtggagtaagaaccctaaaattccatttcccccctgccccccgcagtggccggcaagtggcgcttattgaagatatttcccattcctttaacgataaattgctcttcctgggggctaatttggaaattgaacggggcgatcgtattgcttttttggggcccaacggttgcggtaaatccaccctcctgcggatgattatgggtatggaattgccagacgaagggcaaataaaattaggggaacacaatattttgcccggctattttgagcaaaaccaagcggaagctttggatttagaaaaaaccgttatggagaccatccatgatgaagtgcccgactggaaaaatgaagaagtgcggaccctgttaggaagatttctcttttctggggaaacggtgtttaaaaaagtggccgccctcagtgggggggaaaaagcccgtttagccttggcgaaaatgttgctcaccccggccaactttttaatccttgatgaaccgaccaaccatttggatattcccgccaaagaaatgctggaagaagctttgcaggaatatgaaggcaccgtggtactagtttcccatgaccgttattttatttctcgagtagctaataaaatagtggaagttcgggacggggaactggtggcttacagcggtgattaccactactatttagaaaagttagaagtggaaaaagccgaagaaaagcgtcgtctggccgctgaacaagctgctaaaaaacaagccgaaaaacgggctaaacaagcggcgaaaaaggcagaacagaagagcaaaaaagtgattgctccttag
>SYNGTS_2334|3.7345182686274785
atgctaaccaccgatgccgttttaactgtactccgtcccgttcaagaccccgaactacaaaaaagcttagtggaactgaacatgatccgggatgtggcgatcgccgggggcactgttagtttcaccctggtgttgaccacaccggcctgtcctttgcgggaattcattgtggaggattgcgaaaaggcggtgaaaactttgccgggggtggaaaaggtggaagtaaaggtgacggcggaaaccccccagcaaaaatccttgcccgatcgccaatcggtgggacaagtgaaaaatatcattgccatctccagcggcaaagggggagtggggaaaagcactgtggcggtgaatgtggccgtggccctggcccaaactggagcggcggtgggactattggatgcagacatttatggtcccaatgcccccaccatgttaggtctaagcggtgcggcggtacaggtgcaaaatagcccccagggggaagtgctggagccagtgtttaaccatggcatcaaaatggtttccatgggctttttaattgatccagaccaaccagtaatttggcggggccccatgttgaacggcattatccgtcagttcctctaccaagttaattggggagccttggattacctgatcgtggatatgccccccggtaccggcgatgcccagcttaccctaactcaatcggtgcccatggccggtgcagtcattgtcaccaccccccaaactgtctctttgttggatgcccgccggggtttgaaaatgttccaacaaatgggggtaaacgtgttgggcattgtggaaaatatgagctactttattcctccggatctgccggatcgccaatatgatctcttcggttccggcggcggcgaaaaagcttccaaggaattgaatgtacccctattgggctgtgtcccgttggaaattggcctacgggaggggggagacaaaggcgttcccattgtggtttcccagcccgaatcagcctcggccaaagccctcacggcgatcgccaaacaaattgccggcaaggtttccatggcagccctggtttag
>SYNGTS_0366|3.7320663258708318
atgatcagcattgatttgacccttaaatattcccccatgcccgtgtccgtacagcgcaaggaaaaggatggggcggaagcactctatcagaccattgtcactgccatgcagggcgatcgcccccaagtgttggaactcacctgtgaaaagcagacggagaaaaaggtggccattatgagcgatcagattagtgcggtcattgtttcggagaaagatggtgccgcctcagcggggaaagtgccgggttttgccgccttgggccaaattgttaatcaaggttaa
>SYNGTS_0191|3.7305403120259855
atggctcaaaaagataacttcgccggaggatttttattaggtacggtcattggtggcgtagtggggggaattttgggttctgtcctggccaatcgagctgctacccaaagccccgaccgggaaaaattagacactgagggggtaggaaatctcgatagtgaggaaaatattgagttggctcgccgtcgcctggaagacaaaattgcccaacttaatttggttatcgacgatgtccgtgaccagttgggccacgtcaatgaattaaacaatatcaaggaagtacaagaagaacatcgctaa
>SYNGTS_1941|3.7300144181617365
gtgaaacgcttttttctggtggcgatcgcctctgtcctatttttctttaacaccatggtcggcagtgccaatgcggtggagttaaccgaaagcacccgcaccattcccctcgatgaagccggtggcaccacaaccttaaccgcccgccagttcaccaacggccaaaagatttttgtggacacctgcacccaatgtcacctccagggtaaaaccaaaactaataataacgttagtttaggcttggcagacttggctggtgccgagccccgtcgggacaacgtcctggccttggtggaatttctcaagaatcccaagagttatgacggtgaagatgactattcggaattacatcccaatatttcccgtcccgacatctacccagaaatgagaaactacaccgaagacgacatctttgatgtggctggttacaccctcattgctcccaaattagatgaacggtggggtggcaccatctacttctag
>SYNGTS_0111|3.729094854890629
atgacagaactctctggacaaccgcctaaattcggtggcagcactggtggacttctctccaaagccaaccgggaagaaaagtatgccatcacctggaccagcgcctctgaacaagtttttgaaatgcccactggcggcgcggccatcatgaacgaaggggaaaatctcctttatctagcccgcaaagaacagtgtttagccctggggacccagctacggacaaaatttaaacccaaaattcaagactacaaaatttaccgtgtttatcccagtggtgaagttcaatacctccaccccgccgatggcgttttccctgaaaaagttaacgaaggtcgggaagcccaaggtactaaaacccgccgcattggccaaaacccagaacctgtaaccatcaagttctccggtaaagccccctacgaggtctag
>SYNGTS_0485|3.7275156520299184
atgcagtgccgtgtttgtgattctacccgtctagatttggcgatcgatttgggggaacaaccctggtgtaaccattttctcaccccggcggaagtgggccaggaaccctattatcccctgcgggttttatactgccaggactgcggcaccgtgcagttggactacacagttaaaaaagaaatcatgtttggggaccacacctatttgtccggtgtgaccaaatccctcagtgatcattttgctcgggtggcccaggaagtggacgaacgcttttttgccaatactcccggaaaatccgtgctggacattggctccaacgatggcacccaactaaaacatttccaagccttgggttacgacgtactgggggtggaatcctccaaaaccactgccaaaattgccaacgatgcgggggtgcccaccctgaatgattttttcaatttggaagtagtcgaaaagttagggcgtaaattttccgccattaatgcggcgggcgtctttttccatctcgaagaactccattccgtaacggaaggtattcgggaagcgttggcagaagatggggtatttgtggtgcagtttctttacatgaaacgcattgtggaaaacctggctttcgaccaaatttaccacgagcatttactgtactataatctccaaaccatcgaagtgttgctcaatcgccatggactgtccatgtttgatgcctacttagctcctatccacggtggttccattgtcggttttgtcacccatcaaggcaaacggcaacccacagaacggctccaggccatgcgccagtcggaaatagatgaaaaaagtaatgattaccaaacctaccttgattttgcccaacgcattgaaacgatgaaggcagaaaacctggcctatttagacgaagctaagcaagctggtaaaaccgtttggggctttggcgctccggtgaagggtaataccttgctcaattactttggcattggtacccaatatttagactatttggtggaaaaaaatgagctacggcggggcttggtttctcctggtatgcacattccgcttttaattgaaaaagagctaaccactttgcccgatatttattacgttttagcgtggaactttaagcgggaaattttggctaataatcagcatttaattgaccagggggtggaatttttcttccccgttaatccccccgatgcctag
>SYNGTS_1937|3.727164614818951
atgattaaactccgtctaaaacgctttggtaagaaacgtgaagttagctatcggatcgttgccatgcacagcaccacccgccgggatggtcgccccttggaagaattaggattctataatccccgcaccgatgaaactcgccttgatgtaccggcgatcgtcaaaagattaaaagaaggtgcccaacccaccgacaccgtccgctccattttgaccaaagcccaggttttcgaacagctaaaagcttag
>SYNGTS_2116|3.7264665340633516
atgaatagtcctgttgatcgtattttgattttcgacaccacgcttcgcgatggggaacagtcccccggagccaccctgaccgtggaagaaaaactatcgatcgccagggctctagcccgtttaggggtggatattatcgaagcgggttttccctttgctagccccggggattttgaggcggtgcagaaaatcgcccaaacggtgggtacggaaaatgggccagtaatttgcggcttagctcgggccacccaaaaagatatcaaagcagcggcggaagcgttaaaaccagcggctaaacaccgtattcacaccttcttagctacgtcggacattcacctggagcataagttaaagaaaaccagggcggaggtgttggcgatcgtgccggaaatggtggcctatgccaaatccttagtgaatgacattgagttttccccggaggatgccgggcgcagtgatcccgaatttctttaccaagtgttagaagcggcgatctccgccggagccaccacgatcaacattcccgatacggtgggttacacaaccccggcagaatatggggctttaatcaaaggtattgccgataacgtgcctaacattgaccaggcgattatttccgtccatggccacaacgatttgggcttagcggtggccaattttctggaagcggtgaaaaatggggctcgacaactggaatgtaccatcaatggcattggcgaacgggctggtaatgcggccttggaagaattggtcatggctttacatgtgcgccgcagttacttcaatccctttttaggtcgccccgccgattccaccgcacctctgaccaacattgataccaaacatatttacgccacttcccgcttggtgtcggagttaacggggatgatggtgcaacccaataaggccattgttggcgctaatgcctttgcccatgaatccggcattcaccaggatggggtgctaaaaaataagctcacctacgaaatcatggatgcggaatccatcggtttaaccaataaccagattgtgttgggtaaactctccggccgcaatgcctttggtactcgcttaaaggaattgggttttgacctgagcgatacggaattaaataacgcctttattcgctttaaggaagtggcggataagcgtaaagaaattaccgattgggatttagaggcaatcgttaacgatgaaattcgccaaccccccgaactcttccgtttggaacgggtacaggtttcctgtggtgagccttcggtgcccaccgctaccctaaccattcgtaccccggctggcccagaagaaaccgctgtggcgatcggtacgggcccggtggatgcagtgtataaagctattaatcagattgtgcaattgcccaatgagctgctggaatattccgtcacctccgtcaccgaaggcattgatgcgttgggtaaagtgagtgtgcgtctgcgccataacggggtgatctacaccggctatgcggccaacacggatatcattgtcgcctcggcccgggcctatctgggggcattaaaccgtctttatgctgccctggagaaatcccgggagcatccccccgtcgtcgcttccctttaa
>SYNGTS_0268|3.716708862356341
atgtttgatcgttccaacaaagatttaatcagcgctggtttggtttccgccctgggggcaggcattgtgacttcctttgccgttaatcaggggcaagacccctttgttgctttgatgatcacggcgatcgccagtgtttgtggtatggtgtgtcaccagtttgatctaatttga
>SYNGTS_0502|3.716037766208246
atgaatccggaaacgaaagcaagaattgatcagttggtcaccgccaataaggtgatggtctttatgaagggcacgaagctgatgccccagtgtggtttttccaacaatgtggtgcaaattctcaatatgttgggtattccgtttgagactttagatgtgctggccgatgcggaaattcgtcagggtattaaggaatattccaattggcccaccattccccaggtttacgtcaatggtgaatttgtcggtggttctgacatcatgattgagctctatcaaaatggtgagctgcaggaaatgttagaagtggccttggcttcctag
>SYNGTS_1238|3.715539763888492
atggaaaaatttactgtgtcaaaacgtcattggttgcttttatggggactacaactgggcttggccggtggggcggctccggtgttttcccaggcggttctgccctacacccccaatttagaccaacagcagttggaagatcagggcctggcgctcacagaagatgtggtgcaattggtgcgctttcagcagtacgacctggcctttccccgggctaaactggcaacccaactggccccggaacagtttcaaacctggttcattctcggcactctttatctacagcaggaggaagtggagccgggcatcacagtgctgaaaaaagccgaggccttggctccagaggaagcaggcattaagtttactttgggtaatgcctatttccaaaaaggtcagtatgaccaagctgtggaggtgttgctagcaggtttggcccagcgccccgatacccccgccgctttgtttgatttggggaatgcctacctcaagttggtcaaatatcccgatgcggtcactgcctaccaaaaagcattgaaagcagaagagcagttctggccggccctcaacaatattggtttgattgaatacgaacagggaaaaattgacaccgccctcaaacgttggcaagaagtgatcaaaattgactccgaacaaccggaaccccaattggcgatcgccgtggcgttgtataaacagggcaaaacggaggaaggattgcggaaggcccaggatgccctcaatttagatagtcgctatggggaaattgatttcctggtcaaaaatctttggggagagcagttaattgcagatacgaaagccctatttgctacccctaccatggtggaagtattgcgtactttgccgccccccagtgacgacctgtaa
>SYNGTS_0765|3.700003426602593
gtgattcaacaacaaacctatctcaacgtcgcggacaacagtggtgctcgtaagctcatgtgtctgcgggttctgggcacgggcaactgcacctatggtggcattggcgaccaaattattgccgtggtgaaagatgctctccctaatatgcccatcaaaaagtccgacgtggtgcgggcggtaattgtcagaaccaaacagcccctacgccgggccagtggcatgagtatccgttttgatgacaatgccgctgtgattatcaacgctgaaggtaatccccggggtaccagggtatttggccccgtggcccgggaactgcgggataaaaactttaccaagattgtttctttggctccggaggtgctctag
>SYNGTS_0962|3.696916550958432
atgaccattgccgcccctaaaaccaccgttgcccctgagatgaagccgacgacaccgaaaaaaattggtgtacccagggaatcctttgaccaggaatgccgggtggccatgacccccgatacagcccaaaagctgcaaaaattgggctttgatttgttgttggaaacgggagcgggagcaaaagcggatttcgccgatcgcctttatgagtccctaggctgtggcattgtcgatggtcgccaaaccttatttgagcaagcggacattatcctcaaagtgcggcccccttccccggcagaggtggaggagttaccggcggggaaagccctgattagttttatctggccggcccaaaatcccgaattgctggaaaaattggcggcgaaaaatatcactgtgctggcgatggatgcggtgccccggatcagtcgggcccagaaattggatgccctcagttccatggccaacattgccggttaccgggcgatcattgaagcggctaatcgttttgggcggtttttcactggacagatcactgcggcgggcaaagttcccccagcaaaagttctggtcattggggccggggtagcagggttagcggcgatcggggcggccaaaagcttaggggcgatcgtgcgggcctttgatactcgcccagtggtcaaagaacaggtggaaagtttaggcggggaatttctcctgctggactttaaggaagacggcaccgggcaggggggttacgccaaagtaatgagtgaagaattcattgcggcggaaatggcgttatttgccgcccaagccaaggaagtggacattattatcaccacagcgttgattcccggtcgtcccgcccccaaattgattactgaacccatggtcaaatccatgcgggctggttccgtagtggtggacttagcggcggagcaggggggcaactgtgaagttactaaacccggcgaagtttatgaatatgaaggggtgaccatcattggctacactgatttgcccagtcgcatggccagtcaatccagtcagctttacggcaccaatctctggcatttgctcaaggatatgggcggctccgaagctttcaaagtggatgtggaagatgaggttattcggggagccttggtatcccatgaaggcaagattacttggccaccgccgaagcttaatccccctagtccggtgcaaccagctaaacctaccgtgaccgtagtggagagtgaagccaaatctgctaaaaaatccggctccggtaattttctttggttagccctagcggcgatcgccttggtgggcattggtatcggcgcacctacttcttttctctcccatttcactgtgtttgtgctggcctgtgtggtgggttggcagttaatttggaatgtggccccggcattgcacacccctttgatgagtgtgaccaacgccatcagcggcatcatcattatcggtggcatgttgcagatttccgggccattgaatagtcccaccactatcttgggggcgatcgccattttagtgggaacgatcaacattgccgggggatttttagttacccaacggatgctgaaaatgtttcggaagtaa
>SYNGTS_1102|3.6924234249440375
atggcccgtttgtcccaggaattgcaggattatttctttaaggaagaccgtggcccgacggtgaacctggcccaggttttggcgatcgccaaggagaaaatttttggcattgttctagtaattctttccctcccttcggctttaccgatcccggcccccggttattccaccccctttggcgtactaatttttctggtggcaattcaattgatggctggtcgtcaggagctctggttacccctctcctggcaaagcaaaaccattaaaaccagcaaggcccaaggcattgtcaaagctggtttaccctggttgaaaagactagaggcgatcgcccacccccgcttccccctcgtttgtcaaagtcgcctgggcaaaattctcatgggtattaccgttggctccatggccatttccatgatgattcccattcctggcaccaacaccctgccggccatgagtattttcatcactggttttggtctccaggaggatgatggcttaattaccggagcagggatgattttttccgttttaattggcgtcctgatggtttctgtgatttacgttttcttcaacggcggtattaccatcattgacattcttaaagattggctcaaagtccagtttggcggggcttaa
>SYNGTS_0269|3.6849343108577464
atgggggaaattaaacgcattggtattttaaccagtggaggagactgtgccggactaaacgccgtaattcgctccgtggtacaccatgccattggcacctacggttgggaagtaattggcattcaagaagccacccagggactaatggaaaatccctccaaggcgatcgccctgcaccgggataacattgaccatttgttaatgatgggaggtacctttttaggcaccaccaataagggtaatccgttcgcttttcccatggccgacggcactgtgcgggaccgcaccgaagatattattgccggttatcgtcagttggggcttgacgctctcattggcattggcggagacggtagtttagccattttgcgccgcatagcccaacaggggggcatcaacttagtgggcattcccaaaaccattgacaatgatgtgggggcaacggaaatttccattggtttcgacaccgccaccaacattgccaccgaagccttggatcgtttgcatttcaccgccgctagccataaccgggtcatggtgctagaagtgatgggtagggatgcgggccacattgccctggccgccggcattgggggaggggcggacattattctcattcctgaaattccctaccgcatccaaagtgtgtgcaataaaattcgtcaacggcaggccgaggggaaaaacttttgcctggttatggtgtcggaagcggtgcggacagaattgggcgatcaggtcaagcaaatccaacagtttggcgaagaccgctacggcggcattggtaaatacattgcggaacaaattgcccaacgcactggagcagaaaccagagtcactgtgctgggccacatccaacgggggggcattccttcacctttcgatcgcctgttggggagtgtgtttggggtcgcggcggtggacttgattgcggaaggcaaattcgaccacatggtggcctggcgcaatcgtcaaaccattagtgtgcccattgaggaagccatccaaacctatcaaacggtgcagttggacggcaccttggtgaaaactgcgcggggattgggcatttgccttggtaacgattaa
>SYNGTS_0503|3.6839439765860407
atggcacaaggtaaaggtttcggattcggcctcggtaaaattaaggaattacaggaagctttccaaaaagcccaacaggttcaagaaggggccaaagtgctccaggaagaactggaaagaatggaaattcctggcaaaagtgccgatggattggtgacagtgttgatgagtggcaaccaagaacccctcagtattgaaattgatcccagtgcccttgaaaaaggagcagaaggactatcggcatccgtcaccgaagcgatgaaagcggcctatgctgagtccacggaaaccatgcgctctaaaatggaagagttaaccagcggtttgaatttacccggtatgtag
>SYNGTS_0006|3.6809000627405912
atgctttccctagaaaatcaacgtattttggtcactggcggggccggtttcctcggtaaacaagttgttgcccaattaattgcagccggtggcgatcgcccaaaaattaccattccccgctccaaagactgtgatttacggcaagcgtcagcctgcgaacgggcagtggaaaatcaagacattgtcattcacctagcggcccatgtggggggtattggtctgaaccgggaaaagcccgctgaattgttctacgacaacttaatgatgggggtgcagttaatccatgcggcccaccaagcgggggtgaaaaaatttgtttgtgtgggcaccatctgcgcctatcccaaatttacccctgtaccctttaaggaagaagacttatggaacggttatcctgaagaaaccaacgctccctacggcgtggccaagaaagcattgttggtgcaactggaatcctaccgcttgcagtatggctttaatggcatttacctcttgccagtaaatctttacggcccagaagataacttcgatccccgcagttcccacgtgattcctgccttgatccataaggtttacgaagcgcaaaaagctggacaaaaacaattacccgtttggggcgacggcagtcccaccagggaatttctttactccactgatgcggcccggggcattgtgatgggaacccaagcctacgacaaagccgatccggttaacctaggcaccaattttgaaatttccatcaaagacttaacggaattaatctgtgaactgatggagtttgagggggacattatttgggaaaccgatcaacccaacggccagccccgtcgctgtttagacaccaccaaagctaaagcagaatttgggtttgaagcccaggtgagcttgcgggaaggattgaaaaataccattgactggtatcggcaacaacggagctaa
>SYNGTS_3053|3.6805908717477935
gtgtctaagcccctgatcgccgccctccattttttacaatttttgtatatgacaagcagaattaatcccctcgccggccagcatccccccgccgacagccttttggatgtggccaaacttttagacgactattaccgtcagcaaccggacccggaaaatcccgcccagttagtgagctttggtacctctggccatcggggttctgccctcaacggtacttttaatgaagcccatattttggcggtgacccaggcagtggtggactatcgccaagcccagggcattacggggcccctttatatggggatggatagccatgctctgtcggaaccagcccagaaaacggcgttggaagtgttggccgctaaccaagtagaaacttttttaaccaccgccacggatttaacccgtttcacccccactccggcggtatcctacgccattttgacccacaaccagggacgtaaagaaggtttagcggacggcattattattaccccttcccacaatccccccactgatggaggctttaaatataatcccccctccggtggcccggcggaaccggaagcgacccaatggattcagaaccgggccaatgagttgctgaaaaatggcaataaaacagttaaacggctggattacgagcaggcattaaaagccaccaccacccatgcccatgattttgtcactccctatgtggccggtctggcggacatcattgacttggatgtaattcgttcagcgggcttgcgcttgggagttgaccccctggggggagccaatgtgggctattgggaacccattgccgctaaatacaatttgaacatcagcttggttaatcccggggtagatcccacgtttaaatttatgaccctggattgggacggcaaaatccgcatggattgttcttccccctacgccatggccagtttggtgaaaatcaaagaccattacgacattgcctttggcaacgacaccgacggcgatcgccatggcattgtcacccccagcgtgggtttgatgaatcccaatcattttctttccgtggccatttggtatttgtttagtcagcggcaacagtggtcagggctgtcggcgatcggcaaaaccctagtcagcagcagcatgattgaccgggtgggggccatgattaatcgccaagtttacgaagtgcccgtgggctttaaatggtttgtcagcggtttgctagatggttcctttggctttgggggtgaagaaagtgccggggcttcgtttttgaaaaaaaatggcaccgtttggaccaccgacaaagatggcaccattatggatttattggcggcggaaatcaccgctaaaaccggcaaagatcccggcctccattaccaggatttgaccgctaagttaggtaatcccatttaccaacgcattgatgcccccgccactccggcccaaaaagaccgcttgaaaaaactgtcccccgatgacgttacagctacctccttagctggggatgccattactgctaaattaaccaaagcccctggcaaccaagcggcgatcggtgggttgaaggtgaccactgcggaaggttggtttgcggcccggccctccggcacggaaaatgtttacaaaatctatgccgaaagtttcaaagacgaagcccatctccaggctattttcacggaggcggaagccattgttacctcggctttgggctaa
>SYNGTS_2929|3.680366869131121
gtgactagagtagcaattaacggatttggacggatcggacgcaactttctccgttgctggctggggcgcaccgatagccagttagaagtagtcggtatcaacgacacctctgatcccagaaccaatgctcaccttttgcgctacgactccatgttgggtaagttggatgcggacatcagtgccgacgaaaactccattaccgtcaatggcaagactattaaatgtgtttccgaccggaatcccctcaatttgccctgggcagaatggaatgtagatctagtcatcgaagccaccggtgtttttgttacccatgaaggggccaccaagcacgttcaagccggagccaaaaaagttttaatcactgctcctggcaaggggcccaacatcggcacctatgtggtgggggtcaatgcccacgaatataagcacgaagaatacgaagtaattagtaacgctagttgtactaccaactgcctcgccccgatcgccaaagtaatcaacgacaattttggcatcatcaaaggcaccatgaccaccacccacagctacaccggagaccaacggatcctcgatgctagccaccgggatctacgccgggcccgggctgctgccgttaacatcgtgcccacctccaccggagctgccaaagcggtggccctggtaattcctgaactgcaaggcaaattgaacggtattgccctgcgggtgcccacccccaacgtttccgtggtggatttggtagtacaagtagagaaaaacaccatcgctgaacaggttaacggagtgctcaaagaagcagccaacaccagccttaaaggagtgttggaatacaccgatttggaattggtttccagcgacttccggggcacggattgctcttccactgtggatggtagtctgaccatggtaatgggcggtgacatggttaaagtcattgcttggtacgacaacgaatggggctattcccaacgggtggtggacttggctgaaattgtggctaaaaactggaaatag
>SYNGTS_0897|3.6766361984439495
gtgttgggtaaatccatgaatcaagccgtcaataccaactgggcgatcgagagtggcggaggcaaactaagtgccctgcccccggagtcgttaaccaatgttgacctgattttgctctgtcagcaaaagacccgtcccgatagtaccgcttttaatgagttgctccggcgttaccagtcccatgtggataaaattctttatcacttggcccccgactggcaggaccgggcggacttggcccaggaggtttggattcgggtttaccgtaacatccatcgcttaaacgaaccggtcaaatttaagggttggctcagccgcattgccactaacctcttctacgacgagttacgcaagcgcaaacgggttagtcatcccatttcccttgacgctccccggcgcatggatgacggcgaaattgactgggacattgaatctgattaccccagtcccgatgaaactttatccactgctgaattttatgaatgtttgcgttcggccattaaggacctacctgaagctttccgcaccaccattatcctgcgggaaattgacggtttagcctacgaagaaattgccgaaatcaccggggtttccctcgggacggttaaatctcgcattgcccgggcccgggcgaagttgcaaacttttttacagccctatttggcttcctaa
>SYNGTS_2547|3.674036223112291
atgaactactaccgtaaacgcctttctcccctgccccccaatcagccgattgactataaagacacggaattattgcgtaaattcatcactgaacggggtaaaattctcccccgacgcatcactggtttgactgctaaacaacaacgggacttgaccaccgcagtgaaacgctcccgtttggtggctctcttacctttcgtcaacaaagaaatttag
>SYNGTS_0396|3.667340847363411
atgactaaccaacccaaccaagtggatccagaaagcagaaattgggccatgatcgcccatctgagcacctttgccggctacttgatcccttttggtaacatcatcggtcctttggtggtgtggctaatgaaaaaagatgagtccgaatttgttaatgatcaggctaaggaagcgttaaatttccaaattagtatcttaatttatgtgattgtttccgccgtcttgattctcttattaattggcattccccttttaattggtgttttgatttttgacttagtagtaacaattatggcggccattaaagccaatgaaggaatccggtaccgctatcccctcaaaatcacctttatcaaatag
>SYNGTS_1834|3.663721001847338
gtggtcgatgacgaggccagcatccgacgcatactggaaacccgtttatccatgattggctatgaagtggtgaccgctgccgacggtgaagaggcgatcgccactttccatgagagcgaccccgatttggtggtgttggatgtgatgatgcccaagctggacggctacggcgtttgccaagaactacgtaaagaatcggacattcccattattatgcttaccgccctgggggatgtggccgatcgcattaccggtttggaactgggggccgatgattatgtggtgaagcccttttcccccaaggaattggaagctagaatccggtccgtgctacggcgggtggacaaaaacggtatgccgggcattcccagttcgggcgtgttgcaaattgccaccattcgcattgataccaacaagcgtcaagtgtataaaggggatgagcgcatccgcctaacaggaatggaatttagcctgttggaattgttggtgagtcgctccggagagcccttttcccgttcggaaattctccaggaagtgtggggctacacccccgaacgccatgtggataccagggtggtggacgtgcatatttcccgcctgcgggccaaactagaggaagaccccagcaatcccgaattaattcttactgcccggggcaccggttacctgttccaacgcattctggaaccgggggaagaaccgtaa
>SYNGTS_2185|3.6585398919795713
atgagtattatcaaaaagccggatcttagcgatcccgatttacgggccaaacttgccaaaggcatgggtcacaactattatggtgagcccgcctggcccaacgacattctttacatgtttcctatctgcatccttggtgctttggggctaattgccggattggcgatcctcgaccctgccatgatcggtgaaccagcggatccctttgcgacccctctggaaattttgcctgaatggtacctgtaccccactttccaaattttgcgcattcttcccaacaaacttttgggcattgccggtatggctgccattccccttggtttgatgttggtgcctttcattgaaagtgtgaacaaattccaaaaccccttccgtcgtcccattgccatgactgtcttcttgttcggcactgcggcggctttatggttaggtgctggggcaactttccccattgataagtccctaaccttgggcttgttctaa
>SYNGTS_1295|3.658180758580936
atggcactaagtcctaacgtaattgcggctctacagatcatgtacaccggccgtggtgtatccgccagtgatctgaattggtgggccacagatggggcaaacatcacctatgcagaagcagttgccctgtttgccagcagccccgatgcagctattaagtatccctttttccaagcgccccaaaccgctgacaaacgccagtatgtagcccaggtttttgccaatctctacaacattgacattaacgatacctccctggtccccacggaggaattggactactggattaactggttgtccctgtcccccgacaactatctagatttccccaacgcgctgaacaatgcttccgccgctgctggtctgaccgatcgcctcgaggcgctgaccaacaaagctgatgtttccctgtcctacaccgaagctctgtccactgcaggggttaatacatttacagaagcccagtatgccgaggctgcgggcatcattgctacggttgatgataccaatgcgagtgtgcttgcggcagaagcccagattgtggaaattgcggcttccctgagcgtcttcaccattgcccaggcccaagccacccccaacctaccccccgcttacaccattagcgatactgctgataacttgatcgctggtgctgacgaccccgttgtgactggggcaaataatgtcattgcgaatcagtcccccgctgcccccctgagcgtggaagatgcaaatatactgctagccaccgctgacgaactggccgccggtgtgacctgggatatccttgacaccgccgctgatgtgttggctggtggtgccgccgtatctggtgccgctagcgttggtatcaccgacatcgtagatgttgccactgcgtcccaactcctcgccctcggtaattttgatggtgtgtatgccatcgcagacacctccgcgaatattgttgctgacccaggagtttccggtggcgccactgccatcactttgtccgatcctgacgttcccgtaagcgttgcttctgcgacgtttttacaaggtctgggtattcccgttggtccttcctacattgtggaagatacttctgccaatatcttggcggccctctccaccccggccattgttaatgccgctgaggtaatcgtaaacaacaccgatgtacctttaagcgttgcccaggcggaggacctcttgagtctgcctaaccttaatgcagggttcacctacatcattgcggataccctagacaatctcagcgctgcgccctctactcttcttgacggtgcggttagctactccctcaccaacaccaaccccgatcttggtgttatcaccgaagccgaggctgttatcgtcaatggtgccaccaatgcgtctgatttcaacttccttgtggctgacgttatcctgacgcctcaagctgacattcgttctggcaactccttcctgtcggtggctgtggttgaaggtggctccatctttaataccctcaacagtaatgatcgcctgactggtaccggcgaagatccaactttgagcttgacctggcaagaagccacctttggtaacatcaataccattttcccggtgctggatggaatcgaaaccctcgtagccaccctaatcgaaaacgacctgactttggtgtcgaatgatttcgacgtggttggtcaaggtttcatcactggtctgaaaaacgttgcagcgagcggtaccaaaggtggtgacctagagctcatcaacctccaaactgctttggaaaccgtctccgttaccaactacttcttcggtgatgatgttagcttcagcattgctgaccccgaattagccggggacaatgatctcttgctactcacagtagaccaagtcaccgaggacggtcctgatgtcaccagtatcaagatcagcgacttctccggcaacggtggctacgaaacccttggcctcacctccggggttaccacctcgtccaaaggtaataccaacacggtagacattgaaggcattgtggcagttgagagcattggcatcactggcattgaaaacctcaccttgtccacttccctgattggctctgttgttaaggttgatgccactggttctgccctcattcctgaatttgaaggccgggaagtctttaccggtgatttgaaagctttctttgatgaccgccccggtggtgacattactttcctcagtggttccggtaacgacgaaatttccatcgctcgggatgcctttaccctcagcgaagatctgaaagacgtaatctccaaaggtcatatcctggatggtggtgctggcaatgacgagttaaccattaccggtgatgctttcagtgatacagatgctggtcacactgtcattggtggcgaaggtaacgacagcattcttctcactggtgttgctgaaggtcccattgctggtcatgtggtcaacagcttcgacttaatcaacgaggttggtggcgcaggtgatgacgacattaatatcagtggcgacgccattggtgactctgctggccatgtggtcttcggtggtgcaggtgaagatgacatcttcatcggattcgacaaaaccttagcagtttcgggcaatggtgcggctctaggtgtcgatctcgctggtcatgttgtatttgctggtgacgacgacgacactgtccggattaccggtgattcttttaccagtgatagcgccaatggctctggtcatagtgttgaaggtggtaccggtgatgacttgatcgaaatcagcggtgacgctctaaccgccgacccagacagtgagactatagccaatccgttctttgacgattctgagccttctgaccttgatctctttattgcggcagatcagccaattccgactacggaagaacagtatcaagttcttttggcccagttaggtttacctgctgattacaaccccaggaatttcattaggggggttgctgccatctctggtgcccacaccgttcgtggcggtgaaggcaacgacgtaattctgttcggtcccattgcgggggaacccggtaacggtgatggtcagcatctggcctttggcgatgagggtgacgatttcattgaaatgactggtattggcagtgtcgaattcaatggcggtgccggtgatgataccctcgtcggcggtgacggggatccgatccttggcttcggcaatgacatcctcaatggggatgaaggaaatgacttcctctttggtggcaaaggcaatgacaacctccagggtggtgaaggtgatgacattatgtccggtggtgaaggagacgatttcttctttgttgatgctggctttgatgtcatcgaagacctcggcgatgctaactctgaaactggcgaccaattccaggtgtctgaagatgcagaagcagaaattcgggtcgttcaagactgggaagctactggcttgaccttcaacctgggtattgctaccctcaccatcgaaaatcctggcggtggttctgttgacctatctgcttccaacgtccctcctaacaccaatggctacaccgtcattggcaacatcggtgacgacgagatcatcggtagccgtgacgatgacagcatctttggtggccgtggcgaggattccattgccggtttaggtggtgatgacatcattgaaggtaacgacgatgatgatttcatttccggtgatagtctgttattacccttattaccactagaagaaatattaccatttggcaacgatgacatcgacgccggtagtggtaacgatgtaattgccggtgatcttttagtggttactggcgatgatattgacctgaacttatttaatggtggtaaagataccattgaagccggtttggggagtgatattaccgttggtgactggagtattggcgcattcggagacatcgaccttaatgcatccctcgaaagaaccgctatcggtggcgatgacaccatcacaaccaagcagggtgataacgggattgtctttcctattggtcaggttgccatagataacttcttggttggcgatttagctgcagccgttgacggggttggtaacgacatattcttgactgagactctgaccgtcattggtggtgatgacaccatgactggtgccgatggactagatgtcatcgttggtgatgtcggactgtttggtttcgagttcaacgacagtgaaattaacttgaccaacttcaagttaggtcaggtcaatggttccaccgttagtgcgggcgatgattccattaccggtgagggtggcaatgacatcctggttggtgacttgtttgtcggtgttattaataacaacggcatcatcatcgatggtggtaaaggattccagcttggcaaagacggtactaccagtttcatcggtggtgacgattctatttctggtggcgacggcaatgatttcttagccggtgactttgtcctggtagaccaattgtcagcgccatttgatcccttggatcccaacgattggacatttgtcaatccctacgccactctccaaggccaggcgggtgatagtaaagctcaagctgctcaagctgctatcaatttggctcaactccgccttgagttccgtgccgttggcggcgatgacgagctcgtgggtggtcgtggcaacgatactttctatggtggtcttggtgcagacactattgatatcggtaatgatgtcactgtcggcggtgttggcgttaacggtgccaatgaaatctggtacatgaatggtgcctttgaaaacgcagcggtcaatggagccaacgtcgataacattactggtttcaacgtaaacaacgacaaatttgtcttcgcggctggagccaataacttcttgtctggtgatgctacatccggccttgccgtccaacgtgtccttaatttacaggcggggaatacggtcttcaatctaaacgatccgatccttaatgcctctgctaataacatcaacgatgtgttcttagctgtaaatgcagacaacagtgtcggtgcgtctctctccttctccttgctacccggcttgccttctctggttgagatgcaacagatcaatgtctcttctggtgctctggctggtcgcgaattcctgttcatcaacaacggtgttgcggctgtcagctcccaagacgacttcctcgtagaacttacaggtattagcggtacctttggtctggacttgactcctaacttcgaggttcgtgagttctacgcctaa
>SYNGTS_2132|3.657937439243103
atgtctcatttcagcactctccgtactaagatcacgaacgctgaagttttaacatcttccctcaatgacctcggtatcaccaccaagaccgaagctgatgtgcggggctacaatggccaacgcatccgggctgacattgtagccgttttggatggtgactacgatttaggctggtcccgcaacagtgatggttccttcgacttgatcgctgatctttggggtgtggctaaaaagcataatcagactgagttgatcaattccatcaaccagaagtatgccgttaaccaaaccttggccgaggtaaaacaacggggcttacaaaacgccaacgtgaagttagtcgtccactaa
>SYNGTS_2393|3.6576779228501923
atgactggaaaagttgccgaaagtgatcccaaaggactgttagtactgattctgcccctggccgtggcgatggtttttatctacaaaacctggcggtggattttgttcggtctcaccttggcgatcgcctgggtggcctgggacaattatcaatggcaacagaaatgcatcgccatcgaccccctgttcaatcaactggtgcaaaaaaatcagggcatcatcaccaaggcagatttgattgatgcgggcattgccaaaggtcgggcagcccaacgttatctggatgacaaggtggcggagtatggcccctacgaaaaacaggtggggcaagcgaaagtttactactttatttcttcctctaccctaggcgacatttttgacgacagtgaaccggaattggaagagcctgcccccagctctcgccagttagccgctaccaccgctccggtggtggaccatcccctagtacctccccaggaagaattgatggcggccccggttggtcaaagtcctttctcccaattggcggaaattaaggaagcccgtaagcaccaggaagaggagaagacggccgaagccacggaatccactccagcagaaactaccccaagcaattccgccctgaccttgatccaatcggaattagccaagcgcctagacaccacctccagcaccctagcccggcgcaaaaacgaagataattttgccgactggagtcaaactagggaccccgatggcctggcttggagctatgatccagagtccaaattattcgtcaccatctag
>SYNGTS_0113|3.657465231400295
atggttgcccaacaaacacgaaccgactttgatttagcccaatacttacaagttaaaaaaggtgtggtcgaggcagccctggatagttccctggcgatcgcccggccggaaaagatttacgaagccatgcgttattctctgttggcggggggcaaacgattgcgaccgattttatgcattacggcctgcgaactgtgtggcggtgatgaagccctggccttgcccacggcctgtgccctggaaatgatccacaccatgtccctcatccatgatgatttgccctccatggataatgacgatttccgccggggtaaacccactaaccacaaagtgtacggggaagacattgccattttggccggggatggactgctagcctatgcgtttgagtatgtagttacccacaccccccaggctgatccccaagctttactccaagttattgcccgtttgggtcgcacggtgggggccgccggtttagtggggggacaagttctagacctggaatcggaggggcgcactgacatcaccccggaaaccctaacttttatccatacccataaaaccggggcattgctggaagcttccgtgctcacaggcgcaattttggccggggccactggggaacaacaacagagactggcccgctatgcccagaatattggcttagcttttcaagtggtggatgacatcctcgacatcaccgccacccaggaagagttgggtaaaaccgctggtaaagatgtcaaagcccaaaaagccacctatcccagtctcctcggtttggaagcttcccgggcccaggcccaaagtttgattgaccaggccattgtcgccctggaaccctttggcccctccgccgagcccctccaggcgatcgccgaatatattgttgccagaaaatattga
>SYNGTS_0380|3.6573673977370427
atgaccattaacagcggcgttagtttgattagcaaaattggcggctttgccagtagcaacggggcagaaattcccgccttcgaccccggtactaagcgcctatttgtggtcgccggtgacgtgattgaaattctagatttagccgaccccactaaccccgtcaagattgaagatttagccctaaatttcgatggcattccccctggtttcagtcctgtgcccaacagtgtggcagtgggtaaggccggcactcccagtgcgggaattgtggctgtatctctggcaattcgagatgatttgaataaccaagaagctggtcaagtgcagttttttgatgcaaccacaggggcttttttgggcaaagtctcagtgggctttctgccggacatggttaccttcagccctgatggaaccaaaattttgactgccaacgaaggggaacctaacgaaagctacacagttgaccccgttggttcagtaagtattgttgatattaccgggggatttactaatttagttgcccagaatgccacttttgacggttttaatgctcaaaaagccgaattacaatccgccggcgtcagatttttggggcaaatttttgatgctgacggtaacgttgtccgagaaagtaccgtagcggaggatttagagcccgaatatattgccttcagcggtgatggaaccaaagcctgggtaactttacaggagaataactctgtcgctctaattgatattgccaccaccaccgtggaagcgattttgcccctcggttttaaagaccatagcttgcccggtaatggattggatgccagtgatcgtgatggtgggatcaatattcaaaactggcccatattcgggatgtacatgcccgatagcattgcttctttcgccgttggtgaccagacctattacatcactgccaacgaaggggatgcccgcaatcgtccctctgatgatgaccttttaccccctccctttgatggcgaaggagatatttttattgaagaggcccggattaaagatttagttctagatcccatcgcctttcccaatgccgctgagttgcaggccgatcccgccattggccgtctgacggtaaccaccaagttaggggacaccgatggggacggggattttgatgaactttatgtctatggttctcgttccttttccatttggaacagcagcggcaatttggtttacgacagtggcgaagattttgagcgcattattgccgaagccatccccgactttttcaatgccagtaacgacaataatgacctagacaatcgtagtgataataaaggccccgaaccggaaggggtaacagtgggcaccattgatggccgtacctacgcctttgtggggctagagcgcattggcggtgtgatggtttatgacgtgaccaccccccaatcccctgagtttgttcaatatattaacccccgggactttactgttgatcctgagtccaatctgaccgattccggcccagaaggattgattttcattaatgccgccgatagtcccaatggcaaaccattgctggtggtgactaatgaggttagcaacacgactgctgtttttgaagttaacgtacctactccccagcccttccggttgcagttattccatgctgctgaccaagaagccggagttcccgcattggatgatattccccgtttttccgctgtactcaatgctcttgtccagcaagacattgataatgacggtactgcgggctttgccaacaccttgattctctcctccggcgatgcctacattcctggtttgttcctatccgcttcggaagatgtgtttggcggtgtgggtcgggccgatattttgattcaaaacgaattaggattccaggcgatcgcctttggtaaccatgaattcgatttggggacggcattaatccaggatttgatcggtggtaatggtgaagataacttccccggtactaacttcccttacctgagcagtaaccttgatttcaccaccgatggcaatctttctggtttagtggtgcctgaccatcaagcccctcagcccaacagcatcgccgccactacggtaattgatgtcaatggcgaaaaaattggcattgtcggggccactacccccaccattactactatttctagccccggtggcgtaacggttaatcctcaaccctttaacggtgttccaacccctgaacagctagatgctttggcggcggaaattcaagcggacgttgatgggttactcgctgctaatcccggtctgaataaagtggtgcttctggcccacatgcaacaaattgccattgagcaggaattagctgttcggttgaagcatgttgacatcattgtagccggtggttccaacacccgtctgttggatgaaaacgatcgcctccgggctggggacagtgcccaaggtatttaccctattatcaaaaccgatgccgacggtaaccctgtagcagtggtcaacaccgatggtaactacaaatatcttggtcgcttagtcattgacttcaatgaaaacgggatcattattcctgagagctatgatcccaatatcagtggagcctacgccaccgacgaccaaggggtagcggatctcaatgccgctggattgatcgacccagaaattcaagccattgtcgaccaactgcgggaagtcattgttgccaaggaaagtaatgtctttggcgttagtaatgtctatcttgaaggttcacgcccggccattcgccaacaggaaaccaacttaggcaacctcaccgccgatgccaacctggcgatcgccaaaaccatcgattcctctgtggttatctccctgaaaaatgggggcggtattcgggatgatatcggtcggattctagtccccaccggcggtaccggagaaccagagcgacttcccaacgaagctgttaccgatgcagagggcaatattgttaaacccgcaggcggtatttctgaaaccgacattgccaatgcccttagctttaacaatggcttgagcttgatcaccgttactgcggctgaattattagccctggtggaacacggggtagcggccagtgatggcaccaaccaacagggtcgttttccccaagtcagtggctttgccttcagttttgacctcaaccgtgcccctggcgatcgtgttctttccctggcgatcgaagatgaggccggcaatgacctggatgttgttgtgcgtaatggtgaattggtcggagatcctagccgcaccttccgcatggtcaccctgggatttttggccaatggtggtgatggctatcctttccccagtggtgaatctgttgatttggtggatttggttctgccagcggatgctccccgcaccggcctggccacctttgcccccgatggttccgagcaagatgtcctagcggagtatttagcagccaacttcaatagcctggagactgcatttaatcaggcagacacttccccggaatttgatgtccgaatccaaaatctagccttccgtgtggatactgttattgattccactgggcccgttgacccaatcgccaatgagattggagtagtggccgaaaacggcttcttctttgtcctacttcctgggggcgatgaagtacagcttaaatttaacaatcaaccctttgccagtggcacctttggcaattggcaaattttggaagcagaaacggtcaacggcatcaatcaagtgctttggcaaaatcccaaccttggtcagattggtgtttggaatgccgactccaactggaactggatttcttcgcaaacttggcctaccaattccttcaatactctggaagcagaggttaccttccagattgacatcaacaacgatgacctccttggcgatcgcctgacgaccgtggaaaaccagggcaacgtcagtctgctggaaggcatcttgggtaattactacgtccaatctggggatgatttaaccacaccaatcaaatacctaggggaggcttttgacaacaacctcggtaactggcaagccctagcggcggaaactgtacaaggggttaatcaagtgctgtggcaaaatctcgacaccaaccaaatcggtgtttggaactctagtgctgattggaactggatttcctccaatgtatttgaagctggttctccccaggcgatcgcccaagctgaaatttttggtatcccaactaccgtcctaaccacggctgactccgttttagtctaa
>SYNGTS_0246|3.6564810006218225
atgagtgattccctcaccgccatcaaagcattactgggttcggataattttagtgataaagtccggggcttgaatcaattgcgggccctggagccggccgaagcttttcccctgctgaaacctttggttaacgatgccaatccccgcatccgctatgccgctgttagtcaactggatccggtgggtaaagccgatttggaacaatcattgcaactcctgcgcgatcggctgtttaacgatccggaaattgatgtgcaatcggtggccgccgacgtgattggggggctaaaattaaccgccgcctaccctgacttgcaaaaagcctacgaagaaactcctgaatggctcttgcagatgagcattgtggccaccctgggggaaatgggcgatcgccggggcttcgacctgctgaaaatcgcccttgattctgagaatagcttgattagaacggcggccatcagtgcgttgggagaattgggcaacccggaagccctacctctgcttgcctccttagtacaagacgaagactggcaagtgcgctatcgtttagccctggcggtgggtcatctagaacatcccgatcgccaaagcctactgcaacagttggctcaggatcaggtggaacaggtggccaacacagctcaggaattattgaccgcctag
>SYNGTS_2968|3.6530313092136035
atgacccagacgaaagagccactcaccaaagctgaatccgccgaactggagcaagaaatagagctaagtcaatacattaacactgatgatattgacgacgatgatattgacgtagaggatttagaacaggaagtcgccgctacagaagggaaggaaaaaaaagtccggaaaattcgtaaggacgcggttaaaaagaaaccctacaccgaagactcaatccgtatctatctccaggaaattggccggattcgtctgctcagggccgaagaagaaattgaactagcccgtcaaattgccgacctcctcgaactcgagctaattcgggacaacctcacccttcaactagaacgccagccctcggaactggaatggggtaaacaggtctggaagttggaaaccgccaaacaacggttagtaggcgacaagaaaaaagagccgaaaaagaaagatatagatagttacctcgccaatccagacaacgaattaagtctggaaaatgaatggagccaacagcccaacaaaaattttgccgccttccgtcgtcgtctttttctggatcgccgagccaaagacaaaatggtgcagtctaacctgcggctagtagtgtccattgccaaaaaatatatgaatcggggtctatcattccaagatctaattcaggaaggttctctaggtttaatccgagctgccgaaaaatttgaccacgaaaaaggttacaaattctccacctatgccacctggtggattcgccaagccatcacccgggcgatcgccgaccaatctcgcaccatccgcctccccgtccacctctacgaaaccatctcccgcatcaaaaaaaccaccaaactcctctcccaggaaatgcgacgtaaacccaccgaggaagaaatcgccgaaaaaatggagatgaccatcgaaaaattacgcttcatcgccaaatccgcccaacttcccatctccctcgaaacccccattgggaaagaagaggactcccgcctaggggacttcatcgaagccgacggcgaaacccctgaggatgaagtatccaaaaatctgctccgggaagacctggaaaatgtccttgacaccctcagcccccgggaacgagacgtattgcgtctacgctatggcctcgacgacggccgcatgaagaccctagaagagattgggcaaatctttaacgtcacccgggaacgcatccgtcagatcgaagctaaagccctgcggaaactgcgtcaccctaaccgcaacagcatcctcaaggaatatatccgctaa
>SYNGTS_3048|3.653004745623047
atgagtaaaagtgagcgtcgtgtttttctgctggattttgaaaagcccctctatgagctagaggaaaaaatcaatcaaatccgggaactagccgaggaaaaaaatgtggacgtgtccgaacagctcagtcaactagaaagtcgggctgaacagttgcgtcaggaaatttttagcaatctcaatccttcccagcggttacagttggcccgccatccccgccgtcctagtacgttggattatatccaagccattgcggatgattggtttgaaatgcacggcgatcgaggaggttatgacgatccggctttggtggggggagtggcccgcttggggactcgacctgtggtgattatgggccatcaaaagggaagggataccaaggataatgtggctcgcaattttggtatggcggcccccaatggttaccggaaggctctgcggttgatggaacacgctgatcgttttggtatgcctattattacttttattgatacccctggagcttgggccggcatcgatgcagaaaagttgggccaaggggaggcgatcgccgttaatttgcgggaaatgtttcggttagatgtccccattctctgcacagtgatcggggaggggggctccgggggtgcattgggtattggcgttggcgatcgggtattgatgctggaaaatgcggtgtacaccgtggctactccagaggcctgtgcggctattctttggaaggatgcgaaaaagtccgacaaagcggcgatcgccttgaaaattaccgccgatgatttagcgaagttacaaatcattgatgggattattcccgagccgaagggggccgcccacgccaatccattgggagccgctgctaagttgaaggaagctttattgttccatctcaataccttggctcaattaactccccaggaacgcaaacaattgcggtacgacaaattccggcatttgggtcaatttttagaaacggcggtgtaa
>SYNGTS_2036|3.652520653727854
atgatcgaccaagagacagatggcattgagaagttggagacgggtattccaggctttgattttctgtccgacggtggtctccccctcggccgcgccaccctaattgccggcacagcaggtagtgctaaaactatttttgcttcccaatttttagtcgaaggtattcagcggggggaaaacggtgtttttgtcacttttgaggaaccccccaaggccctacggaaaaatatgcggggttttggttgggatattcaacaatgggaaaacgaaggtaaatgggtttttgtcgatgcttccccccaaccaggcgatcgccccattgtcagcggtgaatatgacctaggggccttgattgcccgcattgaacacgctgtccgtaaatataaagccagtcgcatttccctcgattccctgggggcaatttttagtcacctcagtgacagtgcccaggtgcgcagtgacctattccgcttggcctctgccctccgggaactgggagtcaccgccattatgaccgccgaacgggtggaagaatacggtgaaattagccgttacggagtggaagaatttgttgctgataacgtggtcattgtccgcaacgtcctcgccgatgaaaaacgtcgtcgcaccatcgagatccttaaataccgtggcaccgaccaccaaaagggcgaatttcccttcactatcattaataaaaaaggcatcgtcatcattcccctgtcggcgatcgagctggagcaaaaatcctccgacatccgcatcacctccggcagtgaagaattagaccgcatgtgtggcagtggcttcttccgggattcgattattttagtctccggggcaacgggtactggtaaaaccctgatggtgacggagtttatggacggcggcgtggccaatggagagcgctgtttagtttttgcctttgaggaaagtcgagaacaattaattcgcaatgccaccggctggggggtagatttcaaacaaatggaaaaggaaggcaaactaaaagtggtttgtcgctatccagaaaccaccaacttggaaaaccacctgatcatgatgaaggatattatccaagaatttaagcccaatcgggtggcggtggacagtctttctgccctagaacgggtttccaccctaaaaagttttcgcgaatttattattggcttaacttcctttattaaacaacaggaaattggtggtttattcacttccactacccccaatttactagggggagcttccattaccgatgcccatatttccaccattaccgattcgattattcttttgcgttacgtggaaatgtatggcgaaatgcgccggggaattacggtgctaaagatgcggggttctatgcacgacaaagatatccgggaattttccattgaccatcaagggatgcacattggtaaacctttccgtaatgtcaccggcattctggccgggacccccatgtacacagcccagagtgaggtggaaagattgagcggtttattcgatgagaaaatatag
>SYNGTS_2508|3.650063617262532
atggccgctaaaatgaaaaagggcagtttagtgcgggttatccgcgcacaattggaaaacagccttgaagcccaagccagcgatcgccgtttacccgactaccttttccatagcaaaggagaagtgttggatttaaacgaagaatatgccctagtgcgattttatgtccctacccccaacgtctggctgcgcttagaccaaatcgaagccctggcttag
>SYNGTS_1986|3.6493639478990607
gtgaagttagctgaactcaaggaccacatgcaaaaaagtgttgaagcgacccagagatccttcaataccatccgcaccggccgggccaatgcctccctgctagaccggattactgtggagtattatggcgccgaaaccccgttaaaatctctggccaccattggcacccccgatgccagcaccattgtgattcaaccctttgacatgggcagtattggcaccattgaaaaggccatttccctgtcggatctgggtttaacccccaacaacgatggtaaagtcattcgtctgaatatacctcctctgacagcggagcgacgcaaagaactagtgaaagtagcaggtaaattggcggaagaaggcaaagtggccatccgtaatattcgccgggatgcggtggatgaagtgaggaaacaggaaaaaaattcggacatttccgaagatgaagccagggatctgcaagaagaaatccaaaaattgactgatcaatccaccaagcgtattgatgaattgttggcggctaaggaaaaggacatcaccacggtgtaa
>SYNGTS_3067|3.647709704138436
atggctgaatctaaccaagttgtacaagcctataacggcgatccttttgtggggcatctttccacccccatttccgactccgctttcacccgcacttttatcggcaatttgcccgcctatcgcaaaggcctttcccccatcctcagaggtttggaagtgggcatggcccacggttacttcttgattggcccctggaccctgctgggcccgctgcgggattctgagtaccagtacattggtggtctgatcggagctttggctttgatcctggtggctaccgctgctcttagtagctatggactggttaccttccaaggggaacagggttccggcgacactctgcaaacagccgatggttggagccaatttgctgctggcttttttgtgggtggcatgggaggtgcctttgtggcttacttcctgttggaaaacctcagcgttgtggatgggattttccggggtctatttaactaa
>SYNGTS_1076|3.6473610723189145
atgagtcccaaaattaactttcctttttccgatctgattgcaggttatgtgacaagttacgaccaagaagcggatatttttggtctgaaaacctccgacggccaagagtttcaggtcaaacttagtcccatggcctacgccaaagtgatccaaaactttgatgaaggttatcccgatgccaccggcactatgcggacttggttaaccccagggcgatttctctacgtttacggcgttttttaccctgatacggctatttttgacgggaaacaggtggtctttgcaggcaaaaagccagcggaatacgtgtttgagaaacaggattggtggattaaacaggtaaactccctcggtaagttttttatcaaagcccaatttggcgacggggagattgattaccgccattaccgcaccgatttgtccatgagtggggagcggtcaacggtgaattttcgccaagaaacggataccatttcccgcctggtgtacggctttgctaccgcctttatgatgaccggggatgaccaatttttggaggcggcggaaaaaggtacggagtatttacgggagcatatgcgctttgtcgataaggacgaagacattatttactggtaccacgccattgatgtgcagggggaaaaagaacaaaaaatctttgcgtccgaatttggcgatgattacgatgctattcctgcctacgaacaaatctacgctttagccggccccatccagacctaccgttgcactggcgatcgtcgtattctccatgacgcagaacagaccattaaactgttcgacaaatttttcctagacaagagcgaatatggggggtacttttcccatctcgaccctttgatgttggatccccgcagtgaatccctcggtcccaacaaagcccggaagaactggaactccgtgggggatcacgctccggcttatctaattaacctatggttggccaccggggagcaaaaatatgccgatatgttggaatataccttcgacaccattgagaaatatttcccggactacgaccatagcccctttgtgcaagaacgtttttacgaagactggagccacgacaccacttggggctggcaacaaaatcgggctgtggtggggcacaacctcaaaattgcctggaatttgatgcggatgaatagcctcaagtccaaagaaaaatatgtggagttagccaagaaaattgctgacctgatgccggcggtaggtagtgaccaacagcggggcggctggtacgacgtggtagaaaggttgttggataaccatagccgttgccatcaatttgtttggcatgaccgcaaagcctggtggcaacaggaacaggcgattttggcctatctaattttggctggtattttggacgatgaagaataccaccgccatggccaggaggcgtccgctttctataacgcttggttcctagatttagaagatgggggcatttactttaacgtccttgccaacggcattccctacctagcggggggtaatgaacgggctaagggtagtcactccatgagtggttaccattcctttgaactttgttatctagcggcggtgtacaccaattttctgatcaccaagcaccccatggatttctatttcaaacccttgcctaacggtttccccgacggtattctgcgggtatccccggatattcttccccctggcagtgtggcgatcgccagtgtggaaattgacggcaaaccctatgaaaatttcgatgcccagggcttaactgtgaccttacccgacagccaagaacgggtcaaaatcaaagttcgtttagtccccactgcctaa
>SYNGTS_1075|3.646897965907521
atgaccacaacaaaaggtaagattggtgtcttaatcgaagaacattttgatggcactgaatatcgctggtttaatgagtattttcccgcccagggctatgaagtggaatatatcagccatttgtggggacaaccggaactgaagtttggttctaacccagaaaatgaccaagtggaataccacgtcaccgtaaccacggaagtgaatgatattgaccccaaagattacaagggcattattgccattggggcctacgccatggatcgcttgcggtaccaagccaccgtcaaaaaaggtgaaaaaaatcaagcccccgcagttatttttctccgtaaagcagcggccactgaagggttaaagctgggaaccatttgccatagtttatggctattttgcgccgatcccgatctgcttaaagataaaaaagtcacctgcgcccacaacattatttgtgacgtggaaaatgctggagcggatgtggtgtatgaagaggatcagaccgccgagttggtaattgacggcgatctaattaccggcaaacatccaggcatgattgaagaatttgtcaaaacttttgttgagcaaatcgaagcttaa
>SYNGTS_1026|3.6464978958108887
atggaactggaacatcctgacgatctctattatttggattcccacgagtacgtccgctttgatggggaaacggccaccattggcctgagtgcctttgccgtggatgagctgggggatattgtctttgtggagttacccgaagaaggggacaaagtggaatttgagcagtccatgggggcagtggaatcggtcaaggccgcctcggatttatattcccctgtgacgggcactgtgatcgaaaaaaactcagctttggaagatcagccggagttgctcaatcaagacccctacggggaagaaggttggttgatcaaggtgcgcctagatgatgtggaagatgccaaagaaggattgatggccgccggagactaccgcgccaccctagagacgggagattag
>SYNGTS_2933|3.6441177160437506
atgaaaggtaaacccgccgtcctcgcccaactccataagctactgcgtggggagctagctgctagggatcaatattttatccattcccgtatgtatcaagattggggtctggaaaagctttatagtcggatcgaccatgaaatgcaggacgaaacggcccatgccagcctgttgattgagcgcatcctgtttctggaagagacccccgacctttcccaacaggacccaattcgggtggggaaaaccgtgccggaaatgttgcaatacgacctggactatgagtatgaagtcattgccaacctgaaggaagcaatggccgtgtgtgaacaggagcaagactatcaaagccgggacctattgctgaaaatcctagccgatacggaagaagaccatgcctattggttagaaaaacagttggggctgattgaaaaaattggtctccaaaattatttgcaatctcaaatgagctag
>SYNGTS_2077|3.641597426454035
atgaaaaacttccccgcaatgattggtggcagcttgatagttggctcttttgctctttttagcggagctatgcccggtatggcccaggaagtagaatgcgaagcctatgaagaagatggcatgggcgttgcggtttgcactgatgatgatggtaataccgccgtcagtgtcacggatgaagaaggcaatcaagtcaccattgtggaagatgaggaaggcaacgaatatacggaaattatcgaagtggaacagtaa
>SYNGTS_1228|3.639385222483563
atgaaattttccctcgagtctctctatggttggtaccgtcaaatgctgaaccatccccggtaccgttggtggattgtcctcggctccttggtgtatctcctcagtcccatcgattttctgcccgacgttttccccgtacttggttggattgacgatggtttaattgccactttgctggtatcggaaatttcccaaatggttctcactggcttaaaaaacaagacaaccaagcaggaaaaggatgccccccaggaaaccgtggtggtggatgtggtggatgtggtgggacaggacgtggcccacagttaa
>SYNGTS_1156|3.638590334181384
atggattttacttccccccatagggtgaaaatcgagccttgcctgcctatgaaaattttgatcgttgaagatgatccattgatgcaattaggtttggagcaagccttgggggcccatgagcgctttgaaattattggtcgagtggataacggctatggtgctgtgcaacaggcagcggtcctcaacccggacttgatcgtgatggacattggcttgcctggacttgatggcattgaagccaccaaacaaatcaagcaaacttccccccagatccacattgtagtgttgacttcccacaccctgcccaacgagattattgctgccctatccagtggggccgatgcttactgcgttaaaggagccaccctagagcgtttaattttggcgatcgccgccgcccaggatggagccacctacctagacccccaaattgcccgggtggtggtggaaaacctcaagccccccgtgccggaaggccaagccgacgtgtctagcctttcggaaagggaaattgacgtgctgaaattaattgtggaaggaaaaagtaaccaagaaatcgcccaaactttatatctaagcaccaacacaattaaaactcatgtacggggcatcatgaataagctgtccgttgatgaccgggttcaagctgccgtcattgccctccgttccggtttggtttga
>SYNGTS_0875|3.6366904446288224
atgcttaaactatcttggaagtccctgttagtgagccctgctgtgatcggtgccgcccttgtggctggtgctgctagtgctgctcccgacaacgttacgaatgctcaagttttagaccaattagaccaatacactgccgaaggtcagtcttctgccattgatcaagtaaccagcgttagcgaactccgcgatgtgcaacccactgcctgggcctatgaagcgctcaagagcttggtggaacgctacggttgtatcgttggttaccctgaccgtaccttccgtggtgatcgagccctcagccgttgggaatttgccgctggtcttaacgcctgtatgaacgttatggaacgtttgattcaggaaaacgtggctgttctccgggaggacatcgacaaactgaaacgcctcatgcaggaattcgaggcagaattggctgctttgggtgctcgggttgataacctcgaagcccgcacctctttcctcgaagaccatcagttttctaccaccaccaaattgaccggggaagtaatatttgctcccaccgccatttttggtaccaaaaagactctcaacaaccaaaccgataacaaccaagcggtattccagaaccgggttcgtttacagttcaacaccagcttctccggtgaagacctgttggtcactcgtctcgccgctggtaacggtaatcgcttcaagagcttctatcctactcagaatgttattgatcccgagaccggtaaccccatcggtattgtaggtgactactatgaaagccccacctttacccaggtgcaccagctttcccccggcgacaacaacaacgtagccgttgactggttagcttactatgttcccttggatctgggcgaaaacttccgtctcaacaactacattgctgcttggggcggtatctgggatgacttcgttcctaccctgaacccctatttcgacgactacactggcggcaaaggttccttgagtcagttcaccgcccagaaccccatctactccattggtggcggtactggtataggtacaagcctagagttgggcttcctcagcaatctgttgggccccacttccttgagcttgggttacttggctagcacgggcaacaaccccagcagtggtggttctgttactaaccctgccactggcaacaattatgacttcagcagcggtggtaacggtttgtttaacggtggctatagcgccttggctcaaattaccaccaacattttcgaccgggttagcctaggcttcacctacgttaatgcctacaccacccctgatgccgctatcttcggtaaaggtggcactcaaggtatcgtcggtaccactgcggctaacctcaaccgttctgagttgaatgatgactttgtgaacggtttgggtgtaggtgctcctcctgtggatgcagctacctacaacaataatgtgagcggcggtagcacatctggcaacgttatcaacccctatgactttggtggcaagcaaaccaacagctatggcgtccaaatggcttggaacattgccgattggctgagcttcagtgcctatggtagctacaccaatgttactttgattggtaaagacaatggtgatatctggacctacggtggaggctttgccttccccgaccttggtaaagaaggtaacgttcttggcatctttgctggtgttcaaccctatgtttccggtttcaccaacaatactttgggaaccacctttgtaaccactgctaaccctctgcaagttgaattgttctacaaatatcaactcaccgacaacctttctataactcctggtgtgatctggatctccaagcctgaacagaccaccaacgccaccgacgccttcatcggcaccgtccgtggtaccttcactttctaa
>SYNGTS_1141|3.630476758117059
atggtaaccgcttccctgccgacccctgtccagcccgagttcgacactactatccatcgccgcaaaacccgccctgtaccagtaggcgctgtcaccgttggcggtggccatcctgtggtggtgcaatccatgattaatgaagacaccctcgatgtggatggttccgtcgctggcattcgtcgcctccacgaaattggttgtgaaattgtccgggtaacggtgcccagcatggcccacgccaaagccctagcggatatcaagcagaaattacaagctacttaccaagccgtgcccctggtggcagacgtacatcacaacggcatgaaaattgctctggaagtagccaaacacgtcgataaagtcaggattaacccagggctatacgtttttgaaaagcccgatgcccaacgggaaggctacagcgaccaggaatttgctgaaattggcgaaaaaattcgtgaaaccctggaaccattggtaatttccctacgagatcaagggaaatcgatgcggatcggcgttaaccatggttctctctccgaaagaatgctttttacctacggggatacccccgagggcatggtgcaatcggccctggaattcatcaaaatttgtgagtccttagatttccgcaacctagtcgtttccatgaaagcgtcccgggtaccggtaatgttggccgcctatcgcctcatggtgaaacgtatggacgagttgggcatggattatcccctccatctaggggttaccgaagccggggatggggaatatggccgcattaaatccaccgctggcattgccacccttttagctgatggcattggcgatactatccgggtatccctcaccgaagcccccgaaaaagaaattcccgtttgctacagcattctccaggcgctgggtttgcggaaaaccatggtggaatatgtggcctgtccttcctgtggccgcacgttgttcaacttggaagacgtgttacatgaagtccgagaagccactaaacatctaacgggtttagacatcgccgtcatgggctgtattgtcaatggccccggggaaatggccgatgccgactatggctatgtgggtaaacaagccggttacattgccctctaccgtggtcgggaagaaattaaacgagtacccgaaaccgacggcgtacaggaattaattaacctgatcaaggccgatggccgttgggttgacccttaa
>SYNGTS_0579|3.6290726856974613
atgagagctctggttattggcggtgatggttactgtggttgggccacggcactgtatctctctaacaaaggctatgaagtcggtattttagacagtttggtgcggcgctattgggacgcccagttgggggctgaaaccttgactcccatcgcccccatccggcaacgccttgatcgttggtatgagttgaccggcaaaaagatcgacctgttcattggcgatattaacgactatccctttttgaccaacgccctccgtcagttccagcccgatgcggtggtgcattttggggagcaacggtcagcgcctttttccatgattgaccgggaacatgcggtgctgacccaggccaataacgtattgggcaacttgaatctgctctatgcactgaaggaagatttccccgattgtcatttggtgaaactaggcaccatgggggaatacggtacgcccaacattgacatcgaagaagggtacatcaccattgagcataaaggtcgtaaagacaccctaccctaccccaaacaacccggtagtttctatcacctcagtaaggttcacgatagccataacatccacttcgcttgcaaaatctggggtctgcgggccacggatttaaaccagggcattgtttacggggtactcaccgaagaaaccggcatggatgaaatgctgatcaaccgtcttgattatgacggtgtatttggtacggctctgaatcgtttttgtattcaggcggccattggccatcccctgacagtgtacggtaaaggtggacaaacccgtggtttgctggatattcgggatacggtgcgctgtattgaactggcgatcgccaacccggccgataaaggtcaattccgggtgtttaaccaatatacggaactgttcagcgttggtgacttggcccaaatggtgcaaaaagcgggcgcggatctcggtctaaaagtggaaattgaccacttggaaaatccccgggttgagttggaagaacactatttcaacgccgtcaataccaatctgctggatttgggactccaaccccacttcttgtctgattctttgctcgattccctgttgaactttgccaccaagtacaaagaccgggtggatcaaaaacacattctgccgaaagttacctggcgcggctag
>SYNGTS_0564|3.6278976018267746
atgagtttttttgattcagatattatccaacaagaagccaaacaattgtttgaagactatcaatccctaaccaaattgggtggtgactatggaaaatttgatcgggatggcaaagtgattttcatcgagcaaatggaggctttgatggaacgctacaaaatctttatgaagcgctttgagctttccgatgacttcatggccaagatgactgttgagcaaatgaaaacccaactgggccagtttggcatctcccctcagcaaatgttcgaccaaatgaatttgacactggaaagaatgaaagccgaaatcaagtag
>SYNGTS_0871|3.627368454703974
atggctgagaccctactgtttgccgccctacgccaagcccttgacgaagaaatgggacgggatgtcaacgtccttgtgctgggagaagatgtgggactctatggcggttcctataaggtaaccaaggatttgtacgagaagtatggcgaaatgcgggtgctggatacgcccatcgccgaaaacagttttaccggcatggcggtgggggcggccatgacaggattgcgcccagtcattgaaggcatgaatatgggttttcttctgctggcgtttaaccaaattgccaataatgcggggatgttgcgctatacctccggcggcaattaccaaattcccatggttatccgtggtcctgggggcgtaggtcggcaattaggggcagaacattcccaacggttggaggcctatttccatgcggtgccggggttaaaaattgtggcttgctccaccccctataacgccaagggattgctcaaagcagccattcgggataataacccagtgttattttttgagcacgtacttttgtacaacttgaaagaaaacttacccgactacgaatatattgtgcctctggataaagccgaagtggtgcgccccggtaaggatgtcactattttgacctattcccgcatgcgtcaccattgtttacaggcactaaaaactttggaaaaagaaggctacgacccggaaattattgatttgatttccctcaagccttttgacatggaaaccatcagcgcttcggtgaagaaaacccatcgggtcattattgtcgaagaatgtatgaaaaccggaggcatcggcgctgagctcattgccctaatcaatgatcatctctttgatgagttagatgggccggtggtgcgcctttcttcccaagatattcccactccctacaacggtatgttggaacgactgaccattgtgcaaccgccccaaattgtggacgcagttaaggcgatcatcggctaa
>SYNGTS_0116|3.6256570015635976
atggccgccagtttatcccaacagattaacaatcccgaacgtagttactttgagcaagctctcaaacgggtagagcaagacgtactccgcatgggtgccttagtggaagaatccttccgcatgagccaccaggccctgtttgagaataggttagaaacccccctaaaaattgccgaattggaaaaggaaattgatcgcctctaccgccatatcgagcaggaatgcgccagtttcctcaccctgcaagcccccgtagcccaagatctgcgtctactcagcgccattatgcaattagtgcgggatttagaaagaattggcgactatgcccaggatttgggggaaattgccatgaagttgacccgctatcccccacatccctgtatggacgaaattgccgccatggcctggcaagcccaacatatgttggaccaaagcctcgtttgcctgacccaactggaccccaacgccggggaaattgtcaaaaaaatggacgacgtggtggatgacgcctacgatcgcctgtataaaaccctcgccttccaacgggacattaagggcgtagtggaaccaattttgcttatggccctagtgattcgccacctagagagaatggccgaccatgccaccaatattgcccaacgggtttcctatatcgtcaccggcaaaagggaatga
>SYNGTS_2913|3.625195178776556
atgttaagcctcagtttaggggggcagtttatgaacaacaatatccgcgtcggcagtctgtttggcattcctttttacgtcaacccatcctggtttttaattttaggattggtgaccctgagctatggccaagacttagcccgctttccccaactttccggtggcacaccctggattttggggttaattacagctttactcctctttgcttccgttgtcgcccacgagttgggccatagtttggttgccttagcccagggcattgaagttaaatccatcactctgtttttgttcggtggtctagcgagtttagaaaaggaatccaacactccctggcaagcttttgcggtggcgatcgccgggccggcggtgagtttagtgctctttttgggtttaaccatagttggtacccaaatccccctacctgtgccggggcaggccatcattggtttattgggcatgatcaacctcgccctggcattgtttaacctcattcctggtttacctttggacggcggcaatgtgctcaaatccattgtgtggcaaatcacgggcaatcaaaacaaaggtattctcattgctagtcgggtgggccagggtttcggttggttggcgatcgccattggtagcttaggtattttaaatattctgcccatcggtagcttctggaccattttgatcggttggttcctgttacaaaatgctggttcctccgcccgcaacgcccaggtcaaagagcaaatggaagcctttactgctgaagatgcggttattcccaacagccccattattcctgccgggttaaatattcgggaatttgctaacgattatgtgattggtaaaaccccctggcgacggttcttggttattggtgccgacaatcaactgttaggtgtacttgctacggaagacatcaaacacgtccccacttccgattggccccaggtcacagtggatagcttgatgcagtatccccaacagatggtcaccgttaacgccaatcaatctttgtttgaagtggcccagttgttagatcaacagaaactgtcggaacttttggtggtgcaaccttcgggagaagtggtgggattattggaaaaagcttccatcatcaaatgtctgcaaacctccgccgcctag
>SYNGTS_3156|3.6246074247906597
atggaagaaacttttgtcgcaccgaacggagatagtgatagcaatttcggcttggctctggctgccctgacccagtctttgcaaaaattgcagactcgttacgacgaagttcagtcccaaagggctaagcaacaacaaatccaagaatatcgtactgatgtggaagccaggctccagggagaagcccagaccgaattggagcaggaactggcccgcatccgctcggaattggaagcgttgtcccttgaactagaaagtgaactattgaccgatcgccagttgcaaaaaatgttttgggatggcctacggcgggggttaatgggggacgtgttttggcaaattatccgctttggcggtctgggtttggtgctgggttgggccctaaaaagctgggttgggtaa
>SYNGTS_0311|3.6211995045372993
ttgtctaagcgctatttatttacttccgagtcggtgacagaaggccatcctgataaggtgtgtgaccagatttccgataccatccttgatgccctcctaaccctggaccccaacagtcgagtagcggcggaaaccgtagtcaacacaggcttgaccctagtgacgggggaaattacttcccaagcccacattaattttgtcgaattgatccgccagaaaattgctgaaattggctacaccaacgccgataatggctactccgctaacagttgtgccgtcatgctggcgatcgacgaacagtcccccgacatttcccaaggtgtaaccgccgcccaagaacagcgccatgccctcagcgacgacgagttagacaaaatcggtgcgggcgatcagggcctaatgtttggctatgcttgcaacgaaaccccagaattgatgcccctacccattagtttggcccaccgcattgccctgcgcctatcggaagtacgtaaatctggccaattggcttatcttcgccccgacggtaaaacccaagtttccatcctgtacgaagatggctcacccgtagccattgataccatcctcatttccactcagcacgacgagcacattggcgatatcaccgacaacgatgcagtccaagccaaaattaaagccgatctttgggacgtagtggtgggtcattgcttcagcgacattgccctcaagcccactgataaaacccgctttattgttaatcccactggcaaatttgttgtggggggtccccaaggggatgctggtttaacgggacggaaaattattgtggacacctacggtggttattcccgccatggcggtggtgccttttccggtaaggatcccaccaaggtagaccggtctgcggcctatgccgcccgctatgtggccaaaaacattgttgctgccggtttagcagataaatgcgaagtacaggtcagctacgccattggggttgctcgcccagtcagcgttttaatcgatacctttggcaccggtaaggtagatgaagaaaaactgctggaagtcgtattggcaaactttgaactgcgcccagccggtatcatccaatccctcaatttgcggaatttgcccgccgaacggggggggagattttatcaagatgtggccgcctatggccattttggtcgcaatgacctggatttgccctgggaatacaccgacaaagtggatgtgttgaaagcagcttttgcttctagcccccaggccgtggccgtctag
>SYNGTS_2384|3.620156012158622
atgttaaaagccctctttggtgatcccaatacccgcaaactgaaaaagtttcaaccctacgtggcggaggtcaacctctacgaagaggacattgaaaagctgtctgacgatgagttgaagtataaaaccgtcgaatttcgggaagcgttggataaggcccgcagcgatgcggaaacagaagaaatcctagacgaaattttgccagaagcctttgccgtggtgcgggaagcggggaaacgggtgttgggtatgcgtcactttgacgtgcaactgttggggggcattattctccacaaagggcaaattgcggaaatgaaaactggggaaggaaaaaccctggtggccactctaccttcctatctgaacggtttaacgggcaaaggggtccatgtggtgacggtgaacgattacctggcccggcgggatgcggaatggatggggcaaatccatcgctttttgggcttaacggtgggtctagtacagtccggcatgaatcctgaggaaaggaaaaagaattacgcctgcgatattacctacaccaccaacagcgaactagggtttgactatttacgggacaacatgtccaccgccatgattgaagtggtacagcgcccctttaatttttgcatcattgacgaagttgactcgattttaattgatgaagcccgtactcctttgatcatttctggtcaagtggagcgccccacagagaaatatttgcaagcgtcggacattgccgcccagttggagccggagattcattatgaagtggatgaaaaacagcgtaacgtgctcatgaccgatgaaggctttgagaaggcggaacaattgttacaaaccacggatttattcgacaagaatgatccctgggcccactacattttcaatgccatcaaagcgaaggaattattcctcaaagatgtgaattacattgttcgtaatggggaagtcgtgattgtggatgaattcaccggtcggattatggtcggtcgccgttggagtgacggtttgcaccaggcgatcgaagctaaggagcgggtggaaatccaaaaggaaagtcaaactttggccactattacttaccaaaatttctttctgctttaccccaaactttccggcatgacggggacagccaaaacggaagaaacggaattggaaaaggtttataacctccaggtaaccattacccctactaaccgtccttctagccgtcaggattggcccgatgtggtctataaaaacgaagaagcaaagtggaaagcggtagcattggaatgcgaagaattgcaccaacagggtcgtcccatcctggtgggtactactagcgtggaaaaatcagaagttatttcccgactgttgcagtccagcggcattcaccataacttgctcaatgctcggccggagaatgtagaaagggaatcggaaattgtggcccaggcaggacgcaaaggggcggtaaccattgctaccaacatggctggtcggggtacggacattattttgggggggaactcggactatatggctcgcctgaaagtgcgggaatatttaatgccgaaaattgtccgcccggaagatgacgaactgggggctggggtaacaggttgggtcagtggccgagaaaaaccccaggggtttggcaatcaaaatggcaaaaaaaaggtgaaaacctggcaagtatcgccggacatttaccccactaccattagccaggaaacggaagacttactcaaaaaagctgttaaatttgcagtggatcagtacggtctgcaaagtttaacagaactggaagcagaagacaaattggcgatcgcctcggagaagggccccaccgatgatcctgtgattctcaaactgcgggaggtgtataaccaaattcgcagggaatacgaagttctaacctcagcggaacataaagaagtggtagagttggggggactgcacgtcattggcacggaacgccatgaatcccgtcgggtagataaccaattgcgggggcgggctggtcgccaaggggacccgggctccacacgctttttcctcagcttggaggataacttactccgcatcttcggcggcgatcgggtggcgggactaatgaatatgttccgggtggaagaagatatgcctattgaatccaaaatgctcaccggttccctagaaggggcccagaagaaggtggaaacctattactacgacatccgtaagcaggtgtttgagtatgacgaggtgatgaataatcagcggaaagctatctatgcagagcggcggcgggtgctggaaggtttggatttaaaagagcaggtgctagtttatgccgaaaaaaccatggatgaaattgtcgatgcatacgtcaacccggaattgcccccggaggaatgggacgtggaaaatatgctcgacaaggctaagcagttcgtttatttactcgaagacctaacggtggaagatttgggggatatgaccgtgtgggaaatgaaaaccttcttccacgaagaagtccgcaaagcctatgatctgaaagaaacccaggtagataaggtgcgtccaggactaatgcgggaggcggaacggtattttatcctccaacagatcgacaatctctggcgggagcatctccagtccatggaagctctccgggaatccatcggtttacggggctatggacaaaaagatcccttgattgaatataagcaagaaggttatgaaatgttcctggaaatgatgatcgatatccgccgcaacgtggtttattctctcttccagttccagccccagcaacaaccccaggccgtttaa
>SYNGTS_3133|3.618660444704978
atgagtgacttaattgttatcggctacgatgatgaatacaaggcagaggaagtacgccttgccctggccaagctacaagtagagcatttgatcgaaatggaagatgccgccgttgtggtcaaagacgaaaagggcaaagtcaagctcaagcaagccattaatctcaccagttccggcgccgttagtggcggcttttggggtttattgatcggtattttatttttcaatcccctgttgggagctgcggtgggagctgccagtggtgccttggccggtgccctcagtgacattggtgtagatgacaattttatgcgggaactgggggaaaccatgtgccccggtagttcggccctatttgtcctagtcaaaaaagttacccccgataaggttttggccgatgtgagcaaatacggcggtaaagtgctgagaacttccctttcccaggatgaggagtctcagttacaggcagtgctcgatcgccatggtttattggatggcgtcccagcggcggaatag
>SYNGTS_0626|3.6181933304890883
gtgaaaactgttttagttgtggaagataccaagtctgaccagttattggttcaggggcttttaaagtccatgggcacagaggctgtcatttgtaacaatgccgatgaagccctggaatggttaaacaaaaatacggtgcctgacctaattatgctggacatcgttatgccggatattagtggttatgacctatgtcgcaaaattcggggagaattggccctagaagatgtgcccattgtcttctgttccaccaaaaatgaggattacgaccgtttttgggccctgcgccaggggggtaatgcttatttgattaagccctatagccccattgagttgatgaaaaccgttaagccctatatttcctag
>SYNGTS_0442|3.61812062744386
atgccctgccacgaaggtcttcaccccctcgttccaaacttttgtacggttaccagtcctatgaacagctctcacctcgccccccaagtccaaggtctttacgatccgcaaaatgaacatgatgcctgtggggtaggttttattgtgcagatgaagggcaaagtttcccacgatattgtggagcagggcctgcaaatgttggttaatttggagcatcggggggcctgtggctgtgaaccaaacaccggggatggggccggtattttaatccaagttccccataaatttatccaaaaaatagccggggcggaaggcatcaccattcctgctccggggcagtatgccgtgggcaacatttacggttcccccgatccattggccagggctgaagctcgtcaaaaattcaatgacattgttgcccaagaaggcttaaaagttttgggttggcgggacattcctactcagaacgaacccctgggggaaacggcgatcgccagtgaaccgtttatgcaacaggtttacattgcccggccggaaggcttgactgatgacctggactttgagcgcaaattatacgtaatccgtaagttgacccacggggcaatccgatcgccgaaaattgatacctattggtatgtggctagtttatcggctcggacgttggtttataaggggatgctgaccacagcccaggtggggcagtattatccggaattgcatgacccggacatggaaagtgccctggcccttgtccattcccgctttagcactaatacctttcccagttgggagcgctcccacccctaccgctacattgcccataatggcgaaatcaataccatgcggggcaacgtcaactggatgcaggcccgccaggccctgtttgaatcgtccctgtttggggaagatatggccaaggttcagccggtgattaacattgacggcagtgattccaccatttttgataatgcgttggaactgctttatctggctggccgctccctaccccatgcggtgatgatgatgattcccgaaccctggagtgcccacgaatccatgagtcaggaaaagaaagcgttttataaataccattcctgtttgatggaaccctgggatggcccggcctccattgccttcaccaacggcaaaatgatgggggcagtgttggatcgtaatggtttgcgtccttcccgctactacgtcaccaaagatgatctggtgattatggcctccgaagcaggagtattgcccattgaaccggagcgggtggccaagaaaggtcgcctacaaccagggcggatgttcttggtggatatggaacaggggcgcatcattgccgacgaagaaattaagcaggagattgtcagtcagcatccctacggtgaatggctagcggctaatttgaaatccctggagcaattaccctcccccggcaatgttcctggcaccgatgcagaaagtttacggcaacggcaaatggcctttggttacacctttgaggaattgcgtattctcctagctcccatgggtcgggatggggtggaggcgatcggttccatgggggcggatactccgttggctgtactatctgacaagcccaaattactctacaactatttccaacaattatttgcccaggttaccaatccccccattgattccattcgggaagaaattattacttccgcagaaaccaccattggtggtgaaggtaatttgcttgatcctcggccagaaagttgccgcttaattgagttgaaaactcccattttaaccaacgaagatctagctaagctcaaagcgttagacgacgatgaatttaaatccgtcaccctagacattttgtttgatccgaaccaaggggaagcgggccttaaaactgcgttagataatttgtttacggaagctgaccaggccatttcccaaggagctaacctaatcattctcagcgatcgccaagttagtgcggaaaaagcggctatccctgctctgctggcggtgtcggggttacatcaccatttgattcgcaacggttcccgtaccaaggtgggtctagtattggaatctggggaaccgagggaagtgcatcattttgctgtcctactcggttacggttgtggagccattaatccttacttagcttttgaaactttggacggtatgatcgccgaaggtttactggttaatgtggatcacaaaaccgcttgcaaaaactatatcaaagccgccaccaaaggggtaattaaagttgcttctaaaatcggcatttccaccatccaaagttaccgaggtgcccaaatttttgaagcggtgggcttaaatcagagtgtgattgatgaatatttctgccgcacttcttcccgcatccaaggttctgatttaggtgtaattgcccaggaagctattttgcgccatcaacatgcctttgctcctcgccctggtgatttgcatacccttgatgtagggggtgagtaccaatggcggaaggatggggaagagcatttatttagtccccaaaccattcatttattacaacgggcggtgcgggaaggtaattacgagctttataaacagtacgccgccctggttaatgaacaaaaccaaaagttctttaccctgcggggcttactggatttccaagaccgagaatctattcccctcgaagaagtggaacccattgaagcgatcatgaaacgctttaaaaccggggccatgagctacggctccatctccaaagaagcccatgaatccctggcgatcgccatgaatcgcattggtggtaagtccaacactggggaagggggggaagatccggaacggtttacctggactaacgatcagggagattccaaaaacagtgccattaaacaggtggcttccgggcgctttggagtgaccagtttgtacctctcccaagcaaaggaaattcaaatcaaaatggcccagggtgcaaaacctggggaagggggtcagctacccggcaaaaaagtttatccctggatcgccaaagtgcgtcattccactcccggcgtaggtttaatttctcccccgccccaccatgacatttattccattgaagatttggcggaattaatccacgacctgaaaaatgctaaccgggaagcccgcattaacgtcaaactggtgtcggaagtcggggtgggcacgatcgccgctggggtggctaaggcccatgccgatgtggtgctagtgtctggctatgacggaggaaccggagcatcaccccaaacttccattaaacatgctgggttgccctgggaattgggcctagcggaaacccatcaaaccttggtgttgaacaatctccgttcccgtattgtggtggaaaccgatgggcaaatgaaaactggccgggacgtggctatcgccgctttactgggggcggaagagtttgggttttcgactgcgccgctggtatccctggggtgcattatgatgcgggcctgtcatttaaatacctgtcccgtgggcattgccacccaaaatccggaactgcgggccaaattcaccggcgatccggcccatgcggtcaactttatgacctttattgccacggaactgcgggaagtgatggcccaactgggtttccgcaccattaacgaaatggttggtcgcaccgatattctggaaccgaaaaaggccgtagctcactggaaagcaaaaggcattgatctttccactattctccatcagccggaagtaggggacgatgtgggtcgttattgccaaattccccaggatcatggtcttcagcattccctcgacatcacccagttattggatctctgccaaccggcgatcgccaaaggggaaaaagtcaccgccactttacccattaccaatatcaaccgggtggtgggcaccattgtcggcaacgaaatcaccaaacgccattgggaaggtttaccggaagatactgtccatctccatttccaaggcagtgcggggcaaagttttggggcctttattcccaagggcatgaccctggaactggaaggggatgccaacgattacctgggtaaaggattgagcggcggcaaaattattgtctatccccccaaaggctctagttttatcgcttcggaaaacatcattgccggtaatgtttgtctctatggcgccactgctggggaagtttatatttccggcatggtgggggaacggttctgtgtccgcaattccggcgtcaatacggtggtggaagcggtgggcgatcatggttgcgaatatatgaccggcggtaaagtcgtggttcttggtcaaacaggacgaaactttgcggcgggcatgagtggtggtgtggcctacatcttcgatgaaactggggattttgccacccgttgcaattccgccatggtgggtttagaaaaactagaagatcccgaagaaattaaggatctcaaagagttaatccagaaccatgttaactacaccgacagcgccaaaggtaaagctgttttagcagattgggaagcgagtattcccaaattcgttaaggtaatgcctcgggattataaacgggtattgcaagccatcaaaaaagcgctagaagcgggtttgagcggcgatgatgctttgaatgcggcgtttgaggagaatgccaaggatgtggctcgcattggggggagttag
>SYNGTS_2705|3.616512619982665
atggtaagttcagtcgtcgaaaaaacctctgtagcccataaagaaacggctttaatcctctggtttgaagaggtgggcacccatgatgttggtttggtagggggtaaaaattcttccctgggggaaatgattcagcagttgaccaacaaaggggtgaatgtaccttctggttttgccaccactgcctatgcttaccgctattttatccaagaggcgggtctggaacaaaaactgcgagatctctttacagatctcgatgtgaatgacatggccaatctccaggagcggggtcatttagctcggcaattaatcttagacacccccttcccccaaaatttacaaacggcgatcgccgaagcctatggtgccatgtgtgaacgctatggccaaaaaatgggtcgtaccggggtggacgtggcggtgcgctccagtgctacagcggaggatttgccagaggctagttttgcaggacaacaggaaacctaccttaatgtccacagcctttcctgtgtgttggaatcttgccataaatgctttgcttcgttattcactgaccgggctatttcctatcgccatcacaatggttttgaccattttgcggtggccctatcggtgggcgtacaaaagatggtgcgttctgatctggccacctccggggtgatgttttccattgatacggaaacgggtttcaaaaatgccgctctgattactgccgcctatggcctaggggaaaatgtggtgcaaggggcggttaaccccgatgaatattttgtgtttaaacctactttgaaagagggttttaaaccaattctggaaaaacgtttgggtagtaaagctatcaaaatggtctatgacgtgggcggttccaaactgaccaaaaatgtggaagtagcggagccggaacgggaaaaatattgcattaatgatgaagaaattctccaattagcccgctgggcctgcatcattgaagaccattattctggggtgcggggagtttatacccccatggatattgaatgggctaaggatgggcaaacgggggaattgttcattgtccaagcccgcccagaaacggtgcagtcgcaaaaatccgccaatgtgattaaaacctatgagttaaaagatcacagccaagtgttagccacgggccgcagtgtgggggcggcgatcggccagggtaaagcccaggtaattcgcaatgtgtcccaaatcaatcagtttcgtcccggcgaggtgttaatcaccaaccgcactgacccggattgggaaccgattatgaaacaggcttcggcgatcgtcactaaccagggggggaaaacctgccacgccgcaattattgcccgggaaatgggtattccggcgattgtgggttgtggagatgccaccgacacaatcaaaaccggggaagatgtcaccatctgttgctccgaaggggatgaaggttcggtttacagcggcattttgaactatgaagttcacgaaacggaactgtccaatttgccccgcaccaagactcaaattttgatgaatgtgggtaacccagaacaggcctttggatttgctagttatcccgccgatggcgtgggtctagcccggttggaatttatcattgctaaccacattaaggctcaccccctcgccctgatgaaatttgatgagttggaagatcccttggccaaggcagaaattgccgaactaaccaaactctatgctggcgatcgcccccggttctttgtggacaaattggcccatggtattgccatgattgcggcggcgttctatcccaaacctgtggtggtgcggatgtcggattttaaatccaatgaatacgctaacctcctgggtggtcgtcagtttgagccgaaggaagaaaaccccatgatcggttggcggggcgcttcccgttactacgatcccaattaccgagaagcctacgctttggaatgccaagctctgaaacgagtgcgggacgaaatgggtttaaccaacgtcattcccatgattcccttctgtcgtacccccgatgaaggtcgcaaagttattgcggaaatggctaaacatggcttgaaacaagggaaaaacggcttggaaatctacgttatgtgtgaattgcccagtaacgtcattctggccgatgaatttagcgaggtatttgacggcttctccattggctccaatgatttaacccaattaactttaggtttagaccgggattcttccctcgttgcccatctgtttgatgaacgcaatctaggggtcaaacggatggtcaaaatggccattgaaacggcgaaagctaacggtcgcaaaatcggtatctgtggccaagccccctcggattatcctgagtttgctgaatttttagtggaattgggcattgattccattagcttaaaccctgattctgtgctgaaaactgttctacgcattgcagaggtggaaaaagccctaggctag
>SYNGTS_2568|3.6164062130241166
atggaattactctatcaattagcctggctaattcccgtcctgcccctatttggcgcaacggtagttggcattggcctcatttctttcaatcaagcaaccaataaactacggcaaatcaacgctgttttcatcatttcctgtttgggggctgcattggtaatgtctggggctttgctctgggatcaaatccaaggccatgccagctatgcccaaatgatcgaatgggcatcggcggggagtttccatttggaaatgggttatgtgatcgatcacctcagtgctttgatgctggtgattgtaacctccgtggccctgttggtgatgatctacaccgatggctacatggcccacgatccgggttatgtgcgtttctatgcctatctcagtctttttgcttcctccatgctggggttggtaattagccccaatttggtgcaggtttatatcttttgggaattggtggggatgtgttcctacctgctgatcggtttttggtatgaccgtaaagccgctgccgatgcttgccaaaaggcctttgtcaccaaccgggtgggggattttggcttattactaggtatccttggcctttattgggccactggcagttttgatttcgggaccattggggaacgcctggagggtttagtatcctccggagtcctcagcggggcgatcgccgccattctggccattttggttttccttggtcctgtggccaaatcggcccaatttcccctccatgtctggctaccggacgccatggaaggtcccacccccatttctgctttgatccatgcagctaccatggtggcggcgggggtattcctggtcgcccggatgtatccggtgtttgaaccgattccagtggtgatgaataccattgccttcaccggttgcttcactgcctttttgggggccaccattgctttaacccaaaatgacattaaaaaaggtttggcttactccaccatttcccagttgggctatatggtgatggccatgggcattggggcctattccgctgggctatttcacctgatgacccacgcctatttcaaagccatgctgttcctctgttccggctccgtgatccacggtatggaaggggtggtgggccacgacccaatcctggcccaagatatgcgcattatgggcggattgcggaaatatatgcccatcacggccacctgtttcctgattggaactttagctatttgcggtattcccccctttgcgggcttctggtctaaggacgaaattctcggcctcgcttttcaggccaatcccctactctggtttgtgggttgggccaccgccggtatgactgctttttacatgttccggatgtatttcatgacctttgaagggggttttcggggcaatgaccaggaagcgaaagacggggttttacagttctacggtttactgcccaactttggcccaggagccatgaacgtgaaggaattggaccatgaagccgggcacgacgaccatggccacagcagtgaaccccatgaatcccctttgaccatgacgtttcccctcatggccctagccgtgccttcggtgttaattggtctgttgggacggccctgggccaaccagtttgaagcgtttatccatgcgccgggggaagtggtggaacacgccgctgaatttgaatggggcgagttttacgtcatggctggaaattccatcggcattgctttaattggcattaccgtggcttccttaatgtattggcaacacaaatttgaccccaaagtgttggcagaaaagtttccatccttgtaccaactgtccttgaacaaatggtactttgacgacctttacgacaagctgtttgtccagggttcccgtcgagtggcccgtcagattatggaagtggactacaaggtcattgacggagcggtcaacctcactggtttagtcaccctagtcagtggggaaggtttgaaatatctagaaaatggccgggcccaattctacgccctcattgtgtttggggcggtgttaggctttgtaattgtttttagcctcacctag
>SYNGTS_1441|3.6146154302465408
atggctgtaacgcgggcgaaaattgctttagacgcaatgggcggtgactatgcccccgaagagattgttatcggtgctatccgggcgagtcaggaattagatgtagatattttccttgtcggcgatcgccaggccattgaggattgtttaaaccgccatccccatcagggcattaaccttaccattgtcgatgcggaaggggtggtggaaatggaagaagatgcggtggtggtgcgccgtaagcccaaggcgtccattaatgtggcgatgaatttggtcaaagaaaaacaagccgatgcggtggtgtccgctggccattcgggagcggccatggcggcggccctactgcggctgggccgtttaaaaggcattgaccggccggcgatcggcaccttatttcccacaatggttcccggcaaatcggtaattgtgctagacgtgggggccaatgtggattgcaagcctaaatacctggaacagtttgccctcatgggaacggtgtacagccaatatgtgttgggggttgatagccccaaggttggtctgctgaacattggtgaagagtctaataaaggtaacaccctcgccctgcaaacccatgaattgttgcagagtaatccggaaattccctttgtgggcaacgccgaaggaagggacgtactttccggtaattttgatgtgattgtttgtgatggttttgtcggcaatattgtgcttaaatttgccgaagcggtgggggaaattttactgagcattgttaaagaagaactacccaggggctggcggggcaaattgggggccattattttagcccccaacctcaaacgcattaagcaacgggtggaccatgccgaacatggaggagccttactattcggggtcgatggggtttgtgtaattagccatggtagttcccgcagtggctccatttttaacgccattcgcctagctaaggaggcgatcgataatcaggtttctgtgcgcattaacagttccacttccctattaatggaacgacaaaaaacagaggaattacagaatatctag
>SYNGTS_0676|3.6126323116706605
atggtcgccctagaggcttgtatttttgtgactgtgatcatcggctttttaggtctgatttataaatctaatgtgtttatgaaaatcattgccatggacgtgatgggcactggagtcattgcctactattgcctgatcgcttcccgcactggctttcttactcctattgtcactagccaggaatccaccattccctatgccgatcccgttccccaagcagttatcctcacagccattgtgattggtctatcgattcaggcgttgatgttggtggccaccatgaaactggcccgggaaaatcccaccctagaagtaaaggcgattgaaaaacagtactggccatga
>SYNGTS_0661|3.611805140490087
atgacccctgactcccgtcaccgccgtctattggccaatcgctatcaactggttgagttggtgggtagtggagctatgggtcaagtctaccgagcggaagataagctccttgggggagtcaccgtcgcagtcaaattcctttcccaagccttgctcaatccccgcatgaaggaacggtttgaacgggaagccactatttcggccctactgggggaaaaaagtatccacattgtgcgggtgcgggattacggcctggacgaaaaggaaattcccttctacgtgatggaatacctccaaggggaaaacaattag
>SYNGTS_1361|3.6094893104034176
atgagcacccaagataaagcccgtgaacttctggccaaagagcgtcaaaacgaacagcaacttcatgaaaatatggcggctcgggcggcggaaaccgaactaaccgtagcggaagacttggatgagaaagccagggaattgttagcagaggaacggcaacaggaaaagcatgtggaagaaacaatgcttagtcgctccaccgaagagttgagttag
>SYNGTS_2194|3.6090490861298337
atggataccaaagcttttaaacggtctctgcaccactccgacaattaccatcgcaaggggtttggccatggggaagaggtgatgggggtaatgaatacggaataccaaagtcacctaatccaggaaattcgtcagaataattaccgcctagagcggggggatgtcaccattctgttggcggaggccttcggtttttgctggggcgtggagcgagccgtagccatggcctacgaaacccgtcaacatttccctggcgatcgcctctggattaccaacgaaattatccataatccttcggtgaatcaacgactgcgggaaatggaagtgaattttattgatgtggttaacggggaaaaggattttagcggcgtggccaagggagacgtggtgattctgcccgccttcggggccagtgtggaggaaatgcagctactcaacgaccgggagtgtaccattgtcgatactacgtgtccttgggtttctaaagtttggaattcggtggaaaaacataaaaagaaagagcatacttccatcatccacggcaaatataaccacgaagaaaccattgccaccagttcctttgctgggacctatttaattgttttgaatatggccgaagcccaaaaggtttgtgattatattctccacggtggcgatcgccaggaatttttagactatttcgccaatgcccattccgctggttttgacccggaccaagatttagttcgtttgggggtcgccaaccaaaccaccatgctgaaaagtgaaacggaaatgattggcaaattgtttgaaaaaaccctgttgcaaaaatatggcccaatcgagttgaacaatcactttatgagttttaataccatttgcgatgccacccaggaacggcaggatgccatgtttgatttagttgaagaagacttgtccttaatggtagttattggtggttttaattcttctaatacgacccatctccaagaaattgcggtggaacatggtattccttcggttcacattgacagcggcgatcgcattgggccgggcaatcgggtggagcataagcccctgggcaaggatttagaagtgttggaaccctggctaccggcggggaaaattacggtgggggtgacttccggcgcttctacccccgacaaggtagtggaggaagtgatgaaaaaaatcttggccattaaggaagcccaacccgtcctagaaattgcgggatag
>SYNGTS_0580|3.607537483499852
atggctgatcccctcacccctgctatcagtgaccgcatttgtaaacacatgaacgaagaccatgcctcggcgatcgccctttatgcccaggtttttggtcaacaaaccgatgtaaccatggcccagatgcaggccatcgatcccacgggtatggatttagtggtggaaagtgagggtggctcaaaaactatccgcattgaattcgagcaacccctgaaggattctgaagatgcccaccaagtattgattgccatggctaagcaggcccggagtgttggtaaaaatagctaa
>SYNGTS_3080|3.605784602547555
atgaacatccccatccttgaccttaagccccagtaccaaaggatcaaagccgaaattcaacaggcggtgaatggtgtcttggaatcgggacaattcattttgggcaaaaccgttgcagattttgagcaagccgccgccgattatctgggggtgaaatatgccattggggttaattccggcaccgatgccctgatgattggcctaagggcattgggcattggcccgggggacgaagtaattaccacccccttttccttttttgccacggcggaatccattagtaatgtgggggctaaaccggtttttgtagatgtggcgatcaccgattttaaccttgatcccgacaaaatcaaggcggccatcaccccccgcaccaaggcgattatgccagtgcatttattcggtcagccggcagccatggcccaaattaaagcccttgccgatgcccatggtttgaaaattattgaagattgtgcccagtcctttggggctatctatgccggtgattgcttgggttgtgaccagggctgtgatgaccaagttagacaagccctagtgggtcaatacactggggccatgggggatgtgggcgcattttccttttttcccactaaaaatctgggagcctatggtgacggtggtttgatcaccactaacgatccggcgatcgccgatttggcccgctgtctgagggtgcatggttctaaacaacgctatcaaaacgaaatgctgggctataactcccgcttagatgcgttgcaagcggccattttgaacgtcaaactatcccatttaaaggaatggagcctgggccgtcgtcgggtggctcagacctataatgatctgttccaaggggtggaaggcattattacccccaccatcactgctggccatgtgtttcaccaatacaccctgcggattttgaacggtcaaagggacgccctcgctaacgcaatgcaaggcatggggattagtaccatgatctattaccctgtgccccaggatcaattgccggtgtaccggggtcagtatgcccccaaccccatcagcgatcgcctggccacggaggtgttgagtttacccatctggccggaaatggaaaccgaaacggtgcaaacggtggctgaaaaaattagccaggttttacctagtttgtaa
>SYNGTS_2301|3.6021309244340975
atggctaaagtaatgattgtgggagctgggggcgtgggcagtgtggtggcccacaaatgcgcggctttagaggactttacagacattcttctggctagtcgcacggtggccaaatgtgatcaaattgcggctcacattggttcccccaaggttaaaactgctgccctggatgcttttcaggttagtgacacggtcaaactcctacaggactttggggccgacttgctcattaacgtggctttgccctaccaggacttggtgttgatggatgcttgcttagaagcgggggtggattacctcgacaccgctaattacgagcctcccgacgtggccaagtttgaatatagttggcagtgggcttaccaagacaagtttaaggatgccgggttaatggctctgttgggttgtggctttgacccaggggtaacgggagtttttactgcctatgccctcaagcaccattttgatgagatccattacctagacattgtggattgtaatgcggggaaccatggtcaggcctttgccaccaatttcaacccagagattaatattcgcgaaattacccaaaagggccgttaccacgaagatggggtttggcaggaaattgatcccctttccgttcaccgggatattaactatccccacattggcgatcgcccttcctatttgctctaccacgaggaattggaatccctggtgaaaaatattcctaccctgaaacgggcccgcttttggatgaccttttcggaagcttacattaaccatctgcgggtgctggaggcggtgggtatgacccgcattgatgaagtggaataccaggggcaaaaaattgtccccctacaatttctcaaggctgtgttaccggaacccgcttccttggcggaaaattattcggggcaaacctccattggttgctacatcaagggcgttaaagatggtcaagccaaaacctattacatctacaataactgcgaccatgctgtctgttttgccgaagtaggctcccaggccatttcctacaccaccggagtgcccgccgcgttggggggactgatgatggtacagggcaaatggaagcaagcaggggtattcaatgtggaagaaatggaccccgatccgttcctcgccaaattgggggaaatgggtttgccctggcacgaagtagtcaacggcccttttccttttgacgattag
>SYNGTS_2216|3.601975370603103
atgttaaaagtcctgcatctttctgatattcacctgggcagtggtttttcccatgggcacattaatccggccacggggttaaatacgaggttagaggatttcattcagagtttacggctgtgcattgaccgggcgatcgccgaacccgccgatgtggtgctatttgggggggatgctttccccgatgccactccgcccccctatgtgcaggaagcctttgccgccgaatttcgccgtttagccgatgccgatattcccacagtgttattggtgggcaaccatgaccaacattcccagggcagtggaggagctagtttatgtatctatcgcaccctggctgtgcccggtttcatcgttggggatcgcctggccacccatttaattcccaccgccaatggagatctacagattgttaccttgccttggttaacccgttcgactctcctaacccggccggaaacggaggggttatccttggaagcgattaatttgctgttgctgaaaaagttacagcccattttggaaggggaaattcggagtttagatccccaattacccactattttgttggcccatttaatggcggaccgggccacctttggggcggaaaaaaccctgtccgtgggcaagggctttaccattcccctggctttgattaatcggccggaatttgattacgttgccctgggccatgtccataaacatcaaaatctcaatccccacaataatccccccattgtttatcccggtagcattgagcgggtggactttggcgaagaaaaggaagacaaaggctatatttggctagaaattagtaaaggaaaagtagattggcaattctgtcccctgcccgctcgcccctttaaaaccattaaagtagatgtgacggaagcgacggatccccaaggggaattattaatggcgatcgccaaaacagccattgacaatgccgtggtgcggctaatttaccaaattcgttctgaacagctagaacaaatcgataaccgcaaattacaggaggctttaaagccgagccattcctacaccatccgtccagaactggttagccagttggcccggccacggttgccagaattgggagtaggttccgcccttgatcccctggtggccctcaaaacctatctggaaaataaaaaagacattaaagagttaatgcccgacctcatggaagcagccgagcatttacttaatggcagtgaagaacaatggttagaagcggtgggggattga
>SYNGTS_2608|3.600076198149803
atgattgaggttgaacatctcagcaaagtttacggttccaccactgccatccagaatgtggacttttcggtgcaaaaaggcgaaattctcggttttttggggcccaatggagcggggaaaaccaccaccatgcggattttggctggttacattccggccactaccgggacagtgcgggtggcagggtttgatgtccatgaacaatccctggcggtacgaaagcgcattggttacctaccggaaaatcctcccctctatggggatatgactgtggccagctttttaaactttgtggctagcattaagggcgttaaaccaggcgatcgccggcaaagggtgatctgggccatggaacggtgccagttaacggaaaaacgcaaagtcctaattcgcaagctgtccaagggttttaagcaacgggtgggcattgcccaggccattgtccatgatccagcggtgattattttggatgaacccaccgtgggtctagacccgaagcaaattattgaggtgcgtaatttaattaaaagtttggcagaggaccatactattatcctttccacccatattttgccggaggtgagcatgacctgtgaccgggtgaccatcatcaatcaagggcgggtggtggccaccaataccccggacaatttactggcggagctaaaaggaaatctcagttatcagttggaagtagctggggcagaaggaatggcgatcgcccattgtttacagtccttgcccggtgtggaagaggtgcaaactaaaacccacccccaacagcaggaacgccaacaaattttggtgcggagtaatcaactggaagaactggggcaacaattagcccaggcgatcgtcacccagggttgggatttatacgaaatgcaacggctacgccccactttggaagatgtgtttttaaatctgattactagcgaggcggtggacgaagaaatggccgtggaattgcccgaagaaaaacccgaaaatccagaagaaagcaataaaaattcagaaaatgctcagtaa
>SYNGTS_2958|3.5971328715298467
atgcccctgccccgtttactaaccattgtcctcgctgtcagtttcattttggggatggtgatttggctcattgatgccattctgcggctttattcccaggtggcttggacttccccttttttggccaatattgtcattttgctagttattgcggtactagctctgttgattgccacttttttttactatttcaacctggctaatcagcccaaggatagttctggtaaaaaacggcgacgcataaaattacctgagcaaaaaaacgaaacggcggcggctaatttacaagcagtgcggcggcagatgcaacaaatccaagaccaggtggcccaaaaagcgctattggaaaaaacccgtttaattgaggcgcagttaaaacgaggcaatttaaatttagtggtgtttggcacaggatcggcgggtaaaacctctttggtgaatgctttattgggccaaattcagggagaagtagcccccaccatgggcaccacgatcgccggggaaaaatattatctttacttggatggggtaagccgggatttggaaattacggacacaccgggcattttagaggcgggggtgcggggtacggaacgggaaacagcggctcggcaattggccacggaggcggatttgctactgtttgtggtggataatgacctacgtcagtcggaatacgaacccctgcaagcattggccaaaattggtaaacggtctttactcattctcaataagactgatctgtatcccccggatgaggtggaagtattattgcaaaccctccggcaacgggttaaagcctttattcccccggaagatgtgttggcgatcgccgctcggccccaggatgtggccattcaaccgggattactgatgagaccagagccggaaattgagcctttggtgaaacgtttagtgtccgtgctccgcagtgatggggacgatttgatggcggataacattctgttgcagtcccaacggctgggggatgaggctcggcaaattattgaacagcaacggcaacgggaagccatgaaaattattgaccgttaccaatggattggggcgggagccattgccgtgacccccttgccagtgattgatctgttggccactacggccattaatgcccaaatggtggtggagatcggtcgggtctatggctgtgaaattgacggcgatcggggcaaggagttggccatttccctgggtaaaacctttgtgggactaggcattgtcaaaggggcggtggagttgatggcccaagccatgcagttgcaactcactacctatatcattggtaaagcaattcagggcatcactgcggcctacctcacccgcattgctggtaaaagttttattcaatatttccgtcaggatcaggattggggcgatggcggcgtggcccaagtggtggaacaacaattccaactcagtcgcaaagatgaatttatccaagcctttgttaaacaggcgatcgccaaagtggtggaacccctggaagatttttggggcaaggaaagcccagatactaccccagaacagctagaacccttgccagaactgagagatttaacgcccctagaggaagaattcatcgaagccatcctacctgaaccggaagtttaccatacccgttatgccgattgggatagtccccgaccccagcgccaggatgattggtaa
>SYNGTS_1398|3.5942924511867624
atggcagaccaattgatccgcgccaccgccgccgatgggggtattcgcgcagtgggggtaattaccaccaacctaactgaggaagcccgccaacgccatcgcctttcctacgttgccaccgcggccctcggccgcaccatggccgccgggttactgctggcttctagcatgaagcaggaaaaatcccgggtaaatatccgcatccgtggtaatggccccctcgggggtctgttggtagatgccggtttagacggtaccgtgcgggggtacgtacaaaatccttcggtggaactcgctcccaatgcccaagggaagttggacgtggggggcgcagtgggccaggatggctttctctatgtggtgcgggatgtgggctttggctatccctactccagcacagtggagttagtttccggggaaattggtgaggatgtcacccattatttagtcacctccgaacagactccctccgccctgttgttgggggtctttgtgggcaaagatggggtaactgctgccggggggctacttttacaggtaatgcccaaggctgcccgggacgaagcattggttgccgctttggaatcccgattggggcacttgaccggcttcacgccccttttgcgttcaggcaaatccctcaaagatatctttcaagaattattgggggattttggtctggccattctgccggaagtgcaacttttacgctttgattgtcgctgttcctttccccgggttttgggagccctaaaaatactgggacaagatgaactggaagatatgatcgaaaaagacaatggagccgaagccacctgcgatttttgcggtgaagtctaccaggccgatcgccatcatctggcccagttaattggggaaatccaacgggaaaaagccgaaaagctttaa
>SYNGTS_1975|3.5939367604812413
atgcaaaaagattttgaacggctttttcatcgggccgaagaccactatctccaacctccggaaatcatttcctttcataagcaactggggttgatgcgggaacggttgagtgcttaccgtctactccgggacaacgaaattgtcatttttcaggcgatcgccgatcggttagaagaggaatttagcaacgtcccggcaacccaattacaacaggcccttctgcactggattagcgttttgcgctatggggccatggccatgctcctcagtaatccggaatatctccaataccgtttactggaatggctcgaaggtatggttcaagcccacgacctattggcgatcgaaatccgactatccgcattactcaaggaacagttggagtccctcttgggtggcccccaataccgtctcctagaaccctttctagttcaggccgaccaaaccatcctcggccaagcccccgccgccgttgcagaggaagaagcagaaatgatgaccctaggagagtaa
>SYNGTS_0611|3.5939324033389735
atggaaccgttagaaccgctacaacattttctgccccaggtttggtttttcattttggggttatttctctttctctatgtcctgttggatgggtttgatctgggggtggggattttgtcccttacggcttccagcgaagaacggcgcagtattctgatgaccagtttgggtaatgtttgggatgccaacgaaacctggttagttttaatgggcggctctttatttggggcttttcccctggcctacgccaccattttgaatgctctctatttaccggcggtgattatggtggtggggttaattctccgggcagtgtcctttgagtttcgggaaaatgctaatcgtaaattagtctggaacatcgcctttggggtcggtagtttcctcgccgccctaggtcaaggttttgcccttggcagtgtgtttgaaggcattaccgtcgatgcccagggacattttgccggcaccatgtgggattggctgacttggcgatcggtcattgtggcccttaccctcatccagggttatgtgttgatcggctccacctatctcattttgaagacggaaggagaattgcaaaaaacctatttcaagacggcggcgatcgccacttggaccactttggcgggggcggtgtttattaccattagcactccagctttttccgaagaggccagggcccaattgtttaccgctccgttggtgtacatttttgccgccattcccctggtgggcttactgttcattggcctactgttgcggagtttgtatctgcgggaagaaaataccccgattatctggacatttttagtcttttccctttcctttattggtttgggtttcattattttccccaacatcattccccccagcgtcactatttatgaagcggcggcggcccccagttccctagtgtttatgctgactttcattggtttcctgatcccgatcctgttgttctacaacatctacaattacttagttttccggggcaaaattgtcaccgactag
>SYNGTS_0367|3.59124877604236
gtgctagtgtgtatggccttttccctgggggtgaccctggtggatggttggggatataaattttccattcccatccaggagagcattgtgcccagcattgtgttgggattgctgttagtgtttcgcaccaacaccgcctatgaacgtttttgggaaggacgcaaagcttggggcaccatggtcaacaccattcgtaacctctctcggatcatttgggtttcggtggcagaacccagtccccaagcccaccaagacaaaattaaaattctgcatcttctggtggcctttgccgtggccacaaagttacacctgcgctctcaacccctaaatgaagaaatttgggctctgttgccggaatccggttaccggaagcttgaggacctaaataatccacccttagaaatcgccttttggatcagtaattatctgcaacgggaatacgaccaaaacaatattaatgcctatcagctcaccgccatgttgcgcttggtagacaccatggtggatgtgttgggcagttgcgaacgaattttaaaaacccccattcccctggcctacgccatccatttgcgccagctaatctttctctattgcttcattacccctttccagattgtgaataccctccattgggccacggcttttgtggtgggaattatcgctttcactgtcttcggcattgaagaaattggagtggagattgaaaaccccttcggccacgatgccaacgatctgcccttagaccaaatttgccagactatgcaggccaacctggaagatttaatccagttacccccctggcaccagatctcccatggggactag
>SYNGTS_2006|3.591145454747002
ttggagcagtgcgccgcccaaccggatttttgggacgatacggaccaagcccaacaaattctccagactttgaacgaaacaaaatcccagttagagcaatggggcatttggcaacagcagtggcaagatagccaggccattgtggagcttttggagttagaggacgaccaagccctactgacggaagcggaaactaccctggaacaactgcaaaaagaattagaccgttgggaactgcagcagttactgtctggcccctatgacgcgaaaggggccactttaactatcaatgcgggggctggagggaccgatgcccaagactgggcggaaatgctgctgcggatgtacacccgttggagcgaaaaacagggctacaaagtccatttggcggaaatttccgagggagacgaagcgggcttaaaatccgtcacgttggagattgaagggcgttacgcctacggttacctcaaatcggaaaagggcacccatcgtttggtgcgtatttctccttttaatgccaacggtaaacgccagactagctttgctggggtggaagtgatgcctttgctgggggaagaagcaattagtttggatattccggataaggatttggacatttccacctccagggccggcggtaaaggcgggcaaaacgtgaacaaagtggaaaccgctgtacggattgttcatctacccacaggtttggctgtgcgttgcacccaggaacgttcccagttacaaaataaagaaaaggccctagccattctcaaagctaagttattaattgtcctagaagagcaacgggcccaggcgatcgccgaaattcgaggggacatggtggaagcggcctggggcacccaaattcgcaactatgtttttcatccttaccaattggtcaaagatttgcggactaatgtggaaaccaccgatgtggggggcgtgatggatggggaattatcagattttattgaagcttatctccgacatagcgcccgcttggatagctaa
>SYNGTS_1452|3.590998277703914
atgtcccagacctataacgtaaccctgctccccggtgatggcattggccccgaaattatggcggtggcggtggcggtgttaggcaaagtggccgaccagtttggctttgcgtttaattttcaagaggctttaattggcggagcggccattgatgccacagggcaacccctaccggaggcaaccctagcccaagcaaaggatagtgatgcggtactcttagcggcgatcgggggttatgcctgggacaatttaccccgttctcaaaggccggaaactggtttgcttgccattcgggaagggttggggctatttgccaatttacgtcctgcgacgatcttcccccaattgattgacgcttccagcctgaaacgggaagtggtggaaggggtggatattatggtggtgcgggaactaaccggcggcatttattttggtaaaccgaagggtattttcgagacggaaacgggggaaaaacggggggtcaataccatggcttacaccgtgggagaaattgaccgcattgctaaggttgcttttgaaacggctcgtaaacgacgcgggcaactctgttcagtggataaggctaacgtattagatgtgtcccaactgtggcgggatcgggtcatggcgatcgccgtagattatcccgatgtggaactgtcccatttatatgtggataatgcggccatgcaattggtgcggagtcccagacaatttgacaccattgtgacgggcaatttatttggtgatattctttccgacattgccgccatgttaaccggcagtattggcatgttaccctccgccagtttgggcagtgatggccctgggttatttgagcccgtccacggttccgccccggatattgccggccaggataaagctaaccccctagcccaggtgctcagtgccgccatgatgttgcgctacggtttggatcaaccccaggcggccgatcgccttgaggatgcagtgaaaaaagttttagaacagggttaccgcaccggtgatattctttctcctggcacacaattggtgggctgtcggcaaatgggagagcaattgttgagcatcctagatgaaatgtaa
>SYNGTS_3155|3.590927375948332
atggcccgtttagccctgctgagtgtgtccgacaaaagtggcattgtggaactggcccaacggctagtgaatgaatttcagtttgacctgatcagtagtggtggtactgccaaaaccctcaaagaagctggggttcctgtcaccaaggtgagtgattacaccggggcaccagaaattttgggtggacgggtcaaaacgttgcatccccgcatccatgggggtattttagcccggcgggatttgcccagtgaccaggcggatttagaagctaacgatattcgtccgttagatctggtcgtggttaacctttatccctttgagcaaaccattgctaaaccgggggtcaccgttgctgaagcagtggaacagattgatattggtggcccggccatgattcgagccaccgccaaaaactttgcccataccactgtcctcaccaatcccaaccagtacgaagcctatctccaagctctgcaggaacagggggaaatacccttggctttgcgccaacaattcgctggggaagcctttgccctcaccaatgcctatgaccaggcgatcgccaattatttcagtggtttaagtggggacagtgcaaaccaatttggccttagcggtacattgcggcaaccgttgcggtatggggaaaatccccaccaaagtgcaggttggtatcaaactgggcgggaagccaccggctgggccaaggccgagaaactccagggcaaggaactgagctataacaatttggtggatttggaagcagcccggcgcattatcaacgaattcgatgtcagggaaccggcggcggtgattttaaagcacactaatccctgcggtgtcgccctggcccccacattggtagaagcctatcaaaaagcctttaatgctgatgccacttccgcttttgggggcattgtcgccttgaatcaacccctggatggacccacggcggcggccatggtcaaaacttttttggaatgtattgtggccccgggctgtgatgctgaagcccaggaaattctagctaagaaaaacaatttgcgggtattgattctccccgatctggccaccggccccagccaaaccattaaggcgatcgccggaggatttttagtacagtcagcggatgatgaacgggaagaccccagcacttggcaggtggtgacggaaaaacaacccagtggggaggagttggcggaactagcttttgcctggaaagtgtgcaaacacgttaaatccaacgccatcaccatcaccaaaaataaaaccaccttgggggtgggagcaggacaaatgaatcgagtcggctcggtggaaattgcccttaaacaagcgggcacagaagcccagggagcttgcttggccagtgatgcgttctttccctttgacgattctgtccgcaccgccgccgccgccggcattaccaccatcatccaaccgggggggtccatgcgggaccaggattccatccaagcggccaacgaattgggcttagtgatgattttcactggggtgcgccatttcctccactag
>SYNGTS_0811|3.5889518658528115
atgaaagacgtttccctccattctcccaaacagaccccttctaaaatttccttggcctacctggggctagtcctggtgggtatgggcattggtgctggggggacatttgtcttaactaatccccaatgggcggatcatttaacaaataattctgttatttctcccttagtaactaatcaatccattgctcctgccaatgagagcttagcaacgaacttacaaagtcgtttatcccctagagagcccagcaattttgtcgtggacgtggtggaatccaccggccccgcggtggtgcgtatcaatgcccaaaaaacggttaaatcccaggtgccccaggcatttaatgatcccttcttgcaaagattttttggttcccagatgccccccatgcccaacgaacgggtgcaacggggaacgggctccggtttcattgttagtaatgatggcaagattttcaccaatgcccatgtggtggatggggccgatgaagtgacagtaactcttaaggatggtcgttcctttcccggtcgggtgatgggttctgatccctctacggatgtggcggtggtcaaaattgaagctggtgatttacctaccgtggccttaggggactccgatcacctgcaggtgggggaatgggcgatcgccattggtaatcctttaggattggacaatacggtcaccacagggattttgagtgccacaggccgccgcagtgcggatattggtgtgcccgacaaacgggtggaatttatccaaaccgatgcggccattaaccctggtaactctggtggtcctctcctcaatgcggatgggcaagtaattggtatgaacaccgccattattcaaaacgcccagggcattggttttgctatccccatcaacaaagcccaggaaattgctcaacagttaattgctacgggcaaagtggagcacgcctacctcggcattcaaatggtgaccatgaccccggaactacaaagccaaattcgccaagaaacgggtatgaacattcctgtggataagggtgtagtgattatgcaggttatgcccaactctccagcggcgatcgccaaactggaacaaggggatgtgctccaatctctccagggacaaccagtggaaaatgctgaacaggtacaatccctagtgggcaaactggcggtgggagacgaagtggaactaggcattctccgcaacggccaacagcaaaatttaaccgtcaccattggtgccctgcccagcgcccctccccaataa
>SYNGTS_1356|3.587368087116395
atgatccatgccggtcaatccagttccttgactccagcggcgtccccccctcaccggcggggtaaacacaaaattttcattggcatggccccgggggttggcaaaacctatcgcatgttggaggaggggcaacagctcaagcaggaaggctttgacgtggtgattggcctgttggaaacccacggccgggaggaaacggcccaaaaagccattggtctggagcaagtccccctcagaaccatgatttggcaagggcgatcgttgctggaaatggataccggagccattctggcccgatcgccgcagttggcgttagtggatgagttggcccatactaacatccccggtgcggagcgggaaaaacgctatcaagatgtggaacttattttggccgcaggcattgacgtctattccaccatcaacattcaacatctagaaagcctcaatgatttggtgtataaaatttccggggtggtggtgcgggaacgggtgcccgatcgccttttggatgaagctgacgaagtggtagtggttgatgttaccccagaaaccttgcaagagcgtttgcaggaaggcaaaatttacgcccaggacaaaatcaaccaagccctgcaaaactttttcaagcgccagaatttggtggccctgagggaactggctttgcgggaagtggccaacaatattgaggaaaatagtcgccatgatcaacagactaatcactgtgctgtccacgaacggattttggtgtgtatttccacctaccccaattccattcaattattgcgacggggggggcgcattgccagtcaaatgaatggtcgtctatttgtcttgtttgtggctcccaccaatcagtttctctccaaggtggaggcactccatgtggaaacttgtcaacatctgacccaggagtttgaaggggaatttattcgccaggaatccgacaacgtggtgggggccattgcccaggtggccacaacctatcgcatcacccaaattgtgttgggggaaagtcggcgatcgcggtggcatttactgatcaagggttccattattcaacggttaatgcgctgtttgcccactgttgatctgcacatcattgccaatggctaa
>SYNGTS_2947|3.5852082884199996
atggctcgatctgcttttggctggggattttcggtgatcgccgttttgatggtgggcagtatcaccgcttgcaacaccaccaccaccaccgagccagggcaaggggaaaatgctagccaggcccccgctaatttgaccttggtcagctacgccgttaccagggatgcctttgaaaaaatcattcccaaattcaccgaagaatggaaaagcaaaaccggtcaagatgtcacctttgagcaaagctatggcggttccggcagtcaaactagggccgtggtggatggtctagaagcggatattgttgccttagccctcagttccgacgtgcaaaaaattgaaagtgcagggctgattcagccggggtgggaacaggaagcccccaatggatcgattgtgactaactcggtcatcgcctttgtgaccaaagcatcggacaacatcaaagtagaaaaatgggcagatttggccaaccctgaagtcaaagtgattaccgccaacccaaaaacttccgggggggctcgctggaatttcctcggcatttggggttcggtaaccaaaaccggaggcacagaagaacaagcctttgattttgctggtaaggttttagctaatgctccagtattaccaaaggatgcgcgggagtccaccgatgttttttataaacagggtcagggcaacgttttgctcaattatgaaaacgaagtgctattagccaagcaaaaaggggaaaatcaaccctatatcattccccaggatttcaatgtttccattagcggccctgtcgctgttgtggatactaccgtggacaaaaaaggtaccagggaagtagctgacgcctttgtgcaatatttgttcaccccagaagcacaacaaatttttgctgaaaccggattccgccctgtgaatgaagaagttttggctaagtttgctagccaatatcccaaagttgagaatttagccaccattgaagagttcggcggttggaaaaaagcccaagcagaattctttgatgaagggggtattttcgacaaagttattaccaaaattggtaggcaataa
>SYNGTS_1342|3.5847370223834822
atggcagccaccctatctcgtcttgatatatccgtcgatggtgtcagcgttacctataacaacgcccgtttggccctttataacgctacctgcaccgttgaacccggcaccattaccgccctggtggggcccaatggcagtggtaaatcgactctgttcaaatccatcatggggtttttgcaaccgagtcagggacgggtacgcattggtggcttttccgtacaaaaggcccaaaagcaacagttgatggcctacgttccccaagctgatgaggtggactggaactttccggtcagtgtgtttgatgtggtgatgatggggcgctatggctatatgaatgtgttgcgtattcctagcgccaaagaccgtcgtttggtgatggaaagtctagagcgggtgggcatggtgaaataccgcgatcgccaaattggggaactttccggcggtcaaaagaagcgggcatttttggcccgggccttggcccaggaaggcaaggtaattctgttagatgagccttttaccggggttgatgtgaaaacagaaaaaggcatgattgatttactcatggaactgcgggatgaggggcacaccattctgatttctacccatgatttggcctccatttccaccttttgtgaccacaccattctgctcaaccgcactattttggcccagggtaaaactgaagaaaccttcaccaaagaaaatttggaactgacttttggtgggctaccaatgctgagtctgaatcagatgtttgaatcgacagaggtagatgcgtga
>SYNGTS_2215|3.5834228382289277
gtgctagacgaacaagcaaagaaaaccctcctgcgtaaaattccccacggcctctacgtctgtggtgttaagtccggagaagaagccaatggtttcaccgccagttgggtaatgcagggttcctttgagccgcccctggtggttaattgcgtgcgcactgattccatttcccatcggctgttacaggaaagtggccagtttgccctcagttttctggcggcggaccaaaaagatgtggcggcgcaattttttaaaccccaacggcgggtgggggacaagtttgaaaattttgatgtgcttgatgcccccgaaaccggttgtcctgtgctcaaagactgtctcggttatgtggagtgtcgggtggtagggtctgtggcccacggcgatcacaccgtttttgtcggcgaagtcattggagcccaggtttttaatgaaggagatcccttattactagaaagcactggctggaactacggcggttag
>SYNGTS_1858|3.582624079962367
atgcttgttaaatccactacccgccacgtccgtatttttagcgctgaagtacaaggtaatgaactgattcccagtaacaatgtcttgaccatggatgtggaccccgataacgaatttgtttggaatgaagatgctctccaacaggtttatcgtcgcttcgatgagttggtggagtcctacagtggtgaagatttaactgactacaatttacggcgcattggctcggatttggagcattttatccgtgacctgttgcaagcaggtaaagttagttacaacctagattgtcgggtgttgaattacagcatggggctgcccaaggtggaaaatcaggaaactgcaggaaaatattggctggataactaa
>SYNGTS_2386|3.581765363945383
atgtttgatccaacggcaattattgagcaacaaaccaacggcattaactacgacatcaccaccgaagatttgattgctaagcttcagcaatgggatgggcaatatggcattgaaatcggtgaagtgagctttgatagcctcatagtccgctttgagaacttacccacggatttgaaagccctagccgaggaaatttacgagttctgccccgatgtcattgaccagggatttggttgttttgatgatattctcgcgatgggcaaggaagctggcgaagaaatcccccccgatttgcaaaacctgctagagggagtggattgggatgatcccgactttgggttaaccatcctgcaaaatgccctgcgccaagaccaaggggtagccctttggtgggactag
>SYNGTS_0008|3.5781361412095984
atgacaacgactctccaacagcgcgaaagcgcttccttgtgggaacagttttgtcagtgggtgacctctaccaacaaccggatttatgtcggttggttcggtaccttgatgatccccaccctcttaactgccaccacttgcttcatcattgccttcatcgccgctccccccgttgacatcgacggtatccgtgagcccgttgctggttctttgctttacggtaacaacatcatctctggtgctgttgtaccttcttccaacgctatcggtttgcacttctaccccatctgggaagccgcttccttagatgagtggttgtacaacggtggtccttaccagttggtagtattccacttcctcatcggcattttctgctacatgggtcgtcagtgggaactttcctaccgcttaggtatgcgtccttggatttgtgtggcttactctgcccccgtatccgctgccaccgccgtattcttgatctaccccattggtcaaggctccttctctgatggtatgcccttgggtatttctggtaccttcaacttcatgatcgtgttccaagctgagcacaacatcctgatgcaccccttccacatgttaggtgtggctggtgtattcggtggtagcttgttctccgccatgcacggttccttggtaacctcctccttggtgcgtgaaaccaccgaagttgaatcccagaactacggttacaaattcggtcaagaagaagaaacctacaacatcgttgccgcccacggctactttggtcggttgatcttccaatatgcttctttcaacaacagccgttccttgcacttcttcttgggtgcttggcctgtaatcggcatctggttcactgctatgggtgtaagcaccatggcgttcaacctgaacggtttcaacttcaaccagtccatcttggatagccaaggccgggtaatcggcacctgggctgatgtattgaaccgagccaacatcggttttgaagtaatgcacgaacgcaatgcccacaacttccccctcgacttagcgtctggggagcaagctcctgtggctttgaccgctcctgctgtcaacggttaa
>SYNGTS_1223|3.577547135100867
gtggtaacgctctctaatacttcgatggtggggggacgtgaccttccctctaccggttttgcttggtggtcgggaaatgcccggctgattaatctttccggtaaattacttggtgcccacgtggcccacgccggtttgatcgttttctgggctggggccatgaccctatttgaagttgcccacttcattcccgaaaaacccatgtatgagcagggtttaatcctcctgccccatattgcgaccctgggctggggcgttggtcccgctggagaagtgactgatattttccccttcttcgtagtaggggtgctgcacttaatttcttccgcagttttaggtcttgggggtatttaccatgccctccgtggcccggaagtattggaagagtattccagcttctttggctatgactggaaagataaaaaccagatgaccaacatcattggctaccacttgatcctgttgggttgtggtgctctgttactggtctttaaagccatgttctttggcggtgtatacgacacctgggcccccggtggtggggacgtacgggtgatcactaaccccaccctcaacccggcgattatcttcggctatctgctgaaagcgccctttgggggagaaggttggatcatcagtgtcaacaacatggaagacatcatcggtggtcacatctggatcggtttgatctgtatttccggtggtatctggcacattctgaccaaaccctttggctgggctcgccgggctctgatttggtctggggaagcttatctttcctacagcttgggtgctttgtctttaatgggcttcattgcctccgtatttgtttggtttaacaacactgcctatcccagtgaattctatggccccaccggcatggaagcctcccaatcccaagccttcaccttcctggtgcgggaccaacggttaggtgccaacattgcttctgcccaaggccccactggtttgggtaaatacctgatgcgttctccttctggggaaatcatcttcggcggtgaaaccatgcgtttctgggacttccgtggtccttggttggagcccctccgtggacccaacggtttggatttggacaaactccgcaatgacattcagccctggcaagtacgtcgggccgctgaatacatgacccatgctccccttggttccttgaactctgtgggtggggttattaccgacgttaactcctttaactacgtatctccccgggcttggttggctacttcccactttgtccttggcttcttcttcttagttggtcacctctggcatgctggtcgtgctcgggcggcggccgctgggtttgaaaaaggtattgaccgggaaacggaacccacgttgttcatgcctgacctcgactag
>SYNGTS_0727|3.5767475656986525
gtggcatccccatacaacgctggtgaaatcgagcaaaaatggcaacaacgctgggctgaatgggggttggacaaaacaccgatcgcctctgatctgcctaaattttatgccctgtccatgtttccctatccttccgggaacctccacatgggccatgtgcgcaactacaccatcaccgatgtcattgctcggttaaaacggatgcagggttaccaggtgttgcatcctatgggttgggatgcctttggtttaccggcggaaaatgcagccattgagcggggtattccccccaagcagtggacagaaaaaaatattgcccagatgcgagcccagttgcaacagttggggctttccatcgattgggaacgggaagtggccacctgtgcccccgattattaccgttggacccaatggttgtttttggaatttttccaagctggtttggcctaccaaaaagaagccaccgttaattgggaccccattgatcaaacagttctggccaatgagcaggtcgatagtgaaggccgctcctggcgatcgggggccatggtggagcgtaaattattgcggcaatggttcttaaaaatcaccgactacgccgaagctttactgaatgatttagagcaattaacgggctggccagaacgggtcaaactgatgcagtcccattggattggcaaatccgtgggggcttatttggaatttcccatcaaggatagtcaggaaaaaattgctgttttcaccacccgcccggacacggtttacggcgttacctacgtggttttagccccagaacatcctttaaccaaggtggttaccacagcagaacaacagggcacagtggatgagtttgtcgccatggtggccaaagagagtgaaattgaacggacagcggaggataaacccaagcgtggtgttaaaaccggtggcattgctatcaatcccttcaacggagaagaaattcccattttgattgccgattatgttctatacgaatacggcaccggcgcagtgatgggggttcccgcccacgatcaacgggatttcaaatttgcccaggataataatttgcccatgcaagtggtgattattcccgacgatgccgataacagtgatgtgaatttgacggtggcctataccgaagcgggggtgatggttaattcagctcaattcaccggtatggcttcccccaaagcaaaacaggccattattaaattcgctgaagataatgattatggtcgggccaaagtgcaatatcgtctgcgggattggttgatttctcgacaacgatattggggctgtcccattcccatcattcattgcgatgactgtggagcagtgcccgtaccgaccaaggatttgccggtggagttgccagataatgtggaattttccggtcgtggcccttctcccctagcgaaattagaggattggattaacgtgccctgtcccagttgtggaaaaccagcccggcgggaaacggacaccatggatacgttcattgattcttcctggtattttctgcgttatgccgatgcccaaaacactgagttgccctttgatggggaaaaagttgcccactggttgccggtagaccagtatgtggggggcattgaacacgccattttacatttgctttattcccgctttttcaccaaagttttggccgatcgccagttaattcccgtcaaagaaccgttccaaaaattgttaacccagggcatggtgcagggtattacctacaaaaatcccaccacgggcaaatatgtgccggccaaggatttgcaaacgggacaacaggtaattgatcccaaggatccaaaggaccccgacagtggggaaccgctacaggttttctacgaaaaaatgtctaaatccaaatttaacggtgtggatccccaagaagtgttggctaaatatggtgccgacaccgcccggatgtttatccttttcaaagcccctccagagaaggatttagaatgggacgatgcggacgtggaaggtcaattccgctttctcaatcgggtttggcgcttagtaaccgattacattggcgatcccgcagggatccgcttcgcggtgcgccccgaaaccttagtgaccaacgagcctttaactaaagcggagaaagatttacggcgggctatccatggggcaatcaaagaagtggcggaggatttgaacgacgattaccagttcaacaccgctatttccgaaatgatgaaactcagtaatgccctaattgcggcgacggatttgatttcttttcccgtttaccaagaaggcattgaaaccctgctgttactccttgctccctttgcgccccacttgacggaggaattgtggcatcgtttgggtcgtactgactccattcaccaacaggcttggttgcaggtggatcccactgccctagtattagatgaaattacgttggtcattcaagtgctaggcaaaactcggggaactatcactgttcccgccagtgcggataaaacccagttggaagaattggcccgtaattctgatttagcccaacgttatttggaagggaaaacgattaaaaaggtaattgtcgtaccgggtaaattagtcaattttgttatcacctag
>SYNGTS_2924|3.576625809656031
atgaacaggctctcaattatttttcccaaccttgttatggccaacgctactttacctcccaatctcgctaagattgtcgaacgcttccaacggcacactgaccccaaaaaacggtatgagcagttgttgtggtacggcaaaaagctggagccgatgatggaggaagggaaaattgccgctaataaagtccaaggttgtgtttcccaggtttatatcaccgctgacctggaagatggcaaagtaatgtaccagggggattccgatgcccaattggtcaagggtttggtggccttactaattcagggtttaaacggcttaacccccacggaaattgtcgagttaacgccggatttcattgaagcgacgggtttacaggtgagcttgacccccagccgggccaatggtttttataacatttttaagatgatgcaaaccaaggcgatcgcctttcagttgggccagtcctatggagaaggttga
>SYNGTS_1103|3.576100878203046
gtgattagcaacgccgccaccagcacccccgatcgcctaactagcacagtccgcaaaacctatcccaactttaaagtaattgtcctcaacgacgatttcaacacgtttcagcatgtgtccgattgcttgcttaaatacatccccggcatgaccggcgatcgggcttgggaattaactaatcaagtccacttcgacggcttagccattgtttgggtggggccccaggagcaggcggaattgtaccatcaacaactacggcgggaaggtttgaccatggctcccctagaaaaggcttaa
>SYNGTS_2151|3.575933610863198
atgtatattctcattggtggcatggggagcatgggctccaatttggccaaaaatctgctcaaaatgggtcacactgtggcggcggtggataccgatcccttggcctgtcagtatgcccgggaaaaaattggggtgatggcctttgaaggcagtgcggtcaatacctcagttttactagaagcaggagttcgtaaagcgggggctgtgattgcagcgctccaggaggatgccctaaatttggctttagttaccctgtcaaaacattacggtgtgccgcaaattgtcgtccgcatgagcgatggggattttgctgaaccgtaccgcttggccggtgccacccacattatcagcaccacagaattggctcttaatcgggtaattaatgccattgagtatccccaagtggatgccatgatgcactttgaacagggacaaattgaagtgctcaaactttctattccccccaattgcaccattgtgggccgtagcgtggcggcgatcgcccaggatccccgttttccctccggtacattgattattggctaccaggccaatgcccatgaagatctaaaaattcccaacggcaatacgttgctcgaagatggttccaccattttggctgtgaccaaaccggaattggtgcggcaattgattgattttatggggttgtgtcagtcttga
>SYNGTS_3075|3.5757364735092163
atggctccttcctctgcccagattgttgacccctgtatgttggcggccatcgacattggaaccaattccgttcacatggtcattgtccgcattgatccagttctggccacctttactattgtggctcgggaaaaagatactgtccgcctaggcgatcgggacccccaatctaataacctcactccagcggccatgaatcgggcgatcgccgctttgaaacgttgtgtggaattggccaagggtttggaagtggaaaacattatcgctgtggccaccagtgccactagggaagccaaaaatggccaagattttcttacccgggtgcaaacggaagtggggctaacggtggatttaatttctggcccagaggaagcccgacgaatttacctgggggtattttcctgcatggatttccatgaagtaccccatgtgatgatcgacattggtggcggttctacggagctaattttggccgatcgccgggacgtgcggtttttaagcagtaccaaagtaggggcggtgcggctcacccaagactttgtccacagcgatcccattgatgccaccgaattggccgtgttgcgggcctatgtgcggggcatgctggagcgcccagtggatgagattaaacaacggctcaagggaggggaaaaagctcaaatggtggggacttccggcaccattgaaaccctagccaccatgaccgctttacaaaaacaaaaagaggttcccaatcccattcagggttacagcattagccaaaaagatgtggaggaatgggtcaaaaaattggctggtctcaactgccaagaacggtttgaagtggcgggcctgtccgatcgccgggcggaaattattttgccgggggcagtgattctactcgaagccatgaccatgctggaattggatagcatcaccatctgtgagcgggcgttgcgggaaggcatgatcgtcgattggatgctcacccatgggctaatccaagaccggatgcgtttccagggagaaattcgtcaacggggagtgctaaaaatcgcccgcaaataccaagtggatctcggttttggggaaagggtcgcccaatttgccaccagctttttcgatcaactgcggggagttttacacgactggggggaaacggaacgggaatggctctgggccgccgcaattttgcataattgtggtacttatgtcagccactccgcccaccataaacattcctattatttaattcgtaatgcggaactgctaggttacacagaaattgagctagaactaattgccaatattgcccgttaccatcgccgtagtaagccgaaaaaacgccacgatgattacattaaattatctgaaccccaccgtttagcggtgcggcaattaagttctttgctacgcttagcggtggccttggaccgtcgccaagtgggagccattgaaagctttgattgtcgttatgatcaagataaacggcagttacatttgcacattacccccaaagatcccgacgatgactgtgccttggaactatggaatttagattataaaaaagttgtttttgaagaagaatttaatactaaagtagtagcaactctagcaattttgctcaaatctcgtcagggttaa
>SYNGTS_0192|3.57489695710064
atggcttctcaattacgtgtttatgtgccggagcatcctctaattaagcattggttgggggtagctagggatgaaaacacgccgccggttttgtttaaaactgccatgggggaattgggacgttggttgacctatgaggccgctcgttattggttgccgacggtggatacggaagtgaaaactcccctggcgatcgccaaggccagtcttattgacccccaaacgccctttgtcattgtgcccattttgcgggcggggttggctctggtggaaggggcccaggggttgttgcccctggcaaaaatttaccatctgggtttagtgcgcaatgaaactaccctggaacctagtctgtatctgaacaagttgccggagcggtttgcccccggtacccatcttttgttgctagatcccatgttggctacgggtaataccatcatggctgctttggatttgctgatggcccgggacattgatgccaatttaatccgtttggtctccgtggtggccgcccccactgccctgcaaaaattaagtaatgcccatcccaatttgaccatctacaccgccatgattgacgaacaactcaatgaccggggttacattgtgcccggcctaggggatgcaggcgatcgttgctttggtacttga
>SYNGTS_0763|3.5739851817424166
atgactcaacgacttaagaccctttaccaagaaaccattcttcctaagctccaggaagagtttggttataaaaatattcaccaagtgcccaagttgactaaggtgacagttaaccggggactgggggaagcttcccaaaatgccaaggctttggagtcttccctgactgaattagccaccattacggggcaaaaaccggtggtgaccagggctcgcaaggcgatcgccggttttaaaatccgggaaggtatgccggtgggggtaatggttaccctccgttccgagcggatgtatgcctttttggatcgcttaatcaacttggctctgcctcgcattcgggacttccggggtattagccccaacagctttgatggccggggtaactacagcttaggtattcgcgaacaattaattttccccgaaattgactacgacaccatcgatcaaatccggggtatggacgtttccatcatcaccagcgcccaaaccgacgaagaaggtcgtgcattgctcaaagctctgggcatgccctttagaagttaa
>SYNGTS_0473|3.5724698026326895
atgctcagaccccgcaccatcaaagaaggatccgttggtctgtttgccctgttgggactatttatcattggtggcatcgtcctatggttacgggggggagcttttggcaatccaggctatgaagtgttagtacaatttgacgacgccagtgggctccaggtgggaggcgccgtgcgttaccggggtgtaccagtgggtcgggtggctaaattaataccaggtagtaacggcattttggcccagctggaaattagttctacccaattgcgtatccccgccgatgtgcaggtggaaatcagtcgctacggtttattgggggaagcggccattgatatgattcccgatcgccaattgtcggaggccgctttggccatcgatcccctcagtgcggactgtgccgaaagcgataaaattctctgcgatggggacgagttggagggccaagccgggacccaattaaccaacagtatggcccgtttagcccaagcctatagcgaaccggagtttgtggccgacattaatgccaccgtgaaaagtgccaacctggccgccgcccgcattgccgccatgagcgccgaaatcactgccctcagcaaaactgccaatcaacaggtgcggggttttgagcgcacttccgaggcgatcgccaaggccgccgataatgcttccttgctgaccagtcgagttgaccaggtggtgcagaccaaccaaggctacattaaccgcaccatcgaagaagcttccctattaatggttaacctcaaccaactggtgggggaaaaccgggcccaattcaatctcaccctgaaaagtattgaaactactaaccgggatctccaagccattggtcaagaaatccagaccgccgtcggtactatcaaccacggcctagcggcgatcgatacccaaaaggtaaccaatgacctcgccctactgatggaaaatgctgccgtcaccagcaacaatatccggcaaatttccaacgacctcaatgaccctaccttgatgcttaccctacagcagaccttggatgcggcccgacttacctttgaaaatgcccaaaaaatcaccagcgatgtggagcaattaacgggcgatccggcctttcgtaacaacctaagaaaactggtggatggcctggggcaattggtttcctccacggaaaatctccaagaccgagtttacactgcccacaccctggaacgcagtggccaacaattacgctttcagcttgatcatcaacagcaattagctttgtactatgaacaatggggagttattaaccccgtccccgcttccggctcaccaagtccccaaattcaaactcctaagattaaaccaccccagcccaaggaaaatcagggtaaataa
>SYNGTS_0506|3.5702180471253855
atggctgttgaacccattcccccaatcacgttgcccccactccaagaccctgtgcaagagggcgattggttgcgtcaaggattacaacaatggcttaatcaagaatttattcccgaaggaattaatgccaccattgcggaacgggccgctcaaatttttgtgcgtcaacgattggaaggggaaaatgatttaggttccctagtgattgccattgtgactgaaatgcaggcttttgattttcgggaaagtttttttagtgaatttgcagtggccaatgctgttagtgatctaatcttagaaagtttaggctatgaaacctgttgtggccagtcttaa
>SYNGTS_1888|3.570197098905075
gtgatgtcctttttgaaaaatcagttgtcacggctgttggccttaattttggtggtggcgatcggtctgacggcctgcgacagcggcacaggactcaccggcaactatagccaagataccctgacggtcattgccaccctgcgggaggccatcgatctaccccaggatgcccccaatcgccaagaggtgcaggacaccgcccggggccagattaatgactatatttcccgttaccgtcgcaaaggtgatgccggtgggctgaaatcctttaccaccatgcaaacggccctcaactccctggctggatactacacttcctacggtgcccgtcccattcccgaaaagctgaaaaaacgcttacaactggaatttacccaggcagaaagatccattgaacggggcgtgtga
>SYNGTS_0549|3.569250736099194
gtgaatcaaaccaacctcgactttttagccaccagcgaccccgcccttgcggccatcattgaccgggaattacaacggcaacgcacccacattgaattgattgccagcgaaaatttcacttcagcagcagtaatggcggcccagggttccgtcttaaccaataagtatgccgaaggtctgccgggtaaacgctattacggcggctgtgaatttgtggaccaagcggaaacgctagccatcagtcgagtcaaagagttatttggggctgcccacgccaacgtccaaccccactccggggcccaggccaattttgccgtatttttaaccctgctccagcccggcgacaccattatgggcatggacctttcccacggcggccatttaacccacggttcccctgtcaacgtttctggtaaatggttcgaagtggcccactacggtgtggaaaaggaaacgggtcggttagattacgacaaaatccgccaacaggctctggaagttaaacccaaactgttgatttgtggctactctgcctatccccgacaaatcgagtttgataaattccgggcgatcgccgacgaagtgggagcatacctaatggcagacattgcccacattgccggtttagtggcttcaggacaccatcccagtcccttgccctattgcgatgtcgtcaccaccaccacccataaaaccctgcggggtccccggggtggtttgatcatgaccaataatgaggaattaggcaaaaaattcgacaaatccgtctttcctggcacccagggcggccctttggagcacgtcattaccgctaaagcagtggcctttggggaagcgctgaaaccagaatttaaggtttattctggccaggtaatcgccaacgcccaagccatggccgaccagttacaaaaacggggctttgacctggtatccggcggcaccgataaccatttaatgttggtagacctgcgctcaatcgccatgaccggcaaagtgggcgatcaactgttgggagaaatcaacatcaccgccaacaaaaacacggtgccctttgaccccgaatctccctttgtcaccagtggtttgcgcctgggctcccctgccatgaccaccaggggtatgcaggaagacgaattccgcaccattgccaacatcattgccgatcgcctgttgtccccggaagatgaaggcgtaaaagcggattgtctgcgccgggtcagtgaactttgtgctggtttccccctctatgatcatctccgcattcccgtagcggtgatcgcctga
>SYNGTS_2401|3.568600873998116
gtgtttggtcggttgcccttaagtgtgagtaccaatatgtccaacaaaaacgagattcccattttaatcggtgcgttgttagtcaccttgggcattgtgggagggggaggttggtttttatttaatagaatgaatcctgctacggtggggcccggtttatccaccacggggtccatgccaagggaattacaagccaatgtcagcacgggggaaaaggtgcttgttcccaccatggataacgaaactaaactatttgcttccaaggcgatcgccgggggtaaaaaccaggaagcgttgcaacagttaactcaatatctggaaaaatcccccaacgacccggaagcctggatctatctgaacaatctgcgggctttagaccataatcccctccagatagcggtggtggccccggtgggcagtagcctcaacattgcccaggaaattttgcgaggagcggcccaggcccaggaagaaattaatcaaaagggcgggattgacggtcgttttctgcacatcaccattgtcaatgatgccaatgacggcactttagcccaacaatttgccggggagttagtcaaacaaaatcagattttgggggtggtgggacacaatgccagcagtgccaccctcagtgcggcccctacctacgaagcggggggattagtgctggtcaacgccaccagcgacgccaatggcattaccaatgttggcaaccatatttttcgggttattccccaaatcaatacctccgcccaaaccttggtgcaacaggtcgggaaagaagtggaccaagtggcggtttgctacgattccaaagctcccgatggcgtttctttttaccaggaatttaccactggtttgttggccagcggcggccagttagcccccaccgtctgcgatctgagtgaagctaatttcaacagccaaaccaaaatggcagaaattgttgccagcggggcccagggattgctgattttgccccacatcgatcgtctagaccgtgcctttgccctgggcgatgccaaccgaggaaggttaaagctctatggcaatagtcccctgtctacgattaaaacgttggagcagggacagagcatggtggatttaatggtggccattccctggagttccaagcgtggggccaatcgtccctttgccgaggcggcccgcaagttttgggggggagatgtgtcttggcgtacggcggccacctatgatgcggtttatgtcgtggccaatgccttggccgtcgctcccagccgtgaaggtttacaaaaagttttgacggaaccggaatttgtttctagcaccattaacggggaagtgcgctttttacccaacggcgatcgggcagggcaagccaccttggtgcaaattaaaccttcccccagccatgtgaccggctacgattttttccccattaaccgctga
>SYNGTS_3121|3.5658587060652405
atgtctgcttatctgtttaatcaagaaaatgaaccggatgaaagcgatagcataacgctctacgatgaagcggggcggcctttagattgctacgtggaaaactccctcgaacaagaggacgctcaatacttattattgatgcccgttgacatcccggtggtaattattgcctgggaagaagatgacgatgaaacagaagatgctgaggcaattttactagaggaccaagaagaaattagtggcatttttgcagatgctaaggccgtactggcagaattagatttgtcgttgaagtacactgcctacaccctcaccgtcagtggtgaactgccccccattgaagatgaagatattctcaccctggaaattgaagggaacgatccggctggggaaatggaagaggaagaattgcaattcctggctagtttttaccacgaggaagaacgctatagcatttacactcccctagcgcctttattatttcttgctaaagccattagtgaaacacaaattgagttggtgcaccccgacaatgatgaactcaaacatattctagaagagcttttatttgaagatgcggactaa
>SYNGTS_1653|3.5633294115433514
atgccttcttcctccaacagtgcagccttttccctcgatgaatttgccaaagcccttgacaaacacgactaccatgcggagaaaggtcaaaccgtccatggcaaaatctgtcagcacgctaacgagggagtctatgtggattttggcggtaaatcccctggctttgtccctgtacaggaattaggtctacggccccacgcagaaattgaggatagttttcccctagatagtgcctgggatttcctcgtcaccagtgaacaaaatgacgaagggcaggtaaggctttctcgacgtcagttgcaaatccagcaatcttgggaaaatttggcagagttggaggagagtggcaaaaccctcgaaatggtcgtcaccggtaccaacaaaggaggcgtggtgggcgatgtggaaggattgcggggtttcattccccgatcgcaccttatgcacaaggacaatatggacgctttggtggggcaagtgctcaaagcccatatcctcgaggccaaccaggataacaataaattggtgttgacccagcgtcgcatccaacaggccgaatccatgggcaaaattgcggcgggcaatatctacgaaggcaaagtggctaaaattcagccctatggcgtgtttgtggaaattgaaggggtaacgggtttactccatgtcagccaggtgagcggcaccagggttgattccctcaataccctgttcgcctttggccaagccatcagtgtctacgtccaagaaattgacgagtataaaaatcgcatttccctttccacccgtattttggaaacctatcctggggaattggtggaaaaatttgacgaaatgatggccgatgctcccaatcgcttacctctggtacaatcgaagcaaaatttgggcgataaacaggagcaactggaaaaaagttaa
>SYNGTS_3160|3.562085916994105
gtgaaattatccagcaaaaatttagatgcccgtctcgacacggtttacgatgccatcgttttagggggaggcatggggggtttgtccgccgccatctatttagcccgctatggactgaaatgtctggtggtggaaaaagggcggggccgatccttctggatgcaggatttacgcaactatgtggggctagatcccgatacaccggggcgggacatcatcacccacagcacccaacaggctctccattggggcgcagatttgttgcggggttatgtggaagatgtaaccgatgagggagatacccttgccgtgaaggtgaaagtgggtaagaaagatagtctttatccgatttttcggactaaatatgtcatcgccgccacgggcattatcgacaatctaccccagttggaggatatgcaaaatgtttatgactatgccggttacactctgcacgtttgcatgatttgtgacgggtttgatatgtgggatcaaaaggctgtgttgattgcgggcaccgaaggacaaattaatgctgcctttgttttgaattggtttacgccctacattactgttttgacccatgggctttgcactgtcggtgatgaaatgaaagctaagttagcagaccacggttatcctctccacgaagcggcgatcaccaaatttttgggagaagaccacaaaatgagtggggtggaattggtagatggcactgtggtggaagccacaacgggtttgatcaacatgggttctgtgtaccataaccattacctcaagggcattgaaggtttggaatgggacggggaaaatttggtcaccaatgacatggcccaaaccagccatccccggatctttgccctgggagatttgaaaaaaggtttaaaccaggtatccgtagcagtggccgatggcaccctggccgccacccaaatttggcgcaacattcgccgggccagtgaaccccgcaaatggattcattag
>SYNGTS_0665|3.5601373216896253
atgactattcaactaactgtacccaccattgcctgtgaagcctgtgccgaagctgtgaccaaagccgtgcaaaatgaggatgcccaagcaacggtgcaagtggatttaaccagcaaaaaagtcaccatcaccagtgctctgggggaagaacaactacgaacggcgatcgcctcggcgggccatgaagttgagtga
>SYNGTS_2572|3.560122128314239
atggctaaatcaaacgcaaccaagcccctaactggcgaagcattgctcgagaaagttaaagaattaggcgatctgcccaaagaagagaaagctaaaatctgcggttatgtaacttccacaaaaaaaggcctgccccgggtcaatatgatgaagttctacaacgccttaatggatgcccaaggcattgatttagacagttctgcttccggtcaaggtcggggtggccgctccgctagttaccgcattagcgtgcaatccaacggcaatcttctcattggagccgcctacacaaaaaaaatgagcctcaacgtgggagatgaatttgaaattaccctcggtcgcaaacacattcacctcaaacaggtgggggctgacgacgaagaagagtaa
>SYNGTS_0199|3.5593864306460485
atgtcaattgcagttgggatgatcgaaacccttgggtttcccgccgttgtggaggccgccgactccatggttaaagccgcccgggttaccctggtgggctacgaaaaaattggtagcggccgagtcaccgtgattgtgcggggtgacgtgtccgaggtacaggcctcagtgaccgctggcattgaaaacatccgtcgggtaaacggtggtgaagttttgtctaaccacattattgcccgtccccacgaaaacctggagtatgtgctacccattcgctacaccgaggcggtggaacagttccgggaaatcgttaatccttccatcatccgccgttaa
>SYNGTS_2513|3.5578200099571977
atgaataaccttgtgggagattttttcaggatgcgtctattttggccccagtcccgtcgtcggttgacggcgatcgccttgaatctagcccttgctggcaccaccgccggactaatgtttgcctgtgctgaaccagaacctacccctggggacggagctagtcaacccagcaccgggggagaaggaggagcgctaaaactaggggccctgctgccggctacgggggatctatcttccatcgggcaaaatatgcctttagcggtgcaattggcggtggataccatcaatgcctgtggcggcgtcaatggccaagacgtaacggtggtgattgaagatgatcaaaccgatcccaccgcaggggtttccgccatgaccaaattggcagaagcggatcaggtagctggcgtggtaggttcctttgccagcagcgtttccagtgcggcggtgcccatcgcagtgagaaacaacattatgatgatttccccgggcagcactagtcctgtgtttactgaccaggccaagaagggcgaatttaaaggcttttgggcccgtaccgctcctcccgatacgtaccaagcccaggccctagctgccttggccaagaaacaaggttttaccgacgccgccaccgtggttatcaacaatgactatggtgtggggtttgaaaaagtatttgtggaatccttcaccgccgatggcggtaatgtgaccaataaagataacccggtgcgctacgatcccaaggcggcaacgttggatacggaagcggcccagggctttgccaatagtcctgacgctgtggcggctattctttatgctgatacggggagtgtgttggtgcaatcggcctaccgccagggcttaatggatggagtcaccctactattaacggatggcgtttattcccccgatttcgttgaaaaagtaggcaaagatgccaatggagtttcccttttatctggggccctgggtacggtacccggtgccgatggcaaatccctggaagccttcactgcccaatggaaagatgccactggcggtaaggacgtaactgcgtttgtgccccacacctacgatgccactgttttgatgatgttggcggcagaagctgcaaaatctaatacaggagcggggatccagagcaaaatccgggatgtctccaatggtccaggggaagaagtgaccgatgcctgtgaggcgatcgccatggtgcgggaaggcaaggacattaattaccaaggagccagcggcaatgtggacatcgacgaaaatggtgatgtggtaggtacttacgatgtctggacggtgaaaggggatggcaccctagaggtaatcgataaagttacccccggttccggttcctag
>SYNGTS_1000|3.5573309970122233
atgcaaacgtctccccttccccgtcgtaccaaaatcgtcgctaccattggccccgcgacccaaagcaaggaagtgctgagacaactgatccaagccggtgctaccactttccgcctcaatttttcccacggagaccacgcttaccaccaacaaagtatccgtttgattcgccagattgcctttgaactgaaccaaccagtgggcattctccaggatttacaggggccaaagattcgggtgggcaaatttctcaatgatgccggctctgtgcaactcaaaaacggtgatccctataccctcaccagtcgcccggtggaatgtacggaaaccattagttccattagctacgaatatttagccgacgaagtaccttctggggcaagaattttgctcgacgacggcaaactggaaatgttggtggaggaagtggacactgttgcccgggatctccactgtcgggtgattgtggggggaaccctttccagcaataaaggggttaattttcccggggtctgcctttccgttaaggccatgaccgataaagataaggaagatttgatgttcgggctggaccaaggggtggactgggtggccctgagttttgttcgtaatccccaggatattgatgagattaaggggttaattgcggcggcagggaaatccgtgccggtaatcgccaaaattgagaagcacgaagcgattaaggatatgcaggcggtgctggaaaaatgtgacggtgtcatggtggcccggggggacttgggggtagaactacccgcagaagatgtacctattttgcaaaagaaactcattgccactgctaaccggttgggcattcctgtcattactgctacccaaatgttggacagtatggtcaacagcccccgacctactagggctgaagtgtccgacgtggccaatgccatcctcgatggtaccgatgcggtgatgctctccaacgaaacggcgatcggtaaatttcccgtggaagcagtggctattatggccaaaattgcggagcgcattgaacaggaagatatcaatccttcccaagcggaagccagtcgcacttctattcccaatgctatttccagcgccgttagccagattgcggaaaccctcaacgcggcggctattatgtctttgactaagaccggatccaccgcccgccatgtgtcaaagttccgccccaaaacccccattctggccgttacgccccatgtggatgtgtcccgtcagttgcagttggtgtggggagttaagcccctgttggtattggatttaccttccaccagccaaacgttccaagccgccattaacgtggcccaggaaaaccattttctccgggatggagatttggtggtgatgaccgccgggacattgcagggagttgccggttcgacggatttaatcaaagtggaagtggtcaaggccattcttggtcggggtgtaggtattggccaaggagctgtaagtggccgggccagggttgccagtcgtccccaggcgatcgcccaatttacccagggagaaattttagtagttccctctaccaacgctgattgtgtggacatgatgcgacgggcggcgggcattatcaccgaagaagaaagcctgactagccatgcggccattattggtttgcggctgggggtgccggtcattgtgggttttaaaggcgctacccaaaagattcgagatggagccattgtcaccatcgatgcccaaaaaggactgatttattccggtgcattacccccggtgtccaaaggatag
>SYNGTS_1287|3.557263208767483
atgaaaaagtacattgctgaatttattggcactttttggttagtgcttggtggttgtggcagcgctgtttttgccgcttttatcgccgcccctggtggtggcaataccaacgaatttggcttgggctacctgggcgttgccttagcttttggtttaacggtttttactggggcctatgcccttggtcatatttccggtggtcatttcaaccccgctgtttcctttggactctggatgggtaagagattccccggttcccagttagccccctatatcggtgcccaagttctaggggcgatcgtggcgagcttatttattttcattgttgcccagggtggccctaacttttcccttgacggcagcaaccccctcgctactaacggttttggtgaccattccccccagggttacggctttttggctgccctgttaattgaatttgttctcaccttcattttcctaattgtcattttgggcgttacggataaaactgcccccgctggttttgcccccgccgccatcggtttagctttgactctgatccacctgattagtattcccattaccaacacttccgtgaatccagcccgcagcactggggttgctcttttctgtggcaatcctgctttgattggacaattgtggttattttggttagccccgatcgccggagcgctattggcaggttttgtttatcacaatgtgctggaagacctgggccgtcccgaacccgaagcagagtga
>SYNGTS_3014|3.556771055829545
atgcgtcttgccaccaccattgaagcgatcctttatctccaggctaaaccggtggcgatcgccgacttggtcagcatcagtggtcaggaaaaggcctccgtggaggatgccctgatggagttgatggaggactatgctcaccgggacagtgccctggaaattgtggaaactaaccagggttacagcctgcaactccgggccgcctttcaacatctgatccaagattttgtccccgccgatctcagcaccgcgagcctccgtaccttggcggcgatcgccattaaatcccccctactgcaaacagacttgatcgaactacggggcagtggagcgtaccaacaggtgcaggaattggtggaaacgggttttgtccgcaaaagaaagcaaacggaaggacgctcctattggctggaaatcaccgacaagtttcaccaatactttgagattgatagtttaccggcggattttgctgaaaaaaaaccaaaataa
>SYNGTS_0066|3.556278502240457
atggctaatcaagatttaattcctgtggtagtgaacggtgcggctggaaaaatgggccgggaagtaattaaagccgtagcccaagcccccgatctccaattggtgggggcagtggatcataatcccagtctccaaggtcaagacattggcgaagtggtgggcattgcccccctggaagttcctgtcttagctgatctccagagtgtgttggtgttggccacccaggaaaaaattcaaggggtaatggtggacttcacccatcccagcggcgtttatgacaatgttcgttcggcgatcgcctatggggtgcggccagtggtgggtaccaccggattgagtgagcaacaaatccaagacctaggggattttgctgaaaaagctagtacaggttgtctgattgcccctaactttgccattggagttctgttgatgcaacaagctgctgtgcaagcctgccaatactttgaccacgtggaaattatcgaattacaccataaccagaaagccgacgcccctagcggcactgccattaaaaccgcccaaatgttagcggaaatgggcaaaacatttaacccaccggccgtagaagaaaaggaaaccattgcgggagctaagggaggactagggccagggcaaattcccatccacagcattcgtttaccggggctaatcgcccatcaagaagtcctatttggttccccagggcaactttataccatccgtcacgacaccaccgaccgggcttgctatatgccgggggtacttttaggcattcgtaaagtggtagaactgaagggcttagtttacggtctggaaaaactactctag
>SYNGTS_0761|3.5541170611453965
atgtcccgtatcggaaaacgccccattcccctccctgcgaaggtcagcgtagatatccaaggcagtcacctgagtgttaaaggccctaaagggtccttggaaagacagttaccagaaaaggtaattgtggcccaagaaggggaaaccatcaccgtcacccgtcaggatgagtcccgcactgcccgggaacgccacggcctagtccgcaccctcgtcgccaacatggtggatggggtggcccagggttttgaacgccgtttggaaatccaaggggttggctatagggcccaagcccagggcaataagttaaccctcaacgtcggctacagtaagccggtggaaatgaccatgccccagggcattgaagtcaaagttgaaaataacacccaggtaattgtctccggcattgacaaggaactcttgggtaatacagcggccaaaatccgggctgtgcggcccccagaaccctacaagggtaaaggcatccgctaccaaggtgaatatgtccgtcgtaaagctggtaagacagggaagaaataa
>SYNGTS_3021|3.552580393871959
atgggtgaatccactaggactggacaacttaccaaccctgaccatagcctccgttggatcattttggccatggtggtgggggttttattcaccgggggcataattttttacagtctccgttccggggtcaatcaaggggaggataacgcttccagtgccctttctcccgcaactcaagctccagaagacaagcccgtggccgccctgggacgcattgctcccctaggggaaattattaagctttccgcttcccccggttcttttggtggggcgaaagtagccagagtattagtcaaagaaggggacaaagtcaaagaaggccaggtggtggcagtgctggattcctacgaacaaaaagccgccgctgtggtttctgcccaggaatcggttcgggtagcccaagcagatttggccatcattgaagccggtgccaaacggggagaaatcgctgcccaggagtcccaagtccggaaagcccaggcggaattagaacagaattttgctgtcaaccaagccgccctggccaatttggttaagcagttggaaggggaaaagttagagcaacaggccaccatcgatcgcctacaggcagaggtaaatcaagcggccaacgatgaccggcgttatcggagtttggcggaaaatggggcgatcgccatggcagactgggaacagcgacgtttgaatttggagaccagcaaccagcgcttgcgagaagcccaggctcggctaatgaaaaccgaagctactttagaagaacaaattcgggaacagcaatcagtccgagataaggacgcccaaaccatggtgctggaaagggaatcggcccgggccaccctatctcaaattgccgaaattcgtccggtggatgtgcaaaaagccaaagcagaattgaatttggccatggcccgtttccaggaagcccgagctgagttggacactgccctggtgcgggctccggtggattcccaggtgttaaaaatttatactcgccctggagaaaaagttagtgataccaatggcatcctcgatctcggcattacgtcccaaatgattgtggtggcggaagtgtatgaaaatgacattggccgggtggaactaggtcaaactgcttgggtgcgtagtgaaaacgacagctttagcggtgaattggaagggcgagttaccaatattggtttgagaattggcaaaaatgatgtgctggactccgaccccgccgccgacattgatgccagggtggtggaagtaaaaattgccctcagtcccagcgccagcaaaaccgtggccggcttgagcaacgccaaagtggtggtcaaaattgaacccgacagcgctcctccttctgcccccaactaa
>SYNGTS_1269|3.5523938935212653
gtgattatcctagtcaaaaatccactttttatgagcaataccagcaattttcgtcagatcatggcggaggcaaaaggccaaagtctgatcgggccaaacgtgatcaaaaacgccctcccctatcttggcggaggcttggtgctgacagcggcgggaacctttggtggtctcagcgtcatgcagggcaatcccggtctattcatgaccaccttttgggtcgctttaatcggtaattttattctcttttttgtcgccatgcgggtggcgcaaagtggcaataacgcaacggctttgcccttgctaaccctgtatagtctgctatctggttataccctgagtggcattatttacctggccctgcaaaccagtggagtgggtatccaaggcattggtgtggcggccctgggctgtggtgtaacttttgtggtggcccgtagtattggctccaatttatcggaagaagatggcattgccctgagcaaaaccgtcagcttagccttgattggactagtggtggtgatgcttctccaagtggtgctcggcttttttggggtcattacccctacctttttggaagtggccatttctggcttcggggtgttgctatttgccggcgtgtcggtggtggacttttttgttctcccccgcacctaccgggatgatcaatatttggctgcatccctgtccatgtatttgacctatatcaacctgtttatcttcattctgcgtctactgattgccctcaacggtcgagactaa
>SYNGTS_1185|3.5520853553486655
atgtcagttttagcggcgttggcggcgatcggagtacttgcagtactaattgctgtgcatgagttgggccactttgcggccgcccgtttacagggcatccatgtcactcgctttgccttaggatttgggccaccgctgttgaaataccaaggtgccgaaacggaatattccatccgggctattcccctggggggctacgtggcgttccccgacgatgatccagacagtgagatccctgccgacgatcctaacttactaaaaaatcgccccatcctcgaccgggccattgtgattagtgctggggtaattgccaatttagtttttgcttactttctcctgattggtcaagttagcaccatcggtttccagaatattcaacctggtttggttattccccaagtggacagtgcctccgccgcccaggtggctgggatggagccaggggatattgtactctccctccagggcaacactctacccggttttcccgatgccaccacccagtttatcgacattgtgcggcgatcgccgtcggtgcctatcacagtagaagtgcaacggggggaagaaactaaaaccttgaccattacccccaccccagatgcggaaggtaaaggaaaaattggcgttgctctgctacccaacgtggaaaccaaacgggctagcaatcccctggaagctttaacctacagcgccgaggcttttgaacgcattgtgaaactaacgacccagggcttttggcaattaatcagtaactttgccgacaatgcttcccaggtggcggggccagtgaaaattgttgagtatggtgctaacattgcccgctccgatgccagtaacctgttccaatttggagcgctgattagcattaacctcgctgtgattaatattctgcccctacctgctttggatggtgggcaattggtgttcctgctcatcgaaggactcctgggcaaacccctaccggaaaaatttcagatgggcgtaatgcaaacggggttggtgcttctgctgagcttaggggtatttttaattgtgcgggataccctcaatttgacctttgtgcaggagtttttgccttcctttacgggctatgagtag
>SYNGTS_2961|3.551622807800763
atggaactcaccctaaataatgtggaaacggtattggatgaactccgtccctacctgatggctgacggcggcaatgtggaagtagtagaattagacggtcccattgtcaaagtacgtttgcagggcgcttgtggatcctgtcccagttccaccatgaccctaaaaatgggtattgagcgcaaattaagggaaatgatcccagaaattgctgaagttgagcaagtcctctga
>SYNGTS_1308|3.5513360574728883
atgaccgttagcgaatcgatggccggatccccgttgcccaaattgcccctggtgactatgttccgtctggggttattccagatggggctgggcattatgtccctacttaccctgggggtactcaaccgggtgctgattgacgagctagcagtgttaccctgggtggccgctacggcgatcgccatgtatcaatttgttagtccctttaaggtgtggtgcggtcaactgtccgacagtcagcggctgtggggttaccatcgcactggctatgtgtggctgggagccctgggttttaccatattgtcctttatcgccctccaggtggtgtggcaattggggctaagtttgcaaaataacggctggggagccctaaccattttttggagcattgtgctgggggcagttttcgccgcctacggggtcactctgagtttaagctccactccctttgccgccctgttggtggacgtatccgatgaagataatcgctccaaactggtgggcattgtctggtccatgttgatggtgggtatcgtggtgggggccattgtcagttcccggctgttaaacacccctgaaatttgtggcccggccctgttgaatgccgatgccctgctagtgaaaaaaaccgtcgatattgcccaactgcaacggggaattaatcccgtcttcatcatcatgccggcgatcgtggtattcctggcctggctcgccacggtgggggtggaaaagaaatattcccgctttggcgatcgttccggggggcgagaggatgaaattactttggggcaagcgctgaaggtgttgaccgccagccgacaaacggccatcttcttcggctttttgttgctactaaccctgagcctatttatgcaggatgcagtactggaaccctacggtggggaagtctttaatctttgcatttccgaaaccacccagttaaacgccttttttggcatgggaaccctgctgggcattggctccactggcttttttgtcgtcccccgtttaggcaaacaacgcaccacttccctgggctgtgccctggccgccctgtgtttttccctgttaattctggcgggatttcagcaaaatgtgaccctgttaaaatccggtttacttttcttcggcttagcatcgggcatgatcaccgctggagccaccagtttaatgttggacctcaccgctgtggaaaccgctggcacttttattggagcttggggtttggcccaatccatttccagaggcttagccacggtggctgggggaacggtgttgaacatcggcaaagctttatttgccaatgcggtattggcctacggtttggtgtttgccctccaggccctggggttaattctctccattttcctgctcaacaaagtcaatgtgcgggaatttcaggacaatgccaaaacggcgatcgccacggtgatggcgggggatttagacggctaa
>SYNGTS_1261|3.550828945889127
atgcttagttcactgcaaaaagttgctaccttctccgtagtcagcgttatcgtcggttttggtggcattggccaggccattgccggtaccctcaatggtgcgggagcgagttttccggccccactctaccaacgttattttgctgagtataaaaaagctaccggtaatactgtcaattacaactccgtcggtagtggcgctggtattcgtcaatttatcggtgaaaccgttgattttggtgccaccgatgctgtgcccacttccgcccaacgtcaacagatgaaacggggtgtggttatggtgcccaccgctggtggcgctgtggcggtagtttacaatttaccaggcaaaaaagtacaactttctcgcattgccttgggtaaaattttcaccggggaactaaaaacctggaaccaggtggattccaaactgcccaacactcccattcgagttgtggtacgggccgatggtagtggcaccacggatatttttactagccacctcagcgctattagtagcacctttagaagcaagattggtgctagccaagatcccaactggggtttccaagtactgaaaggtccgaaaaatgacggggtagcggcaacggttaagcaaacccccggggcgatcggttatgtccaggacacctttgcccgccgtaacgagggtcccaatctgcaaaccgccaaggtacaaaataaggccggtcagtatgtagaacccagcttggcagaggccaataaagccatcagtggagccaagtttgacgcgaactttgttgctgaaataagtgatcctgcctccggttatcccattgtgggtttgacctggttgttggtgtatcaaaacaataaaaatgccaacgttgccaaggacgtcaaagctttggtgcgctggattttgaccactggccaaaaccataatacccagttggagtacaccaaaattcctcccgccgttgcccaacgggtaattgcagcagttaacaagatcaaataa
>SYNGTS_1010|3.5481485399446764
gtgaagggcatggttaaactgggccattggggtaaaacctggcgttattatctgttgctggctttgggagtactgttggcgatcgccataccgttattaccggccttttcccaggtttcccgccaaaccatcattgtggccacggaacccacctttcctccttttgaaatgaccgatgaagccacggggcaattaaccggttttgatgtggatttgattcaggcgatcggagaagcggcccaggtcaccgttgatattcagggctatcccttcgacggcattatccccgccttgcaatccaatacggtgggggcggccatcagtgccattaccattaccccagagcgggcccagtcggtgtccttttccagtccctattttaaatcggtgctggcgatcgccgtgcaggatggcaacgacaccatcaaaaacctgaaggatttggaggggaaaagattagcggtggcgatcggtaccactggggcgatggtagcgactaacgtacctggggctaaagttaccaactttgattccattacctctgctctccaggaattggtcaacgggaacgccgatgcagtgatcaatgaccgcccagtattgctctacgccatcaaagacgcaggtttgagaaacgtcaaaattagtgccgatgttggcagtgaagattattacggcattgccatgcccctggctcctcctggggaaattaatcaaactagggaagtgctcaaccaaggtttattccaaattattgaaaatggcacctataacgccatctatgaaaaatggtttggcgaaaaaaatcccccctttctccccctagtagccccttccctggtgggtaaagtgggcacggcccagagcctgaccgaacgcagtcaagctaaccccaacgataactttctcatcaccctgttccgcaatctctttaaaggttccatactcaccgttctcctcaccgccttttccgttttctttggtttaatcggtggcaccggagtggcgatcgccttgatttccgatattaagcctctacaactgatatttcgcatctacgtggagtttttccgcggtactcccatgttggtgcaactattcatcatctacttcggtttgccggcgctgttcaaggaaattggcttgggcatcaccattgaccggttcccggcggccattattgccctcagtttgaatgtggccgcttatctagcagaaattattcgaggtggtatccaatccattgatcagggccagtgggaggcctgtgaatcccttggtatgtccccttggcagactatgaaggaagtaatttttccccaagcttttcgccgtattttgccgcccctgggtaacgaatttatcaccctaattaaagacaccagtttaaccgccgtgattggcttccaggaactattccgggaagggcagttaattgtggccaccacctatcgagcatttgaagtgtacattgctgtcgctctggtgtacttacttctcaccaccatttcttccttcgtcttcaaatggctagaaaattacatggaccccattggccgggccaagaaaaaagctaaagcagcgacggcttag
>SYNGTS_2141|3.5479907820475796
atgactaagcgaacttttggggtaattggactagcggtaatgggggaaaatcttgccctcaacgtggaaagtcgaggctttcccatcgccgtgtttaaccgttcccccaacaaaactgagaaattcatggccgaacgggctgtgggcaaagatatcaaagccgcctacaccgtagaagaatttgtccaactgttggaacgcccccgtaaaatccttgtaatggtcaaagctgggggacccgtggatgcagtgatcaatgagttgaagcccctgttggaagaaggggacatgatcattgatggtggcaactccctttatgaagatacggaacgtcgcaccaaagatttggaagccaccggcctgggctttgtcggcatgggagtcagtggaggggaagaaggcgcattactgggtcctagtttgatgcccggtggtaccccggccgcctacaaagaattggaacccattctgactaaaattgccgcccaggtggaagaccccgataatcccgcctgtgtgacttttattggcccagggggagcaggacattacgtcaaaatggtccacaacggcattgagtatggcgatatgcaactaatcgctgaagcctacgacatcttgaaaaatggcctcggcttgagcaacgaacaactccacgaagtttttggccaatggaatcaaaccgatgagttaaactccttcctgattgaaatcagcaccgacatttttgctaaaaaggatcccgaaaccggaggccatttaattgactacatccttgatgccgccggccaaaagggcacaggacgctggacggtgatgagtggtttggaattaggagtgcccattcccactatttacgccgccgttaacgccagggtaatgtcttccctcaaagaagaacgggtggccgcttccggtcaactgtcgggtcccagtaaaacctttagtggggacgtagaagcctggattcctaaggtgcgggatgccctctattgctcgaaaatgtgttcctatgcccagggcatggccctaattgccaaagcttcccaggaatttggctacgacgttaacctgccggaaattgcccgcatttggaaagggggttgcattatccgagctggctttttagacaagatcaagaaagcttttaaagacaatccccagttgcccaatttacttctagctccggaattcaagcaaagtattttggatcgccaggggccatggcgagaagtgttgatgctggccaatgaaatgggcattgcagtgccggcctttagttcctcgttggattactttgacagttaccggcgggcggtgcttccccaaaacctgactcaagcgcaacgggattactttggggcccacacctatgaacggactgataagccgaggggagaatttttccacacggaatggcttgattga
>SYNGTS_0253|3.5459748075705977
atggttgagcttgcgccttcccctgaagccattaccgccgcgctggaaattcccgctgacattaactttgcactgcccgatcctgcggacgaagagatccaagagcacgagtttcagcaacagttggaggatttttggcaactgtgtgagcgctttgatctgcaaacggaaatctggcggggtcgcattctccgggcggtgcgggaccgagaaaaaattggtggtgaaggtcggggcactggctttttaaattggctcaagcaacgggaaatttccaaagcccaggcctatgccctcattcagctggccaatagtgccgatactttaatcactgaaggacaattagaccccaattccatcaacaatttcagcaaacgggcctttgtggaaaccgctaaggctgatccggaggtgcaaaagttagtcagtgatgcggcccataacggcgatcgcattacccgacgggaagtgaagcagttggccgatgagtggactgccatgagctcggaactcttgcccgatgtgctcaaggaaaaagccaccgatggcaccgtctccccccgacacttagcccccctggtgaaggaactagaaaaagtaccagaaacccatttgcaagccctccaggaagaggcgatcgcctcccccgatgtggacacggttaaatatctcaccacttccgcccgtaatttgtctaaatatttggatgcggcggccaaggtgcaaaccctgaaagcttttccgctggatatggaactggctttacaggaagccctacggttggattgcctcaacactgcggcggatttgctcaaacaggccacccaactagaacaatccgtaggtaaactgttcaccacctggaagcgtttagcgactttgtccgatcgcctctatgtggacaccggagctagtacccccaacctgcgttccctgttgacggctattgaaagtctcacccaggaagtgattgaagtgcccctggatgaggatggcaacaacacagtgcgtttaaaaattacttgttcagacggtctagcaaccacagggacgacaacaaaccagtga
>SYNGTS_0304|3.545906546983112
atgatcgtcgtcatgaaagtcggcaccccagaaatagaaattgagcgcattggtaaggagtttgccgaacggggcctcacccccgaaaagattgttggtaagcacaaagttgtgatggggttggtgggggaaacagccggacttgatcctttgcaaatccaagaggttagcccctggattgaagatgtattacgggtggaacaaccttttaaacgggctagtttgactttccgccatggggaatacagtgaagtaatcgtttctacccccgctggccccgtggcgatcggcaaaaaccatccggtggctgtggtagcaggcccctgttcggtggaaaatgaaaccatgattgtggaaacggcccgtcgagttaaggcggccggggcccagtttttacggggcggcgccttcaaaccccgtacctctccctacgctttccaaggtcatggggaaagtgctctaggtctgttggcagcagctaaggaagccactggtttgggcattatcaccgaagtgatggatgcggcggatttagaaatcattgcggaagtggcggatgtaatccaagtgggtgcccgcaatatgcagaatttctccatgctgaaaaaggtaggggcccaggataagccagtgctgttaaagcggggcatggcggccaccattgatgaatggttaatggcggcagaatacattctcgcggcgggtaatcccaacgtgattctttgtgagcggggcattcgcacctttgacggccattacacccgcaattgccttgatttgtcggtgttgcctgtcctgcgctcccttacgcacctgcccattatgatcgaccccagccacggcaccggtaaatccgagtatgtgccctccatggccatggcggcgatcgccgcggggacagactccttgatgattgaagtgcatcccaacccggctaaagctatgtccgatgggccccaatctttgacccccgaccgcttcgacgaaaccatgaagcaattggcggttattgggcaaactgtaggacgttggcctaaagtagcggccctggcctag
>SYNGTS_1360|3.5443399525250037
atggtcaattccctgtccgacgagcagtacaaaattaagatgcaaaagcgcaaagctttacaggatgagcgcattgcctctgctaaggcagagaaaggtctggtaattgttcacaccggcaacggcaaaggaaaaaccaccgccgccctgggcatggtgttgcggtccctgggtcatggttatcgggtaggaattattcaattcatcaaaggggcctgggaaccggcggaaaaagcggcctttaccccttggcaagaccaattaacttttttggccctgggagaaggttttacctgggaaactcaagaccggcaacgggaccaggcgatcgcccatgcagcgtggcaaaaagccctggagtatatccgcaatcccgattaccaactagtcctactggatgaggtaaatgtggcgttaaagctgggctatctggacgtggaaacagtactagccggcctgcaagggaagccggaatctaatcacgttattttgacaggccggggagcaccccaaccattgattgaccgggccgatttagtcacagaaatgaccctgatcaaacatcctttccgggagcaaaatgttaaggcccaacccggcattgagttttag
>SYNGTS_0118|3.5438068403475724
atgtctcttgttagtttaccggggctcccggcaatgattagtgaaattagtaagcgcaataatttacccaccacggcggtggaagaagctctacgggaagctttattgaagggctacgagcgttttcggcgatcgcagttgatgggacaccaattccccgaagaatatttcaacaactttgaggtggaattagacacggaagaagaaggctttcgggtactttccaccaaacggattgtggaggaagtggaaaattctgaccaacaaatttccctcaaggaagtgctggaagtggccgaagaagctcaactgggggacgaagtagtgctggatgtgaccccagaacaaaaggactttgggcgcatggccgccattcaaactaagcaggtattactgcaaaaactgcgggatcaacaacgaaaaattatccaagaagaattccaagacctggaaggcactgttctcaatgcccgggccctgcgctttgaaaggcagtccatcattgtggcggtgcagagtagttttggtcagccagaggtagaagcagaattgcccaaacgggaacagttacccaacgataattaccgggctaactccaccttccgggtgtatctcaaacgggtacgggaaggctcccaaagaggtccccaattggtggtttcccgggcagcggcggggttggtggtggatttatttagtgtggaagtgccggaaattgaagaagaggtggtgcgcattgttgccgtggccagggaagccaaacccccttccccttccgtggggccccgaacaaaaattgcggtggacactctagagcgggatgtggatccggtgggagcctgcattggcgctcggggttcccgtatccatgcggtggtcaacgaactccggggggaaaaaattgatgtgatccgttggtccccagacccggccacgtatattgcccaggccctcagtccagcccgggtggaccaggtttacctcatccatgcggaggagcgccatgccctggtaattgtggcggaggatcaactcagtttggcgattggcaaggagggacaaaacgtccggttggcggcccgcctaaccggttggaaaattgacatcaaagatcccgaaacctatgcccgggataaggaagccattgaacaatctattttggagcgggcggcggcttcagcccaggccagggcagaacgggaagcagcagaacaggaggcccaagctaaattagaagcggaaatggctgctttggaagccgaggaagctgaagagttagaggaaaccccagaggcgatcgccgaggtggaagaagaagtagaggaatgggaccaagaccaagggccggagttaggggaggaagaagagttaagctag
>SYNGTS_1993|3.5437585351995016
atggctttggaatacatgatcgaagacctcatggagcagttggtggaaatgggcggctccgatatgcacattcaagcgggggcaccggtttatttccgggtgagcggcaaattagaaccgattaacgaggaagttttaactccccaggaaagccaaaagttaatcttcagcatgctgaacaattcccaacggaaagaactagaacaaaattgggaattggactgttcctatggcgtgaaaggtttagctcgtttccggattaacgtttacaaagaacggggttgttatgccgcctgtttacgggccctttcttctaaaattcccaactttgaacaattgggactgcccaacattgtgcgggaaatggcggaacgcccccggggactaattctagtgacgggacaaactggctccggtaaaaccaccactttggcagcaattttagacttaattaaccgcaccagggccgaacatattctcaccatcgaagatccgatcgagtatgtgtttcccaacgtgcgcagtctttttcaccagcggcaacggggggaagatacgaaaagtttctccaatgctctgcgggcagcgttacgggaagatccggacattgtactggtgggagaattgcgggatttggaaaccattgcccttgccatcactgcggcagaaaccggacacttggtttttggcactctccacaccaactcagcagcgggcaccattgaccggatgttggatgtgtttccggctaaccaacaggcccaaattagagccatgttatccaactctttactagcggtatttgcccaaaacttagtcaagaaaaagtcccccaaacccggggagtttggccgggccctagtgcaggaaattatggtcattaccccggcgatcgccaacctaattcgggaaggcaaagcggcccagatttattccgccattcaaaccggagcaaaactaggtatgcagaccatggaacagggcctggccacgttggtggtgtcgggggtaatttccctggaagaaggtttagctaagagtggtaagccggacgagctacagcgcttaatcggtggcatgaccccccaggttgccgctaaacgtcgttag
>SYNGTS_2972|3.5436265743098865
atggcattaatcgttcaaaaatttggcggcacttccgttggcactgtggagcgtattcaagcggtggcccaacgcattaaacgaactgtgcagggaggcaactccctggtggtggtggtgtcggccatgggaaaaagcaccgatgtgttagtggatttagcccaacagatttcccccaatccctgtcgccgggagatggatatgttactttccaccggggaacaggtatccattgctttgctgagtttagccttgcaggaaatagaccagcccgccatttccctcaccggagcccaggtgggcatcgtcaccgaggccgaacatagccgggcccgcattctagaaattcgtcccgatcgcctggagcaccatttaagggaagggaaagtggtggtagtggctggtttccagggcatcagtagcgtagaacatctagaaattactaccctgggacggggcggctcagacacctctgccgtggccctggcggcggcattgaaagcggatttttgcgaaatttacaccgacgtaccgggtattctcaccactgatccccgtttagtgccggaagcccaactgatggcggaaatcacctgtgacgagatgttggaattagccagtctgggggcgaaagtactccatccccgggcggtggaaattgcccgcaattatggcattcccttggtggtgcgttccagttggagtgatgaaccgggcacaaaagtagtggctcccccggtgcaaaaccgttccctggtagggcttgaaattgccaaggcagtggatggggtggaatacgacgccgatcaagccaaagtcgctctgttgcgagtgcccgatcgccctggggtggcatcaaaattatttcgggatattgcccaacaacaggtggacattgatttaattattcaatccatccatgacggcaacagtaatgacattgctttcactgttgtcaaagatttactcaatacagcggaagccgttaccagcgccattgccccggccctacgcagttaccccgaagcggatcaggaagcggaaattattgtcgaaaaaggcatcgctaaaattgccattgccggagccggtatgatcggtcgtcctggcatcgccgccaaaatgttcaaaactttggccgatgtgggggtcaacattgaaatgatttccacttcggaagtgaaagttagttgtgttattgatcaacgggacgcagaccgggcgatcgccgctttatccaatgcttttggggtaactttatctccgccgaaaaaccaaacggacacttcccatttaccagcggtgcggggggtagccctggaccaagaccaggcccaaattgccattcgccacgtacccgatcgccctggcatggcagcccaactgttcaccgccctagcagaagccaacatcagtgtggacatgattatccaatcccaacgctgtcgcattaatcaaggcaccccctgccgggacattgcttttatggtggcggaaggggatagcagtcaggctgaggcgattttgcaacccctgatcaaagattggctcgatgcggccatagttgtgaacaaagccattgccaaagtcagcattgtcggttccggcatgattggccatccgggggtggcggcccacttctttgctgccctggcccaggaaaatatcaacattgaaatgattgccacgtcggaaatcaaaatcagttgtgtggtgccccaggatcggggagtggatgctttgaaagctgcccacagcgcctttaacttagctggcacgaaaaccgtcactgttccagcttag
>SYNGTS_2234|3.542750765439263
gtgcttcaagttgctactcctaccgctaccgaagaaacccagacggtcattgaaattgaaggccgggcctccctaaaaggggaagttcgcatcagtggggctaaaaattccgctttggccatcatggccggcaccatcctttgttccgacgactgtcgtcttagtaatctgcccgctctggcggatattgacaaaatgtgccaaattttggcggccattggggtcaatctagaacgggatggcgatcgcctcgtagtggattccagtaatgtgggccatggccctgccccctatgagttagtgtcccaactgcgggctagctttttcgtcattggccctttactgtcccgtttaggcatgaccaaagtacccctgcctgggggatgcgccattgggactcggcccgttgatctccatgtgcggggtttgcaggccatgggagcagacgttcacatcgagcatggggtagtcaatgccagcatcaagggccacagccgtcgtttgaccggagctaaaatttatctggattatcccagcgtaggggccacggaaactatcctcatggccgccaccctagcggaaggagaaacagtaattgataacgccgcccgggaaccggaaattgttgatttggccaacttctgccgttccatgggagcccaaatccggggggatggttctagccgcattattatcaacggggtggaaaaactccacagcaccgactttcccattattcctgatcgcattgaggccgctacgttcctctgtgccggggccatcacccattccgaaattagtcttttccctgtggtgccagatcacctcgcctccgccattgccaagttgcgggaaattggccccgaagtggcgatcgatgccccggatcgggtgcgtttgattccccgggatctgcgggggacagatatcgaaactttgccttaccccggttttcccaccgatatgcaagcccaattcatggccctgttggcagtgagtgagggtaatagcgtagtcacggaaaccgtatttgaaaaccgtctccagcacgtagcggagttacagcggatgggggccaacattaagctcaaaggtaatgccgcctttatccaaggagtgcctttcctttccggtgcgccggtcatgtccacggatttacgagcttcggcggccctggtaattgcggggttagcggcggaaggcaaaaccattgtccaaggtctgcgccatttagaccggggttatgaggacattgaaggcaaactgcgcaaactgggggctaagttaaccaggattgaacagcccgtcactctttaa
>SYNGTS_0145|3.5420990233021574
atggacttttctagtaacgttgcagcgcaactcaatgcggggacaattttgccagagggcattgttattgtcactctcctccttgtgctaattgttgatttgattgggggacgcaaggtagccttggccctgccctacctggcgatcgccggtttattggtatcggtgggtttgctagttacttcctggtccatggcggatcccatcggtttcatcggcgctttcaatggagataatctcagcattattttccgggctatcattgccctgtccaccgttgtcaccattttaatgtcggtgcgttatgtgcaacaaacggggacttccttggcggaattcattgccattttgctcacggctaccttggggggcatgttcctctcagcggccaacgagttggtgatggttttcatctccctggaaatgctcagtatttcctcctacctcatgacgggctacatgaagcgggacccccgttccaatgaagcggcgttgaaatatttgctcattggtgcttctagctccgccattttcctttacggtctttccctcctctatggtttgtccggtggcgaaacccagttggtattaattgccgagaaattagttaacgctgacactgtgggtcaatccctcggtttggcgatcgccttggtgtttgtcattgctggtattgcctttaaaatttccgctgtacccttccaccaatggacccccgacgtttatgaaggttctcccaccccggtggtggcttttctttcggtgggctctaaggcggccggttttgccgtagctatccgattactagtgactgcctttggtggtattaccgatgagtggcacgttattttcaccgctctggccgtgttgagcatggtgctgggcaacgtggtggctttagcccaaaccagcatgaaacggatgttggcctactcttccatcggtcaagcaggctttgtgatgattggcctagtggccggcagtgaagatggttacgccagcatggttttctacatgctcatctatctgtttatgaacctgggggcgtttagttgcattattctcttcaccctccgcactggcagtgaccaaattagtgattacgctggtctgtaccacaaagaccccttgttaaccttgggcttgagcatttgtttattatccttggggggcattcctcctctggcgggctttttcggcaaaatttacatcttctgggccggttggcaatcgggattgtatggcctagtcctacttggtctggttaccagtgtagtttccatctactactacatccgggtggtgaaaatgatggtggtgaaggagccccaggaaatgtccgaagtaatcaaaaattacccggccatcaaatggaatttacccggcatgcgtcccctacaggtgggcattgtcgctactttggttgctacctcgctggcaggtattctggctaatcccctctttaacctcgccaccgattccgtggtcagcaccaagatgttgcagacagccctccagcaaacaggagaaactccggcgatcgccatttcccatgatttaccctag
>SYNGTS_2253|3.5411166119229542
atgaaggctctcattctctccggtggcaaaggaactcgcttgcgtcccctcacctacaccggggctaagcagttggtgcctgtggctaacaaaccaatcctctggtatggcattgaggcgatcgccaaagctggcattaccgacattggcattattattagcccagaaacgggagaggaaattaaaactatcaccggcaacggagaaaagttcggtatccagattacctatattttgcaatccgaaccattggggttggcccatgcagtgaaaacggcggcagactttctccaagattccccttttgtgatgtatttaggcgataacctaattcaagaccacctagagcaattcctcgcccattttcaggctaaatccctcgattccttgattctactgcggcgagtgtccaatcccagcgcctttggggtggccaccgttaatgaccaaggcaaagttttagccctagtggaaaaaccagagcatcccccttccaacttggccctagtgggactttacttttttgccccgaccattcaccaggcgatcgccaacattgagccctctgcccggggagaactagaaatcaccgatgcaattcaatatctgatcagccatgattatcgggtggaatccctacaactaaaaggatggtggctcgacaccggtaagaaagacgacctgctggccgccaatcagattatcctcgataccctagtggaaaaaaacatccaaggcaccgtagacgatcaaagcaaaatctccggtcgggtaaccattggcccccacagtcaaattatcaacagcgtcatccgtggccccgtggcgatcggccccaactgtcatctggaaaactgcttcatcggtccctatagcagtattgccgagggagttaaaatcagggatgcagatcttgaacatagtgtcgtgctccaaggagctagcattgtggccatccaacaaagaattgtcgatagtgtcatcggcaaaaacgccaaaatttttcccgctccccgccgtccccaggctttgcgcttcctgattggtaatgattcccaagtggaactaattggaccctcttcctatccccaggactaa
>SYNGTS_0766|3.5405960903963543
atggcgattaaagaacgtgtgggcattgtggtcagtaacaaaatggataaaaccgtggttgttgctgtggaaagccgttctccccaccccaagtacggcaagattgtcgtcaaaaccaagaaatttaaagctcacgacgaagaaaaccagtgccaagaaggggacaaggttcgcatccaagaaacccgccctctgagtaaaaccaaacgctggcaagtaatcaacattatgagccattcatcctag
>SYNGTS_0460|3.537632241790357
atgttagatctcagcggcaagcacgcctttgttaccggcatcgccaataatcgctccattgcctggggcattgcccaacaactacaccaggccggggctgaaattggcgttagttatcttccagatgagaaaggcagatttgaaaagaaagtgcgggagttgaccgagcctttgcatcctaccctcgtcttgccgggggacgtacaggacgatgcccaggtggatgccctgttccatagcgttaaggaaaaatggggcaaactcgatattttgatccattgcttagcctttgccgacaagtccggtttgacggggaattataccgatattcccaaggaagcctttagtcaagcaatggaaattagcacctattccctggggcgtttggctcggggggcaaaacccttgatgaccaatggcggtagcatcattaccctgacttactttggcggcgtgaaggttattcccaactacaacctgatgggggtggcgaaggccggtctggaaatgactgtgcgttatctggccgcagaattggggccccaaaatattcgtgttaatggtatttccgctggccccatccggaccctggcttcttcggcggtggggggcattttggatatgattcaccatgtggaagaggtggcaccactaaagcgtaccgtcacccaaacggaagtggggaatacagcggctttcctggccagtgacctttccagtggcattaccggacaaattatctacgtcgattctggctatgaaattatgggtatgtaa
>SYNGTS_3081|3.5350044695893286
atgcccatggaagccggacaacaattcctcacccccgctgagtcccacgctgttgatggggccctgctcagtcagtcggaaaagtttctcacccgcctcaccatttcttccttccggcttttgcaaaccattgcggcggaggaacaattggcgatcgccgacctcaccccggaaattatcattgcttggtttgaaaaggatgccaaaaggaaacgggagcaggggacagaaaaacctgtgctggattggtag
>SYNGTS_0370|3.5346796119590227
atgcaaagtaaattttggtttgaatttctccagaccttgcccaccctgccaggggacactgttcccgtaatggccatacaggctagtccaggtgaaacttcaggagagttaatcattgcccaagcccccaatcagactttggataataataattctgccttgggaggtttgtcgccactgttattttttccggtggtaattattgcggtcatttttctgattttagtgaccatttttctttatacccgcttttacgtcattgcccccaataacgaagctttagtcagaactggcggcgtttttaaaaaagagcaaatggtgattctccacggaggctgcattgtcattcccggtttccatgaaattaccagggtctccctaagggaaatttctatcgatgtggtgcgggcagggaatttggctgtgcggacccaggattatatgcgggccaatatgcgagtgactttctacgtttgcattacccccaaccgcaatgaaattttaacagcggcggccaggctttctaaaaaagggcaaatttcggaagcggatattaaagatgctctggaaaaacgggccgatgatgccattcgagcggcggcgaaaaagaaaaaattggcggaattggattccgataaattgggttttgctgatgaagtgttgaacctgatccaaggtgatttacgtaaagttggtttaaccctcaataacattgccatttccgaaattgaagaaagtgatacctacgacgaaaataacttttttgatgcccagggagtgcggttaagaacggaaacgatccaacgatccatccaacaaaaacgggaggtggagttaaccaccagggtggccattgaacagggagaattggaagctgagaaaaagagtttagccattaaacgggagcaggaagacgccaatattacccaacaaaaagaaattgaattactcaaactagcccaacggaaggaattggaatcccaggaagcccaacagcaacgggaaattcaagaggcaaaggataaggaggaggcgaaaaaggaacggaataaaattctccaggaacaggcggtggaggaggaacggattcagaaagaattagctattcaaaatagtcaaattgcgtcggcgatcgccttggaggaacggaataaggagctaaaagtggcccaggcgttgcaaaaacaggaagcggaggtggcggaaattcaacggaagaaaaccatcgaggcttcccaactgcaagctaaggcggaaattgccctggccgaacaaaaaacccaaatcaccgaacaaacagcggcgatcgccattgccaataaacagaaggaacggttagaggcggaagccctgcgggccgaggcagaatccggggtaattaccgcccaggaagtggaagcggcggaaagggctcaaaaattagcagtgattgtggcccaacaggatgcccaacaacatcgcatcgctgaacaaaacgtggtggaaattgacgtattccggcggcggcggcaagcggaaagtgccaggcaagcggcggaattggaagcggaatccatccgcaccctggccgatgccaaccgccacaaagctatggctgaagcggagggacaaaaagccattatcgaagcccataacagtttaagtaatgctaatcgcacagcggagttattaaaaaccatctggccggaactggttacccaactgccggatctaatcaaagcgttggcgccccagcccggggttttgggggaatcccgcatttactctttccctgggttaagtgggagcaatggcaatggtagtaacagcggagacatcaataaattactgctttccaccagtggcctcaccctgctcaatggtttgttgaatgaaggcaaactcagcaccgtagttgaccaggttaaatccctactccaggatcccccgtcggtttcccccccttctgctgctgtcagtgaagacgattggcctgacctcgctccccccactgagacaaatttttccccggaggaaatttag
>SYNGTS_1050|3.5344707840905976
atgcccactaccctagaccagtttttagtccccattgtcttcgccatttttgccctggcgatcggtgttttagtctggggctatcggcgggctaaaccctttggcaaattgggaaaactggcttggctccagtcggtggtgctgatggccccttggctattatattttgtcctttttagttttggtttatccatcagtttgcccgcagtgttggttttgcttttggtgtcggggggcatttacatctatctgggtcggcaaatgcgggaagaaggacaagcggaactgttgcgccaaaaggcagcccaacgtctgcaagatttggccaatggggcagataaaaccactgtgctcggtgacagcacggccaacacaaacttagaagaaacttcccccattcccccggaagatttggccattattaaaggtatttttagcattgatagcttttttgccacggaaaccattgcctaccaggaaggggcaatctttaaaggtaatttgcggacggaagcggaggatgctttcggtaaactatcgggcaaactgaaggaattaatgggggaaaaatatcgccttttcctagtggaagggagtgaagaccgccccgtggtggtgattttacccagtactaatgacccccaacccagcaccttggcccagaaaaatttggcggtggtgttactggtggccaccattgtgactacgttagaagccagtgcggccctgttgggctttgacttagtggacaattggcaacgggtgggagaaacagttcccctggcgatcgccgtgggtattattttgctagcccatgaattaggtcacctctggcaggcgaaaaaatggggagtcaggttgagttggcctttcttgctacccaactggcaaatcggctcctttggggccattactcgttttgaatcccttttacccagccgcaatgccctctttgacgtggcgatcgccgggccggccatagggggattagtttctttactatttttgatcgtgggactgaacttatccgggggcaataatttatttcaactgccggtgcaatttttgcaaggttccctgttggtgggcacgttagctaaattaattttgggcagtgctctaaaaagtagtgtgatttccatccatcctttgacggtgttaggttggctcggtttggtaattaatgccttaaatttattacccgctgggcaactcgatgggggccgcattgtccaagccatctacggccgtaaagtagcccgccgcaccaccattgccaccctagttattttgggggctgtttccctatttaaccccgccaatcccattcccctctattgggcgatcgtggttttatttttgcaacggcaattggaacgccccagcttaaacgagttgacggaaccggacgacaccagggccggcttgggtttactagccctattgttaatgttgctgaccctgattccctttagccccaactgggccttgaggctaggcattggcggttaa
>SYNGTS_2884|3.531669013604441
atgggcattaaggcgttggcgggcagggatctattggcgatcgccgatttgaccatcgaagagatgaaatcactcttgcagttggcggcggatcttaaatccggtgtgctcaagccccactgtcggaaaattctcggtttactgttttacaaagcctccacccgtaccagggtttccttcaccgcggccatgtatcaactgggagggcaggtattggatttaaaccccagcgtgacccaagtgggtcggggagagccgattcaggataccgctagggtattagaccgctacattgatatcctggcggtgcggactttcaaacagacagatctgcaaacctttgctgaccatgccaaaatgcccatcatcaatgccctgagcgacttggagcatccctgccaaattttggccgatttacaaaccatcaaggaatgtttcggcaaattggaaggcttaacggtgacttatctaggggacggcaacaatgtcgcccattccctcattctcggtggggtaatgatgggcatgacggtgcgggtggctaccccgaagaactatgaacccttggcagaaattgttcaacaagcccaacaaattgcggctccagggggaaaagtggaactaaccgacgatcccaaagccgccgcccagggaagtcatatcctctacaccgatgtgtgggccagcatgggccaggaagatttagccgacagtcgcattcccattttccagccctaccagattaaccaagaactccttgccttggccgatcccgaagccattgtgctccactgtctgccggctcaccggggggaagaaattactgacgctgttatggaaggcccgcaatcccgactgtgggaccaagcggaaaatcgcatgcacgcccaaaaagccctcatggtggcccttttgggtttagtttaa
>SYNGTS_0752|3.5309166061661172
atggcgcgtcctaccagaaaaactgggcccaaaaaggcaaaaaagaatgtccctagcggggtggcccacattcaatctacttttaacaacaccattgtcaccatttccgacattcggggcgatgtgatttcctgggcttccgctggttctagcggtttcaaaggagctaaaaagggcactccctacgccgcccaaaccgctgctgattctgcggcccgtcgggccatggaacagggtatgcggcaattagaggtaatggtaagtggccccggtgccggtcgggaaactgctatccgggccctccaaggggctggtttggaaatcaccctgatcagggatgttacccccatcccccacaatggttgtcgtccccccaaacgccgtcgggtctag
>SYNGTS_2047|3.5301746750813776
atgggcggccgtaaatggcagagtattaaacgacaaaaagcacgggtggatgcccagaaaggtaaaaccaccacccaactttcccgggccattattgtggccgctcgccagggcattcccgatccggcgggcaacttccaactgcggacagccatcgaaaaagccagggccgcaggggttcccaatgacagcatcgaccgggcgatcgccaagggggcaggcacctatgaggatggggaaagtaattacgaggaaatgcgctacgaaggctatggcccagggggagtagcagtgttaattgaagccctcaccgataaccgcaaccgcacggcggcagatctacgggcggcatttagcaaaaaaggtggaaatttgggggaaaccggttgtgtcagttggatgtttagccaaaaaggggtaattcgcttagtaggggaactggaggaagaaaagttactggaagccttgctggaaggggaaggggaaagctacgaatggctggacgaggaagatgggggtggggtggaagttttcagtgcagtgaatcaactggaaaacctcaaccaagtgttacagaaccacggcttcaccattgcagagacggaactgcgttggttaccggaaaataccattgaaattgccgagccagaccaagccaaggcccttatgcaaatgatcgacacattggaatccttggacgatgtgcaatcggtcaccagcaactttgagttaacggaagagttgttagccctggcggggtag
>SYNGTS_1378|3.5301178196376815
atgatcaacaacgaagcctttaacctatccttagagcagaaatttcaactgcagtgtttgcaacaggaatatcaagaactagaccgggagcagaccgttaactatttactagaaaccatgcaacaaatcatggtgcgggataacctgatccgggatttgatgaaaaattcactcctcccctag
>SYNGTS_2409|3.529313066884587
atgtttgaggactttgaacaggatgcactgtttacgccggatcagttattagaaaaccgggggcgggtagccattttcatcgatggttccaatcttttttacgccgcattacagttgggcattgaaattgattacaccaagctattgcactgtttaacgggcggctcccgcctattgcgggcttttttctacaccggagtagaccgtagtaacgaaaaacaacagggatttttactttggatgcgccgcaatggttaccgagtcattgccaaagacttagtgcaattaccagacggttctaaaaaggctaacttagacgtggaaattgccgtggacttgatgtccctggtgggttcctatgacaccgcagtggtggtcagtggcgatggggatttggcctatgcggccgatgcggtcagttatcggggggcgcgcattgaagtggtgagtctccgttccatgaccagcgacagtttaattaatgtgtccgaccgttacgtggatcttgacagtattaaggaggaaattcaaaaacaaccccgtcccaatagtggctatcgtaacgtcaatcccttgcctattttttctcaggaaaaatcttcctaa
>SYNGTS_2286|3.5277425520500247
atgggggcgttgaagtgggaaaattttgctgttgccccctatgctggagaacaaaccacaatcattatgatgcaaattattaaaactcccctggggataattacccgacggggcctgcaattgagcttgttgtccttgttgctaaccatgctatctctgacatgggctatgccgggatggagcttgcctttgaaccagccgatgctgttgggtgctttggcccagggcaatgccattacggatcccaatgccattttgcgctacgctctgcccatcgataatccagaggtgcggcgcttgcaggacagcttggaagatatttctaaccacatccgggctaagcgttggccggcgattaaaaaagatgtgcgggcggctaatctgaccatcaccttgaaggaagataagattcttgctggggtaccggccgatcgccaaccggaggcggaaactttattgggcagtatcaaaaccgatttaactgccctaaccgaagcagtagaggctaaggataaagaacaggtgattagcttccgtaaatcagccctgacggcgatcggggatttggaagccctgatggtgacggatttcccctttgccattcctgaagaatttgctaatcttcctcaactcaagggccgggccacggtggaaatgaccaccaataagggtcccctgaccattgtggtggatggctacagcgcccccattaacgccggtaactttgtggatttggtgcaacgcaaattctatgacggtttaccttttatccgttcggaagatttctttgtgactcaagcgggggatcccccagggccagaagcgggctttattgacccccaaaccaaagaataccgggccattcccctggaaattttggtcaagggagaagagggccccatctatggcatgaccttggaagatgccggcatgtacttaccggaattggccttacctttcaatgcctacggggcgatcgccttggctcggccggaaacggaacccaatggtggttcttcccaatttttcttctttaagtttgataccgagctaactccaccggggtttaatttgatggatggccgttattcggtcttcggttatgtggtggacgggaaagaaacgttggaacagttgagtgaaggggacaaaattgtttccgccaaagtaattagcggtgcagacaatttagttaacggcaatagttga
>SYNGTS_2936|3.5277000135279906
gtgttaaacaaatctgttcagatcctctctggagttgtgcttgctgctgcggccttaggttttacaacccccgcccaggctgagccttttcaaactaagggtaacattttattgagccagcttcctggccatgacatgtatcttcccgaccctgagcaaatgagcttcgacggtctggcgatcggtcgggtacggggcaaggttggcagtatcatccaggttgaactgttaccctacggtgatttccccggttacattgaggtaagcgacaatagccgcatctaccactgggatggtgccggtgccgctgaacccggtgatgatgttttgctccagcccgtctttgatgacaatggtaactatatccgcactgacttctattctgcggcccaccccacttggttgacccgtttggatctcaaagaagttcaagacgttaccatttctgaaattaacttccaatcctctgagcccgtgtccttgccccccgtaactcggtctgcccctgcccccgtggctcctgctccggcccccgcccccatgcccatccgtggtctttggtaa
>SYNGTS_1691|3.5270990868308982
atgaaagcccaatcagaacctcggtttgattacgtcaaaattgcgatcgcctcccccgaaaggatccgccagtggggagaacgcaccctaccgaacggcaccgtagtgggggaagtgaccaaacccgaaaccattaactaccggacgttaaagccggaaatggacggtctgttctgtgaaaaaatctttggtccttccaaggattgggaatgctggtgtggcaaatataaacgggtacggcaccggggcattgtttgtgagcgctgtggcgtggaagtaacggaatctagggttcgtcgtcaccgcatgggctacatcaaattagccgcccccgtcacccacgtttggtatctcaaaggcatccctagctatctcagcattcttttggacatggccctgcgggatgtggagcagatcgtttacttcaacgcctacgtggtgctcaaccccggcaatgccagcaatctgcaatataagcaactcctgactgaagaccagtgggtagaaattgaagaccaaatttatgctgaagattctgagctagaaggtatcgaagtgggcattggtgcggaagcggtgcaaaggctcttagcagaattgcaactggaagaagtggcggaaaagctccgggaagaaattctggctagtaaaggacaaaagcgggccaagctgattaaacgtctgcgggtaattgataatttcatcgctacccactcccaagcggaatggatgaccttggatgtgatccctgttattccgccagatttacgtcccatggtgcagttggatggggggcgctttgccacctctgacctgaatgatctctatcgtcgggtaatcaaccgtaataaccgtctggcccgtctgcaggaaatcctcgccccggaaatcattgtccgcaacgaaaagcggatgctccaggaagcagtggatgccctgatcgataatggtcgccggggtcgcaccgtcgtgggtgccaataaccgggcgttgaaatccctttccgacatcattgaaggtaagcagggtcgtttccgtcaaaacctcttgggtaaacgggtggactactccggtcgttccgttattgtggtgggccccaacctcaaaatttaccaatgcggtctgccccgggaaatggcgatcgagctattccagccctttgtgattcaccgtctgatcaaactaggcattgttaacaacatcaaagcggccaagaaattgattctcaagggcgatccgcaaatttggagcgtattggaggaagtgatcactggacaccccgttatgctcaaccgggcacccactctgcaccgtttgggtatccaagcctttgagccaattttggtggaagggcgagccatccaactccatcccctggtgtgtcctgcttttaacgctgacttcgacggggaccaaatggctgtacacgtccccctttccctagaggcccaatgtgaagcccggctgttgatgctggcttgccataacgttctttcccccgctacaggtaaacccattgtggctccctcccaggacatggtattgggctgttattacctcaccgcagaaaatcccaatgcccaaaagggagcaggacgttactttgccgggatcgaagatgccttgcgggcctatgaccacggccaagtggatctccactcccaaatttggattcgccatctggatgaagatgtggtgacggaaaaaccagacacagaggtcatcaaaaccgaggatttgggggatggcacggtgatgaaatattaccgggaacggaaaatccgtgaaggagttgatggggagattattactcagtacattcagacgactccggggcggatcatttacaacaaaacgatcgccgaagcgttggtgttctaa
>SYNGTS_1893|3.5269909073220598
atgtcccattccactgatctttccgccctagcccgttggatggccgccgattttagcaaccaggcccaagcctttgaaaatccccctttttatgcccatatccgggtggccattcgtcccctcgaccaagcaaagtttggcgatcgccttttatttttagaacaggcctacgactttatgttgcagaggccctatcgcctacgggtgctgaaattaaaggtggtggaagatcatattgaaattgaaaactttaaagtcaaagatgaggaaaaattctatggtgcggccagggatttgggcaaactagctcaactaacccccgctgatctcgaacccatgcatggctgtgacatgattgtggaatggaccggcactagctttaaaggggaagtgcaaccgggacggcaatgccgagtgatgcgggacggcaaggaaacctatctggaaaatagttttgaagtgagcgaaacgggattaattagcctcgaccgtggttacgatccagaaaccaacgaacgggtttggggctccgtggccggtgcttttcattttgtccggtggcagagtttcgccgatgaagttagtttttag
>SYNGTS_0160|3.524867470638158
atgaaaggttccttatacagtagtaagattgctgaaccctacgcccaggcgttgataggattggcccaacagcagaatttaactgaagttttcggggacaacttgcgctctctgttgaccctgctccaagattctcccgatctgtcggcggtgctttctagccccgtagtcaaggacgaagataaaaaatccgtgctccgctccgtgctgggggacgggggcaatggctatcttctcaacttcttaatgttgttggtggataaacgccggattgttttcctcgaagccatttgtgagcagtacctcgccctgttgcggcagttcaccaatacggtcttggcagaggtcacctccgccctcaaactcaccgatgcccaaaaggatcaggtgaaggaaagagttaagcaactcaccggggcccaggcggtggaactagaaaccaaagtagacggcgacatcctcggtggcattgtcatcaaagtgggttcccaggtgtttgattccagtttacggggtcaactccgccgggtgggtttaagtcttgggaccgccctctag
>SYNGTS_2405|3.5243081816559445
atgagcgctgaagctgtcatcgaaaaccgagactacaccctaatgatcgataaaagcagtagcatggccaccgctgatgatcccaatggccccactcgctgggaaatagcccaagcttcgaccattgccctggcgaaaaaatgtgaagaaattgactccgacggcatcaccgtttatctattctctggccgcttccgtcgttatgacaatgttaccgccgagaaagttgcttacatctacgccaacaatgaacccatggggcgcactgatctggccggtgccctcaaggatggcctggacaattttttccaacgacggcaggccggacaaactaaacccaatggggaaacttttctgattattaccgacggggaacccactgaccgcaaagcagttatccgtttaattttagaagcgagccaaaaaattgaccgggatgaggagttagcgatttcgttgattcaggtgggcagggataaaaaagcaacggccttttttcaggctttagatgatcaattacaggcggccggagcgaagttcgacattgtggataccgtcaccatggaagatatgcagggcatgagcttgagtgatgtactgctcaaagcaattacagattag
>SYNGTS_1655|3.522843009451184
atgacaacgactctccaacagcgcgaaagcgcttcattgtgggaacagttttgtcagtgggtgacctctaccaacaaccggatttatgtcggttggttcggtaccttgatgatccccaccctcttaactgccaccacttgcttcatcattgccttcatcgccgctccccccgttgacatcgacggtatccgtgagcccgttgctggttccttgctctacggtaacaacatcatctctggtgctgttgtaccttcttccaacgctatcggtttgcacttctaccccatctgggaagccgcttccttagatgagtggttgtacaacggtggtccttaccagttggtagtattccacttcctcatcggcattttctgctacatgggtcgtcagtgggaactttcctaccgcttaggtatgcgtccttggatttgtgtggcttactctgcccccgtatccgctgccaccgctgtattcttgatctaccccattggtcaaggctccttctctgatggtatgcccttgggtatttctggtaccttcaacttcatgatcgtgttccaagctgagcacaacatcctgatgcaccccttccacatgttaggtgtggctggtgtattcggtggtagcttgttctccgccatgcacggttccttggtaacctcctccttggtgcgtgaaaccaccgaagttgaatcccagaactacggttacaaattcggtcaagaagaagaaacctacaacatcgttgccgcccacggctactttggtcggttgatcttccaatatgcttctttcaacaacagccgttccttgcacttcttcttgggtgcttggcctgtaatcggcatctggttcactgctatgggtgtaagcaccatggcgttcaacctgaacggtttcaacttcaaccagtccatcttggatagccaaggccgtgtaatcggcacctgggctgatgtattgaaccgcgccaacatcggttttgaagtaatgcacgaacgcaatgcccacaacttccccctcgacttagcgtctggggagcaagctcctgtggctttgaccgctcctgctgtcaacggttaa
>SYNGTS_0844|3.519320597816283
atgactaaaaagctttcaaaacgcatgcaggcggcgatcgccaaggtagatgacagcaaactctatagcccgttagaggccatggagttgctcaaggaaaccgccactgccaaatttgatgagacggccgaagcccacatccgtctgggcattgatcccaaatacagtgaccaacaaattcggaccactgtttctttacccaaaggaacagggcaaacagtacgggtagccgtgctagcccggggggaaaaggtcaaggaggccaccgatgctggggctgacattgccggttctgaggaattgattgaagaaattcaaaagggcatgatggactttgacgtgctcattgccacccctgatatgatgcccaaaattgcccggttgggtaaacaattggggccccggggtctcatgccttctcccaaggggggaacggtaaccgcagacctggccgcggcggtaaatgaatttaaagccggaaaattagaattccgggctgatcgtacgggcatcgttcatgttatgtttggaaaggcctctttttccgccgatgatttattggcgaatttaaaagcgctgcaagagaccattgaccgcaatcgtccttcgggggcaaagggtcgtttctggcgcaccgtatttgtgtccagttccatgggtccttccatccctgtagacatcaatgctttacgcgatctgaagtttgaggataactaa
>SYNGTS_2897|3.5190624639820554
atgcctggggattattaccaaacgcttggagtgacgcgggatgctgataaagatgaaatcaaacgagcctaccgtcggttagcccggaaatatcatcctgacgttaataaagaaccaggagcagaggaaaaattcaaagaaattaaccgagcctacgaagtgctatcggagccagaaattcgtcaacgctacgatcaatttggtgaagcgggggtcagcggtggcggtgcccagggcttcgatgtgggcaatatgggcgattttgccgacatttttgaaaccatttttggtggctttggcggtggcatgggcggccagcagcggggtcgtcgtcgagccaatggtcccaccaggggggatgatctacggctagatttacagttaactttccaggaagctatttttggcggcgaaaaagaaattcgcattccccacctggaatcctgtcaggtctgtgagggcactggggccaagcccggcactggggttaaaacctgtggcacctgtaatggcgctggacaagtccgtcgggccacccgcaccccctttggtagttttgcccaagtttccgcctgtcctacctgtaacggcagcggcgaagtcattgaacagaaatgtgaagcctgtaacggggtcggccgcaaacaggaaacgaaaaagctgaaaattaccattcccgccggagtggatgatggtacccgtttgcgggtgggtaaagaaggagatgctggtttacggggtggtcccgcaggggatctgtacgtcttcctgatggtggaaacggataagcattttgtccgggaagggatgaatattcgttccaatttggaagtgagctatctccaagccatccttggttgtcgtctggaagtggacacagtggacggtaaagcagaattgactatccccgccggcacccaacccaacaccgtcttaaccctggaaaataaaggggtgcccaaattaggcaacgccaccattcggggcgaccatctaatcacggttaaggtacaaattcccacccggattaactcggaagagcgggagctattggaacgattggccactatcaaaggagaaagccacggcaaaggtggattagaaggatttttagggggattattccataaatga
>SYNGTS_2102|3.5183186454454805
atgggcttgtttgacgatgtcggccgttttttagaagaccgtctggaagagtttttacagaacaacccccatttggagttggaagctctgttggaacagttgaaagaacaggaagccgacgctcgccgcctactgacagatttacagcggaaaaaacaagatcaagaagcccagattctcaacctagctcaggatattcaggcttggcatagccgcattcaacaggctaaagctgctggccgagaagatttagcccaaagggcccaggaaagggaagctaccttactgcgtcagggcaatcaggtgtggggacaaagggtggggacagaacaacggattagccaagcccaaagtttgctccaggaaattcagcaacggcaaaaggaagtacaacaaaaggctaaacaaatggccgccgagcaaaaagcatccgaggcccaaagaagggcggcggacaccatgggctggaatcaaggcagtaccggggaaacctatcgccgggagttagaccccctggaagcggaatttaaaaagtgggaattggaaaaggaattggaacgcttaaaacgcaacgccactaaatag
>SYNGTS_1408|3.5166592416546796
atggggcaaatgaacaccgcagacctattggttcaatgtctggaaaatgaggacgttgaatacatttttggcgtacccggagaggaaaacctccacatcctcgaagcgctgaaaaactcgcccatccgctttattaccacccgccacgaacagggagcagcctttatggccgacgtttacggccgtttaacgggcaaagcgggggtttgtctttccaccctggggcctggagccaccaacctgatgaccggggtagcggatgctaacttggacggagcgcccctggtggccatcactggacaggtgggcacagatcggatgcacatcgaatcccaccaatacctggacttggtggccatgttcgacccggtgactaaatggaccaggcaaattgtccgccccagcattaccccggaagtggttcgtaaagcgttcaaattggctcagagcgaaaaaccaggggccacccacattgatttaccagaaaatattgccgctatgccggtggatgggaaacccctacggcgggacagtcgggaaaaggtttatgcagcttttcgtactttgggcacagcggccaacgccatttccaaggccaaaaaccccattattctggccggcaatggcaccatccgagccgaagccagcgaagccctgacggaatttgccaccagtttgaatattcccgtggccaacaccttcatgggtaaaggcaccatgccctacacccatcccctttccctttggacagtgggcttacaacaacgggatcacattacctgtgcctttgaaaaaagcgatttggtcattgcggtgggctatgacttaattgaatattctccgaaaaaatggaatcccactggagatttgcccatcattcacattggcgctactccggcggaaattgatagcagttatattccccaggtggaggtggtgggggacattaccgattccctgatggatttgctcaaacggtgcgatcgccaaggtaaacccactccctacggggcttctctccgggcggaaattcgggccgagtatgaatgttatgccaatgacacaggttttcccgttaagccacaaaaaattatttatgacctgcgccaagtgatgggccccgatgatgtggtgatttccgatgtgggggcccataaaatgtggatggcccgccattaccactgtgacagccccaacacctgtttaatttccaatggttttgcggccatgggcattgccattccaggggcgatcgccgctaagctggtttatcctgagcgcaacattgttgcagtgacgggggacggcggttttatgatgaactgtcaggagttggaaacggccatgcgggtgggcactccctttgtcacgttgatttttaacgacaacggttacggcctaattgagtggaaacagatcaaccaatttggcgaatccagctttattaaatttggcaatccagactttgttaagtttgctgaaagtatgggtctcaaaggttatcgggtggaagcggcggcggatttaattcctatcctcaaagaagctttagctcaacctgtgcccacagtgattgattgtcctgtggattatcgggagaatattcgtttctcgcaaaaagcaggggaattggcctgtgaaatttgggaataa
>SYNGTS_1564|3.516169363662149
atgccccgcacccaacgtaacgataatttcattgataagtcctttaccgttatggcggacattatcctaaaaattctgcccactaaccaaaaagcgaaggaagcctttgtttattatcgggatggtatgtcggcccaggcggatggggaatacgcagaggcgctggataactatgaagaggcgttacggttggaggaaaatcccaatgaccgcagttatattctctataacatggccctaatccacgctagtaatggagaccatgaaaaggcgttggggctttaccaagaagccattgaactgaaccccaaaatgccctcggcgttgaataacattgcggtaatttaccatttccaaggggaaaaggcgaaggaagcagggcaggaagacgacgcagagaatttatttgataaagcggcggaatattggaaacaggccatacgcctagcccctaataattacatcgaggcccaaaactggctcaaaatcaccgggcgctctgaaatggatgtgtttttctaa
>SYNGTS_1997|3.5159300137772123
atgcatccggttgttagttccgctgaatatcgtcaacgtcgcgatcgcctaatggccaagctaggccaggggacggccatttttgccagtgcgccccaggcggtgatgcacaacgatgtggaatacgtatttcgtcaagatagtgatttttattacctgacgggcttcaatgaaccggaggcgatcgccgtttttgcgccccaccacgaagaacatcaatttattctatttgtgcaacccaaggatccagccaaggaaacctggacgggcattcgctacggtgtggagggggttcaatccagctttgggtcggacattgcctatcccattggggaattggatgagcatttaccgaaatatctggaaaaggcagataaaatccattaccacctcggtcgagatgaagcgttaaatcaaaccatcctcaagcactggcaaaaacaattggccgcctatccccgccaaggctatggtccccaagctttagtgaattcccatcccttggtgcatcccctccggcaagttaaaagtgaaactgaattagccttgttgcggcgggcctgtgacctgtcggcgatcgcccatcaacgggccatggaatttgctcgaccgggacattacgaatatcaagtgcaggcggaattggaaattatttttcggcgggaagggggcctggggccggcttatccttccattgtggcggcaggaaaaaatgcctgtattttgcactacatcaacaatgactgccctttgcaagatggggatttactactcatcgatgcaggttgtgcctacggttactataacggtgacatcacccgtacctttcccatcaacggtaaatttagtcccgaacaacgcaccctctacgaaattgttctaactgcccaggaagcggcgatcgccaaggtacaggcgggcaatccctaccacgaataccatgatgcggcagtgtccgtgattgtggatggtctgatggatttgggtctactggtgggaaataaggaggaaattatcaaagaagaaaaatataagcccttctatatgcatcgcaccggccattggctggggctagatgtccacgatgccggcaattacaaacaggataaggaaacctggacggtgttggagccagggcaagtgctcaccgtagaaccgggtatttacatcgcccccgatattaaacccgccgaaggacagccggaagtgccggaacaatggcgaggtattggcattcgcattgaggatgacgtattggtcactgcccaaggccccgatgtgttaaccagtgccgtgcccaaggcgatcgccgatttagaacattga
>SYNGTS_0615|3.515704836586769
atgtttaaacccagcttacttttgtctttgcttgttgtgggctgtttgctaacggttaccggttgcggtggtggcaatcagagggaggaaggtcaacccactcaacagaacatcgaacagcaagaaaataacaacgggaatgccaataccaatgatgatgataatgacaataacgacgacgatgaggaagatgacaacaaagatggagatgattaa
>SYNGTS_0628|3.5136493583412625
gtggaaaaaggacaactaattgaattccggcatcaaggagaacggcggttggcggtggtcgatcgcccggacggcaaaaaagattgggtggttattgatcaacagggccaaagccataaactgaagccccagcgggtggagtatgaaattcccggcggtccctacaccgtcgatgatctgcctagttttttaggggaagtggaccagtatctcgacccctctagtttggaggtggcctgggaactattgattgaagagggggaaagcatcaccccggcggatttggccctattgctattttctgagcaaagtcctagtcaatgctatgctgcccatgccctgctagcagaagataaactctatttcaaacaaaaaggcaatcattacgaaccccgccctagtagtcaaatcgaagaaattaaacatcaaatgcgggtgcaagcccaaaaagaacaggagcaacagggtttcattgaccgggtaaatcaagccctggccggggaaaaagttacctgggaagggagcgatcgcctacggttggaagcgttggaaaaatttatccttttccctgaacaaaatcatcgccaggctttggatattctccaaacccttggtaaacctggccgtaccgacgaaacccaaaacctcctgatagaattaggcatctggcaacgccatgaaaatctctttttgcgtcgtagtgcttaccccaaccaattccccgccaaggtatccgatgtggcccatgcttacctaaccaatcctccccccgaccccgaccaagaacgcttcgatctgaccaccctaaagacctacaccatcgatgatgaaagcacttcggaaattgacgacggtctgagtgtggaaaccttggcggacggcggccatcggctttggatccatgtggccgaccccacccggttgttgagtcccaacgatgaactggatttagaagcccgtaaacgcagtaccagtctttacctgcccacgggcatgatttccatgtttccgccggagttggccacggggccgatgagtttactccaggggcaaagatgtgtggccttaagttttggagtgactttggatgaggtgggggcagtgagggattttaccattgcccctagttgggttaagcctacctatcgcctcacctacgaagatgtggatgagatgttggtgctgaaaattcaaggggaaccggaattgcccctcctagccgaagcagccaaaaaacgggcccaatggcgtaaatcccagggggctatcaccatcaaaatgcccgaagccattattaaagttaatgccgacgaggaagtgcaaatttatctccaggaaacctccgtttctcgtcaactggtggcggaaatgatgatcttggccggggaggtggcggggcgtttttgccaagagcatggcatcccagtccccttccggggccaaccccagccggagttaccctccgatgaagagttgttgtctttaccgccgggccctgtgcgggaatgtgcggtacgccgttgtatgccccgtagtgaagtgggcattacccccagtcgccatgctagtttggggctggatttgtattcccaggccacctcccctatccgtcgttacactgatctgattacccattttcaaatgaaggcctacctacggggggagccgttgcctttctctggggagcaggtacaagaaattctatacagcgttatgccctcttccaaggaagctacgttggtggaacggcaaactaaccgttactggagcttggagtttctgcggcgcaatattaatgaggtgtggcagggggtgatgctccgttggttgcgggaggatgatggcttgggtttaattcttcttgaagaactaggtcttgaattgccccatcgctttgaccgtcccatttcccccggcgatcgcctaagcctaaaggttagtaatgccgacccccatcgagacgaaattcgcttccgggaattgttggccaatgaagcctag
>SYNGTS_2224|3.5135247894977115
atgggtaaacggacaaggcggttttgggctttagctttttctttgctgatgggggccctgatttatctgggcaatacaccgtcggccttggctttcaccgaggaacaaaagctactgttgcaatcctggcgtttggtcaaccaatcctatctcgatgaaacctttaaccatcaaaattggtggctgttgcgggagaagtacgttaaacgtcccctccggaaccgggaagaaacctacacggcgatcgaagaaatgctcgctaccctggatgaaccctttacccgcttactgcgtccggaacagtacggcaatctccaggtgaccaccactggtgagctatcgggggtaggtctgcaaatcaacatcaaccctgaaaccaaccagttagaaattatggcccccctggccggttcccctgcggaggaggccgggctgcaaccccatgaccaaattttggcgatcgacggtgtagatacccaaaccctgagcttagacgaagcagcggccagaatgcggggcccaaaaaacaccaaagtttccctggaaattctgtcagcgggcaccgaagtaccccaagaatttaccctgactcggcagttaatttccctcagtccggtggcggcccaattggacgattcccgcccaggtcaatcggtgggttacattcgcctcagtcaatttagtgccaatgcctataaagaagtagcccacgctctgcatcaacttgaggaacagggggccgacggttatatcttggatttgcgtaacaaccccggtggcttactccaggctggtattgacattgctcggttgtggttaccggaaagcaccattgtctacaccgttaatcgccaaggcacccaggaaagtttcactgccaatggagaagcggcgaccgatcgcccgttggtggtgttggtcaaccagggtactgccagtgccagcgaaattttagccggagctttgcaggataatcagcgggccactctagtgggggaaaaaacctttggtaagggtttgattcaatccttgtttgaactatccgatggggccggcattgccgtcacggtggccaaatacgaaaccccccaacatcacgacatccataaactgggcattatgcccgatgaagtggtggagcaacccctgattagctttgcggaaattacttcccccgccgatgtgcaataccaagccgccttagatttgctcaccggaggagtggcaatcgcccataaatcttcttcaattcccgccatggcaacggctcacaagcccaactaa
>SYNGTS_2869|3.513273482788177
atgaataataattccttgactgatttagaccaaactttagatattattagcgcgattcaagaagatttaaattatcagcaagcccaggctagtttgacggcgatcgttgaacaaattgatctcgatactacggaaaaacagggactggaaaaggaaattagccacctctgtaccatgctagaaaatttaaaccaaggagtagtgcaaattgcggcttttggtttagtgggaagggggaaatcttccctgctcaatgctcttttaggtgagcaagttttcaccactgggccagtccatggtgttacccagacccaacaatctgcttcctggcaactgaaccaagctgacggattgtccaccgttaccatttctggttggggcaatgcccaattacaattaattgatacaccgggcattgatgaagtaaagggtcaagaacgggaacaattggcgatcgccgtggcccaacaggtagatttaattttgtttgtcattgccggggatatgtcccaagtggaattccaagccttgtcccgattgcgggcggtgggcaaacccatgttgctagtatttaataaaattgatcaatatccggcgacggatcagcaattaatttatgaaaaaattcgcgatgaacgggtgaaagaattattgtctccagaagaaattgtcttagtttctgccagtcccttggtgacagaattgagggaaaatacccagggaaaattggagcgttaccaatatcggggggaagcaaaagttgataatttgcgcttaaaaatcattgatttattgcaacgggaagggaaatctttagtagctttaaatactttactttgtgctgataatctgaatgataaattagtgcaacaaaaaatgcgtttgcgggacagccaagccaataccattctccaaaaagcagtaatggtcaaggcgacggccattgctctcaatccggtgaccgtgctggatttattcagcggagcagtggtggatgtggctctgattatttccctttccaagctgtatggtttgcccatgacccaaacggcggcgatcgccctgttgcaaaaaattggggtgagtatggggggcatcactgccagcgaatttttggcggggttgggccttagttccctcaagggtttactcggtttgacggtgcccttaaccgggggattggccttggccccctatatttccgttgccctcacccaagctagtgtggccggagtgtccaccttggcgatcggtcaagtgaccaaaacctatttagccaatggggccgcctggggagaaacggggccaaggacagtggtgcgggatattctcaactctttggatcaaaattccgttatggcccgcattaagcaagaactgcaggaaaaattaactccagaaagaattgtgtccccctctccttga
>SYNGTS_0170|3.512132444605862
atgagccaagccaccgctacccaagccaaaggcatccaactttccgatgcggccctcaaacacctcctggccctgaaagaacaacagggcaaagatctttgtttacgggtgggggtacgtcaagggggctgttctggcatgtcctacatgatggactttgaagaaccgaaccgggcaacggaacatgatgaagtgtttgattatgaaggttttcagattatctgcgaccggaaaagtttgctatatctctatggtttaatgctggactacagcaatgccctcattggtggagggttccagtttaccaatcctaatgctaatcaaacctgtggttgtggtaaatcctttggggtttaa
>SYNGTS_1760|3.510882640437038
atgaccacttcccttgcagccattgccccccacggcggccaactgatcaatcgcctcgccccggaagcagaacgccaggaatttttggcgatcgccgataaattgcccagggtgcaactggatgaacgggccacatcggatttggtcatgattgccattggcggttttagtcccctcaagggctttatggagcaggacgactacgagctggtggtggaagaaatgaaactcagcaacggtttgccctggtcggtacccgtgactttatcagtgacagaggaagtggccgctcccttggaagtaggcagttgggtgcggttggacaacagcgctggtaaattcatcggtgtgttggagctgacccagaaatatcactacaacaaagcccacgaagctaaaaacgtttaccgcaccgacgaccaagcccaccctggagtcaaggtgatttatgaccaaggccctgttaacctggccggccccatctggttactggagcgggaaccccatcccctgtttcccaaataccaaattgaccccgccgcttcccgtcagttatttgccgagcggggctggaaaaccattgtcggctttcaaacccgtaaccccatccaccgggcccatgaatacattcaaaaatgcgcgctggaggtagttgatggcctctttctccatcctctggtgggggcaacaaagagtgatgacattcccgccgatgtgcggatgcgttgctacgaaattatggtggacaattacttccccaaagagcgggtcattctgggtattaatccttccgccatgcgctacgccgggccccgggaggctattttccatgccctgattcgcaaaaactatggctgtacccatttcattgtaggtcgggaccacgccggggtgggggactactacggcacctacgatgcccaggaaatttttgacgagtttgccccggaagcgctgggtattgtgccgatgaagttcgagcacgctttttactgcaaaaagaccctgcaaatggccaccactaaaaccagtcccagtggcccagaagaccgcattcacctctctggcactaaagtgcgggctttgcttcgggatggacaattgccgccaccggaattctcccgccctgaagtagcccaggaattaattcgggccatgcagggggaaagctaa
>SYNGTS_0003|3.510141503874111
atgtcctatctaatcgctgtggtagccaaccgcattgccgccgaagaagcttatacaaccttggaacaggcaggatttgcccaaaagaatttgactatcattggcacaggttataaaaccgctgacgaatttggcttggtggacccgaaaaaacaagctatcaaaagggcaaagctcatggccatctggttagtaccctttggtttcgctgccggttattgctttaacctcatcactggcttgagcaccttagattgggctggagaccccggtaaccacattgtgggcggcctcctaggggcgatcggtggaaccatggggagtttctttgtcggtgggggcgtgggcttaagctttggcagtggggacagtttgccctatcgaaaccttttgcaagcggggaaatatttggtagtggtggccggtggtgaactgcaaaaacaacgggcaaccaatttactccggcccctcaatcctgaatatctccagggttataccgcccccgatgaagcttttgtttga
>SYNGTS_0079|3.509686757471705
atggaagccttttttctcttctttctcgtcttcttcggatcggcgatcggtacatccgtcaaaattgttaacgaaaaaaatgaatacctagtggaacgcctaggaagttataacaaaaaacttaccccagggctgaattttacggttcctattttggatcgggtcgtttttaagcaaaccaccagggaaaaagtcatcgacattcccccccaatcctgtattaccaaagacaacgtggccatcaccgccgatgctgtggtctattggcgcattatcgatatggagaaagcttattacaaggtggaaaatttacagtccgccatggtgaacttggtgttgacccaaatccgctctgaaattggcaagcttgagttggaccaaaccttcactgcccggacggaaattaatgaattactactgcgggaactggatatttccaccgacccttggggggtgaaggttactagggtggaattacgggacattatgccttctaaagcagtgttggattccatggaactgcaaatgaccgcagagagaaaaaaacgggcggctattctcacttccgaaggtcaacgggattctgccatcaactccgcccagggggatgcccaagctcgggtgttagaagcggaggctaagaaaaaagcggctatcctcaatgcagaagcggaacaacagaaaaaagtgttggaagctaaggctacagcggaggccctcagtatccttacggaaaaattgagttctgataaccatgctcgggaagcgttgcaattccttttggcccagcaatatctcaatatgggcaccaccattggtagtagtgacagtagcaaagtgatgttccttgatccccgtaacattctttccaccctggaaggagtacggtctattgtgggggatggggccctagatgaaggattagaggcggctttgaataaggtagaccgccatcgggcagtttag
>SYNGTS_2440|3.5092261245934426
atgccacgccgcaacgacttaaacaaaattatgattttgggggctggccccattgttattggtcaagcttgcgaatttgattattcgggcacccaggcgtgtaaggcgttgaaggaagaaggttatgaagtggtgttggtaaactccaacccagcatcgatcatgactgacccggagttggcggatcgcacctacattgagccgctcattccggaaattgtggaaaaaattattgaaaaagaacggccggacgcagttttacccaccatgggggggcaaacggcattgaacctggcggtatctctgtctaagtccggggtgctggaaaaatatggggtggaattaattggggcgaaactgccggcgatcgaaatgggggaagaccgggaattattcaaggaagccatggcccgcattggggttcccgtttgtccatcgggcatcgccagtagcatcgaagaagctcggcaggtggcccatgaaattggttcctatccgttaattattcgccctgcttttacgttggcaggtacggggggcggcattgcctacaaccaagaagaatatgaggagatggtgcaatacggcttggatcagtcccccatgtcccaaattctggtggaaaaatccctgttgggctggaaggaatacgagctggaagtgatgcgggatttggccgataacgtggtcattatctgctccattgaaaactttgaccccatgggggttcacactggggattccattaccgttgctcccgcccagactttgaccgataaggaatatcaacggctacgggactattcaattgccattattcgggaaattggcgtggaaacaggggggtcaaacattcagttttccgttaacccggccaatggcgatgtgattgtgatcgagatgaatccccgagtctcccgttcttcggccctggcttctaaggccacgggtttccccattgccaaatttgcggccaagttagcagtgggctataccctcaacgaaatttccaacgacatcactaagaagactcccgcttcctttgaacccaccattgattacgtggtgaccaaaattccccgctttgcctttgaaaaattccctggggccgagccaattttaaacacccaaatgaaatccgtcggggaagccatggccattggtcgtactttccaagaatctttccaaaaggcgttacgttccttggaaacaggacggttcggcttcggttgcgatcgccatgagactttgccgacgctgtcccatttgcgttcccagttgcggactcccaacccagagcgggtcttttctttgcaccatgcgtttaatttgggcatgacagtggaagaaattcatgagttgacggcgatcgatccttggtttttagacaaactagaggatttggtcaaaacagaaaaatatatgaaacaacggagtttaaaagacctcacggccgcagatctgcgctacatcaaacaacagggctttggcgatcgccagatagcctttgccaccaaaaccacggaagacgaagtgcgggcctaccgcaaatccttgggcattacccccgtgtataaagtggtggacacctgtgcggcggaatttgaagccttcaccccctactactactccacctacgaaccggaagagtgcgaagtattgccatcggacaaacccaaagtgatgatcctggggggggggcccaaccgcattggccaaggcattgaatttgattactgctgttgccatgccgccttttccctcagtgatgcgggctatgaaaccatcatggtcaactccaacccggaaaccgtttccaccgactacgacacgagcgatcgcctctattttgagccgttaacgaaagaagacgttttaaatattattgaagcggaaaacccagtgggcatcattatccaatttggtggtcaaacgcctttgaaactggcagttcccctgcaaaagtatttaaacagtcccgattgccccgtgcagactaaaatttggggcacttcccctgactccatcgacaccgctgaagaccgggaacgatttgagaagattctccacgagctggaaattagccaacctcccaacggcattgccagggattatgaagagtccagagtggtggccaaccgcattagttatcccgttgtggtgcgcccttcctacgtgctagggggaagagccatggaaatcgtctattccgatgaagaattagaacggtacatgacctatgcggtgcaaattgagccggaccaccccattttaattgacaagtttctggaaaatgccattgaagtggacgtggactccctcaccgatagcaccggcaaagtggtcatcggtagcatcatggaacacatcgaagaagcgggcatccattccggggactccgcctgttccattccctacaccagcctttccgataacgttctgaccaccatccgccaatggacagaacaattggcccgggccttaaacgtggtgggtctaatgaatattcagtacgcagtgcagggggaccaggtttatatcctcgaagctaacccccgggcttcccgcaccgttccctatgtcagtaaagccaccggccgtcctttggccaaaattgcttccctggtcatgtccggcaaaaccctagaagaattaggggtaacggaggaatttattccccaacacgtggccgttaaagaagccgttcttcccttcagtaaattccccggggcggatactttgctggggccagaaatgcgttccactggggaagtcatgggcattgacagcgactttggtaaagcctttgcgaaggcagagttgggagcgggggtaattttagccaccaccggaacggtatttgtgtccatgagcgatcgcaccaaagaggcggcggtgcccgtagtgcgggaattaattgacctgggctttaaggttgtcgctacctctggtacccaaaaagttctgcgggaacatggcattgaaggggtggaagtggtgttaaaactccacgaagggcgaccccacgtcattgactggatcaaaaacggccaaatccaatttattatcaacacccccagcggcgaggagtcccagttggatggccgcaccattcgccgggctgcgttggattataaattgcccatcatcaccacgatcgccggaggaaaagccaccgttgccgccctccgcagtctgcaggatcaccctttagacgttaaagcattgcaggattatctaggctag
>SYNGTS_0083|3.5088724375410103
atgcaagagtttgacaagtccatatccttcgacggacgggatataagactcaaaatgggaaccctagccccccaagcaggaggttcagtcctcattcaatccggcgatacagcggtgttggtcacggcgaccagagctaaaggaagggatggcattgattttctacccttaacggtggactacgaaggacgactctatgccgcaggccgtattccgggcggttttttgcggcgggaaggccgacccccagaaaaggccacattaatcagccgcctcattgaccgtcctttgcgtcccctattcccccattggctgcgggatgaactgcaaatagtagccaccaccctctccatggatgaggaagtgccccccgatgtgttagcggtgaccggggcttccgtggcggtcatcctggcccaaattcctttcaaaggtcccatggccgctgtgcgggtaggtttagtaggggatgatttcattattaatcccacctatcgggaagtccataacggagatttggacctggtggtggccggtacccccgccggtattgtcatggtggaagctggggcgaaccagttgccggaacaggacatcatcgaagcaattgattttggctatgaagcagtgcaggatctgatcaacgcccagcgggaattgatgacagacctgggcattaccctggccacttccgagccgcccccggtcaataccgccgtggaagagttcattgcaaacagagcctctaaaaaaatcatcaccgtgctcggtcaatttgacctgggtaaagatggtcgggatgccgccctcgatgaaattaaagccaccgaagtggaaacggcgatcgccgaattaccagaaaccgatcccgttaaacaaagtgtagaagaagaccccaaactagtcggcaacctctacaaagcattgaccaaaaagttaatgcggaaacagattgttgatgatggagtacgggtagacggccgcaaactcgaacaggtacgccccattagctgcgaagtcggttttctaccccgccgggtccatggcagtggactgtttaaccgtggtttaacccaggtgctctccctggctacccttggttcccccggcgatgcccaagatttagcggatgacctccatcccgaggacgaaaaacgttatctgcatcactacaacttccccccctattccgtcggtgaggcccgccccatgcgctcccctggccgccgagaaattggccacggtgctcttgctgaacgggccatcataccagtgctccccccccaggaagactttccctatgtggtacgggttgtgtcggaagtgctgtcttccaacggttccacttccatgggatccgtttgtggctccacccttgctctcatggatgcgggggtaccgattaaaaaacccgttagtggcgccgccatgggtttaatcaaggaaggggatgaaattcgcattctcaccgacattcagggcattgaagatttccttggcgacatggatttcaaagtagctggtaccgattccggtattaccgccctgcaaatggatatgaaaattgatggtctgagcatggaagtggtgtccaaagccattatgcaagctctccccgcccgactccatatcctcgacaaaatgttggcgacgatccgggaaccccgtcctgagttgtctccctttgccccccggttgttaaccctgaaaattgagccggaacacatcggcatggttattgggcccggtggtaaaaccattaagggcatcaccgaacaaaccagttgtaagattgacattgccgacgacggtaccgtcaccattgcttccagtgaaggggaacgggcagaacgggcgcggcaaatgatttataacatgacccgcaaactcaacgaaggggaagtgtacctcggtcgggtaacccgcatcattcccattggtgcctttgtggaagtgctacctggaaaagaaggcatgatccacatttcccagctaacggaaggccgggttggcaaggtggaagatgaagtgggtgtgggcgatgaggtcattgtcaaagtacgggaaattgacagtaaaggccgcttgaacctcacccgcttgggcattcaccccgatgaagcagcggaagcccgtcgtaacgctagccggggttaa
>SYNGTS_2454|3.5080771503683836
atggctaaagaagaccgaccctccctcaaagacatgacgctgcgacaattacgccgagttgccagtgaatgtaatatttcccggtacagtcggatgcgtaaatcccagctactagcagaggtggaaaaagccctcaacaaacctgcccctgccccattttctgtcaaaccccttaaccgtccccaggaggaacaagctgtggaagcttctaaatttgaacttggtcaagatgataaagttggcgctcccctcaccgccgttgatgaagttttgggggatttgcccggtggttatggtgaaagccgcattaccctcatgcccagggatccccagtgggcctacgcctattgggatattcccaaagaacataaagatgctctccgcagtcaagggggacagcaattggccctacggctctacgatgtaactgacctcgattggcaaaccgccagcccccacagtgttcaggaatatctctgtgatgaattggcccgggaatggtatttaccgatccccgttagtgaccgggattatgccctagatattggctaccgcacctttgatggtcgctggctcaccctggcccgttccacccccattcgcattccccccgtttatccctccgactgggtggaggaagtatttgtcaccgtcaattgggacgaagacctccaaggtaaaaccatttaccaattggttccccccagcaaacggcccgtgggagtttccaccgctgtgtatgaccaagtatttgacatggcccagggagcggaggcaatgcggatggccggttccctctacggttctatgcaacatgtacccggttccatcacccatgagcaaaccttgagttcctatgtgtttccctccggggtgggtctgtgggctgctcccaatgtttctggattgaatatgtccggcattggcatgggttatggcctttccagcagggaatttatggcttcggaagctccagtccgtccccggcagttctggttggtggccgatgctgaactgattgtttacggtgccacagaacccgatgccacggtgaccattggtggccgtccgattaaactcaatgaagatggcactttccgtttccaaatgtccttccaagatggcttgattgactatcccattgtggctgtagcggtggatggggaacaaacccgtaatgtgcatatgaagtttacccgagagactccttcccgtaacaccaatacaaaggaagaagccgtaccggaatggtttagctag
>SYNGTS_2861|3.5073280308736283
atgacagaagcaaatgatttgccctaccttctgcgggtagccaggggcgaagtggttaaacgtccccccgtgtggatgatgcgccaagccggccgttatatgaaagtttatcgagatctgcgggataaatatccgagtttccgggagcggtcggaaaacccagacttggccatcgaaatttccctccagccctggcaagcgttccaacccgatggggtgatcatgttttcggacattttaactcctctgcccggtattggcattcccttcgacatcatcgaaagtaaagggcccatcatcgaccctcccatccgtacccaagcccaggtggatcaactccatgccctagatccggaatcaagtctgcccttcatcaaaactattttgggaacgctacggaaagaagtaggcaaccaatccactgtgttgggttttgtgggtgctccctggaccctagcggcctatgccattgaagggaaaagctccaaagattataaagtaattaagcaaatggccttttctgaaccggccattctccacagtttcctcgataaaattgccgaggcgatcgccgtttatgtccgttaccaaatcgactgtggtgcccaagtggtgcaattattcgattcttgggccggccaattaagcccccaagattacgacacctttgccctgccctaccagcaaaaagtggtcaaactggtcaaagaaatccatcccgatacaccgttaattctttacatcagcggcagtgccggaattttggaacgcatgggtaaatccggggtggacattgtcagtgtggactggacggtggacatggccgacgcccgccaacgcctgggcaaagagatgaaagtccaaggcaatatggaccccggcgtactatttggttcccaggacttcatcaaagaacggattttagacacggtgcggaaagcagggcagggggggcatattttcaacctcggccacggtgttttggtgggcaccccggaagataacgtccgcttcttctttgaaacagctaagcaagtggatcaattactgtaa
>SYNGTS_1952|3.5044443402366565
atgaccactaccccgcccgtcctcagcggtcccgaaattcgtcaacagtttttaaacttctttgccgatcgccagcatcaaattttgcccagtgcgtccctggtgccggaggaccccaccgtactgttgaccattgcggggatgttgccgttcaagccaatttttttaggacaaaagtcggcggaatttccccgggccaccacttcccaaaaatgcatccgcaccaacgacattgaaaacgtcggccgcaccgcccgccaccatactttctttgaaatgttgggcaactttagctttggggattacttcaaatcccaggcgatcgcctgggcctgggaattatcgacccaagtatttaaactgccagcggaacggttagtggtcagtgtgtttgaagaagatgacgaagcttttgccatttggcgcgatgaaattggtattcctgcccaccgcattcaacgcatgggagcggacgataacttttgggtttctggccccactggtccctgtggcccttgctcggaaatttactacgatttccacccggaattaggggatgaaaaattagatttggaagatgatagccgctttatcgagttttataacttggtattcatgcagtacaaccgggataatgcgggtaatttaacgcccctggagaagaaaaatattgacactggcatgggcttagaaaggatggcccaaattttacaaaaagtgcctaataactacgaaacagatttaatttttcccattattcaaacagcggcgaatatagcaggtattgattacgcccaagccaatgaaaaaaccaaagtttccctgaaggtaattggggatcatgtccgctccgttgtccacatgattgctgacggtattagtgcttccaatttaggacggggctatgtgttacggcggttgatccgtcgagtggtgcgccatggtcgtttactgggcattaacggtgaatttaccactaaggtagcagccactgctgttcaactcgcccagccagtttatcccaatgttttagaacggcaaagcttgattgagcaggagttacagcgggaagaagcggcttttttaaaaaccctagaacggggagaaaagttactggcggatttaatggccgacggagtgacggaaattgccggcgcagatgcgtttactttatatgacacctttggttttccgttggaattgacccaagaaattgccgaggaacagggcattactgtggacgtagaagggtttgaaaaagccatgcaggaacaacaagaacgttccaaagcagcccacgaaactattgatttaaccgtgcaggaaagtctggataaattggctaaccatatccatccgacggaatttttgggctacaccgatttacaaagttctgcaatagtcaaagcggtattagttgggggggaattggtagatcaagcggtcgcagggcaaacggtgcaaatcgtactagatcaaactcccttttacggcgaatccggcggtcaaattggggataaaggttttctcaacggcgacaatttgctcattcgcattgaagatgtgaagcgggagtcgggcatttttatccactttggtcgggtagaacggggtacagtgcaaattggcaccactattaccgctactattgaccgggcttgccgccgtcgggcccaggccaaccataccgccacccatttactgcaatcggctttaaaaagagtggtggacgaaggcatttcccaagctggttccctggtggatttcaaccgtttacggttcgacttcaactctccccgggcggtgaccatggaggagctacaacaaattgaggacttgatcaatcaatggattgccgaagcccatcaaactgaggtggcagtaatgccgatcgccgatgcgaaggccaaaggggcgatcgccatgtttggggagaaatatggggctgaagtgcgggtcattgacgttccgggagtttctttggaactgtgtggcggcacccatgtggccaatacggcggaaatcggtttattcaaaatcgtcgcagaaacgggcattgccgccggggtaaggcgcattgaagccgtggcagggccgtcggtgttggattacctcaatgtgcgggaagcggtggtcaaagagctcggcgatcgcctaaaagctaaaccggaggaaatcccagaccgggtccaccaactacaacaggaattaaaagccagccaaaagcagttggaagccctcaagcaagagttagctctacaaaaatcggaacagttattaacccaagctcaaactgtgggtgagtttaaaattctggtggcggatctgggtactgtggacggggaatctctcaaaactgcggcggaacggttacaacaaaaattgggagaaagtgcagtggtgcttgcttccattccagaagagggcaaagtcagtctagtggcggcctttagtccccaattggttaaaaccaaacagcttaaagctggtcaattcattggtgccattgccaaaatttgtggcggtggcggtggcggtcgtcctaatctggcccaggccggtggacgggatgccagtaagttaccagaagccctggccacggcgaaacaaaccttgttggctgaactaggttag
>SYNGTS_2832|3.5033848141982715
atggctgcccatatagcccttatcgcccacgacaacaaaaaagacgctctggttaattttgtccaacagcataaatcccttttctctcgctatgacctcatcgccaccggtcaaacaggggaattagtgaggaacaaaaccggcttggccgtggatactgttttttctggccccctggggggggacacccaaattgccacccaaatcatcgatgggaccattgctgccgtcatttttttgattgaccctctctatgctcaaccccacgagccggacatccggaccctgttaaggctttgtgaagtgtacaacgttcccctagctattaatttagccaccgccaaagcagtgattaaactattgggtaaaactaaaactggccatctaatttttaatcccgtggcaggccagggcaatgtggagcgggagctagatttaatcaaagagcatttacagtcggaaattaatctcaaaattactttcaccagtgccgaagtcaacgtcaccgaccaagccaaggaaattgttaagcgaatcaagcaggccaacgaacaatcggacggggaaggagatagctttatcattgcctccggcggtgatggcaccgtatccggcgtagcggcggccctcgtcaacaccggcattcccttgggcattatcccccggggtaccgccaatgctttttccgttgccctgggcattcccacccaaatccctggagcctgccaaaccatcaaccggggcatcaccaaagtggtggatacggccctgtgtaacgacattcccatgctcctgttggccggggtcggctttgaggcggaaatggtggaaaaagcagaccgggaactgaaaaataatctgggggtgatggcctacatttttgctggcattcaacaggccagggaacaggagttgtttgaagcccacatcgaaattgactcagaaaccaccaccatggaagctagcgccattacgatcgccaatgcggcccctcccacttctgtgtttgcccagggagcagggcaggtatccttcaccgatgggttgctcgacatcaccgtggccagtagtcaaacggcattacagggtctgcaggtagtaactaacctgttcacttctgccctgtcgaaaaatcccagcgataatgaaaacgtgctgcatctctatggagaaagcattaaagtgaccaccagtcccccgcaaaaaattgtcgttgacggtgaaatcattggtactactccagtggaggttaaatgcctgcccaaaagcttaaacatctttgctccagtggaaaacagttga
>SYNGTS_0886|3.5028789631861685
atggtatcgatcgccgaacggacaaaattaaacctgccccccattgctggtaaagaagcggaaatattagccgttgttaatgaaaataaaccggtgtttttacaccaaaccaatttgcagttggagaatttgcaatcggcctgtgcctgcgccctgcatatgcaccaacccaccattcccgccgggcaagatggggcgttgatttccaatctgcagtacatgtttgagcatcctggggagggggataaccacaacgccgatccctttgcttggtgttaccgtcggttgggggaaattattccccgtttagtggcggaaggttgcaatccccgcatcatgttggactattctggcaatttgctctgggcgttccagcaaatgagccgcaacgacattcttgatgacctgaaacggttagcctgtgatgcccaatatcagccctatgtggaatggttgggaaccatgtggagccatgcggtggccccttccacccccatccccgatttgaagctacatatgttagcgtggcaacaacactttgctgatatttttggtctggaagcattacaacgggtgaaaggtttctcgcccccggaaatgcatttacccaaccatcctgatactttgtttgagtatgttaaagccctaaaagaatgcggttaccgttggttgatggtgcaggaacattccgtggaaaacctcgatggtagtggcctttccggtgatcaaaaatatgttcccaaccgcttagtggcccgcaactcccggggagaaacggtgagcattgtcgctctcattaaaacccaaggttccgacaccaagttagtggcccaaatgcagccctattacgaggccttagggcggggtaaacaacctgtgggcaatcaccacattcctgcctgtgtcacccaaattgccgatggggaaaatggcggcgtcatgatgaacgaatttccccctgcctacgagcaagcgactcgcaaaatggcggaaaatggcggtaaatccggcacagtggccattaatggcacggaatatttagaactactggaagcggccggcgtgcaagagtccgatttccccgcgatccaagccattcaacaacacaaaatttggcaacgggttaatcccgattcccccagccatgaacaggtggaaaaggcgatcgccgaattgaaagccacggaccaccaatttgggatggatggagcttcttggactaatgatctcagttgggtacagggctatgaaaatgtgctcgaaccaatgaaccaactcagcgccaaattccaccaaaaattcgatcgcttagtggcggaagatcccagcgttacccaacgggaggattatcaaaacgctctgctatatctgttattagtggaaactagttgcttccgttattggggccaaggcacctggactgattatgcccgggaattgtaccgtcggggggaagaagctttagcttaa
>SYNGTS_2999|3.5027696290100194
atgaccaatgccaccagcgaaagcctcaaacttgagactctgagactgttcaaaatctacgcagagtcccacgatattggcgtgcgtaatcggattatggaagtcaatctgggtctggtgagaaaggaagcgcaccattggacggcccagtgcaatgaaagttttgaggatttgtcccaggtggggtgtttgggtctgatccgagccattgaacggtttgatgtgagtaagggcaatgcctttagctcctttgccattccctatgtgcggggagaaatccagcattttctgcgggataaaagtaactgtgttcgtattccccggcgttggttagatttgggtcgtcaggcgatcgccgtccagcaggaatttcgcctcaaatatgaccgggcggccacggacgaggaaattgcacaaattttagcagtgcccctggcggactggcaggaaaccaaactggcgctgcagaatcgtgaactggtgagtttggacaccaaggtaaatggcgacgatgaaggacaagttaatctgggggattgtttagcccaccacgaattccgtagttttcaactcagccaggaagatcaaatccgtctgcaacaggccttagccggtttggaagaacgtacccgccgcattgtggaatttgtttttctccacgactttacccacaaggaagccgccgaaatgatgggggttagtgtgattaccgtttcccgtcgcattaaacagggcattggggctctgaaaaaagccttaaatacggaaattttttaa
>SYNGTS_0554|3.502769605465842
atgaataagttgaccagtcatttactgaaattatttccgttggccctaggtagctccttggctattgttcccggcgccatggcccagtccacaggtgaattggccacccctggagatttccctagaattagtaatcagggtgacagtctggaactgatgcgtcgtcgtcagaatgccggtaccttcaatgcggctaccccagatatcaccgacatgtcccaggtaactagtgtgtccgagttgcgggatgtgcaacccaccgcctgggcctatgaagcattaaaaagtttagtagaacgctacggttgtattgttggttatcctgaccggactttccgcggcgatcgggccctttcccgttgggaattcgccgctggtttgaatgcttgtatgaacgtgatggagcgtttgattcaggagaacgtggcggtcctacgggaagacattgataaactcaagcgcttgatgcaagagtttgaagcggaattggccgcccttggtgctcgtattgataacctggaaacccgcacgtctttcctagaagatcatcaattctccaccaccaccaagctgaacggggtcgccgtttttgccttggttgaccagtggggcggtgataaagctgtggattggcggcaacaggacaacattgacaacttcggcgctgccgctccggctccggtagaagagaatgctaccctctccagtagggttcgtttaaactttgacactagctttactggtaaggacttactacgtacccgtttgcaggctggtagtgtgcccaacttgtctggtcctactggcaccaacatggctcgtctttcctttgacggttccagcccggacaataacgttgatattaacaagttgttctatcgcttccccatgggtaaccttaccacctggattggcggtactggtttagctctggacgatgtgttcaaaacctataatccctacctagaaagtggggacagtggtgctttgagtcgctttagccgctatagtccctttgtaaaccggggtcctgaggggactggtggagctttgcgttataaattcaatgacgttttcactgtcagtgcggcctatttggctgatacaggccaggctagcaccccctccgatgatgttttcactagtggaggcaataccttccgtagtggtaatggcttctttaacggtagctatagcactggggttcaatttgacatcaaaccagtcgacaacttcagctttggtatttcttacttgcacaaatactacagccaaggggatgttaacctgaccggcagcaccggtagccgcattgctagtaatcccttttaccaggcggctaccaccatggatacctataacctccaagctacctggcagatcaccgacaagtttaatctttccggttggtttggctatgccaatgccacagcccaaggtttcaacaccggtggtaatccccaaaaccgtgatggtttaggcgctgacctctggacgtggaatgcagctctgtccgtcattgatgtgttcaaagagggggcggtgttgtccctgagtggtggtttgatgccctatgctccctacgttggtagcttgagcggcgatcgcattagcaatgaccgcaactccccctatatcatcgaggctcaataccagttccctgtgaacaaaaacatccaaattacccctggtgcttacgtaattcttagccccgaagccaacagcaacaacagtgccatttgggttggtgtactccgcaccaccttcaagttctag
>SYNGTS_0903|3.502473714003869
atggccatcaaaccccaaccccaatggcaacgtcgccttgctagcgtcctgctgtggggctccaccatttatctgttagtgaacttgcttgccccggcattatttcgctcccaaccgccccaggtgccctacagtcttttcattgaccaggtggaaggggacaaggtagccagcgtttacgtaggacaaaacgagattcgctatcaactcaaaccggaagcagaggatgaggggaaagaaaaagccgccgaggggcaaattttaagaactactcccatttttgatctggagttacccaagcgcttggaggccaagggcattgagtttgcggccgctcccccagcgaaaaattcttggtttggcacccttttgagttgggttatccctccgctgatttttgttggtatttggtcatttttcttgaaccgcaataataacggtgctcccggtggggctttggccttcactaaaagtaaagcgaaagtttatgtggaaggggactccactaaagtcacctttgacgacgtggccggggtggaagaagccaaaacggaattgagcgaagtggtggattttctcaaatttccccaacgttacaccgccctgggagcaaaaattcctaaaggcgtattgctagtcgggcctcccggcacaggcaaaaccctactggctaaagcggcggcgggggaagcaggggtgccatttttcatcatttctggttctgaatttgtggagttatttgtgggcgcaggggccgccagggtgcgggatttatttgagcaagccaaaaaacaagccccttgcattgtcttcattgacgaattggatgccattggtaaatcccgggccagcggcgcttttatgggtggtaacgatgagcgagaacaaaccctcaaccaactgctgacggaaatggatgggttcagtgcggcgggggcaacggtgattgtattggcggccactaaccgcccggaaaccttggatccagctttactgcgtcctggccgtttcgatcgccaggtattggtggaccggccagatttggcgggcaggctgaaaattttagaaatttatgccaagaaaattaaattggacaaagaggtggaattaaaaaatattgccacccgtacccctggttttgccggggctgacttggctaacttagtcaacgaagcggcactgctagccgctaggaataagcaagatagcgttaccgaagccgatttccgcgaggcgatcgaacgggtggtggctggcttggagaagaaaagtcgggtgctgtcggataaggagaaaaaaattgttgcctaccatgaagtgggccacgcactagtgggagcagtgatgcccggcggtggtcaggtggcgaaaatttccattgtgccccgggggatggccgccctgggttataccctacagatgcccacagaagaccgctttttgttaaacgagtctgagctacgggaccaaattgccactctgctggggggaagggccgccgaagaaattgtttttgacagcatcaccactggcgcggccaatgatttacaacgggccacggacttagcagaacagatggtcaccacctatggcatgagtaaggttttgggccccctcgcctacgataaaggtcagcaaaataactttctggggcagggcatgggtaatccccggcgcatggtcagtgacgacactgccaaagaaattgacctagaggtcaaagaaatcgttgagcagggccataaccaagctttggcaattctggagcacaatcgagatttactagaggcgatcgccgaaaaaattcttgaaaaagaggtcattgaaggggaagaactacatcacctattgggccaggttcaagctcctggcaccctagtggtataa
>SYNGTS_2694|3.502269687948687
atgagaactgcttgggttgctaagcgccagggacaaaccaatgtttcccagatgcattatgcccgcaaaggggtgatcacggaggaaatggattatgtggcgaagcgagagaatctgcccgttgagttgatcaaagatgaagtggcccggggtcgcatgattatccccgccaacatcaaccacactaatctggaaccgatggcgatcggcattgcttccaaatgtaaagttaacgccaacattggtgcttcccctaactcttccaatattgacgaggaagtggaaaagttgcttttgtctgttaaatacggcgcagacacggtaatggatttatccaccggcggtggtgacttagacgtgattcgtaccgccatcataaatgcttcccccgttcccattgggaccgtacccatttaccaagccctggagagcgtccacggtagcatcgaaaacctgaccccggatgatttcctccacatcattgaaaagcatgcccagcagggggtggactatatgaccatccatgccgggttgttaattgagtatttacccttagtgaaatctcgcatcactggcatcgtttcccgggggggcggcattattgctaaatggatgttgcatcaccacaagcaaaatccgctctacacccactttgacgagattattgaaatcttcaaaaagtacgacgtttctttcagtttgggggattccctccgtcccggctgtacccacgatgcttccgacgatgctcaattgtctgaacttaaaaccctcggtcagttaacccgccgggcttgggagcatgatgtccaggtgatggtagaaggccccggccacgtccccattgaccaaattgagttcaacgttaaaaagcaaatggaagagtgcagtgaagctcccttctacgtgctgggccccctagtaacggacattgcccctggttacgaccacattacctccgccatcggagcggcgatcgccggttggcacggcactgccatgttgtgttatgtcacccccaaagaacatttaggtttacccaatgcggaagatgtacgcaatggtttaatcgcctataaaattgccgcccacgccgccgacattgcccgccaccgcccaggggcccgcgaccgggatgacgaactttccaaagcccgctataacttcgactggaaccgtcagtttgaattgtcccttgatccggaacgggccaaagaataccacgacgaaactttaccggcggatatttataaaaccgctgaattttgttctatgtgtgggcccaaattctgccccatgcaaactaaagtcgatgcagaaatgctggaagaactagaggtctttttggctaaggataaagaaatggtatcccagcgttaa
>SYNGTS_2793|3.5018968494812297
atggctggatcactgtttgccgatgccagtaaaagattagaaaaagccctgaaatatgtggccatttccgacgatgccggggaaaggctgaaatatcccaaaaccagtctcagtgtttccattccggtgcggatggacgatggctctttaaaaatctttcccggttaccgagtgcgctacgacgacaccagggggccaggcaaagggggcgtgcgctaccatcccaacgtcaccatggatgaggtgcaatccttagccttttggatgacctttaaatgtgccctgttaaatttgcccttcggaggagctaaggggggcatcaccctcaatcccaaagaactcagccgagcagaattggagcgtttaagtcggggttacatcgaggcgatcgccgattttattggcccggacatcgacattttagccccggatgtttacaccaatgaaatgatgatgggctggatgatggaccaatacagcatcattcgccgcaaaattagtcccgctgtggtcaccggcaaacccgtcaccatggggggcagtcaaggtcgcaacacggccaccggcactggagctttttacatcatgcagggcatgctacccaagtttgaccaatatcccgaaaataccaccgttgctgtccagggtttcggtaatgcgggtatggtggtagccgaatgtttataccaagatggctacaaagtggtggccatcagtgattcccaggggggcatttataacgaacaaggcatcgatattcccgctgtgattgattacaaacaacggcatcgcactttagcgggtatgtactgtgaccaagccatctgcgatttaggggaaaatcaacaaatcagtaatgccgagttactagctctggacgtggacgtgctcattcccgccgccttggaaaatcaaattacccgcgacaatgcagaccaagtcagagctcgctacatttttgaagttgctaatgggcccaccaccaccgccgccgatgatattttggctagcaaaggtatctatgttttccccgatattttggtcaatgctgggggggtgacggtgagctactttgaatgggtacagaaccgcagtggactttattggagcgccaaggaagttaacgatcgcctgaaggaaaaaatggtggaggaagcggaacatgtgtggaacattacccaggaattggatgtgaatgtgcgcactgcagcctatatccacgcccttaaccgcctgagcgaagctatggatgctaaggggactagggattattaccaggacagctag
>SYNGTS_2376|3.5001679717301046
atgaccgccgttaacctccaaaagaagaaatctgacctgagagctatctttggttactccatgactgccgtgtcggcggcctgtctattggccaccgttattcccctgtttgcggtgctgatttttgttgccattcagggtttccgcagccttaacctcaacctttttctcaaactacctccggctcccggtttggccggtggtggggtaggtaacgccattattgggactttcattgtggtggcgatcgccacggtgattgctgtacccatcggcgttttgagtgcggtttatctttccgaatttagcggcgataaccaagtggccagggcggtacgttttgccactaacctgttgagcggtattccttccatcattgccggggtatttgcctacggtgccttggtgtcttcggggctatttggtttttcggccattgcggggggggttgccctggcggtgttgatgttacccaccattatccgcaccaccgacgaagctttacagattgtgccccaggatattcgctgggctgccctgggggtaggggcctacaaataccaaactgttttatttgtggttctgcccgctgccctttcctccattatcaccggggtcacattggcgatcgccagggccgctggagaaacggctcccctaattttcactgctttgtactccaacttctggccccggggactaaaagaacccatcgctaccctggctgtgttggtttataactttgcgtcggtgccctacaaatcccaacaggaattggcctgggcggcttcgttattgctggtgtttctagtgctgattaccaacatcaccgcccgcttctttacccggaagaaggcttattag
>SYNGTS_2891|3.4983424222322554
atggattggcaactgtttggtctaagtttcatcaccgtttttctagcggaaattggcgacaaaagccagttggcggcgatcgccttggggggaagtgccaaatctccccgggccgtatttttcggttccgtgacggcattaattttagccagtttccttggggttttggctgggggcagtttagctcaatttttgccgactaaattactcaaagcattggccgccttggggtttaccatcatggccctgcgtttactttggcctaaccaagaagattag
>SYNGTS_1791|3.4978586973611523
atgcactccgtcaccatttccctggtggttaaagcgcaaggtgatttgctcattggcgatcgccaggaagtatccgaggtcaaagcttttgcggtgaaagatttaccgttgggagcattaagtcacgaccacgatcaacaactacaggattttttgcagggggaaacaatcactgcctga
>SYNGTS_0892|3.4976543760773886
atgactgctctacgcatcggcaacggctacgatatccaccgcctcgtaggcgatcgccccttgattttggggggagttaccattgcccaccatttaggactggatggccacagcgatgccgacgtgctgacccacgctttaatggatgctctcctaggggcattgagtttgggggacattggccactacttccctcccagcgatgcccggtggcagggggccgatagcctcaaacttttggctcaggtgcatcaattaatccttgaacggggttggcgaatcaataatctggataatgtgattgtggcagaacaacccaaacttaaaccccacatccaggccatgaaggaaaatttagccaaagttttgactattgatccagatttaattggcattaaagctaccaccaacgagcgtttgggccccacgggaagggaggaaggcattgccgcctacagcgtggctttgttaatcaaagaagggtaa
>SYNGTS_1447|3.495684144666514
gtgactaaaattcgcactgtttctgacgccaaacgaaaattttttacccactacagccgtcccattagttccatctaccggcgttttgtcgaagaactcttggtggaaatgcatttgctcagtgtgaacattgattttacctacgatccgatttttgccctaggcattgtcacctcctttaatagtttcatgcagggctatcaacccgccgaacaattaccggccattttcaacgccctctgccatggggtggatcaaaaccccgaccaagtgcgccaagatgccaagaatgtggccgccagtgcccatcacattggtctggatgcctgggtaaccgccgccgccagcgaacaagcatctggggataatcttctgctcaacaccctcacggggatccaccaacgccacaaattcaaatacagtcgtttatttgccatcgggctttacactctgttagctgaccaggacccagaggtgaaggacaatgacgaaaaacgtcaagattatctcaccaggctgtcggaactattagacttgtccctcgataaagtggtcaaggatttagacctgtaccgcagtaatctggaaaaagttgaccaactgcttaaggtgttggaagatgccgccgaagcagaacggaagaaaaaggaaaaacaagccgcttctaccactccggcgatcgaggaagctcccgtaaccacagcggagagttccgaaagctag
>SYNGTS_1774|3.494781696479109
atggatcccttaaccaaattagttttaagcgccactaccctgcccgtgctttccgccctgggtttagcccgttgccttggtcaacgcagtgaagccctaggtaaactttccgaagaagtgttccgaggcgatcgcctgccggtgttaccctttcccgtcgaagaagaagcaggttaa
>SYNGTS_2520|3.492274294012991
atgttcactacccccctccccccccaaaagcggctttctacccaaactgaggcgatcgccaaaaatattactgctatccgttctttggactgggaccgggaccggtttgatattgaattcggcctacaaaacggcaccacttacaattcctatctaatccaagcggataaggttgccctagtagatagctcccacgagaaattccgccagttatatctagatttattacagggattaatcgatccccagcgcattgattacctaatcgtcagccacactgagccagaccacagtgggttagtaaaagacattttgcaactcaatccccgcattacggtggtggccaccaaagtagcgttgcaatttctcgacaattttgtccatcaaccctttgagcgtattcaagttaaaagtggcgatcgcctggatttgggccagggccatgatttggaatttgtcagtgctccgaatctccactggccggacaccatgctcacctatgaccccgccacggaaattctcttcacctgcgacgtgtttgggatgcactattgctccgatgcagtttttgacatcgatttgggcaaaatcgcaccggattaccagttttactacgattgcttgatgggtcccaacgcccgttccgttctcgccgccatgaaacgcatggataatctgggcaccattagcaccgttgccaatggccatggccccctattgcgccataacgttggcgaattattacatcgctaccgccattggagcgagtcccaaagtaaagcagaaaaaaccgtggtggttttctatgtggctgattatggctacggcgatcgcctttcccaggccattgccaagggaattactaaaaccggcgtgggggtggacatggtggacctaagctccgccgatcctcaggaaatccaggaactggtgggccatgccagcggggtagttctgggaatgccgcctttacaggctaacgctgatctaagcaccaatttcggcgcagtgttggccgccatgcaaccgaaacaggtctttggtttatacgaatcctatggtggggacgacgagcccattgaccccctccgcaccaaatttttagacctgggtttgcgggaggctttcaaagtgatcaaggtcaaagacacccccagcgaaagcacctatcagctttgtgatgagtccggcactgacttgggtcaaaatctcatccaggcggccaaaataaaacaactcaaatccctggacagcgatctggaaaaggcgatcggtcgcattagtggggggctgtatatcatcactgcccaaaagggagaggttaaaggggccatgcttgcctcttgggtttcccaagccagctttaatccccctggtttcaccgttgctgtggccaaggaccgggccattgaatccctcatgcaagtcggtgatcgctttgtgttgaacattttggaggaaggcaactatcaaattttgatgaaacatttcctcaaacgtttcccccctggtgctgatcgttttgctggagtaaaaacccaaaccgcaagcaacggatcgcctattttgaccgatgcgctagcctatttggagtgtgaagtagctagtcggatggaatgtagtgatcactggattgtttacagccaagtaaccaatggtcgggtagctaaagcagaagggttaaccgccgtacaccatcgcaaagtcggcaattattactaa
>SYNGTS_0977|3.4915806274032635
atggagcaccttcccatggcttttaacaccaccaatcccctcattcaggtggaggatgaccgcactggtctgagcgtggaaaccctcaagcgggctttggcagacaatttgttttatctccagggtaaatttcccgccattgccactaaaaacgattgttatatggccctggcctacactatccgcgatcgcctcctgcaacggtggttaaatacattccaaacctatctcaactgtgacaatcgggtggtgtgctatctgtcggcggaatatttgctggggccccatttgggtaataacctaattaatttagggctatgggagccggtgcaacaggcggtggaagaatcggggttgagcttggatgagttaattgatattgaagaagaaccggggttgggcaacggtggtttaggtcgtttggccgcctgctttatggattccctggctacgttggaaattccggcgatcggctacggcatccgctacgaattcggtatctttgaccaggaaattaaagacggttggcaggtggaaatcactgataaatggctccaactgggtaatccttgggaaattgcccgtcctgaatccgctgtgttagtcaaactggggggccatacggaaccctacaccgatgaccaaggtaattatcgggtgcgttggattgccggcagtttggtcaaaggcattccctatgacactcccattttgggctacaaagtcagcaccgccaataatttgcgcctgtggaaatcggaagcggcggaatcctttgattttcaacggtttaatgtgggggattattacggggcagtgcaggacaaaatgtcctcggaaaatctcactaaagtgctctatcccaacgatgaacagattcaggggaaagagttacggctggcgcaacaatacttttttgtttcctgttctttgcaggacatgattcgcattcacctgtcggacaatcccaccctggagaatttccacgaacattttgcggtgcagatgaatgacacccatccttccattgcggtggctgaactgatgcgtctgttggtggatgagcatcactatgaatggcaacgggcttgggccattaccgaagccacctttggttttactaatcacactttgctaccggaggcattggaaaaatggtctttgcccctgtttggcgaaatgttaccccgccatttggaaattatttacgaaatcaaccaacgtttcctagatcaagtacggatgaaatatcccaacgatggcgatcgcctggcccggttatccatcattgacgaagcaggagaaaagtcggtgcggatggcctatctggccacggtgggttcccatgccattaatggggtggcggcgttgcatagtcaactggtgaaggagactattcttaaagacttttacgaactttggccagaaaaatttagcaataaaaccaacggcgttaccccccggcgctggatggtgctcagtaatccccgcctgagtaacttaatttcttcccgcattggtgatggctggattaaaaatttagacgagctaaaacaactggaaccctttgctgatttggctggattccgacaggattggtgcaaagttaagcgggaagttaagcaggatttagctcgctatatccacaccagaactgacttagtggttaatcccgattccctgtttgatgtgcaggtaaaacgaatccatgaatataaacggcaacatttgaatattctccacgttatccatctttatttgcagattaaaaataatcctaatctggatgttacaccccgtacttttatctatggtggtaaagcagcccccggttattttaccgctaaattaatcatcaagctgatcaactccgtggcagatgtagttaataatgaccccaccattggcgatcgcctgaaagttatctttttgccggactataacgttaaatttggccaaagggtctatcccgccgctgatctttccgagcaaatttccaccgctggcaaagaagcttccggcaccggcaatatgaaattttccatgaatggagctttaaccattggcacattggacggggcaaatattgaaattcgagaagaggtgggggcagaaaactttttcctctttggcctcaccactccagaagtggaaaaaaccttggcggaaggctatcaaccttgggaatattacaacaataatgccaacttaaaagctgtggtagatctgattaattctggctttttctcccatggtgacacagcattatttcgccccttaatggattccttgttgggtcaagacccataccttgtatttgccgatttccaagcctatgtggattgtcaaaaccaagtgggagaagcctataaagatcaggaaaactgggctcgcatggccatcttaaatgtggctcgcatgggtaagttttcctcggatcgcactattcgggaatacgccgaagacatctgggctatcaaacccgtggtaattgaattagaagacctctgtcccgatggtcaatgtttgttaatttctcctaataaatag
>SYNGTS_2125|3.4914786703522185
atgttgctgagtatctccaacgttttcatcaaaaaccccgtgctgactacggtgtgcaccatcgtgatcatcctcctcggggcgatcgccttacccctcctgcccctggccaaacttccagacatggcccccaaacaggtgcaggtaaccaccaactatgtgggctccgatgcccaaactgcagtggataatgtcaccactgtgctagagcggcagattaacggtacggagcaagtcatttatatgaactccaccaccgacaacactggcactagcaccatcaacgtctatttcccggtggaaatggaccgcaacattgcccaggtactcgtccaaaataacgtggcgatcgccgcttccagtttgccggaagttgtcaaccgccagggggtaacgacccagacccaatccccctctgtcaccattgcctatggggtttactcagaaaacgatgaccagggcaaaccgatctatgacgacatctttgtcagtaactttgttgaccgggtgttgctggatgaaattaaacggattgacggggtgggttcggccattttaattggggcttctgaatatgccatgcgtttttggctagaccccgatgccttggccgctagggacttaaccgcggccgatgttaccaacgccattcggagccaaaacattcaagtgggggtagggggggttaacctgccgccggtcactgatcaacaacgtttccaaattaatgcccgggccctgagtcgctttaccaccccggaagaagcggaacaaattgtcgtcaaagtgggggatgatggtactctcattcgtattaaagatgtggggagggccaccattggtacccaaaactatattcaaactgccctgttcaataacgccccggcagtggcatttgttatctatcaactgcccggtaccaatgccctagacacggccaacatggtcaaggaaaaaatggcggagttacggcccctatttccccctggtctaaatgcagaggtagctttggataacaccctgtttgtgacggcatctttggaagaagcggccctgaccctaattgaagccattttgctggtaattttagtgatttttatcttcctacaaaattggcgtactaccctaatcccagccctggccattcccgtatctttgattggggccatggcctttgccctagcttttggttttagcttgaaccagttgaccctgtttggggtaattctggccactggtctcgtggtggatgacggtattttggtggtggaggcgatcgaggtaaaactggatcaaggcatgaagccattccaggccgccctagatgccatgggggaactaacgggagccgtaatttccacctctttggtgttgatggctgtgttcatccctgtgacattcttcccaggtactacggggattgtttataagcaatttgctgtaattatggcttcggcggtagcggtatctacttttaatgccatcagtttttcccctagtatgtccgccattttaatgcggcccaaaaaagaggtccatggccccctcgcttggtttttcaatctttttaaccgcacctttgactggttaaaggaacgctacggcaatattatcacggcaattttaaaggtcagactgctggctattcccatttttattggcagtttaatcctcacagtaattgtctataacatcacccccactgggtttattcccgaagaagatcaggggtattttttcatgttgggcaactcccccgccggtgtgtctattgagtacactaaagatgtgatttcccaagcaacggaaattgtctccgctcgcccagaggtggaacatgtgctgggtatggggggctttagctttttaggcaatgacagtagtaaatccctctttttcgtcaagctgaaaaattgggacgaacgccccgggcaaaaggggtctgtgttcggtctgttggcagaaattaaccgagagttagctcaaaaaattcccgatgcccaggtgtttgccgttaatgctcccccggtggacggccttagtagcacagggggtctggatttttacatccaaaaccggggtggtatgcccctggaaaatttcttggactatgtccagcaatatatggaaaagctgcgccaggaaccggctctcaatccccgtacggtttttacccaatttacctttaatgctcccttgttagaaattggggtggatcgggaaaaggccaatgcccaaaatgttgatatttcggaggtgttcaacaccattggtatttacatggggtctagctatatcaaccaatttgtgatggaaagccggctttatcaggtgtatgccatggccgatgggcaattccgttctaatccccgggatattggtcgcctttatgtccgttcccgcactggggctttagttcagctcagcaatttaattgatgttaaacaaaccacctatcccccgattctgaccaatttcaatatttatccggcggtggatgtccaggcttctccggcggcgggctacagtacggggcaagccatggcaaccatggaaaggttgtctaaggagatgttccccgattccattggttatgcctggtatggtacgggctatgaagaattgcaatcggcgggggcggctccgatcatttttggtttagccttcatcatggtgttcctggtactctcagcccagtacgaaagttacgtggatcccgccattatcatgatgactgttcccctagctattctcggggcgatcggggcgattttactgcgggccaactttatggtagccaccaacatggtttggcccacggtaaacaacaatgtttacgcccaggtagccttggttatgttaattggtctagctagtaaaaacgccattttgattgtggaatttggtaatcaggctatggatttgggcatgaaaattccccaggcggcggcttttgcggccaaggaaaggatgcgaccgattctgatgaccgccatttccgggctggtgggtttttggcccttggtaattgcttctggggcgggggcgatgagccgctggtccttgggaacggctatttttggtggttatctaatttccaccattcttagtttgttcctagtgccggtgctctatacccttgtcaaagaggctgaggctcgctttttgaagggggagaaaggggaaggtgattctaatccaccccctccctccggggaagataatggggagcctgttaataaccccagctag
>SYNGTS_0797|3.4900291892824407
atggtttatgtcaagcgcatcgaactatcccatttcaaatcctttgggggaaccaccgccattccttttttgccggggtttacggtggtgtctgggcccaatggttcgggcaagtcaaatatcctcgatgcattgctattttgtttggggttagccacttccaagggcatgcgggctgaacgactaccggatttggtcaataacactttcaaggggaaccggggcagttccgaagctagtgtgtcagtcacctttgaattgcatgatggggaaaacctatccgagccaggggctaaccataatggcaacggcaacggagcaaaaatttctaaggaatggactgttacccgtcgcctgaaggtgaccaaagggggcaattattcctccaactattacatcaatggggagacagccaccgtcacggaactccatgaacaattaaatgaactgcgcatttacccagagggctacaacattgtgctccagggggatgtgacccgcattatcaccatgaactccaaggagcgccgggaaatcatcgatgagttggcgggggtagcggaatttgaccgcaaaattgttaaaaccaaggagactttgacggaggtgcaagaccgggaagaacgctgtcaaattattgcgacggagttggagcgcactttggaacggttggcggccgatcgccagaaggcagaaaaataccaggccctgcggcaacaggtacaggaaaagcaagggtgggccaaggttattcagtacaaagcagtggagcaacaacggcaaaagctatggggacaattggagcgggatcgagaacaatcccagcaaattcagcaagccctagaccaacgcagtcaagccattcaaactcagcaaacagagttggaaaagctcaatgcccaggtcaaggccctgggggaagaggaacaattggccgtggcggcccagttggccacccaaaaagcccaacgggaccaactccagcaacgttataacgacggcgatcgccaaattaccaatcaccaacaacaggtggggcaaatccaggcggaaattagccagagtcaacagcagtttttgcacattcaacaggaaaaatccttccataacacccaaaccctgccccagctagaagccgcagtgcagaccagtcagcaacagttggagcaactccggcaccaggcccaggcgatcgcctccgcttccgaagcatgggtacaggaacaaacccaactcagccgcactgtcaaccaattacaagacgagttaatcccccaacgcagtcagttggcccagctagaggaacgccaacaacaattgctaaccaatttggctgaattaacccctctgctcacaaaggtttctgttgagttggaagaaaaacagtttgcccaagggcagttcaacttccagggagaagcactaaccagtcagattcaaactctggccagcgatttggcccaactggaacaggaacggagtttgctacaggaaacccaaacccgcctgctcaaagaacaacaggaaaaacaacggcaattggacaaattagaagcggctagtcaagctcagcaggaagtgcagggcacctacgccaccaaagtgattttgcagtcggatttacccggggtctgcggtttagtggcccaattgggtcaggtggagccccaatatcaactggctctggaaattgcggccgggggccgtttgggttttcttgttgtggaagatgatggtgtggcggcggcgggcattgaaatcctcaaacaggccaaagcaggacgggccacttttttacccctgaataaaattcgtcctcccaagggtcaaaatcccaaccttagttatgcccatggttacattgacctggcagtgaatttaatcgacggcgatcgccgttacgccgacatttttgcttttatctttggcaataccatcgtttttgacaccttagttaacgcccgcaaccacctgggcaagcatcgcattgtcaccctagagggagatttactagaagccagtggagccatgagtggcggcagtcgcaaccaacgctcaggactacggttcggcaccatggtcagtgaagatacggcagaagtgaaacagttgcgtcaacggttacaggacattcagcaagtccaaggccgtaacgaagagttattgctagaaagaacagttcgtagtaggcagttaactcaacagttgatggaaatgcggcaacaacaacgggaagcacaacttcacggagaacaaacggaacgagacatagcacgcctcagtcaacagcaaacacaaattaatcaacaacaaattaatcaacagcaaaaactagcagagttacaacaaaatttagctttgttgcagcaatctttgccgcccttggaacaacagttagcctccgctcagcaacaattaactgccttggaaacttcccaaacccatcaacaatggcaaactatccagatccaaattcgtaccgtggaagcggagtaccaacgccaattgcaagccctacgccagggggaggatcacctcaaggatttgcagaatagtagccaacgcctagaggaaaaaattgcccaagcccaggaaaaaattgcccaacatcaagctcaggatctcaccctagcccaggaacaggagcagttaaaaatagctttggcggaaatgaatggggctatccaaaccacggaagctcagttggcgaaactgtcggaaaaattgggtagtactaagcaagaaagggatcgtctagaaactcagcttaaccagctccgtagtcaacaacaggaacagcaatggcaatgggaaaagttacaaactaatcaacaggaataccaggaaaatttaactcaactgcaaactcaattggaagcattagaacaggatttgcccgatccctggccggaaattcccctgctccaagaccgggacgaagcaaacttggattttgccaatattttggaggaattagagcgatccattcgcaatggtcaaaaacgtttggaagccatggaaccggtgaatatgctggcgttacaagaatatgaaaaaactgaagctcgcctaggggaattgtcagaaaagttgcaaaccattgccggggaacggaccgagttactcctcaggattgaaaattttactaccctgcgtcgtcgttctttccaagatgcttttgatgcagtcaataaaaactttcagattatttttgcagaactttctgatggggacggctacttacaattagacgatgcggaagatccttttaatgggggtttaaacctagtggcccaccccaaaggtaaaccggtgcgtcgcctcagttccatgtccggtggagagaaatccttaactgcgctaagcttcatttttgccctccaacgctaccgcccctcccctttttatggctttgatgaagtggatatgtttttggacggtgccaatgtggaaaaactgtccaaaatggtccgcaaacaggcccaacaagcccaatttattgtggtgagcctccgtcgtcccatgattgaagcggcggaacgcaccattggagtaacccaagcccggggagcccatacccaggttttgggcattaagttgtag
>SYNGTS_0297|3.4898441607409785
atgatgaaaacgatcaaaagtccattaattgcccttggcctaatttttgctagccccctcctatggggaggaacggcgatcgccgaaaacgcaaatcaagttcaacaactgctggaaaccaatgcctgcatgaactgtgatttatccggggctgacttgtccggagcccatctgattggggcagatttgcgtaatgccaatttatccggtacaaacctcaacgaagctaacttggaaggggctgatttgaccggtgccaatctgcaaaatgccgatctgcgaggagccatggtcaccaatgccaccctcaaccgagctaatttgacttcggctaactttgcctttgctaaactctacgacgtggatgtgaccggtgccaccgttgagggtatgaacatccaaaatgcggaaatttacaacacgggcattggtattggcggcggcgacgattga
>SYNGTS_2975|3.4896922995305935
gtgtccattcaactcggtatcatcggcggtggagtaatggctgaagccatcctggcccgcttaatcgcagaaaagacctatgccccagaagaaataattgtgggggagccccacggtgcccggcgggattatctccaaaaaacctatcaagttcgggtttcccccgataaccaagaggcggctaatgtttctgaagtgctgctgttggccgtcaaaccccaggtgctagaccgggtgctagccagtttagcaggaggagccaatcgtcccctggtaatttccattttggccggggtttctctgcaaagaattcaaaagggttttcccgaccatgccatcatccgggccatgcccaatacccccgccaccgttggggccggtatgacggcgatcgccgcgaataaaatggtggagccggatcagttggctaaggctaaggccatcttttcggcggtgggcaatgtggtggaggtgccggaaaatttaatggatgcggtgacgggggtttccggttcgggaccggcctacgtagctttgatgatcgaagccctggccgatggtggtgttttggccggattacccagggcgatcgcccaaaaattggctttgcaaacagtgttgggcacagcggagttaatcaaggaaacggaggagcaccctgcccagattaaagataaagttaccagtccggggggcaccaccattgctggggtagcggtattggagaagatgggttttcgttccgccatcatcgaagcagtgcgggcggcctatcgccgttcccaggaattgggcaaaaaataa
>SYNGTS_1913|3.4895371138912914
atgtactttctgcttgtaactctggtaattttagtttttcccctactttctattgctttggagtggaccacttccggcaatagccaagctttggtggatgtgctggcccgctggtttgtgttttggggggtgggggtgaggctatttttagctggggtggtgcaaatcactaaaccaagtttcactgccgagaaaattctaggtgttcaaagtcaagactctctgattttggtcaaagagttgggcatcggcaatttggcgatcgccagtgtggctttggggagtatcttcgtcaacgcgtgggtgctgggggccgctctggccgggggaattttttatcttttggcgggcattaaccatattttgcaacccgaacgcaatgcgaaagaaaactacgccatggccacggatctatttttggggttactgttggggggtatcttgttttttgcttggcagccctaa
>SYNGTS_2362|3.4893267119931375
gtgacagttaaaattggtttactcggtctaggtaccgtcggcagtggcacagtggaaattttgcaggatccgcagggtcgtagtcccctgctcaaagccattgaggttaaagcagtgggggtgcgttccttggataaaccccgccaagtaaatttgccgccggaggttttgaccaccgacctagaagccattgtcaccgatcctgacattgccattgtggtggagttgatgggaggattggaacccgctagatccctcattctccaggcgatcgcccataaaaaacacattgtcaccgccaacaaagcggtcattgcccgttacggcccagaaatttacgaagcggccaatcaacacggcgtttatgtcctcctggaagcggcggtggggggcggcattcccatcattaagcccctcaagcaatccctgggaggcaaccgcatccaaagtatcgtcggtattctcaatggcaccactaactatattctttcccgcatgaccagtgagggggcggattttgacgaggtattaacggccgctcaacaattgggttatgccgaagcggatcccagtgccgatgtggatggattggatgcggcggacaaaattgccatccttgcttccctcggttttggcggccgggttaaacgggaagatgtggcctgtgaaggcattagatccgttagtgcggtggatattgcctacgccgatcgcctgggctttgtgattaaactactggcgatcgccgatggtaatgcgggggaagattcagaagcattgcaactgcgggtacatcccactttaatcgccaaggatcatcccctcgccagcgttaatggagtttacaacggtgtgttggtgactggagatcccctggggcaagtaatgttctacggtcggggagcgggagctggccccactgccagtgcggtggtatccgatgtaattaacattgttggcattattaccagcagtgacgaaaatcctgcccttgatcccctgctcagttgcacccaccaacactactgccaggtttcccccattgaagatctagttacccgtttttattgccgcttcctctgtgctgacgtgccgggggtaattggccatttaggcatgggttttggcaaccacggggttagcttagaatccctagtgcaaattggcttcaccgatggctgtgcagaaattgtcgtcgttacccatgatgtgcgggaaggggattaccgggccgccctggaggaaattagccaactagaagcagtgaaggaaattcctagtgtgatccgggtgctgtcctaa
>SYNGTS_0591|3.488556855880333
atgactgccacccttgccgcccccagcaaaacccgccgtgttgtttttccttttacggcgatcgtcggtcaagatgaaatgaagttggccctgttgctcaatgtcattgatcccaagattggcggcgtcatgatcatgggcgatcggggaaccgggaaatccactaccattagagctttggcggatttgttgccggaaattgaggtggtggccaatgatccttttaactcttcccccagcgatcccgagatgatgagtgaggaagtacggatccgggtagatagccaagaacctttatctattgtcaaaaagaaagtcaccatggtggatttgcccctgggggcaacggaagaccgggtgtgcggcaccatcgacatcgaaaaggcattatcagaaggagttaaagcctttgaaccgggtttattggccaaagccaaccggggcattctctatgtggacgaagttaacctgttggacgatcacttagtggacgtgttgttggactccgctgctgggggttggaacacggtggagcgggaaggtatttccattcgccatccggcccggtttgttttagtgggttccggtaacccagaagaaggggaattgcggcctcaattgttggatcgattcggcatgcatgctgaaattcgcactgtgcgggaaccggaattgcgggtaaaaattgtcgaacaacggacggagtttgaccaaaatccccatcctttctgtgaccaatatcaaacggaacaggaagcgttacaagcaaaaattgttaatgcccagaatttactgccccaagtgaccattgactacgactatcgggtgaaagtatcggaagtctgtgcagaacttgatgtggacgggttacggggagatattgttaccaatcgggccgccaaagccctggccgcttttgaaggtcgcactgaggtaacagtggatgatattagccgagtaattgtgctttgtttacgccatcgtttacggaaagatcctctagagtccattgattccggcagtaaggtggaaaaggtatttaaacgggtttttggcgttgtcgatgaagcttaa
>SYNGTS_2448|3.4883524313947345
atgacttccatgcccatcgaaatttctgttcaggatctggctctgatgttggctcaccccaacggcgatcgccagttgattgatgtgcgggaaccccatgaggtggaaattgcggccctgccaggctttgaaaccctatccttgagcgagtttgcccagtggtctggcaccattcgggagcgctacgatggggagaaagaaaccgtagtgttgtgtcaccacggcatccgttcagaccagatggcccactggttagtggatcaaggttttagtaaagttaaaaacgtagtggggggaattgatgcttattcccgtttgattgatgccaccattccctgttattaa
>SYNGTS_3020|3.4878093934029546
atgaaaattccccttgcctggcaccagctattccatgaaaggatgcgactcctggcggcgatcgccggcattgcctttgccgatgtgctgatttttatgcaactggggttcaaaaatgccttgtttgacagtgcagtccgggttcctaaaagtttgcaaggggatttattcattctcagtacccaaacggacacctttgttaaccccaccccttttgcagcccgccgtttataccaggccatgggcaacgcctctgttaaggatggcactagcctctacattgacatcaaccgctggaaaaacccggaaactaaagtcagccgccagatttacatcatgggtttcaaccccgttaacaatccgatcaatctaccaggggtagccgaaaatttagatttgattaagcgccccgacgtgttcctgtttgaccaagactccagggaagaatttggcccagtgccggccctgttagaagccgacggcccagttttcaccgaagtgggtaatcgccgcatccaggtgcagggtttattcaccctcggttcttcctttggggcggatgggactttaattaccagcgatttgaatttcttccgtctttttcctaatcgggaccgcagttccattgatgcgggtattttgcaactcaaacccggcgctgatccggaaaaagtagcggaggaaatccgccaagagttaaccgagggggatgtccaggttttcaccaaggaaaagttagtccaatacgaattgaattattggcaaacccgcaccaccattggttttgtctttggtttgggcaccgctatgggtttcattgtgggcaccgtcattgtttaccaaattctctacaccgacgtttctgaccatttaccggaatatgccaccctcaaagccattggctacggcgatcgttatttgttgggagttgtgttccaagaagccctattgctagcagtgattggctttttacccagttttggcttggggattctactctacaccaacacagcccgggccacgggtttgcccctgattatgaccacggccagggcgttaactgtattaattatgaccattgccatgtgttgcatttccggggcgatcgccgtggggcgtttgcgggccgcagatccggcggatattttctaa
>SYNGTS_0543|3.4871905105966032
ttggctcttcccctattgaactacgcccccaaaagtcaaaatgtgagggtagaaggttatgaaattggctctgaagagaagcctgttgttttcaccacggaaaacatcctctccagcagcgatatggataacctaatcgaggcggcctatcgtcaaatctttttccatgcgtttaagtgggaccgagaaaaagtccttgagtcccaactgcgtaacggccaaattactgtacgagattttgtgcggggcttgttgctttccaacaccttccgcaatagcttctacgaaaagaatagtaactaccgcttcgttgagcactgtgtacagaagattttagggcgggacgtttacagcgaacgggaaaaaattgcttggtccattgtggtcgcgaccaagggctatcaaggattaattgacgatttgctcaacagcgacgagtacctcaataactttggctatgacacggtgccctaccaacgtcgtcgcaaccttcccggtcgggaagcgggtgaattgccctttaacatcaaatctccccggtacgatgcctaccaccgtcgccaattgggcttcccccaaatcgtttggcagaacgaagtgcgtcgctttattccccaggagaaaaagctcaccgctggcaatccgatgaacttcttgggcatggcccgcagtatcaaccctgccgccaacaccattcccaaggtttccgcccaaaatatcaacatcgaagcttctgtgccccgtcgctag
>SYNGTS_1166|3.4864034917816493
atggtcaaatccgttagcttgctccggtcccaatcctacgaagcgggcagtttgctggcttccctaagaactttactcgaacccttggggggcatgggcaacttcgtcaaaccaggcgatcgggttttgctgaagcccaatttgttgactggcaatcggccgggcagagaatgtattacccgccccgaagtggtggccgccgtggcccaactggtgcaggaagcgggcggtaaacctttcatgggggacagtcctgcgtttggttcggctcggggcgtggcagaaaataacggttacttacctctgttgcaagcgttagacattcccattgtggaattccgagggggacgctacgccaccgatagtgatagttttaaccatttgcgcttgtccaaggaggccatggatgcggatgtggtgattaacctgcccaaactcaagtcccatgcccaattgaccatgaccatgggggttaaaaatttattcggttgcgtccccggcaaaatgaaagcttggtggcatatggaggcgggcaaagatgcgaatcgctttggggaaatgctggtggaaacggccaaggcgatcgccccggatttgagtattttggatggcattatggcccatgaaggcaatggccccatgcacggcgaccccagggaagtggggttattggccgctagccccgacgtgtttgccttggattttgttattaccgatattttgcaactagaccccgctactattcccaccatggcggcccaggagcgcctaggactaaatcccactgcggctgaattgacctttcccttatcccatccccgggagttagtggtagataattggaaactaccggaagtgttgatgcccattgattttggcctgcctagggtgttgcgttccacgttcaaacacttttacattcgctttgtcaaagaacccttacatatctacacggggaaagcctag
>SYNGTS_1129|3.4862444234363923
atgactgtttcgacctctgctcccacagttcggataggctcacggaaaagccaactagccctcgtgcaaacctattgggtgcaggaagaattgcaaaaacacttccccgatcgccaattcgatgtcgaaaccatggaaacccagggggataaaatcctcgatgtggccctagcaaaaattggggataagggactattcacccaagaacttgaagacggcatgttgggaaaaagaaccgacttagctgttcactccctcaaagatttgcccactaatttgccagcgggcttgatgctgggctgcgtgaccaaacgggttaatcccgccgacgctttggttttaaatgctaaacaccaaggcaaagatttggcttccttgccggaaggggcggtgattggcacctcttccctccgtcgtttggcccaactgcgctaccactttccccatttaacctttaaggatgtgcggggcaacgttaatacccgtttggccaaattggatagtaatgagtacgatgccatcattctggccgccgctggtttggaacggttagacatggccaatcgcattgaccaactaattcccccggaaatttctctccatgctgtgggtcaaggggctttgggcatcgagtgtcgtgaaggcgatcaagaaattctcagcctgttgaaagtgttggaagacgaaaatagccgggatcgttgcttagcggaacgggcctttttgcgccaactagaaggggggtgccaagtgcctatcggtgttaatacccatttagatggcgacaatttaacccttaccggcatggtggccagtttggatggccaaaggttaattaaagataccctcagcgctccccggaaagaagcggaaaaattgggtcaggatcttgccctcaaactccgggaacagggagcaggggaaatcctagcggaaatcttagcggaagctggccggggataa
>SYNGTS_3068|3.48604000785056
atggacggttcctacgctgcatcttacctgccttggattttgattcctatggtgggttggttatttcccgctgtgaccatggggttgcttttcattcacattgagagtgaaggcgaaggttag
>SYNGTS_0271|3.4853899132455415
atgaaatttatttcccgcctactggttgcgtgtagcttattgatcggactgatgggttttctgggagcggatttggcccaagctctcactcccaatcctatattggctgaactaaacgctgtggatgctaaattgaccacggattttggtcaaaagattgatttaaataatagtgatattcgggattttcgtggtctgcggggcttttatcccaatttggccagtgaaatcattaaaaatgccccctacgacaccgtagaggaagttttggacattcctggtttgagtgaaacccaaaaaagccgcttggaagccaatttgggtagcttcaccgtcaccgaaccaagcattgagctaacttctggcgatgaccgtattaatccaggagtttactaa
>SYNGTS_1734|3.4850578239087153
atgactgccactgctgttaaaaccgattacgaagcgattattgggctagaaacccactgtcagctcaacacagctagtaagattttttgtaattgctccactgattttgacagtccccccaacaccaatgtctgtccggtgtgtttgggttatccgggggttctgccagtgctcaatgaagaagtgttggcggcggcggttaaacttggcttagccatcaatggccagattgccccctacagtaagtttgaccgcaagcagtatttttatccggatttacctaagaactatcaaatttcccagtttgatttgcccattgtggagcatggctccttggaaattgagttggtggataaaaaaactaaagagattacccgcaaaaccattggcatcactcgtttacatatggaggaagatgcgggcaaattagtccatgcggggagcgatcgcctggcggggtcaacccattccctggtggatttcaatcgcactggggtacctttactagaaattgtttcggagccggatttacgcacggggcaggaagcggcggagtatgcccagtctttacgccaactggtgcgttacctaggcattagcgacggcaatatgcaagaaggttccctccgttgtgatgtaaatatttctgtgcgtccggtggggcaaaaggaatttggcaccaaggtggagatcaaaaacatgaactcctttagcgccatccaaaaggcgatcgagtatgagattgaaaggcaaattaaggccatcgccgacggggaggagatttaccaagaaacccgcctctgggaggaaggcagtcagcgcaccatcagcatgcgaaaaaaggaaggctccagcgattatcgctattttcctgaaccggacttgccccccttagaagtgtccgagcaacagaaacaaacttggtttgcaaccttgccggaactccccagtgccaaacgggcccgctatgaacagaaactgggtttatctgcctatgatgcccgggtattgaccgaagaccgggatgtggcgctctattttgaggaagcggtgaatgccggagctgacccgaaagcagtggccaattgggttacccaggacattgccgcctacctcaacaacaaccgtttgaccatcagcgggctggccctgaaaccgtcggccctggcggagttaattgatctaattaccaaaggcaccattagcggcaaaattgccaaagatattctgccggagttgctggaaaaaggtggctctccccagaaaattattgaagctaggggcttggtgcaaatttctgaccccgacgagttgactgccatcatccaagctgtcattgctgaccatcccaaggagttggaaaaattccgcagtggtaagggcaatatgcagggtttctttgtcggtcaagtcatgaaacgtactggcggcaaggcagatccaaagttgactaatcaattaattggtaaactcctggcccaagcttaa
>SYNGTS_0310|3.4818516630006435
atgagtgtagttagtcaagttattttgcaagccgacgatcaactccgctaccccactagcggtgaactcaaagggatccaggcgtttttaaccaccggtgcccagcgtattcgcattgcggaaaccctggccgaaaatgaaaaaaagatagtcgatcaagcccaaaaacaactgtttaagaagcaccctgaataccgtgctcccggaggtaatgcctacggtcagcggcaatataatcagtgtttgcgcgattacggttggtatttgcgcctagttacctatggcgttttagcgggcaacaaagaacccattgaaactactggtttaatcggtgtgaaggaaatgtacaactccttaaatgtgccggtgccagggatggtcgacgcggtaactgtactgaaggatgcggcgttgggactgttgagtgcagaggatgccaatgagacagctccctattttgattacatcattcagtttatgtcctga
>SYNGTS_2786|3.480618957669269
atgtcccaaaatttttttgccaatttaccaaagactaggcttttggcccgtttaaacgatggttggttgggcaaagctgtactggctttagccctggttttattgatggcttttcccacctgggctctgttaaacaacgctattaaaagtagcctgttgctcgactcccaaatgaatgtttactacgccaaatccctagaccgctacacaggggaatttagggctaaacaccccattattctcggtttattcagtaatgaggggggagatttttatctgtatatgccgggtaaaactacgccgatccaggccccgccagtgccggtgcaataccaagtggtcaaaggagtttcccatagttccatggctatctacgccattcttcagccctattttgccactgccgacaatgctcccgccgctggggatggttggaaagcagaattgacggcctaccgagccgaacaggccaacaccctggcccaggcggatcagttgggactagaaccagatgctttgacagcggtgaaagaaattttgaccaataacattagctttattgacgaaaccttggccgctggagtgatcgatcaccaaaagatcaatgcttggattaaagaggtagtgccccatttcaccaccaccatcgccaccgccgccacctaccaagtggaccattggatggaagttatggcggaatggaaaaaaatgatcggcgaccagtgggaccaaacctttggggtgaccaataccctttacgttacccgcaccaacaatattttatttactttgatggcccaattctttggcaaggaagccatcaacgatcgcctattactatttgaaaccacggaattcaccaccaaaccggacaccatgttgtccctgctgacccgcattgtgaaagaccgggaattgggtctagctttctttgacgattatttcctcatggatgtggaattgctcagcaccggggcccgggaggcgatcgccaggcaggacggagccagagtacccatggccgcgtcccaaggttcctatgctgtggggccagcccatgcccgtatccgtgcctacgacgaagccaatggcattactcccatgttgccccccctagctcccttccattcccaggaatggccctggcgtactgtagccagtgaaggggaaggcccagaaactttacaggaagctttagaccaaaagtag
>SYNGTS_1003|3.4772760027001746
atgttagacgccctcgacctttcccttaatctggacaaacagagttacaaggaacagttggaagatttaatgcaacagttgcggagtctacaacagtcctgttgggaagaaaaaattccggtgattattgttttggaaggttgggccgccgccggtaagggtacattgctgaagaaaattgttaactatatggacccgaggggattttccgttaatcccatctttgcggccaatgaacaggagaggatgtatccctttctttggcgtttttggcaaaagcttccccccaaggggagtttgggctttttctatcatagttggtacaccaattgtctagaggagcggttatttggtcgtattcctgccgtccaggctcccttagtaatgcgggatatcaacgcttttgagcgtcagttagtggaagacggagcggcgatcgccaaattttgggtacatatcagtcaaaaagaattaaaaaaacgtctgaaaaagtacgaagctgacgagctagaaatgtggcgggtgcggccagaagattggcaacaggaaaaacgctaccaggaatactccagtctagtggaggaaatgctcacctacaccagcactggctatggtccctggactctggtggaaggggattgtgaacggtggtccagggtaaaagtactttcccaactggtggcggtaatcgtccaagccctagaccaaaaacgggccaaggccaacgccaaaattgaacccatccctccccaaaaagaattgctccccactgagcccaatttcctggccaaggtggatttgagtgtgcaactgagcaaggatgactatcggcaacggttgcgggacagccagattgaattgcgtaaactacaggcgaagatttaccaagaaaaagtgccagtaattgccctgtttgaaggttgggatgccgccggaaagggaggagcgatcaaacgtttaaccgacaccttggacccccgcagttaccaggtcaacacctttgccgcccccacggaggaagaagcccaattccattacctctggcgcttttggcgtcgtattccccccggcgggaaaatcagtatttttgaccgcagttggtacggtcgggtgatggtggaaagagtagaaggttttgcgagggaaaaggaatggttacgggcttaccgggaaatcaatgagttggaggcggaattgacagcggaaggctatgtggtggtgaaatttttcctccatatcagccccgaagaacaattggcccggtttgaagaacggcaaaacaatcccttcaagcaatataaactcacggatgaagactggcgcaatcgggagaaatggcctctctatgacgttgccgtgaatcagatgattgcccgcaccaacacccccgtcgctccctggacagtggtgcctgccaacgataaatatttcgctcgggtccaagtgattcaaacggtggtagatgcagtgaaaatggaactcaaacgccggggcaaggattaa
>SYNGTS_1963|3.475566530596937
atgcttaagatgctcaagaatttacctctacccaaaaatattacctggcgatcggtctggatgcggggcacttcagtggtaattatttttgtcctggcctttaccctagtttttacccccacctttgaagctgaagctcgccggagtggtggccgcattggtggtggctccttccgagcccctagtgcccccagtcgtagttacagcggtcctagtggtggctcctatcgttccggtggaacctatggtggtggtggctttggttttcccttcatcattcctttttttggctttggtgggggattcggcggcatctttggcattttagtgatgattgcgatcgccaacgtagttatcaatgccatccgtaatggtggtggcagcagtggtgaagggggcggtggcctggcggccagcagcgatccccaagtgggcattgcccaaattcaggtggggttactggccagtgccaaggaattgaaaaaagaactggatgaattggccctgtctgctgatactggcactgccaatggtcgttccctagtgctccaggaagctactttagctctgctccgccatcctgaatattgggtttatggatctagtcagagtgacaaggtgcgcttgagtgctgctgaggctgcctttaatcaattagctctcaccgaacggagtaagtttaccgacgaaaccctgagcaactttaacaatcagctacgtcaagggggaagggcaaccgccattggtggagatagtcccgatgcagttcccgatggtgcgggagaatatattctggtgaccattattgccgcagccttgggcaatttgaacttgccggcagtgaatgattccagtcagttaaaacaatccttgcaaactttgggcggtattagtagcgatcgcctgttggccattgaggtgctctggacgccccaagaagaaggggataccctcaccagcaacgacattatcagcgaatatccagaactcaggctggtgtag
>SYNGTS_0890|3.4751438685331504
atgcgcattttaattatgggaggaacccgttttatcggtatccatctctgccgggtgctggtggcccaaggtcatgaagtggtcctattcaatcggggaaatcgtcctgaccccgtcaatggcgtggcccaaatccatggcgatcgccgggtcgctgaacagttgcgcgaaaaactagaaaaggaagaatttgacgtaatttttgacaacaacggtcgggagttgagcgatacccagcccctggtggacttgtacaatggccgagtacagcaattcgtttacatgagttccgctggggtttaccaagcatcatcccaaatgccccaccgggagaccgatgcggtggatccccagagtcgccacaaaggcaaatttgaaacggaacgctatctagcccagagcggcattccctggactgccatccgccccacctatatttacggtccccacaattacaatgccctcgaatcctggttttttgaccgtttagtgaggggtcgagccattcccatccccggtaatggtcaatacatcacccaactgggccatgtggaagatttggcgatcgccatggccaaaaccattgttaccccagcagcgatcgggcagatttataacatctccggcgatcgatacgtcaccatgaatggtctagctcaagcctgtgccaccgcggcgggtcttgatccccagggcgttaaattagtccactatgaccccaaggattttgactttggtaaacgcaaagcttttcccctgcgtcaacaacacttttttgccgatattcaaaaagcccaagaccatttagattggcatcccaattatggtttagtagaaggcttaaaaaatagctttcaactggattatctgccgtccggtaaaggggaggaaaaaggagattttgacctagacgagcaaatcctggcattcagttaa
>SYNGTS_2797|3.4747420472749866
atgtctcactttagcaatatcaaaaccaagattcgtaaccttgatgtgttgaaaaccaccctcaccaacttgggtctggattggaaagaagggccggccaccgtgcggggctaccagggtttgaccgccaaagccgcagtggtgattgaacagagcaatgattacgacctaggttttagctggaatggtcaggaatatgagttggtgacagatttacagtactggcaacagcccctttcggtggaaggatttctgcaaaaaatcacccagggttacgctctggaaaccgtacttaatgaatcggccaaacaaggttttgcggtgacggaacaacaaaaaaatgaagacggctcagtgcggttggtggtgcaacgctggagtgcctga
>SYNGTS_2365|3.4734006192493387
atgactatttctttggaagccgatttaaaatccctgcaacagtctgcccaggcggcgatcagcggttgtgacgacctggatgggttggataaattgcgggtgcaatacctagggaaaaaaggggaattgtccctgattcttaaaggtatgggtaaactttctgcggaggaaagacctaaatttggggcgatcgccaatgaggtaaaagaggcactccagcatgatttggaatcccgcaaagccaatctacaaaatgcggcgatcgaagctcagctagcggcggaaactttagatgtgaccatggcgggcagttaccgtccccagggccgtcgccatcccctcaacagcaccgttgaccgggtgttggatatttttgtcggtttgggctacaccgtcgctacggggccccaagtggaaacggattattacaactttgaagcgttaaatattcccgctgaccaccccgctcgggatatgcaggataccttctttttaaaagatggtcgtctgctccgtacccacacttccccggtgcaaatccgttacatggagaagcatgatccccccatccgcattgtggcccctggtcgagtttatcggcgggatacggtggatgccacccactctgctgtatttcatcaagtagaactattggcgatcgataaaggtttagctttcacccatttgaaaggcaccattcaggcttttatcaaacaaatgtttggggaagcattgccgattcgctttcgggctagttattttccctttaccgaaccctcagcggaagtggatgtgcaatggcagggtaaatggctagaggtgatgggctgtggcatggtggaccccaacgtaatggaagcagtgggttatgacccggaagtttacactggctttgccgcaggctttggggtagagcgatttgccatggtgttgcaccaaattgacgatattcgtcggctctataacagtgatctgcggtttctgcggcagttttaa
>SYNGTS_0147|3.4703306595731327
gtggaagcaactcctactcctgtcctcaacaccctttttttagcggccctggtgatgctagtgcttgttagtggtggcattctctacctcaccaccctggaatggcgcgatcgccgtcggcaggatcgggataaaaaaatgggtcgctag
>SYNGTS_1206|3.4696690610667367
atggaattaacaatcggctggctttatcccaaactcatgagcacctacggcgatcggggcaatgtcatttgcatccaacgtcgttgtcaatggcgggatatccctgtgaaaattctgcccctggaacagaccagcgaggcggcactgtttctccaagccgacttaattgtggggggcggggcccaggatcgccaacaggaaattgtcatgcgggatttgcaaggatccaaagcagaggcgctgaaaaatcagttagacgatggcattcccggagtattcacctgtggttctccccaactgctggggcattattacgagcctgccttagggcaacgcattcagggtttgggactgctggatatggtcagtaaacatccaggaccagaagcaaaacgctgcattggtaacgtagtgtttgaaattaccgctgaacccctccggcaagaattacaggctatgaccggggaaactcccattgtcattggctttgaaaaccatggcggccgcacctatctccaaaccgtttctcccctgggtaaggttaaaaccggctatggcaacaacggcgaagatggctttgagggggctttccaccaaaaggcgatcgccacttactcccatggccctctgttgcccaaaaatccctttttagctgattggttaatccgcacggcgttggagaagaagtatcaggattcggtgcagttaactcccttggatgactgcctcgcccaacaagcccgcgccgccatgctcaaacggctagaatag
>SYNGTS_2345|3.4693489730239326
atgtccgacgaatctaatccccccaaggtcattttgctggtggaagatagcaaagccgacagccgccttgtccaggaggtgttgaaaaccagcaccatcgaccacgaactgatcattctccgggatggtttggcggccatggcctttttacagcaacagggagaatacgaaaattcccctcgccccaacctaattttgctggatttaaatcttcctaaaaaggatggccgggaagtgttggcggaaatcaaacaaaacccggacctaaaaagaattcccgtggtagtgttaaccacttcccacaatgaggatgatgtgattgccagttacgaactccacgttaattgttatttaaccaaatcccgcaatttgaaggatttattcaagatggtgcaagggattgaatccttttggctagaaacagtcactttaccggcagcttaa
>SYNGTS_1163|3.469131468892646
atggcattggtccacagcggagtaatcgaaaactacatccaacgggtgactgagttaagccaatccacccagcgcattcccaccaccgctgaattggaggcgatcgccagcgagttgggcattgaaccggaggaaatccaagcggcccaaaaacaagccgctgaccatttcacccgggcccagggttatatgcgtttgggctactgggacgatgccattgccgaattagatgacgccattgcctttaatcctggggaatcaaagtttttactctcttccgctgaagcctacctggggaaatggaaacagcaccaccgtgcccccgatgctgaccaaatgcatttgcgggtgcgtcagtgtttatcgttggaacccggctgtgaaggggcgttggatttattggcggaatttcggcggcggcaaaagcgctatttccgcaccatcgtgggcagtttgatgtttgcgggggcgatcctctgtggtggtggcatttatcttttatcccagggcggcttaccgtttgtgattgaagaaaaagcccgcttggaaaatttgcaaagcaccattgaagcccaaaatgacaccattgcccaattaatgggcgaacaggaagccctgcggcgggagttcgatacattgattagtcaacaactccaggaaaaccgtctcaatggcgatcgcctggaaaatttacaggcccgcttaaaagcactggaggagaaaatcaaggaatatcaaacgccatcaatgggaacgccaactcctactcccccccagtcccaggaaaatgacgattag
>SYNGTS_0301|3.4680247177481363
atggccagagatttacggggattcatccagttgttggaaacacgggggcagttgcgccgcattaccgctgaggtggatcccgatttggaagtggcggaaatctctaaccggatgctacaggccggtggcccagggctgttatttgagaatgtcaaaggctcccctttcccggtggcggtgaatttgatgggcacagtggagcgcatctgttgggccatgaatatggaccatcctctggagttggaggatttgggcaaaaagctagccctgttgcaacagcctaagccgcccaagaaaatttcccaggccattgattttggcaaagtgttgtttgatgtgctcaaggccaaaccagggcgtaacttctttcccccctgccaagaagtagtcatcgatggtgaaaatctcgatttaaaccaaatccccttgatccggccctatcccggtgatgcgggcaaaattattacccttggtttagtgatcaccaaggactgtgaaacgggcacccccaatgtgggggtttatcgtctgcaactgcaatccaaaaccaccatgacggtccattggctgtcggtgcggggaggggccaggcatttacgcaaagcggcggaacagggcaaaaaattagaagtggcgatcgccttgggggtagatccattaattattatggcggcggccacaccgatcccggtggatttgtcagaatggttatttgcggggttatacggtggttctggggtggccctagctaaatgtaaaaccgtcgatttggaagtgccggcggactcagaatttgtgctggaaggtaccattacccccggcgaaatgttacccgatggcccctttggcgatcacatgggctactacggcggcgtggaggattctcccctagtgcggttccagtgtctgacccaccgcaaaaatcccgtttatttaactactttcagcggtcgtccccccaaagaagaagccatgatggcgatcgccttgaaccggatttatacgccaattttgcggcaacaggtttcggaaatcaccgacttctttttgcccatggaagcgttgagttacaaagctgccattatttccattgacaaagcttatccggggcaagctaagcgggcggccctggctttttggagtgctctaccccaatttacctacaccaaattcgtcattgtggtggataagagtattaacatccgcgatccccgccaggtggtctgggccatcagctccaaagttgacccggtgcgggacgtgtttattttgccggaaaccccctttgacagcctcgattttgccagtgaaaaaattggtttgggcggccgcatgggtattgatgccaccaccaaaattcccccggaaacggatcatgaatggggagaagtattggagtccgatccagccatggcggagcaggtcagccaacgctgggccgagtacggtttgggggatattaatttaaccgaagttaatcccaacttgtttggctatgacgtgtaa
>SYNGTS_1745|3.466647748512894
atggcaacattgcaacaacaaaaaatccgtatccgcctcaaagcctttgaccgtcgcctcctcgatacatcctgcgacaaaattgttgataccgctaatcgtactaatgccgccgctgtggggccgattcctttgcccaccaaacggaaaatttattgtgtgttgcgctctccccacgtggataaggattcccgggaacattttgaaacccgcacccaccgccgcattatcgacatttatcagccttcttccaagaccattgacgctctgatgaagttggatctccctgccggggttgatatcgaagtcaagctatag
>SYNGTS_2533|3.466074828173794
gtggccatcgagattgaacataaattcctggttaaagatgaccgctggcggagtttagtccagggttatttgtaccgtcaaggttacattgccaccccagatttaactacgctgcgagtccgtaccattggcgatcgggcctatctcaccattaagggtaaaaatgccagcattgcccgcttggatttgagtatgaaattcttgcagtggaagccaattaaattttga
>SYNGTS_1162|3.4658372587307382
atgaatattgccgttgtgggactgagccataagacagccccggtggaaattcgcgaaaaactcagcatccaagaagctaagttggaagaagcgctaacccatctgcggagttatccccacatcgaagaagtcactgtcattagtacttgtaaccgcctggaaatttacgcggtggtgacggacacagaaaagggagtggtggaaattacccaattcctttctgaaactggcaatattcccctggcaaccctacggcgttatttgtttaccctcctccacgaagatgcggtgcgccatttgatgcgggtggccgctgggctggaaagtttggtgctcggagaaggacaaatcctggctcaggtgcgtactacccataagttggggcaaaaatataaaggggtgggtcgtctgctcgatcgcctatttaaacaggccattaccgccggtcgtcgggtcagaaccgaaacggatattggtacaggagccgtgtccatcagttccgccgctgtggagttagtccatcgtcaagtggatttatcgagccaaaaaactgtcatcatcggggctggtaaaatggcctgtctgttggtgaaacatctattagctaaaggagccacggacatcaccattgttaaccgctcccaacgtcgttcccaggatttagccaaccaattcccccaagcccagttaaccctttgtcccctgacggatatgtttacggcgatcgccgctggggatattgtctttaccagcactggggccacggaaccaattttaaactgcgagaatttgactggctgtgtgatcaaccgcaaaagcttgatgttagtggatatttccgtcccccggaacgtggccgctgatgtccacgctatggaacaggtgcgggcttttaatgtggatgacctgaaagaagtagtcgcccaaaaccaagccagccgccgacaaatggcacgccaagctgaagcattactcgaagaagaaattgccgcctttgacctctggtggcgatcgctagaaacggtacccaccatcagttccctccgcagtaaggtggaagatatccgggaacaggaattggaaaaagccctttcccgcctgggcagcgagtttgccgaaaaacatcaagaagtaatcgaagccctcaccaggggcattgtcaacaaaattctccacgaacccatggtgcaactgcgggcccagcaggatatcgaagcccgtaagcaatgcctacgctccctgaagatgctgtttgacttggaagtggaagaacaattcggttag
>SYNGTS_2318|3.4642197840235647
atgttgctcaaaagtgcttttacttggttggctttgacctttaccactggcctggtggcgatcgccccggtccaggcggaaactgtgttggagagggtggcccgcacgggggaattacgggctggaacccgcaccgatgctgtcccgtttggttttgagatggccaatggggaaatggagggttatggggttgatttaatggccttaattgccttgaagttggcagaagagatgggtaagaccattacggttgatttagatagggttgacctccagagtcgttttgaggcgatcgccagtggggaattggatatagtttgtgaagccaccaccattacccaagatcggttggaattagtggatttttcagctccattctttatttccggggccaagtttttgatgaaacaaggcagtgtggagggctttaacattaatggcaccctggagggcattcccattgcctacattcaaaacaccaccacctttgatatcatccccaaaatttatcccctagcccagtgggtgccagtgcaagaccgggaggaaggcattgctaaattggatgggggccaggtgaaggccgttgtcagcgatggcattttgctagtgggggaactgcttaaacagggcaaaaacccagctgaatacgctctaggaccttatcaacccattaccacggaactttacgcttgcattctgccccagggggacggagactggaaacgctttgtggatgaagtaatttctagcacggaaaaccatgatttgctccaggaatggttcaacattgaccaaaccaatgtggtgcgggttgatcccctttag
>SYNGTS_2074|3.4585526926060743
atgaacacttttccctggctgaccacgatcatccttttgccgattgtggcggctttattcattcccattatccccgacaaggacggtaaaactgttagatggtattccctggcggtggggctagtagactttgccctgatcgtttatgccttctacagtggttttgacctgagcgaaccgggattgcaattggtggaaagctacacctggctaccccagattgatctcaaatggtcggtgggggccgatggcctttccatgccgttgatcattctcaccggttttatcaccaccttggccaccatggccgcctggccggtgactctgaagccaaagctattttatttcctgatgttgctcatgtacggtgggcaaattgccgtgtttgcggtgcaggatattttgctctttttcctagtctgggaattggagttggtgccagtgtatctaattctctccatctggggcggcaaaaaacgcctctacgccgcaacgaaatttattctctacactgcgggggggtctttattcatcctgctggcagggctgactctggctttctacggtgacgttaatacctttgatatgtcggcgatcgccgctaaggacattcccgttaacctgcaattattgctatacgctggctttttaattgcctacggcgttaagttgcccatttttcccctccatacctggttacccgatgcccacggggaagccactgcgccggcccacatgttgctggcgggcattctgttgaaaatgggaggttatgccctgctgcggatgaatgtggggatgctccccgatgcccatgccgtatttgccccggttttggtgattcttggggtggtgaacattatttatgctgctttcacctcctttgcccaacgaaatctgaagcgaaaaattgcctattcttccatttcccacatgggttttgtcctgatcggtttagcatctttcactgacctgggcatgagtggggccatgttacaaatgatttcccacggtttgattggggccagtctgttctttatggtgggagctacctatgaccggacccataccctgatgctggatgaaatggggggcattggccaaaagatgaaaaaaggttttgccatgtggacagcttgttccctggcgtccctggctctaccggggatgagtggctttgtggcggaattaatggtgtttgtgggttttgccaccagcgatgcttataacctagttttccgcaccattgtggttgtccttatgggagttggggtaattttgacccccatttatctactctccatgctccgggaaatgctttacggtcccgaaaacgaggagttggtaaatcacactaatctagtggacgtggaacctcgggaagttttcattattggttgtctgctcgtgcccattattggcattggtttctatcccaagctcattacccagatttacgatcccaccattaatcaattggtgcaaaccgcccggcgatctgtgccgagtttggtccaacaggctaacctttcacccttggaagtcactgctttacggccccccaccattggtttttaa
>SYNGTS_1481|3.4578062457732948
atgccccttgtctccctaattattcgttgttacaacgaagaaaaacacattggccgcttgctcagcggcgttatgcagcaacagggcatcgactacgaaattattatcgtggactccggctcaaccgacgccaccgtcagcattgcccaacgctatcccattcaactcatcagcatcgacccccaaaacttttcctttgggcgctccctcaatctcggatgccaacaagctagcggtgaatatctagtttttgccagtgcccacgtctatcccgtttaccaagactggcttaaacaactgattgcccccctgcaaaccaatccccagattgccctcagctacggcaaacaacggggcaacaaccaaacccaattttccgaacatcaaatctttgcccagtggttccccgaccaagctcagattccccaaaccactcccttttgtaacaacgccaatgccgccattcgccgtgacctgtggcaaaaatatccctacaacgaagacctgaccggcctagaagacctggactgggccaaacgtcttatgcaagccggttatcaaatcgcctacgtccccgacgccgaaattatccatgtccaccaagaaacccctcaacgggtcagaaaccgctaccgtcgagaggcgatcgccttaaaacaaatttttccagaacaaaccttcagcctaggggattttgtgcgccttactgtcagtaataccctgagcgattactattacgcttggcaaagccaacaactaatgacccaactatgggccattccccaattccggctcatgcaattctggggaacctatcagggctatcaccaaaacaattccctcaatcagcaactgcgccaaaccttctattatccccgccccatcaacaccatcacccccaacgtccccagcaaagacgcactcaaaatcaactacgcccaaagcgatacccagctagtgcctgacccctctcctccttccccccatcaatga
>SYNGTS_2057|3.454298868457516
atggtaacagtgacagttattctgttgctcttcattaaggagtcattccgaatgcccaccgccaatctctcctcccctacctccccccccactttcaccgccgatatggtgaggtcctatctccatgaaattggtcgggtacccctgttaacccatgagcaagaaattatcctcggtaaacaagtccaacaaatgatggccctgctggagcacaagaaagccctggctgacagattgggccgagagccctccgacccggaatgggcggaagcggcggatttgtcggtgacgaaattacaccgctatctgggccaaggggaacgggccaaacggaaaatgattgaagctaacctccggttggtggtggcgatcgccaagaaatatcagaagcgcaatatggagtttttggatttgatccaagaaggtagcctgggtttagaacggggggtggaaaaattcgaccccaccaagggttataaattctccacctatgcctactggtggattcgccaagccatcacccgggcgatcgcccaacagggccggactatccgtttgcccattcatatcactgaaaagttaaacaaaatcaaaaaaacccaacgggaactttcccaacaattgggccgcagtgccacccccgccgaagtagccaaggctctggaaattgaccctagtcaaattcgcgagtacctcagtctgtcgcgccaacccatctccctcgatgtgcgggtgggggataatcaggacacagaattgtccgaactcttggaggacgaaggggtttcccccgatgcttacatcacccaggagtccatgcgtcaagacctgcaaaatttactggcggaattaacaccccagcaacaggctgtgctgaccatgcgttttggtcttaacgatggccaagagctatctttggctaaaatcggccagcatctcaacatcagccgggaaagggtccgccaattagaaaaccaagcccttgcgcaactgaagcgtcggcgggctaatatggcagagtatattatcgccagttag
>SYNGTS_0800|3.4542814414018643
atggaagtgcaatttcgggaagtaaatcccttcgatttttggatttggctagaattcgagaccaatcctgccccggcggaacaacaatatgtggaagagttatttgcttcctggttttatctcggcaaactagggggttttaatgcagaaaatctccaggtacaggatacgggcattgacctaagctatttggactatgacagtgccaatctttctagttccatgatgtcccccatgcacaatatggcagacttccaataccaagaccattggggccgttgttggtttgatttgggcaccagcgacctcattgccctagatgtgttgatcaacgcactgtaccaactttccctcgattacgtgcccattcgccgtttaattgtggggggaatcaacgaagattggcccgttggcgatcgccaggacgaccgcttcgatcaatttgaagattttgatcacaattag
>SYNGTS_0732|3.452373045755607
atgaccccgtcccctgctgctcccccgtctgataatgattggcgcttgttattgcgtctgcttccttacgtcaagcgctatcccaaggaactggcggcggcgttagttttactgattcctgtggctttttctggagcagtgcaacccctaatcattgggcaagcagtttccctgttgcgggaggaaccagcctggggctttttggatgccatgccattggatagggccttacataccctagtgattatcttggcagtcaccattgtcattcggttgctatttttggggttacagggctttattgtgcaaaaaatggggcaggaaattaccgccgatgtgcgtcaggatttatttgaacatgtcacttctttgtcggtaaacttctttcaccgtacccctgtgggccgtttggtaacccgtatcaccagtgacgtggaggcattaggggaagtatttgccagtggggcgatcggtgtggtcagtgacattgtctccattctggctatcatcgtgactattttttgggtgcaatggcagttggccctgctactggtggggatgttggtgccggtgactgtgttgattatttatttccagcaacaatatcgcaaagctaactaccaagctcgggaagagttatcccgccttaattcccagcttcaggaaaatgtggccggtatcaatgtggtgcaattattccgtcgggaagagttaaacagtcgttcctttcgtcgcgtgaatgaaaaatatcgtcgggcagtggataaaactattttccatgactctgctgtgtcggccaccttggaatggatcagtttagtggcgatcgccggggtgctgggtttggggggctggctaattttgcgggataatctggaatttggggtgttggcggcgtttattctgtacggacaacggctatttaatcccctgcgacagtttgcggataaattcaccatgtttcaatcgggctttacggcgatcgagcgcattggggaattaatggaagaaccggtagaaatcaaagatcaagcggtgattacccccattgaaatcaatggtgctttgcggggtagccatggggaaatttgctttgaaaatgtttggtttggctataaaccagacgagtacgtgctgaaaaatttaaacttcaccatcaaacccggggaaaaagtcgccctagtggggccaacgggggcaggaaaaagttcgattattcgtctactgtgtcgcctgcacgatccctcccggggtcgcattttagtcgatggcattgatattcgagaactgtcccaacagcaactgcgccgttttattggcgtcattctccaagatagtttcctctttgccggggacgtgaaacggaacattaccctaggggaagaatacagcctggaagaagtgcaacgggcagcccaattaaccagcgtcgatcgcctgattgaagaattaccccagggttaccacacccaattacgggaacggggtagtaatttgtcagggggacaaaaacagttactagcctttgctcgggtggccattcgggaaccctatgtattggtgatggatgaagccactgctagcctagatgtccgcactgaagcggatattcaagcggctttgttacatttgctccaggatcgtacttccatcatcattgcccatcgcttatcgaccattcgcaatgtagaccgcattttcgtgctcaaacacggggaaattgtggaaactggcaaccatgaccaactattagacctcaaggggctttacgctagtttgtaccagttacaaatgctggggggctaa
>SYNGTS_1035|3.452183978099142
atgttaaaaatcggcatcaacggctttggccgcattggtcgtcttgtggcccgcatcgccatggccaatccccaagtgaccctagtgggcatcaatgacctcgttccagcctctaacctggcctatttgtttaaatacgattccacccatggttcctacggtggcaccgtggtagccaaggaagagggcattgtcattgacgaccaatttatcccttgtttttcccaacgggacccggcccaattaccctggggagatctaggggcggattacgtcgtagaatccacgggtctatttaccacctacgccaccgctgaaaaccatctcaaagccggtgccaaacgggtaattatttccgctcccagtaaggatcccgaaaaaattcccacctttgtggtgggggtgaaccatctcaactacaacgccgacactgacaaaattgtttccaatgccagttgcaccaccaattgcctggctccgatcgccaaaatattagacgataatttcggcattgtggaaggattgatgaccacagtccacgccatgaccgccacccagcccaccgtcgatggcccgagcaaaaaagattttcggggaggtaggggggcagcccaaaacattattccctcatccaccggagcggctaaggcagcggctttagtgctaccgcagttaaaaggtaaattaaccggcatggccttccgggtccccacccccaacgtgtctgtggtggatctaacttttaaaacggaaaaagccacgagttacgaagaaatttgtgctgccatgaaaaccgccgccgagggggaacttaaaggaattttgggctacacagcagatgatgtggtgtccatggatttccgtaccgatcctcgctccagtattttcgacgccggggccggcattggtctgaacagcaacttttttaaagtagtttcttggtacgataacgaatggggctattcctgtagggtcattgacttaatgttgaccatggcgagcaaagacggtttggtctag
>SYNGTS_2280|3.451855155894719
gtggaactttttgacctagtggaagcggtggatcagtttattggcgatcggcataccttaccggatttttcccttaccctggagcccctgtcccgccgccaccgacaatcggatgaaccctttgtgcaacgggccattcctgccagcttgggagctttgggcttagcggtttttgccctggtgctctactggctgcccatccccgaaattcgggagccggaagggaaccccggcaacccccctaatttggtccagccgggtaatggcaatccccccaatggccccactccttaa
>SYNGTS_3103|3.4515724831655117
gtggcgatgactaggaggtgggcagtgaaagtagaacgtcctaattcccagcaattgagtggggaagaaacccaagaattagactatttacgagccctgatcgagcaggccgtggccgatggtgtggtcaccaaggaagaagaatccaacattaaggccttggcactccactccaagccccggtatgaattactatcccaggaactagccatgtaccgggaactggtcaccaacaaaattaatgctggcttactggcaggggaaacctttgccgatctttaa
>SYNGTS_3022|3.450974902166401
atggaggggaaaaacaagattatccattccccagaggtttccatggctccccaagtggatgtgttgataaataaacaaattttgattgaacgggccctggtctgtgtcaccactcgtattaccaaggcgatcgccgagcggggtcaaggcaccattgccctatcggggggcaacacccctaaaccgttatatgaagccctcgcccgccaagccctcccctgggaaaagatccacgttttttggggcgatgaacgttatgtttccgtggaccaccccgacagtaaccaacgcatggcccgcctcgcttggttggaccaggtggacattcccgaagccaatattcatcccatgcctactgctgcggccgatcctgagcaggatgcccagacctatgaaaatgagttggccacctttttccaggtggaagcaggacatttccccgcctttgacttaatccttttaggtttaggggacgacggccacaccgcttccctttttccccatacccccgccctgaccgttggcgatcgcctaattacggtgggcaataaagatggccaaccccggttaacttttactattcccctgattaaccgagcccgttcggtagtttttctcgtagcaggggccagtaaacagcatgcattaggggaaatttttgcccccgaagccgacccccaacaatatccagcccggtttatccagccccagggggaactgatctggcttctggaccaacaggcgggggaaaatctacgcccttga
>SYNGTS_2843|3.4506817934445215
atgagtctttttgttgctgttgataatatcgataaggttttttccctcaccgatggaggtgaatacatcgccctcaaggggattaacttggaaattaaaaagggggaatttgtttccctgattggccactccggctgtggtaagtcaactttgctaaatatgattgcggggttagatttaccaagtgaaggcattgttaccctggaaggtcagcggatcaagcagcccggcccggacaaaatggtgattttccaaaattactccctactgccttggttaacggtgaagcaaaatattgccctcgctgtggatgaggtgatgaagggggcatcggcggcggaacgcaaggccattgttgaagaacacattaatttagtgggcctaggccatgcagtggataagcggcccggtgaattatccgggggaatgaaacaacgggtggcgatcgccagggcgttggccattcgaccaaaattattgttactggatgaaccctttggcgcgttggatgctttgaccaggggcaatttacaagagcaattaatgcgcatttgtgaacagtatcaagtcacagcggtgatggttacccacgacgtggatgaagcggttttattatcagatcggattgtgatgctaaccaatggccccggttccaacattggcggtattttggaagtggatattccccgcccccgtaaacgcatggaagtggtagaacaccctagttactacagcctccgcagcgagattatttacttcctcaaccaacaaaaacggatcaaaaaattacgggcgaaaaaaaccacggcgatcgccagacatggcctagaaaaagtcaatctggaattgggctatgtgcccctggtggcctgtgcgcccctggtggtggcccaggaaaaaggcttttttgccaagcatggcttagatgaagtgagcttggtgcgggaaaccagttggcggggcattgtggacggcatcgctgggggttacctagatggggctcaaatgccagcggggatgcccacttggctaaccgcagggggttatcgggaacaatccattcccgtggtcagcgctttgaccatgacccgcaacggcaacgccattaccctcagtaaaaaactctacgaccaaggcatttacaccgccgaggattttcgccagcttctattggcctcggacggcgatcgccacaccctgggcatggtccacccttcctccatgcataacctcctgttgcgctattggctggcggcccacaacatcaacccagaccgggatgtgcatctgaaaaccattcccccggcccagatggtagccgatctgaaggcaggcaccattgacggctattgtgtcagcgaaccctggaatttacgggcttccatggaaggggctgggtttagcattgccaccgatttggaaatttggcaaaatcaccccggtaaagttttaggagtgcgggaagattgggcgatcgcccatcccaatactcatgtggccttggtgaaagctctgttggaagcctgtgcctactgcgctgaccccaaccacgaaatggaaattcgggaactgttggccacccgtcaatacctcagcaccaacattgactatattcacctgggtgatcccgaaggccgcacctgccgcctaggcaatcccgtggaatattcccaccatcttttctttggcgatcaatttaaccgtcccagtcgtaccgaacatctttggatgatgacccaaatggcccgctggggagatattccctttccccgcaactgggtggaaattttagagcgggtttgtcgagtcggggtatttagtaccgccgcccgggaattgggctacgacgtgaactatcagcggcaaccgatcgccctttttgacgggaaagtatttaacgccgatgaccccattgcctacctgaatcaaactgtcattcatcgcaatttcaccattgctgaagtacatcttgataaccccaccccagccccagtttttgcctaa
>SYNGTS_0420|3.4472988457774467
atgtctctcattctttacaatcccctgcgggaaatggataatttccagcagcagatgaaccaactgtttgaagaagtttttgtccctacggaccgccacggcgatcgccaagggtttaatcctaaagcagaactaactgaaactgaagaagcctatgtgctcaaactagaattacctggcatggaccccgataatttggacatccaagccgccagggatgcggtgaccgtcagcggcgatcgccaggatacccatagcaccgaaaaagatggggtgcggcgcacagagttccgctatggcagtttccgccgggttattcctgtacctggagcaatccaaaacacagaagttaaagctaattacgatgccggtatcctaactttgactttgcccaaagtagaggaagccaaaaataaagtggtgaaagttcagctttcctaa
>SYNGTS_0634|3.446227373930469
atgaccacccgtggcttccgcttggatcaggacaaccgtctcaacaactttgccatcgaaccagaggtttacgtcgactcttccgtacaagcgggttggactaaatacgccgaaaaaatgaatggtcgtttcgccatgattggttttgcctccctccttattatggaagtggtcacagggcacggcgtcattggttggttaaatagcctgtag
>SYNGTS_1884|3.444615170064832
atgaccacacagctagaccgcgtggttcttattggtgttgccggggattccggttgcggtaagtctactttcttacgtcgtttaacggatttattcggcgaagagttcatgacggtaatttgtttggacgattaccatagtttggatcgccagggtagaaaagccgctggggtcaccgccctggatcccagagccaacaattttgacctcatgtatgagcagattaaaacgctcaaaagtggtcaatccattatgaaacccatttacaaccacgaaacggggctgctggatccgccggaaaaagttgaacccaacaaagtggtggttattgagggtttgcatcccctctacgatgaacgggtgcgggaactggtggatttcggggtctacctggacatcagcgaagaagtgaaaattaactggaaaattcaacgggacatggccgaacggggccacacctatgaagatattttggcttccatcaacgcccgtaagcctgacttcactgcctatatcgagccccaaaagcaatatgcggacgtggtgatccaggtgttgcccacccgcttgattgaggacaaggaaagtaaactcctgcgggttcgtcttgtgcaaaaagaaggggttaaattcttcgagccagcctacctgtttgacgaaggttccaccattgattggcgtccctgtggtcggaagctgacctgtacctatcctggcatcaagatgtactacggccccgataattttatgggcaacgaagtatctttgctggaagtggacggcaggtttgaaaacctagaggaaatggtttatgtggaaaaccacctcagcaagactggtactaagtactacggtgaaatgaccgagttgttgctcaagcataaggattacccaggcactgacaatggtactggcctgttccaggtgttagtgggtctgaaaatgcgggaagtttacgaacagttaacggcggaagctaaggtcccggcctctgtgtaa
>SYNGTS_0624|3.441604119756072
atggttagcacccccactaaaccccaattttcccaagagattctggaactgcaagcagcagccatggctgccccggatgatctatttgcccagatcgtcctggccggtgctctccagcaagagggtttttgggaggaagcggcccaatactatcgtcaagcccaggagttggacagtgacggcatttatggcgaaaccatcagtaaggctttagcggaaattcagcctaatttaccagcggtggaggaaatccccgctattccccaacccctgactgaggaagagaagaagcaggtctatccgccagagattcttatgctccaggagacggtgcaagagaggcccgacgatctggtggcccaaataagtttcgccagtgccctagaagcggggggatttttaaccgatgctctccaagcctacgaagatttaaaaattaacgatgaggaggggattttccatgccacctgtgaccaggcgatcgccggcattgaggcccaactagcggatcccaatcgcattaccccggccatggcttggactgggaccttaaaatacgccgccgccaccgatgatttagccctggacgaagagcggtctaacctaacattgcaaaaacgctgggctaacttgcccattgccaccaagcaattcaccgctttgttggtttccagtgccataactgtggttgcagtggtgggcaccgggatgatgattgccatttcttcgggtagattccaactgaaaaaccagactctggcggagttggtggtcaccgagggcaactacaacatcaaaattgaccagatgagttttggttttcggggtcaatccgataacctggctattattcaagcggctcgactctacagcgaaaggcaacctattcctgctcctttggcggcccaggtacgggacattttaaaaaatgagaccgcatcgagggatatcgaatacgccaccctggtgggtcaagaccaaaggattattgccagtgccaatgcccaacggaacggacaaatatttgaccccagcaaccttgtgactctgcggatgggttatccgggacaaattaaatttagtactattgtcagcaaagaagaactggaaaaggaactacccccaggcatcgacaacttagagcaggaaaatgccctcattcgctacactgtcaccccggtgcaagatccccaatccaaaaagaatattggtaccttaattgctggagacattgttaatggcaaagacgccattgtgaaaaacacagtggacaactttgatgggggctacagtgcggtttattacatagacccgaatggggaaattcaactagctacctccaacctaaaaactggcagcggtcagaataccaaagtctatgagaatgttgcttttccagatttagagttactgaaaaaggcccaagaaaatccagacatgcccttagtggggagaactaccgtggaaggggagcctttaacggtggccattaaagtgatcaaagacattcaaggccaacccctcgctttgcttgttcggggcacctctgaagttgaatttaatgacctcctagaaagaactcttctgctgcaaattggtgtgggggcagtggctctgttggtggcggcgattattgcctattggttaggtaaaaccttgaccaagccgctgaaaaatttgcagaccactgcccaaaagttaggagaaggggaaaccggtgtgcgggcggaagtggaatccaaagacgaggtgggacaattggctgtcaccttcaacgccatggcggaacaggtggaagcttctacccgttctttacaggaaacgtccctagagcggcaacaggaggccgagaaacaacggcaactaaaagaagaactccaagacggggtggtgcggttgttgacggacattgaagaatcttcccggggggatttgacggtacgtagttccgtggaagctggggccgtaggggcgatcgccgatgcgttcaatgccactttggcggggttgagaaaactggttaaacaggtggtggatacggcaacggaggtgagcggccaagcccaggaagatagccaagaaatcaccagtttgtctgacaatgctctggaacaagcccgggccctggaattcgccactgcttccgtagcagaaatggcccaatccattgagtccgtagctataagtgcccaaacggcggcggcgatcgccaaacagggcaacgaagcggcccaacaggggcaaaacaccatggacgaaacggtggaaagtatttataaagtacggggccgggtggcagaaatttccaaaaagtcgaagcgattggcggaatcttccttggaaatttccaaaatcgtcggaattatctccggtatttccgaaaaaaccaacttattggcctttaacgcctccatcgaagcggctagggcgggggaaaacggtcagggtttccggatcgttgcggacgaggtacgacgattggcggaaatggtaaccctctccgcccaggaaattgagcaggtaattctcagtattcaagaggaaacctcccagatgagccaactgatggaggaaagcaccaacgaggtagtcaccggtacccaattggtacaaaaaaccaaggaaaccctgcaaaatctggcccagattagtgaggaaattgacactgtactggattccatctcccgcaacacggaatcccaacggttagcatctcaaatggtgacggaaactgtacaaaacgtagccagcgtcgccaaagccacgtcggacaaatcccaactggtgtcccagtccctgcaatccctggccaaaaccgctgtggatctgcaaaccgccgccggtaaattcaaagtggaataa
>SYNGTS_2591|3.43670681367062
atggcctctacccccaattccgtaactctctacaccgatggtgcctgctccatgaatcctggccctggtggctatggcgcagtgattctctacggtgatggtcgtcgggaggaattgtccgccggttataaaatgaccaccaataatcgcatggaaattatgggggcgatcgccgccttgagtcatttacaagaaccgtcccaagtgttgctctataccgattcccgctatatggtcgatgccatgagcaagggttgggccaagaaatggaaagccaacggatggcaaaggaatgccaaggaaaaggccaaaaaccccgacctgtgggaaacgatgttaacgctgtgcgaaaaacatcaagttacattccagtgggtcaaagcccacgctggcaataaggaaaatgagcggtgcgatcgcctagcggtggccgcctatcaaaataatcccaacttagtagatgaaggcttcggcaaattctag
>SYNGTS_0608|3.4359509090507796
atgaccgaaaatattgtccgcgaaaccagcaagaaaaaagaaagccccccggaaaatacctggttagagttgggcaaaaccatggttaccgcggttatcctggcgatcggtattcggacttttgtggccgaagctcgctacattccctcttcctccatggagccgaccctgcagattaacgatcgcctgatcattgaaaagatcagttaccgattgcgggatccggagcggggagaaattgtggtctttaaccccactgacgccctaaaagcaaaaaacttccacgatgcttttattaagcgcattatcggtttaccgggggatgaagttagggtttcccaaggcaacgtttatgtcaacggcaaaatgctggacgaaaattacattgcggctcctcccgcctatgaatatggcccagtgaaagtgcccgatgatcagtatttagtgttaggggataaccgcaacaacagctatgactcccactattggggctttgtcccccgggaaaaattgctcggccgtgcctttgtccgtttttggcccgtaccccgggtaggcctgttgactgatgatgctgagcgagaagcagtagaaattagcccccaagcatgggaaagtccagccatttccccccagacagtgccggagagtcgttag
>SYNGTS_2174|3.435898219204268
atgggtgattttttagccaacgtttcccgttatccccggtatctgatcagttttaccctgggcatctttttctccgttttcacttggctccagcccctattaaaaaatcgtgtcggggcgatcgccctgatgggactgctggtcagtggattcatttttctctatttcactctgcgggccatgttaggattgaccgtgtag
>SYNGTS_0636|3.4337350277166077
atgcaagattttggcgcagtgttccacaaccaagtgcttttgatttccctggcggcctgcttcctggcccagggcatcaaggcgatcgtggaaattttccgcaacggtaaaatcaatctccgttccctcgtttccaccggaggaatgcctagtgcccattctgccttagtgggggccttggccaccggggtcggtttgcaaaaaggctggggcagtaatgaatttgccattgcttgtttatttgccgtcattgttatgtacgatgcggcaggagtgagacaggctgccggtaaacaggcccgtatcctcaatcagttaattgatgaacttttccaggaagatcaaagcttgacggaagaacggctcaaagaactgctgggccacactccagtgcaggtttttgctggtttagcattgggcattgccatcgctttctttgccgtgccagcccagtga
>SYNGTS_2466|3.4330366630543145
gtgactgtccgtgtccgcattgcccctagccccactggtaatctccatattgggactgcccgcaccgccgtttttaattggttgtttgctcgtcacaccggaggcactttcattctgcgggtggaggatacggatttggaacgctccaaggcggaatatacggaaaatattcagtccggtttgcaatggttgggcttgaattgggacgaagggccttttttccaaacccaacggctggatcattaccgcaaagcaattcaacagttgctggaccaggggttggcttaccgttgctactgcactagtgaagaattggaacaaatgcgggaagcccaaaaggctaagaaccaagctccccgttacgataatcgccaccgcaatttgactccagaccaggagcaggctttgcgggctgaaggtcgtcaaccagtaatccgttttcgcattgacgacgatcgccagattgtttggcaggatcaaatccggggccaggtggtgtggcagggcagtgatttgggtggtgatatggtcattgcccgggcatcggaaaatcctgaagaagcctttggccagccattgtataacctggcagtggtggtggacgacattgacatggccattacccatgtgatccggggggaagaccacattgccaataccgctaagcaaattttgctctacgaagctttgggaggtgcggtgcccacctttgcccatacgccgttaattttgaaccaggagggcaaaaaattatctaagcgagacggggtaacttccatcgatgatttccgggccatgggttttctgccccaggcgatcgccaactatatgtgcttgctgggctggactcccccggattcgacccaggaaatttttactttggcggaggcggcagagcaatttagtttggagcgggttaacaaagctggggctaagttcgattggcaaaaattggattggatcaatagtcaatatctccacgctttaccagcggcggaattagtgcccctattgattccccacttggaagccgggggccatcaagttgatccggatagggatcaagcctggttggtaggtttggccactctaatcggccccagtttgactaggctcaccgatgcggccacagaaagtcaattactctttggcgatcgcctggaactcaaggaagatggacaaaagcaattggctgtggagggagctaaagcggtgttagaagcggcgttaacctttagtcaaaacacacccgagttaactttggatgaagccaaaggggaaattaatcgtttgaccaaggaattgggtctgaaaaaaggcgtggtgatgaaatccctccgggctgggctgatgggcactgtgcaggggccagatctactgcaatcctggttgttactacagcagaaaggctgggctacaacccgtctcacccaggcgatcgccgctgaataa
>SYNGTS_2173|3.433025547523255
atggctaccagtcgtcgagtttcccgggtgtcgtccctaattaagcgggaggtcagtcaaatgcttctccacgaaatcaaagatgaccgggtgggcacaggcatggttagcgtcacggaagtggaagtttccggcgacctacagcacgccaaaattttcgttagcatttacggctcccctgaagccaaagcctccaccatggctggactgcactccgccgctccctttgtccgtcgagaactggggcaacggatgcgtttacggcgcaccccagaagtttcctttttagaagaccgctctttggaacggggcgataaaattctcaatctcctcaacaacttgccccaggcgatcgccactgaagatttggaagacgacgattctggccttgccctggattga
>SYNGTS_1855|3.432537971851119
atgatggcgaccgaagttttaaacaagcccagcaatagcacaatccgcaaacacgccccccgttaccgggtcttactgcacaacgatgacttcaactccatggagcatgtggtgcaaactttgatccagacggtggcgggcatgacccagccccaagcggtggacattatgatggaagcccactttaacggcatgtctttggtgattacttgtgagttggaacacgctgagttttactgtgaaaccctgcggagtcacgggctgtccagcaccatcgaaccggacgaatag
>SYNGTS_2621|3.430663916907888
atggccagtatcaacgacaactatctcaaactgaaagccggttacctgtttcccgaaattgctcggcgggtaaatgctttcaccactgccaatcctaacgcccaggtgatcaaacttggtattggagatgtaacggaacccctgccccttgcttgtcgccaggccatggccaaagccatcgacgacatgggcgatcgccaaaccttcaaaggatacggcccggaacagggttacgcttggttgcgggaaaaaattgcccagcacgatttccaagctaggggctgtgaggttaacgccgaagaaattttcatctccgacggttctaaatgtgacaccggcaatatcctcgatattttcggcaaagataacaccatcgctgtcactgaccctgtttatcccgtttatgtggacaccaatgtgatggcgggccataccggcgatgccaatgaaaaaggggaatacggtggtttagtctatctccccatttcggccgaaaatgactttgtcgcggccataccaagcaaaaaagtagatttaatctatctctgttttcccaacaaccccaccggagccactgccactaaggcctatttgaaacagtgggtagattatgccctggcccacggctcgatcatctttttcgatgcggcctacgaggcatttatcactgaccccactttgccccattccatctatgaaattgaaggagcgagggattgcgccattgagtttcgctctttttctaaaaatgctggtttcaccggtacccgttgtgcgttaaccgttgtgcccaaaaccttaacggctaaagccgccgacggcagtgacgtggagctatggaaactctggaaccgccgccaatccaccaaatttaatggcgtttcctacattatccagcgaggggcagaggccgtctattcccccgaaggccaagcccaagtacaggaactgattgctttttatttggaaaatgctcgcattattcgggagaaattagccgccgctggtttgcaggtttatggtggcattaacgctccctatgtgtgggtcaaaaccccccatggcctgagcagttgggactttttcgataagttattacacacagttaatgtggtgggcactccaggctctggctttggcgcggcgggggaaggctatttccgcatttcggctttcaatagtcgggccaatgtggaggaagcgatggaacgaatcacttccaccctcaaattgggttag
>SYNGTS_2565|3.4302491398531676
atgaatccctccaatgcccaacttaccgctcgtcgttaccgagccggtgatcccattttcagtgaaggagatcaaggtaattttgcctatattatcgaggaagggcaggtggaaatctggacagaactcaatggcgatcgccgggtgctgaatgtgctccaaccgggcagtttatttggggaattggccctggtggatgccaaacctcgttccgcttccgcttccgccctcacggattgcattctttccctggttactcccgatcaagttaaccaacgcatcgacacggccgacccgattttgcgcctactattgttggtggtaatcggccattttcgttctgaaagcaataattttcgtggcaccactgagccagctttggtcctagatgcggccctaactaaaactaaactttccctcaaagaacgcatcaccgatgcagtggacatgatccgtttagagggggaaatgaaagaggcgatcgccaaagagcaattccatttggtgtaccagcccattgtcttcatggacgacctccgcatcgaaggatttgaagctctaatccgttggcaaagtcctaagcggggctttgtccgccctgatcgttttatcgaagtggcggaggcaacagacctaatcattcccatcggtcaatgggtaattgaacaaggattaaaagatttaaaaactttccagacaaaatttaacccccatttgttgatgagttttaatattgttggtcggcaaaccaacagtgaagattttgttccctggctactagaaaaagtagaccactatgggttaacccccgataaggtaaaactggaaatcatcgagcgtaccctttttagcggtgaaagttccgccccctggattgaaaactgtcgttcccaaggctttgcgttagtgttggacgattttggtacgggttattctagcttgcaatatctgaatgagtacaaaattgaccgggtaaaaattgataaatcctttgtggatggcttgggcaccaatcaaaacagtgaaagtatttgctctgccattttgcaactctcccacgccctgggcatgacagtggtggcggaaggcattgaaacccaagcacaattggagattttgcaatccctcggttgtgactatggtcaaggttatctattttctcgacctctacgctttgaccaagtaatggtcttggatcaagatgctttccgttag
>SYNGTS_1731|3.4300922640776976
atgtttgatgccttagccgatcgccttgaagatgcctggaagaagctccggggtcaggacaaaattagtgaaagcaatattaaagaggcgcttcaggaagtcaggagagccctgttggcggcggacgtgaatctccaggtggtcaagggtttcatcaaagacgtagagcaaaaagccctcggtgcggatgtgatcagtggggttaacccagggcaacagttcatcaaaattgtttacgacgaactggtaaacctgatgggggaaagcaacgtgcccctagctcaagcagagcaagctcccaccgtcattcttatggccggcttgcaggggaccgggaaaaccaccgccacggccaaattagccctctatctccgcaaacaaaaacgcagtgccctgatggtggccacggacgtttatcgccccgccgccattgaccaactaaaaactctggggcaacagattgatgtgcctgtatttgacctgggcagtgatgccaacccggtggaaattgcccgccaaggggtggaaaaagccaaggaattgggagtcgatacggtcttaatcgataccgccggtcgtttgcagattgatccccaaatgatggcggagttggccgaaattaaacaggttgttaaacctgacgatactctactggtagtagatgccatgacggggcaagaggcggccaatttaacccatactttccacgagcaaattggtattaccggagcaattcttaccaagttagatggggatactaggggcggtgcagccctatcggtgcggcaaatttccggccagccgatcaaatttgtcggggtgggggaaaaagtggaggccctgcaacctttctatcccgatcgcctagccagtcggattttaaacatgggggatgtgctgaccctggtggaaaaagcccaagaggcgatcgatgtcggggacgtggagaagttacagaacaagattctcgaagccaccttcgattttgatgacttcattaagcaaatgcgctttatgaagaatatgggttccctagggggtctgctgaaaatgattcccggcatgaataagctcagcagtggcgacatcgaaaaaggggaaaaggaactcaagcgcaccgaagccatgattagttccatgaccacggaggaaaggaagaatcccgatttattagctaaatcccccagtcggcgtcgtcgcatagcccaaggatcgggtcatagtgaaaccgatgtgtctaagctaatcaccaatttcaccaagatgcggaccatgatgcagcaaatgggcatgggaggaatgcctggaggtatgccagggatgggagcaatgccaggcatggggggaggtatgtttggcggtcaaccaggcccaggttttcgaggttacagaggtggtggcggtaagccgaaaaagaaaaagaagaaaaaaggttttggccagctttaa
>SYNGTS_1101|3.4277145020926802
atgcgtgtggggctgttatttggtgggtgttctggggagcatgaagtctcgatcaaatccgcccaggcgatcgccaaagcattggccagcgacgataaccaaaccaaatatcaagtaagccctttttatattcaaaaaaatggcgtttggctggggccagacgtttctcaacaggttttggaccagggagttccctggggggatcagcccgttacggccggacaacggtggcagtttccccccgaagcggcccgaatggaggtgtggtttcccattttgcacggccccaacggtgaagatggcacagtgcaggggttatttagtttgatgcaagtgccctatgtgggcagtggcgtgctgggttcctgtgtgggcatggataaattggcgatgaaaatggtctttgaacgggcagggttgccccaggtcaattacatgggggtagaacggggggaaatttggtctaatccctgtgtttttccggctttgtgcgaaaaaattgaagcccaggtgggctatccctgtttcgttaaaccggccaacttaggctcctccgtgggcattgccaaagtgcggaaccgtagtgaattggaagcagccctagacaacgccgccagttacgatcgccgcatcattgtcgaagcgggtttaacggatattagggaagtggaatgtgcggtgctgggcaacgaaaatccccaagcttccgtggtgggggaaatcacctacgacagcgacttttacgattacgaaaccaaatacaccgatggccgctcccaaatgcatatccccgccaacttacctaaagctgtggtgaaccagatccagaccatggccattcaagcttttaaagctgtggatgcggcgggcttaggacgattggactttttctatcaaccgactacggggcagattgtcatcaacgaaattaacaccctgcctggtttcaccgcctttagtatgtatcccgaactgtggcgagcttctggggtagaatttcctagcttagtggatcgattattacagttggcattggactaccatggccgtcccggtcaccaataa
>SYNGTS_0782|3.427684235761332
atgagcagtacccaagattatatcggcgaggaagccgccaccagagtcaaaatcctcagtgaagctttgccctacatccaacactttgctggccgcaccgtggtggtcaaatatggaggggctgccatgaaagacagcaacctcaaagacaaggtaatccgggacattgtctttatggcctccgttggcattcgcccggtggtagtccatggcggagggccagaaattaacacctggctagataaggtgggcatcgaaccccaatttaaagatgggttacgggtcaccgatgcggccaccatggatattgtggaaatggtactggtgggtagagtcaacaaagaattggtcaatttaattaaccaagccggaggaaaagccgtgggactttgtggcaaagacggccaactgatgaccgcccgcaccatgactaataaagatgttggttttgtgggggaggtgagctccgttgatgcccgggtggtggaaaccttggtgaaaagcggttatattcccgtcatttccagtgtggcggcggatgaatttggccaagctcacaatatcaatgccgacacctgtgctggggagttggccgcagccctaggggcagaaaaactaattctcctcactgacaccaggggcattttgcgggattataaagacccctccaccctaattcacaagttagatattcaacaggcgcgggaattgattggctccggcatagtggcggggggcatgattcccaaggttacctgttgtgtgcgttccctagcccagggagtaagggcggcccatattctggatggccgtttgccccatgctctgttgttggaggtattcaccgatctgggcattggttcgatgattgtggcttcgggctatgatctctga
>SYNGTS_1786|3.4271161598143403
atggcccataagaaaggaacggggagtacccggaacggtcgcgattctaacgcccaacgcttgggagtcaaacgctacggtggtcaaaccgttaccgctggcagcatcatcgtgcgtcaacggggtacccaagttcatcccggcaacaacgtcggccggggcaaagatgacacccttttcgctttgattgacggtgtggttaagtttgagcataaaaccagaagccgccgcaaagtgagtgtttatcccgccactgctgaataa
>SYNGTS_0684|3.4270723936951564
atgaaaattgtttacctaattgcggccctattgttctacgccaaaatgttgttcatcacgggcaatgctgtagaaccattagaagaagtggcggtggtggagaatttgctagagcaaacgggagcgcccaatgtggtgtcggggattattttccgcaatcgtttgtacgacaccatgctggaggtggtggtgtttaccattgccattatgggggtgcgctttttgatggcggaggaaaagccggccgctatggtctatcaagtgagcgatgctccgtcggtggtgctggcccgattgggggccatgattgccctgctgattggcatagaattggccatccggggtcaccttagtccggggggaggctttgcggccggggtagcggggggaaccgccattggtctagtggccattatttcttcgccggaatggttgcatcaactgtacgaaaaatggcaagccgccaaggtagaaaagttatcggtgttgattttcctcgttctggccgccctgagtttgctgggcattaattttcccttggataatgcgggctggattcctctgttgaacatggtggtggccctaaaagtggcgatcggttcctggggagcgattttggtctttatccgctatcgggggttattgtga
>SYNGTS_0084|3.425689978316622
atgcaaaattcccccatcccttccccttggcaattcatcaaggaaaacatccccctgctcatggtggccctggtgctggccctgctgctgcgtttctttgtggcggaaccccgctacattccctccgattccatgttgcccaccctcgaacaaggcgatcgcctggtggtggagaaggtgtcctaccatttccatccaccccaggtgggggacattattgtgttccatccgccggagttgctgcaagtacaaggctatgatctagggcaggcatttattaaacgagtcattgcgttgccggggcaaacagtggaagttaacaacggcattgtttaccgggatgggcaacctttacaggaagaatatattttggagccgccccaatataatttgcccgcagtgcgggtgccggacggtcaggtgtttgtcatgggggataaccgcaacaacagcaatgattcccatgtatggggatttttaccccagcaaaatatcatcggccatgccctatttcgttttttccccgccagccgttggggccaactgggtagcttcacctttgtcccagcccgtaccatcatcaatacctaa
>SYNGTS_2287|3.4245443753465383
atgatatccagtaacgattttcgcacaggtaccagtattgtgatggacggcgcagtctggaaggtggtggaattcctccacgttaaaccaggcaagggttccgcctttgtgcggaccaagctcaaaagtgttcaaaccggcaacgtggtggaaaaaactttccgggcgggggaaacggtgccccaggccaacatcgaaaaatcagtgatgcaacatacctataaagatggggaccaatatgtctttatggatatggaaacctttgaagaggtgagcattgcccccgataccctgggagacaaggccaaattcatcaaagaggagatggaagtcagcgttgtcacttgggatggcaccattctggatgtggaattgcctaccagcgttgtgctggaaattgttgaaactgaccccggtgtgaagggagatacggccactggcggcaccaagccagccattttggaaaccggtgcccaggtaatggtgcccctattcattgcccagggagaaaggattaaagttgataccagggatggttcctacctaggacgggacaatgcctaa
>SYNGTS_0934|3.424014596062165
gtggcccaggtaattgtcgaaaatctctacaaaagtttccccgcccaaggcaaaaacaaagctaaagacggaggaacagtgaatgtgcttaaggccattaacctggaaattgccgacggggaatttatggtgctggtggggccgtccggttgtggtaaaagtactctactgcggctcattgctggtttggaaaccgttacagggggtaatattctcattggcgatcgccgggtaaatgatttaccgcccaaagccagggacattgccatggtgttccaaagctatgccctctatccccacctgagtgtttacgacaacattgcctttggtttgcggcgcatgctggatcgggaaaataatcagactgaagataaattcccccgctgggtaggggacagtttacggggcattaccaaacctttgccaaaatctttacactacctttctgcccaggaaaaagtactggctcaacgggtcaaccaagtggcccaacaattgcaaattgaccatttactagaccggctgcccaaacaattatccggcggccaaaagcaacgggtggccctcggtcgggcgatcgccagaaatccccaagtctttttgatggatgaacccctgtccaacctggatgccaaactaagggcagaaacccgcagtcagattgtgcaaattcagcggcaactgggcaccaccaccatttacgttacccacgaccaaaccgaagccatgaccatgggcgatcgtattgcggtgcttaaccaaggggtaattcaacaaattgcgccccccttaactttgtacaatcaacccgccaaccgttttgtgggggaatttatcggctctcctcccatgaatttttttaccctcaaagtggcatcggcttcagtgttgcaacatcctgcctttgccctcaatctgccggaaaagtggcatggactggtggccccctacgtaggtcgttccttgatcctaggggtacggccagaaagttttatccctagtaccgaagggtccaacgcttttcctgtcacagtaaatttggttgaagccctcggtaacgatacttttatctatgcccatttagtgacagagccggatctcaccatccaagcccgcattgcccccgatcatcccctccaggtgggggaacaactctggctgacaatcaaccccgaaaaaattcatctgttcgacgccaaaactgaacaggcgatcgaccaacgttaa
>SYNGTS_0915|3.422749518860581
atgcaaacaatgaatgtcaatgaccctatcctgaccgaagaaaaaaccgcttttttagccattgaaaatgtcagtaaagtttatcccactgcccaggggccctatacggttttagatggggttaacttagaggtaaaagaaggggaatttatttgcatcattggccattccggttgcggtaaatctaccctcttaaatatggtgtcgggctttaatcaacccacccaaggcacggttaagctgaaaaatcagttaattactgccccgggccctgaccgaatgatggttttccaaaattattgcctactgccttggaaatctgcctatgataatgtttccctggcggtggaatcggtttacccagataaatctaaaacggaaaaagaagaattggtagcccattacctcgaaatggtgggtttaacggaagcggctcagaaaaaacctgggcaaatttccgggggtatgaaacaacgggtggcgatcgccagagccttagctatttccccagaagtgttaattttagatgaaccttttggggctttggatgccattactaaggaggaattgcaggaagagttattaaaaatttggcgggaaaataatctgaccgtgttgatgattacccacgacattgacgaagctttattcctcgccgatcgcctagtgatgatgaccaatggccccagcgccaaaattggtgaaattttagatattccctttgaccgtccccgcaaccgcagtcaaattaccgatgatccaaaatattatcaactgcggaattatgcccttgattttctctttcaccgttatgcccatgacgatgatgatgacctcaaagaagataaacccaatcccggtttgctattcaaaaaagttatggcgggagccctaggactagtggcgatcgccttagtcggggttggtttggtgcaaacttttggttctaagggtgatggtggccctaccccctcagtggaatccatggaagggtcttga
>SYNGTS_2700|3.4220018269299333
atgaatcggattattgttgtcacttcgggcaaaggtggagtcggaaaaaccaccaccaccgccaatttaggagcggccctagctcgattgggaaaaaaggttgtcctgattgatgcggactttggcctgcgaaatctggatttattgctgggtttggaacaacgtattgtttacaccgctatcgacgttttagctgatgaatgtaccatcgacaaagccctagtaaaagataagcgtctgcccaatttagtcctgctccctgccgcccaaaaccggtcaaaggatgccatcaatgctgaacaaatgcagtctttggtggaacaactcaaagataagtttgactacattatcatcgactgtcccgctggtattgaagctggttttcgcaatgccgtggctccggcccaggaagcaatcattgtcaccactccagagatgtcggcggtgcgggatgcagaccgggtaattggtcttttggaagcggaagacatcggcaaaattagcttgattgttaaccgcctgcgaccagagatggtacaactcaatcaaatgattagtgtggaggacattttagaccttttagcggtgccgctcattggcattttgccagacgatcaaaaaattattatttccaccaacaaaggggaacctttagtgatggaagaaaagctttctgtaccggggttagcgttccaaaacattgcccgtcgcctagaaggtcaagacattccttttctggatttcatggcggcccacaataccctactcaaccgtatccgccgtcgtctcttggggggttaa
>SYNGTS_0220|3.420261797352733
atggcagaacccatttccctattgttagttgatgatgaacccggtgtacgggaatccgtgcaggcgttcctagaagatagtggtgattttaaggtggatttagcggccaatgccacggaagcttgggattatcttcagcaccatttgccggctttggtcatttccgacattatgatgccccaggtggacggttatcagtttttgcaaaagctccgggaggatgcccgcttccagtcgttgccggtggtgtttctcacggcccgggggatgactggcgatcgcattcaaggttatcaaactggctgtgacgcttttttatccaagccctttgaccccgatgaattggaggcgatcgtccgtaatttattagctcgtcaacaggccagtagcgatgcgggcagtgaatcggctaagttacaggaaatttaccaggaaatccgggctttaaaggagcaaattggccaacccagcggtatccacaccactccgtcgccgatcaagctggattttacccccagggaacagagcgttttagatttggtttcccagggcttaatgaacaaagaaattgcggcccagttgaagaccagtgtccgcaacgtggaaaagtatgtcagtcgtttatttaccaaaactgggactaatagccgcactgaattagttcgttttgccctgcaacacggcttaacagaataa
>SYNGTS_1826|3.4201171550322735
atgcgtgttgcaattgtgggagcaggattggcgggaatggccaccgcagtggaattggtagatgcggggcacgaagttgaactgtacgaagcccgtagtttcatcggcggtaaagtgggcagttgggtggacggcgacggtaatcacattgaaatgggtctgcacgttttctttggctgttactacaacctttttaacctgatggaaaaggtgggggccaagcaaaatctacggctcaaggaacatacccacacctttgttaaccaagggggccgcattggtgaactggactttcgtttcctcaccggtgctccctttaacggtctgaaagcatttttcaccacgtcccaactggataccaaagataaaattgccaactccatcgccctggccaccagtcccattgtgcggggtttagtggactttgacggagccatgaaaaccatccgggatttggacagaattagttttgcggaatggttcctcagcaaaggtggcaacgaaggtagtttgaaaaaaatgtgggacccgatcgcctacgcgttgggttttatcgatacggaaaatatttctgcccgctgtatgctgaccattttccaactgtttgccgcccgcacagaagcatcagtgttgcggatgttggaaggttccccccaggaatatttacacaaacccattcaggaatatttggaacaacggggcaccaagttttacaccaggcacaaagttaaggaaatcaagaccaaagttacggacggggaaaccagggtaacaggattaattatcaatgacggcgtggaaaccaaaaccgtaaccgccgatgcttatgtagccgcctgtgacgtgccgggtattaaaaatctgttgccggaaaattggcgcacccaatgggattttttcaacaaaatttactatttagacactgtccccgtggccacggtgcaactgcgctttgacggttgggttacggaaatgaacgatcccgctaaacgcaaacagttggaacaagcctttggcttagataatttgctctacaccagcgacgcagagttttcctgttttgccgacctcgccctcactagccccgccgactattaccgcccaggggaaggttccctattacaactggtattgacccccggtgacccttttatgaaagaatccaacgaggcgatcgcctatcgggtactcaaacaagtcaaagcccttttcccctcagcggcggatttgaatatgacttggtacagcgtaattaaactagcccaatctttgtaccgggaagcaccgggcatggacctgttccgccccagccaagcaacccccatagccaacttctttttagccggtagctacacccaacaggattacatcgatagtatggagggggccaccctgtccggtcgtcaagcggcccaggcgattttggccaaccaagcccgtttgcaaactgcagtcctggcatctcagtaa
>SYNGTS_0266|3.4192136726467965
atggtccaaaagttatcccgtcgcctatttttgtccattggaaccgccttcaccgttgtggtgggttcccagttgctcagtagctgtggccaatcccctgatgccccgatcgccgacacaccaggggaacagcaggagatcaatttatattcatcccggcactacaacaccgacaacgaactgtacgccaaattcaccgcagaaacgggcatcaaagttaacctgattgaaggtaaggcagacgaactgctggaacggattaagtctgaaggggccaacagtccggcggatgtgctcctcacagtggatttggctcgtttatggcgggccgaagaggacggcatttttcagccggtgcaaagcgagattttagagactaatgtcccggaatatctccgctccccggacgggatgtggtttggtttcactaagcgggcccgggtgattatgtataacaaggggaaagttaaaccggaggagttgtccacctacgaagaactagccgatcccaaatggaaaggtcgggtgattatccgttcctccagcaatgaatataatcaatccctggtggcttccttggtggtagctgatggggaagagtccaccttggcatgggctaagggcttcgtcagcaattttgctagggaaccccagggcaatgacacagcccaaattgaagcagtgtcttccggcgaagcggatttgaccttagccaatacctattacatggggcggctcctggaaagtgaagatccggcccaaaaggcgatcgccgaaaatgtgggggtattttttcccaaccaggaagggcggggtacccacgtcaatgtcagtggtgtgggcgtagtcaaaactgcccctaatcgggagggagcggtcaagtttattgaatttctggtcagcgaaccggcccaggcatttttagcacaaaataactacgaatacccggttttggctggggttcccctgaataaatctgtggcttcctttggggaatttaagtctgacaccaccagtttggacaagttgggccctgccctagcccctgctaccaaaatcatgaacgaagcaggctggaagtag
>SYNGTS_0259|3.4187248824572896
atgtacgaaaaacttcagccccccagcgttgggtcaaaaatcacctttgttgcaggtaagcccgtagtacccaacgatccgattattccctacatccggggggacggcaccggggttgatatttggcccgctacggaattagtcatcaatgcagcgatcgccaaggcctatggcggcgagaggaaaatcaactggttcaaagtctatgccggggacgaagcctgtgaattgtacggcacttatcagtatttaccggaagacactttaacagcgattaaggagtatggggtagccatcaaagggcctctcacaaccccggtgggcggtggtatccgttccctaaacgtggccctgagacaaatttttgacctctacacctgtgtgcggccctgtcgttactatcccggtactccgtctccccacaaaaccccggaaaaattagacattatcgtttatcgggaaaatacggaagatatttacctaggcattgaatgggcggaaggtacggaaggggcgaaaaagttaatcgcttaccttaacgatgaactgattcccacaactccagctttgggcaaaaaacaaattcgcctcgactctggcattggtattaaaccgattagtaagactggttcccaacggttggtgcggcgggctattctccatgcattgcgcttgccgaaagcaaaacagatggtgacgttggtccataagggcaacattatgaagttcaccgaaggggcgtttcgggattggggttacgagttggctacgacggaatttcgggcggaatgcgttacggaacgggaatcttggattttgggcaataaggaaagtaatccggacttaaccattgaggccaacgcccacatgattgaccccggttatgacactttgaccgaagaaaaacaagcggtcattaaacaagaagtggagcaggttttaaattccatttgggaatcccatggtaatggccagtggaaagaaaaagtcatggtcaatgaccgcattgccgatagtattttccaacagatccaaacccgccccgatgagtattccattctggcgaccatgaatttgaacggggattacctttccgatgccgccgccgctgtggtgggaggtttgggcatgggccccggagctaacattggggatagtgcagccatttttgaagccacccacggcactgcccccaaacatgctggtttagaccggatcaaccccggctctgtgatcctttccggcgtaatgatgctggaatttatgggctggcaggaggccgctgatctgattaaaaaaggtatcggagcggcgatcgccaatcgggaagttacctacgatttagcccggttaatggaaccgaaggtggataaacccctaaaatgctccgagtttgcccaggcgatcgtcagtcatttcgatgattaa
>SYNGTS_1334|3.4186131759196465
[truncated: 2,810,119 more chars]
