# Supplementary material for: Bioinformatic Assessment of Factors Affecting the Correlation between Protein Abundance and Elongation Efficiency in Prokaryotes
Source: Int J Mol Sci. 2022 Oct 9;23(19):11996. doi: 10.3390/ijms231911996 (PMC9570070; doi:10.3390/ijms231911996)
Supplement: Supplementary file 1 [file ijms-23-11996-s001.zip › EloE/output_folder/Synechocystis_sp._1148/synechocystis sp. pcc 6803_number_eei.txt]

number	single	first	middle	last	EEI1
1	1	0	0	0	3.0382143541864313
2	1	0	0	0	2.02370110319841
3	1	0	0	0	3.510141503874111
4	1	0	0	0	2.2586223669475114
5	1	0	0	0	3.7893300992751593
6	1	0	0	0	3.6809000627405912
7	1	0	0	0	2.8415454932311452
8	1	0	0	0	3.5781361412095984
9	1	0	0	0	2.7429744132137017
10	1	0	0	0	3.1764153612882375
11	1	0	0	0	2.087629792608529
12	1	0	0	0	2.8078920195647217
13	1	0	0	0	2.7219509624270457
14	0	1	0	0	2.7454950167998735
15	0	0	0	1	2.1025240268605074
16	1	0	0	0	2.6553999746925148
17	1	0	0	0	2.5510750323199685
18	0	1	0	0	1.7165789908883897
19	0	0	1	0	1.6565895436867533
20	0	0	0	1	1.783237378715042
21	1	0	0	0	2.133480822384174
22	1	0	0	0	1.7083396320659303
23	1	0	0	0	1.7349785261827195
24	1	0	0	0	2.4813894215416616
25	0	1	0	0	3.055000343874376
26	0	0	0	1	2.7061293012623717
27	1	0	0	0	1.990359717402365
28	1	0	0	0	3.372275824503047
29	1	0	0	0	2.278010087988801
30	1	0	0	0	2.0434692426796532
31	1	0	0	0	1.9985585290115118
32	1	0	0	0	2.213356042440321
33	0	1	0	0	2.7457609427614855
34	0	0	0	1	2.0276798613399265
35	1	0	0	0	2.28193979316957
36	1	0	0	0	1.2048009993528717
37	0	1	0	0	1.880472243266441
38	0	0	1	0	2.3873133710262953
39	0	0	1	0	2.5847318796329195
40	0	0	0	1	3.147388182532874
41	1	0	0	0	2.758454931001516
42	1	0	0	0	1.3129435834307115
43	1	0	0	0	2.674377509906222
44	1	0	0	0	2.4645198967859727
45	0	1	0	0	2.602788607249019
46	0	0	0	1	2.94408237984885
47	1	0	0	0	2.9326584665097215
48	1	0	0	0	2.9106164810799386
49	1	0	0	0	2.3310407665524124
50	1	0	0	0	3.1229849263237015
51	0	1	0	0	2.775302877043374
52	0	0	1	0	2.4984003501507552
53	0	0	0	1	1.8489495523249702
54	1	0	0	0	1.761656660819496
55	1	0	0	0	2.583934663872244
56	1	0	0	0	2.4412042483490253
57	1	0	0	0	2.7045712976690477
58	1	0	0	0	3.23739090571445
59	0	1	0	0	2.697467793290992
60	0	0	1	0	1.316207970860769
61	0	0	1	0	2.631538547413613
62	0	0	0	1	3.8439568300950873
63	1	0	0	0	2.6126680038658736
64	1	0	0	0	2.5157211212914
65	1	0	0	0	2.9830629206618964
66	1	0	0	0	3.556278502240457
67	1	0	0	0	2.0921132713009696
68	1	0	0	0	2.975997562934135
69	1	0	0	0	2.0731066327954024
70	0	1	0	0	3.1571033232728563
71	0	0	0	1	2.953117525251572
72	1	0	0	0	2.9502510978641943
73	1	0	0	0	3.321388681848292
74	1	0	0	0	2.4698280827331334
75	1	0	0	0	3.22968258283702
76	1	0	0	0	2.751486394269477
77	1	0	0	0	3.133743664785051
78	1	0	0	0	2.3888566676150833
79	1	0	0	0	3.509686757471705
80	1	0	0	0	2.50407578034721
81	1	0	0	0	2.8164012554248066
82	1	0	0	0	3.3032078758823413
83	1	0	0	0	3.5088724375410103
84	1	0	0	0	3.425689978316622
85	1	0	0	0	4.004171772478662
86	1	0	0	0	3.7909340860168252
87	1	0	0	0	3.0893693060386336
88	0	1	0	0	1.687286610048942
89	0	0	0	1	1.7398012879066085
90	1	0	0	0	2.7145542950852026
91	0	1	0	0	2.5395128511553833
92	0	0	0	1	2.8468240380349017
93	1	0	0	0	1.9173515234875769
94	1	0	0	0	2.7083558361772524
95	1	0	0	0	1.2641700352161898
96	1	0	0	0	2.8472540710700374
97	1	0	0	0	4.091700144801405
98	0	1	0	0	2.8136024061431986
99	0	0	0	1	2.994596425152611
100	1	0	0	0	2.660530347883022
101	1	0	0	0	2.3890212199179155
102	0	1	0	0	2.129963184611768
103	0	0	0	1	2.4685871730503988
104	1	0	0	0	2.027594856429778
105	1	0	0	0	2.8522089368960772
106	1	0	0	0	2.7607613863449023
107	1	0	0	0	2.566674839679981
108	0	1	0	0	1.5430764103681935
109	0	0	0	1	1.1338534685765533
110	1	0	0	0	3.328574046389119
111	1	0	0	0	3.729094854890629
112	1	0	0	0	2.804505492065679
113	1	0	0	0	3.657465231400295
114	1	0	0	0	2.7170109204689035
115	1	0	0	0	2.792221790275778
116	1	0	0	0	3.6256570015635976
117	1	0	0	0	2.411016120097569
118	1	0	0	0	3.5438068403475724
119	1	0	0	0	1.7728870911310628
120	0	1	0	0	3.3906213335838014
121	0	0	0	1	2.2880634964490514
122	1	0	0	0	2.8308611254738487
123	1	0	0	0	2.912002011815318
124	1	0	0	0	1.6428815341034912
125	1	0	0	0	2.7161727599770096
126	0	1	0	0	3.113860645567734
127	0	0	0	1	2.3346353648880775
128	0	1	0	0	2.7199175401826308
129	0	0	0	1	2.5692348759408192
130	1	0	0	0	3.1822349205262324
131	1	0	0	0	3.234495626188964
132	1	0	0	0	2.4240422424259065
133	1	0	0	0	2.606325761345692
134	0	1	0	0	2.9917882945188166
135	0	0	0	1	2.910966169455543
136	1	0	0	0	3.0897493891208
137	0	1	0	0	2.3212350880399315
138	0	0	0	1	3.277574205648947
139	1	0	0	0	2.3169058216242626
140	0	1	0	0	2.857304750120002
141	0	0	1	0	2.906979292982387
142	0	0	0	1	2.286847641936797
143	1	0	0	0	4.026291982305791
144	0	1	0	0	2.2758968130134587
145	0	0	0	1	3.5420990233021574
146	1	0	0	0	2.7904492400846657
147	1	0	0	0	3.4703306595731327
148	1	0	0	0	2.8407170912831567
149	1	0	0	0	2.784109747247524
150	1	0	0	0	2.809351287353213
151	1	0	0	0	3.1014675005077503
152	1	0	0	0	2.3789176173291504
153	0	1	0	0	2.3204572453308976
154	0	0	0	1	2.4930056675572394
155	1	0	0	0	2.891470425679929
156	1	0	0	0	2.646897934512491
157	1	0	0	0	2.659943293474242
158	1	0	0	0	3.818035272336342
159	1	0	0	0	4.940455152850264
160	0	1	0	0	3.524867470638158
161	0	0	1	0	5.230809400520349
162	0	0	0	1	4.288292688696701
163	1	0	0	0	4.4420717325201515
164	1	0	0	0	3.0086182206397853
165	1	0	0	0	2.255478320624795
166	1	0	0	0	2.754921315675142
167	0	1	0	0	2.387611873389932
168	0	0	0	1	2.3805865391819307
169	1	0	0	0	3.2925949091383178
170	1	0	0	0	3.512132444605862
171	1	0	0	0	2.5004323268084088
172	1	0	0	0	2.7573749953514737
173	1	0	0	0	2.5854859403017962
174	1	0	0	0	2.5677184895711513
175	1	0	0	0	2.4050174331497196
176	1	0	0	0	2.733178118722702
177	1	0	0	0	2.58876606764725
178	1	0	0	0	2.2708028113904986
179	0	1	0	0	3.925253362408751
180	0	0	0	1	2.853087728079904
181	1	0	0	0	2.805248598567786
182	1	0	0	0	3.1859641879708662
183	1	0	0	0	1.9492312016364948
184	1	0	0	0	3.195113015754273
185	1	0	0	0	2.7173347927738076
186	0	1	0	0	3.0815965585540193
187	0	0	0	1	2.6108322306678136
188	1	0	0	0	3.878945666662938
189	1	0	0	0	3.3216937916116858
190	1	0	0	0	2.3274752258009404
191	1	0	0	0	3.7305403120259855
192	1	0	0	0	3.57489695710064
193	1	0	0	0	3.9206801520462475
194	1	0	0	0	2.4515590177162845
195	1	0	0	0	2.7374237463559563
196	0	1	0	0	1.9197827880205875
197	0	0	0	1	2.949875777802337
198	0	1	0	0	2.7708429135160237
199	0	0	0	1	3.5593864306460485
200	1	0	0	0	4.095690498575092
201	1	0	0	0	3.1571214719329115
202	0	1	0	0	2.931542572494778
203	0	0	0	1	2.54426600125412
204	1	0	0	0	2.5223348492820543
205	1	0	0	0	2.605056990270658
206	0	1	0	0	1.8217848107488475
207	0	0	0	1	2.4902492816034707
208	1	0	0	0	2.1631648042083165
209	1	0	0	0	2.4891891760385465
210	1	0	0	0	2.3812241217148884
211	1	0	0	0	4.138589141988405
212	1	0	0	0	1.497348292673772
213	0	1	0	0	2.6608307569498737
214	0	0	0	1	3.2143665350714765
215	0	1	0	0	3.0889701966071197
216	0	0	0	1	2.893263417301469
217	0	1	0	0	2.5198402959368478
218	0	0	1	0	2.5919337251873027
219	0	0	0	1	2.9582221572237293
220	1	0	0	0	3.420261797352733
221	1	0	0	0	2.753959798125644
222	1	0	0	0	2.999185400325804
223	1	0	0	0	2.7771171754317563
224	1	0	0	0	2.7850418596167783
225	1	0	0	0	2.936881155835757
226	1	0	0	0	2.463979243291524
227	1	0	0	0	2.4445438189156246
228	1	0	0	0	2.531410723623179
229	0	1	0	0	2.6181699107327283
230	0	0	0	1	2.128279523034033
231	1	0	0	0	2.355258436942158
232	1	0	0	0	2.9058937596656413
233	1	0	0	0	2.9413307654809198
234	1	0	0	0	3.3627229278633273
235	1	0	0	0	2.970962641691166
236	1	0	0	0	4.0339652997765025
237	1	0	0	0	3.7989865336495527
238	1	0	0	0	2.964440301055441
239	1	0	0	0	3.2286517394235292
240	1	0	0	0	4.8500441184680065
241	1	0	0	0	4.00310869130043
242	1	0	0	0	2.175432440334142
243	1	0	0	0	3.065932907735484
244	1	0	0	0	3.0340984080788393
245	1	0	0	0	2.848830986332279
246	0	1	0	0	3.6564810006218225
247	0	0	0	1	2.3641328212961157
248	1	0	0	0	2.0684078346056474
249	1	0	0	0	2.8228864653940318
250	1	0	0	0	2.9648780302562985
251	1	0	0	0	2.51193610344014
252	1	0	0	0	3.338037118729277
253	1	0	0	0	3.5459748075705977
254	0	1	0	0	3.355491768145459
255	0	0	1	0	2.3250727073122834
256	0	0	0	1	2.82864009013821
257	1	0	0	0	3.1409504218464166
258	1	0	0	0	1.8006804036245516
259	0	1	0	0	3.4187248824572896
260	0	0	0	1	2.3707733758389806
261	1	0	0	0	2.364230752541612
262	1	0	0	0	3.760399438847468
263	1	0	0	0	2.1317655965307303
264	1	0	0	0	2.3640753851107856
265	1	0	0	0	3.79146449957339
266	1	0	0	0	3.4192136726467965
267	0	1	0	0	2.6190435613435974
268	0	0	0	1	3.716708862356341
269	1	0	0	0	3.6849343108577464
270	1	0	0	0	2.5498427830665142
271	1	0	0	0	3.4853899132455415
272	1	0	0	0	2.972442592109158
273	1	0	0	0	2.8358078508108853
274	1	0	0	0	2.930871517742379
275	0	1	0	0	2.4390065073195255
276	0	0	0	1	2.6258944703608837
277	1	0	0	0	2.420511125695164
278	1	0	0	0	3.304169456401287
279	0	1	0	0	3.087649291855385
280	0	0	0	1	2.1871606690891316
281	1	0	0	0	2.562866282983787
282	1	0	0	0	2.6683100877568733
283	1	0	0	0	2.9743930184420426
284	1	0	0	0	2.7974423770856562
285	0	1	0	0	2.0790761064158287
286	0	0	0	1	3.108888103604785
287	1	0	0	0	3.1719403268472677
288	1	0	0	0	4.2935946230808755
289	1	0	0	0	2.5882074105528567
290	1	0	0	0	3.8932304926918935
291	1	0	0	0	2.4572710564091524
292	1	0	0	0	2.9781115106710145
293	1	0	0	0	3.414074496487082
294	1	0	0	0	3.7712330085493324
295	1	0	0	0	3.2420631814786867
296	1	0	0	0	2.566048018705939
297	1	0	0	0	3.4898441607409785
298	0	1	0	0	2.707180534268918
299	0	0	1	0	3.042662503989486
300	0	0	1	0	2.2616131535236077
301	0	0	0	1	3.4680247177481363
302	1	0	0	0	2.7509728346875844
303	1	0	0	0	2.30923971341547
304	1	0	0	0	3.545906546983112
305	0	1	0	0	2.7639547108321283
306	0	0	0	1	3.0598308418507094
307	1	0	0	0	2.8475216729295236
308	1	0	0	0	2.7693092689508094
309	1	0	0	0	2.3103973295022606
310	1	0	0	0	3.4818516630006435
311	1	0	0	0	3.6211995045372993
312	0	1	0	0	2.7888069121688694
313	0	0	0	1	2.7923781391055136
314	1	0	0	0	2.774125040699211
315	1	0	0	0	2.5794512565218835
316	1	0	0	0	1.8757611088341266
317	1	0	0	0	2.731167978970531
318	1	0	0	0	1.928859022143993
319	0	1	0	0	2.0550822714302384
320	0	0	0	1	2.521663192452831
321	1	0	0	0	1.371900179611418
322	1	0	0	0	2.351796606483165
323	1	0	0	0	1.937599319621262
324	0	1	0	0	2.1562280470493262
325	0	0	1	0	2.345848646824847
326	0	0	1	0	1.946521117223402
327	0	0	1	0	2.532631792190129
328	0	0	1	0	2.1360908166592383
329	0	0	0	1	1.8724176130194685
330	1	0	0	0	1.9592918408969306
331	1	0	0	0	2.1408603208473034
332	1	0	0	0	2.4030597310678443
333	0	1	0	0	2.1467669577350144
334	0	0	1	0	1.7030645400714628
335	0	0	1	0	1.6628875606645173
336	0	0	1	0	1.977559355242429
337	0	0	0	1	2.3991998225943503
338	1	0	0	0	1.892813304000618
339	0	1	0	0	1.4790410127931553
340	0	0	0	1	1.8158373343545076
341	1	0	0	0	1.5237739503315149
342	0	1	0	0	1.7537645338829762
343	0	0	0	1	1.529027460657753
344	1	0	0	0	1.5346571279380157
345	0	1	0	0	1.8515706061429411
346	0	0	0	1	1.5789768082901232
347	0	1	0	0	1.7195897386021726
348	0	0	0	1	2.015827315618839
349	0	1	0	0	1.7717119611684502
350	0	0	0	1	1.3879836417863771
351	1	0	0	0	1.3029437998024946
352	0	1	0	0	2.434821141126322
353	0	0	0	1	1.8914794170477227
354	0	1	0	0	2.203153674427194
355	0	0	0	1	2.960465328190941
356	0	1	0	0	2.795498741469747
357	0	0	0	1	1.4687754921799472
358	1	0	0	0	2.1347363175814507
359	0	1	0	0	2.5788495121264075
360	0	0	0	1	1.5315601172226208
361	1	0	0	0	2.4395177378985533
362	1	0	0	0	2.776127187523068
363	1	0	0	0	2.480707476049362
364	1	0	0	0	2.5269795876265717
365	0	1	0	0	2.8377359080121978
366	0	0	0	1	3.7320663258708318
367	1	0	0	0	3.59124877604236
368	0	1	0	0	3.1356543467596207
369	0	0	0	1	2.5269312017665366
370	0	1	0	0	3.5346796119590227
371	0	0	0	1	3.188856680412975
372	1	0	0	0	2.9982190486988762
373	1	0	0	0	4.5010764930701885
374	1	0	0	0	2.446945015755278
375	1	0	0	0	2.3628617109067074
376	1	0	0	0	3.1822545841314334
377	1	0	0	0	2.562018659058538
378	1	0	0	0	2.6543781071933603
379	1	0	0	0	2.8322175500392714
380	1	0	0	0	3.6573673977370427
381	1	0	0	0	3.8613454812781045
382	1	0	0	0	2.942319723907472
383	0	1	0	0	3.182103526560584
384	0	0	0	1	2.3792337414725235
385	0	1	0	0	2.5623049245024894
386	0	0	0	1	2.546507509628144
387	1	0	0	0	2.5390112020434277
388	0	1	0	0	1.5194492675724476
389	0	0	0	1	1.1278287836078948
390	0	1	0	0	3.0196926937472184
391	0	0	0	1	3.1155891107223197
392	0	1	0	0	2.9408842111607703
393	0	0	1	0	2.914900955385089
394	0	0	0	1	2.5908111739365602
395	1	0	0	0	2.330352528565639
396	1	0	0	0	3.667340847363411
397	1	0	0	0	2.9921088581380233
398	1	0	0	0	2.5513055995541554
399	0	1	0	0	2.447506814858172
400	0	0	0	1	3.2782108758096817
401	1	0	0	0	2.685705773236409
402	0	1	0	0	3.150550147160297
403	0	0	0	1	3.360806633196781
404	1	0	0	0	2.9139802252898734
405	1	0	0	0	2.7895236921371898
406	1	0	0	0	3.0569264449972566
407	1	0	0	0	2.798260005300255
408	1	0	0	0	3.341844013073672
409	1	0	0	0	2.8518015244651767
410	1	0	0	0	3.8495924386494407
411	1	0	0	0	2.1187977938778864
412	1	0	0	0	2.6057672163361594
413	1	0	0	0	2.549424099978596
414	1	0	0	0	2.949401161130618
415	1	0	0	0	2.792002833091105
416	1	0	0	0	2.500244322273263
417	1	0	0	0	2.6572368017896024
418	1	0	0	0	4.1404270464880435
419	1	0	0	0	3.156109197683936
420	1	0	0	0	3.4472988457774467
421	1	0	0	0	3.3044567113526573
422	1	0	0	0	2.2599296483029314
423	1	0	0	0	2.4415260826612997
424	1	0	0	0	2.176915619495497
425	1	0	0	0	2.158856606311589
426	1	0	0	0	2.9675148334271078
427	1	0	0	0	2.4270639786838193
428	1	0	0	0	4.484142767894856
429	1	0	0	0	3.087304532506904
430	1	0	0	0	2.9432798878735493
431	1	0	0	0	2.558446223378432
432	1	0	0	0	3.1233912383208606
433	1	0	0	0	3.111623204321646
434	1	0	0	0	4.421038706103002
435	1	0	0	0	2.0675408255595054
436	0	1	0	0	1.9974535950342585
437	0	0	0	1	1.9461345183529326
438	1	0	0	0	2.3695029056917334
439	0	1	0	0	1.973458522458757
440	0	0	0	1	1.7180409162787107
441	1	0	0	0	1.5397641699423217
442	1	0	0	0	3.61812062744386
443	1	0	0	0	2.727408326270069
444	1	0	0	0	2.8625543876465174
445	1	0	0	0	2.748047053565747
446	0	1	0	0	2.6818487497039736
447	0	0	0	1	2.644563988836375
448	1	0	0	0	3.1666038500983893
449	1	0	0	0	2.6922825315468972
450	1	0	0	0	2.955555062125018
451	1	0	0	0	2.933735850197781
452	1	0	0	0	3.047582142267483
453	0	1	0	0	2.804639882938042
454	0	0	0	1	2.297830169590137
455	1	0	0	0	2.502032744161043
456	1	0	0	0	2.884249324089148
457	1	0	0	0	2.610605372098332
458	1	0	0	0	3.002781153858267
459	1	0	0	0	2.386086105416676
460	0	1	0	0	3.537632241790357
461	0	0	0	1	3.2684517859789097
462	1	0	0	0	3.2859666309630704
463	1	0	0	0	2.5001910745956817
464	1	0	0	0	4.0983835243505276
465	1	0	0	0	1.5627940422992816
466	1	0	0	0	2.734236710262324
467	1	0	0	0	3.094198576533803
468	1	0	0	0	2.5213788061255658
469	1	0	0	0	2.110145002804849
470	1	0	0	0	3.1135721028256342
471	0	1	0	0	1.5817763836613503
472	0	0	0	1	1.2254397294631574
473	1	0	0	0	3.5724698026326895
474	0	1	0	0	2.7939076640452085
475	0	0	0	1	2.24879637726759
476	1	0	0	0	2.3449967780858834
477	1	0	0	0	2.8816375107122356
478	1	0	0	0	2.6660578283651213
479	1	0	0	0	4.2390879585032675
480	0	1	0	0	2.8923216899611863
481	0	0	1	0	2.8860191686133208
482	0	0	0	1	2.8907752908800846
483	1	0	0	0	2.145692478959447
484	1	0	0	0	3.0116976133459503
485	1	0	0	0	3.7275156520299184
486	1	0	0	0	1.6075234532526006
487	1	0	0	0	2.081911807015418
488	1	0	0	0	2.996528850890394
489	0	1	0	0	2.414649711427162
490	0	0	0	1	1.4926080863572988
491	0	1	0	0	2.998182638283201
492	0	0	0	1	2.336103408507534
493	1	0	0	0	3.1879135377908123
494	1	0	0	0	2.7584044572732407
495	1	0	0	0	2.8227676276246685
496	1	0	0	0	2.921593993899144
497	1	0	0	0	2.4009021755066544
498	1	0	0	0	2.781817757427321
499	1	0	0	0	4.046533262723059
500	1	0	0	0	2.5142294803328573
501	1	0	0	0	3.076550236661612
502	1	0	0	0	3.716037766208246
503	0	1	0	0	3.6839439765860407
504	0	0	0	1	3.0148463669860948
505	1	0	0	0	2.7800063738315792
506	1	0	0	0	3.5702180471253855
507	0	1	0	0	3.082178584642365
508	0	0	0	1	2.876734447585395
509	1	0	0	0	2.561783343951158
510	1	0	0	0	2.0067497549324065
511	1	0	0	0	2.6643444079722816
512	1	0	0	0	2.9235004306502375
513	1	0	0	0	4.211732620198258
514	1	0	0	0	3.0803395074115505
515	1	0	0	0	2.7656766749672093
516	1	0	0	0	3.0288865372116796
517	0	1	0	0	3.18347799060776
518	0	0	1	0	3.0711600679381
519	0	0	1	0	1.91749593261041
520	0	0	0	1	2.751346368984152
521	1	0	0	0	2.8946580050030963
522	1	0	0	0	1.2065833410699809
523	1	0	0	0	1.169648654982199
524	0	1	0	0	2.111285514703867
525	0	0	0	1	2.5255909558518885
526	0	1	0	0	2.812408530571709
527	0	0	0	1	3.1295901472292664
528	0	1	0	0	3.2197167566495297
529	0	0	0	1	2.684639055283608
530	0	1	0	0	2.607743667988843
531	0	0	0	1	1.6829356938590931
532	1	0	0	0	3.371982447359206
533	1	0	0	0	1.8976622951815851
534	1	0	0	0	2.268963611740131
535	0	1	0	0	3.000682156797173
536	0	0	1	0	2.7919200520274563
537	0	0	0	1	2.897940918906504
538	1	0	0	0	2.8012855362576787
539	1	0	0	0	1.9789791928343046
540	1	0	0	0	3.026897922350369
541	1	0	0	0	2.6984362430852653
542	1	0	0	0	2.8227718387918643
543	1	0	0	0	3.4871905105966032
544	1	0	0	0	2.9129210859211643
545	1	0	0	0	2.981893348828753
546	1	0	0	0	2.7495524195628516
547	1	0	0	0	2.860231080711718
548	1	0	0	0	3.335042973400725
549	1	0	0	0	3.569250736099194
550	1	0	0	0	1.556809324884841
551	1	0	0	0	2.311062397340134
552	0	1	0	0	2.4953373887726076
553	0	0	0	1	2.6081492904004064
554	1	0	0	0	3.502769605465842
555	1	0	0	0	3.2140787763210463
556	0	1	0	0	2.4810599103988746
557	0	0	0	1	2.6373398936131105
558	1	0	0	0	2.772694443806444
559	1	0	0	0	2.9255213210446804
560	0	1	0	0	2.4764812511038157
561	0	0	0	1	1.91685236621799
562	1	0	0	0	1.9797499350996255
563	1	0	0	0	2.061032893411138
564	1	0	0	0	3.6278976018267746
565	1	0	0	0	2.3674399917634603
566	1	0	0	0	2.4393647335184787
567	1	0	0	0	2.2239548658780914
568	0	1	0	0	3.0861537689517258
569	0	0	0	1	2.7520593036260528
570	1	0	0	0	2.6294929051208786
571	1	0	0	0	3.113337990994009
572	1	0	0	0	3.334804601025248
573	1	0	0	0	2.7249211809438525
574	1	0	0	0	3.3679461261817303
575	1	0	0	0	3.414524534208311
576	1	0	0	0	2.361631416306972
577	0	1	0	0	2.7217174924745224
578	0	0	0	1	2.9780962899634105
579	1	0	0	0	3.6290726856974613
580	1	0	0	0	3.607537483499852
581	1	0	0	0	2.911515315779866
582	0	1	0	0	2.1785770117415857
583	0	0	0	1	2.637144022035556
584	1	0	0	0	3.404481914325995
585	0	1	0	0	2.1545579914243946
586	0	0	1	0	1.9574756957565334
587	0	0	0	1	2.712013664364969
588	0	1	0	0	2.578697392819502
589	0	0	0	1	2.9536831441402986
590	1	0	0	0	2.20868244154188
591	0	1	0	0	3.488556855880333
592	0	0	0	1	2.704818767178521
593	0	1	0	0	2.3537350462429676
594	0	0	0	1	1.4450407090288675
595	1	0	0	0	2.7166818475512193
596	1	0	0	0	3.0489079406901025
597	1	0	0	0	2.958905593526386
598	1	0	0	0	1.2768618707122794
599	0	1	0	0	2.1107454668568137
600	0	0	0	1	3.1043383208557307
601	1	0	0	0	3.9798878691613693
602	1	0	0	0	1.9992503425489416
603	1	0	0	0	3.2694714928535777
604	0	1	0	0	2.7307063924993873
605	0	0	0	1	2.5546527563905927
606	1	0	0	0	2.2514026741570334
607	1	0	0	0	2.445963138084214
608	0	1	0	0	3.4359509090507796
609	0	0	0	1	2.3735865609623996
610	0	1	0	0	3.0325987839038273
611	0	0	0	1	3.5939324033389735
612	1	0	0	0	2.5981182128110727
613	0	1	0	0	2.7252601154137404
614	0	0	0	1	3.3048385531857396
615	1	0	0	0	3.515704836586769
616	0	1	0	0	2.019785523047932
617	0	0	1	0	1.9283600332613582
618	0	0	0	1	3.0595419337919023
619	1	0	0	0	2.680388500303629
620	1	0	0	0	2.431737279639526
621	0	1	0	0	2.270189173047133
622	0	0	0	1	1.8361175457807972
623	1	0	0	0	3.123333875691217
624	1	0	0	0	3.441604119756072
625	0	1	0	0	2.8595513846434617
626	0	0	0	1	3.6181933304890883
627	1	0	0	0	2.9794756787171868
628	1	0	0	0	3.5136493583412625
629	1	0	0	0	2.874314300954688
630	0	1	0	0	3.7497605856455887
631	0	0	0	1	2.595728160868695
632	0	1	0	0	2.6968584714271864
633	0	0	0	1	2.8984851288393627
634	1	0	0	0	3.446227373930469
635	1	0	0	0	2.9245189297409766
636	1	0	0	0	3.4337350277166077
637	1	0	0	0	3.1391628962965656
638	1	0	0	0	2.912786332327103
639	1	0	0	0	1.7351255171462667
640	1	0	0	0	1.3133576830409845
641	1	0	0	0	1.3650530793781548
642	0	1	0	0	2.045549991631934
643	0	0	1	0	2.336800510449089
644	0	0	0	1	3.1001711602534923
645	1	0	0	0	2.910610488837207
646	1	0	0	0	2.053864607535204
647	1	0	0	0	2.8412620339585244
648	1	0	0	0	1.8033115338238825
649	1	0	0	0	2.5559506719990903
650	0	1	0	0	2.366180067953533
651	0	0	0	1	2.8499610662913346
652	1	0	0	0	3.253514559940678
653	1	0	0	0	3.7393655681690405
654	1	0	0	0	2.9609648294970663
655	1	0	0	0	2.6199414770157454
656	1	0	0	0	4.77953484870351
657	1	0	0	0	4.439212250369967
658	1	0	0	0	2.1693571451942093
659	1	0	0	0	2.6519345496004605
660	0	1	0	0	3.030180200579394
661	0	0	0	1	3.611805140490087
662	1	0	0	0	2.2366441844748097
663	1	0	0	0	2.6167669319703446
664	1	0	0	0	2.6840511998690686
665	1	0	0	0	3.5601373216896253
666	1	0	0	0	2.573178654498829
667	1	0	0	0	2.774906578302967
668	1	0	0	0	2.3873375965048114
669	1	0	0	0	2.7509265841210975
670	1	0	0	0	3.184893665089325
671	1	0	0	0	2.9789787630616633
672	1	0	0	0	3.314310492244929
673	1	0	0	0	1.773538279759259
674	1	0	0	0	2.5136302642755273
675	1	0	0	0	2.5025312399044224
676	0	1	0	0	3.6126323116706605
677	0	0	0	1	2.8415395765596956
678	1	0	0	0	2.7837719738397917
679	0	1	0	0	2.8857432860370205
680	0	0	1	0	2.6279188298139133
681	0	0	1	0	2.3576392330683564
682	0	0	1	0	2.813590473993041
683	0	0	1	0	3.2923814152637307
684	0	0	0	1	3.4270723936951564
685	1	0	0	0	2.8640389878533963
686	1	0	0	0	1.758735158250136
687	1	0	0	0	2.6951953696645714
688	0	1	0	0	2.364572267350674
689	0	0	0	1	2.2318185056123836
690	1	0	0	0	1.9904870085603197
691	1	0	0	0	3.1384658006957586
692	1	0	0	0	2.3775916589606725
693	1	0	0	0	3.0809967656423987
694	1	0	0	0	3.0660055900360295
695	1	0	0	0	4.723420280558763
696	1	0	0	0	3.0734569681100687
697	0	1	0	0	2.5637535324356446
698	0	0	1	0	3.0078866994184734
699	0	0	0	1	3.25054055666303
700	0	1	0	0	2.3709768244221965
701	0	0	0	1	2.0693161934727575
702	1	0	0	0	2.3516554658613966
703	0	1	0	0	2.5364366689878923
704	0	0	0	1	2.7413275460310795
705	1	0	0	0	3.9452420919329656
706	1	0	0	0	3.3709932948955137
707	1	0	0	0	2.652434682411976
708	1	0	0	0	2.663988431267806
709	0	1	0	0	3.2773533868452973
710	0	0	0	1	1.636937829055471
711	1	0	0	0	1.725834515072235
712	1	0	0	0	2.7013172924102693
713	1	0	0	0	3.061543947354706
714	1	0	0	0	3.012792072813752
715	1	0	0	0	2.599649279425706
716	1	0	0	0	3.958614329731791
717	1	0	0	0	3.058863487963801
718	1	0	0	0	2.525008374043428
719	1	0	0	0	2.134207626092558
720	1	0	0	0	3.271612120852636
721	1	0	0	0	2.9163330721450857
722	1	0	0	0	2.936884062931172
723	1	0	0	0	3.3503872347123043
724	1	0	0	0	2.2508856920037705
725	1	0	0	0	2.33114275905071
726	1	0	0	0	2.6373782022272554
727	1	0	0	0	3.5767475656986525
728	1	0	0	0	3.1945069991908883
729	1	0	0	0	2.8104993011775328
730	1	0	0	0	2.404847418562621
731	1	0	0	0	2.096647769179109
732	1	0	0	0	3.452373045755607
733	1	0	0	0	2.1519212030692185
734	0	1	0	0	2.7497403686353215
735	0	0	0	1	2.9309281643398224
736	1	0	0	0	3.883643037986838
737	1	0	0	0	3.4002899886431903
738	1	0	0	0	8.247263607460432
739	0	1	0	0	2.0653176343435096
740	0	0	0	1	2.9683459703142328
741	1	0	0	0	2.905679142349386
742	1	0	0	0	2.425870769135263
743	0	1	0	0	2.067245247844924
744	0	0	0	1	2.676745554348479
745	1	0	0	0	2.3020291983809487
746	1	0	0	0	4.142386301251799
747	0	1	0	0	3.9715554287030366
748	0	0	0	1	2.851513575934174
749	0	1	0	0	2.0475722134489582
750	0	0	0	1	2.061571150137613
751	1	0	0	0	2.806625025007732
752	1	0	0	0	3.5309166061661172
753	1	0	0	0	2.6483501293748923
754	1	0	0	0	2.339913659725047
755	1	0	0	0	2.497064154914422
756	1	0	0	0	4.24540572448682
757	1	0	0	0	3.220893423430656
758	1	0	0	0	3.9301225575631737
759	0	1	0	0	3.8734989645469464
760	0	0	1	0	3.417821884397324
761	0	0	0	1	3.5541170611453965
762	1	0	0	0	2.9358308005027958
763	1	0	0	0	3.5739851817424166
764	0	1	0	0	3.7591219272767464
765	0	0	1	0	3.700003426602593
766	0	0	1	0	3.5405960903963543
767	0	0	1	0	2.542536200026818
768	0	0	1	0	2.7507077638873154
769	0	0	1	0	3.0275287803727036
770	0	0	1	0	3.317690215619215
771	0	0	1	0	2.8657642915727406
772	0	0	0	1	3.133636721347588
773	0	1	0	0	3.3185132780745787
774	0	0	1	0	3.3751271332881947
775	0	0	0	1	2.9850269444992787
776	1	0	0	0	3.8842864787874958
777	1	0	0	0	2.052102940608336
778	1	0	0	0	2.086258956272049
779	1	0	0	0	2.561579205645658
780	1	0	0	0	3.988118324571978
781	1	0	0	0	2.7486486548274565
782	1	0	0	0	3.427684235761332
783	1	0	0	0	2.202869283935225
784	1	0	0	0	3.2441633937815184
785	1	0	0	0	2.9238236935056063
786	0	1	0	0	1.624130782307277
787	0	0	0	1	1.431834262423623
788	0	1	0	0	2.0293104537061315
789	0	0	0	1	1.5083010763998224
790	1	0	0	0	4.025737330404654
791	1	0	0	0	3.9120832746110614
792	1	0	0	0	3.1599558129410528
793	1	0	0	0	3.8950340208856167
794	0	1	0	0	2.730742910555204
795	0	0	0	1	2.2792521549764575
796	1	0	0	0	3.034604078515356
797	1	0	0	0	3.4900291892824407
798	1	0	0	0	2.7143906333649714
799	1	0	0	0	2.822005050939406
800	0	1	0	0	3.4542814414018643
801	0	0	1	0	2.9139655812731107
802	0	0	0	1	2.6559321457063936
803	1	0	0	0	3.079105339049892
804	1	0	0	0	1.8688024975905768
805	1	0	0	0	3.9066938903865185
806	1	0	0	0	2.884263206872471
807	1	0	0	0	2.66917402794877
808	1	0	0	0	2.727007067708766
809	1	0	0	0	3.0274692115861996
810	1	0	0	0	2.3929689471296687
811	1	0	0	0	3.5889518658528115
812	1	0	0	0	3.092332581368853
813	1	0	0	0	3.2827933512259744
814	1	0	0	0	3.2725452161059323
815	1	0	0	0	4.254964105765434
816	0	1	0	0	2.7646849635694806
817	0	0	1	0	2.2016858365798617
818	0	0	1	0	1.4621094759200923
819	0	0	0	1	2.525451709819056
820	1	0	0	0	2.3337741630388242
821	1	0	0	0	2.2090646833336387
822	1	0	0	0	2.3827512973193286
823	1	0	0	0	2.1130303913783886
824	1	0	0	0	2.59657404897389
825	1	0	0	0	3.0704983978574996
826	1	0	0	0	3.026384938835508
827	1	0	0	0	2.3813823725442513
828	1	0	0	0	2.4050391789073657
829	0	1	0	0	2.4094292811210782
830	0	0	0	1	2.3444135837668347
831	1	0	0	0	3.0285995421051046
832	1	0	0	0	2.9289592607161516
833	1	0	0	0	3.26765204096084
834	1	0	0	0	3.0796817331675173
835	1	0	0	0	1.809179363802786
836	1	0	0	0	5.745546716502041
837	1	0	0	0	6.281800339847836
838	1	0	0	0	2.0603261755574738
839	1	0	0	0	2.75985066595421
840	1	0	0	0	2.6738783141244307
841	1	0	0	0	3.2292235610078035
842	1	0	0	0	9.999999999999991
843	1	0	0	0	3.0864145319772907
844	1	0	0	0	3.519320597816283
845	1	0	0	0	3.749990692930133
846	1	0	0	0	3.297770778889077
847	1	0	0	0	3.187175041683841
848	1	0	0	0	4.0265596700758
849	1	0	0	0	2.4992639720525056
850	1	0	0	0	2.3868676224887753
851	1	0	0	0	2.5330339616886186
852	1	0	0	0	2.423796608350412
853	1	0	0	0	2.824596161000729
854	1	0	0	0	2.4252563643930625
855	1	0	0	0	3.0117328907132537
856	1	0	0	0	3.412811266138867
857	1	0	0	0	2.179311050564662
858	1	0	0	0	3.1098597992237944
859	1	0	0	0	2.7200108034683264
860	1	0	0	0	2.7612034934803193
861	1	0	0	0	2.241222645826044
862	1	0	0	0	1.9303780784107736
863	1	0	0	0	3.0109700337360366
864	1	0	0	0	3.219838953768838
865	0	1	0	0	2.6779388500535135
866	0	0	0	1	3.0482512002420243
867	0	1	0	0	2.5090465502814845
868	0	0	1	0	2.7953154692813102
869	0	0	0	1	2.5236083120299755
870	1	0	0	0	2.8298283370023682
871	1	0	0	0	3.627368454703974
872	1	0	0	0	2.054003976020723
873	1	0	0	0	3.921219956443006
874	1	0	0	0	2.45211730649532
875	1	0	0	0	3.6366904446288224
876	1	0	0	0	2.557651618475276
877	1	0	0	0	2.591259002949083
878	1	0	0	0	2.698373301246829
879	1	0	0	0	1.81216257504466
880	1	0	0	0	1.93247805135833
881	0	1	0	0	1.7605826652463175
882	0	0	0	1	1.5243431156455869
883	0	1	0	0	2.386983606733266
884	0	0	0	1	3.396801596739767
885	1	0	0	0	2.5619705691400116
886	1	0	0	0	3.5028789631861685
887	1	0	0	0	2.450017327201578
888	1	0	0	0	3.36379557079961
889	1	0	0	0	2.4668057914190955
890	1	0	0	0	3.4751438685331504
891	1	0	0	0	3.3513473634189257
892	1	0	0	0	3.4976543760773886
893	1	0	0	0	3.2737917651485615
894	1	0	0	0	2.406363677501639
895	1	0	0	0	3.742742438497451
896	1	0	0	0	2.962569031619988
897	1	0	0	0	3.6766361984439495
898	0	1	0	0	2.7269101011732984
899	0	0	0	1	2.303006046903423
900	0	1	0	0	2.7857649721033577
901	0	0	0	1	3.349882293582654
902	1	0	0	0	2.509027955015627
903	1	0	0	0	3.502473714003869
904	1	0	0	0	2.9668339803316908
905	1	0	0	0	3.382600880044334
906	1	0	0	0	2.5676696694155723
907	1	0	0	0	3.75749170978978
908	1	0	0	0	2.1602712229032717
909	1	0	0	0	3.2396947765547104
910	1	0	0	0	2.6791038424222737
911	1	0	0	0	2.970371950240378
912	1	0	0	0	2.2921321967283474
913	1	0	0	0	2.0205760220243185
914	1	0	0	0	2.0777404804122415
915	1	0	0	0	3.422749518860581
916	1	0	0	0	3.273067973694447
917	1	0	0	0	3.2961038801104383
918	1	0	0	0	3.265473051965307
919	1	0	0	0	2.601244606458357
920	1	0	0	0	2.5952475541937425
921	1	0	0	0	2.454753429155084
922	1	0	0	0	2.9706973351747643
923	1	0	0	0	2.354773389346241
924	1	0	0	0	3.892422553065699
925	1	0	0	0	2.492519620887808
926	1	0	0	0	3.00152705300494
927	0	1	0	0	2.983257076398556
928	0	0	0	1	2.182465566798167
929	1	0	0	0	3.0526770104576726
930	1	0	0	0	1.5052719954305915
931	1	0	0	0	2.9187351545854336
932	1	0	0	0	3.2420423448949283
933	1	0	0	0	2.484917580263481
934	1	0	0	0	3.424014596062165
935	1	0	0	0	2.7497332997926303
936	1	0	0	0	3.008971658447414
937	1	0	0	0	3.2193649354088945
938	1	0	0	0	2.5544818979041826
939	1	0	0	0	3.166186208544237
940	1	0	0	0	3.3787983874910923
941	1	0	0	0	2.94571020980526
942	1	0	0	0	2.3177247843026225
943	1	0	0	0	2.6237637963157545
944	1	0	0	0	2.6428632705004462
945	1	0	0	0	3.2787337076629286
946	1	0	0	0	2.1106034839388506
947	1	0	0	0	2.644772847765103
948	0	1	0	0	2.984039114779817
949	0	0	0	1	2.778897238279802
950	1	0	0	0	1.8602693144865856
951	0	1	0	0	2.1400083396680913
952	0	0	0	1	3.0087120092165995
953	1	0	0	0	2.544440999028735
954	0	1	0	0	2.2327922729594447
955	0	0	0	1	2.554442838700121
956	1	0	0	0	2.274484883223612
957	1	0	0	0	2.340680530406301
958	1	0	0	0	2.1178277765713416
959	1	0	0	0	3.0310411070995356
960	1	0	0	0	2.277242222268746
961	1	0	0	0	3.3156662930365037
962	0	1	0	0	3.696916550958432
963	0	0	1	0	1.7320158081499273
964	0	0	0	1	2.0465864386556234
965	0	1	0	0	2.552963602323898
966	0	0	0	1	3.854660314289866
967	1	0	0	0	2.611022859690286
968	1	0	0	0	2.567978450006074
969	0	1	0	0	3.2053116190726323
970	0	0	0	1	2.701460691990673
971	1	0	0	0	2.864662904280686
972	1	0	0	0	4.354065512400285
973	1	0	0	0	2.0216349621179153
974	1	0	0	0	2.8295400684410668
975	0	1	0	0	2.687235634562868
976	0	0	0	1	2.7003302165909004
977	1	0	0	0	3.4915806274032635
978	1	0	0	0	2.9637126677430397
979	1	0	0	0	2.4391519688471086
980	1	0	0	0	2.286639834390239
981	1	0	0	0	2.54002183362665
982	1	0	0	0	2.2629068080551833
983	1	0	0	0	2.487475433940679
984	0	1	0	0	2.8313250377985186
985	0	0	1	0	2.3092737723837375
986	0	0	0	1	2.749036259070032
987	1	0	0	0	2.5375360997346
988	0	1	0	0	1.720303025397474
989	0	0	0	1	2.098509382535984
990	0	1	0	0	2.647343665311228
991	0	0	1	0	3.2771346306732974
992	0	0	0	1	2.4787023733996567
993	1	0	0	0	2.7802748537823185
994	1	0	0	0	4.16303031261725
995	1	0	0	0	3.1859100638601157
996	1	0	0	0	3.7597086871317407
997	1	0	0	0	1.3016032205202337
998	1	0	0	0	2.64390377204055
999	1	0	0	0	3.2101929134021474
1000	1	0	0	0	3.5573309970122233
1001	1	0	0	0	3.2229569171668744
1002	1	0	0	0	2.6430058341352383
1003	1	0	0	0	3.4772760027001746
1004	0	1	0	0	3.2515043836812643
1005	0	0	1	0	2.747271251974404
1006	0	0	0	1	3.3958035924155205
1007	1	0	0	0	1.5592661567160466
1008	1	0	0	0	1.5921032001874043
1009	1	0	0	0	3.1907292392147157
1010	1	0	0	0	3.5481485399446764
1011	1	0	0	0	4.79935879505257
1012	1	0	0	0	3.3449380627735836
1013	1	0	0	0	2.7629137555785164
1014	1	0	0	0	2.6961905123162926
1015	1	0	0	0	1.8980354302857911
1016	0	1	0	0	2.7584883238954165
1017	0	0	0	1	3.019529900371425
1018	1	0	0	0	3.316661769588854
1019	1	0	0	0	2.8490946059969207
1020	0	1	0	0	3.067394785274058
1021	0	0	0	1	3.1056983496177857
1022	1	0	0	0	3.3659348513981975
1023	1	0	0	0	2.811736899380056
1024	1	0	0	0	3.1897851535369446
1025	1	0	0	0	2.87105917192026
1026	1	0	0	0	3.6464978958108887
1027	1	0	0	0	2.660205817544826
1028	1	0	0	0	2.6742519502303246
1029	1	0	0	0	2.1457509089122477
1030	1	0	0	0	1.5471734073813712
1031	1	0	0	0	2.3389861259508486
1032	1	0	0	0	3.015965693533221
1033	1	0	0	0	2.9126948805600277
1034	1	0	0	0	2.4507840184863023
1035	1	0	0	0	3.452183978099142
1036	1	0	0	0	2.393197349568621
1037	1	0	0	0	3.3211327326120634
1038	1	0	0	0	2.098595874166012
1039	1	0	0	0	2.558249293877794
1040	0	1	0	0	3.189277514395169
1041	0	0	0	1	2.3093468928708094
1042	0	1	0	0	2.761335753834863
1043	0	0	0	1	3.1185004149943145
1044	1	0	0	0	2.3749756033521376
1045	1	0	0	0	2.3045112851059892
1046	1	0	0	0	2.5485205717432056
1047	1	0	0	0	3.006188719068666
1048	1	0	0	0	1.992512619450949
1049	0	1	0	0	2.225130682032019
1050	0	0	0	1	3.5344707840905976
1051	1	0	0	0	2.572674161816913
1052	1	0	0	0	2.889038794638494
1053	1	0	0	0	3.8369234900701037
1054	1	0	0	0	3.153289449880796
1055	1	0	0	0	2.4573686878408747
1056	1	0	0	0	3.1505660682744345
1057	1	0	0	0	2.5793469401403923
1058	1	0	0	0	2.281897104362551
1059	1	0	0	0	2.5473890751492263
1060	1	0	0	0	2.6303215484278124
1061	1	0	0	0	2.9477589817866643
1062	1	0	0	0	2.8711724008366675
1063	1	0	0	0	2.4653106216690954
1064	0	1	0	0	2.441829625902911
1065	0	0	0	1	2.9033484677346433
1066	1	0	0	0	2.816047922281153
1067	0	1	0	0	2.716007192236723
1068	0	0	1	0	2.460782191865204
1069	0	0	1	0	3.036214637899056
1070	0	0	0	1	3.2351338407566055
1071	0	1	0	0	2.3652739480707217
1072	0	0	0	1	2.2354853572754263
1073	0	1	0	0	2.7436282910400713
1074	0	0	0	1	3.8696372013775497
1075	0	1	0	0	3.646897965907521
1076	0	0	1	0	3.6473610723189145
1077	0	0	1	0	2.957981704630148
1078	0	0	0	1	2.862763626337656
1079	1	0	0	0	3.2289041904618014
1080	0	1	0	0	2.404981241574493
1081	0	0	0	1	2.520535148639381
1082	0	1	0	0	2.10405491890673
1083	0	0	0	1	1.9402068633789593
1084	0	1	0	0	2.525513811544116
1085	0	0	0	1	2.154629179220393
1086	1	0	0	0	2.7122550481148364
1087	1	0	0	0	3.1135160545019933
1088	1	0	0	0	3.032928769596919
1089	1	0	0	0	2.5932426092054452
1090	1	0	0	0	2.49038220569654
1091	1	0	0	0	2.6547658469450384
1092	1	0	0	0	2.7896414872755746
1093	1	0	0	0	2.4819190666180635
1094	0	1	0	0	3.100295350035926
1095	0	0	0	1	2.6589764471143513
1096	1	0	0	0	2.9527301616727373
1097	0	1	0	0	4.3853139101670475
1098	0	0	0	1	2.404158110448374
1099	1	0	0	0	5.555015275472355
1100	1	0	0	0	3.091795571003349
1101	1	0	0	0	3.4277145020926802
1102	1	0	0	0	3.6924234249440375
1103	1	0	0	0	3.576100878203046
1104	1	0	0	0	2.938857441171956
1105	1	0	0	0	4.935893329370359
1106	1	0	0	0	3.360143977379811
1107	1	0	0	0	2.7911063669920506
1108	0	1	0	0	2.7868588632810476
1109	0	0	0	1	2.033805177613201
1110	1	0	0	0	2.5952345388003066
1111	1	0	0	0	2.4296893806744477
1112	1	0	0	0	2.851178998131456
1113	1	0	0	0	2.8475278753476174
1114	0	1	0	0	2.310642224645504
1115	0	0	0	1	3.0195184893380023
1116	1	0	0	0	2.3916470484966004
1117	1	0	0	0	2.479581492816674
1118	1	0	0	0	2.7062532585524965
1119	1	0	0	0	3.1198623104229792
1120	1	0	0	0	2.8194751175280697
1121	1	0	0	0	2.848998507197799
1122	1	0	0	0	2.9856614243774278
1123	1	0	0	0	2.937812161744521
1124	1	0	0	0	3.0872222307491675
1125	1	0	0	0	3.2073373296426375
1126	1	0	0	0	2.772065873500927
1127	1	0	0	0	3.893712691706175
1128	1	0	0	0	2.410590633439961
1129	1	0	0	0	3.4862444234363923
1130	1	0	0	0	3.144831441488577
1131	1	0	0	0	3.0456131667514224
1132	1	0	0	0	2.9145162672034237
1133	1	0	0	0	2.4385862859106653
1134	1	0	0	0	2.772800414623777
1135	1	0	0	0	3.410924470600215
1136	1	0	0	0	2.775377987112501
1137	1	0	0	0	2.893964119853927
1138	0	1	0	0	2.9362712829964632
1139	0	0	0	1	2.707478551420149
1140	1	0	0	0	2.574072437502285
1141	1	0	0	0	3.630476758117059
1142	0	1	0	0	1.7942099858020035
1143	0	0	0	1	2.314782544451924
1144	1	0	0	0	2.5875391020227703
1145	1	0	0	0	3.034047429386663
1146	1	0	0	0	3.761284536014191
1147	1	0	0	0	2.7499570739889765
1148	1	0	0	0	2.5776486002328025
1149	1	0	0	0	2.849975196689486
1150	1	0	0	0	2.9323199647184826
1151	0	1	0	0	2.9969704326319997
1152	0	0	0	1	2.134673703603506
1153	1	0	0	0	1.8238947534546783
1154	1	0	0	0	3.203706510378411
1155	1	0	0	0	3.2256694886641006
1156	1	0	0	0	3.638590334181384
1157	1	0	0	0	2.7464477490072867
1158	0	1	0	0	2.4654439835257196
1159	0	0	1	0	2.9570415029636297
1160	0	0	0	1	3.259527766798546
1161	1	0	0	0	2.5536972297243854
1162	1	0	0	0	3.4658372587307382
1163	1	0	0	0	3.469131468892646
1164	0	1	0	0	2.5708128901260627
1165	0	0	0	1	2.489433422593613
1166	1	0	0	0	3.4864034917816493
1167	1	0	0	0	2.1233926489314032
1168	1	0	0	0	2.4494134014167797
1169	1	0	0	0	1.7269184568105145
1170	1	0	0	0	2.320306129720577
1171	1	0	0	0	1.8079147369265773
1172	1	0	0	0	2.002022915946998
1173	0	1	0	0	1.7803456227656542
1174	0	0	0	1	1.748144947318549
1175	1	0	0	0	2.745918979806409
1176	1	0	0	0	2.280524859563532
1177	1	0	0	0	3.324558137505906
1178	0	1	0	0	1.9735443924807723
1179	0	0	0	1	2.092614552371754
1180	1	0	0	0	3.253279004679533
1181	1	0	0	0	3.234095350633793
1182	1	0	0	0	4.153439191856402
1183	1	0	0	0	2.087067321108208
1184	1	0	0	0	2.7497504871009326
1185	0	1	0	0	3.5520853553486655
1186	0	0	0	1	3.0227279374453713
1187	1	0	0	0	3.4078719642520734
1188	0	1	0	0	2.9043043025986828
1189	0	0	1	0	2.6754037459676807
1190	0	0	0	1	2.4135903593844614
1191	1	0	0	0	3.000773256780992
1192	1	0	0	0	3.0438154060095313
1193	1	0	0	0	3.8173658209147328
1194	1	0	0	0	3.3556288626452413
1195	1	0	0	0	3.0936713797614566
1196	0	1	0	0	3.4169964852979158
1197	0	0	0	1	3.2121194692943056
1198	1	0	0	0	2.6273163185982296
1199	1	0	0	0	2.28051488827315
1200	1	0	0	0	4.029905664189336
1201	1	0	0	0	2.2974721571464896
1202	1	0	0	0	3.1527114304621415
1203	1	0	0	0	3.0212126771798413
1204	1	0	0	0	3.271404595701494
1205	1	0	0	0	3.0775165470060837
1206	1	0	0	0	3.4696690610667367
1207	1	0	0	0	3.2510092264481805
1208	1	0	0	0	2.607777358245665
1209	1	0	0	0	2.5027006079726024
1210	1	0	0	0	2.5113240799183
1211	1	0	0	0	2.706366577327708
1212	0	1	0	0	2.868077851869993
1213	0	0	0	1	2.2038673047510238
1214	1	0	0	0	2.451709449797431
1215	0	1	0	0	2.719809236864966
1216	0	0	1	0	2.142032293682061
1217	0	0	0	1	2.953195988422965
1218	0	1	0	0	2.46080571049202
1219	0	0	0	1	3.256120178444024
1220	1	0	0	0	2.270580566679006
1221	0	1	0	0	1.1115758057322176
1222	0	0	0	1	1.5019416261285414
1223	0	1	0	0	3.577547135100867
1224	0	0	0	1	3.344490977636354
1225	1	0	0	0	2.8611914982462583
1226	1	0	0	0	2.3259820143935417
1227	1	0	0	0	2.9105073822477894
1228	1	0	0	0	3.639385222483563
1229	1	0	0	0	2.916465083101156
1230	1	0	0	0	3.3960454740359074
1231	1	0	0	0	2.995693909484827
1232	0	1	0	0	2.2644178739730587
1233	0	0	0	1	2.3697612751543637
1234	1	0	0	0	3.736695955294654
1235	1	0	0	0	2.946286233947816
1236	0	1	0	0	2.187497407153549
1237	0	0	0	1	3.046451746856341
1238	1	0	0	0	3.715539763888492
1239	1	0	0	0	1.9932177306635204
1240	1	0	0	0	2.1038799747676786
1241	1	0	0	0	2.256223276027178
1242	0	1	0	0	2.044014506957909
1243	0	0	0	1	1.8887660268864943
1244	1	0	0	0	3.385127281574719
1245	1	0	0	0	2.8937397674508003
1246	1	0	0	0	1.5626803078462492
1247	0	1	0	0	2.0880570327473134
1248	0	0	1	0	2.0839500794303096
1249	0	0	0	1	2.3868843309228387
1250	1	0	0	0	2.1028223670641895
1251	0	1	0	0	2.5901537857910357
1252	0	0	0	1	1.9862153518530077
1253	1	0	0	0	1.9726540165689082
1254	1	0	0	0	2.3504091835532557
1255	1	0	0	0	1.5408814615422843
1256	1	0	0	0	1.8853217582740576
1257	0	1	0	0	1.3363241637833667
1258	0	0	0	1	1.647492943617994
1259	1	0	0	0	3.115855029057626
1260	1	0	0	0	2.7820829682906014
1261	1	0	0	0	3.550828945889127
1262	0	1	0	0	2.8490914921168358
1263	0	0	0	1	3.1622101153624635
1264	1	0	0	0	2.843654164367812
1265	1	0	0	0	3.854558972588915
1266	0	1	0	0	3.3903509788757824
1267	0	0	0	1	2.696232216593483
1268	1	0	0	0	2.5082776572224774
1269	1	0	0	0	3.5523938935212653
1270	1	0	0	0	2.67589963446474
1271	1	0	0	0	2.8465687793071406
1272	1	0	0	0	2.993974019757138
1273	1	0	0	0	2.647349420405015
1274	1	0	0	0	3.811452552953692
1275	1	0	0	0	1.9442960747198235
1276	1	0	0	0	3.115957758362125
1277	1	0	0	0	2.886791148101706
1278	1	0	0	0	2.271584587898251
1279	0	1	0	0	2.8506778820968557
1280	0	0	0	1	3.1515158119583555
1281	1	0	0	0	2.6883489896244144
1282	1	0	0	0	3.014794003400649
1283	0	1	0	0	3.19145679607263
1284	0	0	1	0	2.7289886156144307
1285	0	0	0	1	3.2874568434792932
1286	1	0	0	0	2.6440922656682737
1287	1	0	0	0	3.557263208767483
1288	0	1	0	0	4.008154960025633
1289	0	0	1	0	3.012376480708625
1290	0	0	0	1	2.808854958953938
1291	1	0	0	0	2.129663426501418
1292	0	1	0	0	1.3284278699711618
1293	0	0	0	1	2.874478531736901
1294	1	0	0	0	1.7396344907946009
1295	1	0	0	0	3.658180758580936
1296	1	0	0	0	2.746763349073129
1297	1	0	0	0	2.2207012870689704
1298	1	0	0	0	4.3965865328395815
1299	1	0	0	0	4.78714621721878
1300	1	0	0	0	2.9739119548936555
1301	1	0	0	0	2.603809430450677
1302	1	0	0	0	3.96730251815725
1303	0	1	0	0	2.758158287930764
1304	0	0	1	0	3.1361154875595054
1305	0	0	0	1	3.7623506378854117
1306	1	0	0	0	2.876660679140432
1307	1	0	0	0	4.702347720790134
1308	1	0	0	0	3.5513360574728883
1309	1	0	0	0	2.850352605930736
1310	0	1	0	0	2.4718111564138767
1311	0	0	1	0	1.9522708804201896
1312	0	0	0	1	2.8645785570615514
1313	1	0	0	0	2.8471250027060875
1314	0	1	0	0	3.0740401866272458
1315	0	0	0	1	2.197173432623515
1316	1	0	0	0	2.401919923391891
1317	1	0	0	0	2.4077265524868445
1318	1	0	0	0	1.6369223066599679
1319	1	0	0	0	2.4871535068219104
1320	1	0	0	0	2.8268729465418723
1321	1	0	0	0	2.9528309353373645
1322	1	0	0	0	2.0961475076432037
1323	0	1	0	0	2.6568383319297295
1324	0	0	0	1	2.4967507842954424
1325	0	1	0	0	1.1338534685765533
1326	0	0	0	1	1.5430764103681935
1327	1	0	0	0	2.9046303112364886
1328	1	0	0	0	2.6716077597935604
1329	1	0	0	0	3.3698794933340315
1330	1	0	0	0	2.868483676119239
1331	1	0	0	0	3.2840460184471616
1332	1	0	0	0	2.66852106585072
1333	1	0	0	0	3.8946101047788524
1334	0	1	0	0	3.4186131759196465
1335	0	0	0	1	2.7778528834937717
1336	1	0	0	0	3.211021241611359
1337	1	0	0	0	3.2356233323670076
1338	1	0	0	0	2.4724743570787577
1339	1	0	0	0	2.5045950158701347
1340	1	0	0	0	3.157297226050008
1341	0	1	0	0	2.875283765981453
1342	0	0	0	1	3.5847370223834822
1343	1	0	0	0	2.9888238065571984
1344	1	0	0	0	1.3717328513358118
1345	0	1	0	0	2.7413865150358308
1346	0	0	0	1	2.512746551812436
1347	1	0	0	0	3.0532041863945927
1348	1	0	0	0	3.036661269482474
1349	1	0	0	0	3.358628262964141
1350	1	0	0	0	2.441192383250116
1351	1	0	0	0	3.2125164603655514
1352	1	0	0	0	2.9760606564632774
1353	0	1	0	0	3.2468310532799065
1354	0	0	0	1	2.69199523956166
1355	1	0	0	0	2.6179328978313987
1356	1	0	0	0	3.587368087116395
1357	1	0	0	0	2.886022018952207
1358	1	0	0	0	3.0739866173652137
1359	1	0	0	0	2.1257607940554033
1360	1	0	0	0	3.5443399525250037
1361	1	0	0	0	3.6094893104034176
1362	1	0	0	0	2.756005289128843
1363	1	0	0	0	3.364411275674972
1364	1	0	0	0	3.0563630266202986
1365	0	1	0	0	2.891981939556117
1366	0	0	0	1	2.587854796740929
1367	1	0	0	0	1.9344611868341142
1368	0	1	0	0	2.762904759680723
1369	0	0	0	1	2.502053905829149
1370	1	0	0	0	2.419512689517295
1371	1	0	0	0	2.797374164805177
1372	1	0	0	0	3.067115143381943
1373	1	0	0	0	2.7232996286472444
1374	1	0	0	0	3.4103526149049244
1375	1	0	0	0	3.2128894894985924
1376	1	0	0	0	2.579071818282267
1377	1	0	0	0	2.7564311255707437
1378	1	0	0	0	3.5301178196376815
1379	1	0	0	0	4.258934077483778
1380	1	0	0	0	2.4419596904005147
1381	1	0	0	0	2.1557248135598788
1382	1	0	0	0	2.353338918050565
1383	1	0	0	0	1.4736397099504817
1384	0	1	0	0	1.8489965287893502
1385	0	0	1	0	2.5174127345183392
1386	0	0	1	0	2.4660676663349856
1387	0	0	1	0	2.2984415576021675
1388	0	0	0	1	2.4807794346125003
1389	1	0	0	0	1.9105483245456416
1390	1	0	0	0	2.9243968450175366
1391	1	0	0	0	2.056368733087507
1392	0	1	0	0	2.9132139050815518
1393	0	0	0	1	1.391023776428008
1394	1	0	0	0	2.6009947067287915
1395	1	0	0	0	2.7289335388376443
1396	1	0	0	0	2.5892813304454663
1397	1	0	0	0	2.173934952335863
1398	1	0	0	0	3.5942924511867624
1399	1	0	0	0	2.8256076644033215
1400	1	0	0	0	2.591881824694315
1401	1	0	0	0	3.0866186452583837
1402	1	0	0	0	3.2843525434958876
1403	0	1	0	0	1.2096023951510875
1404	0	0	1	0	1.5430764103681935
1405	0	0	0	1	1.1338534685765533
1406	1	0	0	0	1.304575727538764
1407	1	0	0	0	2.057358810520234
1408	1	0	0	0	3.5166592416546796
1409	1	0	0	0	2.554116609282139
1410	1	0	0	0	3.139369710772041
1411	1	0	0	0	2.8654703956097225
1412	1	0	0	0	3.8614304273375013
1413	0	1	0	0	1.6689360250454395
1414	0	0	0	1	1.4035293465976484
1415	1	0	0	0	4.0281195006417
1416	1	0	0	0	3.347674848967995
1417	1	0	0	0	2.726650519382145
1418	1	0	0	0	3.051334463256067
1419	1	0	0	0	3.3859173394962094
1420	0	1	0	0	2.929962390896399
1421	0	0	0	1	2.675861954145238
1422	1	0	0	0	2.760523261256224
1423	1	0	0	0	3.0627737470799814
1424	1	0	0	0	2.8599259161454804
1425	1	0	0	0	2.4462722928772496
1426	1	0	0	0	1.5949141458134712
1427	1	0	0	0	1.5491815041667825
1428	1	0	0	0	2.912241104104025
1429	1	0	0	0	2.5892113581327485
1430	1	0	0	0	2.910307887682472
1431	1	0	0	0	2.3818774273375793
1432	1	0	0	0	3.3866616649030243
1433	1	0	0	0	2.5432664370632874
1434	0	1	0	0	3.0194262937482517
1435	0	0	0	1	2.6110847040078657
1436	1	0	0	0	2.9405537792245027
1437	1	0	0	0	2.9570048739064436
1438	1	0	0	0	2.7838778354038656
1439	0	1	0	0	3.1116296115222846
1440	0	0	0	1	2.8257283107841835
1441	1	0	0	0	3.6146154302465408
1442	1	0	0	0	3.0520072983981397
1443	1	0	0	0	3.4149966943858887
1444	1	0	0	0	2.288647061473125
1445	1	0	0	0	2.7099836540483384
1446	0	1	0	0	2.7433426664637426
1447	0	0	0	1	3.495684144666514
1448	1	0	0	0	3.999547230019636
1449	1	0	0	0	2.59644146566504
1450	1	0	0	0	2.362388880416405
1451	1	0	0	0	3.9392566883068274
1452	1	0	0	0	3.590998277703914
1453	0	1	0	0	2.828908132703046
1454	0	0	1	0	2.583452919731426
1455	0	0	0	1	2.9192626052024
1456	1	0	0	0	2.4233856070074102
1457	1	0	0	0	2.9842901666308648
1458	1	0	0	0	1.1472511084810473
1459	1	0	0	0	1.80559081075588
1460	1	0	0	0	1.152206470685636
1461	0	1	0	0	1.7155023812609937
1462	0	0	1	0	1.9232769182926133
1463	0	0	0	1	3.406029683637899
1464	1	0	0	0	3.2994846390611814
1465	1	0	0	0	1.818902872868905
1466	1	0	0	0	2.1843026817895885
1467	1	0	0	0	2.297235635620302
1468	1	0	0	0	1.166183396631557
1469	1	0	0	0	1.3037118627775437
1470	1	0	0	0	1.2313914088804034
1471	0	1	0	0	2.4478769306851693
1472	0	0	0	1	2.458868775215776
1473	0	1	0	0	1.1278287836078948
1474	0	0	1	0	1.5430764103681935
1475	0	0	1	0	2.0853396915993807
1476	0	0	1	0	1.6072863409316642
1477	0	0	1	0	1.4786514221653995
1478	0	0	0	1	1.8258976826115085
1479	0	1	0	0	1.5240788526835152
1480	0	0	0	1	2.159326360890196
1481	0	1	0	0	3.4578062457732948
1482	0	0	1	0	2.8186696563216223
1483	0	0	1	0	2.9481031459897107
1484	0	0	1	0	2.7108576673199836
1485	0	0	1	0	2.705265028889951
1486	0	0	0	1	1.564579659183456
1487	1	0	0	0	1.8942312142930804
1488	1	0	0	0	3.2943498214293117
1489	1	0	0	0	2.084120765994011
1490	1	0	0	0	1.981579705504674
1491	1	0	0	0	3.8499577516138186
1492	1	0	0	0	4.203914079479181
1493	1	0	0	0	3.3931984775762687
1494	1	0	0	0	3.0662670407045547
1495	0	1	0	0	1.5248270333817908
1496	0	0	1	0	1.6410144713109527
1497	0	0	0	1	1.8974201612537036
1498	1	0	0	0	3.051331028580056
1499	1	0	0	0	2.422091612788568
1500	1	0	0	0	2.9270531255972383
1501	1	0	0	0	5.121819203007586
1502	1	0	0	0	1.722795323141682
1503	1	0	0	0	3.1387466837786944
1504	1	0	0	0	5.030579653161207
1505	0	1	0	0	1.8504115692723389
1506	0	0	0	1	2.7901079570559966
1507	1	0	0	0	2.808011316930918
1508	0	1	0	0	2.207626441874401
1509	0	0	0	1	2.3239383477728452
1510	1	0	0	0	2.982077774689238
1511	1	0	0	0	2.8515853513222384
1512	1	0	0	0	4.453691944887861
1513	1	0	0	0	4.0166742624311755
1514	0	1	0	0	3.1180831040383534
1515	0	0	0	1	2.3321187581211227
1516	1	0	0	0	2.9765693735804204
1517	0	1	0	0	1.856409249492562
1518	0	0	0	1	2.2902187704597416
1519	1	0	0	0	2.776170923097922
1520	0	1	0	0	2.634180737842339
1521	0	0	1	0	2.528238037994995
1522	0	0	0	1	2.862061808640888
1523	1	0	0	0	2.773546319365009
1524	1	0	0	0	1.347941239776494
1525	1	0	0	0	3.01414180604808
1526	1	0	0	0	3.096259784093202
1527	1	0	0	0	2.886329589403992
1528	1	0	0	0	2.1724909841019864
1529	1	0	0	0	2.571890171415337
1530	0	1	0	0	2.9059118774546318
1531	0	0	0	1	2.657200554005634
1532	1	0	0	0	2.5971892935722223
1533	1	0	0	0	3.393447585156961
1534	1	0	0	0	2.690354515757301
1535	1	0	0	0	2.3353678802805486
1536	1	0	0	0	2.6774061716145705
1537	1	0	0	0	2.427154573013484
1538	0	1	0	0	2.5482502185355234
1539	0	0	0	1	2.4766820454456324
1540	0	1	0	0	2.7984353492614127
1541	0	0	0	1	2.71859137111272
1542	1	0	0	0	1.9908875518464384
1543	1	0	0	0	3.181532310633842
1544	1	0	0	0	2.8144958364135197
1545	1	0	0	0	2.333573147944478
1546	1	0	0	0	2.3691222780695202
1547	1	0	0	0	2.1251427609994726
1548	1	0	0	0	2.058931774791441
1549	1	0	0	0	2.9039775928090767
1550	1	0	0	0	2.8566573654307823
1551	0	1	0	0	1.6532210037305313
1552	0	0	0	1	2.1741935090039903
1553	1	0	0	0	2.524979990669805
1554	1	0	0	0	2.4708976556597406
1555	1	0	0	0	3.2851438888216857
1556	0	1	0	0	2.375136369155795
1557	0	0	0	1	2.3600254372704508
1558	1	0	0	0	2.664638204070839
1559	1	0	0	0	1.2541812070192209
1560	1	0	0	0	1.2262849853669422
1561	1	0	0	0	2.8787577279194885
1562	1	0	0	0	3.3464089354394644
1563	1	0	0	0	3.196897062594901
1564	1	0	0	0	3.516169363662149
1565	0	1	0	0	3.1318565485583743
1566	0	0	1	0	2.0748459921134206
1567	0	0	0	1	2.419681877022867
1568	1	0	0	0	4.722114759597573
1569	1	0	0	0	2.7233197086153313
1570	1	0	0	0	2.71591514326839
1571	1	0	0	0	5.4155709797311
1572	1	0	0	0	4.228974049900542
1573	1	0	0	0	3.2745889012400604
1574	1	0	0	0	2.2845535137804833
1575	0	1	0	0	1.5430764103681935
1576	0	0	0	1	1.1338534685765533
1577	0	1	0	0	2.4445136982967677
1578	0	0	1	0	1.8946151135116536
1579	0	0	0	1	1.5962972953196328
1580	1	0	0	0	1.1950577857367326
1581	1	0	0	0	2.928748108404312
1582	1	0	0	0	2.8338336228424414
1583	1	0	0	0	2.4778359541343717
1584	1	0	0	0	2.6387851370133744
1585	1	0	0	0	2.289877411111532
1586	1	0	0	0	2.512932097194392
1587	1	0	0	0	2.4252157326728576
1588	0	1	0	0	2.1294462777464287
1589	0	0	0	1	2.204244342498455
1590	1	0	0	0	3.1475004233369006
1591	1	0	0	0	2.545424849911992
1592	1	0	0	0	2.253709416449754
1593	1	0	0	0	3.0312974154255645
1594	1	0	0	0	2.7332154016109627
1595	1	0	0	0	2.7384943153597687
1596	1	0	0	0	2.772053644617448
1597	1	0	0	0	2.5695126566062654
1598	1	0	0	0	3.99433831768696
1599	1	0	0	0	2.19292928818137
1600	1	0	0	0	3.1878017115071025
1601	1	0	0	0	2.5823240707933577
1602	1	0	0	0	2.5662553123967697
1603	1	0	0	0	3.259361992751103
1604	1	0	0	0	2.812176746401305
1605	1	0	0	0	3.0209835458991665
1606	1	0	0	0	2.5837159039665867
1607	1	0	0	0	2.6404665424794205
1608	1	0	0	0	2.098391935021256
1609	1	0	0	0	2.810182622229397
1610	1	0	0	0	2.62799635896204
1611	1	0	0	0	3.1298182996761743
1612	1	0	0	0	2.3536961151306666
1613	1	0	0	0	4.332374333361544
1614	1	0	0	0	2.772350998164981
1615	1	0	0	0	3.2190306296435747
1616	1	0	0	0	2.783265348628742
1617	1	0	0	0	3.0406935774177053
1618	1	0	0	0	2.32312967296758
1619	1	0	0	0	2.673969162335111
1620	1	0	0	0	3.029481213062314
1621	1	0	0	0	2.822254854466414
1622	1	0	0	0	3.0006152262189434
1623	1	0	0	0	2.7170743924387524
1624	1	0	0	0	3.808982371831343
1625	1	0	0	0	3.059202280287995
1626	1	0	0	0	3.0939208457337077
1627	1	0	0	0	2.7189084701855
1628	1	0	0	0	3.3417181386323165
1629	1	0	0	0	2.1225753244295538
1630	1	0	0	0	2.3489464454296316
1631	1	0	0	0	3.3207524406240316
1632	1	0	0	0	3.1537603361337356
1633	1	0	0	0	3.1507197001808174
1634	1	0	0	0	2.95028260088338
1635	1	0	0	0	2.841883584262026
1636	1	0	0	0	2.8963047299317832
1637	1	0	0	0	3.0505446533590357
1638	1	0	0	0	2.6215190056290587
1639	1	0	0	0	2.7391918447472157
1640	0	1	0	0	2.7613709717326387
1641	0	0	1	0	2.177491714272588
1642	0	0	0	1	2.309197845963104
1643	1	0	0	0	2.784361317407607
1644	1	0	0	0	2.8459562600322075
1645	1	0	0	0	2.5322764451318878
1646	1	0	0	0	3.740904601497658
1647	1	0	0	0	2.9656004134424965
1648	1	0	0	0	2.188511519709339
1649	1	0	0	0	3.1087745454927873
1650	1	0	0	0	2.2870086174704274
1651	0	1	0	0	2.170618395173557
1652	0	0	0	1	2.485763116956348
1653	1	0	0	0	3.5633294115433514
1654	1	0	0	0	2.6883775195522235
1655	1	0	0	0	3.522843009451184
1656	1	0	0	0	2.6263004871428723
1657	1	0	0	0	3.162505259000885
1658	0	1	0	0	2.6605038246369443
1659	0	0	0	1	1.9886143635780023
1660	1	0	0	0	2.945923378903544
1661	1	0	0	0	3.2950445629794745
1662	1	0	0	0	2.6441460976435773
1663	1	0	0	0	2.5916224324640877
1664	0	1	0	0	2.4979552405490213
1665	0	0	0	1	2.7358352444439067
1666	0	1	0	0	2.592274113021999
1667	0	0	1	0	2.311071900540614
1668	0	0	0	1	2.9353193376991906
1669	1	0	0	0	3.3911622563845087
1670	1	0	0	0	2.369022743694659
1671	1	0	0	0	2.55006745691893
1672	1	0	0	0	2.6078882331280555
1673	1	0	0	0	2.788222895583402
1674	1	0	0	0	2.4004295590194
1675	1	0	0	0	2.7194869166293776
1676	1	0	0	0	2.5174043365009773
1677	1	0	0	0	2.639783402103257
1678	1	0	0	0	2.4689065501568925
1679	1	0	0	0	2.818160164385801
1680	1	0	0	0	2.84928693750078
1681	1	0	0	0	2.6847407709952447
1682	1	0	0	0	2.729135920655016
1683	1	0	0	0	2.2031319300277747
1684	1	0	0	0	2.7944853583196525
1685	1	0	0	0	2.452944330222157
1686	1	0	0	0	2.661865901914117
1687	1	0	0	0	2.9522921713240753
1688	1	0	0	0	2.797679532698468
1689	1	0	0	0	3.3189878959014876
1690	1	0	0	0	2.920688629986541
1691	1	0	0	0	3.5270990868308982
1692	1	0	0	0	2.973737946912451
1693	0	1	0	0	3.101925899575119
1694	0	0	1	0	2.549029072590948
1695	0	0	0	1	2.7689701288072244
1696	1	0	0	0	3.2492649706776096
1697	1	0	0	0	2.538311145023949
1698	0	1	0	0	2.8209480273726895
1699	0	0	0	1	2.835958495131432
1700	1	0	0	0	3.2204007636237506
1701	0	1	0	0	2.3681929455365487
1702	0	0	0	1	2.2363101660919233
1703	1	0	0	0	2.048391961155675
1704	0	1	0	0	2.237142306524303
1705	0	0	0	1	2.731079381225573
1706	1	0	0	0	2.5702206195241977
1707	1	0	0	0	3.2780228907910267
1708	1	0	0	0	3.0106323935947787
1709	0	1	0	0	3.2594235291524685
1710	0	0	0	1	2.992727351155483
1711	0	1	0	0	1.488608311355724
1712	0	0	0	1	1.201767082449248
1713	1	0	0	0	2.0657608957950995
1714	1	0	0	0	2.177879683907765
1715	1	0	0	0	2.5306482130968417
1716	1	0	0	0	2.444215539964546
1717	1	0	0	0	4.642044414116206
1718	0	1	0	0	2.808500194639291
1719	0	0	0	1	2.804759851687967
1720	1	0	0	0	3.256394179850403
1721	0	1	0	0	2.750245286098596
1722	0	0	0	1	2.277615011184974
1723	0	1	0	0	4.390106719708595
1724	0	0	0	1	2.8969190483260365
1725	1	0	0	0	1.6354025989657412
1726	1	0	0	0	2.5116148904411606
1727	1	0	0	0	2.3143991029665902
1728	1	0	0	0	2.6143378049966595
1729	1	0	0	0	2.8538882906726672
1730	1	0	0	0	1.3664493769742327
1731	1	0	0	0	3.4300922640776976
1732	0	1	0	0	1.5430764103681935
1733	0	0	0	1	1.1338534685765533
1734	1	0	0	0	3.4850578239087153
1735	1	0	0	0	2.9320871716881722
1736	0	1	0	0	2.327135257476156
1737	0	0	0	1	2.9430471299901932
1738	0	1	0	0	2.6498376955904184
1739	0	0	0	1	2.5715440954687927
1740	1	0	0	0	2.6380360808251715
1741	1	0	0	0	2.8281685131016934
1742	0	1	0	0	3.049434191347645
1743	0	0	1	0	2.948524726765667
1744	0	0	0	1	3.0190807813846057
1745	1	0	0	0	3.466647748512894
1746	1	0	0	0	5.026878427099675
1747	1	0	0	0	2.9449429189874934
1748	1	0	0	0	4.418524034204025
1749	1	0	0	0	3.3033981891461695
1750	1	0	0	0	2.3724607727025284
1751	1	0	0	0	2.9287584660910633
1752	1	0	0	0	2.5051370838511464
1753	1	0	0	0	2.578464359009139
1754	1	0	0	0	1.2587692594832167
1755	1	0	0	0	2.0711094694079373
1756	1	0	0	0	1.9007715327787142
1757	1	0	0	0	2.3391171357951284
1758	1	0	0	0	2.2094544194088934
1759	1	0	0	0	2.4937879523811426
1760	1	0	0	0	3.510882640437038
1761	1	0	0	0	2.5118208137974034
1762	0	1	0	0	2.2572381790138083
1763	0	0	0	1	3.0787898693473754
1764	1	0	0	0	4.096721816992167
1765	0	1	0	0	2.8680515488428084
1766	0	0	0	1	1.6706124119886534
1767	1	0	0	0	1.9690015861223604
1768	1	0	0	0	2.9080885439108672
1769	1	0	0	0	3.3501630338236206
1770	1	0	0	0	2.4313579701099797
1771	1	0	0	0	2.9178589942854924
1772	1	0	0	0	2.6838178935505597
1773	0	1	0	0	3.2113477304153637
1774	0	0	0	1	3.494781696479109
1775	1	0	0	0	3.0210580210588893
1776	1	0	0	0	2.8376476647879167
1777	1	0	0	0	3.228258268408731
1778	1	0	0	0	3.241787464252845
1779	0	1	0	0	2.752720155432803
1780	0	0	0	1	2.753634382845882
1781	1	0	0	0	3.1936083020087804
1782	1	0	0	0	2.6850282813113626
1783	1	0	0	0	3.054788079626094
1784	1	0	0	0	2.661998988223452
1785	1	0	0	0	4.210302649447631
1786	1	0	0	0	3.4271161598143403
1787	1	0	0	0	2.2990608591159027
1788	1	0	0	0	2.8836699472097815
1789	0	1	0	0	1.5875644606581012
1790	0	0	0	1	2.2127539551087603
1791	1	0	0	0	3.4978586973611523
1792	0	1	0	0	1.5268256998347824
1793	0	0	0	1	1.2276811229953675
1794	1	0	0	0	3.2740092553119835
1795	1	0	0	0	1.7770202127697599
1796	1	0	0	0	1.0
1797	1	0	0	0	1.2000796916655154
1798	1	0	0	0	1.1581705315989927
1799	1	0	0	0	1.3782167844606872
1800	1	0	0	0	4.270248153712492
1801	1	0	0	0	2.8724126822730063
1802	1	0	0	0	3.416205181982116
1803	1	0	0	0	3.2090417226699275
1804	1	0	0	0	2.8375625968396814
1805	1	0	0	0	3.281437599835455
1806	1	0	0	0	2.9873586089144184
1807	1	0	0	0	2.9126314951436654
1808	0	1	0	0	3.3609441754543123
1809	0	0	1	0	2.208016211293685
1810	0	0	0	1	2.3091433902767635
1811	1	0	0	0	2.737023509138681
1812	1	0	0	0	2.2902421237596213
1813	1	0	0	0	2.4719940696562412
1814	1	0	0	0	2.2386008157256776
1815	1	0	0	0	3.127602626928684
1816	1	0	0	0	2.636364759978364
1817	1	0	0	0	3.064821934999522
1818	1	0	0	0	3.040705545781828
1819	1	0	0	0	2.2517544723489675
1820	0	1	0	0	2.5821176152790506
1821	0	0	0	1	2.8523265494398697
1822	1	0	0	0	2.9280805685324047
1823	1	0	0	0	3.0443351999619424
1824	0	1	0	0	2.7521532849055372
1825	0	0	0	1	3.259924534478322
1826	0	1	0	0	3.4201171550322735
1827	0	0	0	1	3.2574631872209516
1828	1	0	0	0	2.425954296570798
1829	1	0	0	0	2.7424585201197793
1830	1	0	0	0	2.2270393861138
1831	1	0	0	0	2.9741864030107115
1832	1	0	0	0	3.242879782968072
1833	1	0	0	0	3.235741553344588
1834	1	0	0	0	3.663721001847338
1835	1	0	0	0	3.276751985501429
1836	1	0	0	0	1.908741826230236
1837	1	0	0	0	3.4062769898311362
1838	0	1	0	0	3.3094853793928696
1839	0	0	0	1	2.918373421962026
1840	0	1	0	0	2.676992104276061
1841	0	0	1	0	1.6218602620171891
1842	0	0	0	1	2.197457945375765
1843	1	0	0	0	2.5937799462120763
1844	1	0	0	0	3.2939064239462525
1845	1	0	0	0	3.0418511420137335
1846	1	0	0	0	3.287901452722373
1847	0	1	0	0	2.684997086262142
1848	0	0	0	1	3.275341226831476
1849	1	0	0	0	2.8969111628509867
1850	1	0	0	0	2.867624884220504
1851	1	0	0	0	3.26353199651275
1852	1	0	0	0	2.782398070605318
1853	1	0	0	0	2.5024961239662646
1854	1	0	0	0	2.459377867936344
1855	1	0	0	0	3.432537971851119
1856	1	0	0	0	2.4016338446856262
1857	1	0	0	0	4.406078853731761
1858	1	0	0	0	3.582624079962367
1859	1	0	0	0	2.4908533507752177
1860	1	0	0	0	2.7015933889396773
1861	1	0	0	0	2.905927489145653
1862	0	1	0	0	2.4984475021464023
1863	0	0	0	1	2.128392660802288
1864	1	0	0	0	3.1838419201496464
1865	0	1	0	0	2.1679552516888747
1866	0	0	0	1	2.725640850854833
1867	1	0	0	0	2.476569491737888
1868	0	1	0	0	2.5940943276503337
1869	0	0	0	1	2.8415662576085388
1870	1	0	0	0	1.90048314535728
1871	0	1	0	0	2.378294561925656
1872	0	0	0	1	2.709356794416926
1873	0	1	0	0	1.1963305135946702
1874	0	0	0	1	2.0745011062018044
1875	1	0	0	0	2.5717925535967185
1876	1	0	0	0	2.7243159816157076
1877	0	1	0	0	2.3186059686043694
1878	0	0	1	0	2.742525700021865
1879	0	0	1	0	2.639725662542106
1880	0	0	0	1	2.091826329488555
1881	1	0	0	0	2.627298264252202
1882	1	0	0	0	3.3295481737298807
1883	1	0	0	0	2.623571731582378
1884	1	0	0	0	3.444615170064832
1885	1	0	0	0	3.2096450315386313
1886	1	0	0	0	2.777369965313506
1887	1	0	0	0	3.011429939626394
1888	0	1	0	0	3.570197098905075
1889	0	0	1	0	2.8225234922096942
1890	0	0	0	1	3.163452071005861
1891	1	0	0	0	2.805731560599008
1892	1	0	0	0	2.2481481581954013
1893	1	0	0	0	3.5269909073220598
1894	0	1	0	0	2.4405309553044376
1895	0	0	1	0	3.4087026682035746
1896	0	0	0	1	3.306144987703629
1897	1	0	0	0	1.654086912048394
1898	1	0	0	0	1.7470443108535179
1899	1	0	0	0	2.986149526774988
1900	1	0	0	0	1.486882531540973
1901	1	0	0	0	1.6790005210083605
1902	1	0	0	0	2.0892686442717734
1903	1	0	0	0	2.833951675275222
1904	1	0	0	0	2.552692945245065
1905	1	0	0	0	2.9890089942154674
1906	1	0	0	0	2.8385088744988503
1907	1	0	0	0	2.6584208313402433
1908	1	0	0	0	2.6509245026119466
1909	1	0	0	0	3.164855483323362
1910	1	0	0	0	3.364459995287191
1911	1	0	0	0	2.6827212472925175
1912	0	1	0	0	3.154210253196349
1913	0	0	0	1	3.4895371138912914
1914	1	0	0	0	3.0056257347385507
1915	1	0	0	0	2.9500147237377603
1916	1	0	0	0	3.741473018966281
1917	1	0	0	0	2.904096663228265
1918	1	0	0	0	2.498282396881519
1919	1	0	0	0	3.143355180794109
1920	0	1	0	0	4.7100919088523225
1921	0	0	0	1	3.364557687896074
1922	1	0	0	0	2.7731031529344654
1923	0	1	0	0	2.86067385330428
1924	0	0	0	1	3.0338412104018166
1925	0	1	0	0	2.5163120303091215
1926	0	0	0	1	2.821841142613592
1927	0	1	0	0	2.216107387863267
1928	0	0	1	0	2.438292714552601
1929	0	0	1	0	2.369692216586057
1930	0	0	0	1	2.552135904072971
1931	1	0	0	0	2.87411007646888
1932	1	0	0	0	3.1365796633749006
1933	1	0	0	0	2.9290933800039323
1934	0	1	0	0	1.861211641767767
1935	0	0	0	1	2.0004706445287477
1936	1	0	0	0	3.118901288852475
1937	0	1	0	0	3.727164614818951
1938	0	0	0	1	2.346292109870645
1939	1	0	0	0	3.2677410195389025
1940	1	0	0	0	2.415903712428595
1941	1	0	0	0	3.7300144181617365
1942	1	0	0	0	2.3654342322470776
1943	1	0	0	0	2.8665735233256173
1944	1	0	0	0	2.6386336625141347
1945	1	0	0	0	3.3565644507985946
1946	0	1	0	0	1.9926288664413834
1947	0	0	1	0	1.2824004199986176
1948	0	0	0	1	1.3102504883667367
1949	1	0	0	0	2.5370592218102925
1950	1	0	0	0	4.424317744744672
1951	1	0	0	0	2.6000315509176737
1952	1	0	0	0	3.5044443402366565
1953	1	0	0	0	2.2250241163155744
1954	1	0	0	0	2.8215425748921925
1955	1	0	0	0	2.464354702162028
1956	1	0	0	0	2.3085588035252123
1957	1	0	0	0	2.7642172676532635
1958	1	0	0	0	2.990224671566031
1959	0	1	0	0	2.7129169246193006
1960	0	0	0	1	2.6430816851856838
1961	1	0	0	0	2.3168143802340784
1962	1	0	0	0	3.3020420485931403
1963	1	0	0	0	3.475566530596937
1964	1	0	0	0	2.9484613761827725
1965	1	0	0	0	2.7604663225217516
1966	1	0	0	0	2.555820395920964
1967	1	0	0	0	2.9345098451876765
1968	1	0	0	0	2.3880561957498596
1969	1	0	0	0	2.445590017320153
1970	1	0	0	0	2.7594213435361366
1971	1	0	0	0	2.124406350841997
1972	1	0	0	0	2.94638686807251
1973	0	1	0	0	2.820210422197204
1974	0	0	1	0	2.1353605307315218
1975	0	0	1	0	3.5939367604812413
1976	0	0	1	0	1.9929554783126073
1977	0	0	0	1	3.74084821220357
1978	0	1	0	0	2.9937916431186817
1979	0	0	0	1	2.7192970282020315
1980	1	0	0	0	2.9652436772717925
1981	1	0	0	0	2.3735838815846315
1982	1	0	0	0	2.6999631599582266
1983	1	0	0	0	2.571519971728494
1984	1	0	0	0	2.7090190527518363
1985	1	0	0	0	3.2222877890154122
1986	0	1	0	0	3.6493639478990607
1987	0	0	0	1	4.104622325777364
1988	1	0	0	0	2.6276201807448145
1989	0	1	0	0	3.0042700262838355
1990	0	0	0	1	1.5720093672297644
1991	1	0	0	0	3.133120346423835
1992	1	0	0	0	2.67264035151882
1993	1	0	0	0	3.5437585351995016
1994	1	0	0	0	3.127501434884076
1995	1	0	0	0	3.016031108912136
1996	1	0	0	0	2.944631360654664
1997	1	0	0	0	3.5159300137772123
1998	0	1	0	0	2.416009068344681
1999	0	0	0	1	4.014764531594703
[truncated: 1,172 more rows]
