# Supplementary material for: Bioinformatic Assessment of Factors Affecting the Correlation between Protein Abundance and Elongation Efficiency in Prokaryotes
Source: Int J Mol Sci. 2022 Oct 9;23(19):11996. doi: 10.3390/ijms231911996 (PMC9570070; doi:10.3390/ijms231911996)
Supplement: Supplementary file 1 [file ijms-23-11996-s001.zip › EloE/output_folder/Synechocystis_sp._1148/synechocystis sp. pcc 6803_ribpos.txt]

Positions of ribosomal genes synechocystis sp. pcc 6803
290	390	407	412	722	1080	1211	1319	1554	1796	1832	1989	2061	2100	2124	2139	2187	2234	2254	2301	2330	2378	2620	2638	2640	2706	2750	2762	2792	2853	2864	2870	2888	2898	2905	2976	2985	2990	3004	3007	3008	3044	3049	3052	3063	3070	3074	3084	3097	3102	3108	3111	3134	3158	3171	
110	125	178	231	305	653	655	660	774	799	828	837	925	967	1066	1083	1111	1150	1505	1516	1532	1631	1683	1838	1845	1927	1984	1998	2076	2107	2207	2244	2262	2330	2612	2645	2658	2660	2742	2777	2796	2826	2828	2841	2852	2854	2893	2960	3002	3042	3061	3075	3077	3124	3163	
3	49	99	109	115	133	165	172	185	186	201	210	289	301	303	360	374	417	435	443	444	475	494	585	586	669	686	726	754	821	971	1125	1278	1383	1408	1483	1493	1513	1574	1899	1939	1977	2094	2105	2134	2220	2231	2324	2408	2565	2746	2769	2828	2865	3035	
344	408	585	733	764	836	925	1003	1134	1169	1279	1286	1299	1469	1757	1778	1867	2140	2178	2194	2208	2244	2299	2313	2320	2360	2367	2375	2399	2404	2540	2594	2616	2624	2700	2779	2784	2820	2840	2877	2909	2914	2928	2959	3017	3021	3038	3055	3062	3073	3097	3125	3132	3138	3171	
19	70	78	88	111	131	186	192	212	256	264	306	318	340	349	400	573	606	620	695	722	779	870	995	1021	1060	1089	1221	1240	1406	1446	1458	1550	1590	1616	1831	1836	1891	2285	2314	2370	2451	2509	2565	2697	2742	2752	2838	2875	2899	2998	3015	3020	3165	3170	
