# Supplementary material for: Bioinformatic Assessment of Factors Affecting the Correlation between Protein Abundance and Elongation Efficiency in Prokaryotes
Source: Int J Mol Sci. 2022 Oct 9;23(19):11996. doi: 10.3390/ijms231911996 (PMC9570070; doi:10.3390/ijms231911996)
Supplement: Supplementary file 1 [file ijms-23-11996-s001.zip › EloE/output_folder/Thermococcus_gammatolerans_EJ3_593117/thermococcus gammatolerans ej3_all.txt]

Index = 1
#	Number	EEI	locus_tag	Name	Prot	Note
1	1857	1,0000e+00	TGAM_1856	-	Hypothetical protein	tg1857
2	4	1,0486e+00	TGAM_0003	-	Conserved hypothetical protein	15 probable transmembrane helices predicted by
3	101	1,1482e+00	TGAM_0100	-	Conserved hypothetical protein, C-term fragment	N terminus is in tg0099
4	157	1,1534e+00	TGAM_0156	-	Site-specific DNA-methyltransferase	tg0157
5	158	1,1590e+00	TGAM_0157	-	Hypothetical protein	tg0158
6	2141	1,1653e+00	TGAM_2140	-	Hypothetical protein	Putative polysaccharide polymerization protein
7	590	1,1809e+00	TGAM_0589	-	Glycosyltransferase, putative	tg0590
8	2059	1,2076e+00	TGAM_2058	-	Hypothetical protein	1 probable transmembrane helix predicted by modhmm
9	2144	1,2282e+00	TGAM_2143	-	Asparagine synthetase related protein	tg2144
10	317	1,2413e+00	TGAM_0316	-	SSV1 integrase-like protein, N-fragment	Probable pseudo-gene, overlapping tRNA-Ala1
11	377	1,2548e+00	TGAM_0376	-	Hypothetical protein	1 probable transmembrane helix predicted by modhmm
12	2155	1,2637e+00	TGAM_2154	-	Conserved hypothetical protein	Belongs to DUF354 family
13	666	1,2691e+00	TGAM_0665	-	Conserved hypothetical protein	2 probable transmembrane helices predicted by
14	299	1,2766e+00	TGAM_0298	-	Conserved hypothetical protein	7 probable transmembrane helices predicted by
15	891	1,3073e+00	TGAM_0890	-	Conserved hypothetical protein	tg0891
16	911	1,3085e+00	TGAM_0910	-	Putative transcription regulator	tg0911
17	1388	1,3188e+00	TGAM_1387	-	Nucleotide binding protein, putative, containing	tg1388
18	376	1,3205e+00	TGAM_0375	-	Concanavalin A-related lectin/glucanase,	3 probable transmembrane helices predicted by
19	378	1,3308e+00	TGAM_0377	-	Hypothetical protein	tg0378
20	1160	1,3325e+00	TGAM_1159	-	Conserved hypothetical protein	tg1160
21	765	1,3360e+00	TGAM_0764	-	Putative TonB-dependent receptor	tg0765
22	3	1,3361e+00	TGAM_0002	-	Glycosyltransferase, family 1	tg0003
23	2116	1,3577e+00	TGAM_2115	-	Hypothetical protein	1 probable transmembrane helix predicted by modhmm
24	1469	1,3650e+00	TGAM_1468	-	Conserved hypothetical protein	1 probable transmembrane helix predicted by modhmm
25	2143	1,3659e+00	TGAM_2142	-	Glycosyltransferase, family 1	tg2143
26	2102	1,3674e+00	TGAM_2101	-	Hypothetical protein	5 probable transmembrane helices predicted by
27	795	1,3720e+00	TGAM_0794	-	Conserved hypothetical protein	2 probable transmembrane helices predicted by
28	1340	1,3796e+00	TGAM_1339	-	Plasmid stabilization system addiction module	tg1340
29	977	1,3889e+00	TGAM_0976	-	Hypothetical protein	tg0977
30	165	1,3931e+00	TGAM_0164	-	Conserved hypothetical protein	tg0165
31	297	1,3945e+00	TGAM_0296	-	Hypothetical protein	8 probable transmembrane helices predicted by
32	657	1,3979e+00	TGAM_0656	-	Conserved hypothetical protein	4 probable transmembrane helices predicted by
33	2142	1,4027e+00	TGAM_2141	-	Glycosyltransferase, family 2	tg2142
34	1477	1,4152e+00	TGAM_1476	-	Hypothetical protein	1 probable transmembrane helix predicted by modhmm
35	2	1,4161e+00	TGAM_0001	-	putative asparagine synthase,	tg0002
36	1116	1,4203e+00	TGAM_1115	-	Conserved hypothetical protein	1 probable transmembrane helix predicted by modhmm
37	2098	1,4206e+00	TGAM_2097	-	Hypothetical protein	tg2098
38	892	1,4450e+00	TGAM_0891	-	Conserved hypothetical protein	tg0892
39	887	1,4469e+00	TGAM_0886	-	Conserved hypothetical protein	tg0887
40	302	1,4596e+00	TGAM_0301	-	Conserved hypothetical protein	tg0302
41	1470	1,4622e+00	TGAM_1469	-	Conserved hypothetical protein	1 probable transmembrane helix predicted by modhmm
42	1832	1,4649e+00	TGAM_1831	-	Hypothetical protein	3 probable transmembrane helices predicted by
43	296	1,4662e+00	TGAM_0295	-	Hypothetical protein	5 probable transmembrane helices predicted by
44	2145	1,4691e+00	TGAM_2144	-	Hypothetical protein	tg2145
45	224	1,4721e+00	TGAM_0223	-	Hypothetical protein	9 probable transmembrane helices predicted by
46	594	1,4740e+00	TGAM_0593	-	Hypothetical protein, conserved in N-terminus	tg0594
47	85	1,4781e+00	TGAM_0084	-	Conserved hypothetical protein	1 probable transmembrane helix predicted by modhmm
48	777	1,4828e+00	TGAM_0776	-	Hypothetical protein	tg0777
49	813	1,4872e+00	TGAM_0812	-	Hypothetical protein	1 probable transmembrane helix predicted by modhmm
50	15	1,4940e+00	TGAM_0014	-	Hypothetical protein	2 probable transmembrane helices predicted by
51	298	1,5026e+00	TGAM_0297	-	Conserved hypothetical protein	Some similarity with PH0603
52	2058	1,5030e+00	TGAM_2057	-	Hypothetical protein	3 probable transmembrane helices predicted by
53	1929	1,5035e+00	TGAM_1928	-	Conserved hypothetical protein	tg1929
54	2146	1,5072e+00	TGAM_2145	-	Glycosyltransferase, family 1, putative	tg2146
55	2060	1,5114e+00	TGAM_2059	-	Conserved hypothetical protein	Belongs to DUF835 family; 3 probable transmembrane
56	800	1,5361e+00	TGAM_0799	-	Serine/threonine protein kinase, putative S-layer	Contains 1 beta-propeller YVTN-type domain in Nterm,
57	186	1,5426e+00	TGAM_0185	-	Hypothetical protein	tg0186
58	1505	1,5442e+00	TGAM_1504	-	Hypothetical protein	Contains quinoprotein alcohol dehydrogenase-like
59	668	1,5445e+00	TGAM_0667	-	Transcription regulator, putative	tg0668
60	1410	1,5475e+00	TGAM_1409	-	Hypothetical protein	tg1410
61	1228	1,5482e+00	TGAM_1227	-	ABC transporter, ATP-binding protein	tg1228
62	651	1,5569e+00	TGAM_0650	-	Membrane protein, putative	5 probable transmembrane helices predicted by
63	1284	1,5609e+00	TGAM_1283	-	Hypothetical protein	tg1284
64	1920	1,5615e+00	TGAM_1919	-	Transcription regulator, SpoVT/AbrB family	tg1920
65	753	1,5665e+00	TGAM_0752	-	Hypothetical protein	1 probable transmembrane helix predicted by modhmm
66	1581	1,5668e+00	TGAM_1580	-	Hypothetical protein	tg1581
67	972	1,5690e+00	TGAM_0971	-	Hypothetical protein	1 probable transmembrane helix predicted by modhmm
68	886	1,5699e+00	TGAM_0885	-	Conserved hypothetical protein	tg0886
69	2104	1,5715e+00	TGAM_2103	-	Hypothetical protein	4 probable transmembrane helices predicted by
70	1540	1,5717e+00	TGAM_1539	flaF	Archaeal flagellar protein F (flaF)	1 probable transmembrane helix predicted by modhmm
71	2121	1,5720e+00	TGAM_2120	-	Predicted nucleic acid-binding protein contains	Possible inframe shift with tg2121
72	1307	1,5731e+00	TGAM_1306	-	Conserved hypothetical protein	tg1307
73	1468	1,5732e+00	TGAM_1467	-	Conserved hypothetical protein	1 probable transmembrane helix predicted by modhmm
74	894	1,5747e+00	TGAM_0893	-	Conserved hypothetical protein	tg0894
75	1622	1,5780e+00	TGAM_1621	-	Resolvase, putative	tg1622
76	1475	1,5900e+00	TGAM_1474	-	Conserved hypothetical protein	1 probable transmembrane helix predicted by modhmm
77	410	1,5943e+00	TGAM_0409	-	Glycosyltransferase, family 1	tg0410
78	807	1,6012e+00	TGAM_0806	-	Conserved hypothetical protein	3 probable transmembrane helices predicted by
79	654	1,6039e+00	TGAM_0653	-	Conserved hypothetical protein	2 probable transmembrane helices predicted by
80	1002	1,6123e+00	TGAM_1001	-	Conserved hypothetical protein	tg1002
81	300	1,6136e+00	TGAM_0299	-	Hypothetical protein	5 probable transmembrane helices predicted by
82	1478	1,6145e+00	TGAM_1477	-	Conserved hypothetical protein	1 probable transmembrane helix predicted by modhmm
83	890	1,6215e+00	TGAM_0889	-	Conserved hypothetical protein	tg0890
84	983	1,6221e+00	TGAM_0982	-	Hypothetical protein, S-layer-like related	3 probable transmembrane helices predicted by
85	174	1,6232e+00	TGAM_0173	-	Hypothetical protein	1 probable transmembrane helix predicted by modhmm
86	667	1,6279e+00	TGAM_0666	-	Conserved hypothetical protein	2 probable transmembrane helices predicted by
87	1621	1,6334e+00	TGAM_1620	-	Prokaryotic ATPase, AAA superfamily	Contains Archaeal ATPase domain (PF01637)
88	1471	1,6336e+00	TGAM_1470	-	Conserved hypothetical protein	1 probable transmembrane helix predicted by modhmm
89	677	1,6365e+00	TGAM_0676	-	Conserved hypothetical protein	tg_tRNA-Arg2
90	453	1,6421e+00	TGAM_0452	-	McrBC 5-methylcytosine restriction system	tg0453
91	1919	1,6438e+00	TGAM_1918	-	Nucleotide binding protein, putative, containing	tg1919
92	804	1,6572e+00	TGAM_0803	rpoP	DNA-directed RNA polymerase subunit P (rpoP)	tg0804
93	492	1,6584e+00	TGAM_0491	-	Conserved hypothetical protein	tg0492
94	1618	1,6671e+00	TGAM_1617	-	SSV1 integrase fragment-like protein (orf D-335)	tg1618
95	884	1,6672e+00	TGAM_0883	-	Hypothetical protein	tg0884
96	1251	1,6725e+00	TGAM_1250	-	Conserved hypothetical protein	Contains DUF998 domain; 4 probable transmembrane
97	1454	1,6742e+00	TGAM_1453	-	Hypothetical protein	1 probable transmembrane helix predicted by modhmm
98	1620	1,6747e+00	TGAM_1619	-	Prokaryotic ATPase, AAA superfamily	Contains Archaeal ATPase domain (PF01637)
99	2074	1,6751e+00	TGAM_2073	-	Conserved hypothetical protein	tg2074
100	1476	1,6773e+00	TGAM_1475	-	Conserved hypothetical protein	1 probable transmembrane helix predicted by modhmm
101	238	1,6775e+00	TGAM_0237	-	Conserved hypothetical protein	tg0238
102	531	1,6780e+00	TGAM_0530	-	RecA family AAA ATPase	Contains 2 RecA_2 (PS50162) domains, 2 P_Loop
103	970	1,6875e+00	TGAM_0969	-	Conserved hypothetical protein	Contains quinoprotein alcohol dehydrogenase-like
104	475	1,6879e+00	TGAM_0474	gar1	Gar1-like small nucleolar rnp, putative (gar1)	tg0475
105	1472	1,6904e+00	TGAM_1471	-	Conserved hypothetical protein	1 probable transmembrane helix predicted by modhmm
106	412	1,6916e+00	TGAM_0411	-	Conserved hypothetical protein	11 probable transmembrane helices predicted by
107	689	1,6943e+00	TGAM_0688	-	Methyltransferase C-terminus, putative	Possibly a frameshift with tg0689
108	1439	1,6988e+00	TGAM_1438	-	Hypothetical protein	tg1439
109	955	1,7003e+00	TGAM_0954	-	Hypothetical protein	2 probable transmembrane helices predicted by
110	920	1,7053e+00	TGAM_0919	-	Nucleotide binding protein, putative, containing	tg0920
111	650	1,7122e+00	TGAM_0649	-	Conserved hypothetical protein	4 probable transmembrane helices predicted by
112	1291	1,7129e+00	TGAM_1290	-	DNA binding protein, putative	Contains 1 Winged helix DNA-binding domain
113	271	1,7174e+00	TGAM_0270	-	Hypothetical protein	1 probable transmembrane helix predicted by modhmm
114	79	1,7174e+00	TGAM_0078	-	Hypothetical protein	6 probable transmembrane helices predicted by
115	1974	1,7225e+00	TGAM_1973	-	Conserved hypothetical protein	tg1974
116	1887	1,7232e+00	TGAM_1886	-	Hypothetical protein	tg1887
117	1473	1,7235e+00	TGAM_1472	-	Hypothetical protein	1 probable transmembrane helix predicted by modhmm
118	497	1,7244e+00	TGAM_0496	-	Conserved hypothetical protein	1 probable transmembrane helix predicted by modhmm
119	933	1,7316e+00	TGAM_0932	-	Hypothetical protein	6 probable transmembrane helices predicted by
120	454	1,7319e+00	TGAM_0453	-	GTPase subunit of restriction endonuclease	tg0454
121	2128	1,7380e+00	TGAM_2127	-	Hypothetical protein	1 probable transmembrane helix predicted by modhmm
122	563	1,7397e+00	TGAM_0562	-	Nucleotide binding protein, putative, containing	tg0563
123	981	1,7402e+00	TGAM_0980	pp2C	Serine/threonine protein phosphatase 2C (PP2C)	2 probable transmembrane helices predicted by
124	916	1,7437e+00	TGAM_0915	nfi	Endonuclease V (Deoxyinosine 3' endonuclease)	tg0916
125	889	1,7485e+00	TGAM_0888	-	Conserved hypothetical protein	tg0889
126	353	1,7530e+00	TGAM_0352	-	Conserved hypothetical protein	Good similarity with a small orf in PAB2329
127	337	1,7570e+00	TGAM_0336	-	Conserved hypothetical protein	2 probable transmembrane helices predicted by
128	1906	1,7620e+00	TGAM_1905	-	Hypothetical protein	1 probable transmembrane helix predicted by modhmm
129	528	1,7639e+00	TGAM_0527	-	Conserved hypothetical protein	Contains ARM repeat
130	969	1,7650e+00	TGAM_0968	-	Serine/threonine protein kinase	2 probable transmembrane helices predicted by
131	295	1,7656e+00	TGAM_0294	-	Hypothetical protein	2 probable transmembrane helices predicted by
132	1206	1,7658e+00	TGAM_1205	-	ABC-type transporter, ATP binding protein	tg1206
133	665	1,7711e+00	TGAM_0664	-	Conserved hypothetical protein	tg0665
134	671	1,7714e+00	TGAM_0670	-	Hypothetical protein	tg0671
135	1460	1,7738e+00	TGAM_1459	-	Hypothetical protein	tg1460
136	2140	1,7781e+00	TGAM_2139	-	Polysaccharide biosynthesis protein	14 probable transmembrane helices predicted by
137	1474	1,7802e+00	TGAM_1473	-	Conserved hypothetical protein	1 probable transmembrane helix predicted by modhmm
138	1274	1,7809e+00	TGAM_1273	-	Conserved hypothetical protein	1 probable transmembrane helix predicted by modhmm
139	1146	1,7864e+00	TGAM_1145	-	Conserved hypothetical protein	tg1146
140	371	1,7873e+00	TGAM_0370	-	Nucleotidyltransferase, putative	tg0371
141	1174	1,7876e+00	TGAM_1173	-	Conserved hypothetical protein	Contains quinoprotein alcohol dehydrogenase-like
142	1297	1,7900e+00	TGAM_1296	-	CRISPR-associated protein, Cas4 family	See TIGR01914
143	2042	1,7909e+00	TGAM_2041	-	hit histidine triad protein (hit)	tg2042
144	733	1,7921e+00	TGAM_0732	-	Hypothetical protein	5 probable transmembrane helices predicted by
145	1282	1,7927e+00	TGAM_1281	-	Conserved hypothetical protein	Belongs to DUF434 family
146	1450	1,7930e+00	TGAM_1449	-	Conserved hypothetical protein	Belongs to DUF77 family
147	1048	1,7933e+00	TGAM_1047	-	Conserved hypothetical protein	tg1048; TFS_arch
148	1955	1,7957e+00	TGAM_1954	-	Hypothetical protein	1 probable transmembrane helix predicted by modhmm
149	84	1,7978e+00	TGAM_0083	-	Conserved hypothetical protein	1 probable transmembrane helix predicted by modhmm
150	1400	1,8028e+00	TGAM_1399	-	Plasmid stabilization system addiction module	tg1400
151	690	1,8057e+00	TGAM_0689	-	Methyltransferase N-terminus, putative	Possibly a frameshift with tg0688
152	626	1,8098e+00	TGAM_0625	-	Conserved hypothetical protein	2 probable transmembrane helices predicted by
153	416	1,8105e+00	TGAM_0415	-	Membrane protein, putative transporter	8 probable transmembrane helices predicted by
154	1	1,8129e+00	TGAM_2157	-	Conserved hypothetical protein containing PHP	tg0001
155	1497	1,8139e+00	TGAM_1496	-	Hypothetical protein	4 probable transmembrane helices predicted by
156	5	1,8142e+00	TGAM_0004	-	Polysaccharide biosynthesis protein	10 probable transmembrane helices predicted by
157	83	1,8168e+00	TGAM_0082	-	Conserved hypothetical protein	1 probable transmembrane helix predicted by modhmm
158	1507	1,8181e+00	TGAM_1506	-	Hypothetical protein	tg1507
159	1586	1,8264e+00	TGAM_1585	-	Conserved hypothetical protein	1 probable transmembrane helix predicted by modhmm
160	530	1,8269e+00	TGAM_0529	-	Conserved hypothetical protein	tg0530
161	662	1,8290e+00	TGAM_0661	-	Conserved hypothetical protein	3 probable transmembrane helices predicted by
162	1554	1,8290e+00	TGAM_1553	-	Transcription regulator, ArsR family	2 probable transmembrane helices predicted by
163	787	1,8291e+00	TGAM_0786	-	Conserved hypothetical protein	tg0787
164	2156	1,8299e+00	TGAM_2155	pigl	N-acetylglucosaminylphosphatidylinositol	tg2156
165	883	1,8333e+00	TGAM_0882	-	Conserved hypothetical protein	tg0883
166	1547	1,8349e+00	TGAM_1546	-	CAAX amino terminal family protease	4 probable transmembrane helices predicted by
167	770	1,8394e+00	TGAM_0769	-	Conserved hypothetical protein	1 probable transmembrane helix predicted by modhmm
168	1672	1,8404e+00	TGAM_1671	-	Conserved hypothetical protein	tg1672
169	885	1,8442e+00	TGAM_0884	-	Conserved hypothetical protein	tg0885
170	1170	1,8461e+00	TGAM_1169	-	Conserved hypothetical protein	tg1170
171	778	1,8496e+00	TGAM_0777	-	Hypothetical protein	2 probable transmembrane helices predicted by
172	768	1,8526e+00	TGAM_0767	-	Hydrolase, putative	Contains alpha/beta-Hydrolases (SSF53474) domain; 1
173	2103	1,8532e+00	TGAM_2102	-	Hypothetical protein	3 probable transmembrane helices predicted by
174	912	1,8572e+00	TGAM_0911	-	Hypothetical protein	6 probable transmembrane helices predicted by
175	316	1,8589e+00	TGAM_0315	-	SSV1 integrase-like protein, N-fragment	Probable pseudo-gene, overlapping tRNA-Val1
176	1972	1,8610e+00	TGAM_1971	-	Hypothetical protein	7 probable transmembrane helices predicted by
177	750	1,8612e+00	TGAM_0749	-	Conserved hypothetical protein	tg0750
178	1018	1,8615e+00	TGAM_1017	-	Hypothetical protein	tg1018
179	1355	1,8631e+00	TGAM_1354	-	Plasmid stabilization system addiction module	tg1355
180	1905	1,8656e+00	TGAM_1904	-	Conserved hypothetical protein	Belongs to DUF835 family
181	216	1,8706e+00	TGAM_0215	-	Nucleotide binding protein, putative, containing	tg0216
182	2094	1,8721e+00	TGAM_2093	-	Conserved hypothetical protein, C-terminus	tg2094
183	769	1,8722e+00	TGAM_0768	-	Conserved hypothetical protein	Large 143 aa insertion at pos. 127 in other
184	1907	1,8751e+00	TGAM_1906	-	Conserved hypothetical protein	tg1907
185	694	1,8767e+00	TGAM_0693	-	Plasmid stabilization system addiction module	Possibly a pseudo-gene, frameshift with tg0694
186	1825	1,8773e+00	TGAM_1824	nuc	Thermonuclease (nuc)	1 probable transmembrane helix predicted by modhmm
187	1541	1,8774e+00	TGAM_1540	flaG	Archaeal flagellar protein G (flaG)	1 probable transmembrane helix predicted by modhmm
188	925	1,8932e+00	TGAM_0924	-	Hypothetical protein	3 probable transmembrane helices predicted by
189	1681	1,8946e+00	TGAM_1680	-	Conserved hypothetical protein	Contains 1 SWIM zinc finger domain
190	1171	1,8965e+00	TGAM_1170	-	Conserved hypothetical protein	2 probable transmembrane helices predicted by
191	1572	1,8986e+00	TGAM_1571	-	Metal-dependent hydrolase/oxidoreductase,	tg1572
192	1623	1,8991e+00	TGAM_1622	-	Hypothetical protein	tg1623
193	958	1,9017e+00	TGAM_0957	-	Calcineurin-like phosphoesterase, exonuclease	tg0958
194	1604	1,9037e+00	TGAM_1603	-	Hypothetical protein	tg1604
195	72	1,9061e+00	TGAM_0071	-	4Fe-4S ferredoxin, iron-sulfur binding	tg0072
196	888	1,9074e+00	TGAM_0887	-	Conserved hypothetical protein	tg0888
197	1155	1,9100e+00	TGAM_1154	-	Nucleotidyltransferase of the DNA polymerase beta	tg1155
198	674	1,9106e+00	TGAM_0673	-	Conserved hypothetical protein	tg0674
199	446	1,9126e+00	TGAM_0445	-	Conserved hypothetical protein	1 probable transmembrane helix predicted by modhmm
200	701	1,9132e+00	TGAM_0700	-	Hypothetical protein	1 probable transmembrane helix predicted by modhmm
201	1134	1,9216e+00	TGAM_1133	-	Hypothetical protein	tg1134
202	1479	1,9231e+00	TGAM_1478	-	Conserved hypothetical protein	1 probable transmembrane helix predicted by modhmm
203	1520	1,9245e+00	TGAM_1519	-	Hypothetical protein	6 probable transmembrane helices predicted by
204	493	1,9301e+00	TGAM_0492	-	Conserved hypothetical protein	2 probable transmembrane helices predicted by
205	1631	1,9320e+00	TGAM_1630	-	ATP-dependent DNA helicase, putative, UvrD/REP	tg_tRNA-Arg3
206	498	1,9341e+00	TGAM_0497	-	Conserved hypothetical protein	2 probable transmembrane helices predicted by
207	236	1,9354e+00	TGAM_0235	-	Conserved hypothetical protein	Similar to AF0692; 9 probable transmembrane helices
208	1392	1,9404e+00	TGAM_1391	-	Conserved hypothetical protein	tg1392
209	1800	1,9421e+00	TGAM_1799	-	Conserved hypothetical protein	1 probable transmembrane helix predicted by modhmm
210	1582	1,9449e+00	TGAM_1581	-	Conserved hypothetical protein	1 probable transmembrane helix predicted by modhmm
211	2049	1,9456e+00	TGAM_2048	-	Magnesium-dependent phosphatase, HAD family	tg_23SrRNA
212	1731	1,9503e+00	TGAM_1730	-	Hypothetical protein	1 probable transmembrane helix predicted by modhmm
213	77	1,9525e+00	TGAM_0076	-	Conserved hypothetical protein	2 probable transmembrane helices predicted by
214	1779	1,9538e+00	TGAM_1778	-	Hypothetical protein	4 probable transmembrane helices predicted by
215	179	1,9551e+00	TGAM_0178	-	Conserved hypothetical protein	Predicted membrane protein; 6 probable transmembrane
216	971	1,9552e+00	TGAM_0970	-	WD40-domain containing protein	1 probable transmembrane helix predicted by modhmm
217	684	1,9557e+00	TGAM_0683	-	Hypothetical protein	4 probable transmembrane helices predicted by
218	342	1,9574e+00	TGAM_0341	-	Conserved hypothetical protein	Contains 1 ATP synthase A subunit signature
219	1797	1,9624e+00	TGAM_1796	-	Hypothetical protein	1 probable transmembrane helix predicted by modhmm
220	229	1,9669e+00	TGAM_0228	-	Conserved hypothetical protein	9 probable transmembrane helices predicted by
221	2149	1,9703e+00	TGAM_2148	-	Glycosyltransferase, family 2	tg2149
222	502	1,9706e+00	TGAM_0501	-	Conserved hypothetical protein	Belongs to DUF359 family
223	1873	1,9718e+00	TGAM_1872	-	Conserved hypothetical protein	5 probable transmembrane helices predicted by
224	1261	1,9726e+00	TGAM_1260	-	Hypothetical protein	2 probable transmembrane helices predicted by
225	1592	1,9732e+00	TGAM_1591	cm	Chorismate mutase (cm)	tg1592
226	686	1,9741e+00	TGAM_0685	-	Conserved hypothetical protein	tg0686
227	1264	1,9754e+00	TGAM_1263	-	Conserved hypothetical protein	4 probable transmembrane helices predicted by
228	909	1,9758e+00	TGAM_0908	-	Hypothetical protein	2 probable transmembrane helices predicted by
229	451	1,9813e+00	TGAM_0450	-	Nucleotide binding protein, putative, containing	tg0451
230	1459	1,9844e+00	TGAM_1458	-	Hypothetical protein	1 probable transmembrane helix predicted by modhmm
231	1110	1,9856e+00	TGAM_1109	ubiX	3-octaprenyl-4-hydroxybenzoate decarboxylase	tg1110
232	1252	1,9902e+00	TGAM_1251	-	Conserved hypothetical protein	tg1252
233	1464	1,9961e+00	TGAM_1463	-	Conserved hypothetical protein	1 probable transmembrane helix predicted by modhmm
234	1371	1,9976e+00	TGAM_1370	-	ABC-2 type transport system permease component,	6 probable transmembrane helices predicted by
235	1263	2,0039e+00	TGAM_1262	-	Transcription regulator, putative, HTH/Fis type	2 probable transmembrane helices predicted by
236	2014	2,0047e+00	TGAM_2013	-	Conserved hypothetical protein	2 probable transmembrane helices predicted by
237	1484	2,0081e+00	TGAM_1483	-	Conserved hypothetical protein, predicted	6 probable transmembrane helices predicted by
238	1114	2,0110e+00	TGAM_1113	-	Conserved hypothetical protein	12 probable transmembrane helices predicted by
239	529	2,0168e+00	TGAM_0528	-	Conserved hypothetical protein	tg0529
240	779	2,0223e+00	TGAM_0778	-	Hypothetical protein	tg0779
241	1305	2,0249e+00	TGAM_1304	-	Ferredoxin, putative	tg1305
242	923	2,0267e+00	TGAM_0922	-	Conserved hypothetical protein	tg0923
243	1062	2,0274e+00	TGAM_1061	-	Hypothetical protein	1 probable transmembrane helix predicted by modhmm
244	661	2,0289e+00	TGAM_0660	-	Conserved hypothetical protein	1 probable transmembrane helix predicted by modhmm
245	201	2,0313e+00	TGAM_0200	-	Conserved hypothetical protein	tg0201
246	1884	2,0340e+00	TGAM_1883	-	Hypothetical protein	tg1884
247	2105	2,0378e+00	TGAM_2104	-	Hypothetical protein	1 probable transmembrane helix predicted by modhmm
248	2079	2,0399e+00	TGAM_2078	-	Conserved hypothetical protein	1 probable transmembrane helix predicted by modhmm
249	1063	2,0408e+00	TGAM_1062	-	Hypothetical protein	1 probable transmembrane helix predicted by modhmm
250	763	2,0412e+00	TGAM_0762	-	Nucleotide binding protein, putative, containing	tg0763
251	932	2,0415e+00	TGAM_0931	-	Hypothetical protein	7 probable transmembrane helices predicted by
252	1372	2,0427e+00	TGAM_1371	-	Hypothetical protein	1 probable transmembrane helix predicted by modhmm
253	1671	2,0439e+00	TGAM_1670	-	Conserved hypothetical protein	Belongs to DUF835 family; 3 probable transmembrane
254	682	2,0460e+00	TGAM_0681	-	Hypothetical protein	2 probable transmembrane helices predicted by
255	458	2,0482e+00	TGAM_0457	-	Nucleotide binding protein, putative, containing	tg0458
256	1498	2,0484e+00	TGAM_1497	-	Conserved hypothetical protein	tg1498
257	2122	2,0496e+00	TGAM_2121	-	Predicted nucleic acid-binding protein contains	Possible inframe shift with tg2120
258	541	2,0524e+00	TGAM_0540	-	Conserved hypothetical protein	tg0541
259	1285	2,0533e+00	TGAM_1284	-	Hypothetical protein	5 probable transmembrane helices predicted by
260	634	2,0551e+00	TGAM_0633	-	Nucleotidyltransferase, putative	Contains a DNA polymerase, beta-like region.
261	893	2,0551e+00	TGAM_0892	-	Conserved hypothetical protein	tg0893
262	861	2,0581e+00	TGAM_0860	-	Zinc-dependent protease, archaeal type,	Belongs to DUF1695 family
263	1253	2,0597e+00	TGAM_1252	-	Di- or tricarboxylate transporter	5 probable transmembrane helices predicted by
264	1830	2,0598e+00	TGAM_1829	-	Conserved hypothetical protein	1 probable transmembrane helix predicted by modhmm
265	1899	2,0626e+00	TGAM_1898	rumA-2	23S rRNA (uracil-5-)-methyltransferase (rumA)	tg1899
266	1115	2,0631e+00	TGAM_1114	-	Membrane-bound dolichyl-phosphate-mannose-protein	10 probable transmembrane helices predicted by
267	688	2,0645e+00	TGAM_0687	-	Conserved hypothetical protein	2 probable transmembrane helices predicted by
268	1098	2,0648e+00	TGAM_1097	-	Plasmid stabilization system addiction module	tg1098
269	1627	2,0657e+00	TGAM_1626	-	Prokaryotic ATPase, AAA superfamily	Contains Archaeal ATPase domain (PF01637)
270	538	2,0664e+00	TGAM_0537	-	Conserved hypothetical protein, predicted	Controversial assignement (see PMID:11333988 and
271	659	2,0675e+00	TGAM_0658	-	Conserved hypothetical protein	2 probable transmembrane helices predicted by
272	627	2,0680e+00	TGAM_0626	-	Conserved hypothetical protein	6 probable transmembrane helices predicted by
273	49	2,0704e+00	TGAM_0048	mbc1A	Membrane bound complex 1, subunit A (Mbc1A)	13 probable transmembrane helices predicted by
274	1917	2,0721e+00	TGAM_1916	-	Hypothetical protein	tg1917
275	781	2,0726e+00	TGAM_0780	-	Radical SAM domain protein	tg0781
276	1373	2,0731e+00	TGAM_1372	-	Conserved hypothetical protein	Belongs to DUF192 family
277	1747	2,0748e+00	TGAM_1746	-	Hypothetical protein	Duplication of C terminal 245 aa of tg1747; 2
278	610	2,0758e+00	TGAM_0609	-	Serine protease inhibitor, serpin	Belong to MEROPS inhibitor family I4
279	341	2,0776e+00	TGAM_0340	-	Conserved hypothetical protein	3 probable transmembrane helices predicted by
280	1159	2,0780e+00	TGAM_1158	-	Hypothetical protein	Some similarity with PAB0690; 1 probable
281	1529	2,0845e+00	TGAM_1528	cheC	Chemotaxis protein CheC-like protein (cheC)	tg1529
282	1804	2,0845e+00	TGAM_1803	birA-2	Bifunctional biotin operon	tg1804
283	1279	2,0851e+00	TGAM_1278	-	Conserved hypothetical protein	tg1279
284	1517	2,0859e+00	TGAM_1516	-	Hypothetical protein	2 probable transmembrane helices predicted by
285	1068	2,0871e+00	TGAM_1067	-	Hypothetical protein	tg1068
286	1124	2,0886e+00	TGAM_1123	-	Conserved hypothetical protein	3 probable transmembrane helices predicted by
287	1216	2,0891e+00	TGAM_1215	-	Hypothetical protein	5 probable transmembrane helices predicted by
288	496	2,0902e+00	TGAM_0495	-	Signal peptidase I, S26B/S24 family	Serine protease; 4 probable transmembrane helices
289	1084	2,0969e+00	TGAM_1083	-	Ferredoxin, putative, containing one 4Fe-4S	tg1084
290	872	2,1016e+00	TGAM_0871	-	Conserved hypothetical protein	tg0872
291	438	2,1038e+00	TGAM_0437	-	Transcription regulator, arsR family	tg0438
292	919	2,1054e+00	TGAM_0918	-	Conserved hypothetical protein	Belongs to DUF104 family
293	2132	2,1055e+00	TGAM_2131	-	Conserved hypothetical protein	Belongs to DUF257 family
294	1836	2,1064e+00	TGAM_1835	-	Phosphatase, vanadium-dependent haloperoxidase	5 probable transmembrane helices predicted by
295	1648	2,1065e+00	TGAM_1647	-	Conserved hypothetical protein	4 probable transmembrane helices predicted by
296	507	2,1081e+00	TGAM_0506	-	Conserved hypothetical protein	Belongs to DUF835 family; 3 probable transmembrane
297	895	2,1089e+00	TGAM_0894	-	Conserved hypothetical protein	tg0895
298	1838	2,1112e+00	TGAM_1837	-	Conserved hypothetical protein	Belongs to UPF0016 family; 2 probable transmembrane
299	1485	2,1128e+00	TGAM_1484	thiI-2	Thiamin biosynthesis protein (thiI)	Does not contain THUMP domain in N-terminus as
300	695	2,1133e+00	TGAM_0694	-	Plasmid stabilization system addiction module	Possibly a pseudo-gene, frameshift with tg0693
301	1805	2,1146e+00	TGAM_1804	bioY	Biotin biosynthesis protein, bioY (bioY)	6 probable transmembrane helices predicted by
302	1059	2,1146e+00	TGAM_1058	-	Radical SAM protein, elongator protein	tg1059
303	2085	2,1146e+00	TGAM_2084	-	Conserved hypothetical protein	tg2085
304	278	2,1152e+00	TGAM_0277	-	Conserved hypothetical protein	1 probable transmembrane helix predicted by modhmm
305	900	2,1165e+00	TGAM_0899	-	UbiA prenyltransferase family protein	7 probable transmembrane helices predicted by
306	1229	2,1169e+00	TGAM_1228	-	ABC transporter, permease protein	7 probable transmembrane helices predicted by
307	1695	2,1176e+00	TGAM_1694	-	Glycerophosphoryl diester phosphodiesterase	tg1695
308	2120	2,1192e+00	TGAM_2119	-	Conserved hypothetical protein	Belongs to UPF0175 family, contains 1
309	2157	2,1288e+00	TGAM_2156	-	Carbamoylphosphate synthase large subunit region,	null
310	554	2,1315e+00	TGAM_0553	-	Conserved hypothetical protein	2 probable transmembrane helices predicted by
311	472	2,1318e+00	TGAM_0471	-	Metal-dependant protease, putative	Belongs to Mov34/MPN/PAD-1 family Contains Jab1/MPN
312	1831	2,1320e+00	TGAM_1830	-	Conserved hypothetical protein, C terminal	tg1831
313	975	2,1325e+00	TGAM_0974	-	Serine/threonine protein kinase	tg0975
314	1387	2,1327e+00	TGAM_1386	-	Conserved hypothetical protein	tg1387
315	759	2,1342e+00	TGAM_0758	-	Conserved hypothetical protein	Belongs to DUF835 family; 6 probable transmembrane
316	1528	2,1379e+00	TGAM_1527	-	Conserved hypothetical protein	tg1528
317	1867	2,1408e+00	TGAM_1866	-	Carbohydrate kinase, putative, PfkB family	tg1867
318	1214	2,1451e+00	TGAM_1213	-	Conserved hypothetical protein	Contains 1 DUF 59 domain and 1 S7 ribosomal protein	rib
319	1448	2,1491e+00	TGAM_1447	-	Conserved hypothetical protein	tg1448
320	1281	2,1508e+00	TGAM_1280	-	Dehydrogenase, putative	Possibly a quinoprotein dehydrogenase; 1 probable
321	1038	2,1512e+00	TGAM_1037	-	Metallophosphoesterase, Calcineurin-like family	tg1038
322	199	2,1512e+00	TGAM_0198	-	Conserved hypothetical protein	2 probable transmembrane helices predicted by
323	130	2,1516e+00	TGAM_0129	-	Voltage-gated potassium channel	3 probable transmembrane helices predicted by
324	1530	2,1584e+00	TGAM_1529	cheA	Chemotaxis histidine kinase (cheA)	tg1530
325	652	2,1589e+00	TGAM_0651	-	SSV1 integrase-like protein	tg0652
326	1519	2,1601e+00	TGAM_1518	-	MoxR associated protein, containing DUF58 domain	1 probable transmembrane helix predicted by modhmm
327	70	2,1609e+00	TGAM_0069	-	7Fe ferredoxin	tg0070
328	1393	2,1627e+00	TGAM_1392	trm1	N2,N2-dimethylguanosine tRNA methyltransferase	tg1393
329	212	2,1639e+00	TGAM_0211	-	Hypothetical protein	2 probable transmembrane helices predicted by
330	1185	2,1641e+00	TGAM_1184	-	Hypothetical protein	tg1185
331	799	2,1664e+00	TGAM_0798	-	Conserved hypothetical protein	2 probable transmembrane helices predicted by
332	616	2,1706e+00	TGAM_0615	-	Conserved hypothetical protein	1 probable transmembrane helix predicted by modhmm
333	1518	2,1708e+00	TGAM_1517	-	Conserved hypothetical protein	6 probable transmembrane helices predicted by
334	508	2,1736e+00	TGAM_0507	-	Conserved hypothetical protein	tg0508
335	1118	2,1764e+00	TGAM_1117	-	Conserved hypothetical protein	tg1118
336	1370	2,1794e+00	TGAM_1369	-	ABC transporter, ATP-binding protein	tg1370
337	1049	2,1796e+00	TGAM_1048	tfs	Transcription elongation factor S (TFS_arch)	tg1049
338	1531	2,1801e+00	TGAM_1530	cheY	Chemotaxis response regulator (cheY)	tg1531
339	1715	2,1806e+00	TGAM_1714	-	hypothetical protein	Contains C-term (DUF814) and N-term (PF05833)
340	512	2,1815e+00	TGAM_0511	-	Conserved hypothetical protein	1 probable transmembrane helix predicted by modhmm
341	1837	2,1818e+00	TGAM_1836	-	Conserved hypothetical protein	3 probable transmembrane helices predicted by
342	655	2,1821e+00	TGAM_0654	-	Conserved hypothetical protein	4 probable transmembrane helices predicted by
343	1587	2,1829e+00	TGAM_1586	-	Hypothetical protein	1 probable transmembrane helix predicted by modhmm
344	1949	2,1836e+00	TGAM_1948	-	Conserved hypothetical protein	Belongs to UPF0153 family
345	679	2,1837e+00	TGAM_0678	-	Conserved hypothetical protein	tg0679
346	815	2,1842e+00	TGAM_0814	-	Hypothetical protein	3 probable transmembrane helices predicted by
347	1533	2,1865e+00	TGAM_1532	-	Conserved hypothetical protein	Belongs to DUF1495 family
348	1894	2,1872e+00	TGAM_1893	-	Conserved hypothetical protein	1 probable transmembrane helix predicted by modhmm
349	370	2,1887e+00	TGAM_0369	-	Squalene cyclase, putative	Contains Terpenoid cylases/Protein prenyltransferase
350	424	2,1952e+00	TGAM_0423	-	Conserved hypothetical protein	tg0424
351	1995	2,1957e+00	TGAM_1994	rnp1	Ribonuclease P protein component 1 (rnp1)	tg1995
352	1637	2,1976e+00	TGAM_1636	-	Glutaredoxin related protein	1 probable transmembrane helix predicted by modhmm
353	1467	2,1999e+00	TGAM_1466	-	Conserved hypothetical protein	tg1467
354	699	2,2001e+00	TGAM_0697	-	Lipoate-protein ligase A	tg0699
355	364	2,2030e+00	TGAM_0363	-	Nucleotide binding protein, putative, containing	Belongs to DUF132 family
356	1953	2,2038e+00	TGAM_1952	-	Conserved hypothetical protein	tg1953
357	105	2,2041e+00	TGAM_0104	-	Conserved archaeal hypothetical protein	tg0105
358	669	2,2047e+00	TGAM_0668	-	Conserved hypothetical protein	tg0669
359	678	2,2050e+00	TGAM_0677	-	CRISPR-associated protein, Cas4 family	Putative RecB family exonuclease
360	1158	2,2073e+00	TGAM_1157	-	Conserved hypothetical protein	Belongs to DUF115 family. Contains 1 Thiamin
361	922	2,2087e+00	TGAM_0921	-	Glycosyltransferase, family 2	4 probable transmembrane helices predicted by
362	1674	2,2101e+00	TGAM_1673	crcB	Chromosome condensation protein, crcB-like	4 probable transmembrane helices predicted by
363	766	2,2111e+00	TGAM_0765	-	Conserved hypothetical protein	4 probable transmembrane helices predicted by
364	2118	2,2135e+00	TGAM_2117	-	Nucleotide-binding protein, containing HEPN	Disrupted by a frameshift
365	903	2,2137e+00	TGAM_0902	-	Conserved hypothetical protein	tg0903
366	1262	2,2155e+00	TGAM_1261	-	Glycosyltransferase	4 probable transmembrane helices predicted by
367	902	2,2163e+00	TGAM_0901	-	Glycosyltransferase, family 1	tg0902
368	1453	2,2165e+00	TGAM_1452	-	Hypothetical protein	9 probable transmembrane helices predicted by
369	29	2,2198e+00	TGAM_0028	-	Conserved hypothetical protein	4 probable transmembrane helices predicted by
370	2114	2,2227e+00	TGAM_2113	ubiE	Ubiquinone/menaquinone biosynthesis	tg2114
371	1344	2,2233e+00	TGAM_1343	-	Hypothetical protein	2 probable transmembrane helices predicted by
372	468	2,2265e+00	TGAM_0467	-	Transcription regulator protein, Lrp-Asn family	tg0468
373	1778	2,2282e+00	TGAM_1777	-	Primase-related protein	Contains Toprim (PF01751) and DNA primase core
374	826	2,2287e+00	TGAM_0825	-	4Fe-4S ferredoxin, iron-sulfur binding	tg0826
375	1871	2,2296e+00	TGAM_1870	-	Conserved hypothetical protein	tg1871
376	1795	2,2342e+00	TGAM_1794	-	Hypothetical protein	1 probable transmembrane helix predicted by modhmm
377	680	2,2346e+00	TGAM_0679	-	Met-10 like-protein	tg_tRNA-Lys1
378	2072	2,2354e+00	TGAM_2071	-	Nucleotide binding protein, putative, containing	tg2072
379	381	2,2364e+00	TGAM_0380	-	Conserved hypothetical protein	Contains DUF917 domain
380	87	2,2369e+00	TGAM_0086	-	Conserved hypothetical protein	1 probable transmembrane helix predicted by modhmm
381	1814	2,2385e+00	TGAM_1813	-	Regulatory protein, LuxR family, putative	4 probable transmembrane helices predicted by
382	2066	2,2403e+00	TGAM_2065	-	Nucleotidyltransferase, putative	Belongs to DUF86 family
383	936	2,2416e+00	TGAM_0935	-	Hypothetical protein	3 probable transmembrane helices predicted by
384	1042	2,2420e+00	TGAM_1041	-	Nucleotide binding protein, putative, containing	tg1042
385	251	2,2429e+00	TGAM_0250	-	Transcription regulator, TetR family	tg0251
386	824	2,2437e+00	TGAM_0823	-	7Fe ferredoxin	tg0824
387	574	2,2456e+00	TGAM_0573	-	Conserved hypothetical protein	2 probable transmembrane helices predicted by
388	1500	2,2489e+00	TGAM_1499	-	Dolichol-phosphate mannosyltransferase	tg1500
389	1100	2,2491e+00	TGAM_1099	-	HEPN-type nucleotidyltransferase, antibiotic	Contains one HEPN domain in C-term
390	519	2,2492e+00	TGAM_0518	-	Conserved hypothetical protein	5 probable transmembrane helices predicted by
391	628	2,2524e+00	TGAM_0627	-	Conserved hypothetical protein	2 probable transmembrane helices predicted by
392	532	2,2539e+00	TGAM_0531	-	SAM-dependent rRNA adenine methyltransferase,	tg0532
393	914	2,2561e+00	TGAM_0913	-	Hypothetical protein	Contains 1 PRC-barrel domain; 6 probable
394	1452	2,2567e+00	TGAM_1451	-	ABC-type transporter, ATP binding protein	tg1452
395	483	2,2624e+00	TGAM_0482	-	Conserved hypothetical protein	Belongs to DUF516 family
396	965	2,2628e+00	TGAM_0964	-	Conserved hypothetical protein	1 probable transmembrane helix predicted by modhmm
397	982	2,2642e+00	TGAM_0981	-	Serine/threonine protein kinase	tg0982
398	722	2,2648e+00	TGAM_0721	-	N-terminal aminohydrolase (Ntn hydrolase),	tg0722
399	1419	2,2658e+00	TGAM_1418	-	Conserved hypothetical protein	tg1419
400	1629	2,2670e+00	TGAM_1628	-	Hypothetical protein	tg1629
401	312	2,2680e+00	TGAM_0311	-	Conserved hypothetical protein	tg0312
402	593	2,2727e+00	TGAM_0592	-	SAM-dependent methyltransferase	tg0593
403	1104	2,2739e+00	TGAM_1103	-	Hypothetical protein	6 probable transmembrane helices predicted by
404	615	2,2752e+00	TGAM_0614	-	Conserved hypothetical protein	Belongs to DUF112 family; 9 probable transmembrane
405	52	2,2768e+00	TGAM_0051	mbc1D	Membrane bound complex 1, subunit D (Mbc1D)	6 probable transmembrane helices predicted by
406	1753	2,2791e+00	TGAM_1752	pulhA	Pullulan hydrolase type III (pulhA)	1 probable transmembrane helix predicted by modhmm
407	1183	2,2802e+00	TGAM_1182	-	Allophanate hydrolase subunit 2	tg1183
408	1725	2,2816e+00	TGAM_1724	-	Conserved hypothetical protein	tg1725
409	663	2,2823e+00	TGAM_0662	-	AAA superfamily ATPase, putative	Contains P-loop nucleoside triphosphate hydrolase
410	1959	2,2844e+00	TGAM_1958	rpl40E	LSU ribosomal protein L40E (rpl40E)	tg_tRNA-Leu4	rib
411	477	2,2856e+00	TGAM_0476	-	Metal-dependent phosphoesterase, putative	tg0477
412	373	2,2856e+00	TGAM_0372	-	PP-loop ATPase, MJ1638-related	tg0373
413	767	2,2858e+00	TGAM_0766	-	Putative DNA-binding protein	Contains Myb DNA-binding domain repeat signature; 2
414	1630	2,2874e+00	TGAM_1629	-	Hypothetical protein	tg1630
415	1152	2,2898e+00	TGAM_1151	thyX	Thymidylate synthase, flavin-dependent (thyX)	tg1152
416	1402	2,2901e+00	TGAM_1401	-	Conserved hypothetical protein	Belongs to UPF0179 family
417	2119	2,2908e+00	TGAM_2118	-	Conserved hypothetical protein	tg2119
418	7	2,2913e+00	TGAM_0006	-	Conserved hypothetical protein	2 probable transmembrane helices predicted by
419	1759	2,2916e+00	TGAM_1758	-	Conserved hypothetical protein, secD-related	The secD motif in missing from C-term; 1 probable
420	1390	2,2920e+00	TGAM_1389	-	Hypothetical protein	tg1390
421	501	2,2977e+00	TGAM_0500	rpoE2	DNA-directed RNA polymerase subunit E' (rpoE2)	tg0501
422	227	2,2979e+00	TGAM_0226	tfe	Transcription factor TFIIE subunit alpha-like	tg0227
423	1350	2,2987e+00	TGAM_1349	-	Small multi-drug export protein, putative	3 probable transmembrane helices predicted by
424	352	2,2993e+00	TGAM_0351	-	Permease, putative	Belongs to DUF6 family; 10 probable transmembrane
425	656	2,3025e+00	TGAM_0655	-	Conserved hypothetical protein	5 probable transmembrane helices predicted by
426	1235	2,3049e+00	TGAM_1234	-	Hypothetical protein	2 probable transmembrane helices predicted by
427	406	2,3090e+00	TGAM_0405	-	Permease, putative, MatE related	Contains 12 transmembrane regions; 12 probable
428	1677	2,3096e+00	TGAM_1676	-	Conserved hypothetical protein	Belongs to Auto_anti-p27 family (PF06677)
429	880	2,3116e+00	TGAM_0879	-	Conserved hypothetical protein	tg0880
430	2054	2,3118e+00	TGAM_2053	fecE-2	Iron(III) dicitrate ABC transporter, ATP-binding	tg2054
431	1913	2,3168e+00	TGAM_1912	moaD-2	Molybdopterin synthase, small subunit, moaD-like	tg1913
432	1295	2,3179e+00	TGAM_1294	-	CRISPR-associated helicase Cas3, core	tg1295
433	1367	2,3181e+00	TGAM_1366	-	Hypothetical protein	Contains 2 von Willebrand factor, type A signatures;
434	273	2,3192e+00	TGAM_0272	-	Conserved hypothetical protein	Contains DUF835 domain; 3 probable transmembrane
435	976	2,3201e+00	TGAM_0975	-	Transcription regulator, HTH/deoR family	tg0976
436	623	2,3232e+00	TGAM_0622	-	Conserved hypothetical protein	6 probable transmembrane helices predicted by
437	1774	2,3259e+00	TGAM_1773	-	Conserved hypothetical protein	5 probable transmembrane helices predicted by
438	521	2,3270e+00	TGAM_0520	-	Conserved hypothetical protein	paralogous to the upstream ORF tg0521; 7 probable
439	544	2,3270e+00	TGAM_0543	-	Uracil-DNA glycosylase superfamily protein	tg0544
440	442	2,3275e+00	TGAM_0441	-	Polysaccharide deacetylase, putative	tg0442
441	1536	2,3317e+00	TGAM_1535	flaB4	Flagellin B4 precursor (flaB4)	1 probable transmembrane helix predicted by modhmm
442	1511	2,3324e+00	TGAM_1510	-	Hypothetical protein	tg1511
443	1275	2,3328e+00	TGAM_1274	-	Nitroreductase	tg1275
444	1103	2,3339e+00	TGAM_1102	-	Predicted ATPase of the PP-loop superfamily	tg1103
445	1865	2,3341e+00	TGAM_1864	-	Conserved hypothetical protein	tg1865
446	2075	2,3358e+00	TGAM_2074	radB	DNA repair and recombination protein radB (radB)	tg2075
447	14	2,3362e+00	TGAM_0013	-	Glycoside hydrolase, family 57, putative	1 probable transmembrane helix predicted by modhmm
448	524	2,3366e+00	TGAM_0523	-	Conserved hypothetical protein	7 probable transmembrane helices predicted by
449	1537	2,3370e+00	TGAM_1536	flaB5	Flagellin B5 precursor (flaB5)	1 probable transmembrane helix predicted by modhmm
450	135	2,3385e+00	TGAM_0134	-	Conserved hypothetical protein	tg0135
451	1308	2,3392e+00	TGAM_1307	-	Conserved hypothetical protein	3 probable transmembrane helices predicted by
452	952	2,3420e+00	TGAM_0951	-	Conserved hypothetical protein	2 probable transmembrane helices predicted by
453	1840	2,3427e+00	TGAM_1839	-	Conserved hypothetical protein	Belongs to DUF509 family
454	1567	2,3458e+00	TGAM_1566	scrK	Fructokinase (scrK)	1 probable transmembrane helix predicted by modhmm
455	2154	2,3486e+00	TGAM_2153	-	Glycosyltransferase, family 2	2 probable transmembrane helices predicted by
456	1669	2,3486e+00	TGAM_1668	eIF-2BII	Translation initiation factor eIF-2B subunit	tg1669
457	1265	2,3490e+00	TGAM_1264	-	Hypothetical protein	1 probable transmembrane helix predicted by modhmm
458	685	2,3496e+00	TGAM_0684	-	Conserved hypothetical protein	tg0685
459	167	2,3517e+00	TGAM_0166	-	Nucleic acid-binding protein, containing OB-fold	tg0167
460	1896	2,3517e+00	TGAM_1895	-	Conserved hypothetical protein, L-fucose	tg1896
461	1524	2,3520e+00	TGAM_1523	-	Conserved hypothetical protein	tg1524
462	161	2,3523e+00	TGAM_0160	nrdG	Anaerobic ribonucleotide triphosphate reductase	tg0161
463	1145	2,3525e+00	TGAM_1144	-	Conserved hypothetical protein	tg1145
464	2055	2,3535e+00	TGAM_2054	fecD-2	Iron(III) dicitrate transport system permease	8 probable transmembrane helices predicted by
465	864	2,3549e+00	TGAM_0863	-	Conserved hypothetical protein	tg0864
466	444	2,3554e+00	TGAM_0443	-	Conserved hypothetical protein	tg0444
467	1304	2,3570e+00	TGAM_1303	-	Transcription regulator, arsR family, putative	tg1304
468	1709	2,3570e+00	TGAM_1708	-	Conserved hypothetical protein	1 probable transmembrane helix predicted by modhmm
469	675	2,3576e+00	TGAM_0674	-	Hypothetical protein	tg0675
470	1101	2,3585e+00	TGAM_1100	-	Nucleotidyltransferase	tg1101
471	301	2,3591e+00	TGAM_0300	-	Conserved hypothetical protein	tg0301
472	249	2,3598e+00	TGAM_0248	fdh1B	formate dehydrogenase I subunit B (fdh1B)	tg0249
473	467	2,3603e+00	TGAM_0466	-	Integral membrane protein	5 probable transmembrane helices predicted by
474	587	2,3605e+00	TGAM_0586	-	Conserved hypothetical protein	2 probable transmembrane helices predicted by
475	846	2,3617e+00	TGAM_0845	-	ABC transporter, ATP-binding protein	tg0846
476	1003	2,3641e+00	TGAM_1002	-	Conserved hypothetical protein	8 probable transmembrane helices predicted by
477	514	2,3653e+00	TGAM_0513	-	ATPase of the AAA superfamily, putative	tg0514
478	217	2,3658e+00	TGAM_0216	-	Transcription regulatory membrane protein,	10 probable transmembrane helices predicted by
479	1863	2,3664e+00	TGAM_1862	-	Conserved hypothetical protein	Belongs to DUF998 family; 6 probable transmembrane
480	2082	2,3679e+00	TGAM_2081	-	Conserved hypothetical protein, containing	124 nt overlap with tg2080
481	1161	2,3687e+00	TGAM_1160	-	ATPase of the AAA superfamily, putative AsnC/Lrp	Contains 2 HTH motives
482	517	2,3696e+00	TGAM_0516	cbiZ	Adenosylcobinamide amidohydrolase (AdoCbi	tg0517
483	1848	2,3711e+00	TGAM_1847	-	Conserved hypothetical protein	tg1848
484	17	2,3727e+00	TGAM_0016	-	Glycosyltransferase, family 1	tg0017
485	258	2,3732e+00	TGAM_0257	-	Nucleotide binding protein, putative, containing	tg0258
486	2067	2,3739e+00	TGAM_2066	-	Nucleotidyltransferase, putative, poly(A)	tg2067
487	313	2,3742e+00	TGAM_0312	-	Conserved hypothetical protein	2 probable transmembrane helices predicted by
488	696	2,3745e+00	TGAM_0695	-	Conserved hypothetical protein	tg0696
489	1918	2,3750e+00	TGAM_1917	-	Conserved hypothetical protein	tg1918
490	1660	2,3753e+00	TGAM_1659	truA	tRNA-pseudouridine synthase A (truA)	tg_tRNA-Pro2
491	967	2,3792e+00	TGAM_0966	-	ATPase of the AAA family	tg0967
492	1802	2,3799e+00	TGAM_1801	-	Cobalt transport protein, cbiQ family	2 probable transmembrane helices predicted by
493	1559	2,3819e+00	TGAM_1558	trmB-2	Transcription regulator, TrmB-like protein	tg1559
494	1227	2,3823e+00	TGAM_1226	-	Methyltransferase, ubiE/COQ5 family	tg1227
495	539	2,3837e+00	TGAM_0538	cobS	Cobalamin (5'-phosphate) synthase (cobS)	7 probable transmembrane helices predicted by
496	53	2,3840e+00	TGAM_0052	mbc1E	Membrane bound complex 1, subunit E (Mbc1E)	3 probable transmembrane helices predicted by
497	2062	2,3849e+00	TGAM_2061	-	Conserved hypothetical protein	1 probable transmembrane helix predicted by modhmm
498	1135	2,3851e+00	TGAM_1134	-	Conserved hypothetical protein	Belongs to DUF20 family; 8 probable transmembrane
499	1710	2,3852e+00	TGAM_1709	-	Conserved hypothetical protein	Ref AJ132781.1 (Thermococcus hydrothermalis
500	50	2,3923e+00	TGAM_0049	mbc1B	Membrane bound complex 1, subunit B (Mbc1B)	3 probable transmembrane helices predicted by
501	559	2,3926e+00	TGAM_0558	-	Metal-dependent hydrolase/oxidoreductase,	tg0559
502	915	2,3928e+00	TGAM_0914	-	Transcription regulator, putative	Contains 1 'Winged helix' DNA-binding domain in
503	425	2,3938e+00	TGAM_0424	-	Haloacid dehalogenase-like hydrolase	Belongs to subfamily IIA
504	823	2,3946e+00	TGAM_0822	cooC-2	Carbon monoxide dehydrogenase accessory protein,	tg0823
505	383	2,3951e+00	TGAM_0382	-	Hypothetical protein	8 probable transmembrane helices predicted by
506	387	2,3959e+00	TGAM_0386	glmS-1	Glucosamine--fructose-6-phosphate	1 probable transmembrane helix predicted by modhmm
507	1835	2,3968e+00	TGAM_1834	pepQ-2	Xaa-Pro dipeptidase (pepQ)	tg1835
508	1144	2,3972e+00	TGAM_1143	-	Hypothetical protein	2 probable transmembrane helices predicted by
509	879	2,3973e+00	TGAM_0878	srp19	Signal recognition particle, subunit SRP19	tg0879
510	687	2,3977e+00	TGAM_0686	-	Conserved hypothetical protein	tg0687
511	355	2,4003e+00	TGAM_0354	-	Nucleotide binding protein, putative, containing	tg0355
512	1365	2,4004e+00	TGAM_1364	-	Conserved hypothetical protein	Similar to PAB1880
513	1157	2,4009e+00	TGAM_1156	-	Conserved hypothetical protein	Belongs to DUF82 family
514	1292	2,4009e+00	TGAM_1291	-	Conserved hypothetical protein	tg1292
515	547	2,4022e+00	TGAM_0546	-	Hypothetical protein	tg0547
516	452	2,4022e+00	TGAM_0451	-	Conserved hypothetical protein	tg0452
517	1860	2,4041e+00	TGAM_1859	-	Conserved hypothetical protein	12 probable transmembrane helices predicted by
518	588	2,4048e+00	TGAM_0587	-	Conserved hypothetical protein	Belongs to DUF84 family
519	331	2,4049e+00	TGAM_0330	pyrC	Dihydroorotase (pyrC)	tg0331
520	1294	2,4057e+00	TGAM_1293	-	CRISPR-associated protein Cas5, Apern subtype	see TIGR01874
521	65	2,4059e+00	TGAM_0064	mhy2B	formate hydrogenlyase II subunit B (Mhy2B)	tg0065
522	1112	2,4078e+00	TGAM_1111	cyaB-2	Adenylyl cyclase, CyaB-type, putative (CyaB)	tg1112
523	1324	2,4085e+00	TGAM_1323	-	Conserved hypothetical protein	Belongs to DUF257 family
524	1766	2,4086e+00	TGAM_1765	-	GTP hydrolase, putative	Contains P-loop containing nucleoside triphosphate
525	382	2,4120e+00	TGAM_0381	-	ATPase, BadF/BadG/BcrA/BcrD type	tg0382
526	1127	2,4122e+00	TGAM_1126	-	Conserved hypothetical protein	3 probable transmembrane helices predicted by
527	269	2,4125e+00	TGAM_0268	-	Phosphate transporter	Belongs to PHO-4 family; 9 probable transmembrane
528	1067	2,4125e+00	TGAM_1066	-	Transcription regulator, putative, containing	4 probable transmembrane helices predicted by
529	1465	2,4127e+00	TGAM_1464	-	Conserved hypothetical protein	tg1465
530	791	2,4132e+00	TGAM_0790	-	Conserved hypothetical protein	Belongs to UPF0047 family
531	1798	2,4155e+00	TGAM_1797	-	Conserved hypothetical protein	tg1798
532	1961	2,4158e+00	TGAM_1960	eno-2	Enolase-related protein (eno)	tg1961
533	1017	2,4169e+00	TGAM_1016	-	ABC-type Fe3+ transport system, periplasmic	2 probable transmembrane helices predicted by
534	1841	2,4172e+00	TGAM_1840	-	Putative transcriptional regulator copG family	tg1841
535	310	2,4183e+00	TGAM_0309	-	Conserved hypothetical protein	tg0310
536	164	2,4183e+00	TGAM_0163	-	Conserved hypothetical protein	tg0164
537	1364	2,4189e+00	TGAM_1363	-	Conserved hypothetical protein	1 probable transmembrane helix predicted by modhmm
538	2007	2,4199e+00	TGAM_2006	-	Regulatory protein HTH/ArsR family, disease	Contains 3 TRP repeats
539	1204	2,4203e+00	TGAM_1203	-	Metallophosphoesterase, MJ0912 type	Contains 1 calcineurin-like phosphoesterase domain
540	1066	2,4219e+00	TGAM_1065	citG	ATP:dephospho-CoA triphosphoribosyl transferase	tg1066
541	12	2,4219e+00	TGAM_0011	-	Conserved hypothetical protein	6 probable transmembrane helices predicted by
542	222	2,4244e+00	TGAM_0221	-	Transcription regulator, arsR family	tg0222
543	2041	2,4254e+00	TGAM_2040	-	Conserved hypothetical protein	2 probable transmembrane helices predicted by
544	558	2,4273e+00	TGAM_0557	-	Dinitrogenase iron-molybdenum cofactor, NIF B/Y/X	tg0558
545	140	2,4278e+00	TGAM_0139	rbsK	Sugar kinase, putative ribokinase (rbsK)	tg0140
546	363	2,4280e+00	TGAM_0362	-	Transcription regulator, copG/nikR family	tg0363
547	1046	2,4292e+00	TGAM_1045	-	Gins 15 protein	tg1046
548	726	2,4305e+00	TGAM_0725	cdpgs	Cyclic 2,3-diphosphoglycerate synthase (cdpgs)	tg0726
549	2022	2,4306e+00	TGAM_2021	-	Conserved hypothetical protein	1 probable transmembrane helix predicted by modhmm
550	1676	2,4313e+00	TGAM_1675	-	Arginase related protein	tg1676
551	796	2,4372e+00	TGAM_0795	-	Conserved hypothetical protein	6 probable transmembrane helices predicted by
552	1416	2,4383e+00	TGAM_1415	-	Membrane protein, putative	Contains 1 DUF6 domain; 7 probable transmembrane
553	1822	2,4418e+00	TGAM_1821	tfx	Archaeal regulatory protein tfx, LuxR family	tg_tRNA-Thr3
554	1583	2,4431e+00	TGAM_1582	-	Permease, major facilitator superfamily	9 probable transmembrane helices predicted by
555	1851	2,4439e+00	TGAM_1850	-	ABC-type sugar transporter, permease component	6 probable transmembrane helices predicted by
556	1203	2,4440e+00	TGAM_1202	-	Hypothetical protein	2 probable transmembrane helices predicted by
557	437	2,4452e+00	TGAM_0436	thiL	Thiamine monophosphate kinase (thiL)	tg0437
558	1489	2,4457e+00	TGAM_1488	-	ABC-type transport system, permease component	Belongs to family 2 of ABC transporters; 6 probable
559	1869	2,4467e+00	TGAM_1868	rumA-1	23S rRNA (uracil-5-)-methyltransferase (rumA)	tg1869
560	2127	2,4478e+00	TGAM_2126	-	Signal peptidase, peptidase S26B	2 probable transmembrane helices predicted by
561	618	2,4487e+00	TGAM_0617	-	RecA family AAA ATPase	Contains 1 RecA_2 (PS50162) domain, 1 P_Loop
562	1138	2,4495e+00	TGAM_1137	-	Membrane-bound phosphoesterase, PAP2 superfamily	6 probable transmembrane helices predicted by
563	1298	2,4500e+00	TGAM_1297	-	CRISPR-associated protein Cas6	See TIGR01877
564	1751	2,4501e+00	TGAM_1750	-	Conserved hypothetical protein	Belongs to DUF125 family; 5 probable transmembrane
565	182	2,4501e+00	TGAM_0181	-	Conserved hypothetical protein	Belongs to DUF457 family, predicted membrane-bound
566	1736	2,4514e+00	TGAM_1735	-	Conserved hypothetical protein	Contains 2 CBS domains
567	440	2,4549e+00	TGAM_0439	-	Conserved hypothetical protein	Belongs to UPF0104 family; 5 probable transmembrane
568	1122	2,4552e+00	TGAM_1121	natB	ABC-type transport protein, Na+ efflux pump	6 probable transmembrane helices predicted by
569	1788	2,4555e+00	TGAM_1787	-	Conserved hypothetical protein	tg1788
570	637	2,4582e+00	TGAM_0636	-	Conserved hypothetical protein	tg0637
571	260	2,4588e+00	TGAM_0259	-	conserved hypothetical protein	Contains DUF103 domain and Nucleotidyltransferase
572	1619	2,4609e+00	TGAM_1618	-	Hypothetical protein	tg1619
573	1435	2,4612e+00	TGAM_1434	-	Prokaryotic ATPase, AAA superfamily	Contains Archaeal ATPase domain (PF01637)
574	1369	2,4616e+00	TGAM_1368	ptpS-1	6-pyruvoyl tetrahydrobiopterin synthase (ptpS)	tg1369
575	1481	2,4631e+00	TGAM_1480	-	Conserved hypothetical protein	2 probable transmembrane helices predicted by
576	2010	2,4651e+00	TGAM_2009	-	Cysteine proteinase, putative	Contains SSF54001 signature and good convergence
577	324	2,4670e+00	TGAM_0323	-	Conserved hypothetical protein	2 probable transmembrane helices predicted by
578	1910	2,4675e+00	TGAM_1909	-	Conserved hypothetical protein	Belongs to DUF89 family
579	595	2,4677e+00	TGAM_0594	lmbE	N-acetylglucosaminylphosphatidylinositol	tg0595
580	1156	2,4695e+00	TGAM_1155	-	Nucleotide-binding protein, putative	Contains 1 HEPN
581	279	2,4697e+00	TGAM_0278	-	Conserved hypothetical protein	UPF0153 family
582	128	2,4709e+00	TGAM_0127	dp1	DNA polymerase II small subunit (dp1/polB)	tg0128
583	1395	2,4720e+00	TGAM_1394	-	Metal-dependent phosphoesterase, putative	tg1395
584	673	2,4723e+00	TGAM_0672	-	Conserved hypothetical protein	tg0673
585	288	2,4729e+00	TGAM_0287	-	Conserved hypothetical protein	2 probable transmembrane helices predicted by
586	808	2,4735e+00	TGAM_0807	-	Membrane protein, DUF340 family, putative	6 probable transmembrane helices predicted by
587	1095	2,4778e+00	TGAM_1094	-	Conserved hypothetical protein	tg1095
588	388	2,4788e+00	TGAM_0387	-	Conserved hypothetical protein	tg0388
589	1571	2,4793e+00	TGAM_1570	-	Permease, major facilitator superfamily	12 probable transmembrane helices predicted by
590	1486	2,4800e+00	TGAM_1485	-	Conserved hypothetical protein	Belongs to DUF835 family; 7 probable transmembrane
591	620	2,4801e+00	TGAM_0619	-	Conserved hypothetical protein	tg0620
592	749	2,4802e+00	TGAM_0748	-	Conserved hypothetical protein	tg0749
593	670	2,4816e+00	TGAM_0669	-	Conserved hypothetical protein	tg0670
594	1210	2,4818e+00	TGAM_1209	-	Conserved hypothetical protein	Belongs to DUF504 family
595	1523	2,4832e+00	TGAM_1522	-	Conserved hypothetical protein	tg_5SrRNA2
596	418	2,4833e+00	TGAM_0417	-	Conserved hypothetical protein	tg0418
597	1126	2,4839e+00	TGAM_1125	-	Conserved hypothetical protein	5 probable transmembrane helices predicted by
598	1207	2,4847e+00	TGAM_1206	-	Hypothetical protein	8 probable transmembrane helices predicted by
599	1483	2,4856e+00	TGAM_1482	-	Conserved hypothetical protein	tg1483
600	612	2,4861e+00	TGAM_0611	udp-1	Uridine phosphorylase (udp)	tg0612
601	1086	2,4864e+00	TGAM_1085	-	Conserved hypothetical protein	Belongs to DUF447 family
602	1699	2,4866e+00	TGAM_1698	-	ABC-type transporter, ATP-binding component	6 probable transmembrane helices predicted by
603	1205	2,4895e+00	TGAM_1204	-	Conserved hypothetical protein, containing	tg1205
604	534	2,4902e+00	TGAM_0533	-	Conserved hypothetical protein	tg0534
605	1603	2,4904e+00	TGAM_1602	-	Conserved hypothetical protein	tg1603
606	905	2,4908e+00	TGAM_0904	ksgA	Ribosomal RNA adenine methylase transferase	tg0905
607	797	2,4913e+00	TGAM_0796	-	Conserved hythotetical protein	2 probable transmembrane helices predicted by
608	960	2,4939e+00	TGAM_0959	-	Carbon-nitrogen hydrolase	tg0960
609	1487	2,4944e+00	TGAM_1486	-	Conserved hypothetical protein	Contains 3 WD-40 repeat units; 2 probable
610	414	2,4954e+00	TGAM_0413	-	Conserved hypothetical protein	tg0414
611	1208	2,4982e+00	TGAM_1207	-	Hypothetical protein	1 probable transmembrane helix predicted by modhmm
612	340	2,4994e+00	TGAM_0339	-	Conserved hypothetical protein	tg0340
613	739	2,5003e+00	TGAM_0738	-	Divalent cation transporter, MgtE-like protein	Contains 2 MgtE integral membrane regions; 9
614	1255	2,5008e+00	TGAM_1254	ribD	Riboflavin biosynthesis protein ribD (ribD)	Bifunctional deaminase-reductase; 1 probable
615	664	2,5022e+00	TGAM_0663	-	Conserved hypothetical protein	tg0664
616	1834	2,5047e+00	TGAM_1833	-	Conserved hypothetical protein	1 probable transmembrane helix predicted by modhmm
617	1026	2,5049e+00	TGAM_1025	-	Conserved hypothetical protein	Belongs to DUF1667 family
618	1296	2,5058e+00	TGAM_1295	-	CRISPR-associated HD domain protein	See TIGR01596
619	1655	2,5064e+00	TGAM_1654	-	Hypothetical protein	1 probable transmembrane helix predicted by modhmm
620	1584	2,5088e+00	TGAM_1583	-	Transcription regulator, putative, ArsR family	tg1584
621	1901	2,5112e+00	TGAM_1900	pyrE	Orotate phosphoribosyltransferase (pyrE)	tg1901
622	491	2,5116e+00	TGAM_0490	dcd	Deoxycytidine triphosphate deaminase (dCTP	tg_tRNA-Arg1
623	1320	2,5118e+00	TGAM_1319	npdA	NAD-dependent protein deacetylase, Sir2 family	tg1320
624	644	2,5121e+00	TGAM_0643	-	Undecaprenol kinase related protein	7 probable transmembrane helices predicted by
625	1302	2,5123e+00	TGAM_1301	-	Conserved hypothetical protein	Contains Nucleoside triphosphate hydrolase
626	25	2,5144e+00	TGAM_0024	-	Zinc-dependant protease, putative	6 probable transmembrane helices predicted by
627	1430	2,5153e+00	TGAM_1429	-	Conserved hypothetical protein	4 probable transmembrane helices predicted by
628	129	2,5163e+00	TGAM_0128	cdc6	Cell division control protein 6-like protein	tg0129
629	315	2,5178e+00	TGAM_0314	dph5	Diphthine synthase (Diphtamide biosynthesis	tg_tRNA-Val1
630	2147	2,5178e+00	TGAM_2146	algD	GDP-mannose 6-dehydrogenase (algD)	tg2147
631	1928	2,5201e+00	TGAM_1927	rpoH	DNA-directed RNA polymerase subunit H (rpoH)	tg_tRNA-Gly2
632	1010	2,5209e+00	TGAM_1009	-	Conserved hypothetical protein	tg1010
633	1209	2,5223e+00	TGAM_1208	-	Hydrolase, metallo-beta-lactamase superfamily	tg1209
634	481	2,5233e+00	TGAM_0480	-	Periplasmic binding protein	Duplicated PF01497 domains; 1 probable transmembrane
635	775	2,5235e+00	TGAM_0774	-	Terpenoid cyclase/protein prenyltransferase	1 probable transmembrane helix predicted by modhmm
636	585	2,5236e+00	TGAM_0584	-	Conserved hypothetical protein	8 probable transmembrane helices predicted by
637	1119	2,5252e+00	TGAM_1118	-	Peptidase M50, putative membrane-associated zinc	6 probable transmembrane helices predicted by
638	1449	2,5273e+00	TGAM_1448	-	Conserved hypothetical protein	Belongs to DUF373 family; 6 probable transmembrane
639	1423	2,5287e+00	TGAM_1422	eIF1A	eIF1A translation initiation factor eIF-1A	tg1423
640	1579	2,5288e+00	TGAM_1578	-	Acetyltransferase, GNAT family	tg1579
641	95	2,5296e+00	TGAM_0094	-	ABC-type amino acid transport system, permease	C terminal part is tg0095. Possibly a frameshift; 1
642	407	2,5310e+00	TGAM_0406	-	Oligosaccharyl transferase STT3 subunit	10 probable transmembrane helices predicted by
643	1128	2,5353e+00	TGAM_1127	-	Conserved hypothetical protein	tg1128
644	1366	2,5354e+00	TGAM_1365	-	Calcium-binding protein, putative	Contains thrombospondin type 3 repeat
645	1201	2,5357e+00	TGAM_1200	-	Conserved hypothetical membrane protein	2 probable transmembrane helices predicted by
646	803	2,5374e+00	TGAM_0802	sfsA	Sugar fermentation stimulation protein (sfsA)	tg0803
647	1043	2,5382e+00	TGAM_1042	-	Transcription regulator, SpoVT/AbrB family	tg1043
648	218	2,5395e+00	TGAM_0217	-	Metallo-beta-lactamase superfamily protein	Possibly related to Ribonuclease Z
649	267	2,5403e+00	TGAM_0266	vorD	Ketoisovalerate oxidoreductase subunit vorD	tg0267
650	772	2,5411e+00	TGAM_0771	-	Conserved hypothetical protein	Belongs to DUF361 family; 1 probable transmembrane
651	950	2,5418e+00	TGAM_0949	-	Nucleotide binding protein, putative, containing	tg0950
652	1073	2,5420e+00	TGAM_1072	-	Putative phosphoglycolate phosphatase fused to	tg1073
653	1429	2,5429e+00	TGAM_1428	-	Conserved hypothetical protein	Contains 1 Homeodomain-like domain in C-term
654	1094	2,5430e+00	TGAM_1093	-	S-adenosyl-L-methionine-dependent	tg1094
655	1789	2,5449e+00	TGAM_1788	-	Conserved hypothetical protein	tg1789
656	2110	2,5454e+00	TGAM_2109	arsB	Arsenical pump membrane protein (arsB)	12 probable transmembrane helices predicted by
657	2065	2,5457e+00	TGAM_2064	-	ATPase of the AAA superfamily, putative	tg2065
658	821	2,5468e+00	TGAM_0820	fecD-1	Iron(III) dicitrate transport system permease	8 probable transmembrane helices predicted by
659	343	2,5469e+00	TGAM_0342	-	Membrane transport protein	10 probable transmembrane helices predicted by
660	583	2,5469e+00	TGAM_0582	-	Conserved hypothetical protein	tg0583
661	1117	2,5488e+00	TGAM_1116	-	Conserved hypothetical protein	1 probable transmembrane helix predicted by modhmm
662	1588	2,5490e+00	TGAM_1587	-	Zinc-dependent metallopeptidase, putative	Contains zinc-binding region signature (PS00142)
663	1133	2,5496e+00	TGAM_1132	-	Conserved hypothetical protein	tg1133
664	171	2,5496e+00	TGAM_0170	-	Putative transcription regulator	Contains 1 Winged helix DNA-binding domain
665	1080	2,5502e+00	TGAM_1079	-	Metallopeptidase, family M50	5 probable transmembrane helices predicted by
666	961	2,5503e+00	TGAM_0960	-	SAM-dependent methyltransferase, putative	tg0961
667	2047	2,5504e+00	TGAM_2046	-	Conserved hypothetical protein	6 probable transmembrane helices predicted by
668	308	2,5505e+00	TGAM_0307	-	Pyridoxal phosphate-dependent aminotransferase,	tg0308
669	325	2,5517e+00	TGAM_0324	spoU	RNA methyltransferase (spoU/TrmH)	Belongs to trmH/spoU family of rRNA methylases
670	293	2,5530e+00	TGAM_0292	-	Conserved hypothetical protein	1 probable transmembrane helix predicted by modhmm
671	1399	2,5546e+00	TGAM_1398	-	Metal-dependent phosphohydrolase, HD superfamily	tg1399
672	1532	2,5546e+00	TGAM_1531	-	SAM-dependent methyltransferase	tg1532
673	2086	2,5567e+00	TGAM_2085	-	Conserved hypothetical protein	Belongs to UPF0175 family
674	1383	2,5570e+00	TGAM_1382	korD	2-ketoglutarate ferredoxin oxidoreductase,	tg1383
675	151	2,5574e+00	TGAM_0150	-	P-loop ATPase, MJ1599 type	tg0151
676	200	2,5587e+00	TGAM_0199	-	Conserved hypothetical protein	1 probable transmembrane helix predicted by modhmm
677	676	2,5590e+00	TGAM_0675	-	Hypothetical protein	Some similarity with Orf181 [Pyrococcus sp. JT1]
678	51	2,5590e+00	TGAM_0050	mbc1C	Membrane bound complex 1, subunit C (Mbc1C)	3 probable transmembrane helices predicted by
679	54	2,5592e+00	TGAM_0054	mbc1F	Membrane bound complex 1, subunit F (Mbc1F)	3 probable transmembrane helices predicted by
680	782	2,5596e+00	TGAM_0781	-	Zinc-dependent protease, putative	tg0782
681	39	2,5603e+00	TGAM_0038	mbhJ	membrane bound hydrogenase, MbhJ subunit (MbhJ)	tg0039
682	1748	2,5608e+00	TGAM_1747	-	Hypothetical protein	Contains 16 parallel beta-helix repeat s (PbH1), 1
683	1030	2,5612e+00	TGAM_1029	-	Predicted DNA-binding protein containing OB-fold	tg1030
684	1628	2,5632e+00	TGAM_1627	-	Conserved hypothetical protein	Contains one DNA primase DnaG, DnaB-binding domain
685	2051	2,5652e+00	TGAM_2050	-	Conserved hypothetical protein	6 probable transmembrane helices predicted by
686	1886	2,5687e+00	TGAM_1885	-	Hypothetical protein	tg1886
687	1819	2,5689e+00	TGAM_1818	-	Conserved hypothetical protein	tg1819
688	944	2,5690e+00	TGAM_0943	-	Conserved hypothetical protein	tg0944
689	2084	2,5714e+00	TGAM_2083	-	Conserved hypothetical protein	2 probable transmembrane helices predicted by
690	730	2,5721e+00	TGAM_0729	-	Metal-dependent chlorohydrolase family protein	tg0730
691	1864	2,5730e+00	TGAM_1863	-	Putative DNA-binding protein	Contains 1 DUF296 domain
692	126	2,5734e+00	TGAM_0125	-	Conserved hypothetical protein	tg0126
693	1888	2,5735e+00	TGAM_1887	-	Conserved hypothetical protein	tg1888
694	1060	2,5760e+00	TGAM_1059	osmC-2	Osmotically inducible protein C-like protein	tg1060
695	1947	2,5774e+00	TGAM_1946	-	Conserved hypothetical protein	tg1947
696	728	2,5777e+00	TGAM_0727	-	Metal-dependent hydrolase, beta-lactamase	tg0728
697	329	2,5788e+00	TGAM_0328	-	Conserved hypothetical protein	Contains ARM repeat (SSF48371)
698	1962	2,5791e+00	TGAM_1961	rpoK	DNA-directed RNA polymerase subunit K (rpoK)	tg_tRNA-Pro3
699	1329	2,5792e+00	TGAM_1328	-	Conserved hypothetical protein	tg1329
700	1749	2,5811e+00	TGAM_1748	-	Regulatory protein HTH/ArsR family, disease	Contains 3 TRP repeats
701	345	2,5819e+00	TGAM_0344	priB	DNA primase large subunit (priB)	tg0345
702	155	2,5843e+00	TGAM_0154	-	Conserved hypothetical protein	Belongs to Radical SAM family
703	6	2,5854e+00	TGAM_0005	-	Conserved hypothetical protein	2 probable transmembrane helices predicted by
704	466	2,5872e+00	TGAM_0465	-	RNA-binding protein, putative	Contains THUMP domain
705	1346	2,5879e+00	TGAM_1345	-	Conserved hypothetical protein	Belongs to DUF357 family
706	1720	2,5880e+00	TGAM_1719	-	Conserved hypothetical protein	7 probable transmembrane helices predicted by
707	1422	2,5903e+00	TGAM_1421	-	Hydrolase, putative	tg1422
708	1904	2,5907e+00	TGAM_1903	-	Conserved hypothetical protein	tg1904
709	417	2,5913e+00	TGAM_0416	-	Stress reponse protein, putative, OsmC-like	tg0417
710	1510	2,5920e+00	TGAM_1509	-	Hypothetical protein	tg1510
711	1401	2,5925e+00	TGAM_1400	-	Conserved hypothetical protein	Contains one endoplasmic reticulum targeting
712	1633	2,5938e+00	TGAM_1632	xerC	xerC/D integrase/recombinase protein (xerC/xerD)	tg1633
713	1413	2,5945e+00	TGAM_1412	-	Biotin synthase related protein	tg1413
714	42	2,5955e+00	TGAM_0041	mbhG	membrane bound hydrogenase, MbhG subunit (MbhG)	3 probable transmembrane helices predicted by
715	1527	2,5956e+00	TGAM_1526	-	Quinoprotein dehydrogenase, putative	Contains 6 Beta-propeller repeats (SM00564); 1
716	2088	2,5960e+00	TGAM_2087	-	Conserved hypothetical protein	Contains a lambda repressor-like DNA-binding domain
717	653	2,5967e+00	TGAM_0652	-	Conserved hypothetical protein	3 probable transmembrane helices predicted by
718	1277	2,5970e+00	TGAM_1276	-	ATPase, putative, Cdc48 related	Contains 1 Cdc48 domain 2-like structural motif
719	1186	2,5976e+00	TGAM_1185	lamB	Lactam utilization related protein (lamB)	tg1186
720	837	2,5978e+00	TGAM_0836	-	ABC-type multidrug transporter permease protein	6 probable transmembrane helices predicted by
721	1548	2,5984e+00	TGAM_1547	-	Conserved hypothetical protein	tg1548
722	1891	2,5993e+00	TGAM_1890	-	Conserved hypothetical protein, ftsZ	tg1891
723	2052	2,6012e+00	TGAM_2051	-	Conserved hypothetical protein	Belongs to DUF437 family
724	193	2,6032e+00	TGAM_0192	-	Conserved hypothetical protein	4 probable transmembrane helices predicted by
725	830	2,6035e+00	TGAM_0829	tbp-2	TATA box-binding protein, transcription	tg0830
726	323	2,6048e+00	TGAM_0322	panE	2-dehydropantoate reductase (panE)	1 probable transmembrane helix predicted by modhmm
727	1445	2,6054e+00	TGAM_1444	-	Transcription regulator, PadR-like family	tg1445
728	2106	2,6058e+00	TGAM_2105	-	Conserved hypothetical protein	Belongs to DUF257 family
729	1136	2,6063e+00	TGAM_1135	pncA	Pyrazinamidase/nicotinamidase (pncA)	tg1136
730	859	2,6063e+00	TGAM_0858	-	Conserved hypothetical protein	tg0859
731	1058	2,6067e+00	TGAM_1057	-	Peptidase C26	Belongs to Class-I Glutamine amidotransferase
732	1105	2,6071e+00	TGAM_1104	feoA	Fe2+ transport protein A, putative (FeoA)	tg1105
733	924	2,6077e+00	TGAM_0923	hit	Histidine triad (HIT) protein (hit)	tg0924
734	2130	2,6079e+00	TGAM_2129	-	Conserved hypothetical protein	Belongs to DUF46 family; 5 probable transmembrane
735	1897	2,6094e+00	TGAM_1896	-	Hypothetical protein	1 probable transmembrane helix predicted by modhmm
736	2117	2,6102e+00	TGAM_2116	-	Nucleotidyltransferase containing PAP/25A core	tg2117
737	582	2,6113e+00	TGAM_0581	pdaD	Pyruvoyl-dependent arginine decarboxylase	tg0582
738	125	2,6133e+00	TGAM_0124	-	Conserved hypothetical protein	tg_tRNA-Trp
739	1542	2,6136e+00	TGAM_1541	flaH	Flagella-related protein H, putative ATPase	tg1542
740	1590	2,6138e+00	TGAM_1589	pdh	Prephenate dehydrogenase (pdh)	tg1590
741	1938	2,6143e+00	TGAM_1937	-	ATP binding protein, XPA-binding protein 1-like	tg1938
742	1780	2,6146e+00	TGAM_1779	-	Radical SAM protein, elongator protein	tg1780
743	642	2,6155e+00	TGAM_0641	-	Conserved hypothetical protein	Belongs to DUF835 family; 7 probable transmembrane
744	1880	2,6161e+00	TGAM_1879	-	Conserved hypothetical protein	1 probable transmembrane helix predicted by modhmm
745	173	2,6168e+00	TGAM_0172	moaE	moaE molybdopterin synthase, large chain (moaE)	tg0173
746	1240	2,6172e+00	TGAM_1239	-	Hypothetical protein	8 probable transmembrane helices predicted by
747	470	2,6189e+00	TGAM_0469	-	Conserved hypothetical protein	tg0470
748	629	2,6210e+00	TGAM_0628	-	ABC-type transport protein, ATPase component	tg0629
749	935	2,6237e+00	TGAM_0934	mobA-2	Molybdopterin-guanine dinucleotide biosynthesis	tg0935
750	2029	2,6239e+00	TGAM_2028	mmdC	Methylmalonyl-CoA decarboxylase gamma chain	tg2029
751	516	2,6246e+00	TGAM_0515	-	Conserved hypothetical protein	2 probable transmembrane helices predicted by
752	1175	2,6249e+00	TGAM_1174	-	Conserved hypothetical protein	tg1175
753	333	2,6254e+00	TGAM_0332	dppB	Dipeptide transport system permease protein dppB	6 probable transmembrane helices predicted by
754	658	2,6275e+00	TGAM_0657	-	Conserved hypothetical protein	4 probable transmembrane helices predicted by
755	74	2,6289e+00	TGAM_0073	nadE	NH(3)-dependent NAD synthetase (nadE)	tg0074
756	550	2,6295e+00	TGAM_0549	icmt	Protein-S-isoprenylcysteine O-methyltransferase,	3 probable transmembrane helices predicted by
757	1799	2,6296e+00	TGAM_1798	-	Conserved hypothetical protein	7 probable transmembrane helices predicted by
758	1178	2,6299e+00	TGAM_1177	-	Excinuclease ABC, C subunit related protein	Contains N-terminal domain of UvrC homology region
759	350	2,6302e+00	TGAM_0349	uspA-1	Universal stress protein (UspA)	tg0350
760	966	2,6302e+00	TGAM_0965	-	Conserved hypothetical protein	tg0966
761	1640	2,6307e+00	TGAM_1639	-	Conserved hypothetical protein	tg1640
762	1545	2,6344e+00	TGAM_1544	pcm	Protein-L-isoaspartate O-methyltransferase (pcm)	tg1545
763	1667	2,6345e+00	TGAM_1666	-	Conserved hypothetical protein	tg1667
764	2148	2,6352e+00	TGAM_2147	galU	UTP-glucose-1-phosphate uridylyltransferase	tg2148
765	409	2,6361e+00	TGAM_0408	dpm1-1	Dolichol-phosphate mannosyltransferase (dpm1)	4 probable transmembrane helices predicted by
766	1301	2,6373e+00	TGAM_1300	-	Conserved hypothetical protein, lectin related	1 probable transmembrane helix predicted by modhmm
767	1552	2,6378e+00	TGAM_1551	purB	Adenylosuccinate lyase (purB)	tg1552
768	360	2,6397e+00	TGAM_0359	pdhx	Proline dehydrogenase, delta subunit (pdhx)	tg0360
769	2070	2,6397e+00	TGAM_2069	-	Conserved hypothetical protein	tg2070
770	1551	2,6397e+00	TGAM_1550	pyk	Pyruvate kinase (pyk)	tg1551
771	874	2,6409e+00	TGAM_0873	dppD	ABC-type dipeptide/oligopeptide transport system,	tg0874
772	1693	2,6427e+00	TGAM_1692	-	Conserved hypothetical protein	tg1693
773	773	2,6428e+00	TGAM_0772	-	Conserved hypothetical protein	2 probable transmembrane helices predicted by
774	137	2,6436e+00	TGAM_0136	-	Thermonuclease-like protein	1 probable transmembrane helix predicted by modhmm
775	1508	2,6444e+00	TGAM_1507	-	Hypothetical protein	tg1508
776	780	2,6456e+00	TGAM_0779	-	Phosphatidate cytidylyltransferase, putative	May be related to the dochichol kinases; 6 probable
777	1694	2,6470e+00	TGAM_1693	glpQ	Glycerophosphoryl diester phosphodiesterase	tg1694
778	274	2,6472e+00	TGAM_0273	coaD	Phosphopantetheine adenylyltransferase (coaD)	tg0274
779	2073	2,6476e+00	TGAM_2072	-	Transcription regulator, SpoVT/AbrB family	tg2073
780	1033	2,6481e+00	TGAM_1032	-	Esterase, putative	1 probable transmembrane helix predicted by modhmm
781	68	2,6505e+00	TGAM_0067	frhG	Coenzyme F420 hydrogenase subunit gamma (frhG)	tg0068
782	284	2,6513e+00	TGAM_0283	secDF	Protein export membrane protein, SecD/SecF family	6 probable transmembrane helices predicted by
783	479	2,6515e+00	TGAM_0478	-	Conserved hypothetical protein	1 probable transmembrane helix predicted by modhmm
784	1843	2,6519e+00	TGAM_1842	-	ATPase involved in chromosome partitioning,	tg1843
785	1351	2,6520e+00	TGAM_1350	-	Prokaryotic ATPase, AAA superfamily	Contains Archaeal ATPase domain (PF01637)
786	2076	2,6521e+00	TGAM_2075	-	Metallo-beta-lactamase superfamily protein	tg2076
787	591	2,6539e+00	TGAM_0590	-	Conserved hypothetical protein	tg0591
788	600	2,6540e+00	TGAM_0599	-	Maltogenic alpha-amylase	tg0600
789	748	2,6559e+00	TGAM_0747	purE	Phosphoribosylaminoimidazole carboxylase,	tg0748
790	1192	2,6560e+00	TGAM_1191	-	Conserved hypothetical protein	tg1192
791	2108	2,6572e+00	TGAM_2107	tldD	Peptidase U62, modulator of DNA gyrase, PmbA/TldD	tg2108
792	1958	2,6587e+00	TGAM_1957	-	Transcription regulator, PadR-like family	tg1958
793	1700	2,6588e+00	TGAM_1699	-	ABC-type transport system, ATPase component,	tg1700
794	747	2,6599e+00	TGAM_0746	-	Conserved hypothetical protein	2 probable transmembrane helices predicted by
795	1916	2,6640e+00	TGAM_1915	-	Type I phosphodiesterase/nucleotide	tg1916
796	2019	2,6651e+00	TGAM_2018	-	Nucleotide binding protein, putative, containing	tg2019
797	1418	2,6653e+00	TGAM_1417	-	Conserved hypothetical protein	tg1418
798	1299	2,6662e+00	TGAM_1298	-	Nuclease, putative	Contains Restriction endonuclease-like structural
799	2021	2,6666e+00	TGAM_2020	rtcA	RNA 3'-terminal phosphate cyclase (rtcA)	tg2021
800	1037	2,6689e+00	TGAM_1036	-	Conserved hypothetical protein	12 probable transmembrane helices predicted by
801	2020	2,6694e+00	TGAM_2019	-	Hypothetical protein	Some similarity with PH1298 N term region
802	660	2,6696e+00	TGAM_0659	-	Conserved hypothetical protein	1 probable transmembrane helix predicted by modhmm
803	1442	2,6696e+00	TGAM_1441	-	Conserved hypothetical protein	tg1442
804	189	2,6708e+00	TGAM_0188	-	Conserved hypothetical protein	4 probable transmembrane helices predicted by
805	1092	2,6714e+00	TGAM_1091	rnhB	Ribonuclease HII (rnhB)	tg1092
806	1162	2,6715e+00	TGAM_1161	-	Permease, major facilitator superfamily	10 probable transmembrane helices predicted by
807	474	2,6732e+00	TGAM_0473	-	Xanthine/uracil permease family protein	13 probable transmembrane helices predicted by
808	1006	2,6750e+00	TGAM_1005	-	RNA-binding protein, containing S1 RNA binding	tg1006
809	2097	2,6769e+00	TGAM_2096	-	Conserved hypothetical protein	2 probable transmembrane helices predicted by
810	100	2,6788e+00	TGAM_0099	-	Conserved hypothetical protein, N-term fragment	C terminus is in tg0100
811	898	2,6794e+00	TGAM_0897	-	Prokaryotic ATPase, AAA superfamily	Contains Archaeal ATPase domain (PF01637)
812	1023	2,6798e+00	TGAM_1022	-	Iron-sulfur binding reductase	tg1023
813	432	2,6812e+00	TGAM_0431	speB	Agmatinase, putative, arginase family protein	tg0432
814	1167	2,6812e+00	TGAM_1166	-	Zinc metallopeptidase	tg1167
815	1325	2,6819e+00	TGAM_1324	-	Methylase, RNA modification protein, putative	tg1325
816	2081	2,6819e+00	TGAM_2080	-	alaRS-like alanyl-tRNA synthetase related	tg2081
817	1379	2,6835e+00	TGAM_1378	-	Conserved hypothetical protein	tg1379
818	901	2,6839e+00	TGAM_0900	-	Conserved hypothetical protein	7 probable transmembrane helices predicted by
819	290	2,6840e+00	TGAM_0289	-	Conserved hypothetical protein	Belongs to UPF0104 family; 8 probable transmembrane
820	1770	2,6846e+00	TGAM_1769	tmk	Thymidylate kinase (dTMP kinase) (tmk)	tg1770
821	1022	2,6847e+00	TGAM_1021	-	FAD/FMN-containing dehydrogenase	tg1022
822	1102	2,6852e+00	TGAM_1101	hypE-1	Hydrogenase expression/formation related protein	tg1102
823	649	2,6870e+00	TGAM_0648	-	Conserved hypothetical protein	Belongs to DUF63 family; 7 probable transmembrane
824	548	2,6876e+00	TGAM_0547	-	Conserved hypothetical protein	Belongs to DUF364 family, contains NAD(P)-binding
825	13	2,6881e+00	TGAM_0012	-	Hypothetical protein	6 probable transmembrane helices predicted by
826	537	2,6882e+00	TGAM_0536	mobA-1	Molybdopterin-guanine dinucleotide biosynthesis	tg0537
827	1121	2,6896e+00	TGAM_1120	acnX	Aconitase X, putative, Fe-S cluster subunit	Belongs to DUF521 family. Matches PIRSF006666. see
828	858	2,6901e+00	TGAM_0857	trkG/H	Potassium uptake protein, TrkH family (trkG/H)	12 probable transmembrane helices predicted by
829	672	2,6905e+00	TGAM_0671	-	Hypothetical protein	tg0672
830	1182	2,6920e+00	TGAM_1181	-	Sucrose-phosphate phosphatase, putative,	tg1182
831	1652	2,6926e+00	TGAM_1651	-	Conserved hypothetical protein	Belongs to DUF20 family; 6 probable transmembrane
832	1808	2,6926e+00	TGAM_1807	lysC	Aspartate kinase (lysC)	tg1808
833	463	2,6936e+00	TGAM_0462	-	Conserved hypothetical protein	Contains DUF124 domain
834	1756	2,6960e+00	TGAM_1755	birA-1	Biotin--acetyl-CoA-carboxylase ligase (birA)	tg1756
835	771	2,6968e+00	TGAM_0770	-	Conserved hypothetical protein	1 probable transmembrane helix predicted by modhmm
836	1878	2,6975e+00	TGAM_1877	truD	tRNA pseudouridylate synthase D (TruD)	tg1878
837	476	2,6975e+00	TGAM_0475	tfb-1	Transcription initiation factor TFIIB (tfb)	tg0476
838	1268	2,6977e+00	TGAM_1267	-	Putative carboligase of the ATP-grasp	C term part is in tg1266. Possibly a true
839	1143	2,6985e+00	TGAM_1142	-	Phosphate transporter	Belongs to PHO-4 family; 7 probable transmembrane
840	860	2,7007e+00	TGAM_0859	cyaB-1	Adenylate cyclase type 2, thermophiic (CyaB)	tg0860
841	175	2,7048e+00	TGAM_0174	moeB	Molybdopterin or thiamine synthase protein	tg0175
842	259	2,7052e+00	TGAM_0258	-	Nucleotidyltransferase	tg0259
843	495	2,7059e+00	TGAM_0494	-	Conserved hypothetical protein	Belongs to DUF1102 family; 1 probable transmembrane
844	725	2,7071e+00	TGAM_0724	-	2-phosphoglycerate kinase, containing ATP cone	tg0725
845	152	2,7079e+00	TGAM_0151	-	Conserved hypothetical protein	4 probable transmembrane helices predicted by
846	2135	2,7086e+00	TGAM_2134	-	HAD superfamily (subfamily IA) hydrolase	tg2135
847	2056	2,7094e+00	TGAM_2055	rimI	Ribosomal-protein-alanine acetyltransferase	tg2056
848	1796	2,7107e+00	TGAM_1795	-	Conserved hypothetical protein	1 probable transmembrane helix predicted by modhmm
849	1363	2,7110e+00	TGAM_1362	-	Permease, Auxin efflux carrier protein-like	9 probable transmembrane helices predicted by
850	396	2,7113e+00	TGAM_0395	-	Conserved hypothetical protein	tg0396
851	555	2,7114e+00	TGAM_0554	-	Conserved hypothetical protein	1 probable transmembrane helix predicted by modhmm
852	1097	2,7121e+00	TGAM_1096	-	Conserved hypothetical protein	tg1097
853	270	2,7137e+00	TGAM_0269	hflX	GTP-binding protein hflx (hflX)	tg0270
854	287	2,7138e+00	TGAM_0286	acdA-2	Acetyl-CoA synthetase (ADP forming), alpha chain	tg0287
855	942	2,7138e+00	TGAM_0941	-	Conserved hypothetical protein	tg0942
856	562	2,7144e+00	TGAM_0561	-	Predicted permease	Belongs to DUF81 family; 8 probable transmembrane
857	2087	2,7146e+00	TGAM_2086	-	Conserved hypothetical protein	Belongs to UPF0047 family
858	929	2,7147e+00	TGAM_0928	-	Conserved hypothetical protein	1 probable transmembrane helix predicted by modhmm
859	2050	2,7171e+00	TGAM_2049	prs	Ribose-phosphate pyrophosphokinase (prs)	tg2050
860	974	2,7173e+00	TGAM_0973	-	Voltage-gated potassium channel, putative	2 probable transmembrane helices predicted by
861	289	2,7175e+00	TGAM_0288	ppnK	Inorganic polyphosphate/ATP-NAD kinase	tg0289
862	86	2,7178e+00	TGAM_0085	-	Metallopeptidase M20, ArgE/dapE family	Possibly an acetylornithine deacetylase argE
863	22	2,7185e+00	TGAM_0021	-	Conserved hypothetical protein	tg0022
864	359	2,7198e+00	TGAM_0358	pdhf	Proline dehydrogenase, gamma subunit (pdhf)	tg0359
865	1061	2,7199e+00	TGAM_1060	-	Multiple antibiotic resistance (MarC)-related	6 probable transmembrane helices predicted by
866	239	2,7199e+00	TGAM_0238	-	Conserved hypothetical protein	tg0239
867	702	2,7207e+00	TGAM_0701	-	Radical SAM protein, elongator protein	tg0702
868	917	2,7212e+00	TGAM_0916	-	RNA-binding protein, translin-like protein	tg0917
869	945	2,7217e+00	TGAM_0944	-	Conserved hypothetical protein	tg0945
870	1821	2,7225e+00	TGAM_1820	lrgB	Murein hydrolase, putative lrgB-like protein	5 probable transmembrane helices predicted by
871	419	2,7227e+00	TGAM_0418	-	Glycoside hydrolase/deacetylase, putative	Contains SSF88713 domain
872	605	2,7247e+00	TGAM_0604	malK-1	ABC-type transport system, ATPase component,	tg0605
873	1643	2,7260e+00	TGAM_1642	-	ABC-type transport system, permease component	8 probable transmembrane helices predicted by
874	2100	2,7286e+00	TGAM_2099	btpA	btpA family protein (btpA)	tg2100
875	617	2,7303e+00	TGAM_0616	-	RecA-superfamily ATPase implicated in signal	tg0617
876	2139	2,7316e+00	TGAM_2138	-	Conserved hypothetical protein	1 probable transmembrane helix predicted by modhmm
877	1187	2,7327e+00	TGAM_1186	-	Nucleotide binding protein, putative, containing	tg1187
878	2111	2,7346e+00	TGAM_2110	-	Conserved hypothetical protein	tg2111
879	1211	2,7354e+00	TGAM_1210	rr-2	Rubrerythrin-related protein (Rr)	tg1211
880	1280	2,7355e+00	TGAM_1279	-	Conserved hypothetical protein	Contains a duplicated domain; 1 probable
881	1673	2,7357e+00	TGAM_1672	-	Conserved hypothetical protein	Belongs to GlnB-like superfamily
882	1154	2,7361e+00	TGAM_1153	-	Metallo-beta-lactamase superfamily protein	Putative phnP homolog
883	993	2,7368e+00	TGAM_0992	-	Transcription regulator, Lrp-AsnC family	1 probable transmembrane helix predicted by modhmm
884	1912	2,7387e+00	TGAM_1911	cmo	Tungsten-containing aldehyde ferredoxin	tg1912
885	1441	2,7392e+00	TGAM_1440	moaB	Molybdenum cofactor biosynthesis protein B	tg1441
886	1109	2,7395e+00	TGAM_1108	-	Conserved hypothetical protein	Contains DUF147 domain
887	700	2,7415e+00	TGAM_0699	-	Conserved membrane protein	Belongs to DUF95 family; 5 probable transmembrane
888	2113	2,7428e+00	TGAM_2112	-	Phosphoadenosine phosphosulfate (PAPS) reductase	tg2113
889	89	2,7434e+00	TGAM_0088	-	Conserved hypothetical protein	tg0089
890	276	2,7454e+00	TGAM_0275	-	Prokaryotic ATPase, AAA superfamily	Contains Archaeal ATPase domain (PF01637)
891	2017	2,7456e+00	TGAM_2016	-	Putative Translation factor	1 probable transmembrane helix predicted by modhmm
892	1016	2,7461e+00	TGAM_1015	fbpB	ABC-type Fe3+ transport system permease component	12 probable transmembrane helices predicted by
893	2012	2,7475e+00	TGAM_2011	-	Permease, major facilitator superfamily	11 probable transmembrane helices predicted by
894	1181	2,7479e+00	TGAM_1180	-	Acetyltransferase, GNAT family	tg1181
895	1885	2,7482e+00	TGAM_1884	-	Conserved hypothetical protein, Roadblock/LC7	tg1885
896	1661	2,7483e+00	TGAM_1660	dpm1-2	Dolichol-phosphate mannosyltransferase (dpm1)	2 probable transmembrane helices predicted by
897	90	2,7497e+00	TGAM_0089	fucA	L-fuculose 1-phosphate aldolase (fucA)	tg0090
898	870	2,7509e+00	TGAM_0869	-	Conserved hypothetical protein	3 probable transmembrane helices predicted by
899	1405	2,7534e+00	TGAM_1404	suhB	Inositol-1-monophosphatase (suhB)	1 probable transmembrane helix predicted by modhmm
900	1250	2,7540e+00	TGAM_1249	mbc2A	Membrane bound complex 2, subunit A (Mbc2A)	14 probable transmembrane helices predicted by
901	1194	2,7554e+00	TGAM_1193	-	ATPase, putative, PP-loop superfamily	tg1194
902	153	2,7563e+00	TGAM_0152	-	ABC-type transport system, permease component	6 probable transmembrane helices predicted by
903	1534	2,7585e+00	TGAM_1533	flaB1	Flagellin B1 precursor (flaB1)	1 probable transmembrane helix predicted by modhmm
904	2125	2,7591e+00	TGAM_2124	-	Metallophosphoesterase, calcineurin superfamily	1 probable transmembrane helix predicted by modhmm
905	1941	2,7599e+00	TGAM_1940	-	Translation factor, putative, Sua5/YciO/YrdC/YwlC	tg1941
906	611	2,7612e+00	TGAM_0610	-	SAM-dependent methyltransferase, putative	Belongs to DUF890 family
907	196	2,7616e+00	TGAM_0195	-	Bacterial type II secretion system protein F	5 probable transmembrane helices predicted by
908	1293	2,7623e+00	TGAM_1292	-	CRISPR-associated autoregulator, DevR family	Belongs to DUF73 family. Contains 1 Nucleic
909	1844	2,7632e+00	TGAM_1843	-	Conserved hypothetical protein	tg1844
910	1514	2,7634e+00	TGAM_1513	gph	Hydrolase, HAD superfamily, Putative	tg1514
911	545	2,7635e+00	TGAM_0544	cobD	Cobalamin biosynthesis protein (cobD)	3 probable transmembrane helices predicted by
912	1555	2,7638e+00	TGAM_1554	-	Conserved hypothetical protein, containing CBS	tg1555
913	505	2,7678e+00	TGAM_0504	-	Methylase, putative, hemK and PrmA related	Location of this gene downstream of S24E and S27AE
914	980	2,7689e+00	TGAM_0979	-	Serine/threonine protein kinase	1 probable transmembrane helix predicted by modhmm
915	746	2,7691e+00	TGAM_0745	-	Conserved hypothetical protein	Contains band 7 domain of flotillin (reggie) like
916	995	2,7712e+00	TGAM_0994	-	M28 family peptidase, Zn-dependent	tg0995
917	1666	2,7714e+00	TGAM_1665	-	Conserved hypothetical protein	Belongs to DUF358 family
918	744	2,7742e+00	TGAM_0743	-	Conserved hypothetical protein	tg0744
919	1562	2,7743e+00	TGAM_1561	-	ABC-type transport system, permease component,	Belongs to BPD_transport family (PF00528); 6
920	1911	2,7748e+00	TGAM_1910	deaD	ATP-dependent RNA helicase, DEAD-family (deaD)	tg_tRNA-Cys
921	1433	2,7760e+00	TGAM_1431	-	Conserved hypothetical protein	tg1433
922	783	2,7763e+00	TGAM_0782	nefD-2	Nodulation efficiency protein D related protein	2 probable transmembrane helices predicted by
923	1734	2,7778e+00	TGAM_1733	-	Conserved hypothetical protein	Similar to downstream TK0072 region
924	1909	2,7779e+00	TGAM_1908	-	Conserved hypothetical protein	Belongs to DUF763 family
925	347	2,7782e+00	TGAM_0346	acyP	Acylphosphatase (acyP)	tg0347
926	549	2,7790e+00	TGAM_0548	-	Conserved hypothetical protein	tg0549
927	527	2,7805e+00	TGAM_0526	-	Diphthamide synthesis DPH2 protein	tg0527
928	1408	2,7818e+00	TGAM_1407	-	CRISPR-associated protein Cas6	See TIGR01877
929	1349	2,7827e+00	TGAM_1348	pgpB	Phosphatidylglycerophosphatase B, putative	Belongs to PAP2 phosphatases superfamily and
930	330	2,7833e+00	TGAM_0329	pyrK	Dihydroorotate dehydrogenase electron transfer	tg0330
931	1589	2,7835e+00	TGAM_1588	-	N-acetyltransferase, GNAT family	tg1589
932	1558	2,7835e+00	TGAM_1557	ttuD	Hydroxypyruvate reductase (ttuD)	tg1558
933	786	2,7851e+00	TGAM_0785	-	Conserved hypothetical protein, C-term fragment	Possibly a pseudo-gene, start codon in N-terminus is
934	1213	2,7857e+00	TGAM_1212	-	Conserved hypothetical protein	tg1213
935	1414	2,7872e+00	TGAM_1413	-	Tetracycline resistance protein, putative, major	12 probable transmembrane helices predicted by
936	2109	2,7885e+00	TGAM_2108	uspA-2	Universal stress DNA-binding protein (UspA)	tg2109
937	1847	2,7902e+00	TGAM_1846	pyrF	Orotidine 5'-phosphate decarboxylase (pyrF)	tg1847
938	1434	2,7923e+00	TGAM_1433	-	Metal-dependent phosphohydrolase, HD superfamily	tg1434
939	641	2,7931e+00	TGAM_0640	tip	TBP-interacting protein (tip)	tg0641
940	168	2,7934e+00	TGAM_0167	-	Transcription regulator, Lrp-AsnC family	tg0168
941	619	2,7954e+00	TGAM_0618	-	DNA helicase, putative	tg0619
942	1034	2,7961e+00	TGAM_1033	mutS	ATPase, mutS-like DNA mismatch repair related	tg1034
943	1188	2,7961e+00	TGAM_1187	-	Putative amidase, containing	1 probable transmembrane helix predicted by modhmm
944	1934	2,7962e+00	TGAM_1933	maf	Nucleotide-binding protein, Maf septum formation	tg1934
945	405	2,7971e+00	TGAM_0404	-	HTH-type transcriptional regulator, putative	tg_tRNA-Ile
946	430	2,7977e+00	TGAM_0429	-	Acetylpolyamine amidohydrolase, histone	tg0430
947	2078	2,8000e+00	TGAM_2077	thrC-2	Threonine synthase (thrC)	tg2078
948	553	2,8002e+00	TGAM_0552	-	Dinitrogenase iron-molybdenum cofactor, NIF B/Y/X	tg0553
949	385	2,8010e+00	TGAM_0384	appB	ABC-type dipeptide/oligopeptide transport	6 probable transmembrane helices predicted by
950	1015	2,8013e+00	TGAM_1014	fbpC	ABC-type transport system, ATPase component,	tg1015
951	1971	2,8047e+00	TGAM_1970	rsmC	Ribosomal RNA small subunit methyltransferase C	tg1971
952	533	2,8065e+00	TGAM_0532	-	SAM-dependent tRNA/rRNA cytosine-C5 methylase	tg0533
953	2131	2,8070e+00	TGAM_2130	-	PP-loop ATPase, YdaO-type	tg2131
954	1137	2,8076e+00	TGAM_1136	-	Conserved hypothetical protein	tg_tRNA-Thr2
955	384	2,8082e+00	TGAM_0383	appC	ABC-type dipeptide/oligopeptide transport	6 probable transmembrane helices predicted by
956	1007	2,8084e+00	TGAM_1006	-	Conserved hypothetical protein	Belongs to DUF432 family; 1 probable transmembrane
957	1090	2,8100e+00	TGAM_1089	mntB	Manganese ABC-type transporter ATP-binding	tg1090
958	1642	2,8103e+00	TGAM_1641	-	ABC-type transport system, ATPase component	tg1642
959	1072	2,8143e+00	TGAM_1071	-	Transcription regulator, AsnC family	tg1072; pgp/Dpm1
960	1019	2,8155e+00	TGAM_1018	-	Short chain dehydrogenase of unknown substrate	Match to IPR002347 Glucose/ribitol dehydrogenase
961	1403	2,8159e+00	TGAM_1402	egsA	Glycerol-1-phosphate dehydrogenase [NAD(P)]	tg1403
962	1535	2,8165e+00	TGAM_1534	flaB3	Flagellin B3 precursor (flaB3)	1 probable transmembrane helix predicted by modhmm
963	176	2,8175e+00	TGAM_0175	-	Conserved hypothetical protein	tg0176
964	1076	2,8180e+00	TGAM_1075	-	Heat shock protein/ Zn-dependent protease with	3 probable transmembrane helices predicted by
965	1543	2,8216e+00	TGAM_1542	flaI	Flagella-related protein I, type II/IV secretion	tg1543
966	326	2,8222e+00	TGAM_0325	ogt	Methylated-DNA--protein-cysteine	tg0326
967	1750	2,8229e+00	TGAM_1749	-	Conserved hypothetical protein	Possibly a cell adhesion protein. Contains 9
968	756	2,8230e+00	TGAM_0755	purQ	Phosphoribosylformylglycinamidine synthase I,	tg0756
969	632	2,8242e+00	TGAM_0631	fdhA	Formate dehydrogenase alpha subunit (fdhA)	2 probable transmembrane helices predicted by
970	1656	2,8250e+00	TGAM_1655	-	Conserved hypothetical protein	6 probable transmembrane helices predicted by
971	441	2,8252e+00	TGAM_0440	-	Glycosyltransferase, family 1	tg0441
972	1440	2,8252e+00	TGAM_1439	moeA-1	Molybdenum cofactor molybdenum incorporation	tg1440
973	1811	2,8258e+00	TGAM_1810	asd	Aspartate-semialdehyde dehydrogenase (asd)	tg1811
974	211	2,8260e+00	TGAM_0210	-	Hypothetical protein	2 probable transmembrane helices predicted by
975	1569	2,8272e+00	TGAM_1568	gde	Amylo-alpha-1,6-glucosidase, putative archaeal	tg1569
976	1775	2,8287e+00	TGAM_1774	-	Conserved hypothetical protein	7 probable transmembrane helices predicted by
977	1359	2,8298e+00	TGAM_1358	-	Drug antiporter protein, major facilitator	12 probable transmembrane helices predicted by
978	1525	2,8316e+00	TGAM_1524	rnp4	Ribonuclease P protein component 4 (rnp4)	tg1525
979	1716	2,8324e+00	TGAM_1715	-	Na+/H+ antiporter, NhaC family	13 probable transmembrane helices predicted by
980	1330	2,8349e+00	TGAM_1329	-	Conserved hypothetical protein	tg1330
981	1313	2,8352e+00	TGAM_1312	-	Conserved hypothetical protein	tg1313
982	831	2,8353e+00	TGAM_0830	czcD	Cation efflux system protein (czcD)	5 probable transmembrane helices predicted by
983	1765	2,8369e+00	TGAM_1764	-	Prenyltransferase, UbiA family, Putative	9 probable transmembrane helices predicted by
984	1113	2,8370e+00	TGAM_1112	-	Conserved hypothetical protein	Contains ARM/HEAT repeats domain
985	1357	2,8378e+00	TGAM_1356	racD-2	Aspartate racemase (racD)	tg1357
986	951	2,8385e+00	TGAM_0950	-	Lysophospholipase, putative	tg0951
987	1397	2,8391e+00	TGAM_1396	-	SAM-dependent tRNA/rRNA cytosine-C5 methylase	tg1397
988	1070	2,8392e+00	TGAM_1069	pfpI	Peptidase C56, intracellular protease PfpI family	tg1070
989	586	2,8398e+00	TGAM_0585	-	Creatinine amidohydrolase (creatininase)	tg0586
990	1839	2,8400e+00	TGAM_1838	aspC-3	Aspartate aminotransferase (aspC)	tg1839
991	33	2,8402e+00	TGAM_0032	-	Geranylgeranyl reductase	tg0033
992	1782	2,8404e+00	TGAM_1781	rpiA	Ribose-5-phosphate isomerase (rpiA)	tg1782
993	1794	2,8410e+00	TGAM_1793	-	Conserved hypothetical protein	Belongs to DUF1667 family
994	99	2,8412e+00	TGAM_0098	-	Conserved hypothetical protein	Belongs to DUF207 family
995	1544	2,8412e+00	TGAM_1543	flaJ	Flagella-related protein J, type II secretion	9 probable transmembrane helices predicted by
996	987	2,8427e+00	TGAM_0986	-	Nucleotidyltransferase substrate binding subunit,	Belongs to DUF86 family
997	114	2,8447e+00	TGAM_0113	-	Nucleic acid binding protein, containing 3	Duplication with tg0112 C-terminus; 1 probable
998	64	2,8465e+00	TGAM_0063	mhy2C1	formate hydrogenlyase II subunit C (Mhy2C1)	14 probable transmembrane helices predicted by
999	956	2,8466e+00	TGAM_0955	-	Transcription regulator, putative	Contains 1 HTH domain, 1 CBS domain pair
1000	569	2,8470e+00	TGAM_0568	-	Radical SAM protein, putative Fe-S	tg0569
1001	570	2,8471e+00	TGAM_0569	-	ATPase, ParA type/MinD superfamily, containing an	tg0570
1002	633	2,8532e+00	TGAM_0632	-	Conserved hypothetical protein	tg0633
1003	1915	2,8538e+00	TGAM_1914	-	Conserved hypothetical protein	Contains 1 DUF650 domain in N-term and 1 DUF651
1004	368	2,8558e+00	TGAM_0367	-	Tetracycline resistance protein, putative, major	12 probable transmembrane helices predicted by
1005	27	2,8579e+00	TGAM_0026	-	Conserved hypothetical protein	6 probable transmembrane helices predicted by
1006	1444	2,8631e+00	TGAM_1443	-	Tetracycline resistance protein, putative, major	10 probable transmembrane helices predicted by
1007	103	2,8651e+00	TGAM_0102	-	lplA-like lipoate-protein ligase A related	tg0103
1008	59	2,8666e+00	TGAM_0058	mhy2G	formate hydrogenlyase II subunit G (Mhy2G)	tg0059
1009	434	2,8670e+00	TGAM_0433	-	Voltage-gated ClC-type chloride channel	12 probable transmembrane helices predicted by
1010	1310	2,8683e+00	TGAM_1309	-	Cytochrome C biogenesis protein	7 probable transmembrane helices predicted by
1011	850	2,8694e+00	TGAM_0849	-	Transcription regulator, arsR family, putative	tg0850
1012	435	2,8716e+00	TGAM_0434	-	Phosphoesterase, putative	Contains PHP domain
1013	1790	2,8726e+00	TGAM_1789	mobB	Molybdopterin-guanine dinucleotide biosynthesis	tg1790
1014	431	2,8728e+00	TGAM_0430	-	Conserved hypothetical protein	tg0431
1015	480	2,8730e+00	TGAM_0479	-	Nucleotide-binding protein, putative	Contains 1 PIN domain
1016	1276	2,8738e+00	TGAM_1275	-	Transcription regulator, PadR-like family	tg1276
1017	1189	2,8746e+00	TGAM_1188	-	Nucleotide kinase, shikimate kinase related	tg1189
1018	875	2,8767e+00	TGAM_0874	oppC	Oligopeptide/dipeptide ABC transporter, permease	6 probable transmembrane helices predicted by
1019	1663	2,8769e+00	TGAM_1662	-	Metallophosphoesterase	2 probable transmembrane helices predicted by
1020	1946	2,8808e+00	TGAM_1945	-	Transcription regulator, Lrp-AsnC family	tg1946
1021	2152	2,8814e+00	TGAM_2151	-	Oxidoreductase, substrate unknown	Belongs to the GFO/IDH/MOCA family
1022	1786	2,8824e+00	TGAM_1785	-	Conserved hypothetical protein	tg1786
1023	2153	2,8825e+00	TGAM_2152	-	NDP-sugar dehydrogenase, containing HINT/DOD	intein span: 280 - 748
1024	510	2,8827e+00	TGAM_0509	nefD-1	Nodulation efficiency protein D related protein	Belongs to DUF107 family; 3 probable transmembrane
1025	1809	2,8828e+00	TGAM_1808	thrB	Homoserine kinase (thrB)	tg1809
1026	1334	2,8833e+00	TGAM_1333	-	Radical SAM protein, elongator protein	tg1334
1027	577	2,8833e+00	TGAM_0576	lhr-1	ATP-dependent helicase, lhr-like protein (lhr)	tg0577
1028	2129	2,8836e+00	TGAM_2128	miaB	RNA modification enzyme, MiaB family (MiaB)	tg2129
1029	697	2,8836e+00	TGAM_0696	-	Prokaryotic ATPase, AAA superfamily	Contains Archaeal ATPase domain (PF01637)
1030	957	2,8845e+00	TGAM_0956	pfdA-1	Prefoldin alpha subunit (pfdA)	tg0957
1031	855	2,8854e+00	TGAM_0854	-	Bacterial regulatory protein, arsR family	tg0855
1032	73	2,8860e+00	TGAM_0072	-	Zinc-binding alcohol dehydrogenase	tg0073
1033	8	2,8878e+00	TGAM_0007	-	Conserved hypothetical protein	tg0008
1034	225	2,8880e+00	TGAM_0224	-	Carbohydrate kinase, putative	tg0225
1035	717	2,8887e+00	TGAM_0716	-	Conserved hypothetical protein	2 probable transmembrane helices predicted by
1036	1957	2,8897e+00	TGAM_1956	-	Conserved hypothetical protein	Belongs to FUN14 family; 3 probable transmembrane
1037	645	2,8904e+00	TGAM_0644	-	Hypothetical protein	2 probable transmembrane helices predicted by
1038	1596	2,8907e+00	TGAM_1595	aroE	Shikimate 5-dehydrogenase (aroE)	tg1596
1039	1854	2,8908e+00	TGAM_1853	-	Bifunctional phosphosugar	2 probable transmembrane helices predicted by
1040	1455	2,8910e+00	TGAM_1454	-	SAM-dependent tRNA/rRNA cytosine-C5 methylase	tg1455
1041	1852	2,8932e+00	TGAM_1851	-	ABC-type sugar transport system, permease	6 probable transmembrane helices predicted by
1042	1803	2,8951e+00	TGAM_1802	cbiO	ABC-type cobalt transport system, ATPase	tg1803
1043	55	2,8955e+00	TGAM_0053	mbc1G	Membrane bound complex 1, subunit G (Mbc1G)	3 probable transmembrane helices predicted by
1044	882	2,8979e+00	TGAM_0881	-	Conserved hypothetical protein	2 probable transmembrane helices predicted by
1045	1131	2,8980e+00	TGAM_1130	-	Prokaryotic ATPase, AAA superfamily	Contains Archaeal ATPase domain (PF01637)
1046	721	2,8997e+00	TGAM_0720	-	Type I restriction endonuclease, putative	tg0721
1047	203	2,9026e+00	TGAM_0202	-	SAM-dependent RNA methylase, putative	Belongs to UPF0020 family, contains 1 THUMP domain
1048	1605	2,9027e+00	TGAM_1604	-	Permease, major facilitator superfamily	12 probable transmembrane helices predicted by
1049	847	2,9052e+00	TGAM_0846	-	4Fe-4S ferredoxin	tg0847
1050	1828	2,9063e+00	TGAM_1827	-	RNA-metabolising metallo-beta-lactamase,	tg1828
1051	1516	2,9073e+00	TGAM_1515	moxR-3	moxR-type AAA ATPase, putative chaperone protein	tg1516
1052	849	2,9077e+00	TGAM_0848	tehA	C4-dicarboxylate transporter/malic acid transport	10 probable transmembrane helices predicted by
1053	2077	2,9082e+00	TGAM_2076	-	Conserved hypothetical protein	1 probable transmembrane helix predicted by modhmm
1054	1462	2,9089e+00	TGAM_1461	-	Conserved hypothetical protein	4 probable transmembrane helices predicted by
1055	1783	2,9092e+00	TGAM_1782	-	Conserved hypothetical protein	3 probable transmembrane helices predicted by
1056	1858	2,9104e+00	TGAM_1857	-	Conserved hypothetical protein	1 probable transmembrane helix predicted by modhmm
1057	1488	2,9110e+00	TGAM_1487	-	ABC-type transport system, ATPase component,	tg1488
1058	110	2,9114e+00	TGAM_0109	-	SAM-dependent methyltransferase	tg0110
1059	1979	2,9116e+00	TGAM_1978	adkA	Archaeal adenylate kinase (ATP-AMP	tg1979
1060	1717	2,9143e+00	TGAM_1716	-	GHMP kinase, archaeal type, putative	tg1717
1061	1501	2,9144e+00	TGAM_1500	panB	3-methyl-2-oxobutanoate hydroxymethyltransferase	tg1501
1062	2091	2,9153e+00	TGAM_2090	-	Conserved hypothetical protein	tg2091
1063	1272	2,9153e+00	TGAM_1271	thiD	Phosphomethylpyrimidine kinase (thiD)	tg1272
1064	1823	2,9170e+00	TGAM_1822	ghd-1	Glutamate dehydrogenase N-terminal domain,	tg1823
1065	26	2,9199e+00	TGAM_0025	-	Conserved hypothetical protein	tg0026
1066	192	2,9200e+00	TGAM_0191	-	Conserved hypothetical protein	2 probable transmembrane helices predicted by
1067	754	2,9206e+00	TGAM_0753	-	Permease of the major facilitator family,	12 probable transmembrane helices predicted by
1068	762	2,9211e+00	TGAM_0761	-	Conserved hypothetical protein	tg0762
1069	581	2,9213e+00	TGAM_0580	-	Na+/H+ antiporter	13 probable transmembrane helices predicted by
1070	1900	2,9228e+00	TGAM_1899	-	Conserved hypothetical protein	tg1900
1071	1335	2,9248e+00	TGAM_1334	-	Ca2+/Na+ antiporter	10 probable transmembrane helices predicted by
1072	1645	2,9256e+00	TGAM_1644	-	ABC-type transporter, periplasmic component,	2 probable transmembrane helices predicted by
1073	1737	2,9261e+00	TGAM_1736	-	RecA family AAA ATPase	Contains 1 RecA_2 (PS50162) domain, 1 P_Loop
1074	449	2,9289e+00	TGAM_0448	-	Conserved hypothetical protein	Contains DUF114 domain, putative ClpP protease; 1
1075	1053	2,9296e+00	TGAM_1052	-	Prokaryotic ATPase, AAA superfamily	Contains Archaeal ATPase domain (PF01637)
1076	223	2,9306e+00	TGAM_0222	amyA-1	Alpha-amylase (amyA)	1 probable transmembrane helix predicted by modhmm
1077	939	2,9311e+00	TGAM_0938	-	SAM-dependent methyltransferase	Belongs to ubiE/COQ5 methyltransferase family
1078	1591	2,9312e+00	TGAM_1590	aspC-2	Aspartate aminotransferase (aspC)	tg1591
1079	1091	2,9313e+00	TGAM_1090	mntC	Manganese ABC-type transporter, permease	9 probable transmembrane helices predicted by
1080	172	2,9324e+00	TGAM_0171	-	Conserved hypothetical protein	tg0172
1081	1125	2,9330e+00	TGAM_1124	-	HTH-type transcriptional regulator, putative	tg1125
1082	1319	2,9332e+00	TGAM_1318	pgk	Phosphoglycerate kinase (pgk)	tg1319
1083	471	2,9342e+00	TGAM_0470	-	Endoribonuclease L-PSP, YjgF-like protein	tg0471
1084	408	2,9349e+00	TGAM_0407	-	Conserved hypothetical protein	1 probable transmembrane helix predicted by modhmm
1085	1040	2,9356e+00	TGAM_1039	matE-2	Multi antimicrobial extrusion protein MatE	9 probable transmembrane helices predicted by
1086	57	2,9357e+00	TGAM_0056	mhy2I-1	putative formate hydrogenlyase II subunit I	tg0057
1087	1129	2,9366e+00	TGAM_1128	-	Conserved hypothetical protein	2 probable transmembrane helices predicted by
1088	272	2,9387e+00	TGAM_0271	kaeI	class I apurinic AP-endonuclease (AP-lyase)	tg0272
1089	494	2,9389e+00	TGAM_0493	-	Conserved hypothetical protein	Belongs to DUF1102 family; 1 probable transmembrane
1090	603	2,9394e+00	TGAM_0602	malG	Maltose transport system permease protein (malG)	5 probable transmembrane helices predicted by
1091	1139	2,9395e+00	TGAM_1138	-	HAD family hydrolase, putative	tg1139
1092	1343	2,9399e+00	TGAM_1342	-	Metal-dependent hydrolase/oxidoreductase,	tg1343
1093	788	2,9399e+00	TGAM_0787	-	RNA methylase, putative	Belongs to UPF0020 family
1094	567	2,9405e+00	TGAM_0566	-	HAD superfamily (subfamily IA) hydrolase	tg0567
1095	2068	2,9417e+00	TGAM_2067	-	Met-10 like-protein, putative SAM-dependent	tg2068
1096	561	2,9419e+00	TGAM_0560	-	Predicted permease	Belongs to DUF81 family; 7 probable transmembrane
1097	1168	2,9436e+00	TGAM_1167	hef	Hef, Helicase-associated endonuclease for	tg1168
1098	2107	2,9444e+00	TGAM_2106	tldD	Peptidase U62, modulator of DNA gyrase, PmbA/TldD	tg2107
1099	1556	2,9455e+00	TGAM_1555	-	ATP-binding protein, putative AAA ATPase	Belongs to DUF265 family
1100	1341	2,9471e+00	TGAM_1340	-	Conserved hypothetical protein	tg1341
1101	1940	2,9472e+00	TGAM_1939	-	Conserved hypothetical protein	Contains 6 TPR repeats
1102	1870	2,9476e+00	TGAM_1869	-	Conserved hypothetical protein	tg1870
1103	1446	2,9498e+00	TGAM_1445	dmpA	Peptidase S58, L-aminopeptidase	tg1446
1104	2095	2,9517e+00	TGAM_2094	-	Conserved hypothetical protein	tg2095
1105	214	2,9519e+00	TGAM_0213	-	Prokaryotic ATPase, AAA superfamily	Contains Archaeal ATPase domain (PF01637)
1106	1561	2,9523e+00	TGAM_1560	-	ABC-type transport system, permease component,	Belongs to BPD_transport family (PF00528); 6
1107	1664	2,9534e+00	TGAM_1664	-	Phosphatidylethanolamine-binding protein	tg1663
1108	802	2,9557e+00	TGAM_0801	-	Conserved hypothetical protein	tg0802
1109	1082	2,9579e+00	TGAM_1081	-	Signaling protein, TraB family	tg1082
1110	1404	2,9586e+00	TGAM_1403	-	Predicted membrane protein	Belongs to DUF63 family; 5 probable transmembrane
1111	257	2,9637e+00	TGAM_0256	-	Conserved hypothetical protein	tg0257
1112	1437	2,9659e+00	TGAM_1436	-	ABC-type transport system protein, permease	Putative molybdate/sulfate transporter component; 6
1113	1890	2,9662e+00	TGAM_1889	-	Hydrolase, HAD family	tg1890
1114	560	2,9665e+00	TGAM_0559	-	Conserved hypothetical protein	tg0560
1115	138	2,9672e+00	TGAM_0137	-	Metal-dependent chlorohydrolase family protein	tg0138
1116	459	2,9678e+00	TGAM_0458	-	Hypothetical protein	tg0459
1117	876	2,9685e+00	TGAM_0875	oppD	Oligopeptide/dipeptide ABC transporter, permease	6 probable transmembrane helices predicted by
1118	910	2,9687e+00	TGAM_0909	-	RNA-binding protein, pseudouridine synthase	Contains 1 THUMP domain
1119	1625	2,9695e+00	TGAM_1624	-	Site-specific DNA-methyltransferase	Part of a type III restriction-modification system.
1120	873	2,9706e+00	TGAM_0872	dppF	ABC-type dipeptide/oligopeptide transport system,	tg0873
1121	334	2,9709e+00	TGAM_0333	dppC	Dipeptide transport system permease protein dppC	6 probable transmembrane helices predicted by
1122	2089	2,9715e+00	TGAM_2088	pyrB	Aspartate carbamoyltransferase, catalytic subunit	tg2089
1123	420	2,9747e+00	TGAM_0419	cca	tRNA nucleotidyltransferase (CCA adding enzyme)	tg0420
1124	941	2,9779e+00	TGAM_0940	adk	Adenylate kinase (adk)	tg0941
1125	2006	2,9784e+00	TGAM_2005	-	ATP-dependent DNA ligase, putative	Contains 1 Ligase domain (PF01068) and has good
1126	704	2,9805e+00	TGAM_0703	mbxA	membrane bound oxidoreductase, MbxA subunit	2 probable transmembrane helices predicted by
1127	1575	2,9812e+00	TGAM_1574	lhr-2	ATP-dependent helicase, lhr-like protein (lhr)	tg1575
1128	264	2,9815e+00	TGAM_0263	porD	Pyruvate synthase subunit porD (pyruvate	tg0264
1129	1309	2,9816e+00	TGAM_1308	topA	DNA topoisomerase I (topA)	tg_tRNA-Met2
1130	1360	2,9822e+00	TGAM_1359	-	Conserved hypothetical protein	tg1360
1131	1081	2,9828e+00	TGAM_1080	-	RNA-binding protein, containing KH type 1 domain	Possibly a nusA transcription factor homolog
1132	482	2,9846e+00	TGAM_0481	phoU-2	Phosphate uptake regulator, phoU and SpoVT/AbrB	tg0482
1133	522	2,9849e+00	TGAM_0521	-	Conserved hypothetical protein	paralogous to the downstream ORF tg0520; 7 probable
1134	978	2,9864e+00	TGAM_0977	-	Prokaryotic ATPase, AAA superfamily, disease	Contains Archaeal ATPase domain (PF01637) Contains
1135	1856	2,9867e+00	TGAM_1855	-	Amino acid transporter	12 probable transmembrane helices predicted by
1136	1713	2,9868e+00	TGAM_1712	-	Conserved hypothetical protein	2 probable transmembrane helices predicted by
1137	828	2,9869e+00	TGAM_0827	-	7Fe ferredoxin	tg0828
1138	601	2,9877e+00	TGAM_0600	malE	Maltose-binding periplasmic protein precursor	1 probable transmembrane helix predicted by modhmm
1139	1035	2,9878e+00	TGAM_1034	matE-1	Multi antimicrobial extrusion protein MatE	12 probable transmembrane helices predicted by
1140	303	2,9878e+00	TGAM_0302	-	Conserved hypothetical protein	Contains CBS domain pair (PF00571)
1141	1718	2,9885e+00	TGAM_1717	-	Conserved hypothetical protein	3 probable transmembrane helices predicted by
1142	1687	2,9893e+00	TGAM_1686	-	Conserved hypothetical protein	tg1687
1143	1889	2,9901e+00	TGAM_1888	-	Conserved hypothetical protein	tg1889
1144	1083	2,9920e+00	TGAM_1082	-	Ribonuclease Z	Contains one Beta-lactamase-like domain
1145	375	2,9928e+00	TGAM_0374	fdx	Ferredoxin (fdx)	tg0375
1146	1421	2,9946e+00	TGAM_1420	lys9	Saccharopine dehydrogenase (NADP(+),	tg1421
1147	869	2,9948e+00	TGAM_0868	-	Adenylate/cytidine kinase related protein	tg0869
1148	1813	2,9955e+00	TGAM_1812	-	Conserved hypothetical protein	tg1813
1149	1199	2,9965e+00	TGAM_1198	tfb-2	Transcription initiation factor TFIIB (tfb)	tg1199
1150	805	2,9973e+00	TGAM_0804	rpl37AE	LSU ribosomal protein L37AE (rpl37AE)	tg0805	rib
1151	604	2,9978e+00	TGAM_0603	apu-1	Amylopullulanase (Apu)	2 probable transmembrane helices predicted by
1152	1740	2,9989e+00	TGAM_1739	rpl37E	LSU ribosomal protein L37E (rpl37E)	tg1740	rib
1153	2134	3,0002e+00	TGAM_2133	cdsA	Phosphatidate cytidylyltransferase (cdsA)	3 probable transmembrane helices predicted by
1154	285	3,0004e+00	TGAM_0284	secD	Protein-export membrane protein (secD)	4 probable transmembrane helices predicted by
1155	1978	3,0022e+00	TGAM_1977	-	Conserved hypothetical protein	Belongs to DUF106 family; 3 probable transmembrane
1156	592	3,0033e+00	TGAM_0591	-	Prokaryotic ATPase, AAA superfamily	Contains Archaeal ATPase domain (PF01637)
1157	1654	3,0034e+00	TGAM_1653	-	N-glycosylase/DNA lyase (AGOG) (8-oxoguanine DNA	1 probable transmembrane helix predicted by modhmm
1158	1169	3,0045e+00	TGAM_1168	-	Conserved hypothetical protein	2 probable transmembrane helices predicted by
1159	1257	3,0059e+00	TGAM_1256	ribA	Riboflavin biosynthesis protein ribA (ribA)	Bifunctional GTP cyclohydrolase
1160	93	3,0061e+00	TGAM_0092	-	Amino acid ABC transporter, permease protein	Putative His/Glu/Gln/Arg/opine transporter; 3
1161	2046	3,0086e+00	TGAM_2045	-	Conserved hypothetical protein	tg2046
1162	1626	3,0092e+00	TGAM_1625	-	Hypothetical protein	tg1626
1163	456	3,0099e+00	TGAM_0455	-	N-acetyltransferase	tg0456
1164	1898	3,0105e+00	TGAM_1897	-	Transcription regulator, Lrp-AsnC family	tg1898
1165	208	3,0107e+00	TGAM_0207	pstA	ABC-type phosphate transport system, permease	5 probable transmembrane helices predicted by
1166	1130	3,0111e+00	TGAM_1129	iorA-2	Indolepyruvate ferredoxin oxidoreductase alpha	tg1130
1167	1315	3,0124e+00	TGAM_1314	-	Voltage-gated potassium channel, putative	2 probable transmembrane helices predicted by
1168	38	3,0151e+00	TGAM_0037	mbhK	membrane bound hydrogenase, MbhK subunit (MbhK)	tg0038
1169	58	3,0174e+00	TGAM_0057	mhy2H	formate hydrogenlyase II subunit H (Mhy2H)	1 probable transmembrane helix predicted by modhmm
1170	1815	3,0179e+00	TGAM_1814	-	Uracil-DNA glycosylase	tg1815
1171	436	3,0183e+00	TGAM_0435	-	Transcription regulator, SpoVT/AbrB family	tg0436
1172	76	3,0184e+00	TGAM_0075	moaD-1	Molybdopterin synthase, small subunit (moaD)	tg0076
1173	1963	3,0184e+00	TGAM_1962	rpoN	DNA-directed RNA polymerase subunit N (rpoN)	tg1963
1174	2136	3,0201e+00	TGAM_2135	-	Conserved hypothetical protein	Contains DUF131 domain; 2 probable transmembrane
1175	120	3,0207e+00	TGAM_0119	pitA	Phosphate permease, pho4/PitA-like protein	12 probable transmembrane helices predicted by
1176	571	3,0212e+00	TGAM_0570	-	ATPase, ParA type/MinD superfamily, containing an	tg0571
1177	1989	3,0227e+00	TGAM_1988	rps14P	SSU ribosomal protein S14P (rps14P)	tg1989	rib
1178	635	3,0233e+00	TGAM_0634	purF	Amidophosphoribosyltransferase (purF)	tg0635
1179	509	3,0238e+00	TGAM_0508	tdk	Thymidine kinase (tdk)	tg0509
1180	1948	3,0244e+00	TGAM_1947	purR	adenine phosphoribosyltransferase, fused to	tg1948
1181	833	3,0250e+00	TGAM_0832	-	Conserved hypothetical protein	5 probable transmembrane helices predicted by
1182	1212	3,0262e+00	TGAM_1211	tatD-1	tatD related deoxyribonuclease (tatD)	tg1212
1183	2138	3,0262e+00	TGAM_2137	mfnA	L-tyrosine decarboxylase (mfnA)	tg2138
1184	1879	3,0270e+00	TGAM_1878	pth	Peptidyl-tRNA hydrolase (pth)	tg1879
1185	1093	3,0274e+00	TGAM_1092	-	Dolichyl-phosphate-mannose-protein	8 probable transmembrane helices predicted by
1186	1141	3,0283e+00	TGAM_1140	hypE-2	Hydrogenase expression/formation related protein	tg1141
1187	760	3,0285e+00	TGAM_0759	guaB	Inosine-5'-monophosphate dehydrogenase (IMP	tg0760
1188	774	3,0294e+00	TGAM_0773	ftsZ-2	Cell division GTPase, ftsZ-like protein (ftsZ)	tg0774
1189	1221	3,0304e+00	TGAM_1220	bcp-1	Peroxiredoxin, bacterioferritin comigratory	tg1221
1190	1290	3,0320e+00	TGAM_1289	-	CRISPR-associated protein, Cas6 family	Belongs to DUF57 family
1191	718	3,0320e+00	TGAM_0717	hjc	Archaeal holliday junction resolvase (Hjc)	tg0718
1192	1509	3,0328e+00	TGAM_1508	-	Hypothetical protein	tg1509
1193	1903	3,0332e+00	TGAM_1902	nfeD	Membrane bound protease, putative, nfeD/ClpP-	4 probable transmembrane helices predicted by
1194	190	3,0335e+00	TGAM_0189	-	MoxR associated protein, containing DUF58 and Von	2 probable transmembrane helices predicted by
1195	1385	3,0339e+00	TGAM_1384	-	Conserved hypothetical protein, putative ATPase	Conflicting with Prokaryotic ATPase motifs (PF01637)
1196	1069	3,0351e+00	TGAM_1068	-	Conserved hypothetical protein	1 probable transmembrane helix predicted by modhmm
1197	82	3,0352e+00	TGAM_0081	-	Radical SAM family protein	tg0082
1198	1697	3,0355e+00	TGAM_1696	-	Permease, major facilitator superfamily	12 probable transmembrane helices predicted by
1199	2069	3,0359e+00	TGAM_2068	moaA	Molybdenum cofactor biosynthesis protein A	tg2069
1200	1675	3,0363e+00	TGAM_1674	-	Conserved hypothetical protein	tg1675
1201	989	3,0381e+00	TGAM_0988	-	Conserved hypothetical protein	tg0989
1202	835	3,0389e+00	TGAM_0834	-	Conserved hypothetical protein	tg0835
1203	23	3,0397e+00	TGAM_0022	-	Hypothetical protein	5 probable transmembrane helices predicted by
1204	1730	3,0441e+00	TGAM_1729	fomA	Aspartate/glutamate/uridylate kinase, Fosfomycin	tg1730
1205	344	3,0459e+00	TGAM_0343	priA	DNA primase small subunit (priA)	tg0344
1206	1951	3,0465e+00	TGAM_1950	srp54	Signal recognition particle, subunit SRP54	tg1951
1207	35	3,0466e+00	TGAM_0034	mbhN	membrane bound hydrogenase, MbhN subunit (MbhN)	tg0035
1208	851	3,0469e+00	TGAM_0850	-	Conserved hypothetical protein	3 probable transmembrane helices predicted by
1209	247	3,0470e+00	TGAM_0246	mhy1D	formate hydrogenlyase I subunit D (Mhy1D)	16 probable transmembrane helices predicted by
1210	1012	3,0475e+00	TGAM_1011	-	Serine/threonine protein kinase, RIO1 family	tg1012
1211	1741	3,0514e+00	TGAM_1740	-	Conserved hypothetical protein	Belongs to DUF72 family
1212	204	3,0523e+00	TGAM_0203	-	Conserved hypothetical protein	1 probable transmembrane helix predicted by modhmm
1213	1595	3,0527e+00	TGAM_1594	aroK	Shikimate kinase (aroK)	tg1595
1214	346	3,0533e+00	TGAM_0345	-	Conserved hypothetical protein	tg0346
1215	1288	3,0545e+00	TGAM_1287	-	Conserved hypothetical protein	Contains one biotin protein ligase C terminal
1216	1611	3,0553e+00	TGAM_1610	hisH	Imidazole glycerol phosphate synthase, glutamine	tg1611
1217	1054	3,0558e+00	TGAM_1053	-	Carbamoyl transferase, putative, nodU family	tg1054
1218	1180	3,0565e+00	TGAM_1179	cpsA	Thermostable carboxypeptidase (cpsA)	tg1180
1219	998	3,0588e+00	TGAM_0997	serB	Phosphoserine phosphatase-like hydrolase,	tg0998
1220	102	3,0598e+00	TGAM_0101	-	Conserved hypothetical protein	tg0102
1221	275	3,0603e+00	TGAM_0274	-	NIF3 (NGG1p interacting factor 3)-like protein	tg0275
1222	648	3,0623e+00	TGAM_0647	-	DEAD/DEAH box RNA helicase	tg0648
1223	740	3,0623e+00	TGAM_0739	-	Divalent cation transporter, MgtE-like protein	Contains 2 MgtE integral membrane regions; 9
1224	1412	3,0629e+00	TGAM_1411	-	Conserved hypothetical protein	Contains 1 TPR-like domain
1225	1354	3,0640e+00	TGAM_1353	-	Conserved hypothetical protein	Similar to AF1713
1226	1855	3,0643e+00	TGAM_1854	-	ATP-binding protein, PP-loop superfamily	tg1855
1227	1722	3,0653e+00	TGAM_1721	psmB-1	Peptidase T1A, 20S proteasome beta-subunit	tg1722
1228	1050	3,0675e+00	TGAM_1049	-	Conserved hypothetical protein	tg1050
1229	518	3,0684e+00	TGAM_0517	-	SAM-dependent methyltransferase, putative	tg0518
1230	811	3,0687e+00	TGAM_0810	-	Nucleolar RNA-binding protein, Nop10p family	tg0811
1231	540	3,0699e+00	TGAM_0539	pgpA	Phosphatidylglycerophosphatase A (PgpA)	tg0540
1232	1644	3,0704e+00	TGAM_1643	-	ABC-type transport system, permease component	8 probable transmembrane helices predicted by
1233	1945	3,0706e+00	TGAM_1944	moeA-2	Molybdenum cofactor molybdenum incorporation	tg_tRNA-Arg4
1234	1895	3,0711e+00	TGAM_1894	-	TRAP transporter, 4TM/12TM fusion protein	21 probable transmembrane helices predicted by
1235	1286	3,0711e+00	TGAM_1285	-	Nucleotide binding protein, putative, containing	tg1286
1236	1347	3,0730e+00	TGAM_1346	-	Hydrolase, HAD superfamily	tg1347
1237	1025	3,0742e+00	TGAM_1024	-	FAD-dependent pyridine nucleotide-disulphide	tg1025
1238	1771	3,0743e+00	TGAM_1770	-	Phosphosugar mutase	tg1771
1239	1075	3,0753e+00	TGAM_1074	-	Deoxycytidylate deaminase (dCMP deaminase)	tg1075
1240	1321	3,0775e+00	TGAM_1320	lysA	Diaminopimelate decarboxylase (lysA)	tg1321
1241	349	3,0777e+00	TGAM_0348	-	Conserved hypothetical protein	Belongs to DUF99 family
1242	1326	3,0779e+00	TGAM_1325	-	Radical SAM protein	tg1326
1243	1827	3,0783e+00	TGAM_1826	fni	Isopentenyl-diphosphate delta-isomerase (fni)	tg1827
1244	2026	3,0805e+00	TGAM_2025	eif2b	Translation initiation factor 2 beta subunit	tg2026
1245	1231	3,0832e+00	TGAM_1230	ubiA	4-hydroxybenzoate polyprenyltransferase, putative	8 probable transmembrane helices predicted by
1246	575	3,0839e+00	TGAM_0574	-	Calcineurin-like family phosphoesterase,	tg0575
1247	1166	3,0840e+00	TGAM_1165	-	CDP-alcohol phosphatidyltransferase	4 probable transmembrane helices predicted by
1248	1807	3,0848e+00	TGAM_1806	rnp3	Ribonuclease P protein component 3 (rnp3)	tg1807
1249	1322	3,0848e+00	TGAM_1321	tyrP	Transmembrane amino acid transporter,	10 probable transmembrane helices predicted by
1250	1342	3,0857e+00	TGAM_1341	racD-1	Aspartate racemase (racD)	tg1342
1251	24	3,0878e+00	TGAM_0023	-	Transcription regulator, ArsR family	tg0024
1252	1191	3,0880e+00	TGAM_1190	-	Conserved hypothetical protein	tg1191
1253	954	3,0884e+00	TGAM_0953	galE-2	UDP-glucose 4-epimerase, putative (galE)	Does not match IPR005888 dTDP-glucose
1254	1560	3,0888e+00	TGAM_1559	malK-2	ABC-type transport system, ATPase component,	tg1560
1255	784	3,0895e+00	TGAM_0783	-	Conserved hypothetical protein	2 probable transmembrane helices predicted by
1256	1768	3,0952e+00	TGAM_1767	-	GTP-binding protein, HSR1-related	tg1768
1257	871	3,0955e+00	TGAM_0870	-	ski2-type helicase, putative	tg0871
1258	156	3,0957e+00	TGAM_0155	-	Conserved hypothetical protein	Belongs to DUF207 family
1259	621	3,0994e+00	TGAM_0620	nadB	L-aspartate oxidase (quinolinate synthetase B)	tg0621
1260	1389	3,0996e+00	TGAM_1388	surE	Acid phosphatase SurE (surE)	tg1389
1261	309	3,1006e+00	TGAM_0308	-	Sodium/alanine symporter	13 probable transmembrane helices predicted by
1262	397	3,1014e+00	TGAM_0396	-	Glycosyl hydrolase, putative	Belongs to DUF187 family; 1 probable transmembrane
1263	1937	3,1015e+00	TGAM_1936	minD-2	Cell division ATPase MinD (minD)	tg1937
1264	1027	3,1016e+00	TGAM_1026	glpK-1	Glycerol kinase (glpK)	tg1027
1265	1107	3,1021e+00	TGAM_1106	-	Conserved hypothetical protein	Putative DNA-binding proetin, contains one 'Winged
1266	848	3,1031e+00	TGAM_0847	-	Predicted permease	Belongs to DUF81 family; 6 probable transmembrane
1267	1111	3,1036e+00	TGAM_1110	-	Transcription regulator, Lrp-AsnC family	tg1111
1268	1443	3,1050e+00	TGAM_1442	gatD-2	Glutamyl-tRNA(Gln) amidotransferase subunit D	tg1443
1269	398	3,1052e+00	TGAM_0397	-	Putative transporter	Belongs to DUF819 family; 12 probable transmembrane
1270	639	3,1078e+00	TGAM_0638	purT	Phosphoribosylglycinamide formyltransferase 2	tg0639
1271	789	3,1081e+00	TGAM_0788	-	Protein prenyltransferase, putative	Contains Protein prenylyltransferase (SSF48439)
1272	624	3,1097e+00	TGAM_0623	-	Sugar-phosphate nucleotydyltransferase	tg0624
1273	546	3,1107e+00	TGAM_0545	hisC-1	Histidinol-phosphate aminotransferase (hisC)	tg0546
1274	1933	3,1126e+00	TGAM_1932	-	Phosphotransferase, PHP family	CRISPR repeat cluster
1275	338	3,1127e+00	TGAM_0337	-	Drug/Metabolite transporter, putative	Belongs to DUF6 family; 10 probable transmembrane
1276	713	3,1130e+00	TGAM_0712	mbxJ	membrane bound oxidoreductase, MbxJ subunit	tg0713
1277	358	3,1160e+00	TGAM_0357	pdha	Proline dehydrogenase, alpha subunit (pdha)	tg0358
1278	1218	3,1175e+00	TGAM_1217	-	Conserved hypothetical protein	tg1218
1279	1041	3,1183e+00	TGAM_1040	matE-3	Multi antimicrobial extrusion protein MatE	12 probable transmembrane helices predicted by
1280	1245	3,1197e+00	TGAM_1244	mbc2F	Membrane bound complex 2, subunit F (Mbc2F)	3 probable transmembrane helices predicted by
1281	1283	3,1204e+00	TGAM_1282	-	Phosphohydrolase, putative	Contains metal dependent phosphohydrolases HD domain
1282	1980	3,1230e+00	TGAM_1979	secY	Preprotein translocase secY subunit (secY)	9 probable transmembrane helices predicted by
1283	741	3,1235e+00	TGAM_0740	nfo	Deoxyribonuclease IV (BER) (Nfo)	May be also related to Xylose isomerase
1284	1565	3,1241e+00	TGAM_1564	-	Oxidoreductase, substrate unknown	Belongs to the GFO/IDH/MOCA family
1285	1688	3,1249e+00	TGAM_1687	-	mRNA 3-end processing factor, putative	Contains 1 Metallo-hydrolase/oxidoreductase fold
1286	999	3,1252e+00	TGAM_0998	pilD	Archaeal peptidase A24A, prepilin type IV leader	7 probable transmembrane helices predicted by
1287	207	3,1255e+00	TGAM_0206	pstC	ABC-type phosphate transport system, permease	7 probable transmembrane helices predicted by
1288	1829	3,1259e+00	TGAM_1828	idsA	Bifunctional short chain isoprenyl diphosphate	tg1829
1289	906	3,1264e+00	TGAM_0905	-	Conserved hypothetical protein	Belongs to DUF655 family; Contains DNA polymerase
1290	2137	3,1272e+00	TGAM_2136	napA	Na+/H+ antiporter (napA)	12 probable transmembrane helices predicted by
1291	931	3,1274e+00	TGAM_0930	-	Conserved hypothetical protein	tg0931
1292	1606	3,1275e+00	TGAM_1605	-	Carbon-nitrogen hydrolase	tg1606
1293	361	3,1284e+00	TGAM_0360	pdhb	Proline dehydrogenase, beta subunit (pdhb)	tg0361
1294	953	3,1284e+00	TGAM_0952	purA	Adenylosuccinate synthetase (purA)	tg0953
1295	2025	3,1307e+00	TGAM_2024	mcm2	DNA replication licensing factor, Mcm2/Cdc19	Contains 2 Hint (Hedgehog/Intein) domains
1296	291	3,1400e+00	TGAM_0290	-	tRNA/rRNA cytosine-C5-methylase, putative	Belongs to Sun/NOL1/NOP family. Contains 1 PUA
1297	32	3,1438e+00	TGAM_0031	pcp	Pyrrolidone-carboxylate peptidase (pcp)	tg0032
1298	844	3,1452e+00	TGAM_0843	tehA	C4-dicarboxylate transporter/malic acid transport	10 probable transmembrane helices predicted by
1299	1384	3,1467e+00	TGAM_1383	-	Radical SAM protein, predicted Fe-S	tg1384
1300	447	3,1468e+00	TGAM_0446	tbp-1	TATA box-binding protein, transcription	tg0447
1301	625	3,1492e+00	TGAM_0624	nadC-2	Nicotinate-nucleotide pyrophosphorylase	tg0625
1302	1526	3,1512e+00	TGAM_1525	-	Conserved hypothetical protein	Contains HEAT and Armadillo/beta-catenin-like (ARM)
1303	1358	3,1543e+00	TGAM_1357	eutT	Cobalamin adenosyltransferase (EutT/PduO)	tg1358
1304	1602	3,1549e+00	TGAM_1601	-	Conserved hypothetical protein	tg1602
1305	832	3,1573e+00	TGAM_0831	-	Conserved hypothetical protein	6 probable transmembrane helices predicted by
1306	817	3,1586e+00	TGAM_0816	mngB	Mannosyl-3-phosphoglycerate phosphatase (mngB)	HAD-superfamily hydrolase YedP
1307	1499	3,1616e+00	TGAM_1498	-	Brix-domain ribosomal biogenesis protein	tg1499
1308	2005	3,1619e+00	TGAM_2004	-	Conserved hypothetical protein	Belongs to DUF171 family
1309	1331	3,1641e+00	TGAM_1330	-	Conserved hypothetical protein	tg1331
1310	1028	3,1642e+00	TGAM_1027	-	ATPase of the AAA superfamily, putative	tg1028
1311	899	3,1660e+00	TGAM_0898	-	Transcription regulator, HTH/TrmB family	tg0899
1312	1256	3,1665e+00	TGAM_1255	ribE	Riboflavin synthase alpha chain (ribE)	tg1256
1313	1705	3,1705e+00	TGAM_1704	-	ABC-type transport system, permease component	12 probable transmembrane helices predicted by
1314	2031	3,1707e+00	TGAM_2030	-	Conserved hypothetical protein	Contains 4 CBS domains
1315	990	3,1709e+00	TGAM_0989	-	Serine/threonine protein kinase	1 probable transmembrane helix predicted by modhmm
1316	1866	3,1712e+00	TGAM_1865	ptpS-2	6-pyruvoyl tetrahydrobiopterin synthase (PTPS)	tg1866
1317	1267	3,1730e+00	TGAM_1266	-	Putative carboligase of the ATP-grasp	N term part is in tg1267. Possibly a true
1318	248	3,1776e+00	TGAM_0247	mhy1C	formate hydrogenlyase I subunit C (Mhy1C)	14 probable transmembrane helices predicted by
1319	1447	3,1790e+00	TGAM_1446	-	Endonuclease IV, AP endonuclease family 2	tg1447
1320	237	3,1794e+00	TGAM_0236	hybD	[NiFe]-hydrogenase maturation protease	tg0237
1321	794	3,1797e+00	TGAM_0793	-	ABC transporter, ATP-binding protein	tg0794
1322	943	3,1803e+00	TGAM_0942	cstA	Carbon starvation protein A (cstA)	14 probable transmembrane helices predicted by
1323	1939	3,1838e+00	TGAM_1938	asnB	Asparagine synthase (glutamine-hydrolyzing)	tg1939
1324	132	3,1838e+00	TGAM_0131	-	Conserved hypothetical protein	Belongs to DUF91 family
1325	280	3,1860e+00	TGAM_0279	-	Ribosome subunit biogenesis protein, putative	Belongs to UPF0113 family
1326	1653	3,1875e+00	TGAM_1652	ghmP	GHMP kinase (ghmP)	tg1653
1327	348	3,1875e+00	TGAM_0347	cutA	Divalent cation tolerance protein CutA (cutA)	tg0348
1328	720	3,1876e+00	TGAM_0719	uppS	Undecaprenyl pyrophosphate synthetase	tg0720
1329	520	3,1895e+00	TGAM_0519	-	Conserved hypothetical protein	tg0520
1330	1862	3,1901e+00	TGAM_1861	mutT	ADP-ribose pyrophosphatase (MutT)	Belongs to NUDIX hydrolase family
1331	1515	3,1912e+00	TGAM_1514	-	Conserved hypothetical protein	virR related protein, belongs to UPF0066 family
1332	1746	3,1936e+00	TGAM_1745	-	Dihydropteroate synthase-related protein	tg1746
1333	394	3,1947e+00	TGAM_0393	-	Acetyltransferase, GNAT family	tg0394
1334	16	3,1958e+00	TGAM_0015	-	Conserved hypothetical protein	Belongs to DUF1616 family; 5 probable transmembrane
1335	792	3,1983e+00	TGAM_0791	-	D-aminopeptidase	Belongs to M55 MEROPS petidase family
1336	169	3,1999e+00	TGAM_0168	-	Nucleoside triphosphate phosphohydrolase	Belongs to rdgB/HAM1 family
1337	598	3,2023e+00	TGAM_0597	glgA	Glycogen synthase (glgA)	tg0598
1338	1480	3,2024e+00	TGAM_1479	maiA	Maleate cis-trans isomerase (maiA)	tg1480
1339	2112	3,2027e+00	TGAM_2111	lon	Archaeal serine protease, Lon protease-like	3 probable transmembrane helices predicted by
1340	1977	3,2040e+00	TGAM_1976	rpl34E	LSU ribosomal protein L34E (rpl34E)	tg1977	rib
1341	1712	3,2043e+00	TGAM_1711	-	Glycosyl hydrolase family 57, possibly	tg1712
1342	602	3,2051e+00	TGAM_0601	malF	Maltose transport system permease protein (malF)	5 probable transmembrane helices predicted by
1343	543	3,2054e+00	TGAM_0542	-	N-type ATP pyrophosphatase, putative	tg0543
1344	404	3,2079e+00	TGAM_0403	-	Conserved hypothetical protein	Contains DUF137 domain
1345	194	3,2089e+00	TGAM_0193	-	Conserved hypothetical protein	tg0194
1346	11	3,2095e+00	TGAM_0010	-	MoxR associated protein, containing DUF58 domain	1 probable transmembrane helix predicted by modhmm
1347	991	3,2103e+00	TGAM_0990	-	ATPase of the AAA superfamily, putative	tg0991
1348	198	3,2111e+00	TGAM_0197	-	AAA family ATPase, type II secretion system	intein span: 515 - 1037
1349	255	3,2113e+00	TGAM_0254	hypD	[NiFe] hydrogenase maturation protein (hypD)	tg0255
1350	584	3,2115e+00	TGAM_0583	speE	Spermidine synthase (speE)	tg0584
1351	572	3,2116e+00	TGAM_0571	-	DNA-Binding protein, putative	Contains Sigma3 and sigma4 domains of RNA polymerase
1352	450	3,2129e+00	TGAM_0449	-	Conserved hypothetical protein	Contains DUF356 domain
1353	1190	3,2141e+00	TGAM_1189	-	Conserved hypothetical protein	Contains 1 DUF512 domain in Cterm and 1 radical SAM
1354	1428	3,2144e+00	TGAM_1427	-	Conserved hypothetical protein	Belongs to DUF530 family
1355	240	3,2164e+00	TGAM_0239	mobA	Molybdopterin-guanine dinucleotide biosynthesis	tg0240
1356	2032	3,2168e+00	TGAM_2031	hom	Homoserine dehydrogenase (hom)	tg2032
1357	319	3,2195e+00	TGAM_0318	ttdB	Fumarate hydratase class I, C-terminal domain	tg0319
1358	564	3,2218e+00	TGAM_0563	-	Transcription regulator, SpoVT/AbrB family	tg0564
1359	1564	3,2223e+00	TGAM_1563	-	Oxidoreductase, substrate unknown	Belongs to the GFO/IDH/MOCA family
1360	443	3,2244e+00	TGAM_0442	-	Radical SAM family protein, lectins/glucanases	tg0443
1361	1729	3,2251e+00	TGAM_1728	mvk	Mevalonate kinase (mvk)	tg1729
1362	108	3,2265e+00	TGAM_0107	-	Conserved hypothetical protein	Belongs to DUF257 family
1363	1451	3,2272e+00	TGAM_1450	-	Conserved hypothetical protein	Belongs to AMMECR1 family
1364	253	3,2277e+00	TGAM_0252	hypC-1	[NiFe] hydrogenase maturation protein (hypC)	tg0253
1365	1339	3,2278e+00	TGAM_1338	-	plant seed storage protein-like protein, Cupin	tg1339
1366	878	3,2282e+00	TGAM_0877	-	Transcription regulator, AsnC/Lrp family	tg0878
1367	1356	3,2304e+00	TGAM_1355	mazG	Pyrophosphohydrolase, MazG related (MazG)	tg1356
1368	1557	3,2314e+00	TGAM_1556	eIF-2BI	Translation initiation factor eIF-2B subunit 1	tg1557
1369	62	3,2319e+00	TGAM_0061	mhy2D	formate hydrogenlyase II subunit D (Mhy2D)	15 probable transmembrane helices predicted by
1370	18	3,2319e+00	TGAM_0017	-	Sugar-phosphate nucleotydyltransferase	tg0018
1371	1243	3,2321e+00	TGAM_1242	mbc2H	Membrane bound complex 2, subunit H (Mbc2H)	16 probable transmembrane helices predicted by
1372	1868	3,2329e+00	TGAM_1867	gyaR	Glyoxylate reductase (gyaR)	tg1868
1373	853	3,2332e+00	TGAM_0852	-	Nonsense-mediated mRNA decay protein, NMD3-like	tg0853
1374	277	3,2332e+00	TGAM_0276	-	Histone acetyltransferase-like protein	Contains Elp3 (Elongator protein 3), belongs to GNAT
1375	336	3,2339e+00	TGAM_0335	dppF	ABC-type dipeptide/oligopeptide transport system,	tg0336
1376	580	3,2351e+00	TGAM_0579	-	Conserved hypothetical protein	tg0580
1377	1861	3,2352e+00	TGAM_1860	-	Conserved hypothetical protein	Belongs to DUF498 family
1378	2096	3,2414e+00	TGAM_2095	-	Phosphohexomutase	tg2096
1379	1020	3,2421e+00	TGAM_1019	gltD-3	Glutamate synthase [NADPH] small chain (gltD)	tg1020
1380	122	3,2437e+00	TGAM_0121	-	Oxidoreductase	Contains FAD/NAD(P)-binding domain, Aromatic-ring
1381	1088	3,2441e+00	TGAM_1087	modB	Two-domain ABC-type transport system permease	Duplicated BPD (PF00528) domain separated by a large
1382	1247	3,2449e+00	TGAM_1246	mbc2D	Membrane bound complex 2, subunit D (Mbc2D)	6 probable transmembrane helices predicted by
1383	643	3,2450e+00	TGAM_0642	-	Sugar-phosphate nucleotydyltransferase	tg0643
1384	1431	3,2466e+00	TGAM_1430	-	Conserved hypothetical protein	Belongs to DUF198 family
1385	1616	3,2485e+00	TGAM_1615	-	HAD-superfamily hydrolase, putative	Belongs to subfamily IA, variant 1
1386	162	3,2522e+00	TGAM_0161	nrdD	Anaerobic ribonucleoside triphosphate reductase	tg0162
1387	1646	3,2526e+00	TGAM_1645	-	Conserved hypothetical protein	tg1646
1388	1607	3,2539e+00	TGAM_1606	hisZ	ATP phosphoribosyltransferase regulatory subunit,	Based on BLAST alignments, this is second copy of
1389	61	3,2540e+00	TGAM_0060	mhy2E	formate hydrogenlyase II subunit E (Mhy2E)	7 probable transmembrane helices predicted by
1390	1089	3,2554e+00	TGAM_1088	-	ABC-type transport system, periplasmic component	1 probable transmembrane helix predicted by modhmm
1391	106	3,2560e+00	TGAM_0105	-	TRP-repeat-containing protein	tg0106
1392	320	3,2572e+00	TGAM_0319	ttdA	Fumarate hydratase class I, N-terminal domain	tg0320
1393	2133	3,2579e+00	TGAM_2132	amyA-2	Alpha-amylase (amyA)	tg2133
1394	681	3,2589e+00	TGAM_0680	-	tRNA (guanine-N(1)-)-methyltransferase	tg0681
1395	793	3,2598e+00	TGAM_0792	-	Conserved hypothetical protein	tg0793
1396	1706	3,2619e+00	TGAM_1705	-	ABC-type transport system, ATPase component,	Contains 2 facilitated glucose transporter
1397	1411	3,2620e+00	TGAM_1410	-	Serine/threonine protein kinase, RIO-like	tg1411
1398	1658	3,2636e+00	TGAM_1657	ubiD-2	3-octaprenyl-4-hydroxybenzoate carboxy-lyase	tg1658
1399	1820	3,2670e+00	TGAM_1819	lrgA	Murein hydrolase exporter, putative lrgA-like	4 probable transmembrane helices predicted by
1400	1513	3,2675e+00	TGAM_1512	-	Conserved hypothetical protein	tg1513
1401	1744	3,2680e+00	TGAM_1743	mre11	DNA double-strand break repair protein mre11	tg1744
1402	1318	3,2712e+00	TGAM_1317	-	Metal-dependent phosphohydrolase, HD superfamily	tg1318
1403	839	3,2717e+00	TGAM_0838	-	Sodium symporter, putative arsenite efflux pump	10 probable transmembrane helices predicted by
1404	1503	3,2723e+00	TGAM_1502	-	SAM-dependent tRNA/rRNA cytosine-C5 methylase	tg1503
1405	1773	3,2744e+00	TGAM_1772	glgP	Alpha-glucan phosphorylase (glgP)	tg1773
1406	117	3,2752e+00	TGAM_0117	-	Protein kinase, putative	Contains protein kinase-like (SSF56112) domain
1407	2053	3,2759e+00	TGAM_2052	psmB-2	Peptidase T1A, 20S proteasome beta-subunit	tg2053
1408	1078	3,2770e+00	TGAM_1077	aat	Alanine aminotransferase (aat)	tg1078
1409	1463	3,2771e+00	TGAM_1462	-	Conserved hypothetical protein	tg1463
1410	104	3,2773e+00	TGAM_0103	-	Signal peptidase, peptidase S26B	1 probable transmembrane helix predicted by modhmm
1411	184	3,2781e+00	TGAM_0183	-	RNA-binding protein, putative	Contains 1 THUMP domain
1412	1816	3,2812e+00	TGAM_1815	-	Conserved hypothetical protein	tg1816
1413	28	3,2848e+00	TGAM_0027	-	Transcription regulator, ArsR family	tg0028
1414	597	3,2850e+00	TGAM_0596	rnp2	Ribonuclease P protein component 2 (rnp2)	tg0597
1415	215	3,2867e+00	TGAM_0214	-	Conserved hypothetical protein	Belongs to DUF104 family
1416	306	3,2893e+00	TGAM_0305	-	Multiple antibiotic resistance (Mar)-related	6 probable transmembrane helices predicted by
1417	852	3,2915e+00	TGAM_0851	-	Predicted Fe-S oxidoreductase, containing Elp3	Contains radical SAM/ Elongator protein 3/MiaB/NifB
1418	335	3,2917e+00	TGAM_0334	dppD	ABC-type dipeptide/oligopeptide transport system,	tg0335
1419	513	3,2927e+00	TGAM_0512	-	3'-phosphoadenosine 5'-phosphosulfate	tg0513
1420	31	3,2977e+00	TGAM_0030	-	Conserved hypothetical protein	tg0031
1421	252	3,2979e+00	TGAM_0251	-	Conserved hypothetical protein	similar to GSU2146 (Geobacter sulfurreducens PCA)
1422	1594	3,3018e+00	TGAM_1593	aroA	3-phosphoshikimate 1-carboxyvinyltransferase	tg1594
1423	191	3,3026e+00	TGAM_0190	moxR-2	moxR-type AAA ATPase, putative chaperone protein	tg0191
1424	716	3,3040e+00	TGAM_0715	mbxN	membrane bound oxidoreductase, MbxN subunit	tg0716
1425	188	3,3055e+00	TGAM_0187	-	Carbohydrate kinase, pfkB/Ribokinase family	1 probable transmembrane helix predicted by modhmm
1426	1316	3,3058e+00	TGAM_1315	-	N-acetyltransferase, GNAT family	tg1316
1427	820	3,3060e+00	TGAM_0819	fecE-1	Iron(III) dicitrate ABC transporter, ATP-binding	tg0820
1428	1784	3,3079e+00	TGAM_1783	minD-1	Cell division ATPase MinD (minD)	tg1784
1429	1164	3,3107e+00	TGAM_1163	-	Conserved hypothetical protein	Belongs to DUF62 family.
1430	1967	3,3109e+00	TGAM_1966	rpoD	DNA-directed RNA polymerase subunit D (rpoD)	tg1967
1431	401	3,3116e+00	TGAM_0400	-	Conserved hypothetical protein	tg0401
1432	785	3,3130e+00	TGAM_0784	-	CoA-binding protein	tg0785
1433	2024	3,3133e+00	TGAM_2023	-	Gins 23 protein	tg2024
1434	107	3,3136e+00	TGAM_0106	mdp	Membrane dipeptidase (mdp)	tg0107
1435	829	3,3140e+00	TGAM_0828	hycI	Hydrogenase maturation protease (HycI)	Peptidase M52, hydrogen uptake protein
1436	1420	3,3162e+00	TGAM_1419	-	Ribosome biogenesis protein NEP1-like protein	Belongs to suppressor Mra1 family
1437	1845	3,3204e+00	TGAM_1844	-	Cytidylyltransferase	tg1845
1438	1014	3,3204e+00	TGAM_1013	htpX	Heat shock protein/ Zn-dependent protease with	4 probable transmembrane helices predicted by
1439	1193	3,3215e+00	TGAM_1192	-	Base excision DNA repair protein, HhH-GPD	tg1193
1440	1225	3,3228e+00	TGAM_1224	-	Conserved hypothetical protein	Similar to ST0740 SSO1762; 8 probable transmembrane
1441	1163	3,3245e+00	TGAM_1162	nadM	Nicotinamide-nucleotide adenylyltransferase	tg1163
1442	1406	3,3249e+00	TGAM_1405	-	Peptidase, putative, Rhomboid-like protein	6 probable transmembrane helices predicted by
1443	573	3,3266e+00	TGAM_0572	-	Conserved hypothetical protein	1 probable transmembrane helix predicted by modhmm
1444	1005	3,3273e+00	TGAM_1004	-	Conserved hypothetical protein	tg1005
1445	1242	3,3274e+00	TGAM_1241	mbc2I	Membrane bound complex 2, subunit I (Mbc2I)	14 probable transmembrane helices predicted by
1446	154	3,3282e+00	TGAM_0153	-	ABC-type transport system, permease component	5 probable transmembrane helices predicted by
1447	98	3,3289e+00	TGAM_0097	-	Conserved hypothetical protein	Belongs to DUF835 family; 3 probable transmembrane
1448	1826	3,3323e+00	TGAM_1825	-	Conserved hypothetical protein	tg1826
1449	445	3,3335e+00	TGAM_0444	-	S-layer protein	2 probable transmembrane helices predicted by
1450	865	3,3347e+00	TGAM_0864	recJ	recJ-like single-stranded exonuclease recJ-like	tg0865
1451	1361	3,3356e+00	TGAM_1360	-	Conserved hypothetical protein	Could be chaperonine (GroES-like) related. See
1452	2038	3,3375e+00	TGAM_2037	rrp4p	Exosome complex RNA-binding protein 1, Rrp4p-like	tg2038
1453	1758	3,3398e+00	TGAM_1757	-	Conserved hypothetical protein	2 probable transmembrane helices predicted by
1454	113	3,3406e+00	TGAM_0112	-	Nucleic acid binding protein, containing 3	Duplication with tg0113; 1 probable transmembrane
1455	261	3,3434e+00	TGAM_0260	hypE	[NiFe] hydrogenase maturation protein (hypE)	tg0261
1456	9	3,3441e+00	TGAM_0008	-	Conserved hypothetical protein	2 probable transmembrane helices predicted by
1457	1258	3,3455e+00	TGAM_1257	ribH	Riboflavin synthase beta chain	tg1258
1458	822	3,3460e+00	TGAM_0821	-	Iron transport ABC protein, periplasmic	1 probable transmembrane helix predicted by modhmm
1459	1238	3,3461e+00	TGAM_1237	hemH	Ferrochelatase (hemH)	tg1238
1460	758	3,3483e+00	TGAM_0757	-	Carboligase of the ATP-grasp superfamily,	Contains 1 DUF1246 domain in Nterm and 1 DUF1297
1461	1409	3,3485e+00	TGAM_1408	-	ATP-dependent 26S proteasome regulatory subunit	tg1409
1462	1610	3,3507e+00	TGAM_1609	hisB	Imidazoleglycerol-phosphate dehydratase (hisB)	tg1610
1463	256	3,3512e+00	TGAM_0255	hypF	[NiFe] hydrogenase maturation protein (hypF)	tg0256
1464	1696	3,3539e+00	TGAM_1695	-	Permease, major facilitator superfamily	12 probable transmembrane helices predicted by
1465	393	3,3544e+00	TGAM_0392	-	Phosphoheptose isomerase, putative	Contains 1 SIS (Sugar ISomerase) phosphosugar
1466	1576	3,3554e+00	TGAM_1575	-	Prokaryotic ATPase, AAA superfamily	Contains Archaeal ATPase domain (PF01637)
1467	20	3,3561e+00	TGAM_0019	-	Peptidase M50, mammalian sterol-regulatory	Contains PDZ/DHR/GLGF domain and SREBP signature; 7
1468	403	3,3566e+00	TGAM_0402	-	Cytochrome-c3 hydrogenase, gamma subunit	tg0403
1469	504	3,3574e+00	TGAM_0503	rps27AE	SSU ribosomal protein S27AE (rps27AE)	tg0504	rib
1470	127	3,3575e+00	TGAM_0126	dp2	DNA polymerase II large subunit DP2, intein	tg0127; polB
1471	1853	3,3578e+00	TGAM_1852	malK-3	ABC-type transport system, ATPase component,	tg1853
1472	1570	3,3585e+00	TGAM_1569	-	Glycosylase	PH1107-related family. Contains DUF377 domain
1473	1039	3,3590e+00	TGAM_1038	preP	Prolyl oligopeptidase (preP)	tg1039
1474	1266	3,3604e+00	TGAM_1265	purO	IMP cyclohydrolase (Inosinicase) (IMP synthetase)	tg1266
1475	1577	3,3615e+00	TGAM_1576	-	Conserved hypothetical protein, containing DUF234	tg1577
1476	1391	3,3616e+00	TGAM_1390	apu-3	Amylopullulanase related protein (Apu)	2 probable transmembrane helices predicted by
1477	1184	3,3638e+00	TGAM_1183	-	Allophanate hydrolase subunit 1	tg1184
1478	691	3,3653e+00	TGAM_0690	apu-2	Amylopullulanase, putative (Apu)	2 probable transmembrane helices predicted by
1479	579	3,3663e+00	TGAM_0578	-	RecJ-like phosphoesterase family protein	Belongs to DHH family. Contains potassium uptake
1480	1593	3,3699e+00	TGAM_1592	aroC	Chorismate synthase (aroC)	tg1593
1481	304	3,3700e+00	TGAM_0303	napA-1	Na+/H+ antiporter, napA type (napA)	11 probable transmembrane helices predicted by
1482	1432	3,3703e+00	TGAM_1432	-	GTP-binding protein	Contains Ras GTPase and GTP1/OBG family signatures
1483	439	3,3705e+00	TGAM_0438	-	Nucleotide pyrophosphohydrolase, MazG-like	tg0439
1484	10	3,3721e+00	TGAM_0009	moxR-1	moxR-type AAA ATPase, putative chaperone protein	tg0010
1485	379	3,3724e+00	TGAM_0378	nadC-1	Nicotinate-nucleotide pyrophosphorylase (nadC)	tg0379
1486	1232	3,3735e+00	TGAM_1231	ubiD-1	3-octaprenyl-4-hydroxybenzoate carboxy-lyase	tg1232
1487	938	3,3740e+00	TGAM_0937	-	Oligosaccharyl transferase, STT3 subunit	13 probable transmembrane helices predicted by
1488	854	3,3748e+00	TGAM_0853	-	Conserved hypothetical protein	Belongs to DUF424 family
1489	606	3,3748e+00	TGAM_0605	-	Conserved hypothetical protein	Belongs to UPF0146 family
1490	1179	3,3766e+00	TGAM_1178	-	Conserved hypothetical protein	tg1179
1491	949	3,3778e+00	TGAM_0948	-	Transcription regulator, SpoVT/AbrB family	tg0949
1492	1882	3,3793e+00	TGAM_1881	nusA-1	Transcription elongation factor, putative	Contains 1 KH domain
1493	1494	3,3799e+00	TGAM_1493	-	Phosphoesterase, recJ-like, containing a DHHA1	tg1494
1494	1461	3,3799e+00	TGAM_1460	-	recJ-like phosphoesterase, containing RNA binding	tg1461
1495	2150	3,3814e+00	TGAM_2149	-	Acetyl/acyl transferase related protein	tg2150
1496	596	3,3816e+00	TGAM_0595	-	Radical-activating enzyme, pyruvate formate-lyase	tg0596
1497	1259	3,3822e+00	TGAM_1258	rr-4	Rubrerythrin-related protein (Rr)	tg1259
1498	1417	3,3824e+00	TGAM_1416	-	tRNA-binding protein, putative	tg1417
1499	640	3,3824e+00	TGAM_0639	secG	Preprotein translocase SEC61 complex beta subunit	1 probable transmembrane helix predicted by modhmm
1500	473	3,3845e+00	TGAM_0472	-	Iron dependent transcription repressor	Contains HTH_DTXR domain
1501	724	3,3848e+00	TGAM_0723	-	Metallophosphoesterase, Calcineurin-like	tg0724
1502	1336	3,3868e+00	TGAM_1335	-	Conserved hypothetical protein	Belongs to DUF88 family
1503	1568	3,3893e+00	TGAM_1567	fucI	L-fucose isomerase (fucI)	tg1568
1504	380	3,3921e+00	TGAM_0379	-	Metallo-hydrolase/oxidoreductase	tg0380
1505	551	3,3926e+00	TGAM_0550	-	Dinitrogenase iron-molybdenum cofactor, NIF B/Y/X	Not matching with COG1433
1506	1691	3,3929e+00	TGAM_1690	-	Conserved hypothetical protein	tg1691
1507	244	3,3936e+00	TGAM_0243	mhy1G	formate hydrogenlyase I subunit G (Mhy1G)	tg0244
1508	536	3,3942e+00	TGAM_0535	cobQ	Cobyric acid synthase (cobQ)	tg0536
1509	1842	3,3976e+00	TGAM_1841	ftsZ-3	Cell division GTPase, ftsZ-like protein (ftsZ)	tg1842
1510	1241	3,3995e+00	TGAM_1240	-	Polyprenyl synthetase	tg1241
1511	1031	3,4010e+00	TGAM_1030	-	Conserved hypothetical protein	tg1031
1512	735	3,4029e+00	TGAM_0734	aor-1	Tungsten-containing aldehyde ferredoxin	frameshift with tg0735 due to consensus error; 1
1513	798	3,4041e+00	TGAM_0797	rad3	DNA repair helicase, ERCC2/XPD/rad3/TFIIH	tg0798
1514	1599	3,4046e+00	TGAM_1598	aroF	Phospho-2-dehydro-3-deoxyheptonate aldolase	tg1599
1515	226	3,4054e+00	TGAM_0225	-	Conserved hypothetical protein, Appr-1-p	tg0226
1516	926	3,4055e+00	TGAM_0925	-	Met-10 like-protein, putative SAM-dependent	tg0926
1517	1659	3,4071e+00	TGAM_1658	-	DNA repair helicase, XPB-rad25 -like protein	tg1659
1518	1312	3,4096e+00	TGAM_1311	-	Cysteine desulfurase	tg1312
1519	1368	3,4102e+00	TGAM_1367	-	Glutamyl aminopeptidase, M42 family	tg1368
1520	386	3,4122e+00	TGAM_0385	appA	ABC-type dipeptide/oligopeptide transport	tg0386
1521	1215	3,4148e+00	TGAM_1214	-	Conserved hypothetical protein	tg1215
1522	1704	3,4187e+00	TGAM_1703	-	Hydrolase, HAD superfamily, putative	tg1704
1523	708	3,4194e+00	TGAM_0707	mbxF	membrane bound oxidoreductase, MbxF subunit	5 probable transmembrane helices predicted by
1524	354	3,4223e+00	TGAM_0353	exsB	Transcription regulator, putative, ExsB family	Member of PP-loop superfamily clan
1525	195	3,4238e+00	TGAM_0194	slyD-1	FKBP-type peptidyl-prolyl cis-trans isomerase	tg0195
1526	1220	3,4258e+00	TGAM_1219	pepQ	X-pro dipeptidase related protein (pepQ)	Does not contain the proline peptidase signature
1527	1333	3,4266e+00	TGAM_1332	-	Thioesterase, putative	tg1333
1528	1649	3,4339e+00	TGAM_1648	-	conserved hypothetical protein	Contains a TPR-like domain
1529	123	3,4341e+00	TGAM_0122	gor	glyceraldehyde-3-phosphate (GAP):ferredoxin	tg0123
1530	1735	3,4372e+00	TGAM_1734	napA-3	Na+/H+ antiporter, napA type (napA)	11 probable transmembrane helices predicted by
1531	460	3,4412e+00	TGAM_0459	-	Conserved hypothetical protein	Belongs to DUF35 family
1532	1812	3,4458e+00	TGAM_1811	trpB	Tryptophan synthase, beta chain-like (trpB)	Pyridoxal-phosphate dependent enzyme. Beta subunit
1533	339	3,4464e+00	TGAM_0338	glnA	Glutamine synthetase (glnA)	tg0339
1534	2000	3,4467e+00	TGAM_1999	rps19P	SSU ribosomal protein S19P (rps19P)	tg2000	rib
1535	1148	3,4469e+00	TGAM_1147	-	Cobalamin biosynthesis amidotransferase,	See Galperin and Grishin, Proteins 41: 238-247
1536	940	3,4519e+00	TGAM_0939	-	Conserved hypothetical protein	Belongs to DUF77 family
1537	1787	3,4521e+00	TGAM_1786	-	AMP phosphorylase	tg_tRNA-Ala2
1538	197	3,4525e+00	TGAM_0196	-	Bacterial type II secretion system protein F	4 probable transmembrane helices predicted by
1539	146	3,4533e+00	TGAM_0145	atpF	Archaeal/vacuolar-type H+-ATPase, subunit F	tg0146
1540	947	3,4547e+00	TGAM_0946	-	Conserved hypothetical protein	tg0947
1541	1045	3,4558e+00	TGAM_1044	pls	Pyrolysin (pls)	2 probable transmembrane helices predicted by
1542	1609	3,4571e+00	TGAM_1608	hisD	Histidinol dehydrogenase (hisD)	tg1609
1543	88	3,4579e+00	TGAM_0087	-	Conserved hypothetical protein	tg0088
1544	1976	3,4579e+00	TGAM_1975	cmk	Cytidylate kinase, putative (cmk)	1 probable transmembrane helix predicted by modhmm
1545	607	3,4596e+00	TGAM_0606	deoB	Phosphopentomutase (deoB)	tg0607
1546	1926	3,4622e+00	TGAM_1925	rpoA1	DNA-directed RNA polymerase subunit A' (rpoA1)	tg1926
1547	565	3,4624e+00	TGAM_0564	-	Conserved hypothetical protein	tg0565
1548	469	3,4630e+00	TGAM_0468	-	ATP-dependent protease, archaeal Lon-like	2 probable transmembrane helices predicted by
1549	930	3,4648e+00	TGAM_0929	-	Peptidase, prolyl oligopeptidase family	tg0930
1550	622	3,4688e+00	TGAM_0621	nadA	Quinolinate synthetase A (nadA)	tg0622
1551	1994	3,4724e+00	TGAM_1993	rps17P	SSU ribosomal protein S17P (rps17P)	tg1994	rib
1552	2040	3,4743e+00	TGAM_2039	psmA	Peptidase T1A, 20S proteasome alpha-subunit	tg2040
1553	357	3,4744e+00	TGAM_0356	pyrD	Dihydroorotase dehydrogenase (pyrD)	tg_7sRNA
1554	367	3,4774e+00	TGAM_0366	kptA	RNA 2'-phosphotransferase (kptA)	tg0367
1555	745	3,4780e+00	TGAM_0744	-	Conserved hypothetical protein	tg0745
1556	838	3,4786e+00	TGAM_0837	-	ABC-type transport system, ATPase component,	tg0838
1557	1563	3,4786e+00	TGAM_1562	-	ABC-type transport system, periplasmic component	Belongs to bacterial extracellular solute-binding
1558	1769	3,4795e+00	TGAM_1768	-	Conserved hypothetical protein	tg_tRNA-Leu1
1559	1120	3,4830e+00	TGAM_1119	acnX	Aconitase X, putative, swiveling domain subunit	Belongs to DUF126 family. Matches PIRSF004966. see
1560	613	3,4853e+00	TGAM_0612	-	SAM-dependent methyltransferase, putative	tg0613
1561	707	3,4855e+00	TGAM_0706	mbxD	membrane bound oxidoreductase, MbxD subunit	3 probable transmembrane helices predicted by
1562	1260	3,4858e+00	TGAM_1259	-	Mechanosensitive ion channel	3 probable transmembrane helices predicted by
1563	566	3,4868e+00	TGAM_0565	-	D-isomer specific 2-hydroxyacid dehydrogenase	tg0566
1564	1407	3,4901e+00	TGAM_1406	upp	Uracil phosphoribosyltransferase (upp)	tg1407
1565	1317	3,4918e+00	TGAM_1316	-	Transcription regulator, putative	Contains 1 Helix-turn-helix motif
1566	719	3,4922e+00	TGAM_0718	-	Carbonic anhydrase/acetyltransferase, containing	tg0719
1567	177	3,4950e+00	TGAM_0176	deoC	Deoxyribose-phosphate aldolase	tg0177
1568	1177	3,4951e+00	TGAM_1176	-	Conserved hypothetical protein, DUF104 family	tg1177
1569	1757	3,4954e+00	TGAM_1756	gltT	Proton/sodium-glutamate symport protein (gltT)	8 probable transmembrane helices predicted by
1570	1024	3,4957e+00	TGAM_1023	glpA-1	Anaerobic glycerol-3-phosphate dehydrogenase	tg1024
1571	1874	3,4975e+00	TGAM_1873	ndk	Nucleoside diphosphate kinase (ndk)	tg1874
1572	1195	3,5024e+00	TGAM_1194	-	RNA-binding protein, putative	Contains CRS1 / YhbY domain
1573	1376	3,5033e+00	TGAM_1375	korC-1	2-ketoglutarate ferredoxin oxidoreductase,	2 probable transmembrane helices predicted by
1574	328	3,5066e+00	TGAM_0327	nac	Nascent polypeptide-associated complex protein	tg0328
1575	1011	3,5067e+00	TGAM_1010	-	Conserved hypothetical protein	tg1011
1576	711	3,5081e+00	TGAM_0710	mbxH2	membrane bound oxidoreductase, MbxH' subunit	16 probable transmembrane helices predicted by
1577	1650	3,5087e+00	TGAM_1649	sppA	Signal peptide peptidase SppA (sppA)	1 probable transmembrane helix predicted by modhmm
1578	1600	3,5091e+00	TGAM_1599	tk-1	Transketolase C-terminal section (tk)	tg1600
1579	205	3,5103e+00	TGAM_0204	pstS	ABC-type phosphate transport system, periplasmic	1 probable transmembrane helix predicted by modhmm
1580	1142	3,5163e+00	TGAM_1141	arcTGT	Archaeosine tRNA-guanine transglycosylase	tg1142
1581	1692	3,5178e+00	TGAM_1691	-	Conserved hypothetical protein	tg1692
1582	1438	3,5231e+00	TGAM_1437	-	ABC-type transport system, ATPase component,	tg1438
1583	638	3,5266e+00	TGAM_0637	purM	Phosphoribosylformylglycinamidine cyclo-ligase	tg0638
1584	1931	3,5269e+00	TGAM_1930	argK	Lysine/arginine/ornithine (LAO/AO) transport	tg1931
1585	170	3,5273e+00	TGAM_0169	-	Conserved hypothetical protein	Belongs to DUF355 family
1586	963	3,5281e+00	TGAM_0962	soxA	Sarcosine oxidase, subunit alpha (SoxA)	tg0963
1587	133	3,5290e+00	TGAM_0132	-	Conserved hypothetical protein	Belongs to DUF473 family
1588	608	3,5293e+00	TGAM_0607	-	Metal-dependent hydrolase, beta-lactamase	tg0608
1589	1761	3,5296e+00	TGAM_1760	-	Replication factor A complex, RPA41 subunit	Subunit of the RPA hetero-oligomeric complex
1590	2099	3,5305e+00	TGAM_2098	-	Conserved hypothetical protein	1 probable transmembrane helix predicted by modhmm
1591	2008	3,5318e+00	TGAM_2007	-	Conserved hypothetical protein	Good similarity with a small orf in PH0954
1592	1176	3,5345e+00	TGAM_1175	gggPS	Geranylgeranylglyceryl phosphate synthase	tg1176
1593	1077	3,5357e+00	TGAM_1076	blaI	Penicillinase repressor-like protein (BlaI)	tg1077
1594	1394	3,5358e+00	TGAM_1393	rpl35AE	LSU ribosomal protein L35AE (rpl35AE)	tg1394	rib
1595	1764	3,5372e+00	TGAM_1763	-	Conserved hypothetical protein	tg1764
1596	646	3,5395e+00	TGAM_0645	-	GTPase, NOG1/MMR-HSR1 family	Belongs to G-protein superfamily
1597	1742	3,5412e+00	TGAM_1741	nurA	5'-3' nuclease (nurA)	tg1742
1598	2093	3,5416e+00	TGAM_2092	-	Conserved hypothetical protein	Belongs to DUF104 family
1599	1966	3,5417e+00	TGAM_1965	rpl18E	LSU ribosomal protein L18E (rpl18E)	tg_tRNA-Leu5	rib
1600	392	3,5430e+00	TGAM_0391	nagA	N-acetylglucosamine-6-phosphate deacetylase	tg0392
1601	2044	3,5445e+00	TGAM_2043	-	SAM-dependent methyltransferase, ubiE/COQ5	tg2044
1602	81	3,5448e+00	TGAM_0080	-	Membrane protein, putative drug exporter (RND	10 probable transmembrane helices predicted by
1603	881	3,5453e+00	TGAM_0880	-	Ribosomal RNA adenine dimethylase, putative	tg0881
1604	1377	3,5464e+00	TGAM_1376	korB-1	2-ketoglutarate ferredoxin oxidoreductase,	tg1377
1605	366	3,5465e+00	TGAM_0365	-	Metal-dependent hydrolase	Contains 1 Endonuclease/exonuclease/phosphatase
1606	1456	3,5522e+00	TGAM_1455	pol	DNA-directed DNA polymerase, B family (pol)	tg1456
1607	1614	3,5536e+00	TGAM_1613	hisI	Bifunctional phosphoribosyl-AMP	tg1614
1608	283	3,5549e+00	TGAM_0282	speH	S-adenosylmethionine decarboxylase proenzyme	tg0283
1609	515	3,5558e+00	TGAM_0514	-	Zinc-finger protein, translation initiation	UCP015877 member
1610	21	3,5559e+00	TGAM_0020	-	PP-loop ATPase, YdaO-type	tg0021
1611	1029	3,5567e+00	TGAM_1028	-	Hypothetical protein	tg1029
1612	112	3,5569e+00	TGAM_0111	-	Conserved hypothetical protein	Belongs to DUF112 family; 11 probable transmembrane
1613	525	3,5584e+00	TGAM_0524	-	Conserved hypothetical protein	Belongs to DUF74 family
1614	576	3,5600e+00	TGAM_0575	-	Conserved hypothetical protein	tg0576
1615	1337	3,5639e+00	TGAM_1336	-	Conserved hypothetical protein	Belongs to DUF88 family
1616	150	3,5643e+00	TGAM_0149	-	Alanyl-tRNA synthetase-related protein	tg0150
1617	1504	3,5651e+00	TGAM_1503	-	Conserved hypothetical protein	tg1504
1618	1008	3,5652e+00	TGAM_1007	-	Small conductance mechanosensitive channel	4 probable transmembrane helices predicted by
1619	411	3,5732e+00	TGAM_0410	-	Hypothetical protein	2 probable transmembrane helices predicted by
1620	2090	3,5765e+00	TGAM_2089	pyrI	Aspartate carbamoyltransferase, regulatory	tg2090
1621	962	3,5765e+00	TGAM_0961	soxB	Sarcosine oxidase, subunit beta (SoxB)	tg0962
1622	1952	3,5773e+00	TGAM_1951	-	Conserved hypothetical protein	tg1952
1623	757	3,5790e+00	TGAM_0756	purL	Phosphoribosylformylglycinamidine synthase II,	tg0757
1624	1817	3,5809e+00	TGAM_1816	-	Radical SAM protein, MoaA/nifB/pqqE family	tg1817
1625	231	3,5816e+00	TGAM_0230	acsA	Acetyl-coenzyme A synthetase (acsA)	tg0231
1626	109	3,5824e+00	TGAM_0108	-	RecA family AAA ATPase	Contains 1 P_Loop (SSF52540) domain and 2 RecA
1627	1352	3,5848e+00	TGAM_1351	tldD	Peptidase U62, modulator of DNA gyrase, PmbA/TldD	tg1352
1628	1457	3,5892e+00	TGAM_1456	-	Hydrolase, HAD superfamily	tg1457
1629	937	3,5894e+00	TGAM_0936	glmS-2	Glucosamine--fructose-6-phosphate	tg0937
1630	246	3,5898e+00	TGAM_0245	mhy1E	formate hydrogenlyase I subunit E (Mhy1E)	7 probable transmembrane helices predicted by
1631	836	3,5920e+00	TGAM_0835	osmC-1	OsmC-like stress-induced protein (OsmC)	tg0836
1632	254	3,5922e+00	TGAM_0253	hypC-2	[NiFe] hydrogenase maturation protein (hypC)	tg0254
1633	1573	3,5933e+00	TGAM_1572	adh	Iron-containing alcohol dehydrogenase (adh)	tg1573
1634	1239	3,5945e+00	TGAM_1238	-	Conserved hypothetical protein	3 probable transmembrane helices predicted by
1635	206	3,5964e+00	TGAM_0205	-	Predicted AP endonuclease	May be also related to Xylose isomerase
1636	1466	3,5970e+00	TGAM_1465	pfkC	ADP-specific phosphofructokinase (pfkC)	tg1466
1637	1638	3,5974e+00	TGAM_1637	-	Predicted AP endonuclease, family 2	tg1638
1638	2009	3,5977e+00	TGAM_2008	-	Hypothetical protein	2 probable transmembrane helices predicted by
1639	2016	3,6029e+00	TGAM_2015	asnS-2	Asparaginyl-tRNA synthetase related protein	tg2016
1640	1074	3,6032e+00	TGAM_1073	-	Conserved hypothetical protein	3 probable transmembrane helices predicted by
1641	1726	3,6044e+00	TGAM_1725	udp-2	Uridine phosphorylase (udp)	tg1726
1642	2080	3,6052e+00	TGAM_2079	-	Dioxygenase, putative	tg2080
1643	1248	3,6052e+00	TGAM_1247	mbc2C	Membrane bound complex 2, subunit C (Mbc2C)	3 probable transmembrane helices predicted by
1644	1219	3,6056e+00	TGAM_1218	-	Short chain dehydrogenase of unknown substrate	Match to IPR002347 Glucose/ribitol dehydrogenase
1645	19	3,6059e+00	TGAM_0018	galE-1	UDP-glucose 4-epimerase (galE)	tg0019
1646	1311	3,6071e+00	TGAM_1310	-	Conserved hypothetical protein	tg1311
1647	710	3,6078e+00	TGAM_0709	mbxH1	membrane bound oxidoreductase, MbxH subunit	14 probable transmembrane helices predicted by
1648	1123	3,6113e+00	TGAM_1122	-	ABC-type transport system, ATPase component,	tg1123
1649	1597	3,6115e+00	TGAM_1596	aroD	3-dehydroquinate dehydratase (aroD)	tg1597
1650	402	3,6137e+00	TGAM_0401	gltA-1	Glutamate synthase (NADPH), homotetrameric	tg0402
1651	1727	3,6143e+00	TGAM_1726	-	Dioxygenase, putative	Contains LigB subunit of an aromatic-ring-opening
1652	1580	3,6181e+00	TGAM_1579	-	Acetyltransferase, GNAT family	tg1580
1653	60	3,6187e+00	TGAM_0059	mhy2F	formate hydrogenlyase II subunit F (Mhy2F)	tg0060
1654	2101	3,6191e+00	TGAM_2100	-	Conserved hypothetical protein	tg2101
1655	45	3,6230e+00	TGAM_0044	mbhD	membrane bound hydrogenase, MbhD subunit (MbhD)	3 probable transmembrane helices predicted by
1656	764	3,6238e+00	TGAM_0763	guaA_N	GMP synthase - glutamine amidotransferase subunit	tg0764
1657	1424	3,6258e+00	TGAM_1423	rio1	Protein serine/threonine kinase, RIO1 family	tg1424
1658	1702	3,6307e+00	TGAM_1701	gcvP1	Glycine dehydrogenase [decarboxylating] subunit 1	tg1702
1659	1608	3,6321e+00	TGAM_1607	hisG	ATP phosphoribosyltransferase (hisG)	tg1608
1660	1923	3,6322e+00	TGAM_1922	nusA-2	Transcription termination-antitermination factor,	tg1923
1661	1927	3,6348e+00	TGAM_1926	rpoB	DNA-directed RNA polymerase subunit B (rpoB)	tg1927
1662	979	3,6349e+00	TGAM_0978	-	Prokaryotic ATPase, AAA superfamily	Contains Archaeal ATPase domain (PF01637)
1663	1566	3,6351e+00	TGAM_1565	-	Glycosyltransferase	tg1566
1664	391	3,6352e+00	TGAM_0390	-	Transcription regulator, putative	tg0391
1665	116	3,6354e+00	TGAM_0115	-	Conserved hypothetical protein	4 probable transmembrane helices predicted by
1666	1273	3,6366e+00	TGAM_1272	-	ABC transporter, ATP-binding protein, putative	Contains 1 GCN5-related N-acetyltransferase domain
1667	1021	3,6370e+00	TGAM_1020	dhys	Deoxyhypusine synthase (dhys)	tg1021
1668	1064	3,6376e+00	TGAM_1063	-	Hypothetical protein	tg1064
1669	484	3,6386e+00	TGAM_0483	ftsZ-1	Cell division GTPase, ftsZ-like protein (ftsZ)	tg0484
1670	1426	3,6392e+00	TGAM_1425	top6B	Type II DNA topoisomerase VI, subunit B (Top6B)	tg1426
1671	485	3,6395e+00	TGAM_0484	secE	Protein translocase SEC61 complex gamma subunit,	1 probable transmembrane helix predicted by modhmm
1672	1236	3,6403e+00	TGAM_1235	-	FAD-dependent pyridine nucleotide-disulphide	tg1236
1673	877	3,6409e+00	TGAM_0876	-	ABC-type periplasmic dipeptide transport protein	1 probable transmembrane helix predicted by modhmm
1674	1427	3,6424e+00	TGAM_1426	top6A	Type II DNA topoisomerase VI, subunit A (Top6A)	tg1427
1675	389	3,6427e+00	TGAM_0388	-	Xylose isomerase, putative	May be also related to family 2 AP endonucleases
1676	356	3,6428e+00	TGAM_0355	-	Transcription regulator, SpoVT/AbrB family	tg0356
1677	706	3,6461e+00	TGAM_0705	mbxC	membrane bound oxidoreductase, MbxC subunit	3 probable transmembrane helices predicted by
1678	1754	3,6501e+00	TGAM_1753	pycB	Pyruvate carboxylase subunit B (pycB)	tg1754
1679	1198	3,6537e+00	TGAM_1197	-	Conserved hypothetical protein	tg1198
1680	202	3,6559e+00	TGAM_0201	-	GTP-binding protein, HSR1-related GTPase	tg0202
1681	80	3,6571e+00	TGAM_0079	-	Transcription regulator, PadR-like family	tg0080
1682	1106	3,6574e+00	TGAM_1105	feoB	Fe2+ transport protein B (feoB)	6 probable transmembrane helices predicted by
1683	1680	3,6582e+00	TGAM_1679	rgy	Reverse gyrase (rgy)	tg1680
1684	896	3,6584e+00	TGAM_0895	-	Cytochrome-c3 hydrogenase, gamma subunit	tg0896
1685	1223	3,6590e+00	TGAM_1222	-	Rubrerythrin-related protein	tg1223
1686	1314	3,6618e+00	TGAM_1313	-	ATP-NAD/AcoX kinase	tg1314
1687	841	3,6631e+00	TGAM_0840	-	Predicted permease	Belongs to DUF81 family; 9 probable transmembrane
1688	806	3,6666e+00	TGAM_0805	thiS	Sulphur transfer protein, ThiS family (ThiS)	tg0806
1689	2030	3,6671e+00	TGAM_2029	mmdB	Methylmalonyl-CoA decarboxylase, beta chain	8 probable transmembrane helices predicted by
1690	1973	3,6761e+00	TGAM_1972	truB	Centromere binding protein CBF5/pseudouridine	tg1973
1691	2039	3,6766e+00	TGAM_2038	-	Shwachman-Bodian-Diamond syndrome (SBDS) related	tg2039
1692	286	3,6771e+00	TGAM_0285	trkA	Trk system potassium uptake protein trkA-like	tg0286
1693	1791	3,6790e+00	TGAM_1790	glpK-2	Glycerol kinase (glpK)	tg1791
1694	1380	3,6802e+00	TGAM_1379	korC-2	2-ketoglutarate ferredoxin oxidoreductase,	1 probable transmembrane helix predicted by modhmm
1695	2123	3,6804e+00	TGAM_2122	-	RNA-binding protein, containing PUA domain	tg2123
1696	1711	3,6842e+00	TGAM_1710	glnB	Nitrogen regulatory protein P-II (glnB)	tg1711
1697	857	3,6859e+00	TGAM_0856	map	Methionine aminopeptidase (map)	tg0857
1698	1728	3,6937e+00	TGAM_1727	-	Nucleotidyltransferase	tg1728
1699	2063	3,6955e+00	TGAM_2062	rfcS	Replication factor C, small subunit (rfcS)	tg2063
1700	1096	3,6972e+00	TGAM_1095	pepQ-1	Xaa-Pro dipeptidase (pepQ)	tg1096
1701	1670	3,6979e+00	TGAM_1669	coaBC	Coenzyme A biosynthesis bifunctional protein	Includes Phosphopantothenoylcysteine decarboxylase
1702	457	3,6981e+00	TGAM_0456	-	Conserved hypothetical protein	tg0457
1703	48	3,7010e+00	TGAM_0047	mbhA	membrane bound hydrogenase, MbhA subunit (MbhA)	2 probable transmembrane helices predicted by
1704	2034	3,7011e+00	TGAM_2033	-	Zn-finger protein, ZPR1-type	tg2034
1705	599	3,7027e+00	TGAM_0598	trmB-1	Transcription regulator, TrmB-like protein	tg0599
1706	1522	3,7040e+00	TGAM_1521	-	Cyclase, putative	tg1522
1707	1755	3,7054e+00	TGAM_1754	fba	Fructose 1,6-bisphosphate aldolase class 1 (fba)	tg1755
1708	292	3,7067e+00	TGAM_0291	-	Conserved hypothetical protein	tg0292
1709	535	3,7075e+00	TGAM_0534	cobT	Nicotinate-nucleotide-dimethylbenzimidazole	tg0535
1710	228	3,7099e+00	TGAM_0227	-	Conserved hypothetical protein	tg0228
1711	819	3,7126e+00	TGAM_0818	glkA	ADP-dependent glucokinase (glkA)	tg0819
1712	523	3,7126e+00	TGAM_0522	-	Transcription regulator, PadR-like family	tg0523
1713	948	3,7135e+00	TGAM_0947	-	Conserved hypothetical protein	1 probable transmembrane helix predicted by modhmm
1714	1246	3,7142e+00	TGAM_1245	mbc2E	Membrane bound complex 2, subunit E (Mbc2E)	3 probable transmembrane helices predicted by
1715	997	3,7143e+00	TGAM_0996	-	RecA family AAA ATPase	Contains 1 RecA_2 (PS50162) domain, 1 P_Loop
1716	1793	3,7165e+00	TGAM_1792	-	FAD-dependent pyridine nucleotide-disulphide	tg1793
1717	1362	3,7181e+00	TGAM_1361	-	Transcription regulator, ArsR family	tg1362
1718	149	3,7220e+00	TGAM_0148	atpD	Archaeal/vacuolar-type H+-ATPase, subunit D	tg0149
1719	183	3,7240e+00	TGAM_0182	-	AAA family ATPase, possibly ruvB related	tg0183
1720	1792	3,7247e+00	TGAM_1791	glpA-2	Anaerobic glycerol-3-phosphate dehydrogenase	tg1792
1721	1598	3,7318e+00	TGAM_1597	aroB	3-dehydroquinate synthase (aroB)	2 probable transmembrane helices predicted by
1722	790	3,7336e+00	TGAM_0789	-	Conserved hypothetical protein	tg0790
1723	1850	3,7345e+00	TGAM_1849	-	Extracellular solute binding protein, substrate	1 probable transmembrane helix predicted by modhmm
1724	856	3,7356e+00	TGAM_0855	rps17E	SSU ribosomal protein S17E (rps17E)	tg_tRNA-Ser1	rib
1725	1458	3,7365e+00	TGAM_1457	-	Conserved hypothetical protein	tg1458
1726	1032	3,7405e+00	TGAM_1031	moaC	Molybdenum cofactor biosynthesis protein C	tg1032
1727	428	3,7440e+00	TGAM_0427	iorA-1	Indolepyruvate ferredoxin oxidoreductase alpha	tg0428
1728	1132	3,7455e+00	TGAM_1131	-	Conserved hypothetical protein	tg1132
1729	390	3,7462e+00	TGAM_0389	-	Glucose-fructose oxidoreductase, putative	tg0390
1730	1230	3,7464e+00	TGAM_1229	-	ABC transporter, periplasmic protein, putative	1 probable transmembrane helix predicted by modhmm
1731	43	3,7468e+00	TGAM_0042	mbhF	membrane bound hydrogenase, MbhF subunit (MbhF)	4 probable transmembrane helices predicted by
1732	1954	3,7503e+00	TGAM_1953	mtaP-2	Methylthioadenosine phosphorylase (mtaP)	tg_tRNA-Gly3
1733	1767	3,7505e+00	TGAM_1766	-	Transcription regulator, asnC/Crp family	tg1767
1734	1278	3,7508e+00	TGAM_1277	nth	Endonuclease III (nth)	tg1278
1735	314	3,7511e+00	TGAM_0313	tpiA	Triosephosphate isomerase (tpiA)	tg0314
1736	1615	3,7513e+00	TGAM_1614	hisC-2	Histidinol-phosphate aminotransferase (hisC)	tg1615
1737	141	3,7516e+00	TGAM_0140	atpH	Archaeal/vacuolar-type H+-ATPase subunit H	tg0141
1738	636	3,7551e+00	TGAM_0635	purC-1	Phosphoribosylaminoimidazole-succinocarboxamide	tg0636
1739	2092	3,7578e+00	TGAM_2091	coaE	Dephospho-CoA kinase (coaE)	tg2092
1740	362	3,7595e+00	TGAM_0361	pyrH	Uridylate kinase (pyrH)	tg0362
1741	1701	3,7603e+00	TGAM_1700	gcvP2	Glycine dehydrogenase [decarboxylating] subunit 2	tg1701
1742	631	3,7606e+00	TGAM_0630	pdxT	Glutamine amidotransferase subunit pdxT (pdxT)	tg0631
1743	92	3,7607e+00	TGAM_0091	-	Amino acid ABC transporter, periplasmic amino	1 probable transmembrane helix predicted by modhmm
1744	1249	3,7615e+00	TGAM_1248	mbc2B	Membrane bound complex 2, subunit B (Mbc2B)	2 probable transmembrane helices predicted by
1745	36	3,7657e+00	TGAM_0035	mbhM	membrane bound hydrogenase, MbhM subunit (MbhM)	8 probable transmembrane helices predicted by
1746	1732	3,7674e+00	TGAM_1731	cinA	Molybdopterin binding protein, CinA-related	tg1732
1747	1883	3,7675e+00	TGAM_1882	-	Metal-dependent phosphohydrolase, HD family	tg1883
1748	37	3,7687e+00	TGAM_0036	mbhL	membrane bound hydrogenase, MbhL subunit (MbhL)	tg0037
1749	1698	3,7764e+00	TGAM_1697	-	Hydrolase, alpha/beta superfamily	1 probable transmembrane helix predicted by modhmm
1750	1381	3,7783e+00	TGAM_1380	korB-2	2-ketoglutarate ferredoxin oxidoreductase,	2 probable transmembrane helices predicted by
1751	181	3,7792e+00	TGAM_0180	trxB	Thioredoxin reductase (trxB)	1 probable transmembrane helix predicted by modhmm
1752	1328	3,7792e+00	TGAM_1327	-	Conserved hypothetical protein	tg1328
1753	455	3,7798e+00	TGAM_0454	-	Transcription regulator, putative, DNA binding	tg0455
1754	40	3,7803e+00	TGAM_0039	mbhI	membrane bound hydrogenase, MbhI subunit (MbhI)	2 probable transmembrane helices predicted by
1755	918	3,7819e+00	TGAM_0917	gatD-1	L-asparaginase/archaeal Glu-tRNAGln	tg0918
1756	268	3,7830e+00	TGAM_0267	porG	Pyruvate/ketoisovalerate oxidoreductases common	tg0268
1757	1004	3,7868e+00	TGAM_1003	rpoL	DNA-directed RNA polymerase subunit L (rpoL)	tg1004
1758	318	3,7890e+00	TGAM_0317	-	Coenzyme A transferase	tg0318
1759	1151	3,7910e+00	TGAM_1150	pheT	Phenylalanyl-tRNA synthetase, beta subunit	tg1151
1760	67	3,7922e+00	TGAM_0066	frhB	coenzyme F420-reducing hydrogenase, beta subunit	tg0067
1761	209	3,7931e+00	TGAM_0208	pstB	ABC-type phosphate transport system, ATPase	tg0209
1762	973	3,7949e+00	TGAM_0972	-	ATPase of the AAA family	tg0973
1763	34	3,7986e+00	TGAM_0033	rr-1	Rubrerythrin-related protein (Rr)	tg0034
1764	1875	3,7987e+00	TGAM_1874	rpl24E	LSU ribosomal protein L24E (rpl24E)	tg1875	rib
1765	462	3,7993e+00	TGAM_0461	-	3-hydroxy-3-methylglutaryl CoA synthase	tg0462
1766	568	3,8024e+00	TGAM_0567	-	Conserved hypothetical protein	tg0568
1767	1752	3,8054e+00	TGAM_1751	rbcL	Ribulose 1,5-bisphosphate carboxylase large	tg1752
1768	1724	3,8067e+00	TGAM_1723	-	Conserved hypothetical protein	tg1724
1769	964	3,8086e+00	TGAM_0963	-	Sodium:solute symporter family protein	12 probable transmembrane helices predicted by
1770	145	3,8091e+00	TGAM_0144	atpC	Archaeal/vacuolar-type H+ ATPase, subunit C	tg0145
1771	705	3,8115e+00	TGAM_0704	mbxB	membrane bound oxidoreductase, MbxB subunit	3 probable transmembrane helices predicted by
1772	63	3,8120e+00	TGAM_0062	mhy2C2	formate hydrogenlyase II subunit C' (Mhy2C2)	11 probable transmembrane helices predicted by
1773	1244	3,8147e+00	TGAM_1243	mbc2G	Membrane bound complex 2, subunit G (Mbc2G)	3 probable transmembrane helices predicted by
1774	1657	3,8157e+00	TGAM_1656	-	ABC-type transport system, ATPase component,	tg1657
1775	142	3,8168e+00	TGAM_0141	atpI	Archaeal/vacuolar-type H+-ATPase subunit I	7 probable transmembrane helices predicted by
1776	776	3,8183e+00	TGAM_0775	-	Radical SAM protein	tg0776
1777	2036	3,8247e+00	TGAM_2035	rrp42p	3'-5' exoribonuclease, exosome complex	tg2036
1778	413	3,8256e+00	TGAM_0412	-	Zn-finger protein, C2H2 type	tg0413
1779	1624	3,8273e+00	TGAM_1623	-	Type III restriction endonuclease, res subunit	Belongs to DEAD-like/ SNF2 superfamily . mod subunit
1780	1859	3,8287e+00	TGAM_1858	-	ABC-type transport system, ATPase component,	tg1859
1781	1348	3,8332e+00	TGAM_1347	-	Conserved hypothetical protein	Belongs to DUF437
1782	1893	3,8364e+00	TGAM_1892	-	TRAP-type transporter, periplasmic component	1 probable transmembrane helix predicted by modhmm
1783	1574	3,8399e+00	TGAM_1573	-	Permease, major facilitator superfamily	14 probable transmembrane helices predicted by
1784	44	3,8415e+00	TGAM_0043	mbhE	membrane bound hydrogenase, MbhE subunit (MbhE)	2 probable transmembrane helices predicted by
1785	992	3,8427e+00	TGAM_0991	-	GTP-binding protein	Contains 1 GTP1/OBG domain and 1 TGS domain
1786	986	3,8431e+00	TGAM_0985	-	Nucleotidyltransferase	tg0986
1787	1172	3,8433e+00	TGAM_1171	scpA	Prokaryotic chromosome segregation and	tg1172
1788	693	3,8458e+00	TGAM_0692	eRF1	Peptide chain release factor eRF/aRF, subunit 1	tg0693
1789	1065	3,8480e+00	TGAM_1064	-	Conserved hypothetical protein	tg1065
1790	1617	3,8492e+00	TGAM_1616	proC	Pyrroline-5-carboxylate reductase (proC)	tg1617
1791	827	3,8572e+00	TGAM_0826	gltD-2	Glutamate synthase [NADPH] small chain (gltD)	tg0827
1792	752	3,8633e+00	TGAM_0751	purP	IMP biosynthesis enzyme	tg0752
1793	1665	3,8666e+00	TGAM_1663	-	Conserved hypothetical protein	Belongs to DUF402 family
1794	1099	3,8670e+00	TGAM_1098	pelA	Translation factor, cell division protein	tg1099
1795	1708	3,8701e+00	TGAM_1707	-	Sodium-dependent transporter, SNF family	12 probable transmembrane helices predicted by
1796	41	3,8762e+00	TGAM_0040	mbhH	membrane bound hydrogenase, MbhH subunit (MbhH)	14 probable transmembrane helices predicted by
1797	1051	3,8862e+00	TGAM_1050	-	NAD(P)H sulfur oxidoreductase	tg1051
1798	399	3,8885e+00	TGAM_0398	dapE	Succinyl-diaminopimelate desuccinylase (dapE)	Maybe also related to acetylornithine deacetylase
1799	1490	3,8895e+00	TGAM_1489	rps27E	SSU ribosomal protein S27E (rps27E)	tg1490	rib
1800	1200	3,8905e+00	TGAM_1199	fen	Flap structure-specific endonuclease (fen)	tg1200
1801	1269	3,8950e+00	TGAM_1268	purC-2	Phosphoribosylaminoimidazole-succinocarboxamide	tg1269
1802	136	3,8991e+00	TGAM_0135	mtaP-1	Methylthioadenosine phosphorylase (mtaP)	tg0136
1803	842	3,8996e+00	TGAM_0841	-	DNA-binding protein	tg0842
1804	1818	3,8999e+00	TGAM_1817	-	Conserved hypothetical protein	tg1818
1805	736	3,9031e+00	TGAM_0735	aor-2	Tungsten-containing aldehyde ferredoxin	frameshift with tg0734 due to consensus error
1806	322	3,9054e+00	TGAM_0321	-	Phosphate transport regulator, putative	Belongs to DUF47 family, PhoU/Pit related
1807	395	3,9056e+00	TGAM_0394	-	Zinc carboxypeptidase, M14 family, putative	tg0395
1808	250	3,9066e+00	TGAM_0249	fdh1A	formate dehydrogenase I subunit A (fdh1A)	tg0250
1809	526	3,9068e+00	TGAM_0525	-	Conserved hypothetical protein	1 probable transmembrane helix predicted by modhmm
1810	1612	3,9074e+00	TGAM_1611	hisA	Phosphoribosylformimino-5-aminoimidazole	tg1612
1811	1969	3,9074e+00	TGAM_1968	rps4P	SSU ribosomal protein S4P (rps4P)	tg1969	rib
1812	232	3,9092e+00	TGAM_0231	cooC-1	CODH nickel-insertion accessory protein, CO	tg0232
1813	351	3,9121e+00	TGAM_0350	gcvT	Glycine cleavage system T protein	tg0351
1814	845	3,9133e+00	TGAM_0844	sufBD-2	Fe-S cluster containing protein, SufBD related	tg0845
1815	1942	3,9134e+00	TGAM_1941	-	Conserved hypothetical protein	tg1942
1816	946	3,9186e+00	TGAM_0945	arsA	Arsenical pump-driving ATPase (arsA)	tg0946
1817	1707	3,9220e+00	TGAM_1706	sfuA	ABC-type thiamine transport system, periplasmic	1 probable transmembrane helix predicted by modhmm
1818	1000	3,9280e+00	TGAM_0999	-	Conserved hypothetical protein	Contains 1 ProFAR isomerase associated domain
1819	1052	3,9295e+00	TGAM_1051	proS	Prolyl-tRNA synthetase (proS)	tg1052
1820	488	3,9336e+00	TGAM_0487	rpl1P	LSU ribosomal protein L1P (rpl1P)	tg0488	rib
1821	1378	3,9350e+00	TGAM_1377	korA-1	2-ketoglutarate ferredoxin oxidoreductase,	tg1378
1822	1902	3,9363e+00	TGAM_1901	-	Membrane permease, stomatin-like protein	1 probable transmembrane helix predicted by modhmm
1823	1332	3,9418e+00	TGAM_1331	aspC-1	Aspartate aminotransferase (aspC)	tg1332
1824	1785	3,9481e+00	TGAM_1784	-	Conserved hypothetical protein	1 probable transmembrane helix predicted by modhmm
1825	489	3,9506e+00	TGAM_0488	rpl10E-1	LSU ribosomal protein L10E (rpl10E)	tg0489	rib
1826	210	3,9523e+00	TGAM_0209	phoU-1	Phosphate ABC transporter, regulatory protein	tg0210
1827	1271	3,9533e+00	TGAM_1270	-	Thiazole biosynthetic enzyme	tg1271
1828	374	3,9539e+00	TGAM_0373	-	Component of ring hydroxylating complex,	Contains 1 DUF59 domain
1829	968	3,9550e+00	TGAM_0967	-	Hypothetical protein	tg0968
1830	734	3,9598e+00	TGAM_0733	-	Oxidoreductase, aldo/keto reductase family	tg0734
1831	1491	3,9619e+00	TGAM_1490	rpl44E	LSU ribosomal protein L44E (rpl44E)	tg1491	rib
1832	1960	3,9628e+00	TGAM_1959	rps2P	SSU ribosomal protein S2P (rps2P)	tg1960	rib
1833	47	3,9644e+00	TGAM_0046	mbhB	membrane bound hydrogenase, MbhB subunit (MbhB)	3 probable transmembrane helices predicted by
1834	96	3,9665e+00	TGAM_0095	-	ABC-type amino acid transport system, permease	N terminus is i n tg0094. Possibly a frameshift; 2
1835	1396	3,9675e+00	TGAM_1395	-	Conserved hypothetical protein	tg1396
1836	715	3,9707e+00	TGAM_0714	mbxL	membrane bound oxidoreductase, MbxL subunit	tg0715
1837	712	3,9710e+00	TGAM_0711	mbxM	membrane bound oxidoreductase, MbxM subunit	7 probable transmembrane helices predicted by
1838	1492	3,9759e+00	TGAM_1491	-	Conserved hypothetical protein	tg1492
1839	1668	3,9775e+00	TGAM_1667	gap	Glyceraldehyde 3-phosphate dehydrogenase (GAPDH)	tg1668
1840	751	3,9832e+00	TGAM_0750	purD	Phosphoribosylamine--glycine ligase (purD)	tg0751
1841	1943	3,9861e+00	TGAM_1942	-	Nucleotidyltransferase, putative	tg1943
1842	1549	3,9862e+00	TGAM_1548	slyD-2	FKBP-type peptidyl-prolyl cis-trans isomerase	tg1549
1843	2126	3,9893e+00	TGAM_2125	-	Conserved hypothetical protein	Contains 1 Cupin, RmlC-type domain
1844	147	3,9996e+00	TGAM_0146	atpA	Archaeal/vacuolar-type H+-ATPase subunit A	tg0147
1845	2057	4,0023e+00	TGAM_2056	endA	tRNA-splicing endonuclease (endA)	tg2057
1846	56	4,0035e+00	TGAM_0055	focA	Formate transporter (focA)	8 probable transmembrane helices predicted by
1847	1662	4,0054e+00	TGAM_1661	pyrG	CTP synthase (pyrG)	1 probable transmembrane helix predicted by modhmm
1848	265	4,0055e+00	TGAM_0264	vorB	Ketoisovalerate oxidoreductase subunit vorB	tg0265
1849	2071	4,0068e+00	TGAM_2070	fau	RNA-binding protein FAU-1, ribonuclease E-like	tg2071
1850	423	4,0079e+00	TGAM_0422	nrdA	Ribonucleoside-diphosphate reductase alpha	tg0423
1851	552	4,0085e+00	TGAM_0551	-	Conserved hypothetical protein	Possibly related to ferritin/ribonucleotide
1852	372	4,0088e+00	TGAM_0371	-	Predicted methyltransferase	Belongs to DUF43 family
1853	843	4,0226e+00	TGAM_0842	-	Dinitrogenase iron-molybdenum cofactor, NIF B/Y/X	tg0843
1854	1270	4,0240e+00	TGAM_1269	thiC	Thiamine biosynthesis protein (thiC)	tg1270
1855	1353	4,0245e+00	TGAM_1352	tldD	Peptidase U62, modulator of DNA gyrase, PmbA/TldD	tg1353
1856	868	4,0250e+00	TGAM_0867	zupT	Heavy metal ion transport protein, putative	7 probable transmembrane helices predicted by
1857	121	4,0258e+00	TGAM_0120	cpkA	Carbamate kinase (Carbamate kinase-like	tg0121
1858	97	4,0283e+00	TGAM_0096	cobO	Cob(I)yrinic acid a,c-diamide adenosyltransferase	tg0097
1859	143	4,0289e+00	TGAM_0142	atpK	Archaeal/vacuolar-type H+-ATPase, subunit K	4 probable transmembrane helices predicted by
1860	294	4,0296e+00	TGAM_0293	-	Oxidoreductase	FAD/NAD(P)-binding Rossmann fold Superfamily
1861	305	4,0320e+00	TGAM_0304	napA-2	Na+/H+ antiporter, napA type (napA)	10 probable transmembrane helices predicted by
1862	1202	4,0374e+00	TGAM_1201	acdA-5	Acetyl-CoA synthetase (ADP forming), alpha chain	tg1202
1863	1345	4,0462e+00	TGAM_1344	-	Conserved hypothetical protein	Belongs to DUF555 family
1864	163	4,0515e+00	TGAM_0162	-	Conserved hypothetical protein	Contains TPR-repeat domain
1865	1173	4,0532e+00	TGAM_1172	smc1	Chromosome segregation protein SMC (smc1)	tg1173
1866	816	4,0612e+00	TGAM_0815	manA	Mannose-6-phosphate isomerase/mannose-1-phosphate	tg0816
1867	1776	4,0622e+00	TGAM_1775	gltX	Glutamyl-tRNA synthetase (gltX)	tg1776
1868	233	4,0629e+00	TGAM_0232	nikR	Transcription nickel responsive regulator (nikR)	tg0233
1869	1634	4,0630e+00	TGAM_1633	-	ribose-1,5-bisphosphate isomerase, e2b2 family	tg1634
1870	365	4,0632e+00	TGAM_0364	nox	NADH oxidase (NOXase) (nox)	tg0365
1871	71	4,0743e+00	TGAM_0070	gltD-1	Glutamate synthase [NADPH] small chain (gltD)	tg0071
1872	1001	4,0745e+00	TGAM_1000	-	Conserved hypothetical protein	Belongs to DUF437 family
1873	818	4,0752e+00	TGAM_0817	-	Mannosyl-3-phosphoglycerate synthase	tg0818
1874	723	4,0781e+00	TGAM_0722	-	Conserved hypothetical protein, containing 2	tg0723
1875	415	4,0810e+00	TGAM_0414	-	Conserved hypothetical protein	tg0415
1876	1745	4,0810e+00	TGAM_1744	herA	Bipolar helicase (HerA)	tg1745
1877	1482	4,0815e+00	TGAM_1481	thiI-1	Thiamine biosynthesis protein (ThiI)	tg1482
1878	1495	4,0837e+00	TGAM_1494	-	Conserved hypothetical protein	tg1495
1879	400	4,0841e+00	TGAM_0399	maeB	Malic enzyme (malate oxidoreductase) (maeB)	tg0400
1880	66	4,0875e+00	TGAM_0065	mhy2A	formate hydrogenlyase II subunit A (Mhy2A)	tg0066
1881	737	4,0876e+00	TGAM_0736	-	Potassium transport regulation protein,	Contains 1 PhoU domain in Nterm and 1 TrkA-C domain
1882	1892	4,0896e+00	TGAM_1891	hps	3-hexulose-6-phosphate synthase-6-phospho	tg1892
1883	1149	4,0931e+00	TGAM_1148	tdh	L-threonine 3-dehydrogenase (tdh)	tg1149
1884	732	4,0931e+00	TGAM_0731	apgM	2,3-bisphosphoglycerate-independent	tg0732
1885	1810	4,0936e+00	TGAM_1809	thrC-1	Threonine synthase (thrC)	tg1810
1886	46	4,0959e+00	TGAM_0045	mbhC	membrane bound hydrogenase, MbhC subunit (MbhC)	3 probable transmembrane helices predicted by
1887	1237	4,1031e+00	TGAM_1236	-	conserved hypothetical protein	Belongs to DUF1641 family
1888	111	4,1034e+00	TGAM_0110	-	Nucleic acid-binding protein, putative	Contains 1 OB-fold domain (IPR008994); 5 probable
1889	692	4,1048e+00	TGAM_0691	-	GTPase, MMR-HSR1 family	Belongs to G-protein superfamily . Contains 1 TGS
1890	500	4,1114e+00	TGAM_0499	rpoE1	DNA-directed RNA polymerase subunit E' (rpoE1)	tg0500
1891	1714	4,1172e+00	TGAM_1713	fbpA	Fibronectin-binding protein A (FbpA)	tg1714
1892	75	4,1282e+00	TGAM_0074	-	Putative nucleotide binding protein, containing	tg0075
1893	866	4,1325e+00	TGAM_0865	rps15P	SSU ribosomal protein S15P (rps15P)	tg0866	rib
1894	30	4,1387e+00	TGAM_0029	-	Conserved hypothetical protein	Belongs to DUF460 family
1895	1935	4,1401e+00	TGAM_1934	-	Hypothetical protein	tg1935
1896	2023	4,1431e+00	TGAM_2022	-	Metal-dependent phosphoesterase, putative	tg2023
1897	2035	4,1431e+00	TGAM_2034	-	Conserved hypothetical protein	Belongs to DUF1621 family
1898	1493	4,1482e+00	TGAM_1492	-	Conserved hypothetical protein	tg1493
1899	506	4,1494e+00	TGAM_0505	-	Conserved hypothetical protein	Belongs to UPF0128 family
1900	709	4,1523e+00	TGAM_0708	mbxG	membrane bound oxidoreductase, MbxG subunit	3 probable transmembrane helices predicted by
1901	1719	4,1527e+00	TGAM_1718	lig	ATP-dependent DNA ligase (lig)	tg1719
1902	2043	4,1566e+00	TGAM_2042	iorB-2	Indolepyruvate ferredoxin oxidoreductase beta	tg2043
1903	1382	4,1569e+00	TGAM_1381	korA-2	2-ketoglutarate ferredoxin oxidoreductase,	tg1382
1904	131	4,1576e+00	TGAM_0130	radA	DNA repair and recombination protein RadA (radA)	tg0131
1905	1147	4,1638e+00	TGAM_1146	hmgA	3-hydroxy-3-methylglutaryl CoA reductase (hmgA)	tg1147
1906	1140	4,1639e+00	TGAM_1139	-	Predicted ATPase, RNase L inhibitor-like protein	tg1140
1907	369	4,1643e+00	TGAM_0368	-	Subtilisin-like serine protease (subtilase)	Belongs to S8 (subtilisin) family; 2 probable
1908	1760	4,1645e+00	TGAM_1759	scpB	ScpB Prokaryotic chromosome segregation and	tg1760
1909	332	4,1694e+00	TGAM_0331	-	Solute binding protein, putative	Contains Periplasmic binding protein-like II domain
1910	230	4,1739e+00	TGAM_0229	-	PP-loop ATPase, mrp-like protein	tg0230
1911	2015	4,1783e+00	TGAM_2014	-	AAA family ATPase, type II secretion system	tg2015
1912	2018	4,1795e+00	TGAM_2017	tatD-2	Deoxyribonuclease TatD-related protein (TatD)	tg2018
1913	69	4,1849e+00	TGAM_0068	frhA	Coenzyme F420 hydrogenase subunit alpha (frhA)	tg0069
1914	159	4,1863e+00	TGAM_0158	-	Conserved hypothetical protein	Belongs to DUF1464 family
1915	996	4,1912e+00	TGAM_0995	-	Conserved hypothetical protein	tg0996
1916	2115	4,1952e+00	TGAM_2114	-	Conserved hypothetical protein	Belongs to DUF431 family
1917	840	4,1978e+00	TGAM_0839	-	Conserved hypothetical protein	tg0840
1918	148	4,1983e+00	TGAM_0147	atpB	Archaeal/vacuolar-type H+-ATPase, subunit B	tg0148
1919	1801	4,1999e+00	TGAM_1800	rpl15E	LSU ribosomal protein L15E (rpl15E)	tg1801	rib
1920	862	4,2028e+00	TGAM_0861	-	M42 family glutamyl aminopeptidase, de-blocking	tg0862
1921	2064	4,2134e+00	TGAM_2063	rfcL	Replication factor C, large subunit (rfcL)	tg2064
1922	307	4,2200e+00	TGAM_0306	hisS	Histidyl-tRNA synthetase (hisS)	tg0307
1923	1641	4,2220e+00	TGAM_1640	-	Membrane lipoprotein	1 probable transmembrane helix predicted by modhmm
1924	461	4,2264e+00	TGAM_0460	-	Acetyl-CoA C-acetyltransferase	tg0461
1925	1723	4,2284e+00	TGAM_1722	cdc48-2	AAA family ATPase, CDC48 subfamily (Cdc48)	tg1723
1926	1506	4,2296e+00	TGAM_1505	-	Conserved hypothetical protein	Belongs to UPF0027 family
1927	1601	4,2298e+00	TGAM_1600	tk-2	Transketolase N-terminal section (tk)	tg1601
1928	115	4,2329e+00	TGAM_0114	-	Peptidase, prolyl oligopeptidase family	tg0115
1929	243	4,2380e+00	TGAM_0242	mhy1H	formate hydrogenlyase I subunit H (Mhy1H)	1 probable transmembrane helix predicted by modhmm
1930	1613	4,2383e+00	TGAM_1612	hisF	Imidazole glycerol phosphate synthase, cyclase	tg1613
1931	1415	4,2451e+00	TGAM_1414	asnA	L-asparaginase (asnA)	tg1415
1932	1777	4,2452e+00	TGAM_1776	-	Primase-related protein	Contains Toprim (PF01751) and DNA primase core
1933	988	4,2501e+00	TGAM_0987	-	Hypothetical protein	tg0988
1934	262	4,2527e+00	TGAM_0261	porB	Pyruvate synthase subunit porB (pyruvate	tg0262
1935	1647	4,2593e+00	TGAM_1646	-	Phosphoribosyltransferase	tg1647
1936	1287	4,2602e+00	TGAM_1286	eIF2G	Translation initiation factor eIF-2, subunit	tg1287
1937	609	4,2632e+00	TGAM_0608	dapE	Acetylornithine deacetylase or	tg0609
1938	921	4,2658e+00	TGAM_0920	gatE	Archaeal Glu-tRNAGln amidotransferase subunit E	tg0921
1939	213	4,2687e+00	TGAM_0212	trpS	Tryptophanyl-tRNA synthetase (trpS)	tg0213
1940	1685	4,2731e+00	TGAM_1684	rpl39E	LSU ribosomal protein L39E (rpl39E)	tg1685	rib
1941	1521	4,2733e+00	TGAM_1520	ahcY	Adenosylhomocysteinase (ahcY)	tg1521
1942	1150	4,2778e+00	TGAM_1149	pheS	Phenylalanyl-tRNA synthetase, alpha subunit	tg1150; pheT_arch
1943	814	4,2863e+00	TGAM_0813	pgm	Phosphoglucomutase (pgm)	tg0814
1944	2033	4,2867e+00	TGAM_2032	-	Conserved hypothetical protein	tg2033
1945	1876	4,2875e+00	TGAM_1875	rps28E	SSU ribosomal protein S28E (rps28E)	tg1876	rib
1946	834	4,3069e+00	TGAM_0833	-	ABC-type transport system, ATPase component,	tg0834
1947	1425	4,3081e+00	TGAM_1424	-	RNA-binding protein, containing KH domain	tg1425
1948	578	4,3090e+00	TGAM_0577	mat	S-adenosylmethionine synthetase (mat)	tg0578
1949	1721	4,3094e+00	TGAM_1720	-	RNA-metabolising metallo-beta-lactamase,	tg1721
1950	1323	4,3186e+00	TGAM_1322	glyA	Serine hydroxymethyltransferase (glyA)	tg1323
1951	487	4,3192e+00	TGAM_0486	rpl11P	LSU ribosomal protein L11P (rpl11P)	tg0487	rib
1952	1944	4,3202e+00	TGAM_1943	serS	Seryl-tRNA synthetase (serS)	tg1944
1953	1738	4,3310e+00	TGAM_1737	glyS	Glycyl-tRNA synthetase (glyS)	tg1738
1954	2048	4,3312e+00	TGAM_2047	-	Conserved hypothetical protein	Belongs to DUF366 family
1955	1988	4,3383e+00	TGAM_1987	rps8P	SSU ribosomal protein S8P (rps8P)	tg1988	rib
1956	511	4,3385e+00	TGAM_0510	-	Prohibitin/Stomatin-like protein	1 probable transmembrane helix predicted by modhmm
1957	1678	4,3393e+00	TGAM_1677	-	Conserved hypothetical protein	tg1678
1958	1087	4,3399e+00	TGAM_1086	fbpC	ABC-type transport system, ATPase component,	tg1087
1959	94	4,3430e+00	TGAM_0093	-	ABC-type amino acid transport system, ATPase	tg0094
1960	1925	4,3550e+00	TGAM_1924	rpoA2	DNA-directed RNA polymerase subunit A' (rpoA2)	tg1925
1961	1165	4,3631e+00	TGAM_1164	-	Conserved hypothetical protein	Belongs to DUF127 family
1962	1950	4,3649e+00	TGAM_1949	-	Transcription regulator, putative, AsnC/Lrp	tg1950
1963	556	4,3756e+00	TGAM_0555	sufBD-1	Fe-S cluster containing protein, SufBD related	tg0556
1964	1585	4,3798e+00	TGAM_1584	-	Conserved hypothetical protein	tg1585
1965	1683	4,3946e+00	TGAM_1682	eif6	Translation initiation factor 6 (eif6)	tg1683
1966	118	4,4028e+00	TGAM_0116	-	Transcription regulator, putative, AsnC/Lrp	tg0118
1967	1578	4,4104e+00	TGAM_1577	argE	Acetyl ornithine deacetylase related protein	tg1578
1968	2027	4,4121e+00	TGAM_2026	mmdA	Methylmalonyl-CoA decarboxylase, alpha subunit	tg2027
1969	825	4,4185e+00	TGAM_0824	cooS	Carbon monoxide dehydrogenase (cooS)	tg0825
1970	984	4,4214e+00	TGAM_0983	-	Hypothetical protein	tg0984
1971	1153	4,4243e+00	TGAM_1152	argF	Ornithine carbamoyltransferase (argF)	tg1153
1972	1375	4,4245e+00	TGAM_1374	pfdB	Prefoldin beta subunit (pfdB)	tg1375
1973	2037	4,4271e+00	TGAM_2036	rrp41p	3'-5' exoribonuclease, exosome complex	tg2037
1974	1743	4,4296e+00	TGAM_1742	rad50	DNA double-strand break repair rad50 ATPase	tg1743
1975	1057	4,4311e+00	TGAM_1056	-	Multiple substrate aminotransferase	Belongs to class I
1976	1222	4,4313e+00	TGAM_1221	rr-3	Rubrerythrin-related protein (Rr)	tg1222
1977	234	4,4365e+00	TGAM_0233	hypA	[NiFe] hydrogenase maturation protein (hypA)	tg0234
1978	486	4,4377e+00	TGAM_0485	rpl26E	Ribosomal protein L26E (rpl26E)	tg0486	rib
1979	2011	4,4651e+00	TGAM_2010	rpl10E-2	LSU ribosomal protein L10 (rpl10E)	tg2011	rib
1980	245	4,4667e+00	TGAM_0244	mhy1F	formate hydrogenlyase I subunit F (Mhy1F)	tg0245
1981	1338	4,4718e+00	TGAM_1337	-	Predicted P-loop ATPase fused to an	tg1338
1982	242	4,4722e+00	TGAM_0241	mhy2I-2	putative formate hydrogenlyase I subunit I	tg0242
1983	1930	4,4739e+00	TGAM_1929	-	Methylmalonyl-CoA epimerase	tg1930
1984	1914	4,4826e+00	TGAM_1913	aor-4	Tungsten-containing aldehyde ferredoxin	tg1914
1985	1386	4,4892e+00	TGAM_1385	-	Transcription regulator, putative	Does not match SpoVT/AbrB or other known domain
1986	2151	4,4979e+00	TGAM_2150	degT	Pleiotropic regulatory protein,	tg2151
1987	2028	4,5024e+00	TGAM_2027	mmdD	Methylmalonyl-CoA decarboxylase, delta subunit	1 probable transmembrane helix predicted by modhmm
1988	738	4,5095e+00	TGAM_0737	-	Potassium transport regulation protein,	Contains 1 PhoU domain in Nterm and 1 TrkA-C domain
1989	1968	4,5113e+00	TGAM_1967	rps11P	SSU ribosomal protein S11P (rps11P)	tg1968	rib
1990	422	4,5122e+00	TGAM_0421	-	Phosphoribosyltransferase	tg0422
1991	221	4,5170e+00	TGAM_0220	-	Conserved archaeal hypothetical protein	Contains DUF211 domain
1992	1703	4,5251e+00	TGAM_1702	-	Phospholipase C/P1 nuclease family protein,	1 probable transmembrane helix predicted by modhmm
1993	281	4,5281e+00	TGAM_0280	-	RecA-superfamily ATPase, Rad55-like protein	Contains 1 P_Loop (SSF52540) domain, 1 Kaic
1994	1872	4,5281e+00	TGAM_1871	infB	Translation initiation factor IF-2 (infB)	tg1872
1995	698	4,5419e+00	TGAM_0698	argS	Arginyl-tRNA synthetase (argS)	tg0697
1996	1636	4,5442e+00	TGAM_1635	-	Alanyl-tRNA synthetase related protein	tg1636
1997	1806	4,5683e+00	TGAM_1805	-	Conserved hypothetical protein	Belongs to DUF54 family
1998	1234	4,5757e+00	TGAM_1233	cydA	Cytochrome bd ubiquinol oxidase, subunit I	9 probable transmembrane helices predicted by
[truncated: 8,795 more rows]
