# Supplementary material for: Bioinformatic Assessment of Factors Affecting the Correlation between Protein Abundance and Elongation Efficiency in Prokaryotes
Source: Int J Mol Sci. 2022 Oct 9;23(19):11996. doi: 10.3390/ijms231911996 (PMC9570070; doi:10.3390/ijms231911996)
Supplement: Supplementary file 1 [file ijms-23-11996-s001.zip › EloE/output_folder/Thermococcus_gammatolerans_EJ3_593117/thermococcus gammatolerans ej3_eei1.txt]

#	##	locus_tag	protein_id	gene_id	gene_name	COG	EEI
1	160	TGAM_0159	ACS32661.1	null	thsA-1	COG0459	9.999999999999996
2	1781	TGAM_1780	ACS34282.1	null	-	COG2036	9.474882990723522
3	1965	TGAM_1964	ACS34466.1	null	rpl13P	COG0102	9.368788622248161
4	904	TGAM_0903	ACS33405.1	null	gcvH	COG0509	9.03365505447326
5	1044	TGAM_1043	ACS33545.1	null	ppsA	COG0574	8.87902135056719
6	1824	TGAM_1823	ACS34325.1	null	ghd-2	COG0334	8.874176177332826
7	1975	TGAM_1974	ACS34476.1	null	rpl14E	COG2163	8.755570106970954
8	166	TGAM_0165	ACS32667.1	null	aeF1-B	COG2092	8.749093130722951
9	1196	TGAM_1195	ACS33697.1	null	rps19E	COG2238	8.624978573538616
10	727	TGAM_0726	ACS33228.1	null	-	-	8.314055719949488
11	1877	TGAM_1876	ACS34378.1	null	rpl7AE	COG1358	8.273218172494987
12	478	TGAM_0477	ACS32979.1	null	-	COG2036	8.188343068003526
13	1254	TGAM_1253	ACS33755.1	null	bcp-2	COG0450	8.120597761764374
14	1982	TGAM_1981	ACS34483.1	null	rpl30P	COG1841	7.868850403810869
15	1496	TGAM_1495	ACS33997.1	null	gimC	COG1382	7.68483956042385
16	1553	TGAM_1552	ACS34054.1	null	albA	COG1581	7.374322048897504
17	1226	TGAM_1225	ACS33727.1	null	-	-	7.30604768013607
18	1689	TGAM_1688	ACS34190.1	null	hsp20	COG0071	7.282553377010108
19	1849	TGAM_1848	ACS34350.1	null	ino1	COG1260	7.275641708327697
20	1987	TGAM_1986	ACS34488.1	null	rpl6P	COG0097	7.249350651802483
21	1374	TGAM_1373	ACS33875.1	null	pfdA-2	COG1730	6.991244629013015
22	985	TGAM_0984	ACS33486.1	null	-	-	6.858822968865733
23	1055	TGAM_1054	ACS33556.1	null	tuf	COG5256	6.811019009176689
24	934	TGAM_0933	ACS33435.1	null	-	-	6.652017438378242
25	1981	TGAM_1980	ACS34482.1	null	rpl15P	COG0200	6.6382380013230655
26	1985	TGAM_1984	ACS34486.1	null	rpl19E	COG2147	6.634276993624653
27	490	TGAM_0489	ACS32991.1	null	rpl12A	COG2058	6.622670685681964
28	1036	TGAM_1035	ACS33537.1	null	eIF-5A	COG0231	6.521821921555925
29	1197	TGAM_1196	ACS33698.1	null	-	COG2118	6.415703062034771
30	1908	TGAM_1907	ACS34409.1	null	-	COG1475	6.415471035770836
31	2083	TGAM_2082	ACS34584.1	null	-	COG2403	6.396082839116695
32	1217	TGAM_1216	ACS33718.1	null	sorA	COG2033	6.378861264547175
33	1690	TGAM_1689	ACS34191.1	null	cdc48-1	COG0464	6.372207191399808
34	1997	TGAM_1996	ACS34498.1	null	rpl29P	COG0255	6.367030302609291
35	1013	TGAM_1012	ACS33514.1	null	thsA-2	COG0459	6.366460511758383
36	180	TGAM_0179	ACS32681.1	null	-	COG0160	6.336564630193221
37	448	TGAM_0447	ACS32949.1	null	-	COG1542	6.300917813965077
38	1964	TGAM_1963	ACS34465.1	null	rps9P	COG0103	6.300539949756068
39	1762	TGAM_1761	ACS34263.1	null	-	-	6.243266676809986
40	614	TGAM_0613	ACS33115.1	null	-	-	6.224605939561861
41	1682	TGAM_1681	ACS34183.1	null	rplXA	COG2157	6.206987741238329
42	503	TGAM_0502	ACS33004.1	null	rps24E	COG2004	6.093779863972672
43	810	TGAM_0809	ACS33311.1	null	eIF2A	COG1093	6.040585505532398
44	589	TGAM_0588	ACS33090.1	null	ileS	COG0060	5.99537514187153
45	1739	TGAM_1738	ACS34240.1	null	-	COG1958	5.99317422765954
46	499	TGAM_0498	ACS33000.1	null	ppa	COG0221	5.8635167237231345
47	1009	TGAM_1008	ACS33510.1	null	thrS	COG0441	5.845126416633894
48	1993	TGAM_1992	ACS34494.1	null	rpl14P	COG0093	5.839570726588301
49	1289	TGAM_1288	ACS33790.1	null	acdB-2	COG0045	5.833310828165149
50	630	TGAM_0629	ACS33131.1	null	-	COG0214	5.8302424003907145
51	1922	TGAM_1921	ACS34423.1	null	rps12P	COG0048	5.754789633010315
52	1635	TGAM_1634	ACS34136.1	null	rps6E	COG2125	5.717053645904253
53	1984	TGAM_1983	ACS34485.1	null	rpl18P	COG0256	5.6811783487043535
54	282	TGAM_0281	ACS32783.1	null	-	COG1318	5.642974796639214
55	2002	TGAM_2001	ACS34503.1	null	rpl23P	COG0089	5.642524715613536
56	1763	TGAM_1762	ACS34264.1	null	-	COG5235	5.609756914995098
57	2124	TGAM_2123	ACS34625.1	null	-	COG1340	5.608507546278074
58	809	TGAM_0808	ACS33310.1	null	-	-	5.603678649068802
59	139	TGAM_0138	ACS32640.1	null	-	-	5.550222034731888
60	1846	TGAM_1845	ACS34347.1	null	-	COG2016	5.547903487659008
61	907	TGAM_0906	ACS33408.1	null	rpoF	COG1460	5.51993451362779
62	1398	TGAM_1397	ACS33899.1	null	fusA	COG0480	5.509879808536457
63	78	TGAM_0077	ACS32579.1	null	eno-1	COG0148	5.468157533334421
64	1998	TGAM_1997	ACS34499.1	null	rps3P	COG0092	5.467103467351455
65	703	TGAM_0702	ACS33204.1	null	-	COG2150	5.457292399164036
66	464	TGAM_0463	ACS32965.1	null	flpA	COG1889	5.443516367163604
67	1546	TGAM_1545	ACS34047.1	null	tip49	COG1224	5.4151223510172075
68	2003	TGAM_2002	ACS34504.1	null	rpl4P	COG0088	5.400699086296777
69	714	TGAM_0713	ACS33215.1	null	mbxK	COG0852	5.3979047521787455
70	647	TGAM_0646	ACS33148.1	null	rps8E	COG2007	5.388318340460158
71	144	TGAM_0143	ACS32645.1	null	atpE	COG1390	5.381187985513196
72	1932	TGAM_1931	ACS34433.1	null	mutB	COG2185	5.378250986807102
73	755	TGAM_0754	ACS33256.1	null	purS	COG1828	5.3776288065043625
74	1999	TGAM_1998	ACS34500.1	null	rpl22P	COG0091	5.346506190338677
75	2061	TGAM_2060	ACS34562.1	null	kbl	COG0156	5.342262346188665
76	1436	TGAM_1435	ACS33937.1	null	-	COG0725	5.320853970842685
77	1983	TGAM_1982	ACS34484.1	null	rps5P	COG0098	5.31452357727786
78	1990	TGAM_1989	ACS34491.1	null	rpl5P	COG0094	5.284614080406861
79	761	TGAM_0760	ACS33262.1	null	guaA_C	COG0519	5.275912041853489
80	134	TGAM_0133	ACS32635.1	null	-	COG1938	5.27560673433529
81	1071	TGAM_1070	ACS33572.1	null	tyrS	COG0162	5.228975565454122
82	1956	TGAM_1955	ACS34457.1	null	-	COG0639	5.196857705150321
83	1684	TGAM_1683	ACS34185.1	null	rpl31E	COG2097	5.193464312918002
84	1085	TGAM_1084	ACS33586.1	null	-	COG0457	5.190087265123361
85	742	TGAM_0741	ACS33243.1	null	acdA-4	COG1042	5.173301789650922
86	1679	TGAM_1678	ACS34180.1	null	trmB-3	COG1378	5.1655842214334005
87	219	TGAM_0218	ACS32720.1	null	acdA-1	COG1042	5.138365767382605
88	220	TGAM_0219	ACS32721.1	null	-	COG0640	5.1232231875973495
89	1224	TGAM_1223	ACS33725.1	null	fprA	COG0426	5.115783639929538
90	908	TGAM_0907	ACS33409.1	null	rpl21E	COG2139	5.085788404853469
91	959	TGAM_0958	ACS33460.1	null	rpl41e	-	5.084271188965847
92	812	TGAM_0811	ACS33313.1	null	-	COG2047	5.08201661071436
93	1992	TGAM_1991	ACS34493.1	null	rpl24P	COG0198	5.049513361175065
94	2013	TGAM_2012	ACS34514.1	null	sgaA	COG0075	5.046526637070273
95	124	TGAM_0123	ACS32625.1	null	fbp	COG1980	5.035896135085944
96	1924	TGAM_1923	ACS34425.1	null	rpl30E	COG1911	5.0228663288670194
97	928	TGAM_0927	ACS33429.1	null	tldD	COG0312	5.022440310524321
98	1986	TGAM_1985	ACS34487.1	null	rpl32E	COG1717	5.006353975283076
99	263	TGAM_0262	ACS32764.1	null	porA	COG0674	5.005431343446434
100	429	TGAM_0428	ACS32930.1	null	iorB-1	COG1014	5.001821971001039
101	241	TGAM_0240	ACS32742.1	null	-	COG1708	4.9987116476928035
102	91	TGAM_0090	ACS32592.1	null	-	COG1698	4.989349333961599
103	2004	TGAM_2003	ACS34505.1	null	rpl3P	COG0087	4.968936129573272
104	1833	TGAM_1832	ACS34334.1	null	leuS	COG0495	4.961062872648832
105	542	TGAM_0541	ACS33043.1	null	-	-	4.956478877191273
106	801	TGAM_0800	ACS33302.1	null	-	COG1363	4.952171445059295
107	994	TGAM_0993	ACS33495.1	null	-	COG5625	4.950918483492099
108	1327	TGAM_1326	ACS33828.1	null	-	-	4.945470490636912
109	743	TGAM_0742	ACS33244.1	null	acdB-1	COG0045	4.938541181150603
110	897	TGAM_0896	ACS33398.1	null	gltA-2	COG0493	4.931052376105643
111	1047	TGAM_1046	ACS33548.1	null	pcnA	COG0592	4.919884049341824
112	1303	TGAM_1302	ACS33804.1	null	-	COG0526	4.909104488073221
113	863	TGAM_0862	ACS33364.1	null	rps3AE	COG1890	4.903026575345911
114	1733	TGAM_1732	ACS34234.1	null	aor-3	COG2414	4.8977661440877975
115	1996	TGAM_1995	ACS34497.1	null	suI1	COG0023	4.893359337685066
116	187	TGAM_0186	ACS32688.1	null	-	COG2317	4.8885317364425935
117	1306	TGAM_1305	ACS33807.1	null	-	COG0644	4.880703743109858
118	1991	TGAM_1990	ACS34492.1	null	rps4E	COG1471	4.88012651143589
119	1550	TGAM_1549	ACS34051.1	null	cysS	COG0215	4.876535664247963
120	1936	TGAM_1935	ACS34437.1	null	-	COG1855	4.87525100285645
121	321	TGAM_0320	ACS32822.1	null	serA	COG0111	4.8664425768705355
122	1881	TGAM_1880	ACS34382.1	null	aspS	COG0017	4.85825917275708
123	1970	TGAM_1969	ACS34471.1	null	rps13P	COG0099	4.851555733756467
124	327	TGAM_0326	ACS32828.1	null	-	COG0457	4.840173315509084
125	1632	TGAM_1631	ACS34133.1	null	-	COG4026	4.838880110759916
126	1772	TGAM_1771	ACS34273.1	null	pckG	COG1274	4.831591326434358
127	266	TGAM_0265	ACS32767.1	null	vorA	COG0674	4.831048889278423
128	426	TGAM_0425	ACS32927.1	null	-	COG2220	4.820183728203656
129	1921	TGAM_1920	ACS34422.1	null	rps7P	COG0049	4.814676806783586
130	1056	TGAM_1055	ACS33557.1	null	rps10P	COG0051	4.799268998020383
131	235	TGAM_0234	ACS32736.1	null	-	COG0489	4.784728824265432
132	1502	TGAM_1501	ACS34003.1	null	-	COG1371	4.783540662543692
133	185	TGAM_0184	ACS32686.1	null	-	COG4043	4.7714848774456415
134	465	TGAM_0464	ACS32966.1	null	-	COG1498	4.7629734986424115
135	311	TGAM_0310	ACS32812.1	null	alaS	COG0013	4.758870109110857
136	1686	TGAM_1685	ACS34187.1	null	mutA	COG1884	4.75322880350569
137	1651	TGAM_1650	ACS34152.1	null	-	-	4.751525561181532
138	433	TGAM_0432	ACS32934.1	null	-	-	4.749014268094378
139	867	TGAM_0866	ACS33368.1	null	-	COG1931	4.741487474889213
140	1079	TGAM_1078	ACS33580.1	null	pgiA	COG2140	4.741043093951803
141	1300	TGAM_1299	ACS33801.1	null	-	COG1343	4.720174712431522
142	2001	TGAM_2000	ACS34502.1	null	rpl2P	COG0090	4.719372232944154
143	1639	TGAM_1638	ACS34140.1	null	ftsY	COG0552	4.710620691845207
144	1512	TGAM_1511	ACS34013.1	null	metG	COG0143	4.694236796235234
145	1233	TGAM_1232	ACS33734.1	null	cydB	COG1294	4.682280356105072
146	119	TGAM_0118	ACS32620.1	null	-	COG1392	4.681180441373214
147	557	TGAM_0556	ACS33058.1	null	sufC	COG0396	4.680353260856457
148	427	TGAM_0426	ACS32928.1	null	acdA-3	COG1042	4.6763330409036
149	1539	TGAM_1538	ACS34040.1	null	flaD/E	COG3351	4.6731126332449096
150	731	TGAM_0730	ACS33232.1	null	-	COG0517	4.667042282718472
151	683	TGAM_0682	ACS33184.1	null	valS	COG0525	4.652839850426292
152	927	TGAM_0926	ACS33428.1	null	tldD	COG0312	4.643204944021048
153	1108	TGAM_1107	ACS33609.1	null	-	COG1208	4.635270489649825
154	2045	TGAM_2044	ACS34546.1	null	lysS	COG1384	4.624655141141877
155	913	TGAM_0912	ACS33414.1	null	-	COG1873	4.604502262224678
156	178	TGAM_0177	ACS32679.1	null	-	-	4.601862586187706
157	729	TGAM_0728	ACS33230.1	null	asnS-1	COG0017	4.60182928084346
158	1538	TGAM_1537	ACS34039.1	null	flaC	COG3352	4.589220065101462
159	421	TGAM_0420	ACS32922.1	null	ligT	COG1514	4.580593849409336
160	1234	TGAM_1233	ACS33735.1	null	cydA	COG1271	4.575727965541301
161	1806	TGAM_1805	ACS34307.1	null	-	COG1325	4.568300660127456
162	1636	TGAM_1635	ACS34137.1	null	-	COG2872	4.544199163655787
163	698	TGAM_0698	ACS33199.1	null	argS	COG0018	4.541869645629092
164	1872	TGAM_1871	ACS34373.1	null	infB	COG0532	4.528131690612442
165	281	TGAM_0280	ACS32782.1	null	-	COG0467	4.528087817932516
166	1703	TGAM_1702	ACS34204.1	null	-	-	4.525087765776777
167	221	TGAM_0220	ACS32722.1	null	-	COG1888	4.517042039820416
168	422	TGAM_0421	ACS32923.1	null	-	COG2236	4.512159005485797
169	1968	TGAM_1967	ACS34469.1	null	rps11P	COG0100	4.5112977294212095
170	738	TGAM_0737	ACS33239.1	null	-	COG3273	4.50954745072391
171	2028	TGAM_2027	ACS34529.1	null	mmdD	COG3630	4.5023802393156025
172	2151	TGAM_2150	ACS34652.1	null	degT	COG0399	4.497903857996887
173	1386	TGAM_1385	ACS33887.1	null	-	COG2002	4.489172322960472
174	1914	TGAM_1913	ACS34415.1	null	aor-4	COG2414	4.482646800638447
175	1930	TGAM_1929	ACS34431.1	null	-	COG0346	4.4739397259653995
176	242	TGAM_0241	ACS32743.1	null	mhy2I-2	-	4.472173536844912
177	1338	TGAM_1337	ACS33839.1	null	-	COG1444	4.471750391663601
178	245	TGAM_0244	ACS32746.1	null	mhy1F	COG3261	4.4667015764047
179	2011	TGAM_2010	ACS34512.1	null	rpl10E-2	COG0197	4.465073315548027
180	486	TGAM_0485	ACS32987.1	null	rpl26E	COG0250	4.437742943350002
181	234	TGAM_0233	ACS32735.1	null	hypA	COG0375	4.436488615998719
182	1222	TGAM_1221	ACS33723.1	null	rr-3	COG1633	4.431270310352216
183	1057	TGAM_1056	ACS33558.1	null	-	COG1167	4.431102801860312
184	1743	TGAM_1742	ACS34244.1	null	rad50	COG0419	4.42963336914358
185	2037	TGAM_2036	ACS34538.1	null	rrp41p	COG0689	4.4271465529551275
186	1375	TGAM_1374	ACS33876.1	null	pfdB	COG1382	4.4245287638818676
187	1153	TGAM_1152	ACS33654.1	null	argF	COG0078	4.424327948682295
188	984	TGAM_0983	ACS33485.1	null	-	-	4.421358233227449
189	825	TGAM_0824	ACS33326.1	null	cooS	COG1151	4.418476227522785
190	2027	TGAM_2026	ACS34528.1	null	mmdA	COG4799	4.412129417189944
191	1578	TGAM_1577	ACS34079.1	null	argE	COG0624	4.410380400283264
192	118	TGAM_0116	ACS32619.1	null	-	COG1522	4.402759970338199
193	1683	TGAM_1682	ACS34184.1	null	eif6	COG1976	4.394555355794148
194	1585	TGAM_1584	ACS34086.1	null	-	-	4.379847913301758
195	556	TGAM_0555	ACS33057.1	null	sufBD-1	COG0719	4.375612511708664
196	1950	TGAM_1949	ACS34451.1	null	-	COG1522	4.3648964084641095
197	1165	TGAM_1164	ACS33666.1	null	-	COG1303	4.363051177833686
198	1925	TGAM_1924	ACS34426.1	null	rpoA2	COG0086	4.354964069918769
199	94	TGAM_0093	ACS32595.1	null	-	COG1126	4.342979720820822
200	1087	TGAM_1086	ACS33588.1	null	fbpC	COG3839	4.339911860888574
201	1678	TGAM_1677	ACS34179.1	null	-	-	4.339315491891617
202	511	TGAM_0510	ACS33012.1	null	-	COG0330	4.338530022999715
203	1988	TGAM_1987	ACS34489.1	null	rps8P	COG0096	4.3382865019961105
204	2048	TGAM_2047	ACS34549.1	null	-	COG2029	4.331160188908452
205	1738	TGAM_1737	ACS34239.1	null	glyS	COG0423	4.3310040474270535
206	1944	TGAM_1943	ACS34445.1	null	serS	COG0172	4.320174314163657
207	487	TGAM_0486	ACS32988.1	null	rpl11P	COG0080	4.319185858776784
208	1323	TGAM_1322	ACS33824.1	null	glyA	COG0112	4.3185794431603
209	1721	TGAM_1720	ACS34222.1	null	-	COG1782	4.30937837782671
210	578	TGAM_0577	ACS33079.1	null	mat	COG1812	4.309027315812477
211	1425	TGAM_1424	ACS33926.1	null	-	COG1094	4.30807411450401
212	834	TGAM_0833	ACS33335.1	null	-	COG1131	4.306906755624849
213	1876	TGAM_1875	ACS34377.1	null	rps28E	COG2053	4.287537556362843
214	2033	TGAM_2032	ACS34534.1	null	-	-	4.286727457334541
215	814	TGAM_0813	ACS33315.1	null	pgm	COG1109	4.2862553794874465
216	1150	TGAM_1149	ACS33651.1	null	pheS	COG0016	4.277773440607868
217	1521	TGAM_1520	ACS34022.1	null	ahcY	COG0499	4.273326564424019
218	1685	TGAM_1684	ACS34186.1	null	rpl39E	COG2167	4.2730644093745225
219	213	TGAM_0212	ACS32714.1	null	trpS	COG0180	4.268683585363065
220	921	TGAM_0920	ACS33422.1	null	gatE	COG2511	4.265761836369759
221	609	TGAM_0608	ACS33110.1	null	dapE	COG0624	4.263176551671305
222	1287	TGAM_1286	ACS33788.1	null	eIF2G	COG5257	4.2601684887357445
223	1647	TGAM_1646	ACS34148.1	null	-	COG2236	4.259348875686326
224	262	TGAM_0261	ACS32763.1	null	porB	COG1013	4.252742043614943
225	988	TGAM_0987	ACS33489.1	null	-	-	4.2501421823520324
226	1777	TGAM_1776	ACS34278.1	null	-	COG0358	4.245246416553851
227	1415	TGAM_1414	ACS33916.1	null	asnA	COG1446	4.2451361123512985
228	1613	TGAM_1612	ACS34114.1	null	hisF	COG0107	4.238344432184067
229	243	TGAM_0242	ACS32744.1	null	mhy1H	COG3260	4.238022359818091
230	115	TGAM_0114	ACS32616.1	null	-	COG1506	4.232903762763394
231	1601	TGAM_1600	ACS34102.1	null	tk-2	COG3959	4.229802813600532
232	1506	TGAM_1505	ACS34007.1	null	-	COG1690	4.229586840497357
233	1723	TGAM_1722	ACS34224.1	null	cdc48-2	COG0464	4.228380013839
234	461	TGAM_0460	ACS32962.1	null	-	COG0183	4.226383104812405
235	1641	TGAM_1640	ACS34142.1	null	-	COG1744	4.222015283656165
236	307	TGAM_0306	ACS32808.1	null	hisS	COG0124	4.220023109211177
237	2064	TGAM_2063	ACS34565.1	null	rfcL	COG0470	4.213441247074626
238	862	TGAM_0861	ACS33363.1	null	-	COG1363	4.202786233833566
239	1801	TGAM_1800	ACS34302.1	null	rpl15E	COG1632	4.199929077984445
240	148	TGAM_0147	ACS32649.1	null	atpB	COG1156	4.198277760569481
241	840	TGAM_0839	ACS33341.1	null	-	-	4.197771826088548
242	2115	TGAM_2114	ACS34616.1	null	-	COG2428	4.19524182071001
243	996	TGAM_0995	ACS33497.1	null	-	-	4.19116472685732
244	159	TGAM_0158	ACS32660.1	null	-	COG2441	4.186338788480786
245	69	TGAM_0068	ACS32570.1	null	frhA	COG3259	4.184923614660744
246	2018	TGAM_2017	ACS34519.1	null	tatD-2	COG1831	4.179525323770461
247	2015	TGAM_2014	ACS34516.1	null	-	COG0630	4.17827938235096
248	230	TGAM_0229	ACS32731.1	null	-	COG0489	4.1739259600748735
249	332	TGAM_0331	ACS32833.1	null	-	COG3889	4.169364922592462
250	1760	TGAM_1759	ACS34261.1	null	scpB	COG1386	4.164549503877272
251	369	TGAM_0368	ACS32870.1	null	-	COG1404	4.164265608282669
252	1140	TGAM_1139	ACS33641.1	null	-	COG1245	4.163884032524479
253	1147	TGAM_1146	ACS33648.1	null	hmgA	COG1257	4.163771415004141
254	131	TGAM_0130	ACS32632.1	null	radA	COG0468	4.157597760705876
255	1382	TGAM_1381	ACS33883.1	null	korA-2	COG0674	4.156862023439388
256	2043	TGAM_2042	ACS34544.1	null	iorB-2	COG1014	4.156577205058129
257	1719	TGAM_1718	ACS34220.1	null	lig	COG1793	4.152675634340425
258	709	TGAM_0708	ACS33210.1	null	mbxG	COG1006	4.152325971072824
259	506	TGAM_0505	ACS33007.1	null	-	COG1851	4.1493630467077125
260	1493	TGAM_1492	ACS33994.1	null	-	-	4.148201788820495
261	2035	TGAM_2034	ACS34536.1	null	-	COG2450	4.143136526273518
262	2023	TGAM_2022	ACS34524.1	null	-	COG0622	4.143077336351565
263	1935	TGAM_1934	ACS34436.1	null	-	-	4.140144184223742
264	30	TGAM_0029	ACS32531.1	null	-	COG2433	4.138695012448925
265	866	TGAM_0865	ACS33367.1	null	rps15P	COG0184	4.132457443267703
266	75	TGAM_0074	ACS32576.1	null	-	COG3269	4.128203405982733
267	1714	TGAM_1713	ACS34215.1	null	fbpA	COG1293	4.117212746690611
268	500	TGAM_0499	ACS33001.1	null	rpoE1	COG1095	4.111360079145008
269	692	TGAM_0691	ACS33193.1	null	-	COG0012	4.104792951230568
270	111	TGAM_0110	ACS32612.1	null	-	-	4.103385944995039
271	1237	TGAM_1236	ACS33738.1	null	-	-	4.103137802513344
272	46	TGAM_0045	ACS32547.1	null	mbhC	COG1320	4.095864506994418
273	1810	TGAM_1809	ACS34311.1	null	thrC-1	COG0498	4.093618067759128
274	732	TGAM_0731	ACS33233.1	null	apgM	COG3635	4.093148034849714
275	1149	TGAM_1148	ACS33650.1	null	tdh	COG1063	4.093089557986421
276	1892	TGAM_1891	ACS34393.1	null	hps	COG0269	4.089575777312823
277	737	TGAM_0736	ACS33238.1	null	-	COG3273	4.087614619155228
278	66	TGAM_0065	ACS32567.1	null	mhy2A	COG0243	4.087468564704159
279	400	TGAM_0399	ACS32901.1	null	maeB	COG0281	4.084103105085835
280	1495	TGAM_1494	ACS33996.1	null	-	-	4.083657415500015
281	1482	TGAM_1481	ACS33983.1	null	thiI-1	COG0301	4.081462612219323
282	1745	TGAM_1744	ACS34246.1	null	herA	COG0433	4.081025653767591
283	415	TGAM_0414	ACS32916.1	null	-	-	4.080957453285968
284	723	TGAM_0722	ACS33224.1	null	-	COG0517	4.078054098138236
285	818	TGAM_0817	ACS33319.1	null	-	-	4.07519606520689
286	1001	TGAM_1000	ACS33502.1	null	-	COG2411	4.074541466492086
287	71	TGAM_0070	ACS32572.1	null	gltD-1	COG0493	4.074326365094876
288	365	TGAM_0364	ACS32866.1	null	nox	COG0446	4.063206576740049
289	1634	TGAM_1633	ACS34135.1	null	-	COG1184	4.063049500283184
290	233	TGAM_0232	ACS32734.1	null	nikR	COG0864	4.062873205966119
291	1776	TGAM_1775	ACS34277.1	null	gltX	COG0008	4.062156078420399
292	816	TGAM_0815	ACS33317.1	null	manA	COG0836	4.061202058669108
293	1173	TGAM_1172	ACS33674.1	null	smc1	COG1196	4.053184358694728
294	163	TGAM_0162	ACS32664.1	null	-	COG0457	4.051541761665701
295	1345	TGAM_1344	ACS33846.1	null	-	COG1885	4.046249747955354
296	1202	TGAM_1201	ACS33703.1	null	acdA-5	COG1042	4.0374468536120665
297	305	TGAM_0304	ACS32806.1	null	napA-2	COG0475	4.032016799981109
298	294	TGAM_0293	ACS32795.1	null	-	COG2509	4.029620353230003
299	143	TGAM_0142	ACS32644.1	null	atpK	COG0636	4.028897102503752
300	97	TGAM_0096	ACS32598.1	null	cobO	COG2109	4.0282585497230885
301	121	TGAM_0120	ACS32622.1	null	cpkA	COG0549	4.025848198305265
302	868	TGAM_0867	ACS33369.1	null	zupT	COG0428	4.025027494800812
303	1353	TGAM_1352	ACS33854.1	null	tldD	COG0312	4.024519404321926
304	1270	TGAM_1269	ACS33771.1	null	thiC	COG0422	4.024044803413398
305	843	TGAM_0842	ACS33344.1	null	-	COG1433	4.022608841917628
306	372	TGAM_0371	ACS32873.1	null	-	COG1568	4.00881883779269
307	552	TGAM_0551	ACS33053.1	null	-	-	4.008486811867769
308	423	TGAM_0422	ACS32924.1	null	nrdA	COG0209	4.0078612746749
309	2071	TGAM_2070	ACS34572.1	null	fau	COG1530	4.006808320472982
310	265	TGAM_0264	ACS32766.1	null	vorB	COG1013	4.005496037027721
311	1662	TGAM_1661	ACS34163.1	null	pyrG	COG0504	4.005403344621081
312	56	TGAM_0055	ACS32557.1	null	focA	COG2116	4.003549183237071
313	2057	TGAM_2056	ACS34558.1	null	endA	COG1676	4.002300714988109
314	147	TGAM_0146	ACS32648.1	null	atpA	COG1155	3.9995936250176456
315	2126	TGAM_2125	ACS34627.1	null	-	COG1917	3.989337178345996
316	1549	TGAM_1548	ACS34050.1	null	slyD-2	COG1047	3.9861862308270832
317	1943	TGAM_1942	ACS34444.1	null	-	COG2413	3.986123082748311
318	751	TGAM_0750	ACS33252.1	null	purD	COG0151	3.9832328289534717
319	1668	TGAM_1667	ACS34169.1	null	gap	COG0057	3.977485263241355
320	1492	TGAM_1491	ACS33993.1	null	-	-	3.9758572930853506
321	712	TGAM_0711	ACS33213.1	null	mbxM	COG0650	3.970958695218935
322	715	TGAM_0714	ACS33216.1	null	mbxL	COG0649	3.9706823414272594
323	1396	TGAM_1395	ACS33897.1	null	-	-	3.967529868659446
324	96	TGAM_0095	ACS32597.1	null	-	COG0765	3.9664528686633758
325	47	TGAM_0046	ACS32548.1	null	mbhB	COG2212	3.964426915853452
326	1960	TGAM_1959	ACS34461.1	null	rps2P	COG0052	3.9627646993639587
327	1491	TGAM_1490	ACS33992.1	null	rpl44E	COG1631	3.9619194297579887
328	734	TGAM_0733	ACS33235.1	null	-	COG0656	3.95976135794782
329	968	TGAM_0967	ACS33469.1	null	-	-	3.955022039561594
330	374	TGAM_0373	ACS32875.1	null	-	COG2151	3.9539158744670146
331	1271	TGAM_1270	ACS33772.1	null	-	COG1635	3.9533047644032187
332	210	TGAM_0209	ACS32711.1	null	phoU-1	COG0704	3.9523110170846687
333	489	TGAM_0488	ACS32990.1	null	rpl10E-1	COG0244	3.9505545502810713
334	1785	TGAM_1784	ACS34286.1	null	-	-	3.9480526489161023
335	1332	TGAM_1331	ACS33833.1	null	aspC-1	COG0436	3.941838607427674
336	1902	TGAM_1901	ACS34403.1	null	-	COG0330	3.936302190812458
337	1378	TGAM_1377	ACS33879.1	null	korA-1	COG0674	3.9349996502718043
338	488	TGAM_0487	ACS32989.1	null	rpl1P	COG0081	3.9335819894714183
339	1052	TGAM_1051	ACS33553.1	null	proS	COG0442	3.9294885211857578
340	1000	TGAM_0999	ACS33501.1	null	-	COG4043	3.9279880498832727
341	1707	TGAM_1706	ACS34208.1	null	sfuA	COG4143	3.921968648543939
342	946	TGAM_0945	ACS33447.1	null	arsA	COG0003	3.918558441090754
343	1942	TGAM_1941	ACS34443.1	null	-	-	3.9133638756591758
344	845	TGAM_0844	ACS33346.1	null	sufBD-2	COG0719	3.913261702434711
345	351	TGAM_0350	ACS32852.1	null	gcvT	COG0404	3.9120583264603637
346	232	TGAM_0231	ACS32733.1	null	cooC-1	COG3640	3.909205742750041
347	1969	TGAM_1968	ACS34470.1	null	rps4P	COG0522	3.9074288376993103
348	1612	TGAM_1611	ACS34113.1	null	hisA	COG0106	3.9073687316584707
349	526	TGAM_0525	ACS33027.1	null	-	COG3863	3.9067784316448333
350	250	TGAM_0249	ACS32751.1	null	fdh1A	COG0243	3.906615024075197
351	395	TGAM_0394	ACS32896.1	null	-	COG2866	3.905626052413416
352	322	TGAM_0321	ACS32823.1	null	-	COG1392	3.9053535650233706
353	736	TGAM_0735	ACS33237.1	null	aor-2	COG2414	3.903118968728554
354	1818	TGAM_1817	ACS34319.1	null	-	-	3.899857710068382
355	842	TGAM_0841	ACS33343.1	null	-	COG0640	3.8996331575647125
356	136	TGAM_0135	ACS32637.1	null	mtaP-1	COG0005	3.8990667776446717
357	1269	TGAM_1268	ACS33770.1	null	purC-2	COG0152	3.8949844699594154
358	1200	TGAM_1199	ACS33701.1	null	fen	COG0258	3.890497382268837
359	1490	TGAM_1489	ACS33991.1	null	rps27E	COG2051	3.889544946775401
360	399	TGAM_0398	ACS32900.1	null	dapE	COG0624	3.8884733492205306
361	1051	TGAM_1050	ACS33552.1	null	-	COG0446	3.8861697680851583
362	41	TGAM_0040	ACS32542.1	null	mbhH	COG0651	3.8761940113128466
363	1708	TGAM_1707	ACS34209.1	null	-	COG0733	3.8701040979420758
364	1099	TGAM_1098	ACS33600.1	null	pelA	COG1537	3.8670237509641696
365	1665	TGAM_1663	ACS34166.1	null	-	COG2306	3.8666074639855923
366	752	TGAM_0751	ACS33253.1	null	purP	COG1759	3.8632722738762366
367	827	TGAM_0826	ACS33328.1	null	gltD-2	COG0493	3.8572390129685505
368	1617	TGAM_1616	ACS34118.1	null	proC	COG0345	3.8492031547524377
369	1065	TGAM_1064	ACS33566.1	null	-	-	3.84797127340085
370	693	TGAM_0692	ACS33194.1	null	eRF1	COG1503	3.845823319872146
371	1172	TGAM_1171	ACS33673.1	null	scpA	COG1354	3.843252201831486
372	986	TGAM_0985	ACS33487.1	null	-	COG1708	3.843051665845466
373	992	TGAM_0991	ACS33493.1	null	-	COG1163	3.842672241464643
374	44	TGAM_0043	ACS32545.1	null	mbhE	COG2111	3.8414816649912766
375	1574	TGAM_1573	ACS34075.1	null	-	COG0477	3.839944256043237
376	1893	TGAM_1892	ACS34394.1	null	-	COG2358	3.836397789351822
377	1348	TGAM_1347	ACS33849.1	null	-	COG2411	3.8332220210235834
378	1859	TGAM_1858	ACS34360.1	null	-	COG1131	3.828710354497752
379	1624	TGAM_1623	ACS34125.1	null	-	COG0553	3.827282824887747
380	413	TGAM_0412	ACS32914.1	null	-	COG4049	3.82564736613431
381	2036	TGAM_2035	ACS34537.1	null	rrp42p	COG2123	3.8247239711890932
382	776	TGAM_0775	ACS33277.1	null	-	COG0731	3.8182556443657125
383	142	TGAM_0141	ACS32643.1	null	atpI	COG1269	3.816847963924345
384	1657	TGAM_1656	ACS34158.1	null	-	COG1131	3.8156656593975686
385	1244	TGAM_1243	ACS33745.1	null	mbc2G	COG2212	3.8147463491614784
386	63	TGAM_0062	ACS32564.1	null	mhy2C2	COG0651	3.812043533217743
387	705	TGAM_0704	ACS33206.1	null	mbxB	COG2212	3.8114813832711167
388	145	TGAM_0144	ACS32646.1	null	atpC	COG1527	3.809128795775808
389	964	TGAM_0963	ACS33465.1	null	-	COG0591	3.808636590728542
390	1724	TGAM_1723	ACS34225.1	null	-	-	3.8067449955970947
391	1752	TGAM_1751	ACS34253.1	null	rbcL	COG1850	3.805425626801722
392	568	TGAM_0567	ACS33069.1	null	-	-	3.8023880578136127
393	462	TGAM_0461	ACS32963.1	null	-	COG3425	3.799266982420631
394	1875	TGAM_1874	ACS34376.1	null	rpl24E	COG2075	3.7987353567443236
395	34	TGAM_0033	ACS32535.1	null	rr-1	COG1633	3.7986006888362205
396	973	TGAM_0972	ACS33474.1	null	-	COG0464	3.7949109199195425
397	209	TGAM_0208	ACS32710.1	null	pstB	COG1117	3.7930920943524713
398	67	TGAM_0066	ACS32568.1	null	frhB	COG1035	3.7921815301629085
399	1151	TGAM_1150	ACS33652.1	null	pheT	COG0072	3.791045723282878
400	318	TGAM_0317	ACS32819.1	null	-	COG4670	3.7889938539833277
401	1004	TGAM_1003	ACS33505.1	null	rpoL	COG1761	3.7868274276509912
402	268	TGAM_0267	ACS32769.1	null	porG	COG1014	3.782965239983489
403	918	TGAM_0917	ACS33419.1	null	gatD-1	COG0252	3.7819093193490145
404	40	TGAM_0039	ACS32541.1	null	mbhI	-	3.780302439859216
405	455	TGAM_0454	ACS32956.1	null	-	COG1813	3.7797571083211214
406	1328	TGAM_1327	ACS33829.1	null	-	-	3.7791901039236615
407	181	TGAM_0180	ACS32682.1	null	trxB	COG0492	3.7791893402169072
408	1381	TGAM_1380	ACS33882.1	null	korB-2	COG1013	3.778280319997116
409	1698	TGAM_1697	ACS34199.1	null	-	COG1073	3.776385171475779
410	37	TGAM_0036	ACS32538.1	null	mbhL	COG3261	3.768746454864605
411	1883	TGAM_1882	ACS34384.1	null	-	COG1418	3.7674549050982997
412	1732	TGAM_1731	ACS34233.1	null	cinA	COG1058	3.7674284220330536
413	36	TGAM_0035	ACS32537.1	null	mbhM	COG0650	3.7656803750571957
414	1249	TGAM_1248	ACS33750.1	null	mbc2B	COG1863	3.7614778789078485
415	92	TGAM_0091	ACS32593.1	null	-	COG0477	3.760692669647826
416	631	TGAM_0630	ACS33132.1	null	pdxT	COG0311	3.7605832060908284
417	1701	TGAM_1700	ACS34202.1	null	gcvP2	COG1003	3.7602596425203436
418	362	TGAM_0361	ACS32863.1	null	pyrH	COG0528	3.7594720875982324
419	2092	TGAM_2091	ACS34593.1	null	coaE	COG0237	3.7578496925938283
420	636	TGAM_0635	ACS33137.1	null	purC-1	COG0152	3.7551365072174447
421	141	TGAM_0140	ACS32642.1	null	atpH	COG2811	3.7516325264351953
422	1615	TGAM_1614	ACS34116.1	null	hisC-2	COG0079	3.7513464231740143
423	314	TGAM_0313	ACS32815.1	null	tpiA	COG0149	3.751104373079484
424	1278	TGAM_1277	ACS33779.1	null	nth	COG0177	3.750824646782312
425	1767	TGAM_1766	ACS34268.1	null	-	COG1522	3.75052375641914
426	1954	TGAM_1953	ACS34455.1	null	mtaP-2	COG0005	3.7502948147341475
427	43	TGAM_0042	ACS32544.1	null	mbhF	COG2111	3.7467996521734594
428	1230	TGAM_1229	ACS33731.1	null	-	COG0715	3.74644829346316
429	390	TGAM_0389	ACS32891.1	null	-	COG0673	3.746181974136243
430	1132	TGAM_1131	ACS33633.1	null	-	-	3.7455295487720868
431	428	TGAM_0427	ACS32929.1	null	iorA-1	COG4231	3.744015941875291
432	1032	TGAM_1031	ACS33533.1	null	moaC	COG0315	3.7405197357816604
433	1458	TGAM_1457	ACS33959.1	null	-	-	3.736534199741144
434	856	TGAM_0855	ACS33357.1	null	rps17E	COG1383	3.735646566866201
435	1850	TGAM_1849	ACS34351.1	null	-	COG2182	3.734494634633303
436	790	TGAM_0789	ACS33291.1	null	-	-	3.733588584128438
437	1598	TGAM_1597	ACS34099.1	null	aroB	COG0337	3.731847595569064
438	1792	TGAM_1791	ACS34293.1	null	glpA-2	COG0579	3.724652210395214
439	183	TGAM_0182	ACS32684.1	null	-	-	3.7240343852042317
440	149	TGAM_0148	ACS32650.1	null	atpD	COG1394	3.721986794555665
441	1362	TGAM_1361	ACS33863.1	null	-	COG0640	3.7181415841388055
442	1793	TGAM_1792	ACS34294.1	null	-	COG0446	3.716493164819771
443	997	TGAM_0996	ACS33498.1	null	-	COG0467	3.714333512624622
444	1246	TGAM_1245	ACS33747.1	null	mbc2E	COG1563	3.714239653308281
445	948	TGAM_0947	ACS33449.1	null	-	-	3.7134951519907107
446	523	TGAM_0522	ACS33024.1	null	-	COG1695	3.7126096898010803
447	819	TGAM_0818	ACS33320.1	null	glkA	COG4809	3.7125591980764727
448	228	TGAM_0227	ACS32729.1	null	-	COG4044	3.7099461576616526
449	535	TGAM_0534	ACS33036.1	null	cobT	COG2038	3.707514501471148
450	292	TGAM_0291	ACS32793.1	null	-	-	3.706747660316838
451	1755	TGAM_1754	ACS34256.2	null	fba	COG1830	3.705406947693108
452	1522	TGAM_1521	ACS34023.1	null	-	COG1878	3.7040408388217307
453	599	TGAM_0598	ACS33100.1	null	trmB-1	COG1378	3.702734908484548
454	2034	TGAM_2033	ACS34535.1	null	-	COG1779	3.701111016313763
455	48	TGAM_0047	ACS32549.1	null	mbhA	COG1863	3.701013645129884
456	457	TGAM_0456	ACS32958.1	null	-	-	3.6981208595506203
457	1670	TGAM_1669	ACS34171.1	null	coaBC	COG0452	3.6978503554232476
458	1096	TGAM_1095	ACS33597.1	null	pepQ-1	COG0006	3.6972031558033867
459	2063	TGAM_2062	ACS34564.1	null	rfcS	COG0470	3.6954709045520167
460	1728	TGAM_1727	ACS34229.1	null	-	COG1708	3.69374581361982
461	857	TGAM_0856	ACS33358.1	null	map	COG0024	3.6859355805728313
462	1711	TGAM_1710	ACS34212.1	null	glnB	COG0347	3.684205111542178
463	2123	TGAM_2122	ACS34624.1	null	-	COG1549	3.680401429575544
464	1380	TGAM_1379	ACS33881.1	null	korC-2	COG1014	3.6801597704139164
465	1791	TGAM_1790	ACS34292.1	null	glpK-2	COG0554	3.678977758505005
466	286	TGAM_0285	ACS32787.1	null	trkA	COG0569	3.6771050266323644
467	2039	TGAM_2038	ACS34540.1	null	-	COG1500	3.6766266241058116
468	1973	TGAM_1972	ACS34474.1	null	truB	COG0130	3.67607924625123
469	2030	TGAM_2029	ACS34531.1	null	mmdB	COG1883	3.6670604989586773
470	806	TGAM_0805	ACS33307.1	null	thiS	COG2104	3.6666202550337217
471	841	TGAM_0840	ACS33342.1	null	-	COG0730	3.6631256873271787
472	1314	TGAM_1313	ACS33815.1	null	-	COG3199	3.6617931753335373
473	1223	TGAM_1222	ACS33724.1	null	-	COG1633	3.65904857756993
474	896	TGAM_0895	ACS33397.1	null	-	COG0543	3.6584322127999007
475	1680	TGAM_1679	ACS34181.1	null	rgy	COG1110	3.6582002451060522
476	1106	TGAM_1105	ACS33607.1	null	feoB	COG0370	3.6574020726712098
477	80	TGAM_0079	ACS32581.1	null	-	COG1695	3.6571389613244203
478	202	TGAM_0201	ACS32703.1	null	-	COG1161	3.6559238983268165
479	1198	TGAM_1197	ACS33699.1	null	-	-	3.6537094512911734
480	1754	TGAM_1753	ACS34255.1	null	pycB	COG5016	3.650072153145592
481	706	TGAM_0705	ACS33207.1	null	mbxC	COG1320	3.646070830480434
482	356	TGAM_0355	ACS32857.1	null	-	COG2002	3.642767930780806
483	389	TGAM_0388	ACS32890.1	null	-	COG1082	3.642681557674945
484	1427	TGAM_1426	ACS33928.1	null	top6A	COG1697	3.6423542210575053
485	877	TGAM_0876	ACS33378.1	null	-	COG0747	3.640932416346739
486	1236	TGAM_1235	ACS33737.1	null	-	COG0446	3.6402618749873445
487	485	TGAM_0484	ACS32986.1	null	secE	COG2443	3.6394821572044833
488	1426	TGAM_1425	ACS33927.1	null	top6B	COG1389	3.6392365487602225
489	484	TGAM_0483	ACS32985.1	null	ftsZ-1	COG0206	3.638641014477523
490	1064	TGAM_1063	ACS33565.1	null	-	-	3.6375572276128807
491	1021	TGAM_1020	ACS33522.1	null	dhys	COG1899	3.6370231331098037
492	1273	TGAM_1272	ACS33774.1	null	-	COG2401	3.636572869317273
493	116	TGAM_0115	ACS32617.1	null	-	-	3.6353607672246677
494	391	TGAM_0390	ACS32892.1	null	-	COG1522	3.635198738679891
495	1566	TGAM_1565	ACS34067.1	null	-	COG0463	3.635114244191287
496	979	TGAM_0978	ACS33480.1	null	-	COG1672	3.634884588800099
497	1927	TGAM_1926	ACS34428.1	null	rpoB	COG0085	3.6347865173299962
498	1923	TGAM_1922	ACS34424.1	null	nusA-2	COG0195	3.6321511554683727
499	1608	TGAM_1607	ACS34109.1	null	hisG	COG0040	3.6320664798688806
500	1702	TGAM_1701	ACS34203.1	null	gcvP1	COG0403	3.630650693401907
501	1424	TGAM_1423	ACS33925.1	null	rio1	COG1718	3.625779321153288
502	764	TGAM_0763	ACS33265.1	null	guaA_N	COG0518	3.623768111496316
503	45	TGAM_0044	ACS32546.1	null	mbhD	COG1563	3.6229708674304653
504	2101	TGAM_2100	ACS34602.1	null	-	-	3.619147859393327
505	60	TGAM_0059	ACS32561.1	null	mhy2F	COG3261	3.6186792492125366
506	1580	TGAM_1579	ACS34081.1	null	-	COG0454	3.6180743712253833
507	1727	TGAM_1726	ACS34228.1	null	-	COG1355	3.6143034185566223
508	402	TGAM_0401	ACS32903.1	null	gltA-1	COG0493	3.613652625438073
509	1597	TGAM_1596	ACS34098.1	null	aroD	COG0710	3.611533882477243
510	1123	TGAM_1122	ACS33624.1	null	-	COG1131	3.611256019110622
511	710	TGAM_0709	ACS33211.1	null	mbxH1	COG0651	3.607778902359346
512	1311	TGAM_1310	ACS33812.1	null	-	-	3.6070662386373513
513	19	TGAM_0018	ACS32520.1	null	galE-1	COG0451	3.6059095047967387
514	1219	TGAM_1218	ACS33720.1	null	-	COG1028	3.605643928534008
515	1248	TGAM_1247	ACS33749.1	null	mbc2C	COG1006	3.605229374289265
516	2080	TGAM_2079	ACS34581.1	null	-	COG3885	3.605189926756851
517	1726	TGAM_1725	ACS34227.1	null	udp-2	COG2820	3.6044356732614427
518	1074	TGAM_1073	ACS33575.1	null	-	COG2456	3.603182310926603
519	2016	TGAM_2015	ACS34517.1	null	asnS-2	COG0017	3.6029399873204704
520	2009	TGAM_2008	ACS34510.1	null	-	-	3.597702502574383
521	1638	TGAM_1637	ACS34139.1	null	-	-	3.597371309518214
522	1466	TGAM_1465	ACS33967.1	null	pfkC	COG4809	3.597048750823937
523	206	TGAM_0205	ACS32707.1	null	-	COG1082	3.596416169350929
524	1239	TGAM_1238	ACS33740.1	null	-	-	3.5945428085883404
525	1573	TGAM_1572	ACS34074.1	null	adh	COG1454	3.5932832307410427
526	254	TGAM_0253	ACS32755.1	null	hypC-2	COG0298	3.5922243040609154
527	836	TGAM_0835	ACS33337.1	null	osmC-1	COG1765	3.592044874730622
528	246	TGAM_0245	ACS32747.1	null	mhy1E	COG0650	3.5897732367039654
529	937	TGAM_0936	ACS33438.1	null	glmS-2	COG0449	3.5894111367951544
530	1457	TGAM_1456	ACS33958.1	null	-	COG1011	3.5892178307300044
531	1352	TGAM_1351	ACS33853.1	null	tldD	COG0312	3.584842949839033
532	109	TGAM_0108	ACS32610.1	null	-	COG0467	3.5823927921908614
533	231	TGAM_0230	ACS32732.1	null	acsA	COG0365	3.581590219920714
534	1817	TGAM_1816	ACS34318.1	null	-	COG1964	3.5809390140097643
535	757	TGAM_0756	ACS33258.1	null	purL	COG0046	3.5789686020192417
536	1952	TGAM_1951	ACS34453.1	null	-	-	3.5772660693140477
537	962	TGAM_0961	ACS33463.1	null	soxB	COG0665	3.5765195046446947
538	2090	TGAM_2089	ACS34591.1	null	pyrI	COG1781	3.576493833639414
539	411	TGAM_0410	ACS32912.1	null	-	-	3.5731824471062414
540	1008	TGAM_1007	ACS33509.1	null	-	COG0668	3.5652214766950547
541	1504	TGAM_1503	ACS34005.1	null	-	COG3270	3.5650582528933574
542	150	TGAM_0149	ACS32651.1	null	-	COG2872	3.5642965525736603
543	1337	TGAM_1336	ACS33838.1	null	-	COG1432	3.563853325374762
544	576	TGAM_0575	ACS33077.1	null	-	-	3.559954588428237
545	525	TGAM_0524	ACS33026.1	null	-	COG0393	3.5584476740918927
546	112	TGAM_0111	ACS32613.1	null	-	COG1784	3.5569124308921687
547	1029	TGAM_1028	ACS33530.1	null	-	-	3.5566990736494786
548	21	TGAM_0020	ACS32522.1	null	-	COG0037	3.5559246606698642
549	515	TGAM_0514	ACS33016.1	null	-	COG1326	3.555795181339622
550	283	TGAM_0282	ACS32784.1	null	speH	COG1586	3.554918237919653
551	1614	TGAM_1613	ACS34115.1	null	hisI	COG0139	3.5535662111250423
552	1456	TGAM_1455	ACS33957.1	null	pol	COG0417	3.552180326434201
553	366	TGAM_0365	ACS32867.1	null	-	-	3.546543557175388
554	1377	TGAM_1376	ACS33878.1	null	korB-1	COG1013	3.5463626356620086
555	881	TGAM_0880	ACS33382.1	null	-	COG2519	3.5452582377279866
556	81	TGAM_0080	ACS32582.1	null	-	COG2409	3.5447786574788074
557	2044	TGAM_2043	ACS34545.1	null	-	COG0500	3.544531094794041
558	392	TGAM_0391	ACS32893.1	null	nagA	COG1820	3.5430375506531995
559	1966	TGAM_1965	ACS34467.1	null	rpl18E	COG1727	3.5417468177476112
560	2093	TGAM_2092	ACS34594.1	null	-	COG2880	3.541600618895907
561	1742	TGAM_1741	ACS34243.1	null	nurA	COG1630	3.5411739564312996
562	646	TGAM_0645	ACS33147.1	null	-	COG1084	3.5395409894758885
563	1764	TGAM_1763	ACS34265.1	null	-	-	3.537210788286544
564	1394	TGAM_1393	ACS33895.1	null	rpl35AE	COG2451	3.5357884844640832
565	1077	TGAM_1076	ACS33578.1	null	blaI	COG3682	3.535734867515944
566	1176	TGAM_1175	ACS33677.1	null	gggPS	COG1646	3.5345118383359404
567	2008	TGAM_2007	ACS34509.1	null	-	-	3.5317661794747877
568	2099	TGAM_2098	ACS34600.1	null	-	-	3.530479705022747
569	1761	TGAM_1760	ACS34262.1	null	-	COG1599	3.529574341802549
570	608	TGAM_0607	ACS33109.1	null	-	COG1235	3.5292664535252403
571	133	TGAM_0132	ACS32634.1	null	-	COG1935	3.5290273875219698
572	963	TGAM_0962	ACS33464.1	null	soxA	COG0446	3.5280572889256545
573	170	TGAM_0169	ACS32671.1	null	-	COG1839	3.527338007865711
574	1931	TGAM_1930	ACS34432.1	null	argK	COG1703	3.526946203026589
575	638	TGAM_0637	ACS33139.1	null	purM	COG0150	3.5265672903412346
576	1438	TGAM_1437	ACS33939.1	null	-	COG3839	3.5230512045399642
577	1692	TGAM_1691	ACS34193.1	null	-	-	3.517754825782183
578	1142	TGAM_1141	ACS33643.1	null	arcTGT	COG0343	3.51632123328663
579	205	TGAM_0204	ACS32706.1	null	pstS	COG0226	3.5102895357347386
580	1600	TGAM_1599	ACS34101.1	null	tk-1	COG3958	3.5090635785957978
581	1650	TGAM_1649	ACS34151.1	null	sppA	COG0616	3.508676698198071
582	711	TGAM_0710	ACS33212.1	null	mbxH2	COG0651	3.5081365090861945
583	1011	TGAM_1010	ACS33512.1	null	-	-	3.5067348882504654
584	328	TGAM_0327	ACS32829.1	null	nac	COG1308	3.506637611250368
585	1376	TGAM_1375	ACS33877.1	null	korC-1	COG1014	3.5033188201188907
586	1195	TGAM_1194	ACS33696.1	null	-	COG1534	3.502389671094497
587	1874	TGAM_1873	ACS34375.1	null	ndk	COG0105	3.4974601666818588
588	1024	TGAM_1023	ACS33525.1	null	glpA-1	COG0579	3.4957455349864226
589	1757	TGAM_1756	ACS34258.1	null	gltT	COG1301	3.4954154308483463
590	1177	TGAM_1176	ACS33678.1	null	-	COG2880	3.495113791095699
591	177	TGAM_0176	ACS32678.1	null	deoC	COG0274	3.495030178326366
592	719	TGAM_0718	ACS33220.1	null	-	COG0663	3.4922010347324925
593	1317	TGAM_1316	ACS33818.1	null	-	COG1395	3.491826054916519
594	1407	TGAM_1406	ACS33908.1	null	upp	COG0035	3.4900543624116462
595	566	TGAM_0565	ACS33067.1	null	-	COG1052	3.4868484580222296
596	1260	TGAM_1259	ACS33761.1	null	-	COG0668	3.485759073322757
597	707	TGAM_0706	ACS33208.1	null	mbxD	COG1563	3.485546359087473
598	613	TGAM_0612	ACS33114.1	null	-	COG1092	3.485320777897805
599	1120	TGAM_1119	ACS33621.1	null	acnX	COG1786	3.4830342766493447
600	1769	TGAM_1768	ACS34270.1	null	-	-	3.479543361309949
601	1563	TGAM_1562	ACS34064.1	null	-	COG1653	3.4786359466477474
602	838	TGAM_0837	ACS33339.1	null	-	COG1131	3.4785741280362528
603	745	TGAM_0744	ACS33246.1	null	-	-	3.4780382447953233
604	367	TGAM_0366	ACS32868.1	null	kptA	COG1859	3.477416993514538
605	357	TGAM_0356	ACS32858.1	null	pyrD	COG0167	3.474399742535937
606	2040	TGAM_2039	ACS34541.1	null	psmA	COG0638	3.4743052521289495
607	1994	TGAM_1993	ACS34495.1	null	rps17P	COG0186	3.4723534706742516
608	622	TGAM_0621	ACS33123.1	null	nadA	COG0379	3.4688445502864282
609	930	TGAM_0929	ACS33431.1	null	-	COG1506	3.464825550604749
610	469	TGAM_0468	ACS32970.1	null	-	COG1067	3.46300957711836
611	565	TGAM_0564	ACS33066.1	null	-	-	3.4624422485849755
612	1926	TGAM_1925	ACS34427.1	null	rpoA1	COG0086	3.4621921348145586
613	607	TGAM_0606	ACS33108.1	null	deoB	COG1109	3.4595998067316174
614	1976	TGAM_1975	ACS34477.1	null	cmk	COG1102	3.457931664416157
615	88	TGAM_0087	ACS32589.1	null	-	-	3.4579235824977497
616	1609	TGAM_1608	ACS34110.1	null	hisD	COG0141	3.4571109981141723
617	1045	TGAM_1044	ACS33546.1	null	pls	COG1404	3.455799468730312
618	947	TGAM_0946	ACS33448.1	null	-	-	3.4547129191833874
619	146	TGAM_0145	ACS32647.1	null	atpF	COG1436	3.4532800683361513
620	197	TGAM_0196	ACS32698.1	null	-	COG2064	3.4525137574213507
621	1787	TGAM_1786	ACS34288.1	null	-	COG0213	3.452060022781503
622	940	TGAM_0939	ACS33441.1	null	-	COG0011	3.4519125181904005
623	1148	TGAM_1147	ACS33649.1	null	-	COG0455	3.4468904381218204
624	2000	TGAM_1999	ACS34501.1	null	rps19P	COG0185	3.446694273403963
625	339	TGAM_0338	ACS32840.1	null	glnA	COG0174	3.4464065445205696
626	1812	TGAM_1811	ACS34313.1	null	trpB	COG1350	3.4458232114740075
627	460	TGAM_0459	ACS32961.1	null	-	COG1545	3.441174513402716
628	1735	TGAM_1734	ACS34236.1	null	napA-3	COG0475	3.4372362420019855
629	123	TGAM_0122	ACS32624.1	null	gor	COG2414	3.434051136352606
630	1649	TGAM_1648	ACS34150.1	null	-	-	3.433885170981605
631	1333	TGAM_1332	ACS33834.1	null	-	COG2050	3.4265895799656043
632	1220	TGAM_1219	ACS33721.1	null	pepQ	COG0006	3.425757939695887
633	195	TGAM_0194	ACS32696.1	null	slyD-1	COG1047	3.4238117676866304
634	354	TGAM_0353	ACS32855.1	null	exsB	COG0603	3.4222803913791737
635	708	TGAM_0707	ACS33209.1	null	mbxF	COG2111	3.4193921507789664
636	1704	TGAM_1703	ACS34205.1	null	-	COG1011	3.41872119200491
637	1215	TGAM_1214	ACS33716.1	null	-	-	3.4148190807125687
638	386	TGAM_0385	ACS32887.1	null	appA	COG0747	3.4122498132802073
639	1368	TGAM_1367	ACS33869.1	null	-	COG1363	3.410215680139176
640	1312	TGAM_1311	ACS33813.1	null	-	COG0520	3.4095818319899354
641	1659	TGAM_1658	ACS34160.1	null	-	COG1061	3.40708831808923
642	926	TGAM_0925	ACS33427.1	null	-	COG2520	3.4054628301899017
643	226	TGAM_0225	ACS32727.1	null	-	COG2110	3.4054339639101214
644	1599	TGAM_1598	ACS34100.1	null	aroF	COG2876	3.4045527956573394
645	798	TGAM_0797	ACS33299.1	null	rad3	COG1199	3.404110327414331
646	735	TGAM_0734	ACS33236.1	null	aor-1	COG2414	3.402902306499994
647	1031	TGAM_1030	ACS33532.1	null	-	-	3.400955789272399
648	1241	TGAM_1240	ACS33742.1	null	-	COG0142	3.3995040294814025
649	1842	TGAM_1841	ACS34343.1	null	ftsZ-3	COG0206	3.397616850343636
650	536	TGAM_0535	ACS33037.1	null	cobQ	COG1492	3.3941691177996214
651	244	TGAM_0243	ACS32745.1	null	mhy1G	COG1143	3.393609138408922
652	1691	TGAM_1690	ACS34192.1	null	-	-	3.3928826771382083
653	551	TGAM_0550	ACS33052.1	null	-	COG1433	3.392612021022249
654	380	TGAM_0379	ACS32881.1	null	-	COG2248	3.392061789454412
655	1568	TGAM_1567	ACS34069.1	null	fucI	COG2407	3.3893086088947055
656	1336	TGAM_1335	ACS33837.1	null	-	COG1432	3.386755097596462
657	724	TGAM_0723	ACS33225.1	null	-	COG1409	3.3848334839261387
658	473	TGAM_0472	ACS32974.1	null	-	COG1321	3.384460681845265
659	640	TGAM_0639	ACS33141.1	null	secG	COG4023	3.3824424579784353
660	1417	TGAM_1416	ACS33918.1	null	-	COG2517	3.3824052160921956
661	1259	TGAM_1258	ACS33760.1	null	rr-4	COG1633	3.3821812353134026
662	596	TGAM_0595	ACS33097.1	null	-	COG2108	3.381630072770968
663	2150	TGAM_2149	ACS34651.1	null	-	COG0110	3.3814444964117625
664	1461	TGAM_1460	ACS33962.1	null	-	COG1107	3.379922615044062
665	1494	TGAM_1493	ACS33995.1	null	-	COG0618	3.3799158494532957
666	1882	TGAM_1881	ACS34383.1	null	nusA-1	COG0195	3.3793125209245023
667	949	TGAM_0948	ACS33450.1	null	-	COG2002	3.377803616998546
668	1179	TGAM_1178	ACS33680.1	null	-	COG4003	3.376592227705386
669	606	TGAM_0605	ACS33107.1	null	-	COG1255	3.3748369015860282
670	854	TGAM_0853	ACS33355.1	null	-	COG2412	3.37476061854951
671	938	TGAM_0937	ACS33439.1	null	-	COG1287	3.374039761902507
672	1232	TGAM_1231	ACS33733.1	null	ubiD-1	COG0043	3.3735117281233316
673	379	TGAM_0378	ACS32880.1	null	nadC-1	COG1488	3.3723665395211193
674	10	TGAM_0009	ACS32511.1	null	moxR-1	COG0714	3.372105121928152
675	439	TGAM_0438	ACS32940.1	null	-	COG1694	3.370484266185585
676	1432	TGAM_1432	ACS33933.1	null	-	COG1100	3.3703205192113805
677	304	TGAM_0303	ACS32805.1	null	napA-1	COG0475	3.369992221201383
678	1593	TGAM_1592	ACS34094.1	null	aroC	COG0082	3.3699298172415038
679	579	TGAM_0578	ACS33080.1	null	-	COG0618	3.366332325654593
680	691	TGAM_0690	ACS33192.1	null	apu-2	COG4945	3.3652611427904766
681	1184	TGAM_1183	ACS33685.1	null	-	COG2049	3.3638039930628123
682	1391	TGAM_1390	ACS33892.1	null	apu-3	COG4945	3.3616192254306463
683	1577	TGAM_1576	ACS34078.1	null	-	COG1672	3.3615060381911093
684	1266	TGAM_1265	ACS33767.1	null	purO	COG3363	3.3603725662612107
685	1039	TGAM_1038	ACS33540.1	null	preP	COG1505	3.358964364540203
686	1570	TGAM_1569	ACS34071.1	null	-	COG2152	3.3585401776084343
687	1853	TGAM_1852	ACS34354.1	null	malK-3	COG3839	3.357760618941533
688	127	TGAM_0126	ACS32628.1	null	dp2	COG1933	3.357515678894253
689	504	TGAM_0503	ACS33005.1	null	rps27AE	COG1998	3.357417481674622
690	403	TGAM_0402	ACS32904.1	null	-	COG0298	3.356623317573457
691	20	TGAM_0019	ACS32521.1	null	-	COG0750	3.3561304370027902
692	1576	TGAM_1575	ACS34077.1	null	-	COG1672	3.3554077070813335
693	393	TGAM_0392	ACS32894.1	null	-	COG4821	3.3544248501836673
694	1696	TGAM_1695	ACS34197.1	null	-	COG0477	3.353949250373593
695	256	TGAM_0255	ACS32757.1	null	hypF	COG0068	3.3511774797203873
696	1610	TGAM_1609	ACS34111.1	null	hisB	COG0131	3.3507400855780927
697	1409	TGAM_1408	ACS33910.1	null	-	COG1222	3.3485366048970704
698	758	TGAM_0757	ACS33259.1	null	-	COG1759	3.348251148603862
699	1238	TGAM_1237	ACS33739.1	null	hemH	COG0276	3.3461220243461725
700	822	TGAM_0821	ACS33323.1	null	-	COG0614	3.3460379059506997
701	1258	TGAM_1257	ACS33759.1	null	ribH	COG0054	3.3454972427582415
702	9	TGAM_0008	ACS32510.1	null	-	-	3.3441470435413105
703	261	TGAM_0260	ACS32762.1	null	hypE	COG0309	3.3434208580206697
704	113	TGAM_0112	ACS32614.1	null	-	-	3.3405614785984463
705	1758	TGAM_1757	ACS34259.1	null	-	-	3.339809575503611
706	2038	TGAM_2037	ACS34539.1	null	rrp4p	COG1097	3.3374716183027444
707	1361	TGAM_1360	ACS33862.1	null	-	-	3.335632818033543
708	865	TGAM_0864	ACS33366.1	null	recJ	COG0608	3.334703157309046
709	445	TGAM_0444	ACS32946.1	null	-	-	3.333493933323683
710	1826	TGAM_1825	ACS34327.1	null	-	-	3.332303130773648
711	98	TGAM_0097	ACS32599.1	null	-	-	3.3288774842778337
712	154	TGAM_0153	ACS32655.1	null	-	COG0601	3.3282158491307494
713	1242	TGAM_1241	ACS33743.1	null	mbc2I	COG1009	3.3274435845511143
714	1005	TGAM_1004	ACS33506.1	null	-	COG3286	3.3272737431635973
715	573	TGAM_0572	ACS33074.1	null	-	-	3.326595297212646
716	1406	TGAM_1405	ACS33907.1	null	-	COG0705	3.32488589368855
717	1163	TGAM_1162	ACS33664.1	null	nadM	COG1056	3.3245205355361254
718	1225	TGAM_1224	ACS33726.1	null	-	-	3.322803175285265
719	1193	TGAM_1192	ACS33694.1	null	-	COG0122	3.3214841238007358
720	1014	TGAM_1013	ACS33515.1	null	htpX	COG0501	3.3203913548031654
721	1845	TGAM_1844	ACS34346.1	null	-	COG0615	3.320376000879821
722	1420	TGAM_1419	ACS33921.1	null	-	COG1756	3.3161546156101505
723	829	TGAM_0828	ACS33330.1	null	hycI	COG0680	3.3140484946057844
724	107	TGAM_0106	ACS32608.1	null	mdp	COG2355	3.3135504249382906
725	2024	TGAM_2023	ACS34525.1	null	-	-	3.313302124300638
726	785	TGAM_0784	ACS33286.1	null	-	COG1832	3.313000600785868
727	401	TGAM_0400	ACS32902.1	null	-	-	3.3115998860032763
728	1967	TGAM_1966	ACS34468.1	null	rpoD	COG0202	3.3108707038281513
729	1164	TGAM_1163	ACS33665.1	null	-	COG1912	3.310716843709251
730	1784	TGAM_1783	ACS34285.1	null	minD-1	COG0455	3.307865159704179
731	820	TGAM_0819	ACS33321.1	null	fecE-1	COG1120	3.3059845091943516
732	1316	TGAM_1315	ACS33817.1	null	-	COG1670	3.3057977992581318
733	188	TGAM_0187	ACS32689.1	null	-	COG0524	3.3054685976473843
734	716	TGAM_0715	ACS33217.1	null	mbxN	COG1143	3.3039970523662325
735	191	TGAM_0190	ACS32692.1	null	moxR-2	COG0714	3.3026435713312763
736	1594	TGAM_1593	ACS34095.1	null	aroA	COG0128	3.3017657894650854
737	252	TGAM_0251	ACS32753.1	null	-	-	3.2979202322702266
738	31	TGAM_0030	ACS32532.1	null	-	-	3.297720982448304
739	513	TGAM_0512	ACS33014.1	null	-	COG0175	3.292687953880442
740	335	TGAM_0334	ACS32836.1	null	dppD	COG0444	3.291731290349089
741	852	TGAM_0851	ACS33353.1	null	-	COG0535	3.2915167164890065
742	306	TGAM_0305	ACS32807.1	null	-	COG2095	3.2892751023865614
743	215	TGAM_0214	ACS32716.1	null	-	COG2880	3.2867216021987056
744	597	TGAM_0596	ACS33098.1	null	rnp2	COG1369	3.284955928778781
745	28	TGAM_0027	ACS32529.1	null	-	COG1846	3.284837934492267
746	1816	TGAM_1815	ACS34317.1	null	-	-	3.2811566334017264
747	184	TGAM_0183	ACS32685.1	null	-	COG1818	3.2781049409920544
748	104	TGAM_0103	ACS32605.1	null	-	COG0681	3.277269229936298
749	1463	TGAM_1462	ACS33964.1	null	-	-	3.2770984986212244
750	1078	TGAM_1077	ACS33579.1	null	aat	COG0436	3.2769744077839174
751	2053	TGAM_2052	ACS34554.1	null	psmB-2	COG0638	3.275945344744498
752	117	TGAM_0117	ACS32618.1	null	-	COG2112	3.2751799128991315
753	1773	TGAM_1772	ACS34274.1	null	glgP	COG0058	3.2743665332857956
754	1503	TGAM_1502	ACS34004.1	null	-	COG0144	3.2723465152381555
755	839	TGAM_0838	ACS33340.1	null	-	COG0798	3.2717256997320914
756	1318	TGAM_1317	ACS33819.1	null	-	COG1078	3.2712154303270435
757	1744	TGAM_1743	ACS34245.1	null	mre11	COG0420	3.2679973083673564
758	1513	TGAM_1512	ACS34014.1	null	-	-	3.267532468713849
759	1820	TGAM_1819	ACS34321.1	null	lrgA	COG1380	3.267024370752658
760	1658	TGAM_1657	ACS34159.1	null	ubiD-2	COG0043	3.263599410766685
761	1411	TGAM_1410	ACS33912.1	null	-	COG0478	3.2620202704684567
762	1706	TGAM_1705	ACS34207.1	null	-	COG3839	3.2619388592430814
763	793	TGAM_0792	ACS33294.1	null	-	-	3.2597794296530593
764	681	TGAM_0680	ACS33182.1	null	-	COG2419	3.258907761307729
765	2133	TGAM_2132	ACS34634.1	null	amyA-2	COG1449	3.257915717387685
766	320	TGAM_0319	ACS32821.1	null	ttdA	COG1951	3.2571688332760007
767	106	TGAM_0105	ACS32607.1	null	-	COG0457	3.25597847783405
768	1089	TGAM_1088	ACS33590.1	null	-	COG1840	3.2553547353559056
769	61	TGAM_0060	ACS32562.1	null	mhy2E	COG0650	3.2539958778137583
770	1607	TGAM_1606	ACS34108.1	null	hisZ	COG0124	3.2539427563049004
771	1646	TGAM_1645	ACS34147.1	null	-	-	3.2526041115575293
772	162	TGAM_0161	ACS32663.1	null	nrdD	COG1328	3.252219645554129
773	1616	TGAM_1615	ACS34117.1	null	-	COG0546	3.248529654927628
774	1431	TGAM_1430	ACS33932.1	null	-	COG1469	3.246589613188677
775	643	TGAM_0642	ACS33144.1	null	-	COG1208	3.245033764166961
776	1247	TGAM_1246	ACS33748.1	null	mbc2D	COG2111	3.2449237070482586
777	1088	TGAM_1087	ACS33589.1	null	modB	COG1178	3.2440651177627218
778	122	TGAM_0121	ACS32623.1	null	-	COG1233	3.243666029251972
779	1020	TGAM_1019	ACS33521.1	null	gltD-3	COG0493	3.2420844998025298
780	2096	TGAM_2095	ACS34597.1	null	-	COG1109	3.2414190350366563
781	1861	TGAM_1860	ACS34362.1	null	-	COG1504	3.2352147107370963
782	580	TGAM_0579	ACS33081.1	null	-	-	3.235079840773604
783	336	TGAM_0335	ACS32837.1	null	dppF	COG4608	3.2338759496366225
784	277	TGAM_0276	ACS32778.1	null	-	COG1243	3.2331932017861362
785	853	TGAM_0852	ACS33354.1	null	-	COG1499	3.2331516115744567
786	1868	TGAM_1867	ACS34369.1	null	gyaR	COG1052	3.2329154897890633
787	1243	TGAM_1242	ACS33744.1	null	mbc2H	COG0651	3.232105818645181
788	18	TGAM_0017	ACS32519.1	null	-	COG1208	3.23189882186399
789	62	TGAM_0061	ACS32563.1	null	mhy2D	COG0651	3.2318559051159954
790	1557	TGAM_1556	ACS34058.1	null	eIF-2BI	COG0182	3.2313774983307684
791	1356	TGAM_1355	ACS33857.1	null	mazG	COG1694	3.2303925482750953
792	878	TGAM_0877	ACS33379.1	null	-	COG1522	3.2282463265430312
793	1339	TGAM_1338	ACS33840.1	null	-	COG1917	3.227830874137499
794	253	TGAM_0252	ACS32754.1	null	hypC-1	COG0298	3.2277400311665647
795	1451	TGAM_1450	ACS33952.1	null	-	COG2078	3.2272405851474475
796	108	TGAM_0107	ACS32609.1	null	-	-	3.226545839546681
797	1729	TGAM_1728	ACS34230.1	null	mvk	COG1577	3.2250975199598435
798	443	TGAM_0442	ACS32944.1	null	-	COG1180	3.224384168241093
799	1564	TGAM_1563	ACS34065.1	null	-	COG0673	3.2223203782669594
800	564	TGAM_0563	ACS33065.1	null	-	COG2002	3.2217875051845364
801	319	TGAM_0318	ACS32820.1	null	ttdB	COG1838	3.219548971351615
802	2032	TGAM_2031	ACS34533.1	null	hom	COG0460	3.216811671003802
803	240	TGAM_0239	ACS32741.1	null	mobA	COG0746	3.216390435532397
804	1428	TGAM_1427	ACS33929.1	null	-	COG1771	3.2143955012819383
805	1190	TGAM_1189	ACS33691.1	null	-	COG1625	3.214139061527347
806	450	TGAM_0449	ACS32951.1	null	-	COG1844	3.212906914410511
807	572	TGAM_0571	ACS33073.1	null	-	COG1342	3.2116374947910864
808	584	TGAM_0583	ACS33085.1	null	speE	COG0421	3.2114549092213878
809	255	TGAM_0254	ACS32756.1	null	hypD	COG0409	3.211323553576386
810	198	TGAM_0197	ACS32699.1	null	-	COG4962	3.211079801854883
811	991	TGAM_0990	ACS33492.1	null	-	COG1373	3.210344464957548
812	11	TGAM_0010	ACS32512.1	null	-	COG1721	3.209509032788268
813	194	TGAM_0193	ACS32695.1	null	-	COG4072	3.2088983565464515
814	404	TGAM_0403	ACS32905.1	null	-	COG1701	3.2079095075333224
815	543	TGAM_0542	ACS33044.1	null	-	COG2102	3.2054002263606134
816	602	TGAM_0601	ACS33103.1	null	malF	COG1175	3.2050966405823367
817	1712	TGAM_1711	ACS34213.1	null	-	COG1543	3.204290696198583
818	1977	TGAM_1976	ACS34478.1	null	rpl34E	COG2174	3.2039579359460815
819	2112	TGAM_2111	ACS34613.1	null	lon	COG1750	3.2027040608889124
820	1480	TGAM_1479	ACS33981.1	null	maiA	COG3473	3.2024451293705876
821	598	TGAM_0597	ACS33099.1	null	glgA	COG0297	3.2022783265455375
822	169	TGAM_0168	ACS32670.1	null	-	COG0127	3.1999136912147765
823	792	TGAM_0791	ACS33293.1	null	-	COG2362	3.1983486276818707
824	16	TGAM_0015	ACS32517.1	null	-	COG4743	3.1957895537104553
825	394	TGAM_0393	ACS32895.1	null	-	COG4552	3.1946844089165456
826	1746	TGAM_1745	ACS34247.1	null	-	COG0294	3.1935848226568173
827	1515	TGAM_1514	ACS34016.1	null	-	COG1720	3.1911900013978327
828	1862	TGAM_1861	ACS34363.1	null	mutT	COG1051	3.190108224437892
829	520	TGAM_0519	ACS33021.1	null	-	-	3.1894774495111387
830	720	TGAM_0719	ACS33221.1	null	uppS	COG0020	3.1875598044226123
831	348	TGAM_0347	ACS32849.1	null	cutA	COG1324	3.1875155393460575
832	1653	TGAM_1652	ACS34154.1	null	ghmP	COG1907	3.1874514775410465
833	280	TGAM_0279	ACS32781.1	null	-	COG1374	3.186028049562558
834	132	TGAM_0131	ACS32633.1	null	-	COG1637	3.183794885433747
835	1939	TGAM_1938	ACS34440.1	null	asnB	COG0367	3.1837649934760726
836	943	TGAM_0942	ACS33444.1	null	cstA	COG1966	3.1802572499475033
837	794	TGAM_0793	ACS33295.1	null	-	COG1131	3.1796669283935266
838	237	TGAM_0236	ACS32738.1	null	hybD	COG0680	3.1794288782526845
839	1447	TGAM_1446	ACS33948.1	null	-	COG0648	3.1789642442851385
840	248	TGAM_0247	ACS32749.1	null	mhy1C	COG1009	3.177579372800281
841	1267	TGAM_1266	ACS33768.1	null	-	COG1759	3.172960403069649
842	1866	TGAM_1865	ACS34367.1	null	ptpS-2	COG0720	3.171188322350089
843	990	TGAM_0989	ACS33491.1	null	-	COG0515	3.170916508894195
844	2031	TGAM_2030	ACS34532.1	null	-	COG0517	3.1706720830098174
845	1705	TGAM_1704	ACS34206.1	null	-	COG1178	3.170539997873834
846	1256	TGAM_1255	ACS33757.1	null	ribE	COG0307	3.166495822772624
847	899	TGAM_0898	ACS33400.1	null	-	COG5625	3.1660044610798956
848	1028	TGAM_1027	ACS33529.1	null	-	COG1373	3.1642387871535487
849	1331	TGAM_1330	ACS33832.1	null	-	-	3.1640610459361684
850	2005	TGAM_2004	ACS34506.1	null	-	COG2106	3.1619011045270184
851	1499	TGAM_1498	ACS34000.1	null	-	COG2136	3.1615676611239536
852	817	TGAM_0816	ACS33318.1	null	mngB	COG3769	3.1585786206700894
853	832	TGAM_0831	ACS33333.1	null	-	-	3.157266286268447
854	1602	TGAM_1601	ACS34103.1	null	-	-	3.1549295499152903
855	1358	TGAM_1357	ACS33859.1	null	eutT	COG2096	3.154291239834353
856	1526	TGAM_1525	ACS34027.1	null	-	-	3.1512150130710497
857	625	TGAM_0624	ACS33126.1	null	nadC-2	COG0157	3.1491632263793026
858	447	TGAM_0446	ACS32948.1	null	tbp-1	COG2101	3.14678839081594
859	1384	TGAM_1383	ACS33885.1	null	-	COG1244	3.1466794689261155
860	844	TGAM_0843	ACS33345.1	null	tehA	COG1275	3.145222629236742
861	32	TGAM_0031	ACS32533.1	null	pcp	COG2039	3.143847559553505
862	291	TGAM_0290	ACS32792.1	null	-	COG0144	3.1399847684195388
863	2025	TGAM_2024	ACS34526.1	null	mcm2	COG1241	3.130698107125602
864	953	TGAM_0952	ACS33454.1	null	purA	COG0104	3.1283801906729662
865	361	TGAM_0360	ACS32862.1	null	pdhb	COG0665	3.128364189710009
866	1606	TGAM_1605	ACS34107.1	null	-	COG0388	3.12750306839416
867	931	TGAM_0930	ACS33432.1	null	-	-	3.127429162941741
868	2137	TGAM_2136	ACS34638.1	null	napA	COG0475	3.127217222673007
869	906	TGAM_0905	ACS33407.1	null	-	COG1491	3.1263599575103624
870	1829	TGAM_1828	ACS34330.1	null	idsA	COG0142	3.125886848816373
871	207	TGAM_0206	ACS32708.1	null	pstC	COG0573	3.125525105381509
872	999	TGAM_0998	ACS33500.1	null	pilD	COG1989	3.125222916073205
873	1688	TGAM_1687	ACS34189.1	null	-	COG1236	3.124855721253001
874	1565	TGAM_1564	ACS34066.1	null	-	COG0673	3.124086605670741
875	741	TGAM_0740	ACS33242.1	null	nfo	COG1082	3.1234715829146875
876	1980	TGAM_1979	ACS34481.1	null	secY	COG0201	3.1230213535737668
877	1283	TGAM_1282	ACS33784.1	null	-	COG3294	3.1204173650642115
878	1245	TGAM_1244	ACS33746.1	null	mbc2F	COG1320	3.1196565349669303
879	1041	TGAM_1040	ACS33542.1	null	matE-3	COG0534	3.1182626539764313
880	1218	TGAM_1217	ACS33719.1	null	-	-	3.1175059641055984
881	358	TGAM_0357	ACS32859.1	null	pdha	COG0446	3.1159688279759856
882	713	TGAM_0712	ACS33214.1	null	mbxJ	COG0377	3.1129769210463483
883	338	TGAM_0337	ACS32839.1	null	-	COG0697	3.112717658856189
884	1933	TGAM_1932	ACS34434.1	null	-	COG1387	3.112627037980451
885	546	TGAM_0545	ACS33047.1	null	hisC-1	COG0079	3.1107063688207393
886	624	TGAM_0623	ACS33125.1	null	-	COG1208	3.1097090055684067
887	789	TGAM_0788	ACS33290.1	null	-	-	3.1081101929129824
888	639	TGAM_0638	ACS33140.1	null	purT	COG0027	3.1078282713678287
889	398	TGAM_0397	ACS32899.1	null	-	COG5505	3.1051899875106277
890	1443	TGAM_1442	ACS33944.1	null	gatD-2	COG0252	3.1050043993238092
891	1111	TGAM_1110	ACS33612.1	null	-	COG1522	3.1036213023532
892	848	TGAM_0847	ACS33349.1	null	-	COG0730	3.1031097829651983
893	1107	TGAM_1106	ACS33608.1	null	-	-	3.1020951688958913
894	1027	TGAM_1026	ACS33528.1	null	glpK-1	COG0554	3.1016089683113943
895	1937	TGAM_1936	ACS34438.1	null	minD-2	COG0455	3.1015467789396465
896	397	TGAM_0396	ACS32898.1	null	-	-	3.101437884620629
897	309	TGAM_0308	ACS32810.1	null	-	COG1115	3.100585114958388
898	1389	TGAM_1388	ACS33890.1	null	surE	COG0496	3.099556143591006
899	621	TGAM_0620	ACS33122.1	null	nadB	COG0029	3.099423360186812
900	156	TGAM_0155	ACS32657.1	null	-	COG1590	3.0956889075369043
901	871	TGAM_0870	ACS33372.1	null	-	COG1204	3.095460434139421
902	1768	TGAM_1767	ACS34269.1	null	-	COG0218	3.0951672583144556
903	784	TGAM_0783	ACS33285.1	null	-	-	3.0895465237973587
904	1560	TGAM_1559	ACS34061.1	null	malK-2	COG3839	3.0887714192566866
905	954	TGAM_0953	ACS33455.1	null	galE-2	COG0451	3.088435838664547
906	1191	TGAM_1190	ACS33692.1	null	-	-	3.088016260092286
907	24	TGAM_0023	ACS32525.1	null	-	COG1846	3.0878268041867605
908	1342	TGAM_1341	ACS33843.1	null	racD-1	COG1794	3.0857344251619687
909	1322	TGAM_1321	ACS33823.1	null	tyrP	COG0814	3.0848016652127996
910	1807	TGAM_1806	ACS34308.1	null	rnp3	COG1603	3.0847936347122937
911	1166	TGAM_1165	ACS33667.1	null	-	COG0558	3.083999893435888
912	575	TGAM_0574	ACS33076.1	null	-	COG1407	3.0838683026855414
913	1231	TGAM_1230	ACS33732.1	null	ubiA	COG0382	3.0832377178156585
914	2026	TGAM_2025	ACS34527.1	null	eif2b	COG1601	3.0805193612180215
915	1827	TGAM_1826	ACS34328.1	null	fni	COG1304	3.078281269331917
916	1326	TGAM_1325	ACS33827.1	null	-	COG0602	3.0778932270260198
917	349	TGAM_0348	ACS32850.1	null	-	COG1628	3.0777490911923775
918	1321	TGAM_1320	ACS33822.1	null	lysA	COG0019	3.077484137282103
919	1075	TGAM_1074	ACS33576.1	null	-	COG2131	3.0752667351669194
920	1771	TGAM_1770	ACS34272.1	null	-	COG1109	3.074344820977041
921	1025	TGAM_1024	ACS33526.1	null	-	COG0446	3.0742272540473508
922	1347	TGAM_1346	ACS33848.1	null	-	COG1011	3.0730167579798375
923	1286	TGAM_1285	ACS33787.1	null	-	COG1412	3.0711142438109142
924	1895	TGAM_1894	ACS34396.1	null	-	COG4666	3.071057957564151
925	1945	TGAM_1944	ACS34446.1	null	moeA-2	COG0303	3.0706467524621415
926	1644	TGAM_1643	ACS34145.1	null	-	COG1079	3.070387063235845
927	540	TGAM_0539	ACS33041.1	null	pgpA	COG1267	3.0699010335736205
928	811	TGAM_0810	ACS33312.1	null	-	COG2260	3.0686649153027403
929	518	TGAM_0517	ACS33019.1	null	-	COG0500	3.0684030868693712
930	1050	TGAM_1049	ACS33551.1	null	-	-	3.0675189335087505
931	1722	TGAM_1721	ACS34223.1	null	psmB-1	COG0638	3.06531753720384
932	1855	TGAM_1854	ACS34356.1	null	-	COG2102	3.064319743758658
933	1354	TGAM_1353	ACS33855.1	null	-	-	3.0640226197858667
934	1412	TGAM_1411	ACS33913.1	null	-	-	3.0628794684093936
935	740	TGAM_0739	ACS33241.1	null	-	COG1824	3.0622968146315483
936	648	TGAM_0647	ACS33149.1	null	-	COG1202	3.0622919165960965
937	275	TGAM_0274	ACS32776.1	null	-	COG0327	3.0603081702041766
938	102	TGAM_0101	ACS32603.1	null	-	-	3.0597925252446236
939	998	TGAM_0997	ACS33499.1	null	serB	COG0560	3.0588110420357575
940	1180	TGAM_1179	ACS33681.1	null	cpsA	COG1473	3.056523583508868
941	1054	TGAM_1053	ACS33555.1	null	-	COG2192	3.0557816157981796
942	1611	TGAM_1610	ACS34112.1	null	hisH	COG0118	3.0552539508598002
943	1288	TGAM_1287	ACS33789.1	null	-	COG5316	3.0544871946442447
944	346	TGAM_0345	ACS32847.1	null	-	COG2150	3.0532907337084443
945	1595	TGAM_1594	ACS34096.1	null	aroK	COG1685	3.052665826625709
946	204	TGAM_0203	ACS32705.1	null	-	-	3.0523284733277456
947	1741	TGAM_1740	ACS34242.1	null	-	COG1801	3.0513801022933236
948	1012	TGAM_1011	ACS33513.1	null	-	COG3642	3.0474856797321217
949	247	TGAM_0246	ACS32748.1	null	mhy1D	COG0651	3.047021680450849
950	851	TGAM_0850	ACS33352.1	null	-	-	3.0468783083980395
951	35	TGAM_0034	ACS32536.1	null	mbhN	COG1143	3.0465678229343855
952	1951	TGAM_1950	ACS34452.1	null	srp54	COG0541	3.0465400439475356
953	344	TGAM_0343	ACS32845.1	null	priA	COG1467	3.0459203263223436
954	1730	TGAM_1729	ACS34231.1	null	fomA	COG1608	3.0441401385243987
955	23	TGAM_0022	ACS32524.1	null	-	-	3.0396888508811823
956	835	TGAM_0834	ACS33336.1	null	-	-	3.038854077966106
957	989	TGAM_0988	ACS33490.1	null	-	-	3.0381060160600173
958	1675	TGAM_1674	ACS34176.1	null	-	COG1689	3.036345789354829
959	2069	TGAM_2068	ACS34570.1	null	moaA	COG2896	3.035865320583582
960	1697	TGAM_1696	ACS34198.1	null	-	COG0477	3.0355136575581496
961	82	TGAM_0081	ACS32583.1	null	-	COG1856	3.03518522557219
962	1069	TGAM_1068	ACS33570.1	null	-	COG3863	3.035087019158553
963	1385	TGAM_1384	ACS33886.1	null	-	COG1672	3.0338713486375988
964	190	TGAM_0189	ACS32691.1	null	-	COG1721	3.0335243441336437
965	1903	TGAM_1902	ACS34404.1	null	nfeD	COG1030	3.0332331797417083
966	1509	TGAM_1508	ACS34010.1	null	-	-	3.0328321767157584
967	718	TGAM_0717	ACS33219.1	null	hjc	COG1591	3.0320252004260415
968	1290	TGAM_1289	ACS33791.1	null	-	COG1583	3.03200139384207
969	1221	TGAM_1220	ACS33722.1	null	bcp-1	COG1225	3.030378639955488
970	774	TGAM_0773	ACS33275.1	null	ftsZ-2	COG0206	3.0293512824704236
971	760	TGAM_0759	ACS33261.1	null	guaB	COG0516	3.0285185585279426
972	1141	TGAM_1140	ACS33642.1	null	hypE-2	COG0309	3.028294277490878
973	1093	TGAM_1092	ACS33594.1	null	-	COG4346	3.0274403882678693
974	1879	TGAM_1878	ACS34380.1	null	pth	COG1990	3.027041484975757
975	2138	TGAM_2137	ACS34639.1	null	mfnA	COG0076	3.0261881837113336
976	1212	TGAM_1211	ACS33713.1	null	tatD-1	COG0084	3.026176038948525
977	833	TGAM_0832	ACS33334.1	null	-	-	3.0249849176042143
978	1948	TGAM_1947	ACS34449.1	null	purR	COG0503	3.0244084115520535
979	509	TGAM_0508	ACS33010.1	null	tdk	COG1435	3.023797690680135
980	635	TGAM_0634	ACS33136.1	null	purF	COG0034	3.023321359894264
981	1989	TGAM_1988	ACS34490.1	null	rps14P	COG0199	3.022721039983638
982	571	TGAM_0570	ACS33072.1	null	-	COG1149	3.021216293679915
983	120	TGAM_0119	ACS32621.1	null	pitA	COG0306	3.0207209700944193
984	2136	TGAM_2135	ACS34637.1	null	-	-	3.0201390359849425
985	1963	TGAM_1962	ACS34464.1	null	rpoN	COG1644	3.0184163388298124
986	76	TGAM_0075	ACS32577.1	null	moaD-1	COG1977	3.018405637561087
987	436	TGAM_0435	ACS32937.1	null	-	COG2002	3.018326725632616
988	1815	TGAM_1814	ACS34316.1	null	-	COG1573	3.01792325179512
989	58	TGAM_0057	ACS32559.1	null	mhy2H	COG3260	3.017375122087014
990	38	TGAM_0037	ACS32539.1	null	mbhK	COG3262	3.01510689763337
991	1315	TGAM_1314	ACS33816.1	null	-	COG1226	3.0123557334716766
992	1130	TGAM_1129	ACS33631.1	null	iorA-2	COG4231	3.0111014576194997
993	208	TGAM_0207	ACS32709.1	null	pstA	COG0581	3.010677070267818
994	1898	TGAM_1897	ACS34399.1	null	-	COG1522	3.0104870399852826
995	456	TGAM_0455	ACS32957.1	null	-	COG0454	3.0099152527953357
996	1626	TGAM_1625	ACS34127.1	null	-	-	3.009205548413683
997	2046	TGAM_2045	ACS34547.1	null	-	-	3.008611027002207
998	93	TGAM_0092	ACS32594.1	null	-	COG0765	3.006053958184351
999	1257	TGAM_1256	ACS33758.1	null	ribA	COG0807	3.005874509084366
1000	1169	TGAM_1168	ACS33670.1	null	-	-	3.0044716655008887
1001	1654	TGAM_1653	ACS34155.1	null	-	COG4047	3.0034445456657664
1002	592	TGAM_0591	ACS33093.1	null	-	COG1672	3.003337734890647
1003	1978	TGAM_1977	ACS34479.1	null	-	COG1422	3.00216651783673
1004	285	TGAM_0284	ACS32786.1	null	secD	COG0342	3.000433317214644
1005	2134	TGAM_2133	ACS34635.1	null	cdsA	COG0170	3.000191483452901
1006	1740	TGAM_1739	ACS34241.1	null	rpl37E	COG2126	2.998892109604037
1007	604	TGAM_0603	ACS33105.1	null	apu-1	COG1449	2.9978269847470185
1008	805	TGAM_0804	ACS33306.1	null	rpl37AE	COG1997	2.9973085650284403
1009	1199	TGAM_1198	ACS33700.1	null	tfb-2	COG1405	2.996524023404193
1010	1813	TGAM_1812	ACS34314.1	null	-	-	2.9955374657646976
1011	869	TGAM_0868	ACS33370.1	null	-	COG0237	2.9948359426431685
1012	1421	TGAM_1420	ACS33922.1	null	lys9	COG1748	2.9946207054536154
1013	375	TGAM_0374	ACS32876.1	null	fdx	COG1141	2.992801681058789
1014	1083	TGAM_1082	ACS33584.1	null	-	COG1234	2.992005544508911
1015	1889	TGAM_1888	ACS34390.1	null	-	-	2.9901350497420287
1016	1687	TGAM_1686	ACS34188.1	null	-	-	2.9893180179624745
1017	1718	TGAM_1717	ACS34219.1	null	-	-	2.9884660829630425
1018	303	TGAM_0302	ACS32804.1	null	-	COG0517	2.9878391588068176
1019	1035	TGAM_1034	ACS33536.1	null	matE-1	COG0534	2.9877974775825242
1020	601	TGAM_0600	ACS33102.1	null	malE	COG2182	2.9877223855752284
1021	828	TGAM_0827	ACS33329.1	null	-	COG0437	2.9869303216034586
1022	1713	TGAM_1712	ACS34214.1	null	-	-	2.9867728825766484
1023	1856	TGAM_1855	ACS34357.1	null	-	COG0531	2.9866765661267625
1024	978	TGAM_0977	ACS33479.1	null	-	COG1672	2.986406226048417
1025	522	TGAM_0521	ACS33023.1	null	-	-	2.9848555548064595
1026	482	TGAM_0481	ACS32983.1	null	phoU-2	COG0704	2.984625899541624
1027	1081	TGAM_1080	ACS33582.1	null	-	COG0195	2.9828428385040646
1028	1360	TGAM_1359	ACS33861.1	null	-	COG3595	2.982197807949031
1029	1309	TGAM_1308	ACS33810.1	null	topA	COG0550	2.981551490451238
1030	264	TGAM_0263	ACS32765.1	null	porD	COG1144	2.981547707741019
1031	1575	TGAM_1574	ACS34076.1	null	lhr-2	COG1201	2.981219243706252
1032	704	TGAM_0703	ACS33205.1	null	mbxA	COG1863	2.9804680995692827
1033	2006	TGAM_2005	ACS34507.1	null	-	COG1423	2.978384777552805
1034	941	TGAM_0940	ACS33442.1	null	adk	COG0563	2.977877767658629
1035	420	TGAM_0419	ACS32921.1	null	cca	COG1746	2.9746515483329845
1036	2089	TGAM_2088	ACS34590.1	null	pyrB	COG0540	2.9715254682598755
1037	334	TGAM_0333	ACS32835.1	null	dppC	COG1173	2.9709041240364336
1038	873	TGAM_0872	ACS33374.1	null	dppF	COG4608	2.9705731264903408
1039	1625	TGAM_1624	ACS34126.1	null	-	COG1743	2.969474053248736
1040	910	TGAM_0909	ACS33411.1	null	-	COG1258	2.9687406833083325
1041	876	TGAM_0875	ACS33377.1	null	oppD	COG0601	2.9685080853060906
1042	459	TGAM_0458	ACS32960.1	null	-	-	2.967804888727275
1043	138	TGAM_0137	ACS32639.1	null	-	COG0402	2.967181061348493
1044	560	TGAM_0559	ACS33061.1	null	-	-	2.96650264861275
1045	1890	TGAM_1889	ACS34391.1	null	-	COG1011	2.966210108788214
1046	1437	TGAM_1436	ACS33938.1	null	-	COG0555	2.9658672600238947
1047	257	TGAM_0256	ACS32758.1	null	-	-	2.963742787891263
1048	1404	TGAM_1403	ACS33905.1	null	-	COG1967	2.958631978418255
1049	1082	TGAM_1081	ACS33583.1	null	-	COG1916	2.957936768538638
1050	802	TGAM_0801	ACS33303.1	null	-	-	2.95572067319309
1051	1664	TGAM_1664	ACS34165.1	null	-	COG1881	2.953388068401706
1052	1561	TGAM_1560	ACS34062.1	null	-	COG0395	2.9522699342319156
1053	214	TGAM_0213	ACS32715.1	null	-	COG1672	2.9518548766282335
1054	2095	TGAM_2094	ACS34596.1	null	-	COG5418	2.9516558161850313
1055	1446	TGAM_1445	ACS33947.1	null	dmpA	COG3191	2.949804544897018
1056	1870	TGAM_1869	ACS34371.1	null	-	-	2.947556234412022
1057	1940	TGAM_1939	ACS34441.1	null	-	COG0457	2.947151459398399
1058	1341	TGAM_1340	ACS33842.1	null	-	-	2.947131356491478
1059	1556	TGAM_1555	ACS34057.1	null	-	COG1618	2.9455359388295763
1060	2107	TGAM_2106	ACS34608.1	null	tldD	COG0312	2.9444321858285116
1061	1168	TGAM_1167	ACS33669.1	null	hef	COG1111	2.9436499817639827
1062	561	TGAM_0560	ACS33062.1	null	-	COG0730	2.9418681672378875
1063	2068	TGAM_2067	ACS34569.1	null	-	COG2520	2.9416539643109734
1064	567	TGAM_0566	ACS33068.1	null	-	COG1011	2.9405019345504266
1065	788	TGAM_0787	ACS33289.1	null	-	COG1041	2.939932819208993
1066	1343	TGAM_1342	ACS33844.1	null	-	COG1237	2.9398580038175433
1067	1139	TGAM_1138	ACS33640.1	null	-	COG4087	2.9394803375835985
1068	603	TGAM_0602	ACS33104.1	null	malG	COG3833	2.939361347582012
1069	494	TGAM_0493	ACS32995.1	null	-	-	2.9389442205624556
1070	272	TGAM_0271	ACS32773.1	null	kaeI	COG0533	2.9387086494873387
1071	1129	TGAM_1128	ACS33630.1	null	-	-	2.936613313366106
1072	57	TGAM_0056	ACS32558.1	null	mhy2I-1	-	2.9357080204574637
1073	1040	TGAM_1039	ACS33541.1	null	matE-2	COG0534	2.935588942085285
1074	408	TGAM_0407	ACS32909.1	null	-	-	2.9349028150381895
1075	471	TGAM_0470	ACS32972.1	null	-	COG0251	2.9341870012170403
1076	1319	TGAM_1318	ACS33820.1	null	pgk	COG0126	2.9332249587127026
1077	1125	TGAM_1124	ACS33626.1	null	-	COG1476	2.9329757888487547
1078	172	TGAM_0171	ACS32673.1	null	-	COG0535	2.932386925099781
1079	1091	TGAM_1090	ACS33592.1	null	mntC	COG1108	2.9313087406561533
1080	1591	TGAM_1590	ACS34092.1	null	aspC-2	COG0436	2.9312211634069407
1081	939	TGAM_0938	ACS33440.1	null	-	COG0500	2.931091006800849
1082	223	TGAM_0222	ACS32724.1	null	amyA-1	COG0366	2.930600663061075
1083	1053	TGAM_1052	ACS33554.1	null	-	COG1672	2.9296379636777683
1084	449	TGAM_0448	ACS32950.1	null	-	COG0616	2.9288734200128914
1085	1737	TGAM_1736	ACS34238.1	null	-	COG0467	2.9260755081515244
1086	1645	TGAM_1644	ACS34146.1	null	-	COG0803	2.925602201584792
1087	1335	TGAM_1334	ACS33836.1	null	-	COG0530	2.924800058193635
1088	1900	TGAM_1899	ACS34401.1	null	-	-	2.922839975494099
1089	581	TGAM_0580	ACS33082.1	null	-	COG0475	2.92133416044674
1090	762	TGAM_0761	ACS33263.1	null	-	COG2880	2.921086387203422
1091	754	TGAM_0753	ACS33255.1	null	-	COG0477	2.9206124678732466
1092	192	TGAM_0191	ACS32693.1	null	-	-	2.9199701191021794
1093	26	TGAM_0025	ACS32527.1	null	-	-	2.919911676544304
1094	1823	TGAM_1822	ACS34324.1	null	ghd-1	COG0334	2.917043377839563
1095	1272	TGAM_1271	ACS33773.1	null	thiD	COG1992	2.9152983603907545
1096	2091	TGAM_2090	ACS34592.1	null	-	-	2.9152901661168236
1097	1501	TGAM_1500	ACS34002.1	null	panB	COG0413	2.9144224325974215
1098	1717	TGAM_1716	ACS34218.1	null	-	COG1829	2.9143321774475597
1099	1979	TGAM_1978	ACS34480.1	null	adkA	COG2019	2.911550686774756
1100	110	TGAM_0109	ACS32611.1	null	-	COG2521	2.9114310749991055
1101	1488	TGAM_1487	ACS33989.1	null	-	COG1131	2.9109923668285256
1102	1858	TGAM_1857	ACS34359.1	null	-	-	2.9103543725326153
1103	1783	TGAM_1782	ACS34284.1	null	-	-	2.909243394785727
1104	1462	TGAM_1461	ACS33963.1	null	-	COG4711	2.9089122518090176
1105	2077	TGAM_2076	ACS34578.1	null	-	-	2.90815138276711
1106	849	TGAM_0848	ACS33350.1	null	tehA	COG1275	2.907722111070071
1107	1516	TGAM_1515	ACS34017.1	null	moxR-3	COG0714	2.9072624043052406
1108	1828	TGAM_1827	ACS34329.1	null	-	COG0595	2.9063002272208567
1109	847	TGAM_0846	ACS33348.1	null	-	COG1146	2.9051813222280436
1110	1605	TGAM_1604	ACS34106.1	null	-	COG0477	2.9027219282499814
1111	203	TGAM_0202	ACS32704.1	null	-	COG0116	2.902627974237552
1112	721	TGAM_0720	ACS33222.1	null	-	COG2810	2.899726298404828
1113	1131	TGAM_1130	ACS33632.1	null	-	COG1672	2.897973682579629
1114	882	TGAM_0881	ACS33383.1	null	-	-	2.8978921411246916
1115	55	TGAM_0053	ACS32556.1	null	mbc1G	COG2212	2.8955176468865056
1116	1803	TGAM_1802	ACS34304.1	null	cbiO	COG1122	2.8950978993843397
1117	1852	TGAM_1851	ACS34353.1	null	-	COG0395	2.893188897246581
1118	1455	TGAM_1454	ACS33956.1	null	-	COG0144	2.890986448725344
1119	1854	TGAM_1853	ACS34355.1	null	-	COG1213	2.890776271907487
1120	1596	TGAM_1595	ACS34097.1	null	aroE	COG0169	2.890712486533989
1121	645	TGAM_0644	ACS33146.1	null	-	-	2.890425252323257
1122	1957	TGAM_1956	ACS34458.1	null	-	COG2383	2.8897330553625333
1123	717	TGAM_0716	ACS33218.1	null	-	-	2.8887394204163113
1124	225	TGAM_0224	ACS32726.1	null	-	COG0063	2.888019740159416
1125	8	TGAM_0007	ACS32509.1	null	-	-	2.887818651333162
1126	73	TGAM_0072	ACS32574.1	null	-	COG1063	2.886021933147064
1127	855	TGAM_0854	ACS33356.1	null	-	COG1777	2.885440938158446
1128	957	TGAM_0956	ACS33458.1	null	pfdA-1	COG1730	2.884456093879484
1129	697	TGAM_0696	ACS33198.1	null	-	COG1672	2.883611782610067
1130	2129	TGAM_2128	ACS34630.1	null	miaB	COG0621	2.8835870983463274
1131	577	TGAM_0576	ACS33078.1	null	lhr-1	COG1201	2.8832969869684004
1132	1334	TGAM_1333	ACS33835.1	null	-	COG1031	2.883271517042525
1133	1809	TGAM_1808	ACS34310.1	null	thrB	COG0083	2.882787594178827
1134	510	TGAM_0509	ACS33011.1	null	nefD-1	COG1585	2.88273345567066
1135	2153	TGAM_2152	ACS34654.1	null	-	COG0677	2.8825291781102123
1136	1786	TGAM_1785	ACS34287.1	null	-	-	2.8824264973879408
1137	2152	TGAM_2151	ACS34653.1	null	-	COG0673	2.881380548427294
1138	1946	TGAM_1945	ACS34447.1	null	-	COG1522	2.8808028082935415
1139	1663	TGAM_1662	ACS34164.1	null	-	COG1409	2.8769091724892824
1140	875	TGAM_0874	ACS33376.1	null	oppC	COG1173	2.87667269590104
1141	1189	TGAM_1188	ACS33690.1	null	-	COG1936	2.8745589517392705
1142	1276	TGAM_1275	ACS33777.1	null	-	COG1695	2.8738147968987646
1143	480	TGAM_0479	ACS32981.1	null	-	COG1458	2.8729653795179173
1144	431	TGAM_0430	ACS32932.1	null	-	-	2.872769689793555
1145	1790	TGAM_1789	ACS34291.1	null	mobB	COG1763	2.8726335641182206
1146	435	TGAM_0434	ACS32936.1	null	-	COG1379	2.8715639882375563
1147	850	TGAM_0849	ACS33351.1	null	-	COG1510	2.8693562430574846
1148	1310	TGAM_1309	ACS33811.1	null	-	COG0785	2.8682718323141336
1149	434	TGAM_0433	ACS32935.1	null	-	COG0038	2.8670311959875634
1150	59	TGAM_0058	ACS32560.1	null	mhy2G	COG1143	2.866611095750035
1151	103	TGAM_0102	ACS32604.1	null	-	COG0095	2.865145240950406
1152	1444	TGAM_1443	ACS33945.1	null	-	COG0477	2.863065665983394
1153	27	TGAM_0026	ACS32528.1	null	-	-	2.857879756735656
1154	368	TGAM_0367	ACS32869.1	null	-	COG0477	2.8557883868690332
1155	1915	TGAM_1914	ACS34416.1	null	-	COG1602	2.8537604718988807
1156	633	TGAM_0632	ACS33134.1	null	-	-	2.8532227051233336
1157	570	TGAM_0569	ACS33071.1	null	-	COG1149	2.8471028404080125
1158	569	TGAM_0568	ACS33070.1	null	-	COG0731	2.847028499568333
1159	956	TGAM_0955	ACS33457.1	null	-	COG3620	2.846561216186898
1160	64	TGAM_0063	ACS32565.1	null	mhy2C1	COG1009	2.8464626153552763
1161	114	TGAM_0113	ACS32615.1	null	-	-	2.844669470417648
1162	987	TGAM_0986	ACS33488.1	null	-	COG2445	2.8426727091989097
1163	1544	TGAM_1543	ACS34045.1	null	flaJ	COG1955	2.8411942910772026
1164	99	TGAM_0098	ACS32600.1	null	-	COG1590	2.841190233799132
1165	1794	TGAM_1793	ACS34295.1	null	-	COG3862	2.8409809999854945
1166	1782	TGAM_1781	ACS34283.1	null	rpiA	COG0120	2.84042648766415
1167	33	TGAM_0032	ACS32534.1	null	-	COG0644	2.8401622540531806
1168	1839	TGAM_1838	ACS34340.1	null	aspC-3	COG0436	2.840033719994403
1169	586	TGAM_0585	ACS33087.1	null	-	COG1402	2.8398224412060658
1170	1070	TGAM_1069	ACS33571.1	null	pfpI	COG0693	2.8391725318625443
1171	1397	TGAM_1396	ACS33898.1	null	-	COG0144	2.8391324516517518
1172	951	TGAM_0950	ACS33452.1	null	-	COG2267	2.8384921757834247
1173	1357	TGAM_1356	ACS33858.1	null	racD-2	COG1794	2.837807500218275
1174	1113	TGAM_1112	ACS33614.1	null	-	-	2.8370445112137075
1175	1765	TGAM_1764	ACS34266.1	null	-	COG0382	2.8368952565217924
1176	831	TGAM_0830	ACS33332.1	null	czcD	COG1230	2.8352664592200236
1177	1313	TGAM_1312	ACS33814.1	null	-	-	2.8352321218363823
1178	1330	TGAM_1329	ACS33831.1	null	-	-	2.8348838318224256
1179	1716	TGAM_1715	ACS34217.1	null	-	COG1757	2.8324222602007096
1180	1525	TGAM_1524	ACS34026.1	null	rnp4	COG2023	2.831639646003946
1181	1359	TGAM_1358	ACS33860.1	null	-	COG0477	2.8298345852175615
1182	1775	TGAM_1774	ACS34276.1	null	-	-	2.828713766269675
1183	1569	TGAM_1568	ACS34070.1	null	gde	COG3408	2.8271889864353463
1184	211	TGAM_0210	ACS32712.1	null	-	-	2.826020745728036
1185	1811	TGAM_1810	ACS34312.1	null	asd	COG0136	2.825754193329928
1186	1440	TGAM_1439	ACS33941.1	null	moeA-1	COG0303	2.8251930647283365
1187	441	TGAM_0440	ACS32942.1	null	-	COG0438	2.8251905240808712
1188	1656	TGAM_1655	ACS34157.1	null	-	-	2.8250377918030583
1189	632	TGAM_0631	ACS33133.1	null	fdhA	COG0243	2.8241878013514943
1190	756	TGAM_0755	ACS33257.1	null	purQ	COG0047	2.823028034143559
1191	1750	TGAM_1749	ACS34251.1	null	-	COG1572	2.822929588638343
1192	326	TGAM_0325	ACS32827.1	null	ogt	COG0350	2.8221698453058988
1193	1543	TGAM_1542	ACS34044.1	null	flaI	COG0630	2.8215986562337307
1194	1076	TGAM_1075	ACS33577.1	null	-	COG0501	2.8180263106748007
1195	176	TGAM_0175	ACS32677.1	null	-	-	2.8174853439745755
1196	1535	TGAM_1534	ACS34036.1	null	flaB3	COG1681	2.8165180234506617
1197	1403	TGAM_1402	ACS33904.1	null	egsA	COG0371	2.81590557546287
1198	1019	TGAM_1018	ACS33520.1	null	-	COG1028	2.815517355658885
1199	1072	TGAM_1071	ACS33573.1	null	-	COG1522	2.8143349523905057
1200	1642	TGAM_1641	ACS34143.1	null	-	COG3845	2.8103307345418136
1201	1090	TGAM_1089	ACS33591.1	null	mntB	COG1121	2.809981270415806
1202	1007	TGAM_1006	ACS33508.1	null	-	COG2430	2.8084225441751065
1203	384	TGAM_0383	ACS32885.1	null	appC	COG1173	2.8082462144520526
1204	1137	TGAM_1136	ACS33638.1	null	-	COG2886	2.8076180778938955
1205	2131	TGAM_2130	ACS34632.1	null	-	COG0037	2.8070183063903347
1206	533	TGAM_0532	ACS33034.1	null	-	COG0144	2.8065068004483558
1207	1971	TGAM_1970	ACS34472.1	null	rsmC	COG2813	2.8047002699629204
1208	1015	TGAM_1014	ACS33516.1	null	fbpC	COG3839	2.8012656520612946
1209	385	TGAM_0384	ACS32886.1	null	appB	COG0601	2.8009667035942596
1210	553	TGAM_0552	ACS33054.1	null	-	COG1433	2.800176245816483
1211	2078	TGAM_2077	ACS34579.1	null	thrC-2	COG0498	2.8000271428103827
1212	430	TGAM_0429	ACS32931.1	null	-	COG0123	2.7976952742322108
1213	405	TGAM_0404	ACS32906.1	null	-	COG1709	2.7971349506473024
1214	1934	TGAM_1933	ACS34435.1	null	maf	COG0424	2.7962402254056835
1215	1188	TGAM_1187	ACS33689.1	null	-	COG0860	2.7961248427668606
1216	1034	TGAM_1033	ACS33535.1	null	mutS	COG1193	2.7960824241273428
1217	619	TGAM_0618	ACS33120.1	null	-	COG1112	2.7954062597412492
1218	168	TGAM_0167	ACS32669.1	null	-	COG1522	2.793355192308872
1219	641	TGAM_0640	ACS33142.1	null	tip	-	2.793088977221104
1220	1434	TGAM_1433	ACS33935.1	null	-	COG1896	2.792257223566212
1221	1847	TGAM_1846	ACS34348.1	null	pyrF	COG0284	2.7901630390884757
1222	2109	TGAM_2108	ACS34610.1	null	uspA-2	COG0589	2.788520039979173
1223	1414	TGAM_1413	ACS33915.1	null	-	COG0477	2.78723189644602
1224	1213	TGAM_1212	ACS33714.1	null	-	-	2.7856873062590917
1225	786	TGAM_0785	ACS33287.1	null	-	-	2.7851299762435224
1226	1558	TGAM_1557	ACS34059.1	null	ttuD	COG2379	2.783548815144802
1227	1589	TGAM_1588	ACS34090.1	null	-	COG1670	2.7835345768018773
1228	330	TGAM_0329	ACS32831.1	null	pyrK	COG0543	2.7832922205226454
1229	1349	TGAM_1348	ACS33850.1	null	pgpB	COG0671	2.7826938120172815
1230	1408	TGAM_1407	ACS33909.1	null	-	COG1583	2.781837075389958
1231	527	TGAM_0526	ACS33028.1	null	-	COG1736	2.7804740184471806
1232	549	TGAM_0548	ACS33050.1	null	-	COG4344	2.779005268747802
1233	347	TGAM_0346	ACS32848.1	null	acyP	COG1254	2.7781901399834847
1234	1909	TGAM_1908	ACS34410.1	null	-	COG1415	2.7778871140187795
1235	1734	TGAM_1733	ACS34235.1	null	-	-	2.777778595714756
1236	783	TGAM_0782	ACS33284.1	null	nefD-2	COG1585	2.776275629903367
1237	1433	TGAM_1431	ACS33934.1	null	-	-	2.7759514582734224
1238	1911	TGAM_1910	ACS34412.1	null	deaD	COG0513	2.7747958512449746
1239	1562	TGAM_1561	ACS34063.1	null	-	COG1175	2.774263348493003
1240	744	TGAM_0743	ACS33245.1	null	-	COG4260	2.774230809419673
1241	1666	TGAM_1665	ACS34167.1	null	-	COG1901	2.7714126223561486
1242	995	TGAM_0994	ACS33496.1	null	-	COG2234	2.7711798419439297
1243	746	TGAM_0745	ACS33247.1	null	-	COG4260	2.769060330487281
1244	980	TGAM_0979	ACS33481.1	null	-	COG0515	2.7689309793474934
1245	505	TGAM_0504	ACS33006.1	null	-	COG2890	2.767789358167218
1246	1555	TGAM_1554	ACS34056.1	null	-	COG0517	2.7638488606375886
1247	545	TGAM_0544	ACS33046.1	null	cobD	COG1270	2.763484801856945
1248	1514	TGAM_1513	ACS34015.1	null	gph	COG0546	2.763400947915893
1249	1844	TGAM_1843	ACS34345.1	null	-	-	2.763241429803325
1250	1293	TGAM_1292	ACS33794.1	null	-	COG1857	2.7623011393193635
1251	196	TGAM_0195	ACS32697.1	null	-	COG2064	2.761568904914068
1252	611	TGAM_0610	ACS33112.1	null	-	COG0500	2.761187619622357
1253	1941	TGAM_1940	ACS34442.1	null	-	COG0009	2.7599213916448035
1254	2125	TGAM_2124	ACS34626.1	null	-	COG1409	2.759119543902443
1255	1534	TGAM_1533	ACS34035.1	null	flaB1	COG1681	2.7585005631726176
1256	153	TGAM_0152	ACS32654.1	null	-	COG1173	2.7563267389879
1257	1194	TGAM_1193	ACS33695.1	null	-	COG2117	2.755408275942992
1258	1250	TGAM_1249	ACS33751.1	null	mbc2A	COG0651	2.7540489594384634
1259	1405	TGAM_1404	ACS33906.1	null	suhB	COG0483	2.7533784645488573
1260	870	TGAM_0869	ACS33371.1	null	-	-	2.7508799521601626
1261	90	TGAM_0089	ACS32591.1	null	fucA	COG0235	2.7496714582115773
1262	1661	TGAM_1660	ACS34162.1	null	dpm1-2	COG0463	2.7482763438742266
1263	1885	TGAM_1884	ACS34386.1	null	-	COG2018	2.7482446066385267
1264	1181	TGAM_1180	ACS33682.1	null	-	COG0454	2.7479305048497915
1265	2012	TGAM_2011	ACS34513.1	null	-	COG0477	2.747543295415475
1266	1016	TGAM_1015	ACS33517.1	null	fbpB	COG1178	2.7460837115470813
1267	2017	TGAM_2016	ACS34518.1	null	-	-	2.745598483036434
1268	276	TGAM_0275	ACS32777.1	null	-	COG1672	2.7453720935600345
1269	89	TGAM_0088	ACS32590.1	null	-	COG1598	2.743446802346851
1270	2113	TGAM_2112	ACS34614.1	null	-	COG0175	2.742771782425859
1271	700	TGAM_0699	ACS33201.1	null	-	COG1300	2.741487544371682
1272	1109	TGAM_1108	ACS33610.1	null	-	COG1624	2.739509983243514
1273	1441	TGAM_1440	ACS33942.1	null	moaB	COG0521	2.7392080464513597
1274	1912	TGAM_1911	ACS34413.1	null	cmo	COG0535	2.738734048638221
1275	993	TGAM_0992	ACS33494.1	null	-	COG1522	2.736834573817124
1276	1154	TGAM_1153	ACS33655.1	null	-	COG1235	2.736137374959039
1277	1673	TGAM_1672	ACS34174.1	null	-	COG1993	2.735749395722002
1278	1280	TGAM_1279	ACS33781.1	null	-	-	2.7354988636790947
1279	1211	TGAM_1210	ACS33712.1	null	rr-2	COG1633	2.7353633024147688
1280	2111	TGAM_2110	ACS34612.1	null	-	-	2.73462477350787
1281	1187	TGAM_1186	ACS33688.1	null	-	COG1439	2.7326702662661737
1282	2139	TGAM_2138	ACS34640.1	null	-	-	2.7315770578584226
1283	617	TGAM_0616	ACS33118.1	null	-	COG0467	2.730258636496058
1284	2100	TGAM_2099	ACS34601.1	null	btpA	COG0434	2.728559166519465
1285	1643	TGAM_1642	ACS34144.1	null	-	COG4603	2.7259919854820436
1286	605	TGAM_0604	ACS33106.1	null	malK-1	COG3839	2.7247343415472494
1287	419	TGAM_0418	ACS32920.1	null	-	-	2.722661279541707
1288	1821	TGAM_1820	ACS34322.1	null	lrgB	COG1346	2.722510960605324
1289	945	TGAM_0944	ACS33446.1	null	-	-	2.7216935497050745
1290	917	TGAM_0916	ACS33418.1	null	-	COG2178	2.7212453406425254
1291	702	TGAM_0701	ACS33203.1	null	-	COG2100	2.7206652286407955
1292	239	TGAM_0238	ACS32740.1	null	-	-	2.7199432264032675
1293	1061	TGAM_1060	ACS33562.1	null	-	COG2095	2.719851789274357
1294	359	TGAM_0358	ACS32860.1	null	pdhf	COG1142	2.7197531639025487
1295	22	TGAM_0021	ACS32523.1	null	-	-	2.7185377924646956
1296	86	TGAM_0085	ACS32587.1	null	-	COG0624	2.717836320528903
1297	289	TGAM_0288	ACS32790.1	null	ppnK	COG0061	2.717521106127984
1298	974	TGAM_0973	ACS33475.1	null	-	COG1357	2.717285876324068
1299	2050	TGAM_2049	ACS34551.1	null	prs	COG0462	2.7170545053721806
1300	929	TGAM_0928	ACS33430.1	null	-	-	2.7147215264911213
1301	2087	TGAM_2086	ACS34588.1	null	-	COG0432	2.7146235329324018
1302	562	TGAM_0561	ACS33063.1	null	-	COG0730	2.714375663603735
1303	942	TGAM_0941	ACS33443.1	null	-	COG4345	2.713791620051671
1304	287	TGAM_0286	ACS32788.1	null	acdA-2	COG1042	2.7137580896905047
1305	270	TGAM_0269	ACS32771.1	null	hflX	COG2262	2.7136782922618385
1306	1097	TGAM_1096	ACS33598.1	null	-	-	2.7120666825566353
1307	555	TGAM_0554	ACS33056.1	null	-	-	2.7113848641459835
1308	396	TGAM_0395	ACS32897.1	null	-	-	2.711270230891439
1309	1363	TGAM_1362	ACS33864.1	null	-	COG0679	2.7109578864869333
1310	1796	TGAM_1795	ACS34297.1	null	-	-	2.710741466466563
1311	2056	TGAM_2055	ACS34557.1	null	rimI	COG0456	2.709400015831613
1312	2135	TGAM_2134	ACS34636.1	null	-	COG1011	2.708551112980973
1313	152	TGAM_0151	ACS32653.1	null	-	-	2.7079379637654606
1314	725	TGAM_0724	ACS33226.1	null	-	COG2074	2.7071053323305168
1315	495	TGAM_0494	ACS32996.1	null	-	-	2.7059119844668715
1316	259	TGAM_0258	ACS32760.1	null	-	COG1708	2.705163317552896
1317	175	TGAM_0174	ACS32676.1	null	moeB	COG0476	2.704811644256642
1318	860	TGAM_0859	ACS33361.1	null	cyaB-1	COG1437	2.700693102507279
1319	1143	TGAM_1142	ACS33644.1	null	-	COG0306	2.698540504379695
1320	1268	TGAM_1267	ACS33769.1	null	-	COG1759	2.697694062457124
1321	476	TGAM_0475	ACS32977.1	null	tfb-1	COG1405	2.6975447647058237
1322	1878	TGAM_1877	ACS34379.1	null	truD	COG0585	2.6975212011859533
1323	771	TGAM_0770	ACS33272.1	null	-	-	2.696833214674052
1324	1756	TGAM_1755	ACS34257.1	null	birA-1	COG0340	2.696012784841638
1325	463	TGAM_0462	ACS32964.1	null	-	COG2013	2.6935718059595044
1326	1808	TGAM_1807	ACS34309.1	null	lysC	COG0527	2.692641151197657
1327	1652	TGAM_1651	ACS34153.1	null	-	COG0628	2.692633695465319
1328	1182	TGAM_1181	ACS33683.1	null	-	COG0561	2.6919539531633148
1329	672	TGAM_0671	ACS33173.1	null	-	-	2.690539579230933
1330	858	TGAM_0857	ACS33359.1	null	trkG/H	COG0168	2.690109933683992
1331	1121	TGAM_1120	ACS33622.1	null	acnX	COG1679	2.6896244317487135
1332	537	TGAM_0536	ACS33038.1	null	mobA-1	COG2266	2.6882402801021286
1333	13	TGAM_0012	ACS32514.1	null	-	-	2.688131781699772
1334	548	TGAM_0547	ACS33049.1	null	-	COG2014	2.687630237105078
1335	649	TGAM_0648	ACS33150.1	null	-	COG1967	2.6870268518052027
1336	1102	TGAM_1101	ACS33603.1	null	hypE-1	COG0309	2.685174365919304
1337	1022	TGAM_1021	ACS33523.1	null	-	COG0277	2.6847118479272476
1338	1770	TGAM_1769	ACS34271.1	null	tmk	COG0125	2.684588323834558
1339	290	TGAM_0289	ACS32791.1	null	-	COG0392	2.684044011080197
1340	901	TGAM_0900	ACS33402.1	null	-	-	2.6839339987317508
1341	1379	TGAM_1378	ACS33880.1	null	-	COG5428	2.683532249858336
1342	2081	TGAM_2080	ACS34582.1	null	-	COG2872	2.681906198961198
1343	1325	TGAM_1324	ACS33826.1	null	-	COG1041	2.681902622659471
1344	1167	TGAM_1166	ACS33668.1	null	-	COG1913	2.6811741726734257
1345	432	TGAM_0431	ACS32933.1	null	speB	COG0010	2.6811727836390906
1346	1023	TGAM_1022	ACS33524.1	null	-	COG0247	2.6797623556255936
1347	898	TGAM_0897	ACS33399.1	null	-	COG1672	2.67937494214379
1348	100	TGAM_0099	ACS32601.1	null	-	-	2.6788415608340537
1349	2097	TGAM_2096	ACS34598.1	null	-	-	2.6769197273466023
1350	1006	TGAM_1005	ACS33507.1	null	-	COG1096	2.674968244795531
1351	474	TGAM_0473	ACS32975.1	null	-	COG2252	2.673152517166782
1352	1162	TGAM_1161	ACS33663.1	null	-	COG0477	2.6714582338055606
1353	1092	TGAM_1091	ACS33593.1	null	rnhB	COG0164	2.671433624296598
1354	189	TGAM_0188	ACS32690.1	null	-	-	2.670778715194512
1355	1442	TGAM_1441	ACS33943.1	null	-	-	2.6696306322364483
1356	660	TGAM_0659	ACS33161.1	null	-	-	2.6696090770256946
1357	2020	TGAM_2019	ACS34521.1	null	-	-	2.6693838908121137
1358	1037	TGAM_1036	ACS33538.1	null	-	-	2.6688571313472274
1359	2021	TGAM_2020	ACS34522.1	null	rtcA	COG0430	2.6666259687681926
1360	1299	TGAM_1298	ACS33800.1	null	-	-	2.666241336426743
1361	1418	TGAM_1417	ACS33919.1	null	-	-	2.6652590907697724
1362	2019	TGAM_2018	ACS34520.1	null	-	COG1487	2.6650964993325625
1363	1916	TGAM_1915	ACS34417.1	null	-	COG1524	2.6639989288500283
1364	747	TGAM_0746	ACS33248.1	null	-	-	2.6599357588142247
1365	1700	TGAM_1699	ACS34201.1	null	-	COG1131	2.6588442737214546
1366	1958	TGAM_1957	ACS34459.1	null	-	COG1695	2.658743209092255
1367	2108	TGAM_2107	ACS34609.1	null	tldD	COG0312	2.6571937634643956
1368	1192	TGAM_1191	ACS33693.1	null	-	-	2.6560476602659397
1369	748	TGAM_0747	ACS33249.1	null	purE	COG0041	2.6559230722520724
1370	600	TGAM_0599	ACS33101.1	null	-	COG0366	2.6539676164644264
1371	591	TGAM_0590	ACS33092.1	null	-	-	2.6538633561215623
1372	2076	TGAM_2075	ACS34577.1	null	-	COG2220	2.6520664540170222
1373	1351	TGAM_1350	ACS33852.1	null	-	COG1672	2.651999773782072
1374	1843	TGAM_1842	ACS34344.1	null	-	COG1192	2.6518731515746077
1375	479	TGAM_0478	ACS32980.1	null	-	-	2.6515280163344577
1376	284	TGAM_0283	ACS32785.1	null	secDF	COG0341	2.6513487597684895
1377	68	TGAM_0067	ACS32569.1	null	frhG	COG1941	2.6505239786348693
1378	1033	TGAM_1032	ACS33534.1	null	-	COG2819	2.6480838456185887
1379	2073	TGAM_2072	ACS34574.1	null	-	COG2002	2.6476396478725595
1380	274	TGAM_0273	ACS32775.1	null	coaD	COG1019	2.6472247434227647
1381	1694	TGAM_1693	ACS34195.1	null	glpQ	COG0584	2.6470285062721457
1382	780	TGAM_0779	ACS33281.1	null	-	-	2.645606472294422
1383	1508	TGAM_1507	ACS34009.1	null	-	-	2.6444148554035634
1384	137	TGAM_0136	ACS32638.1	null	-	COG1525	2.6436150911479896
1385	773	TGAM_0772	ACS33274.1	null	-	-	2.6427757355184704
1386	1693	TGAM_1692	ACS34194.1	null	-	-	2.6426921881710235
1387	874	TGAM_0873	ACS33375.1	null	dppD	COG0444	2.640877031621181
1388	1551	TGAM_1550	ACS34052.1	null	pyk	COG0469	2.6397072378365376
1389	2070	TGAM_2069	ACS34571.1	null	-	-	2.639667441905015
1390	360	TGAM_0359	ACS32861.1	null	pdhx	COG0446	2.639658481909617
1391	1552	TGAM_1551	ACS34053.1	null	purB	COG0015	2.637829613390434
1392	1301	TGAM_1300	ACS33802.1	null	-	-	2.6372816195559303
1393	409	TGAM_0408	ACS32910.1	null	dpm1-1	COG0463	2.6361422776831667
1394	2148	TGAM_2147	ACS34649.1	null	galU	COG1210	2.635249838425157
1395	1667	TGAM_1666	ACS34168.1	null	-	COG1872	2.634475584835569
1396	1545	TGAM_1544	ACS34046.1	null	pcm	COG2518	2.634410517550023
1397	1640	TGAM_1639	ACS34141.1	null	-	-	2.6306780511992476
1398	966	TGAM_0965	ACS33467.1	null	-	-	2.6302428316201016
1399	350	TGAM_0349	ACS32851.1	null	uspA-1	COG0589	2.630194666480964
1400	1178	TGAM_1177	ACS33679.1	null	-	COG1833	2.6298808871326522
1401	1799	TGAM_1798	ACS34300.1	null	-	COG2339	2.629560265526406
1402	550	TGAM_0549	ACS33051.1	null	icmt	COG2020	2.6294706227857456
1403	74	TGAM_0073	ACS32575.1	null	nadE	COG0171	2.628938840872704
1404	658	TGAM_0657	ACS33159.1	null	-	-	2.6274659017146775
1405	333	TGAM_0332	ACS32834.1	null	dppB	COG0601	2.625413948030215
1406	1175	TGAM_1174	ACS33676.1	null	-	-	2.6248828282340515
1407	516	TGAM_0515	ACS33017.1	null	-	-	2.62460069623212
1408	2029	TGAM_2028	ACS34530.1	null	mmdC	COG0511	2.6238979449873563
1409	935	TGAM_0934	ACS33436.1	null	mobA-2	COG0746	2.623740433746674
1410	629	TGAM_0628	ACS33130.1	null	-	COG1131	2.6210292895325025
1411	470	TGAM_0469	ACS32971.1	null	-	-	2.6188776474835764
1412	1240	TGAM_1239	ACS33741.1	null	-	-	2.6171664542012048
1413	173	TGAM_0172	ACS32674.1	null	moaE	COG0314	2.616763351749025
1414	1880	TGAM_1879	ACS34381.1	null	-	-	2.6161385746201216
1415	642	TGAM_0641	ACS33143.1	null	-	-	2.61553698574184
1416	1780	TGAM_1779	ACS34281.1	null	-	COG1032	2.6146370309327738
1417	1938	TGAM_1937	ACS34439.1	null	-	COG1100	2.6142538941715787
1418	1590	TGAM_1589	ACS34091.1	null	pdh	COG0287	2.6137804903979083
1419	1542	TGAM_1541	ACS34043.1	null	flaH	COG2874	2.613612177000598
1420	125	TGAM_0124	ACS32626.1	null	-	-	2.613324155672087
1421	582	TGAM_0581	ACS33083.1	null	pdaD	COG1945	2.611299259754194
1422	2117	TGAM_2116	ACS34618.1	null	-	COG1708	2.6102047401105932
1423	1897	TGAM_1896	ACS34398.1	null	-	-	2.6094330642126606
1424	2130	TGAM_2129	ACS34631.1	null	-	COG0575	2.6079377832572437
1425	924	TGAM_0923	ACS33425.1	null	hit	COG0537	2.6076983343147075
1426	1105	TGAM_1104	ACS33606.1	null	feoA	COG1918	2.6070734481205466
1427	1058	TGAM_1057	ACS33559.1	null	-	COG2071	2.6067129554325876
1428	859	TGAM_0858	ACS33360.1	null	-	-	2.6063461797395324
1429	1136	TGAM_1135	ACS33637.1	null	pncA	COG1335	2.6063262718456413
1430	2106	TGAM_2105	ACS34607.1	null	-	-	2.605833466038105
1431	1445	TGAM_1444	ACS33946.1	null	-	COG1695	2.605375983740468
1432	323	TGAM_0322	ACS32824.1	null	panE	COG1893	2.604798891938152
1433	830	TGAM_0829	ACS33331.1	null	tbp-2	COG2101	2.603463267404721
1434	193	TGAM_0192	ACS32694.1	null	-	COG1989	2.603162201479193
1435	2052	TGAM_2051	ACS34553.1	null	-	-	2.601150525580079
1436	1891	TGAM_1890	ACS34392.1	null	-	COG0206	2.599309745369605
1437	1548	TGAM_1547	ACS34049.1	null	-	-	2.5984044127567243
1438	837	TGAM_0836	ACS33338.1	null	-	COG0842	2.5978261367712694
1439	1186	TGAM_1185	ACS33687.1	null	lamB	COG1540	2.5976335338659244
1440	1277	TGAM_1276	ACS33778.1	null	-	-	2.5969531970368145
1441	653	TGAM_0652	ACS33154.1	null	-	-	2.596684402654016
1442	2088	TGAM_2087	ACS34589.1	null	-	COG2522	2.5960491004235275
1443	1527	TGAM_1526	ACS34028.1	null	-	COG1520	2.595577912733902
1444	42	TGAM_0041	ACS32543.1	null	mbhG	COG1006	2.595498504275923
1445	1413	TGAM_1412	ACS33914.1	null	-	COG2516	2.594465675402235
1446	1633	TGAM_1632	ACS34134.1	null	xerC	COG0582	2.5937508397607743
1447	1401	TGAM_1400	ACS33902.1	null	-	-	2.592514267169038
1448	1510	TGAM_1509	ACS34011.1	null	-	-	2.5919949096008206
1449	417	TGAM_0416	ACS32918.1	null	-	COG1765	2.5912816675045445
1450	1904	TGAM_1903	ACS34405.1	null	-	-	2.59068577100823
1451	1422	TGAM_1421	ACS33923.1	null	-	COG1011	2.59032146795249
1452	1720	TGAM_1719	ACS34221.1	null	-	-	2.5879823086135856
1453	1346	TGAM_1345	ACS33847.1	null	-	COG1849	2.5879289637970793
1454	466	TGAM_0465	ACS32967.1	null	-	COG1818	2.587217573132837
1455	6	TGAM_0005	ACS32507.1	null	-	-	2.5854496864327126
1456	155	TGAM_0154	ACS32656.1	null	-	COG0535	2.5842517383117527
1457	345	TGAM_0344	ACS32846.1	null	priB	COG2219	2.5819267664868013
1458	1749	TGAM_1748	ACS34250.1	null	-	COG0457	2.5810875403901874
1459	1329	TGAM_1328	ACS33830.1	null	-	COG5423	2.5791719985001507
1460	1962	TGAM_1961	ACS34463.1	null	rpoK	COG1758	2.579054375130629
1461	329	TGAM_0328	ACS32830.1	null	-	-	2.578752461697892
1462	728	TGAM_0727	ACS33229.1	null	-	COG0491	2.5776602153255226
1463	1947	TGAM_1946	ACS34448.1	null	-	-	2.5774437166451283
1464	1060	TGAM_1059	ACS33561.1	null	osmC-2	COG1765	2.5759620526312723
1465	1888	TGAM_1887	ACS34389.1	null	-	-	2.5735238954457
1466	126	TGAM_0125	ACS32627.1	null	-	-	2.5733785777794735
1467	1864	TGAM_1863	ACS34365.1	null	-	COG1661	2.5730032687113975
1468	730	TGAM_0729	ACS33231.1	null	-	COG0402	2.5721108689650944
1469	2084	TGAM_2083	ACS34585.1	null	-	-	2.571379045063761
1470	944	TGAM_0943	ACS33445.1	null	-	-	2.568965900029902
1471	1819	TGAM_1818	ACS34320.1	null	-	COG4697	2.5689155417393796
1472	1886	TGAM_1885	ACS34387.1	null	-	-	2.568676116743726
1473	2051	TGAM_2050	ACS34552.1	null	-	COG4089	2.565219267181028
1474	1628	TGAM_1627	ACS34129.1	null	-	COG1483	2.5632114742081367
1475	1030	TGAM_1029	ACS33531.1	null	-	COG1571	2.5612263178761028
1476	1748	TGAM_1747	ACS34249.1	null	-	-	2.560773015894546
1477	39	TGAM_0038	ACS32540.1	null	mbhJ	COG3260	2.560306365302512
1478	782	TGAM_0781	ACS33283.1	null	-	COG1451	2.559636268002065
1479	54	TGAM_0054	ACS32555.1	null	mbc1F	COG1320	2.559220119218881
1480	51	TGAM_0050	ACS32552.1	null	mbc1C	COG1006	2.5589914917611845
1481	676	TGAM_0675	ACS33177.1	null	-	-	2.558987258492537
1482	200	TGAM_0199	ACS32701.1	null	-	COG1627	2.558692487832987
1483	151	TGAM_0150	ACS32652.1	null	-	COG0037	2.5573772779073862
1484	1383	TGAM_1382	ACS33884.1	null	korD	COG1146	2.55699109396307
1485	2086	TGAM_2085	ACS34587.1	null	-	COG2886	2.5567351133007783
1486	1532	TGAM_1531	ACS34033.1	null	-	COG0500	2.5546353910828996
1487	1399	TGAM_1398	ACS33900.1	null	-	COG1078	2.554588540211175
1488	293	TGAM_0292	ACS32794.1	null	-	COG5608	2.553047818892155
1489	325	TGAM_0324	ACS32826.1	null	spoU	COG0565	2.5517440640872526
1490	308	TGAM_0307	ACS32809.1	null	-	COG0160	2.550452267325718
1491	2047	TGAM_2046	ACS34548.1	null	-	-	2.550441296936359
1492	961	TGAM_0960	ACS33462.1	null	-	COG0500	2.550268212078886
1493	1080	TGAM_1079	ACS33581.1	null	-	COG1994	2.5501526613552623
1494	171	TGAM_0170	ACS32672.1	null	-	COG1522	2.5496133941549823
1495	1133	TGAM_1132	ACS33634.1	null	-	-	2.549603692669657
1496	1588	TGAM_1587	ACS34089.1	null	-	COG0308	2.548991484500106
1497	1117	TGAM_1116	ACS33618.1	null	-	-	2.5487671041716604
1498	583	TGAM_0582	ACS33084.1	null	-	-	2.5469448002802446
1499	343	TGAM_0342	ACS32844.1	null	-	COG0697	2.5468760122742373
1500	821	TGAM_0820	ACS33322.1	null	fecD-1	COG0609	2.546829758067972
1501	2065	TGAM_2064	ACS34566.1	null	-	COG1373	2.545673065885502
1502	2110	TGAM_2109	ACS34611.1	null	arsB	COG1055	2.54543473241187
1503	1789	TGAM_1788	ACS34290.1	null	-	-	2.5449286563698124
1504	1094	TGAM_1093	ACS33595.1	null	-	COG0500	2.542997983237254
1505	1429	TGAM_1428	ACS33930.1	null	-	COG1710	2.5429385903489274
1506	1073	TGAM_1072	ACS33574.1	null	-	COG1011	2.5419891146620546
1507	950	TGAM_0949	ACS33451.1	null	-	COG1848	2.541821499016731
1508	772	TGAM_0771	ACS33273.1	null	-	COG1991	2.541083342243086
1509	267	TGAM_0266	ACS32768.1	null	vorD	COG1144	2.5403091605188264
1510	218	TGAM_0217	ACS32719.1	null	-	COG1235	2.5394665233218907
1511	1043	TGAM_1042	ACS33544.1	null	-	COG2002	2.5381766243010557
1512	803	TGAM_0802	ACS33304.1	null	sfsA	COG1489	2.5373559520230637
1513	1201	TGAM_1200	ACS33702.1	null	-	COG3431	2.5356998254936394
1514	1366	TGAM_1365	ACS33867.1	null	-	-	2.535416407617106
1515	1128	TGAM_1127	ACS33629.1	null	-	-	2.5352760631214517
1516	407	TGAM_0406	ACS32908.1	null	-	COG1287	2.5310450690919253
1517	95	TGAM_0094	ACS32596.1	null	-	COG0765	2.529568577219931
1518	1579	TGAM_1578	ACS34080.1	null	-	-	2.5287685954783607
1519	1423	TGAM_1422	ACS33924.1	null	eIF1A	COG0361	2.5287482383931286
1520	1449	TGAM_1448	ACS33950.1	null	-	COG2237	2.527318179282606
1521	1119	TGAM_1118	ACS33620.1	null	-	COG0750	2.5252482506233256
1522	585	TGAM_0584	ACS33086.1	null	-	-	2.5235641382060514
1523	775	TGAM_0774	ACS33276.1	null	-	-	2.5234663140404825
1524	481	TGAM_0480	ACS32982.1	null	-	COG0614	2.523281294295714
1525	1209	TGAM_1208	ACS33710.1	null	-	COG0491	2.522290343748926
1526	1010	TGAM_1009	ACS33511.1	null	-	-	2.520904226127944
1527	1928	TGAM_1927	ACS34429.1	null	rpoH	COG2012	2.5200593652658663
1528	2147	TGAM_2146	ACS34648.1	null	algD	COG1004	2.517825669580672
1529	315	TGAM_0314	ACS32816.1	null	dph5	COG1798	2.517815997840422
1530	129	TGAM_0128	ACS32630.1	null	cdc6	COG1474	2.5162974796607016
1531	1430	TGAM_1429	ACS33931.1	null	-	-	2.515290053211843
1532	25	TGAM_0024	ACS32526.1	null	-	COG1266	2.51438117719515
1533	1302	TGAM_1301	ACS33803.1	null	-	-	2.512258121233105
1534	644	TGAM_0643	ACS33145.1	null	-	-	2.5121095008470578
1535	1320	TGAM_1319	ACS33821.1	null	npdA	COG0846	2.511752713428759
1536	491	TGAM_0490	ACS32992.1	null	dcd	COG0717	2.511558527862852
1537	1901	TGAM_1900	ACS34402.1	null	pyrE	COG0461	2.5112126781899478
1538	1584	TGAM_1583	ACS34085.1	null	-	-	2.5088452040575935
1539	1655	TGAM_1654	ACS34156.1	null	-	-	2.506372828253117
1540	1296	TGAM_1295	ACS33797.1	null	-	COG2254	2.5057569237072848
1541	1026	TGAM_1025	ACS33527.1	null	-	COG3862	2.50491691648147
1542	1834	TGAM_1833	ACS34335.1	null	-	-	2.504682201168687
1543	664	TGAM_0663	ACS33165.1	null	-	-	2.502180362909241
1544	1255	TGAM_1254	ACS33756.1	null	ribD	COG1985	2.500823878230337
1545	739	TGAM_0738	ACS33240.1	null	-	COG1824	2.5003064615627633
1546	340	TGAM_0339	ACS32841.1	null	-	COG2083	2.499367589390463
1547	1208	TGAM_1207	ACS33709.1	null	-	-	2.4981874416599905
1548	414	TGAM_0413	ACS32915.1	null	-	-	2.495408903097326
1549	1487	TGAM_1486	ACS33988.1	null	-	COG0627	2.4944433611990444
1550	960	TGAM_0959	ACS33461.1	null	-	COG0388	2.493873267808254
1551	797	TGAM_0796	ACS33298.1	null	-	-	2.4913359994822186
1552	905	TGAM_0904	ACS33406.1	null	ksgA	COG0030	2.490805412832256
1553	1603	TGAM_1602	ACS34104.1	null	-	-	2.4904083757786846
1554	534	TGAM_0533	ACS33035.1	null	-	-	2.490156622911358
1555	1205	TGAM_1204	ACS33706.1	null	-	COG1873	2.4894794559210425
1556	1699	TGAM_1698	ACS34200.1	null	-	COG0842	2.4865777322111624
1557	1086	TGAM_1085	ACS33587.1	null	-	COG2457	2.486369520510228
1558	612	TGAM_0611	ACS33113.1	null	udp-1	COG2820	2.4860845267891363
1559	1483	TGAM_1482	ACS33984.1	null	-	-	2.4855576308008525
1560	1207	TGAM_1206	ACS33708.1	null	-	-	2.4846617310916974
1561	1126	TGAM_1125	ACS33627.1	null	-	COG4854	2.4839381287000886
1562	418	TGAM_0417	ACS32919.1	null	-	-	2.483324057909701
1563	1523	TGAM_1522	ACS34024.1	null	-	-	2.4832155261350555
1564	1210	TGAM_1209	ACS33711.1	null	-	COG1531	2.481826821294261
1565	670	TGAM_0669	ACS33171.1	null	-	-	2.4815638371517124
1566	749	TGAM_0748	ACS33250.1	null	-	-	2.4801841850406072
1567	620	TGAM_0619	ACS33121.1	null	-	-	2.4800761053291103
1568	1486	TGAM_1485	ACS33987.1	null	-	-	2.4800320004858474
1569	1571	TGAM_1570	ACS34072.1	null	-	COG0477	2.4792684715161326
1570	388	TGAM_0387	ACS32889.1	null	-	-	2.4787997813612033
1571	1095	TGAM_1094	ACS33596.1	null	-	-	2.477840766979434
1572	808	TGAM_0807	ACS33309.1	null	-	COG2431	2.4734942653474525
1573	288	TGAM_0287	ACS32789.1	null	-	-	2.4728668388180037
1574	673	TGAM_0672	ACS33174.1	null	-	-	2.4723080419137617
1575	1395	TGAM_1394	ACS33896.1	null	-	-	2.4719675587058743
1576	128	TGAM_0127	ACS32629.1	null	dp1	COG1311	2.4709392700841954
1577	279	TGAM_0278	ACS32780.1	null	-	COG0727	2.4696622828109036
1578	1156	TGAM_1155	ACS33657.1	null	-	COG2250	2.4694569200768024
1579	595	TGAM_0594	ACS33096.1	null	lmbE	COG2120	2.4677401053593186
1580	1910	TGAM_1909	ACS34411.1	null	-	COG1578	2.467461267861017
1581	324	TGAM_0323	ACS32825.1	null	-	-	2.4669590767811806
1582	2010	TGAM_2009	ACS34511.1	null	-	-	2.4650604611188673
1583	1481	TGAM_1480	ACS33982.1	null	-	-	2.463061374351607
1584	1369	TGAM_1368	ACS33870.1	null	ptpS-1	COG0720	2.4616069305374464
1585	1435	TGAM_1434	ACS33936.1	null	-	COG1672	2.4612190606896522
1586	1619	TGAM_1618	ACS34120.1	null	-	-	2.460865205539657
1587	260	TGAM_0259	ACS32761.1	null	-	COG1895	2.4588223870800183
1588	637	TGAM_0636	ACS33138.1	null	-	-	2.4582143122109947
1589	1788	TGAM_1787	ACS34289.1	null	-	-	2.4554614144055797
1590	1122	TGAM_1121	ACS33623.1	null	natB	COG1668	2.455161300326914
1591	440	TGAM_0439	ACS32941.1	null	-	COG0392	2.4549083383699712
1592	1736	TGAM_1735	ACS34237.1	null	-	COG0517	2.451412071336829
1593	182	TGAM_0181	ACS32683.1	null	-	COG1988	2.45013827508728
1594	1751	TGAM_1750	ACS34252.1	null	-	COG1814	2.4500988914468076
1595	1298	TGAM_1297	ACS33799.1	null	-	COG1583	2.4499933988269795
1596	1138	TGAM_1137	ACS33639.1	null	-	COG0671	2.449503307333442
1597	618	TGAM_0617	ACS33119.1	null	-	COG0467	2.44868943819138
1598	2127	TGAM_2126	ACS34628.1	null	-	COG0681	2.4477878999934233
1599	1869	TGAM_1868	ACS34370.1	null	rumA-1	COG2265	2.4466950852977805
1600	1489	TGAM_1488	ACS33990.1	null	-	COG0842	2.445676808709204
1601	437	TGAM_0436	ACS32938.1	null	thiL	COG0611	2.445210218491692
1602	1203	TGAM_1202	ACS33704.1	null	-	-	2.443972020949288
1603	1851	TGAM_1850	ACS34352.1	null	-	COG1175	2.443853930006949
1604	1583	TGAM_1582	ACS34084.1	null	-	COG0477	2.44308383812271
1605	1822	TGAM_1821	ACS34323.1	null	tfx	COG1356	2.4417814717145085
1606	1416	TGAM_1415	ACS33917.1	null	-	COG0697	2.4383435319287616
1607	796	TGAM_0795	ACS33297.1	null	-	-	2.4371592112323497
1608	1676	TGAM_1675	ACS34177.1	null	-	COG0010	2.431310201128188
1609	2022	TGAM_2021	ACS34523.1	null	-	-	2.430628212639745
1610	726	TGAM_0725	ACS33227.1	null	cdpgs	COG2403	2.430472007642467
1611	1046	TGAM_1045	ACS33547.1	null	-	COG1711	2.429163023499266
1612	363	TGAM_0362	ACS32864.1	null	-	COG3609	2.427991273424341
1613	140	TGAM_0139	ACS32641.1	null	rbsK	COG0524	2.427783008797049
1614	558	TGAM_0557	ACS33059.1	null	-	COG1433	2.4273036209380296
1615	2041	TGAM_2040	ACS34542.1	null	-	-	2.42538699404271
1616	222	TGAM_0221	ACS32723.1	null	-	COG0640	2.4244297645908857
1617	12	TGAM_0011	ACS32513.1	null	-	-	2.421932088914176
1618	1066	TGAM_1065	ACS33567.1	null	citG	COG1767	2.4219241412026364
1619	1204	TGAM_1203	ACS33705.1	null	-	COG0639	2.420302084281427
1620	2007	TGAM_2006	ACS34508.1	null	-	COG0457	2.4198898086838994
1621	1364	TGAM_1363	ACS33865.1	null	-	-	2.4188582815127506
1622	164	TGAM_0163	ACS32665.1	null	-	COG5428	2.4183477689368202
1623	310	TGAM_0309	ACS32811.1	null	-	-	2.418307128503916
1624	1841	TGAM_1840	ACS34342.1	null	-	COG3609	2.4172346416921595
1625	1017	TGAM_1016	ACS33518.1	null	-	COG1840	2.416859210141858
1626	1961	TGAM_1960	ACS34462.1	null	eno-2	COG0148	2.415823692262453
1627	1798	TGAM_1797	ACS34299.1	null	-	-	2.415485632540566
1628	791	TGAM_0790	ACS33292.1	null	-	COG0432	2.4132045080825844
1629	1465	TGAM_1464	ACS33966.1	null	-	COG1373	2.4126579292284718
1630	1067	TGAM_1066	ACS33568.1	null	-	COG1983	2.412519843382977
1631	269	TGAM_0268	ACS32770.1	null	-	COG0306	2.412507467534018
1632	1127	TGAM_1126	ACS33628.1	null	-	-	2.4121532906952896
1633	382	TGAM_0381	ACS32883.1	null	-	COG2971	2.4120485122894255
1634	1766	TGAM_1765	ACS34267.1	null	-	COG1341	2.40860957949849
1635	1324	TGAM_1323	ACS33825.1	null	-	-	2.4084937347293986
1636	1112	TGAM_1111	ACS33613.1	null	cyaB-2	COG1437	2.40783843628194
1637	65	TGAM_0064	ACS32566.1	null	mhy2B	COG0437	2.405916259106756
1638	1294	TGAM_1293	ACS33795.1	null	-	COG1688	2.405683865978092
1639	331	TGAM_0330	ACS32832.1	null	pyrC	COG0044	2.404853911118747
1640	588	TGAM_0587	ACS33089.1	null	-	COG1986	2.404802165930089
1641	1860	TGAM_1859	ACS34361.1	null	-	COG3368	2.404120227768715
1642	452	TGAM_0451	ACS32953.1	null	-	-	2.4022383099450955
1643	547	TGAM_0546	ACS33048.1	null	-	-	2.40221348007606
1644	1292	TGAM_1291	ACS33793.1	null	-	-	2.40094803095095
1645	1157	TGAM_1156	ACS33658.1	null	-	COG1656	2.400898005274
1646	1365	TGAM_1364	ACS33866.1	null	-	-	2.4004434652971285
1647	355	TGAM_0354	ACS32856.1	null	-	COG1848	2.400316331316805
1648	687	TGAM_0686	ACS33188.1	null	-	-	2.3977337125439275
1649	879	TGAM_0878	ACS33380.1	null	srp19	COG1400	2.3972954474142725
1650	1144	TGAM_1143	ACS33645.1	null	-	-	2.3972003739955148
1651	1835	TGAM_1834	ACS34336.1	null	pepQ-2	COG0006	2.3967780797069795
1652	387	TGAM_0386	ACS32888.1	null	glmS-1	COG0449	2.3959116959870257
1653	383	TGAM_0382	ACS32884.1	null	-	-	2.3951243712602786
1654	823	TGAM_0822	ACS33324.1	null	cooC-2	COG3640	2.394575523104135
1655	425	TGAM_0424	ACS32926.1	null	-	COG0647	2.3938116138960193
1656	915	TGAM_0914	ACS33416.1	null	-	COG1339	2.392787546797163
1657	559	TGAM_0558	ACS33060.1	null	-	COG1237	2.3926371563097035
1658	50	TGAM_0049	ACS32551.1	null	mbc1B	COG1863	2.3922814030019843
1659	1710	TGAM_1709	ACS34211.1	null	-	-	2.385200760339774
1660	1135	TGAM_1134	ACS33636.1	null	-	COG0628	2.385144445665611
1661	2062	TGAM_2061	ACS34563.1	null	-	-	2.3848719376816065
1662	53	TGAM_0052	ACS32554.1	null	mbc1E	COG1563	2.384026025921234
1663	539	TGAM_0538	ACS33040.1	null	cobS	COG0368	2.383749869817467
1664	1227	TGAM_1226	ACS33728.1	null	-	COG2226	2.382335582549309
1665	1559	TGAM_1558	ACS34060.1	null	trmB-2	COG1378	2.3818941534591622
1666	1802	TGAM_1801	ACS34303.1	null	-	COG0619	2.37993718456084
1667	967	TGAM_0966	ACS33468.1	null	-	COG0464	2.379166824903909
1668	1660	TGAM_1659	ACS34161.1	null	truA	COG0101	2.375319143004365
1669	1918	TGAM_1917	ACS34419.1	null	-	-	2.3749623545014864
1670	696	TGAM_0695	ACS33197.1	null	-	-	2.3744541929659815
1671	313	TGAM_0312	ACS32814.1	null	-	-	2.3741779552267315
1672	2067	TGAM_2066	ACS34568.1	null	-	COG1669	2.3739473306031105
1673	258	TGAM_0257	ACS32759.1	null	-	COG1487	2.3732458079985617
1674	17	TGAM_0016	ACS32518.1	null	-	COG0438	2.372668162538392
1675	1848	TGAM_1847	ACS34349.1	null	-	-	2.3710765733597703
1676	517	TGAM_0516	ACS33018.1	null	cbiZ	COG1865	2.3695734071676138
1677	1161	TGAM_1160	ACS33662.1	null	-	COG1373	2.3687022822138637
1678	2082	TGAM_2081	ACS34583.1	null	-	COG2606	2.367899695705475
1679	1863	TGAM_1862	ACS34364.1	null	-	COG3371	2.3664441170740433
1680	217	TGAM_0216	ACS32718.1	null	-	COG0697	2.3657737345609196
1681	514	TGAM_0513	ACS33015.1	null	-	COG1373	2.365333695127578
1682	1003	TGAM_1002	ACS33504.1	null	-	-	2.3641139209829642
1683	846	TGAM_0845	ACS33347.1	null	-	COG0396	2.3617046628555682
1684	587	TGAM_0586	ACS33088.1	null	-	-	2.3604551773484843
1685	467	TGAM_0466	ACS32968.1	null	-	COG1836	2.360327694715901
1686	249	TGAM_0248	ACS32750.1	null	fdh1B	COG0437	2.359762808249898
1687	301	TGAM_0300	ACS32802.1	null	-	-	2.359123541180433
1688	1101	TGAM_1100	ACS33602.1	null	-	COG1708	2.358483089285141
1689	675	TGAM_0674	ACS33176.1	null	-	-	2.3576293187044812
1690	1709	TGAM_1708	ACS34210.1	null	-	-	2.35703226281782
1691	1304	TGAM_1303	ACS33805.1	null	-	COG1777	2.3569536080034075
1692	444	TGAM_0443	ACS32945.1	null	-	-	2.355360038171537
1693	864	TGAM_0863	ACS33365.1	null	-	-	2.354944144598376
1694	2055	TGAM_2054	ACS34556.1	null	fecD-2	COG0609	2.353520168315263
1695	1145	TGAM_1144	ACS33646.1	null	-	-	2.3524551720019735
1696	161	TGAM_0160	ACS32662.1	null	nrdG	COG1180	2.3523318592018945
1697	1524	TGAM_1523	ACS34025.1	null	-	-	2.3519523740753963
1698	1896	TGAM_1895	ACS34397.1	null	-	COG2407	2.3517070345937263
1699	167	TGAM_0166	ACS32668.1	null	-	COG2888	2.3516565311324524
1700	685	TGAM_0684	ACS33186.1	null	-	-	2.349562083427535
1701	1265	TGAM_1264	ACS33766.1	null	-	-	2.349049781911053
1702	1669	TGAM_1668	ACS34170.1	null	eIF-2BII	COG1184	2.348609758967056
1703	2154	TGAM_2153	ACS34655.1	null	-	COG0463	2.3486050470314024
1704	1567	TGAM_1566	ACS34068.1	null	scrK	COG0524	2.34584086749475
1705	1840	TGAM_1839	ACS34341.1	null	-	COG1627	2.34272783195185
1706	952	TGAM_0951	ACS33453.1	null	-	-	2.342017378240991
1707	1308	TGAM_1307	ACS33809.1	null	-	-	2.3391657174391502
1708	135	TGAM_0134	ACS32636.1	null	-	-	2.3385292764355268
1709	1537	TGAM_1536	ACS34038.1	null	flaB5	COG1681	2.3370155371422103
1710	524	TGAM_0523	ACS33025.1	null	-	-	2.336572122860743
1711	14	TGAM_0013	ACS32515.1	null	-	-	2.336165855619432
1712	2075	TGAM_2074	ACS34576.1	null	radB	COG0468	2.335813978528499
1713	1865	TGAM_1864	ACS34366.1	null	-	-	2.3341118459592036
1714	1103	TGAM_1102	ACS33604.1	null	-	COG0037	2.3339315495922293
1715	1275	TGAM_1274	ACS33776.1	null	-	COG0778	2.332790413866293
1716	1511	TGAM_1510	ACS34012.1	null	-	-	2.332357360347893
1717	1536	TGAM_1535	ACS34037.1	null	flaB4	COG1681	2.33168532423254
1718	442	TGAM_0441	ACS32943.1	null	-	COG0726	2.3275343206511647
1719	544	TGAM_0543	ACS33045.1	null	-	COG1573	2.327023928371471
1720	521	TGAM_0520	ACS33022.1	null	-	-	2.326997837899997
1721	1774	TGAM_1773	ACS34275.1	null	-	-	2.325872576360605
1722	623	TGAM_0622	ACS33124.1	null	-	COG3247	2.323193900244093
1723	976	TGAM_0975	ACS33477.1	null	-	COG2865	2.320057326330337
1724	273	TGAM_0272	ACS32774.1	null	-	-	2.3191719723162785
1725	1367	TGAM_1366	ACS33868.1	null	-	-	2.3180621446082252
1726	1295	TGAM_1294	ACS33796.1	null	-	COG1203	2.317931947956878
1727	1913	TGAM_1912	ACS34414.1	null	moaD-2	COG1977	2.316824259665766
1728	2054	TGAM_2053	ACS34555.1	null	fecE-2	COG1120	2.311831531723561
1729	880	TGAM_0879	ACS33381.1	null	-	-	2.3116072694267755
1730	1677	TGAM_1676	ACS34178.1	null	-	COG1645	2.3096207479484394
1731	406	TGAM_0405	ACS32907.1	null	-	COG2244	2.3090008926072474
1732	1235	TGAM_1234	ACS33736.1	null	-	-	2.304893508084598
1733	656	TGAM_0655	ACS33157.1	null	-	-	2.3024649106061155
1734	352	TGAM_0351	ACS32853.1	null	-	COG0697	2.2992597166882476
1735	1350	TGAM_1349	ACS33851.1	null	-	COG2426	2.2987427011291235
1736	227	TGAM_0226	ACS32728.1	null	tfe	COG1675	2.2978940560188166
1737	501	TGAM_0500	ACS33002.1	null	rpoE2	COG2093	2.297657195953577
1738	1390	TGAM_1389	ACS33891.1	null	-	-	2.2920271381619903
1739	1759	TGAM_1758	ACS34260.1	null	-	COG0342	2.291627933993291
1740	7	TGAM_0006	ACS32508.1	null	-	-	2.291264558616793
1741	2119	TGAM_2118	ACS34620.1	null	-	-	2.290775793744359
1742	1402	TGAM_1401	ACS33903.1	null	-	COG1860	2.290053247185775
1743	1152	TGAM_1151	ACS33653.1	null	thyX	COG1351	2.28976953349262
1744	1630	TGAM_1629	ACS34131.1	null	-	-	2.2873967451415904
1745	767	TGAM_0766	ACS33268.1	null	-	COG5306	2.28581237338307
1746	373	TGAM_0372	ACS32874.1	null	-	COG1365	2.2856365940029284
1747	477	TGAM_0476	ACS32978.1	null	-	COG0622	2.285635717522168
1748	1959	TGAM_1958	ACS34460.1	null	rpl40E	COG1552	2.284404273279504
1749	663	TGAM_0662	ACS33164.1	null	-	-	2.282250756968952
1750	1725	TGAM_1724	ACS34226.1	null	-	-	2.2816072161284406
1751	1183	TGAM_1182	ACS33684.1	null	-	COG1984	2.2801758089305655
1752	1753	TGAM_1752	ACS34254.1	null	pulhA	COG0366	2.2790885531256664
1753	52	TGAM_0051	ACS32553.1	null	mbc1D	COG2111	2.2767673965178847
1754	615	TGAM_0614	ACS33116.1	null	-	COG1784	2.275220399281792
1755	1104	TGAM_1103	ACS33605.1	null	-	-	2.2739295505730577
1756	593	TGAM_0592	ACS33094.1	null	-	COG0500	2.2726615322551003
1757	312	TGAM_0311	ACS32813.1	null	-	-	2.267982336865007
1758	1629	TGAM_1628	ACS34130.1	null	-	-	2.2670178763600672
1759	1419	TGAM_1418	ACS33920.1	null	-	COG0457	2.265779464905832
1760	722	TGAM_0721	ACS33223.1	null	-	COG0121	2.264762931009471
1761	982	TGAM_0981	ACS33483.1	null	-	COG0515	2.264228939989267
1762	965	TGAM_0964	ACS33466.1	null	-	-	2.262833528858262
1763	483	TGAM_0482	ACS32984.1	null	-	COG1650	2.2623927492064317
1764	1452	TGAM_1451	ACS33953.1	null	-	COG1136	2.25665945784529
1765	914	TGAM_0913	ACS33415.1	null	-	-	2.2560985600702947
1766	532	TGAM_0531	ACS33033.1	null	-	COG2263	2.253859717362751
1767	628	TGAM_0627	ACS33129.1	null	-	-	2.2524265083985746
1768	519	TGAM_0518	ACS33020.1	null	-	-	2.2492271155585613
1769	1100	TGAM_1099	ACS33601.1	null	-	COG2250	2.2491027475360434
1770	1500	TGAM_1499	ACS34001.1	null	-	COG0463	2.248919862698317
1771	574	TGAM_0573	ACS33075.1	null	-	COG2512	2.2455582516640904
1772	824	TGAM_0823	ACS33325.1	null	-	COG0437	2.2437233217193957
1773	251	TGAM_0250	ACS32752.1	null	-	COG1309	2.2428557131223053
1774	1042	TGAM_1041	ACS33543.1	null	-	COG1848	2.2419676435728606
1775	936	TGAM_0935	ACS33437.1	null	-	-	2.2415943739234705
1776	2066	TGAM_2065	ACS34567.1	null	-	COG2361	2.240290745543863
1777	1814	TGAM_1813	ACS34315.1	null	-	-	2.2385115620325977
1778	87	TGAM_0086	ACS32588.1	null	-	COG1800	2.2369083745678275
1779	381	TGAM_0380	ACS32882.1	null	-	COG3535	2.2364336707225836
1780	2072	TGAM_2071	ACS34573.1	null	-	COG1848	2.2354196515278093
1781	680	TGAM_0679	ACS33181.1	null	-	COG2520	2.234576486365416
1782	1795	TGAM_1794	ACS34296.1	null	-	-	2.2341590028324783
1783	1871	TGAM_1870	ACS34372.1	null	-	-	2.229574575727327
1784	826	TGAM_0825	ACS33327.1	null	-	COG1145	2.2286613875778993
1785	1778	TGAM_1777	ACS34279.1	null	-	COG1658	2.228199690248126
1786	468	TGAM_0467	ACS32969.1	null	-	COG1522	2.2264886575130296
1787	1344	TGAM_1343	ACS33845.1	null	-	-	2.22325946024409
1788	2114	TGAM_2113	ACS34615.1	null	ubiE	COG0500	2.22270354087298
1789	29	TGAM_0028	ACS32530.1	null	-	-	2.2197996903904937
1790	1453	TGAM_1452	ACS33954.1	null	-	-	2.2164874024369854
1791	902	TGAM_0901	ACS33403.1	null	-	COG0438	2.2162689504177093
1792	1262	TGAM_1261	ACS33763.1	null	-	COG1215	2.215492792111315
1793	903	TGAM_0902	ACS33404.1	null	-	-	2.2136847579004386
1794	2118	TGAM_2117	ACS34619.1	null	-	-	2.2135273725333073
1795	766	TGAM_0765	ACS33267.1	null	-	COG4025	2.21113965976468
1796	1674	TGAM_1673	ACS34175.1	null	crcB	COG0239	2.21006008338862
1797	922	TGAM_0921	ACS33423.1	null	-	COG1215	2.2087008413647236
1798	1158	TGAM_1157	ACS33659.1	null	-	COG1634	2.207325510661459
1799	678	TGAM_0677	ACS33179.1	null	-	COG1468	2.2049977942611134
1800	669	TGAM_0668	ACS33170.1	null	-	-	2.204672116430023
1801	105	TGAM_0104	ACS32606.1	null	-	COG1772	2.2040551432191573
1802	1953	TGAM_1952	ACS34454.1	null	-	-	2.203824526726776
1803	364	TGAM_0363	ACS32865.1	null	-	COG1569	2.2029741347396135
1804	699	TGAM_0697	ACS33200.1	null	-	COG0095	2.2001286185075464
1805	1467	TGAM_1466	ACS33968.1	null	-	-	2.199926714968791
1806	1637	TGAM_1636	ACS34138.1	null	-	COG0526	2.1975821536233813
1807	1995	TGAM_1994	ACS34496.1	null	rnp1	COG1588	2.1956938749280313
1808	424	TGAM_0423	ACS32925.1	null	-	-	2.1952239771725757
1809	370	TGAM_0369	ACS32871.1	null	-	COG1657	2.1886652706433725
1810	1894	TGAM_1893	ACS34395.1	null	-	-	2.187160613525969
1811	1533	TGAM_1532	ACS34034.1	null	-	COG3373	2.1864886660751393
1812	815	TGAM_0814	ACS33316.1	null	-	-	2.1841995720071026
1813	679	TGAM_0678	ACS33180.1	null	-	-	2.183710769859318
1814	1949	TGAM_1948	ACS34450.1	null	-	COG0727	2.183602303207312
1815	1587	TGAM_1586	ACS34088.1	null	-	-	2.1828953060136285
1816	655	TGAM_0654	ACS33156.1	null	-	-	2.1821443273571943
1817	1837	TGAM_1836	ACS34338.1	null	-	-	2.181789037405512
1818	512	TGAM_0511	ACS33013.1	null	-	-	2.181522561996698
1819	1715	TGAM_1714	ACS34216.1	null	-	-	2.1805707302910182
1820	1531	TGAM_1530	ACS34032.1	null	cheY	COG0784	2.1800728261056683
1821	1049	TGAM_1048	ACS33550.1	null	tfs	COG1594	2.179612243939111
1822	1370	TGAM_1369	ACS33871.1	null	-	COG1131	2.179444254401785
1823	1118	TGAM_1117	ACS33619.1	null	-	-	2.176436185792461
1824	508	TGAM_0507	ACS33009.1	null	-	COG2090	2.173611699614336
1825	1518	TGAM_1517	ACS34019.1	null	-	-	2.170821519549844
1826	616	TGAM_0615	ACS33117.1	null	-	-	2.170647318143904
1827	799	TGAM_0798	ACS33300.1	null	-	-	2.1663935031770665
1828	1185	TGAM_1184	ACS33686.1	null	-	-	2.1640858885345695
1829	212	TGAM_0211	ACS32713.1	null	-	-	2.163896133394984
1830	1393	TGAM_1392	ACS33894.1	null	trm1	COG1867	2.1626902901787526
1831	70	TGAM_0069	ACS32571.1	null	-	COG0437	2.160881870943816
1832	1519	TGAM_1518	ACS34020.1	null	-	COG1721	2.160077441049938
1833	652	TGAM_0651	ACS33153.1	null	-	COG4342	2.158874535878936
1834	1530	TGAM_1529	ACS34031.1	null	cheA	COG0643	2.1584382086786222
1835	130	TGAM_0129	ACS32631.1	null	-	COG1226	2.1516362979150596
1836	199	TGAM_0198	ACS32700.1	null	-	-	2.151238784175785
1837	1038	TGAM_1037	ACS33539.1	null	-	COG1254	2.151172216517888
1838	1281	TGAM_1280	ACS33782.1	null	-	-	2.150849719447174
1839	1448	TGAM_1447	ACS33949.1	null	-	-	2.1490576243453017
1840	1214	TGAM_1213	ACS33715.1	null	-	-	2.145089608086338
1841	1867	TGAM_1866	ACS34368.1	null	-	COG0524	2.140809386603203
1842	1528	TGAM_1527	ACS34029.1	null	-	-	2.1378562007564015
1843	759	TGAM_0758	ACS33260.1	null	-	-	2.1341598842037723
1844	1387	TGAM_1386	ACS33888.1	null	-	-	2.132655712475321
1845	975	TGAM_0974	ACS33476.1	null	-	COG0515	2.1325265760489582
1846	1831	TGAM_1830	ACS34332.1	null	-	-	2.1319704906621078
1847	472	TGAM_0471	ACS32973.1	null	-	COG1310	2.131842735665737
1848	554	TGAM_0553	ACS33055.1	null	-	-	2.1315092435086758
1849	2157	TGAM_2156	ACS34658.1	null	-	COG0458	2.1288145988276796
1850	2120	TGAM_2119	ACS34621.1	null	-	COG2886	2.1191741783051063
1851	1695	TGAM_1694	ACS34196.1	null	-	COG0584	2.117577036404861
1852	1229	TGAM_1228	ACS33730.1	null	-	COG0600	2.116939759018991
1853	900	TGAM_0899	ACS33401.1	null	-	COG0382	2.116528025628857
1854	278	TGAM_0277	ACS32779.1	null	-	-	2.115181090931437
1855	2085	TGAM_2084	ACS34586.1	null	-	COG2405	2.1145873610222052
1856	1059	TGAM_1058	ACS33560.1	null	-	COG1533	2.1145856789786444
1857	1805	TGAM_1804	ACS34306.1	null	bioY	COG1268	2.114559389756524
1858	695	TGAM_0694	ACS33196.1	null	-	COG2026	2.113283311815439
1859	1485	TGAM_1484	ACS33986.1	null	thiI-2	COG0301	2.112818447541342
1860	1838	TGAM_1837	ACS34339.1	null	-	COG2119	2.111182869827418
1861	895	TGAM_0894	ACS33396.1	null	-	-	2.1089387081372584
1862	507	TGAM_0506	ACS33008.1	null	-	-	2.1080956004742935
1863	1648	TGAM_1647	ACS34149.1	null	-	-	2.1065093636740717
1864	1836	TGAM_1835	ACS34337.1	null	-	COG0671	2.1064436553416184
1865	2132	TGAM_2131	ACS34633.1	null	-	-	2.1054929383582914
1866	919	TGAM_0918	ACS33420.1	null	-	COG2880	2.1054055106125573
1867	438	TGAM_0437	ACS32939.1	null	-	COG0640	2.103813081536721
1868	872	TGAM_0871	ACS33373.1	null	-	-	2.1015985519049183
1869	1084	TGAM_1083	ACS33585.1	null	-	COG1146	2.096934472950835
1870	496	TGAM_0495	ACS32997.1	null	-	COG0681	2.0901963517165383
1871	1216	TGAM_1215	ACS33717.1	null	-	-	2.089107483858282
1872	1124	TGAM_1123	ACS33625.1	null	-	-	2.0886076678103325
1873	1068	TGAM_1067	ACS33569.1	null	-	-	2.0871440414821376
1874	1517	TGAM_1516	ACS34018.1	null	-	-	2.085915112770747
1875	1279	TGAM_1278	ACS33780.1	null	-	-	2.085111302984559
1876	1804	TGAM_1803	ACS34305.1	null	birA-2	COG0340	2.0845490086488963
1877	1529	TGAM_1528	ACS34030.1	null	cheC	COG1776	2.0845279399030208
1878	1159	TGAM_1158	ACS33660.1	null	-	-	2.077997450959534
1879	341	TGAM_0340	ACS32842.1	null	-	-	2.077635665448822
1880	610	TGAM_0609	ACS33111.1	null	-	COG4826	2.0758029171178562
1881	1747	TGAM_1746	ACS34248.1	null	-	-	2.0748186111999356
1882	1373	TGAM_1372	ACS33874.1	null	-	COG1430	2.073131495286001
1883	781	TGAM_0780	ACS33282.1	null	-	COG1533	2.0726247205896944
1884	1917	TGAM_1916	ACS34418.1	null	-	-	2.0721408810020208
1885	49	TGAM_0048	ACS32550.1	null	mbc1A	COG0651	2.070371162296775
1886	627	TGAM_0626	ACS33128.1	null	-	-	2.0680152191402716
1887	659	TGAM_0658	ACS33160.1	null	-	-	2.067547986848601
1888	538	TGAM_0537	ACS33039.1	null	-	COG2342	2.066425160088662
1889	1627	TGAM_1626	ACS34128.1	null	-	COG1672	2.065694534955223
1890	1098	TGAM_1097	ACS33599.1	null	-	COG2026	2.064797233146772
1891	688	TGAM_0687	ACS33189.1	null	-	-	2.064536690141521
1892	1115	TGAM_1114	ACS33616.1	null	-	COG5305	2.063146019350963
1893	1899	TGAM_1898	ACS34400.1	null	rumA-2	COG2265	2.062587908484907
1894	1830	TGAM_1829	ACS34331.1	null	-	-	2.0598179966198034
1895	1253	TGAM_1252	ACS33754.1	null	-	COG0471	2.0596578615459276
1896	861	TGAM_0860	ACS33362.1	null	-	COG1913	2.058098109015077
1897	893	TGAM_0892	ACS33394.1	null	-	-	2.055120560719428
1898	634	TGAM_0633	ACS33135.1	null	-	-	2.055056514914148
1899	1285	TGAM_1284	ACS33786.1	null	-	-	2.053301544718678
1900	541	TGAM_0540	ACS33042.1	null	-	COG5378	2.0524226636659697
1901	2122	TGAM_2121	ACS34623.1	null	-	COG2405	2.049645030843347
1902	1498	TGAM_1497	ACS33999.1	null	-	COG2892	2.0483777485486816
1903	458	TGAM_0457	ACS32959.1	null	-	-	2.0481640411079556
1904	682	TGAM_0681	ACS33183.1	null	-	-	2.045993724662979
1905	1671	TGAM_1670	ACS34172.1	null	-	-	2.0438994776075674
1906	1372	TGAM_1371	ACS33873.1	null	-	-	2.042739372460382
1907	932	TGAM_0931	ACS33433.1	null	-	-	2.041471338579343
1908	763	TGAM_0762	ACS33264.1	null	-	COG1848	2.0412302304185896
1909	1063	TGAM_1062	ACS33564.1	null	-	-	2.040791382882515
1910	2079	TGAM_2078	ACS34580.1	null	-	-	2.0398599682864873
1911	2105	TGAM_2104	ACS34606.1	null	-	-	2.037814889431815
1912	1884	TGAM_1883	ACS34385.1	null	-	-	2.0339576114194293
1913	201	TGAM_0200	ACS32702.1	null	-	-	2.031302492780167
1914	661	TGAM_0660	ACS33162.1	null	-	-	2.0289488478423854
1915	1062	TGAM_1061	ACS33563.1	null	-	-	2.027423278632724
1916	923	TGAM_0922	ACS33424.1	null	-	-	2.026698366260703
1917	1305	TGAM_1304	ACS33806.1	null	-	COG1145	2.0249312207794334
1918	779	TGAM_0778	ACS33280.1	null	-	-	2.022323075793631
1919	529	TGAM_0528	ACS33030.1	null	-	-	2.016822218648853
1920	1114	TGAM_1113	ACS33615.1	null	-	-	2.0110295254159185
1921	1484	TGAM_1483	ACS33985.1	null	-	COG3371	2.0081058515927688
1922	2014	TGAM_2013	ACS34515.1	null	-	-	2.0047000005153195
1923	1263	TGAM_1262	ACS33764.1	null	-	COG3398	2.0038551046243773
1924	1371	TGAM_1370	ACS33872.1	null	-	-	1.997595944114402
1925	1464	TGAM_1463	ACS33965.1	null	-	-	1.9961449004001497
1926	1252	TGAM_1251	ACS33753.1	null	-	-	1.9902240645345433
1927	1110	TGAM_1109	ACS33611.1	null	ubiX	COG0163	1.9856073083554462
1928	1459	TGAM_1458	ACS33960.1	null	-	-	1.9844356485344923
1929	451	TGAM_0450	ACS32952.1	null	-	COG1848	1.9813201965586802
1930	909	TGAM_0908	ACS33410.1	null	-	-	1.9757948419343276
1931	1264	TGAM_1263	ACS33765.1	null	-	-	1.9754471060479704
1932	686	TGAM_0685	ACS33187.1	null	-	-	1.9740680799540227
1933	1592	TGAM_1591	ACS34093.1	null	cm	COG1605	1.973183498146006
1934	1261	TGAM_1260	ACS33762.1	null	-	-	1.972550872057885
1935	1873	TGAM_1872	ACS34374.1	null	-	-	1.9717959422197162
1936	502	TGAM_0501	ACS33003.1	null	-	COG1909	1.9705919952133952
1937	2149	TGAM_2148	ACS34650.1	null	-	COG0463	1.970328910029718
1938	229	TGAM_0228	ACS32730.1	null	-	-	1.9669465483772772
1939	1797	TGAM_1796	ACS34298.1	null	-	-	1.962434228269703
1940	342	TGAM_0341	ACS32843.1	null	-	-	1.9574302937797452
1941	684	TGAM_0683	ACS33185.1	null	-	-	1.955734978045876
1942	971	TGAM_0970	ACS33472.1	null	-	COG2319	1.955221226234394
1943	179	TGAM_0178	ACS32680.1	null	-	-	1.9551347574351403
1944	1779	TGAM_1778	ACS34280.1	null	-	-	1.9537645616189387
1945	77	TGAM_0076	ACS32578.1	null	-	-	1.952526227870895
1946	1731	TGAM_1730	ACS34232.1	null	-	-	1.9503182549999605
1947	2049	TGAM_2048	ACS34550.1	null	-	COG4996	1.9455880133693775
1948	1582	TGAM_1581	ACS34083.1	null	-	-	1.9448768527607498
1949	1800	TGAM_1799	ACS34301.1	null	-	-	1.9420666131961593
1950	1392	TGAM_1391	ACS33893.1	null	-	-	1.940372967148263
1951	236	TGAM_0235	ACS32737.1	null	-	-	1.9354368360141714
1952	498	TGAM_0497	ACS32999.1	null	-	-	1.9340980332157616
1953	1631	TGAM_1630	ACS34132.1	null	-	COG0210	1.931972252314718
1954	493	TGAM_0492	ACS32994.1	null	-	-	1.9300795234998422
1955	1520	TGAM_1519	ACS34021.1	null	-	-	1.9244675674209164
1956	1479	TGAM_1478	ACS33980.1	null	-	-	1.9231398941642193
1957	1134	TGAM_1133	ACS33635.1	null	-	-	1.9215756212110129
1958	701	TGAM_0700	ACS33202.1	null	-	-	1.9132124455536808
1959	446	TGAM_0445	ACS32947.1	null	-	-	1.9126327243967116
1960	674	TGAM_0673	ACS33175.1	null	-	-	1.91055835867909
1961	1155	TGAM_1154	ACS33656.1	null	-	COG1708	1.9100025189133443
1962	888	TGAM_0887	ACS33389.1	null	-	-	1.9073554806626831
1963	72	TGAM_0071	ACS32573.1	null	-	COG1143	1.9061285167908215
1964	1604	TGAM_1603	ACS34105.1	null	-	-	1.9037386505879694
1965	958	TGAM_0957	ACS33459.1	null	-	COG1407	1.9017400817798962
1966	1623	TGAM_1622	ACS34124.1	null	-	-	1.8991435262345928
1967	1572	TGAM_1571	ACS34073.1	null	-	COG1237	1.8986358196053068
1968	1171	TGAM_1170	ACS33672.1	null	-	-	1.8964782973100063
1969	1681	TGAM_1680	ACS34182.1	null	-	-	1.8945552434286055
1970	925	TGAM_0924	ACS33426.1	null	-	-	1.8932343278858466
1971	1541	TGAM_1540	ACS34042.1	null	flaG	COG3354	1.8774137135288793
1972	1825	TGAM_1824	ACS34326.1	null	nuc	COG1525	1.8772637461327297
1973	694	TGAM_0693	ACS33195.1	null	-	COG2026	1.8767386178457865
1974	1907	TGAM_1906	ACS34408.1	null	-	-	1.8751344005069033
1975	769	TGAM_0768	ACS33270.1	null	-	-	1.872191420952377
1976	2094	TGAM_2093	ACS34595.1	null	-	-	1.8721353716387794
1977	216	TGAM_0215	ACS32717.1	null	-	COG1848	1.8706279435726985
1978	1905	TGAM_1904	ACS34406.1	null	-	-	1.865562701072018
1979	1355	TGAM_1354	ACS33856.1	null	-	COG2026	1.8630900800483714
1980	1018	TGAM_1017	ACS33519.1	null	-	COG1708	1.861462588925492
1981	750	TGAM_0749	ACS33251.1	null	-	-	1.8611508684138631
1982	1972	TGAM_1971	ACS34473.1	null	-	-	1.8609943339530706
1983	316	TGAM_0315	ACS32817.1	null	-	-	1.8589113793023717
1984	912	TGAM_0911	ACS33413.1	null	-	-	1.8572087893064007
1985	2103	TGAM_2102	ACS34604.1	null	-	-	1.8532122185566373
1986	768	TGAM_0767	ACS33269.1	null	-	-	1.8525612612386149
1987	778	TGAM_0777	ACS33279.1	null	-	-	1.849550522197628
1988	1170	TGAM_1169	ACS33671.1	null	-	-	1.8461256040300276
1989	885	TGAM_0884	ACS33386.1	null	-	-	1.84415081179175
1990	1672	TGAM_1671	ACS34173.1	null	-	-	1.8404428133242734
1991	770	TGAM_0769	ACS33271.1	null	-	-	1.8394062129076967
1992	1547	TGAM_1546	ACS34048.1	null	-	COG1266	1.8349388553540078
1993	883	TGAM_0882	ACS33384.1	null	-	-	1.8332893560179286
1994	2156	TGAM_2155	ACS34657.1	null	pigl	COG2120	1.8299015687940337
1995	787	TGAM_0786	ACS33288.1	null	-	-	1.8291217000942661
1996	1554	TGAM_1553	ACS34055.1	null	-	COG0640	1.8290329450341953
1997	662	TGAM_0661	ACS33163.1	null	-	-	1.829004940558798
1998	530	TGAM_0529	ACS33031.1	null	-	-	1.8269299844017828
1999	1586	TGAM_1585	ACS34087.1	null	-	-	1.826373361451535
[truncated: 158 more rows]
