# Supplementary material for: Bioinformatic Assessment of Factors Affecting the Correlation between Protein Abundance and Elongation Efficiency in Prokaryotes
Source: Int J Mol Sci. 2022 Oct 9;23(19):11996. doi: 10.3390/ijms231911996 (PMC9570070; doi:10.3390/ijms231911996)
Supplement: Supplementary file 1 [file ijms-23-11996-s001.zip › EloE/output_folder/Thermococcus_gammatolerans_EJ3_593117/thermococcus gammatolerans ej3_genes_and_flanks.txt]

>1	N operona: 1	first	TGAM_2157	gene_poz=(601-1227)	-	Conserved hypothetical protein containing PHP	tg0001	/position=2044539 - 927 (2045139 - 327)	/lenght=1827 (627)	/codons=609 (209)	/complement=false	GC-compoz=47.368421052631575%	/LCI1=1.016025641025641	/LCI2=0.14310897435897443	p_i1=0.1735319730999719	p_i2=0.03343234686210084	/Tai=0.48698097686744	/Tei=0.13008911217589075	/EEI=1.812889445558061
aaagctgggatttccgtttgtggttaaaccgccggttgcaagtggaatgaggggattcagaatcgtttacaaaaatatcaacaggaaggaggcgttcttcaaagagaaacccgacagctccaaggtgacgatggaagagcttcacaacatcttgggtgaagagttcccggagctccttgccatggagtaccttccgggtagggagtatagcgtagacgtgctctcaagtgtggataacgtgcacgtggtggttccaaggaggagggacaccatacggacgggcataactttcgttggcactgtagagaagagggatgacttaatagaattctcggaaaggcttacccttaaaatcggtcttgagtatgcaacgggacttcagtttaaggaggatgaggaaggtattccaaaggttatagagtccaaccctcggattcagggaacaatggttctctcgacggtggcgggggttaatgttatatacggcgcggtcaagttggcacttggtgaagagttgcctgaattcagagttaggtggggtactaggcttttgaggttctggggtggagttggggttgtagatggggaggtgttcgaaatatgaagacgtggaggaggtatgaggagtatcttttaactggtgagtggcacgttcacacgaactacactgatgggcggaattcggtcttcgaaatctgtgagcgggccagggagcttggcattccccttctggcttttacggagcacgtgaggaggaagttgacttatgatttcaatgagttcctgagcgatattgatcgggcgagagaggagtttccggagttgataattcttagtggtatcgaggctaaagttctgcccgatggaagtttagatgtggaagatgatattataaggcaggttgattacccaatcttcgccttccacagctttccaagggatagagagctttacgtggagtgtttgaaaaaagcgataaaaaacaagtatgttaatgcgtgggctcatccagggctattcttacggaggacagggttttctctcaccgttgatgagcttgaagaaatctttaagctgatgaaggagcatgatgtcctgctggaagttaacaggaggtacagccttccattgggaagctggctgaaccttgccaagcagatggaagtcaagactgtcaggggaggggatgtgcatggtgtcggagaattcaaatacttctgggggtgatgggtgatgtgtgggattaatgggttttcttggagtgatgagggtcttgttcgggagatgaatgtggctattcgtcatcgtgggcctgatgatgagggtgtgtacgttgatgataacgttagtttgggtcatgtgaggcttgcgattattgatctttccccaaagggtcatcagccaatgaggtacgagaagaacggtcatgaggtttggattgtttataatggtgaggtttacaattttatggagctccgcgaggagttggagaagaaaggttacgtgttcaattcgaatacggatactgaggtgattcttgccgcttacttggagtggggttttgattgtgttaaaaagttcaatggcatgtgggcgttcgcgatttatgataagactaagaagttactcttcttgagcagggatcggtttggaataaaacccttgtactactattatgacgggcagaacttaatcttcagctcagaaatcaaagccatactaaaacacgagattaaaagagagccgaacgatgccgtcatatttgacttcctttactacaacctacttgatcatacggaagatactttttttgagggaataaagaga
>2	N operona: 1	middle	TGAM_0001	gene_poz=(601-2454)	-	putative asparagine synthase,	tg0002	/position=-266 - 2787 (334 - 2187)	/lenght=3054 (1854)	/codons=1018 (618)	/complement=false	GC-compoz=37.648327939590075%	/LCI1=1.2031334413830361	/LCI2=0.0836844948676391	p_i1=0.31628438794293606	p_i2=0.004966176554303456	/Tai=0.6506474782009881	/Tei=0.10446955889887312	/EEI=1.4161247853817838
ttaactggtgagtggcacgttcacacgaactacactgatgggcggaattcggtcttcgaaatctgtgagcgggccagggagcttggcattccccttctggcttttacggagcacgtgaggaggaagttgacttatgatttcaatgagttcctgagcgatattgatcgggcgagagaggagtttccggagttgataattcttagtggtatcgaggctaaagttctgcccgatggaagtttagatgtggaagatgatattataaggcaggttgattacccaatcttcgccttccacagctttccaagggatagagagctttacgtggagtgtttgaaaaaagcgataaaaaacaagtatgttaatgcgtgggctcatccagggctattcttacggaggacagggttttctctcaccgttgatgagcttgaagaaatctttaagctgatgaaggagcatgatgtcctgctggaagttaacaggaggtacagccttccattgggaagctggctgaaccttgccaagcagatggaagtcaagactgtcaggggaggggatgtgcatggtgtcggagaattcaaatacttctgggggtgatgggtgatgtgtgggattaatgggttttcttggagtgatgagggtcttgttcgggagatgaatgtggctattcgtcatcgtgggcctgatgatgagggtgtgtacgttgatgataacgttagtttgggtcatgtgaggcttgcgattattgatctttccccaaagggtcatcagccaatgaggtacgagaagaacggtcatgaggtttggattgtttataatggtgaggtttacaattttatggagctccgcgaggagttggagaagaaaggttacgtgttcaattcgaatacggatactgaggtgattcttgccgcttacttggagtggggttttgattgtgttaaaaagttcaatggcatgtgggcgttcgcgatttatgataagactaagaagttactcttcttgagcagggatcggtttggaataaaacccttgtactactattatgacgggcagaacttaatcttcagctcagaaatcaaagccatactaaaacacgagattaaaagagagccgaacgatgccgtcatatttgacttcctttactacaacctacttgatcatacggaagatactttttttgagggaataaagagactgatgcctagtcatagtgctgtctttgacatcaaaacaagagagctcagaatttttaagtattacgatttacgtaagcgattaaagaaattgaagaaagctgaagaagatccagcgacctttaggaaacttttcaaaaaggctgttaaaagacgcttaatagccgacgttcctgttggttcgtgtttaagcggaggactcgacagctcaagcatcgtgtgtatgatgagggaacttgagaagaacttggagataaagactttctccctaatctttccaggttttaagctcgatgagagcaaatatcaggaaagtgtcatgcaaaagtgcagtgtcaagaggtacactacaacctttaccgcggaggatatacttagagaccttgaggatctgatatacactcaggaggagcccttctccaccctcagcatctacggtcagtacagagttatgaaactcgcaaacgagaatgggatgaaggttttactcgatggacaggggagtgatgaaatacttgctggctatcactacttctttggttattattactatgaattattcagacatttaaaatggaaacaacttattagggaaattatatattatagaaaaaacgtgggatcttttaaagctttgaagtattttattggattactattgccaagaagaatacaagaatggatactcaaccatgacacttatttgtcgagagaatttataaagagatttaaacaccgaaaagacctaagattcaagaaaaaagaattaaatgatgcattagtttgtgctgtaatgaataatctaccccatttacttagatttgaggataaaaattcaatgagatggtcaattgaaacaagagtcccttttctcgatccagagcttgttgaatatgcactttcaacaccatcacaggcaaaaataagaaatgggattacaaaatatattctaagagaatccttgaagggcattgttccagatataatcttagatagaagagataaaattggatttgcaactccagataatgaaatagcaaatcatccagagatcaaaaaatttatttggaatattattaactcagaatcatttaaaaaaagaaaatattggaattggaaaaaagtacacaaagtatattaccatcatagcacatcgaagctaggaaatatatttattggagaacttatttggaaggttgttatccttgaactttggttacgagtgtggatcgaaaacaaaagtgcccgaagagagggatgaaattatgaaagtgtgcatgattactacagttcataagccacttgatggtaggatattttacaaagaagcaagaagcttatcaaaaatttacgatgtacttgtaatagcagctaacagggaggcaggggaaaggcaggtcgagagtgttaaaatagttactataaaaagaccaaggcttaggaagctatttcattttattacaatatggagaatctttaagaaagggttggagttggattgtaatatttatcattgtcatgagccagattctcttattatatgtcttcttatcaaattcataaaaaggaataatgtgaaggtaatatatgatgttcatgaacactggccaagtgaaataagatatgggtggttaagagtaaaaaataacaaaattttaaccacgataatcgaaaaactaatttggaacattgagcacaaggccgttaattttgcggatcatattatagttgtgaataatcatcttgcaagagaattccacatgttatccttcaaggtgtctgtaatacccaatgtgccattgataacgatcctgaaaagaagctatagtggtgacataaataagaaagatgcagatttaat
>3	N operona: 1	middle	TGAM_0002	gene_poz=(601-1746)	-	Glycosyltransferase, family 1	tg0003	/position=1592 - 3937 (2192 - 3337)	/lenght=2346 (1146)	/codons=782 (382)	/complement=false	GC-compoz=31.762652705061083%	/LCI1=1.3079615048118984	/LCI2=0.027821522309711286	p_i1=0.4050539660924573	p_i2=5.955028070527278E-5	/Tai=0.6766024276150293	/Tei=0.10005359525263476	/EEI=1.3361151712597346
gaagaatacaagaatggatactcaaccatgacacttatttgtcgagagaatttataaagagatttaaacaccgaaaagacctaagattcaagaaaaaagaattaaatgatgcattagtttgtgctgtaatgaataatctaccccatttacttagatttgaggataaaaattcaatgagatggtcaattgaaacaagagtcccttttctcgatccagagcttgttgaatatgcactttcaacaccatcacaggcaaaaataagaaatgggattacaaaatatattctaagagaatccttgaagggcattgttccagatataatcttagatagaagagataaaattggatttgcaactccagataatgaaatagcaaatcatccagagatcaaaaaatttatttggaatattattaactcagaatcatttaaaaaaagaaaatattggaattggaaaaaagtacacaaagtatattaccatcatagcacatcgaagctaggaaatatatttattggagaacttatttggaaggttgttatccttgaactttggttacgagtgtggatcgaaaacaaaagtgcccgaagagagggatgaaattatgaaagtgtgcatgattactacagttcataagccacttgatggtaggatattttacaaagaagcaagaagcttatcaaaaatttacgatgtacttgtaatagcagctaacagggaggcaggggaaaggcaggtcgagagtgttaaaatagttactataaaaagaccaaggcttaggaagctatttcattttattacaatatggagaatctttaagaaagggttggagttggattgtaatatttatcattgtcatgagccagattctcttattatatgtcttcttatcaaattcataaaaaggaataatgtgaaggtaatatatgatgttcatgaacactggccaagtgaaataagatatgggtggttaagagtaaaaaataacaaaattttaaccacgataatcgaaaaactaatttggaacattgagcacaaggccgttaattttgcggatcatattatagttgtgaataatcatcttgcaagagaattccacatgttatccttcaaggtgtctgtaatacccaatgtgccattgataacgatcctgaaaagaagctatagtggtgacataaataagaaagatgcagatttaattttaatggcctctaaagtggctaatcactatggtataaatgaaatcctacgctctctatacaagttaaaaaaagtatatcccaagattaaattgaaaataattggagatatcaaaattgatataaaaaccactttagacagattcaatatgacagacaatgttatattaaaaggtttcttacctctagagaatatgtattatgaaatagaaaagggaaagataggattgaatatcgtgaagccggaattttataatatttacataggattgtcaactaagctttttgattacatggcttgtaagttgcctgtagttgccagtaatttgccagaaattaaattgatcattaaacaaactaaagggggaattcttgtcgatccagaaaatatcaacgaaattacaaaggcaataaagtacttgattgagaacccaaaggatgctaaaaaaatggggataagaaatagaaaagttattgagaagaacattaactggaaaagaagtgaaaaaaaattaattaggatatacaagctcttggaggaagggaaatgaaaaatttagaatctaacaaaaatgcaataatcattgccattttgttaccatacttactgataataggatcagttgctagtattgtggtgactatctatttgaataaactaaatttcgcgattaaaggctctgtggtggttattccagcagtcctttcagccttaatgctgttccaaggttataacatgaaaataagttcatataatgaaagaaaaaagtctatatttttgacatgtcctcaaagaagattgatattgctgttttttatactatttctattgtcaattcttatcttgatattagcaccatatcgtccttggtattattttgtgttagtggcaatattgtatattatagtatttctccagattctctctaaagaacctgtttcttttatgatattgcttgaacttattttgattttaatagaattgatttatggaacaaccttcaaatatccgctatattttggagcaacagatattccgggccatatattcttgacaaaagtaacatatctatccgggcatattgttccaccagatttaaatctttactacacatattttccattatatcatatatttatatcacaggggg
>4	N operona: 1	last	TGAM_0003	gene_poz=(601-2526)	-	Conserved hypothetical protein	15 probable transmembrane helices predicted by	/position=2734 - 5859 (3334 - 5259)	/lenght=3126 (1926)	/codons=1042 (642)	/complement=false	GC-compoz=29.231568016614744%	/LCI1=1.6573062922516901	/LCI2=0.06708268330733234	p_i1=0.6809241646621629	p_i2=0.0021310838572493954	/Tai=0.8866044881954813	/Tei=0.10191797547152445	/EEI=1.0486375873190492
gatcctgaaaagaagctatagtggtgacataaataagaaagatgcagatttaattttaatggcctctaaagtggctaatcactatggtataaatgaaatcctacgctctctatacaagttaaaaaaagtatatcccaagattaaattgaaaataattggagatatcaaaattgatataaaaaccactttagacagattcaatatgacagacaatgttatattaaaaggtttcttacctctagagaatatgtattatgaaatagaaaagggaaagataggattgaatatcgtgaagccggaattttataatatttacataggattgtcaactaagctttttgattacatggcttgtaagttgcctgtagttgccagtaatttgccagaaattaaattgatcattaaacaaactaaagggggaattcttgtcgatccagaaaatatcaacgaaattacaaaggcaataaagtacttgattgagaacccaaaggatgctaaaaaaatggggataagaaatagaaaagttattgagaagaacattaactggaaaagaagtgaaaaaaaattaattaggatatacaagctcttggaggaagggaaatgaaaaatttagaatctaacaaaaatgcaataatcattgccattttgttaccatacttactgataataggatcagttgctagtattgtggtgactatctatttgaataaactaaatttcgcgattaaaggctctgtggtggttattccagcagtcctttcagccttaatgctgttccaaggttataacatgaaaataagttcatataatgaaagaaaaaagtctatatttttgacatgtcctcaaagaagattgatattgctgttttttatactatttctattgtcaattcttatcttgatattagcaccatatcgtccttggtattattttgtgttagtggcaatattgtatattatagtatttctccagattctctctaaagaacctgtttcttttatgatattgcttgaacttattttgattttaatagaattgatttatggaacaaccttcaaatatccgctatattttggagcaacagatattccgggccatatattcttgacaaaagtaacatatctatccgggcatattgttccaccagatttaaatctttactacacatattttccattatatcatatatttatatcacagggggcatatattttgggatcagacataaagacttcgttatttcttattcttccaattccgtacgttataacggttttgttaatatattttttgtttaatggtatctcaaaaaacagaagaatttcccttttatcatcgtttttttattcaaatagttatattataacatattatgggacttacttggtaactagggccatagcctttgtggggtttgctattttgttatatttactctatagagagatatcacgcaagagttataagtataagttgactatagtttttataagtgtgtttatactattaatacataatgtttctataatacagattagtgttttgttagttgttatgcttataattgaatttatgtttgggaaactagtagatttatcttggaaattaattgttattataaacactttatttattggatattggacttttgcttcatggagttttacagaatatttgataaaatctcatgtattaacattatttcatacaagtcctttaatgagacatatatctattagtaattcatatttctttctgacacatattgacatatcaatagctaccttctttacattggtagggatcggctatatgttacaaactgaaaaacaagagcatgtccttgcatttggagttatgtctatttttgctgtaccaatgtatgtgcccaacccccttcaggcattgtggcaaacaggaagtttgctaagatttgataggtttaaattatttgttactccatttatagcatttgcaattgcatgggggttttatgtacttaatttgcactatagtcttattaaagaagacaacattctaaaacgaaaaatatttgctctattacttgtactagttgttatgggatattcctttatgtctattactatgcacgacaatgcaaatgattgtaaagatttcccgtggaaaaatcctagaacatatttcaacaaagaagagttatatgggtttagttacattattgagaatgttcctagtaattcaacattatattctgactattatacctacagattttttgaaccaatgaagaggtttagcttatctaactttttgggaattccttattatgtatctaggataattccaagtattgaagatttacctgcatgtaaaggatatttatcttttagaaaagaagagttttttaatgaggggctttattttggtaaggtatacaatattaaattatacaaaccgaataaaatcaatgtaataaagctagtttatctcttacaagaaaaaagtcggatatattcaaatccctcgctggatatatacagataaaatttactcatcacacaatttcgtaactacacagggaaggctactcagtgtacgatgttcactaaattattaactagtaccgtagctctaagtgaccttagggtatcttttctctctgcacacctatttagtggatagttctcccctcaaattccatagaaaagaaaccaaatacagtaaaacttccccctgaaagcatcgagtctatcaaaaagtagatgttgacaagtaaaatgaagcacccccttgatattttgggtctattattccatcctaaataataaaagtaaaaacattagagcataaacaaggttgaacctttaagtcaaattattataatcattttgctctttaggtcttcgggtcttcaggaattcctttagtcttttcatatcttcccctctcttcatacatatccctcaaaatgctataaacttttatggagagtactgatgttgatatccagttagtagctaaagtagcgatggccgctcctttgtaagacatcaaatgtatcaaaatataatttaaaaggacattaagcagtgcagtgcccccaacgattttcgtgtatgtcttttccctcccgatcccattgag
>5	N operona: 2	first-last	TGAM_0004	gene_poz=(601-1887)	-	Polysaccharide biosynthesis protein	10 probable transmembrane helices predicted by	/position=5011 - 7497 (5611 - 6897)	/lenght=2487 (1287)	/codons=829 (429)	/complement=true	GC-compoz=44.75524475524475%	/LCI1=1.074766355140187	/LCI2=0.15038940809968843	p_i1=0.21495319134604282	p_i2=0.03935299929937722	/Tai=0.49805070455290323	/Tei=0.1354176993694395	/EEI=1.8142497562661186
agctcctcctgagaaaggccggcggtgttgagaaatggctgtgagggattatctgataatttttctcggcctctggatagtcctgtcggcggttctctcaccatccaccgaggtcttcctcacggtggttcttatcggactgctgataaccttggaaattggggagttctacctctccgaggagacgaaggacggtcttaagtactcctcttatttccttctcctggtgtttgcggtcatcgtggcaatgaaggtgtatgaaattctgaagtgatcccctgagcgagcggcagaagattgcaagagggacgggaattgtcttttctggaacggttgtctcaatattcttcgggtttttgagcagggagattatagcgaggtacttttccaccgtagatcttgccgtctccatagaaaattttgcatctttcatcttgattccctgatttctggaattggtaagaacctgcaacaattccaggatcctcgagtggaggttttcatccaacctaagttctaccatccctatggaactggggagttatgggcacgcagcataaccctaataaattagctctgttatccctccttggtgagagggtgagcttaaagaagaggctcataatcaatgcgagctggcttctggccggccaaacacttcacaagcttatctcttatattataatcctcgtactaagtaggacgttgggtgatgttggtcttggccagtactcctttgtagtttcatttacgagcttcgtctcatatctctcggattttggcatcaactactatataatgcgcgaggttgcgagggacaagggcaaaaaggatcttgtatcgtacgccctaggttttaagatcatcctggcagttctcgactggttgttaatagtattcttagcacttcacctgaacaagagcgcagttgttaaaacttcgataatcctgtacggttctggggcggtggtgggtacaataggcctcctcttcacgagcgtcatcttcgcccacgaggtcaccaagtatgagacctattccatggttacggagagagtgatgacccttctccttggtggggcagttctgttgatcacaaagagcctctttgcattctttgtagttcttacagctgacacctttttgctgaacttcctcaggatgtactttggctcgagatacgtttctccaaagcccatgtttgacctcgataagtggaaggaaatactgagcaagtcctatgtgttttggttcatctacctgttttccttcatctatttcaacacggacatcataatgctcggtctcatgaagcccgacgaagtcgttggatggtataaagcggggtatttctttatacaggcggcgatgctggtcccctctgtggtggtcaacactacaatgccatctatatcaaggctgtgggtggaaaatccaaagacactgaagatactattcaagagagcatttcaggtgttgctggtaatcggcgttgccggggcggtgggggcatttctgtttgccccactgctggtccacatgttctttggtagtgaattcgtgaattcagttgaggttcttaaaatattgggatggacacttccggcgatatttttgaactctctttatggttccttcctcaatgggatcgggagggaaaagacatacacgaaaatcgttgggggcactgcactgcttaatgtccttttaaattatattttgatacatttgatgtcttacaaaggagcggccatcgctactttagctactaactggatatcaacatcagtactctccataaaagtttatagcattttgagggatatgtatgaagagaggggaagatatgaaaagactaaaggaattcctgaagacccgaagacctaaagagcaaaatgattataataatttgacttaaaggttcaaccttgtttatgctctaatgtttttacttttattatttaggatggaataatagacccaaaatatcaagggggtgcttcattttacttgtcaacatctactttttgatagactcgatgctttcagggggaagttttactgtatttggtttcttttctatggaatttgaggggagaactatccactaaataggtgtgcagagagaaaagataccctaaggtcacttagagctacggtactagttaataatttagtgaacatcgtacactgagtagccttccctgtgtagttacgaaattgtgtgatgagtaaattttatctgtatatatccagcgagggatttgaatatatccgacttttttcttgtaagagataaactagctttattacattgattttattcggtttgtataatttaatattgtataccttaccaaaataaagcccctcattaaaaaactcttcttttctaaaagataaatatcctttacatgcaggtaaatcttcaatacttggaattatcctagatacataataaggaattcccaaaaagttagataagct
>6	N operona: 3	first	TGAM_0005	gene_poz=(601-834)	-	Conserved hypothetical protein	2 probable transmembrane helices predicted by	/position=6624 - 8057 (7224 - 7457)	/lenght=1434 (234)	/codons=478 (78)	/complement=true	GC-compoz=48.717948717948715%	/LCI1=1.1515151515151516	/LCI2=0.20995670995670992	p_i1=0.2741162722047727	p_i2=0.10916134223737206	/Tai=0.33731409661162737	/Tei=0.19824520801363488	/EEI=2.5854496864327126
cgggataggttcaataatactcggcatagttgccttctccctccccggctggaagtgcctccctcccgaggcaggggaagttctgggaggcggccattgcgctctcttttcaaaccttgcatctgaccttgggctcaggggaaaggcgttcgtccttccaccctatgagaacctcccccgggggggtatattcatccccgtgtcccccaggggtagccccaacctcggcaggctctttgaggggagggttctctattccgagcccgagccgggtttgctactctcaccggttccggggtggagattcattgacggtctgaaactcctcggctcgggggtcggttacgccgcctcggccgtttcgggcgttctggacaggtttggccttcccggtgccaaagtttttgaggaagatgatactgtggaagtttacgttaaagcctcctgtaaggagttcccctacgccgatccggttgtttccgccgttttggttgccctggcatcgggtgccggtgaggtcctcgtcgttgaggaggtgggggaggttaagggccatcttaagctcctcctgagaaaggccggcggtgttgagaaatggctgtgagggattatctgataatttttctcggcctctggatagtcctgtcggcggttctctcaccatccaccgaggtcttcctcacggtggttcttatcggactgctgataaccttggaaattggggagttctacctctccgaggagacgaaggacggtcttaagtactcctcttatttccttctcctggtgtttgcggtcatcgtggcaatgaaggtgtatgaaattctgaagtgatcccctgagcgagcggcagaagattgcaagagggacgggaattgtcttttctggaacggttgtctcaatattcttcgggtttttgagcagggagattatagcgaggtacttttccaccgtagatcttgccgtctccatagaaaattttgcatctttcatcttgattccctgatttctggaattggtaagaacctgcaacaattccaggatcctcgagtggaggttttcatccaacctaagttctaccatccctatggaactggggagttatgggcacgcagcataaccctaataaattagctctgttatccctccttggtgagagggtgagcttaaagaagaggctcataatcaatgcgagctggcttctggccggccaaacacttcacaagcttatctcttatattataatcctcgtactaagtaggacgttgggtgatgttggtcttggccagtactcctttgtagtttcatttacgagcttcgtctcatatctctcggattttggcatcaactactatataatgcgcgaggttgcgagggacaagggcaaaaaggatcttgtatcgtacgccctaggttttaagatcatcctggcag
>7	N operona: 3	last	TGAM_0006	gene_poz=(601-1341)	-	Conserved hypothetical protein	2 probable transmembrane helices predicted by	/position=6854 - 8794 (7454 - 8194)	/lenght=1941 (741)	/codons=647 (247)	/complement=true	GC-compoz=57.3549257759784%	/LCI1=1.3319783197831978	/LCI2=0.4592140921409214	p_i1=0.42558552540586925	p_i2=0.592091730016681	/Tai=0.4107269024446305	/Tei=0.632882557015013	/EEI=2.291264558616793
tgttggtggtgtacagcgtgagctcgtggtttttgctctggctgtttagggttttctcggcggtttcattgatctcgtttagatacctctcgaccctgctggtgtcgaaccttagtattttcgtctcgttgtagagctctatcgcttttatctccccgagatatatcttcattctctctatcgtgttgactattccggttgcgagggctatgctcccgttgtcctcctggaacttgaacaaaagcttgtccagtgttatcagatcaacggagaagttgtagaagggaggaaggatgtcaaagactctcgcctttatcctcttctcccgatagatcctgctttccctcattatccgaaggaggtcgttatgcgtgttctcggccagggtcaggccgtagtcgtttccctcgtaggcgtacttcagggagtacgcgaacttttcgagggtgtgggaaaaatactcgtagagaaactcgtcgtggggggccggcttctcaactccccttgctcccgcggggggaagcatcaggagcaggattgtgattatcgttaggagttttaccagtttttctaacctcatgttggccccccattatggtcatgaaaatccttttaagttttcctcacgttcaaactctggtcgaaatggggaaggtaagcggcattttcctgacggctctcggtacggtcctctggtacgccggtggttcgtctggaaatcaggcgatggtaaacctcgggataggttcaataatactcggcatagttgccttctccctccccggctggaagtgcctccctcccgaggcaggggaagttctgggaggcggccattgcgctctcttttcaaaccttgcatctgaccttgggctcaggggaaaggcgttcgtccttccaccctatgagaacctcccccgggggggtatattcatccccgtgtcccccaggggtagccccaacctcggcaggctctttgaggggagggttctctattccgagcccgagccgggtttgctactctcaccggttccggggtggagattcattgacggtctgaaactcctcggctcgggggtcggttacgccgcctcggccgtttcgggcgttctggacaggtttggccttcccggtgccaaagtttttgaggaagatgatactgtggaagtttacgttaaagcctcctgtaaggagttcccctacgccgatccggttgtttccgccgttttggttgccctggcatcgggtgccggtgaggtcctcgtcgttgaggaggtgggggaggttaagggccatcttaagctcctcctgagaaaggccggcggtgttgagaaatggctgtgagggattatctgataatttttctcggcctctggatagtcctgtcggcggttctctcaccatccaccgaggtcttcctcacggtggttcttatcggactgctgataaccttggaaattggggagttctacctctccgaggagacgaaggacggtcttaagtactcctcttatttccttctcctggtgtttgcggtcatcgtggcaatgaaggtgtatgaaattctgaagtgatcccctgagcgagcggcagaagattgcaagagggacgggaattgtcttttctggaacggttgtctcaatattcttcgggtttttgagcagggagattatagcgaggtacttttccaccgtagatcttgccgtctccatagaaaattttgcatctttcatcttgattccctgatttctggaattggtaagaacctgcaacaattccaggatcctcgagtggaggttttcatccaacctaagttctaccatccctatggaactggggagttatgggcacgcagcataaccctaataaattagctctgttatccctccttggtgagagggtgagcttaaagaagaggctcataatcaatgcgagctggcttct
>8	N operona: 4	first	TGAM_0007	gene_poz=(601-2358)	-	Conserved hypothetical protein	tg0008	/position=7615 - 10572 (8215 - 9972)	/lenght=2958 (1758)	/codons=986 (586)	/complement=false	GC-compoz=52.61660978384528%	/LCI1=1.0433048433048433	/LCI2=0.27031339031339024	p_i1=0.1922938369282596	p_i2=0.21284960041725293	/Tai=0.2979440232507343	/Tei=0.29156464037552765	/EEI=2.887818651333162
aggctttaacgtaaacttccacagtatcatcttcctcaaaaactttggcaccgggaaggccaaacctgtccagaacgcccgaaacggccgaggcggcgtaaccgacccccgagccgaggagtttcagaccgtcaatgaatctccaccccggaaccggtgagagtagcaaacccggctcgggctcggaatagagaaccctcccctcaaagagcctgccgaggttggggctacccctgggggacacggggatgaatatacccccccgggggaggttctcatagggtggaaggacgaacgcctttcccctgagcccaaggtcagatgcaaggtttgaaaagagagcgcaatggccgcctcccagaacttcccctgcctcgggagggaggcacttccagccggggagggagaaggcaactatgccgagtattattgaacctatcccgaggtttaccatcgcctgatttccagacgaaccaccggcgtaccagaggaccgtaccgagagccgtcaggaaaatgccgcttaccttccccatttcgaccagagtttgaacgtgaggaaaacttaaaaggattttcatgaccataatggggggccaacatgaggttagaaaaactggtaaaactcctaacgataatcacaatcctgctcctgatgcttccccccgcgggagcaaggggagttgagaagccggccccccacgacgagtttctctacgagtatttttcccacaccctcgaaaagttcgcgtactccctgaagtacgcctacgagggaaacgactacggcctgaccctggccgagaacacgcataacgacctccttcggataatgagggaaagcaggatctatcgggagaagaggataaaggcgagagtctttgacatccttcctcccttctacaacttctccgttgatctgataacactggacaagcttttgttcaagttccaggaggacaacgggagcatagccctcgcaaccggaatagtcaacacgatagagagaatgaagatatatctcggggagataaaagcgatagagctctacaacgagacgaaaatactaaggttcgacaccagcagggtcgagaggtatctaaacgagatcaatgaaaccgccgagaaaaccctaaacagccagagcaaaaaccacgagctcacgctgtacaccaccaacaggaacccgattgtgaaccaaagcgtaacgttcttcggaaccgcgccctcgaacggaagcgtgaggatagtcataagggaggagagcggtctggagaggggtatcgttgtcccggtagagaggcacttcttcaccatgcagtaccgctttacaagaccgggcgaatacctcgtgagggccgtccaggggaacctcagcacggagtggatgaaaatcgacgttggaaagatacccacgtacttcctcgtcctctcacccacctcggcgatagtaaacacgaccctgatggtcagggtttctcttgtggactactactcaaaccccctccccggaagggaggtaacagtcaatgggacggtcttcatcaccgataccaacggaacggtgaccttcgacctgtggagcccgaaggaagcgagcttcaacctcgctctggaattcaaaggcgatgagttccacgaggggatcacgaaggtagtaacccttgagtttacaagaatacccactgccataacaataaccggccccggaaccgttgaagagggaaaagctttcgagataaagggctcaataacgcccgcaataaactcaacggtagagatctatgtcaacgaccggccttacgcggtggttaactcgaccaacggcatcttctctctaaacataacccatgaaacggccgagacgctgaaggtgtacgcagttttcaacggcaccgagctgtaccttccctcaaaatcgaacgttcttctggtgtcagtagtgccgtccgagagcaacccgctgaggtacgtggcagttctactcatagtcatcagcctggttgcatatacacagagggacaggcttggaaggagagccgaacgccaggaaggaaccgtcgagaaagaagaaacagggggagaagaggccgtttggattgagatccccaacgacgtgggcgaagcgtactccctcataagggacgccctcttcagggagatgggggtacccaagaacctcaccccgagggaagttctggaaaggctcaagggctggaaaggccacaaggatctaaaaacggtgaccctcattcacgaaaaagtcgtctacggcggagaaaagcccggaaaagaggagatacaggccttcaagagagcagctgaagcagtcataaaggctctgggtgggacggcatgaggaagatggtaaagtattcaatcctcgtaatagggacgttcatcctcttcacgatgcccctaacggttccatacttcaagagctcatcccagtacagcatgttcaacccagactgggacggcatatccaagttcgcggcgttgatatacaaggagaaaaaagagccgatacccctgcttgggcctatagactcatacgagctctcgggcggaaccctcatgatagtcgggcccgacgttgattacacacccgaggagatagaggcaataaaagagttcgtggaggaagggaacaccctcttcatagcggacgactttgggacggccaacgaagtgctcaggggcttcaacataccgatggggctctcaaagtaccccctaagggacttcttctacgaggtggacgaccgctttctgataaccgcgaagataacggaccccgtacttggaaggggcgttgataaggtgataaccaacgacccgtcggcaataatagtcaccaggaagggagaggtttacacgagcggaaccgccatgataaatttccacagaaggacgtacccgattctagccatgacgaggtacggaaagggcagaataa
>9	N operona: 4	middle	TGAM_0008	gene_poz=(601-1590)	-	Conserved hypothetical protein	2 probable transmembrane helices predicted by	/position=9369 - 11558 (9969 - 10958)	/lenght=2190 (990)	/codons=730 (330)	/complement=false	GC-compoz=51.81818181818182%	/LCI1=0.939209726443769	/LCI2=0.19037487335359682	p_i1=0.12568098491591118	p_i2=0.08213191133506992	/Tai=0.25180635094902426	/Tei=0.17391872020156293	/EEI=3.3441470435413105
gcccgcaataaactcaacggtagagatctatgtcaacgaccggccttacgcggtggttaactcgaccaacggcatcttctctctaaacataacccatgaaacggccgagacgctgaaggtgtacgcagttttcaacggcaccgagctgtaccttccctcaaaatcgaacgttcttctggtgtcagtagtgccgtccgagagcaacccgctgaggtacgtggcagttctactcatagtcatcagcctggttgcatatacacagagggacaggcttggaaggagagccgaacgccaggaaggaaccgtcgagaaagaagaaacagggggagaagaggccgtttggattgagatccccaacgacgtgggcgaagcgtactccctcataagggacgccctcttcagggagatgggggtacccaagaacctcaccccgagggaagttctggaaaggctcaagggctggaaaggccacaaggatctaaaaacggtgaccctcattcacgaaaaagtcgtctacggcggagaaaagcccggaaaagaggagatacaggccttcaagagagcagctgaagcagtcataaaggctctgggtgggacggcatgaggaagatggtaaagtattcaatcctcgtaatagggacgttcatcctcttcacgatgcccctaacggttccatacttcaagagctcatcccagtacagcatgttcaacccagactgggacggcatatccaagttcgcggcgttgatatacaaggagaaaaaagagccgatacccctgcttgggcctatagactcatacgagctctcgggcggaaccctcatgatagtcgggcccgacgttgattacacacccgaggagatagaggcaataaaagagttcgtggaggaagggaacaccctcttcatagcggacgactttgggacggccaacgaagtgctcaggggcttcaacataccgatggggctctcaaagtaccccctaagggacttcttctacgaggtggacgaccgctttctgataaccgcgaagataacggaccccgtacttggaaggggcgttgataaggtgataaccaacgacccgtcggcaataatagtcaccaggaagggagaggtttacacgagcggaaccgccatgataaatttccacagaaggacgtacccgattctagccatgacgaggtacggaaagggcagaataatagtcctcgcagatccagacatactgagcaacaacctcttcgaagaaaactaccccttcctgaggaacctaatcaactacatccccggcccggtttacatcgatgagagccaccacagcgacttcaacctttacacccaggggacgataacgataagaagggtcctcccgaaggagagtgcgcagaagctcctccttctgctggggttcctgattatagcctatgagttcggggcgcttggatacctgggaagacccctcaggatggtgatcgaaaagattattggaagaaggggctccattgaggaggtggcccttgagctcgcagaggagaggggatgggataaaaaggaagtgctcgaaatgctgaacagtctgggtgattgaaatgataatcgagaagattaggacagaggtgaaaaaggccatagtaggcatggacgacgtcgtcgagctcatgacgatagcgctcctctcaaacggtcacatcctcctagagggtgtcccggggctggcaaagacgacgctgagcaagaacttcgcgaagagcctgaacttggcctttacaagagtacagatgacacccgatctcctcccggcggacataatagggcacagcttctacgacatgaggacgggcgagttcaaaataaggaaggggccgatattcacgaacattcttctagttgacgaaataaacagggcctcgccgaagacccagtctgcccttcttgaggccatggaggaaaagcaggtgactatagagggccagaccttcagactccccaggccattccttgtcatagccaccagaaatcccgttgaaattgagggggtctacgatatacccaccgcgcaggcggacaggtttatgatggagataaaggtctcctacctcagcgagaaccacgagaaagagatgctcagaagaaagaacctgggactgttcgacgaggcgaagcctgtagtctccaaaggagagctcga
>10	N operona: 4	middle	TGAM_0009	gene_poz=(601-1530)	moxR-1	moxR-type AAA ATPase, putative chaperone protein	tg0010	/position=10351 - 12480 (10951 - 11880)	/lenght=2130 (930)	/codons=710 (310)	/complement=false	GC-compoz=53.2258064516129%	/LCI1=1.011866235167206	/LCI2=0.2420711974110032	p_i1=0.17074811486940525	p_i2=0.161009540491881	/Tai=0.25610832223484103	/Tei=0.2449085864426929	/EEI=3.372105121928152
taagggacttcttctacgaggtggacgaccgctttctgataaccgcgaagataacggaccccgtacttggaaggggcgttgataaggtgataaccaacgacccgtcggcaataatagtcaccaggaagggagaggtttacacgagcggaaccgccatgataaatttccacagaaggacgtacccgattctagccatgacgaggtacggaaagggcagaataatagtcctcgcagatccagacatactgagcaacaacctcttcgaagaaaactaccccttcctgaggaacctaatcaactacatccccggcccggtttacatcgatgagagccaccacagcgacttcaacctttacacccaggggacgataacgataagaagggtcctcccgaaggagagtgcgcagaagctcctccttctgctggggttcctgattatagcctatgagttcggggcgcttggatacctgggaagacccctcaggatggtgatcgaaaagattattggaagaaggggctccattgaggaggtggcccttgagctcgcagaggagaggggatgggataaaaaggaagtgctcgaaatgctgaacagtctgggtgattgaaatgataatcgagaagattaggacagaggtgaaaaaggccatagtaggcatggacgacgtcgtcgagctcatgacgatagcgctcctctcaaacggtcacatcctcctagagggtgtcccggggctggcaaagacgacgctgagcaagaacttcgcgaagagcctgaacttggcctttacaagagtacagatgacacccgatctcctcccggcggacataatagggcacagcttctacgacatgaggacgggcgagttcaaaataaggaaggggccgatattcacgaacattcttctagttgacgaaataaacagggcctcgccgaagacccagtctgcccttcttgaggccatggaggaaaagcaggtgactatagagggccagaccttcagactccccaggccattccttgtcatagccaccagaaatcccgttgaaattgagggggtctacgatatacccaccgcgcaggcggacaggtttatgatggagataaaggtctcctacctcagcgagaaccacgagaaagagatgctcagaagaaagaacctgggactgttcgacgaggcgaagcctgtagtctccaaaggagagctcgaaaaggcggcaaaagaagtcaggggagttaaggtcagcgacgagataatagactacatctactcaatcctgagggcaacgagggaagacgagagggctctcctgggggcctcgcccagggcgggagagcacctcctcctagcggccaaggcgaaggcctatctggaaaacagaagttacgttataccagacgacgttaaaagcttggccgtcccggttctctcccataggattctgataaagccagaatacgaaatggaaggcctgaccggagaggaagtggtcagggaagccctcaacagggtagaggtgccgactggatgaagaccgccgatttcctcctcggcctcgcgggggttctcctggctggagcgatccttcttcaaagcccctcactggccggaatcgcctcggcgataatggcctactacgcctcggtcaggctgtccttcaagggcggcggaaaggccgtattaaccctccccgagagaactacggaactcgagtggaccaagatcccggtcgaggtagagtcgaggttcgagatccctggtagaattgtcgtaaacgtcaggaacccggacgtagaggtcgaagaattctccatggagataaagcccggagagaactcaaaaaccgccctcaggataaagcctttgaagaaaggaatgcttgacgtggaaattgaggcgttctttatggacaaatcgggcctgttcatgaaaaagatagacgtcgaagggatcaaacccatagctgttctcccctcgccgaggaaagttgcggaggcacggagggtaagggagaaaccaaacgccttcgctgagctgctccacgccctcggcataggcagcgagagcctcgatttcgaagaactcagggagtttctgcccggtgatgacgtcaagaggatcgactggaagg
>11	N operona: 4	middle	TGAM_0010	gene_poz=(601-1881)	-	MoxR associated protein, containing DUF58 domain	1 probable transmembrane helix predicted by modhmm	/position=11277 - 13757 (11877 - 13157)	/lenght=2481 (1281)	/codons=827 (427)	/complement=false	GC-compoz=54.722872755659644%	/LCI1=1.2230046948356808	/LCI2=0.31377151799687025	p_i1=0.33287636295856043	p_i2=0.30005482315673215	/Tai=0.2858264388604643	/Tei=0.37004934084105895	/EEI=3.209509032788268
ctcgccgaagacccagtctgcccttcttgaggccatggaggaaaagcaggtgactatagagggccagaccttcagactccccaggccattccttgtcatagccaccagaaatcccgttgaaattgagggggtctacgatatacccaccgcgcaggcggacaggtttatgatggagataaaggtctcctacctcagcgagaaccacgagaaagagatgctcagaagaaagaacctgggactgttcgacgaggcgaagcctgtagtctccaaaggagagctcgaaaaggcggcaaaagaagtcaggggagttaaggtcagcgacgagataatagactacatctactcaatcctgagggcaacgagggaagacgagagggctctcctgggggcctcgcccagggcgggagagcacctcctcctagcggccaaggcgaaggcctatctggaaaacagaagttacgttataccagacgacgttaaaagcttggccgtcccggttctctcccataggattctgataaagccagaatacgaaatggaaggcctgaccggagaggaagtggtcagggaagccctcaacagggtagaggtgccgactggatgaagaccgccgatttcctcctcggcctcgcgggggttctcctggctggagcgatccttcttcaaagcccctcactggccggaatcgcctcggcgataatggcctactacgcctcggtcaggctgtccttcaagggcggcggaaaggccgtattaaccctccccgagagaactacggaactcgagtggaccaagatcccggtcgaggtagagtcgaggttcgagatccctggtagaattgtcgtaaacgtcaggaacccggacgtagaggtcgaagaattctccatggagataaagcccggagagaactcaaaaaccgccctcaggataaagcctttgaagaaaggaatgcttgacgtggaaattgaggcgttctttatggacaaatcgggcctgttcatgaaaaagatagacgtcgaagggatcaaacccatagctgttctcccctcgccgaggaaagttgcggaggcacggagggtaagggagaaaccaaacgccttcgctgagctgctccacgccctcggcataggcagcgagagcctcgatttcgaagaactcagggagtttctgcccggtgatgacgtcaagaggatcgactggaaggccacttcaagggttctcaggccgatagtgagggtcttcaagagggagaccctggcggacgtctacgtcctcgtcaacgtggacgagtccttcaggagggagataaggaacgtaaagactgattatttaacgctcataacagcccagcttataacctactttgcccgccacggccacagggtcggaatagttgcttacagcgaccacgaaatttccaaggtaattagaaacgtttacgaacccaggaaagcgctctcggagctcgacctaaagcccaaaccggggaagccccagctgaggccatcttacctgagggggaacaacatcatcaggaggatcctgcgcctcaaagccaggagccccctctcgggcatcgagaaggcggccagcgcggtccccgaaagctcgtacgttgtcattctcgatgatattggcctccatccctgggcgataatgagcgccgttaacatgctggaggagaagggttccaaggttgcagtcctctacccaaacccaataaggttcatcccaaaggaaagcgttagaccggagaacctggaatccctttatctggcctacagggaaaggaaagaactgctgagaaagatcaggagcagggtaaaagtcgtggagctctcaccgagggatctgttgcctagggtggtgaaggccctatgataggcctcatcgcttcggttgtatcggccgccgtgctgaaatcctggatcccgctgacggcggccctagcttacattctctccataaaggggaggaaaacagccctcctgggcttctccctatacctcacctccatcatagccgaccccggcttcgactctgtgtacacgataaaaggccagaaggagtttatcctcctgggaatgacgacactcctagtcctcaacgacgtcctacagaggggaatactgacggagaataaatgggacatccccctgagtggagtcctagcaatctcagcagtcaatgactacacgctgttcgcagctcttatcagcacggccgtttacaagctctatgaaagcttcgggaaagcggccctgtacttcctcacctggctctccacaatgggaatagtactcctcgccctcaaagggaagcttcctggaatcgccgcagagactttcgttataggcgccctcggcctcttggcagttgttgtaggaggtatcagagacattaaccacgcggaggtgtgaaattgaaaccggtaaaaatcaggacgtttgaggggctcgtcgtgatcatcacgacggcagt
>12	N operona: 4	middle	TGAM_0011	gene_poz=(601-1143)	-	Conserved hypothetical protein	6 probable transmembrane helices predicted by	/position=12554 - 14296 (13154 - 13696)	/lenght=1743 (543)	/codons=581 (181)	/complement=false	GC-compoz=53.95948434622467%	/LCI1=1.0629629629629629	/LCI2=0.33925925925925926	p_i1=0.2063302998192869	p_i2=0.35329246819961063	/Tai=0.3576217641763453	/Tei=0.4179632213796496	/EEI=2.421932088914176
caacgtggacgagtccttcaggagggagataaggaacgtaaagactgattatttaacgctcataacagcccagcttataacctactttgcccgccacggccacagggtcggaatagttgcttacagcgaccacgaaatttccaaggtaattagaaacgtttacgaacccaggaaagcgctctcggagctcgacctaaagcccaaaccggggaagccccagctgaggccatcttacctgagggggaacaacatcatcaggaggatcctgcgcctcaaagccaggagccccctctcgggcatcgagaaggcggccagcgcggtccccgaaagctcgtacgttgtcattctcgatgatattggcctccatccctgggcgataatgagcgccgttaacatgctggaggagaagggttccaaggttgcagtcctctacccaaacccaataaggttcatcccaaaggaaagcgttagaccggagaacctggaatccctttatctggcctacagggaaaggaaagaactgctgagaaagatcaggagcagggtaaaagtcgtggagctctcaccgagggatctgttgcctagggtggtgaaggccctatgataggcctcatcgcttcggttgtatcggccgccgtgctgaaatcctggatcccgctgacggcggccctagcttacattctctccataaaggggaggaaaacagccctcctgggcttctccctatacctcacctccatcatagccgaccccggcttcgactctgtgtacacgataaaaggccagaaggagtttatcctcctgggaatgacgacactcctagtcctcaacgacgtcctacagaggggaatactgacggagaataaatgggacatccccctgagtggagtcctagcaatctcagcagtcaatgactacacgctgttcgcagctcttatcagcacggccgtttacaagctctatgaaagcttcgggaaagcggccctgtacttcctcacctggctctccacaatgggaatagtactcctcgccctcaaagggaagcttcctggaatcgccgcagagactttcgttataggcgccctcggcctcttggcagttgttgtaggaggtatcagagacattaaccacgcggaggtgtgaaattgaaaccggtaaaaatcaggacgtttgaggggctcgtcgtgatcatcacgacggcagttttccttctttacaggactccgttcacgctctacgccggcctgctttacgccctaaccctctacgcctcggagagaaaggccctcccaagggatcccgggctcgacccccagacgatcctcgggattttgctcgttctactctcaccggtgttcctcgtagttaagctgggaaagtatcccagcccctcgaccttcgtcatgctcttccttctgggcctccagctagttttcttcaggataaaaggccttgagatgcccctggccgtggcggctggcggagctgccgtagcgctctcatccaagactggattaatcagaaaggtgatagacataacaagcggactcttcgtggacgtcacctcgatactggtcaaggggctggtagagctctccgggattccgataaagatcaacaaaaacatcgcagttgtgggaaaggccatcgtgataatcggctcgggctgttccggctttgacgccttcgtcatctacatcctggcctccttgcttctgatctacatgaggaaatcctccagaa
>13	N operona: 4	last	TGAM_0012	gene_poz=(601-1440)	-	Hypothetical protein	6 probable transmembrane helices predicted by	/position=13093 - 15132 (13693 - 14532)	/lenght=2040 (840)	/codons=680 (280)	/complement=false	GC-compoz=54.4047619047619%	/LCI1=1.0943847072879331	/LCI2=0.38673835125448014	p_i1=0.22958924014070717	p_i2=0.4521761353492659	/Tai=0.32663462703875545	/Tei=0.5069585218143393	/EEI=2.688131781699772
gcagggtaaaagtcgtggagctctcaccgagggatctgttgcctagggtggtgaaggccctatgataggcctcatcgcttcggttgtatcggccgccgtgctgaaatcctggatcccgctgacggcggccctagcttacattctctccataaaggggaggaaaacagccctcctgggcttctccctatacctcacctccatcatagccgaccccggcttcgactctgtgtacacgataaaaggccagaaggagtttatcctcctgggaatgacgacactcctagtcctcaacgacgtcctacagaggggaatactgacggagaataaatgggacatccccctgagtggagtcctagcaatctcagcagtcaatgactacacgctgttcgcagctcttatcagcacggccgtttacaagctctatgaaagcttcgggaaagcggccctgtacttcctcacctggctctccacaatgggaatagtactcctcgccctcaaagggaagcttcctggaatcgccgcagagactttcgttataggcgccctcggcctcttggcagttgttgtaggaggtatcagagacattaaccacgcggaggtgtgaaattgaaaccggtaaaaatcaggacgtttgaggggctcgtcgtgatcatcacgacggcagttttccttctttacaggactccgttcacgctctacgccggcctgctttacgccctaaccctctacgcctcggagagaaaggccctcccaagggatcccgggctcgacccccagacgatcctcgggattttgctcgttctactctcaccggtgttcctcgtagttaagctgggaaagtatcccagcccctcgaccttcgtcatgctcttccttctgggcctccagctagttttcttcaggataaaaggccttgagatgcccctggccgtggcggctggcggagctgccgtagcgctctcatccaagactggattaatcagaaaggtgatagacataacaagcggactcttcgtggacgtcacctcgatactggtcaaggggctggtagagctctccgggattccgataaagatcaacaaaaacatcgcagttgtgggaaaggccatcgtgataatcggctcgggctgttccggctttgacgccttcgtcatctacatcctggcctccttgcttctgatctacatgaggaaatcctccagaagggaggcggcccttctgctcctcggggcggtaggaatcatcccgctcaacgccctgaggatattcatcctcctggtcatcggctactacacaggggtttcgtttctggaactgttccactcccacctgggggatctcatgttcgtcgcctacgtgttcctctactggtggtgggttacgggaagaaaaaagagaacatcagtggcgcttgaaagcaaaggccaaaacgaccagtaaagcccccactatcaagggggaatatccaaagaagagcacggcagtcaggtcaacgtctgccgcatagtctatgctaccgtcgctgagttccccgtcagttgatgacgggctcatgaggtcaactaccttcggtgagccgggatcgagggcacctcccctgctgtctccaaggaagaccaggacgttaaagcccaagctcgatgggttgccgaggagttccctgggaatcgccacctggatcacgctattggttttggaggctatagcgtagtagtccccagccagcttggagaatgaggaatcataaacctccaccgcaggagaaccaagtatctcagtatctggaaagcctgccttggagagatcaacgaccacccagtagtcccagccgggggaatagctcagagagccgtcgtatggaatggtgtggttagtcccagtgccgacgcttatcgggattgcgatgagaggagccccaaactctccaatggaagccaaatccgagagcctgattgagaagtaaacgtagtccctatcggccctgacccttacgctctcgatgtcgtagttgtcctcaggatggggatagtttttcgtcga
>14	N operona: 5	first	TGAM_0013	gene_poz=(601-4347)	-	Glycoside hydrolase, family 57, putative	1 probable transmembrane helix predicted by modhmm	/position=13894 - 18840 (14494 - 18240)	/lenght=4947 (3747)	/codons=1649 (1249)	/complement=true	GC-compoz=55.05737923672272%	/LCI1=1.0523504273504274	/LCI2=0.26292735042735066	p_i1=0.19870095313274788	p_i2=0.19882602072227243	/Tai=0.4070678260420082	/Tei=0.2789434186500452	/EEI=2.336165855619432
gggaactccaagagaggacttggactgataataacgatagacaccgaccagcaatcaaattctgggcaaacttggcttccaaagtactcgaacacccaagttaactcgaatgcagcgtgggagagagctgttttcataacgacggcaaacgatggatggaattataacaaagctcacatctatgctgattacaatgaatttgatatttatgatcctagttggaacgatgtaggaagtcataactccgaagcagtcatagatgcagataatgacgttattgagatgaaactgtacaaaggagacttggggatacaggatttgtccagttctaccattagaataactgtttcaacaatagtccatgactggagcacgggtaatgcagtcattgtaggggatcagagtaattctaacgttgtggatgtaatgacaacggaatcaagcacttgggacgaggtcagtgatggctacattgactactacactgatatcgacatcttccaggtgcctttcttcagcaacctcgcggttgttctggcgtttgtcttgggtgtggtgctgctcttcaggaggctctgacccttttatctttcttccgttttgctcgcttctcggagtaaaccttttgaggatgcagagaatatatcactcaaggtgatgacaatgagggctttagcgggtgttgtagctgccatggtgatcctctcacttctacctcagaatataatcccgggcgtctcagcatacccatccgccgacgggagtccttttgactgggtctacgacaacgtaaaggccctcgatggccacgacgacctctggcactggtacaacgacggggacgactatgcgagggatctaatagctttctactactccgagaaccccgacacggtaaccatgaggatagacctcatggagcttgacgtgggtgaagagtccaatgccaactggtacatcctcatggacttcgccgccggcggccagaatgcactccccgacggtttaaccgatgcgaatgggaataccctcagcactggcatggcctgggatatagccatagcagtgtacgattcctctaactacaacgtctacttcccggactggagcgtccacaacgatgtcgttaaggccgtaaccctgaacgccgagtacgacttcatcgatgtcgagctgtacaaggataagataccgaacttcccgtcaggggggcaggttcacttccaggttctctctgccaaggacttttccagcccgtaccgggtcactgactcgatgcccgacgacatccagtactatttcaccagcgatgaccgggtggggacggccaaggtcgtctttgtgcaccacgcgaaccagcacattgcgtacagtgagtctgacgtctgcgggggcgagggtacgggttacgacgacgttataaggacgcacctccagtaccgtgttccccttaacctgcacctcagcggtgttcttcttgagaacctgatatggaacgactacacctgcggggccgataacttcatccagatgattagatacggggtgaactcgggccttataggcatactcacctctgcctacggtcagcagataatgcccttcttcccgcaggatctcaacgttaagagcctcggcatggagaacgcgctcatatgggaactgttctcgtacactcccaaggttgcgtgggtgccggagagggtctgggagaccaagctcagtgatggtgatccctacaacggcgttaagagcgacccgtgggattattttgcggccacgaatccagccaacggtctgccttacgccgaggcggttgtattggatgccaacactcatggaacgggcaaggatgccaatggaaaccccatcaatccctacaagatatacgaacttccaaatggcaagctgaagatattcttcatagacgactggcttaaggacaccatatacagttcgaatgattgggattccgatagctggacgagtatcaagaaacactggcttgatttcgctttgagccccgaccaggagcagatagacgtctacgcggacgaccttgagaaggccgctggtgttgctgggtggccaaccaatcctcaggattacttttatgccgtgaggtatgttgcggctcatccttggatccgggccgttaagcttgatgacgttctctcgtggagctccggtgagggtggccgtttctggggcgatggtggtgactactggccggttgcgggaacgtacagggagataggggggaccaatggatacggtggcacgggcgatgtgaacggcgatggaactcctgatagaaacgcttggtacaaggactgggccatcaactattacccctacaactgccctaagtctgcaggtaccctgtggtgggaggtttaccaggagcttgagaacctgaagaatgtgggggttgacaacaacctcgttgacctcgcctggacgacgctgatggcgaacctctacgagaccggctggcatgacgggcttggtgggtcgctgagcggctgggagaaggaaattagctcccacctcaggcacgccctcccctatgcctacggggcatggtggttgagcaacaccaacaagccccttctggcctattggaaaaacgttgatgaggacaacgacaacgagatcgttgtccagaacgacagactttatgcagtcctcgatcccatcggaggcagggtagggtggctctttgattcgaacgggcacgttgtcatcggcaactctatggcgctctggagcggcacggagggcgactacaacgacggcaaccacgtctggggccttagcgatgcctacgatggtggaacttacgagcacagctattaccagcttgagatcctggaagacggaactaacggaaggattctagtccggacaaagagtccgggagggtttgttaagtacattgagctcagaaaaggctggagctacctcaaggtcacatacagggacgtcagcaggaggatatacgtgaagaccggcttctcaccggggctgagcgatctgctgaggaacgggaagaagaacatcgagcgcgtctggctctacgatggaaaggttgcaggctactacaacagggaaacggacactcttggggcgtacgtccttccggggccagtctcattcaaccggggcgaggactggagaactctcacagttgctgacgagataaagcttgagtcggacgggactttctacatctacgccggcccgtggaacgcctcagtctttggagagcttttgagcgagccacttagaggcagtgtttcattctcacctgagcgtccttcggctggagatactgtgacgatatactacaacgccagtggcgggccccttgaaggagccacttccttaactcttcactggggccacgacggctggaaggacgtcaccgatacgcccatgcagtactcgaacggcgtctggaaggttgccattgagacgcagggctcctggggctcccttgacttcgtctttaccaatggcagcgtctgggacaacgacggttggagggactaccacatatacctaagtcctcccagcgttccggcaagcgtctccgatcttttaacaggcgatgagtgcagctggggctcgtaccttcccgcaccaaacagtggtgaagtaaaggacggagaatacgtctggcacgatgccaatggggacgttcactcgacgaaaaactatccccatcctgaggacaactacgacatcgagagcgtaagggtcagggccgatagggactacgtttacttctcaatcaggctctcggatttggcttccattggagagtttggggctcctctcatcgcaatcccgataagcgtcggcactgggactaaccacaccattccatacgacggctctctgagctattcccccggctgggactactgggtggtcgttgatctctccaaggcaggctttccagatactgagatacttggttctcctgcggtggaggtttatgattcctcattctccaagctggctggggactactacgctatagcctccaaaaccaatagcgtgatccaggtggcgattcccagggaactcctcggcaacccatcgagcttgggctttaacgtcctggtcttccttggagacagcaggggaggtgccctcgatcccggctcaccgaaggtagttgacctcatgagcccgtcatcaactgacggggaactcagcgacggtagcatagactatgcggcagacgttgacctgactgccgtgctcttctttggatattcccccttgatagtgggggctttactggtcgttttggcctttgctttcaagcgccactgatgttctcttttttcttcccgtaacccaccaccagtagaggaacacgtaggcgacgaacatgagatcccccaggtgggagtggaacagttccagaaacgaaacccctgtgtagtagccgatgaccaggaggatgaatatcctcagggcgttgagcgggatgattcctaccgccccgaggagcagaagggccgcctcccttctggaggatttcctcatgtagatcagaagcaaggaggccaggatgtagatgacgaaggcgtcaaagccggaacagcccgagccgattatcacgatggcctttcccacaactgcgatgtttttgttgatctttatcggaatcccggagagctctaccagccccttgaccagtatcgaggtgacgtccacgaagagtccgcttgttatgtctatcacctttctgattaatccagtcttggatgagagcgctacggcagctccgccagccgccacggccaggggcatctcaaggccttttatcctgaagaaaactagctggaggcccagaaggaagagcatgacgaaggtcgaggggctgggatactttcccagcttaactacgaggaacaccggtgagagtag
>15	N operona: 5	last	TGAM_0014	gene_poz=(601-1572)	-	Hypothetical protein	2 probable transmembrane helices predicted by	/position=17662 - 19833 (18262 - 19233)	/lenght=2172 (972)	/codons=724 (324)	/complement=true	GC-compoz=45.370370370370374%	/LCI1=1.0505675954592364	/LCI2=0.12497420020639834	p_i1=0.19743108041625348	p_i2=0.02114589014695195	/Tai=0.6382437111132548	/Tei=0.11903130113225677	/EEI=1.4940390093445644
tcgggtgggttataacgtaggttagggttcctattgaggttatgatcgcgattatcaggatccccgttaaggccttgtcgagcctacttgagctttcccattccagctccccctttatcctttcgagagttatccaggggatccagggctcgaaggcctttgagcggcggtatattgctatgagcgcaagggctacgttgaagatggttaagctgacgaggatagggatgagccttatgccccagggggtgtagttcagaccgaggcctattagagggactatcgctatgctcaggccgaagcttaacgccaatctctcaaggttgtcaagctcctttctttcgggaaagagggcggttatgaagacatagcccgggaagaagaggacgaaggccaagccgaggccctttctcgccaaactgttcggggcgtagaatatgaggacgtcaaggatgagtgaaagccctatgattatgagaaggtcccagtacttccagatgcccttgggctcttccattcgaccaccttctcatgaataaaaaggtgggttaaaatggttttggtttgttggcattccttgctccgaaaatggtttaaactttgagtgtacaaattctatggaggatatcacccggagggatacaaatgaaaaaagccggattgttcttggcaatgctcttgatgttgagtgtggccgggttcgtcagtgctcatcagataactgtggacggttcgcctacggactggcaggcggacacttcaacccagaacgttaacacctggcatctttacagcaacgctggcgagtgggtctggaaggacgcaacgggagacgttcgaaccgatattcaagattgcaatccatgtgatcctggggatactgatataactgagatcaggattaccagtgatcaggattatgtgtacatcttggtcaagtttagggacataaataaggtaggagggtatctagaggatgaaactgagccctttgggaactccaagagaggacttggactgataataacgatagacaccgaccagcaatcaaattctgggcaaacttggcttccaaagtactcgaacacccaagttaactcgaatgcagcgtgggagagagctgttttcataacgacggcaaacgatggatggaattataacaaagctcacatctatgctgattacaatgaatttgatatttatgatcctagttggaacgatgtaggaagtcataactccgaagcagtcatagatgcagataatgacgttattgagatgaaactgtacaaaggagacttggggatacaggatttgtccagttctaccattagaataactgtttcaacaatagtccatgactggagcacgggtaatgcagtcattgtaggggatcagagtaattctaacgttgtggatgtaatgacaacggaatcaagcacttgggacgaggtcagtgatggctacattgactactacactgatatcgacatcttccaggtgcctttcttcagcaacctcgcggttgttctggcgtttgtcttgggtgtggtgctgctcttcaggaggctctgacccttttatctttcttccgttttgctcgcttctcggagtaaaccttttgaggatgcagagaatatatcactcaaggtgatgacaatgagggctttagcgggtgttgtagctgccatggtgatcctctcacttctacctcagaatataatcccgggcgtctcagcatacccatccgccgacgggagtccttttgactgggtctacgacaacgtaaaggccctcgatggccacgacgacctctggcactggtacaacgacggggacgactatgcgagggatctaatagctttctactactccgagaaccccgacacggtaaccatgaggatagacctcatggagcttgacgtgggtgaagagtccaatgccaactggtacatcctcatggacttcgccgccggcggccagaatgcactccccgacggtttaaccgatgcgaatgggaataccctcagcactggcatggcctgggatatagccatagcagtgtacgattcctctaactacaacgtctacttcccggactggagcgtccacaacgatgtcgttaaggccgtaaccctgaacgccgagtacgacttcatcgatgtcgagctgtac
>16	N operona: 6	first-last	TGAM_0015	gene_poz=(601-1602)	-	Conserved hypothetical protein	Belongs to DUF1616 family; 5 probable transmembrane	/position=18717 - 20918 (19317 - 20318)	/lenght=2202 (1002)	/codons=734 (334)	/complement=false	GC-compoz=53.69261477045908%	/LCI1=1.015015015015015	/LCI2=0.21931931931931922	p_i1=0.17285365072325778	p_i2=0.12337258453606142	/Tai=0.3029437318846553	/Tei=0.2110353260824553	/EEI=3.1957895537104553
tctcccacgctgcattcgagttaacttgggtgttcgagtactttggaagccaagtttgcccagaatttgattgctggtcggtgtctatcgttattatcagtccaagtcctctcttggagttcccaaagggctcagtttcatcctctagataccctcctaccttatttatgtccctaaacttgaccaagatgtacacataatcctgatcactggtaatcctgatctcagttatatcagtatccccaggatcacatggattgcaatcttgaatatcggttcgaacgtctcccgttgcgtccttccagacccactcgccagcgttgctgtaaagatgccaggtgttaacgttctgggttgaagtgtccgcctgccagtccgtaggcgaaccgtccacagttatctgatgagcactgacgaacccggccacactcaacatcaagagcattgccaagaacaatccggcttttttcatttgtatccctccgggtgatatcctccatagaatttgtacactcaaagtttaaaccattttcggagcaaggaatgccaacaaaccaaaaccattttaacccacctttttattcatgagaaggtggtcgaatggaagagcccaagggcatctggaagtactgggaccttctcataatcatagggctttcactcatccttgacgtcctcatattctacgccccgaacagtttggcgagaaagggcctcggcttggccttcgtcctcttcttcccgggctatgtcttcataaccgccctctttcccgaaagaaaggagcttgacaaccttgagagattggcgttaagcttcggcctgagcatagcgatagtccctctaataggcctcggtctgaactacaccccctggggcataaggctcatccctatcctcgtcagcttaaccatcttcaacgtagcccttgcgctcatagcaatataccgccgctcaaaggccttcgagccctggatcccctggataactctcgaaaggataaagggggagctggaatgggaaagctcaagtaggctcgacaaggccttaacggggatcctgataatcgcgatcataacctcaataggaaccctaacctacgttataacccacccgaagcccggagaggctttcacggagttctacatcctcgggccgggtgggaaggcctcagattaccccacagagctcaaagtcggccaggaggggaaggttataataggcatcgtcaaccacgagggtaggaacgttacctactacgtccagatatggctggtcaacctgacgtgggagaaccaaacgaacacaacaacgatctacgagatgtatcccctgccgggctggttcaacgtgaccctgccgaacgttccgatcaacatagaaggcaactggacgccccagttcgagacgaactacaccttcagcatcaagagacccggtgactggcaagtctggttcctcctcttcaaggacaaccaaccaaaacttccgcccgcacccccggacggcaactacgccgaaaccgagacaaggaacctgatactgaaggccatcaacgggacgatacagagcctgaagctaaacgtacacgtcaaggagtagccttacaacggcgtcccagtcgtattccgccgaaatctcgcggctaacccgaccaatcagctttaaaaaagctttgtcaaacagcagagacgccagagtatctgagagctggctctcatccacgacgaaaccgttcttcccatcctcaaccagaaacctcgcggcgttcatcggcgcgttaagagtaactaccggcaggccacaggccattgcctcaagcgccaccatcccaaagccctccctcagcgacggaagaacgaagaccttggaagccttcatcagagctataaccctcttgtaaggcagaaaacccgtaaagagaacgtttttttcgaggcccaaaccctttgccatgcgttccagtctttttctctccggcccgccgccaactatcacggccctaacgtccgggagctcctcctttaccttcaccagcgccttcagaagaaaatcaacgcccttctccgagatcagccggccgacgaatatgacgtccgactcgagctcatccggcggaattgcctgtatgaactcaacatcaacgccatttggaacaacgggcacgggcttcctgagtccggcccggagaaggtcgtgctt
>17	N operona: 7	first	TGAM_0016	gene_poz=(601-1779)	-	Glycosyltransferase, family 1	tg0017	/position=19695 - 22073 (20295 - 21473)	/lenght=2379 (1179)	/codons=793 (393)	/complement=true	GC-compoz=54.7921967769296%	/LCI1=0.9608843537414966	/LCI2=0.1920918367346938	p_i1=0.13839394161175045	p_i2=0.08434918175521297	/Tai=0.3893818170659047	/Tei=0.17591426357969167	/EEI=2.372668162538392
attcgggtgaaactctcatagccgtctacgatgttggcgacctcgagctcgcgaagcgctacggcgtcgttgtccttgagggggacagggtggtggcttttgaggagaagccggcccagccccgctcgacgctgataagtacgggtgtttacgtcttcccagagagggttatggggctcctagatgactacttgagcaacgggaacagggattcaccgggctactttgtccagtggctcctcgaaaggggggagccgattaaggcctaccgcttctccgagtactggtacgacatagggagcgcggacagctacctcgaggcccttaaaacccttctcagggagagtcatatcgaggagattcagataagcccctactcaaagataatccctcctgtggtgataaagcggggggcgaagatacttggacgctcgattatagggccgttcgcctacattggcgaggagtgcgtcatcgagaactccgacgtcagcgactcgataatcttcagaaagacgataatcaggaactcgacgatatggcgctccatcatagacgagaagtgtgagataaggaacctcgagctcaggaagagcctcgttgggggtcacgcgaagatacagaggggagagtgaaaagcttttagtcccactcctcaatctcttcacaatggagacgctgaagatagcattcgtctacgacgtcgtttacccatgggtcaagggaggcgttgagaggagaatctacgagctcgccaagaggctggctagggatcatgaggttcacgtttatggctacaagcactgggagggaaagaacgagatagagcgggatgggattcactatcacggtcttgcccccgcgccaaaacggctctaccttctcggaaagaggaaccccctgcccatgctgcgccttgcatcccgtctgcgccgtagaatcggggagtttaggtggtatgacatcgttgacgtccagaacctcttctatccgggggccctagcgctgaaaagtcttcccagcactgttattacatggcacgagttctggggcccttactggtggaggtatcttggtcccggaggtctcccaggatggctctcggagcgagctctttttacggcagaacaccatatctccgtctcatggaagaccaagcacgaccttctccgggccggactcaggaagcccgtgcccgttgttccaaatggcgttgatgttgagttcatacaggcaattccgccggatgagctcgagtcggacgtcatattcgtcggccggctgatctcggagaagggcgttgattttcttctgaaggcgctggtgaaggtaaaggaggagctcccggacgttagggccgtgatagttggcggcgggccggagagaaaaagactggaacgcatggcaaagggtttgggcctcgaaaaaaacgttctctttacgggttttctgccttacaagagggttatagctctgatgaaggcttccaaggtcttcgttcttccgtcgctgagggagggctttgggatggtggcgcttgaggcaatggcctgtggcctgccggtagttactcttaacgcgccgatgaacgccgcgaggtttctggttgaggatgggaagaacggtttcgtcgtggatgagagccagctctcagatactctggcgtctctgctgtttgacaaagcttttttaaagctgattggtcgggttagccgcgagatttcggcggaatacgactgggacgccgttgtaaggctactccttgacgtgtacgtttagcttcaggctctgtatcgtcccgttgatggccttcagtatcaggttccttgtctcggtttcggcgtagttgccgtccgggggtgcgggcggaagttttggttggttgtccttgaagaggaggaaccagacttgccagtcaccgggtctcttgatgctgaaggtgtagttcgtctcgaactggggcgtccagttgccttctatgttgatcggaacgttcggcagggtcacgttgaaccagcccggcaggggatacatctcgtagatcgttgttgtgttcgtttggttctcccacgtcaggttgaccagccatatctggacgtagtaggtaacgttcctaccctcgtggttgacgatgcctattataaccttcccctcctggccgactttgagctctgtggggtaatctgaggccttcccacccggcccgaggatgtagaactccgtgaaagcctctccgggcttcgggtgggttataacgtaggttagggttcctattgaggttatgatcgcgattatcaggatccccgttaaggccttgtcgagcctacttgagctttcccattccagctccccctttatcctttcgagagttatccaggg
>18	N operona: 7	last	TGAM_0017	gene_poz=(601-1596)	-	Sugar-phosphate nucleotydyltransferase	tg0018	/position=20839 - 23034 (21439 - 22434)	/lenght=2196 (996)	/codons=732 (332)	/complement=true	GC-compoz=54.317269076305216%	/LCI1=1.0916414904330312	/LCI2=0.1993957703927492	p_i1=0.2275207178442369	p_i2=0.09411476224897862	/Tai=0.2903077854840076	/Tei=0.18470328602408076	/EEI=3.23189882186399
aagattaaagccctgaattcaaaggtgtgggcgtagccgcttatcagggcctcggccgcgagcttcgcccctccgtagacgcttatcggttcgagcgggccgtagtcctctggggttggtatgacatctgcatcaccgtaaaccgttgatgagctcgtgaagacgaggtattctacgtttgagcctctcatcgcgttgaggaggttgtaggttatgagaacgttggtctcgtagagcagttcgggactctgggagcctattcttacctccgggttggcggcgagatggaagactacttcaacgtctttaacggcttcttcaacgattttgggatccctcatgtcgccctttatgaactcgaagcgctcgtgatcgacccaccgccttaggttgtccaaggttccagcgctgaggtcgtcgagaaccctcacctcatgtccgagctccatgagcctgtccacgaggtgcgaacctatgaacccagctccgcccgtgactagaaccttcatggtaccaccattgggagttcaaggaacagttattaagctttgggaaagtttttgtgttgagatgcctgaagtggttggggtgatacggacgatgaaggtcttaatcatggctggcggttacgcaactcgattatggcccattacaaaggacaacccaaaggccctgctccccgttggagaaaggaggataatagattacatccttgaaaaggccctaaagctcgagctgccggtttacatctccacgaaccgcttcttcgagtcccacttcagaccggttgcagagaaatacggcgtcgagctaatcgttgaggacaccctccacgaggaggagaagctcggaaccataggtgctatgaagaaggccgttgaggagctcggtttggatgattacctcgtcatagctggcgacaacctcttctcgttctcgctccaggactttctcgcgcgctattcgggtgaaactctcatagccgtctacgatgttggcgacctcgagctcgcgaagcgctacggcgtcgttgtccttgagggggacagggtggtggcttttgaggagaagccggcccagccccgctcgacgctgataagtacgggtgtttacgtcttcccagagagggttatggggctcctagatgactacttgagcaacgggaacagggattcaccgggctactttgtccagtggctcctcgaaaggggggagccgattaaggcctaccgcttctccgagtactggtacgacatagggagcgcggacagctacctcgaggcccttaaaacccttctcagggagagtcatatcgaggagattcagataagcccctactcaaagataatccctcctgtggtgataaagcggggggcgaagatacttggacgctcgattatagggccgttcgcctacattggcgaggagtgcgtcatcgagaactccgacgtcagcgactcgataatcttcagaaagacgataatcaggaactcgacgatatggcgctccatcatagacgagaagtgtgagataaggaacctcgagctcaggaagagcctcgttgggggtcacgcgaagatacagaggggagagtgaaaagcttttagtcccactcctcaatctcttcacaatggagacgctgaagatagcattcgtctacgacgtcgtttacccatgggtcaagggaggcgttgagaggagaatctacgagctcgccaagaggctggctagggatcatgaggttcacgtttatggctacaagcactgggagggaaagaacgagatagagcgggatgggattcactatcacggtcttgcccccgcgccaaaacggctctaccttctcggaaagaggaaccccctgcccatgctgcgccttgcatcccgtctgcgccgtagaatcggggagtttaggtggtatgacatcgttgacgtccagaacctcttctatccgggggccctagcgctgaaaagtcttcccagcactgttattacatggcacgagttctggggcccttactggtggaggtatcttggtcccggaggtctcccaggatggctctcggagcgagctctttttacggcagaacaccatatctccgtctcatggaagaccaagcacgaccttctccgggccggactcaggaagcccgtgcccgttgttccaaatggcgttgatgttgagttcatacaggc
>19	N operona: 8	first-last	TGAM_0018	gene_poz=(601-1551)	galE-1	UDP-glucose 4-epimerase (galE)	tg0019	/position=21926 - 24076 (22526 - 23476)	/lenght=2151 (951)	/codons=717 (317)	/complement=false	GC-compoz=55.520504731861195%	/LCI1=1.0654008438818565	/LCI2=0.20485232067510548	p_i1=0.2080996007853119	p_i2=0.10175508011495746	/Tai=0.24895837767429818	/Tei=0.19157957210346171	/EEI=3.6059095047967387
acacccgtacttatcagcgtcgagcggggctgggccggcttctcctcaaaagccaccaccctgtccccctcaaggacaacgacgccgtagcgcttcgcgagctcgaggtcgccaacatcgtagacggctatgagagtttcacccgaatagcgcgcgagaaagtcctggagcgagaacgagaagaggttgtcgccagctatgacgaggtaatcatccaaaccgagctcctcaacggccttcttcatagcacctatggttccgagcttctcctcctcgtggagggtgtcctcaacgattagctcgacgccgtatttctctgcaaccggtctgaagtgggactcgaagaagcggttcgtggagatgtaaaccggcagctcgagctttagggccttttcaaggatgtaatctattatcctcctttctccaacggggagcagggcctttgggttgtcctttgtaatgggccataatcgagttgcgtaaccgccagccatgattaagaccttcatcgtccgtatcaccccaaccacttcaggcatctcaacacaaaaactttcccaaagcttaataactgttccttgaactcccaatggtggtaccatgaaggttctagtcacgggcggagctgggttcataggttcgcacctcgtggacaggctcatggagctcggacatgaggtgagggttctcgacgacctcagcgctggaaccttggacaacctaaggcggtgggtcgatcacgagcgcttcgagttcataaagggcgacatgagggatcccaaaatcgttgaagaagccgttaaagacgttgaagtagtcttccatctcgccgccaacccggaggtaagaataggctcccagagtcccgaactgctctacgagaccaacgttctcataacctacaacctcctcaacgcgatgagaggctcaaacgtagaatacctcgtcttcacgagctcatcaacggtttacggtgatgcagatgtcataccaaccccagaggactacggcccgctcgaaccgataagcgtctacggaggggcgaagctcgcggccgaggccctgataagcggctacgcccacacctttgaattcagggctttaatcttccgcctggcgaacataataggcgagcgctcgaaccacggcgtcatctacgacttcatcaacaaactgaggaagaatccagaggagctagagatactcggtgatgggactcagaggaagagctacctccacgtgagcgacaccgttgagggaatgctccacatcttcgagcacttcaagaggtccgaaaagaccgtcgatttttacaacctcggcaacgatgactggataaccgtgaaggagatagcggagatagtgagcgaggagatgagccttaggccaaggttcgtcttcaccggtggcgtcgacggtggcaggggctggaagggggacgtcaagttcatgcgcctgagcatagagaaggcgaaggccaccggctggaggccaaggctcaacagctacgatgccgtgaggagaaccgtgagggaactgctgaagagctgacggactttagaatttttgccatttttgccgagttcttctcattcctacgggttcaggattaacgtttataaagcggggccggtatttaggttagcggaaggtgtggactatggtcagcacgctcatcatcgtcatagccggcataatggccttctgggtgctcgtctatgcggcctttggtaggagagaggaagagaacgaggaagagggaatagccgttgatctgttcgtgataatgtggagaacgaagagggtcttaggcttcatagacaggctcgcctcgcgggggagaaagttctggaaggtttacggcgacgttgggatagcccttgggttcctgggcatggccttcgttttctacgccctgcttaaaacagccatcgccacgatccagacccacgggaagcaggctggggttcagctcgtcattcctggactgactatccccctctggtacggccttgtaggacttgccgttgtcatggtcgtccacgagctcagtcacggcgtcgttgctagggccgataagctgcccctgaagtcagttggtctcgtgctcttcttcgtgatccccggcgccttcgtggagccagatgagga
>20	N operona: 9	first-last	TGAM_0019	gene_poz=(601-1749)	-	Peptidase M50, mammalian sterol-regulatory	Contains PDZ/DHR/GLGF domain and SREBP signature; 7	/position=22977 - 25325 (23577 - 24725)	/lenght=2349 (1149)	/codons=783 (383)	/complement=false	GC-compoz=55.96170583115752%	/LCI1=1.0410122164048865	/LCI2=0.2861256544502617	p_i1=0.1906842696719051	p_i2=0.24377813677075494	/Tai=0.27356588322661146	/Tei=0.31940032309367944	/EEI=3.3561304370027902
cggccgaggccctgataagcggctacgcccacacctttgaattcagggctttaatcttccgcctggcgaacataataggcgagcgctcgaaccacggcgtcatctacgacttcatcaacaaactgaggaagaatccagaggagctagagatactcggtgatgggactcagaggaagagctacctccacgtgagcgacaccgttgagggaatgctccacatcttcgagcacttcaagaggtccgaaaagaccgtcgatttttacaacctcggcaacgatgactggataaccgtgaaggagatagcggagatagtgagcgaggagatgagccttaggccaaggttcgtcttcaccggtggcgtcgacggtggcaggggctggaagggggacgtcaagttcatgcgcctgagcatagagaaggcgaaggccaccggctggaggccaaggctcaacagctacgatgccgtgaggagaaccgtgagggaactgctgaagagctgacggactttagaatttttgccatttttgccgagttcttctcattcctacgggttcaggattaacgtttataaagcggggccggtatttaggttagcggaaggtgtggactatggtcagcacgctcatcatcgtcatagccggcataatggccttctgggtgctcgtctatgcggcctttggtaggagagaggaagagaacgaggaagagggaatagccgttgatctgttcgtgataatgtggagaacgaagagggtcttaggcttcatagacaggctcgcctcgcgggggagaaagttctggaaggtttacggcgacgttgggatagcccttgggttcctgggcatggccttcgttttctacgccctgcttaaaacagccatcgccacgatccagacccacgggaagcaggctggggttcagctcgtcattcctggactgactatccccctctggtacggccttgtaggacttgccgttgtcatggtcgtccacgagctcagtcacggcgtcgttgctagggccgataagctgcccctgaagtcagttggtctcgtgctcttcttcgtgatccccggcgccttcgtggagccagatgaggaggaactcaagagggccccgctcaggacgaggctaagggtctacggggccggctcgctcgccaacctcctcgtggctttactcgcgcttctcatcatgaacttggcactgacaccccttctccagcccgccggaatagaagtggcgggcgttataagcgactcccccgcctctggagttcttgagaggggagacgttatagtggccataaacggcaccgcgataaaaacgctcgaagattttgagaatttcataaacaccacaagacccaaccagaccatcgcgataaccgtcctgagaaacggagaagaaaaaaccgtgaagctgaagctcggcgcaagggaggacaacccagagaggccgttcataggtatctacctcggccagcactacagatctaggatagggcacgagaacatagtgtttccgctgttcttctcgttctactggatatacttcctcaactttggaataggcctgatgaacttattcccgctggttccgctggacggaggaagaatgctcgacgacctgctgaaggagtacattcccgagggccttgcaaagccgctcaggtacgcggtcatcgcgattggtctaacgttgctcggcctcaatctctggccggctctcctccaccttgcccgctagcattcatctttcctttttctgaagcggaacaccccattccaagcgcccataataggagccggcgtcaagggacccaacctttttaaaagccttttcttagggcaacccatgccagccaaatgctccaagtgcggtcgtccagcggtctaccacgcgcgctacacgggaagatactactgccacaagcacttcaacgagatggttgagaagaagttcaaggaaacggtcaagaagtaccgcctcatagagaagggcgagcgaatagcagttggggtttccggaggaaaggacagcgttgttctaatgcatctcctggccaagctccgggagaagtttccgtttgaactcgtcgcgataacgatagacgagggcatagccggctacagaccaaagagcgttgagatagccaagaggaacgcgaggaagctcggtatagagcaccgcatctattccttcaaggagtacatcggcttcaccctcgacgagaccgttgggataatggggagctttgagaggggcgagcgcgttggagcgtgctcctactgcggtgtctggaggcgctggctcctcaactacgcggccaaggacgtcggcgccgac
>21	N operona: 10	first-last	TGAM_0020	gene_poz=(601-1578)	-	PP-loop ATPase, YdaO-type	tg0021	/position=24234 - 26411 (24834 - 25811)	/lenght=2178 (978)	/codons=726 (326)	/complement=false	GC-compoz=56.5439672801636%	/LCI1=1.1046153846153846	/LCI2=0.3846153846153848	p_i1=0.23736409239953762	p_i2=0.447826491989521	/Tai=0.2784933662047361	/Tei=0.5030438427905689	/EEI=3.5559246606698642
gactcccccgcctctggagttcttgagaggggagacgttatagtggccataaacggcaccgcgataaaaacgctcgaagattttgagaatttcataaacaccacaagacccaaccagaccatcgcgataaccgtcctgagaaacggagaagaaaaaaccgtgaagctgaagctcggcgcaagggaggacaacccagagaggccgttcataggtatctacctcggccagcactacagatctaggatagggcacgagaacatagtgtttccgctgttcttctcgttctactggatatacttcctcaactttggaataggcctgatgaacttattcccgctggttccgctggacggaggaagaatgctcgacgacctgctgaaggagtacattcccgagggccttgcaaagccgctcaggtacgcggtcatcgcgattggtctaacgttgctcggcctcaatctctggccggctctcctccaccttgcccgctagcattcatctttcctttttctgaagcggaacaccccattccaagcgcccataataggagccggcgtcaagggacccaacctttttaaaagccttttcttagggcaacccatgccagccaaatgctccaagtgcggtcgtccagcggtctaccacgcgcgctacacgggaagatactactgccacaagcacttcaacgagatggttgagaagaagttcaaggaaacggtcaagaagtaccgcctcatagagaagggcgagcgaatagcagttggggtttccggaggaaaggacagcgttgttctaatgcatctcctggccaagctccgggagaagtttccgtttgaactcgtcgcgataacgatagacgagggcatagccggctacagaccaaagagcgttgagatagccaagaggaacgcgaggaagctcggtatagagcaccgcatctattccttcaaggagtacatcggcttcaccctcgacgagaccgttgggataatggggagctttgagaggggcgagcgcgttggagcgtgctcctactgcggtgtctggaggcgctggctcctcaactacgcggccaaggacgtcggcgccgacaagctggccgtcggccacaacctcgacgacgaggttcagatgttcataatgaacattcttcgtggagacatagcgagactgggaagaacgggcccctattacgaggaaatccacccggagctcgtcccgaggataaagcccctccgcgagattccggagaaggagatagtgctatacgcggtcctgaacaacattgaggttgacctgagcgagtgcccctacgcggtcgaggccttccgagccgaaatccgcgactggctcaacgagatggaggagagacacccgggaacgaagtaccagatactcaggagctacgacaagctcttcccgctaatagcgaagacctacacgaagaaaaccagcgagctgaaccgctgtaagatatgtggccagccgacgacgggggagatatgcaaggcctgccagttccgccttcaggtcgagaggaaggcgagggaaaagggcctgacgttcagggttgagtaaactgaacagctatttataaagacctgtttagtatactgaacaacttgtcttgttaaacttcaccaggtgttccccttgattatcgagacggccattccctttgaggagcttgaggagataaggcgaaagagcggggcagaggtcaagctgactcttctcggaaccatcgagaggaacgggatagtcctcaatcgggttctcgtggaaggccatccagaggaaatcgagcgcttcatggggaagcttaagctcgcgagagccggcggttagtttgcgccccaaacttccgggcgggtatttaaaggctcactcaaacttttcccggtgggagcatggaggaacttagtgaagctctaaaggccatcgagagggagctcaacttcgcgaagaaggcgtatagagcgagcgttttcctctactgggcgtgggcgatgcccggggtttacctcctcgcacaaatcctgttaaagtacgccgggattggtgaaggaagcgccatccagtggctttcgctggcagcagtcgtgggcttcatcgtcgaagagagaaagaccttcagaagggttattcagctggaagaggccctggagcacattgagg
>22	N operona: 11	first-last	TGAM_0021	gene_poz=(601-804)	-	Conserved hypothetical protein	tg0022	/position=25278 - 26681 (25878 - 26081)	/lenght=1404 (204)	/codons=468 (68)	/complement=false	GC-compoz=55.88235294117647%	/LCI1=1.2388059701492538	/LCI2=0.2522388059701492	p_i1=0.3461765349666909	p_i2=0.17909218487210046	/Tai=0.3252651712364262	/Tei=0.2611829663848904	/EEI=2.7185377924646956
tggaggcgctggctcctcaactacgcggccaaggacgtcggcgccgacaagctggccgtcggccacaacctcgacgacgaggttcagatgttcataatgaacattcttcgtggagacatagcgagactgggaagaacgggcccctattacgaggaaatccacccggagctcgtcccgaggataaagcccctccgcgagattccggagaaggagatagtgctatacgcggtcctgaacaacattgaggttgacctgagcgagtgcccctacgcggtcgaggccttccgagccgaaatccgcgactggctcaacgagatggaggagagacacccgggaacgaagtaccagatactcaggagctacgacaagctcttcccgctaatagcgaagacctacacgaagaaaaccagcgagctgaaccgctgtaagatatgtggccagccgacgacgggggagatatgcaaggcctgccagttccgccttcaggtcgagaggaaggcgagggaaaagggcctgacgttcagggttgagtaaactgaacagctatttataaagacctgtttagtatactgaacaacttgtcttgttaaacttcaccaggtgttccccttgattatcgagacggccattccctttgaggagcttgaggagataaggcgaaagagcggggcagaggtcaagctgactcttctcggaaccatcgagaggaacgggatagtcctcaatcgggttctcgtggaaggccatccagaggaaatcgagcgcttcatggggaagcttaagctcgcgagagccggcggttagtttgcgccccaaacttccgggcgggtatttaaaggctcactcaaacttttcccggtgggagcatggaggaacttagtgaagctctaaaggccatcgagagggagctcaacttcgcgaagaaggcgtatagagcgagcgttttcctctactgggcgtgggcgatgcccggggtttacctcctcgcacaaatcctgttaaagtacgccgggattggtgaaggaagcgccatccagtggctttcgctggcagcagtcgtgggcttcatcgtcgaagagagaaagaccttcagaagggttattcagctggaagaggccctggagcacattgaggaaacgcccaggggttacgttcttgcccaggttatcgtgtggcctctctcggccctgattgccagcatgtacaccgagaatgatggcctgtggatgctggtcttcatcgggctcggcctgctcctcctgacgggcgttgagttcatcttcactggaaaaagggactggaagacagcgctggcaggggtgatactgctctcctcgacggctctctgcacgggctttggctacgccgtgatggccgttgcattcgcattctcgctcacggctt
>23	N operona: 12	first	TGAM_0022	gene_poz=(601-1170)	-	Hypothetical protein	5 probable transmembrane helices predicted by	/position=25544 - 27313 (26144 - 26713)	/lenght=1770 (570)	/codons=590 (190)	/complement=false	GC-compoz=56.666666666666664%	/LCI1=1.0952380952380953	/LCI2=0.22839506172839502	p_i1=0.23023415326125662	p_i2=0.13788353208349485	/Tai=0.3112667268964544	/Tei=0.22409517887514538	/EEI=3.0396888508811823
ctacgcggtcgaggccttccgagccgaaatccgcgactggctcaacgagatggaggagagacacccgggaacgaagtaccagatactcaggagctacgacaagctcttcccgctaatagcgaagacctacacgaagaaaaccagcgagctgaaccgctgtaagatatgtggccagccgacgacgggggagatatgcaaggcctgccagttccgccttcaggtcgagaggaaggcgagggaaaagggcctgacgttcagggttgagtaaactgaacagctatttataaagacctgtttagtatactgaacaacttgtcttgttaaacttcaccaggtgttccccttgattatcgagacggccattccctttgaggagcttgaggagataaggcgaaagagcggggcagaggtcaagctgactcttctcggaaccatcgagaggaacgggatagtcctcaatcgggttctcgtggaaggccatccagaggaaatcgagcgcttcatggggaagcttaagctcgcgagagccggcggttagtttgcgccccaaacttccgggcgggtatttaaaggctcactcaaacttttcccggtgggagcatggaggaacttagtgaagctctaaaggccatcgagagggagctcaacttcgcgaagaaggcgtatagagcgagcgttttcctctactgggcgtgggcgatgcccggggtttacctcctcgcacaaatcctgttaaagtacgccgggattggtgaaggaagcgccatccagtggctttcgctggcagcagtcgtgggcttcatcgtcgaagagagaaagaccttcagaagggttattcagctggaagaggccctggagcacattgaggaaacgcccaggggttacgttcttgcccaggttatcgtgtggcctctctcggccctgattgccagcatgtacaccgagaatgatggcctgtggatgctggtcttcatcgggctcggcctgctcctcctgacgggcgttgagttcatcttcactggaaaaagggactggaagacagcgctggcaggggtgatactgctctcctcgacggctctctgcacgggctttggctacgccgtgatggccgttgcattcgcattctcgctcacggcttaccttcacctgaagggggcaatgagggagtaacatgctcgaagaactggcgaggctctcaaggtctccgctcggcaatccgacgaggttagccatagcgctctacctgctgtcgagggaaagggcgaccttcgtgagcctgagaaaagccttgaagctcaccgccggaaaccttgaatttcacctgaagacgcttgaggaggccggaatcgttaggacgtactacggcttcgggaggaggccgaggaagttcgtcgaaataaccgaagagggaattgaagagctcagggaagtcctcaaaatcctgcgggaggtgaccggggatgattgagttcgcggttgcccttaccctgtggctgttgattttatccgcttcagggaccgttgccaccctggtcgccgggagatgggcgaaaaaggccggcttcgcgatgcaactgacgatgtttttcctctcgcttgcggtgatcgagctcatgggcgggccccagaggtttggactcgttcccgatttcagatacgttccccaggcagttgttctcggctttggtgcctcgcttataatcaacctgctcgaaggtaatccctcagttccgatggaggagttcatgcccgagggcgttgaaaggctcg
>24	N operona: 12	middle	TGAM_0023	gene_poz=(601-897)	-	Transcription regulator, ArsR family	tg0024	/position=26115 - 27611 (26715 - 27011)	/lenght=1497 (297)	/codons=499 (99)	/complement=false	GC-compoz=55.892255892255896%	/LCI1=1.1360544217687074	/LCI2=0.14319727891156464	p_i1=0.2618132904086486	p_i2=0.03350071848576835	/Tai=0.2668195851531091	/Tei=0.13015064663719153	/EEI=3.0878268041867605
ggctcactcaaacttttcccggtgggagcatggaggaacttagtgaagctctaaaggccatcgagagggagctcaacttcgcgaagaaggcgtatagagcgagcgttttcctctactgggcgtgggcgatgcccggggtttacctcctcgcacaaatcctgttaaagtacgccgggattggtgaaggaagcgccatccagtggctttcgctggcagcagtcgtgggcttcatcgtcgaagagagaaagaccttcagaagggttattcagctggaagaggccctggagcacattgaggaaacgcccaggggttacgttcttgcccaggttatcgtgtggcctctctcggccctgattgccagcatgtacaccgagaatgatggcctgtggatgctggtcttcatcgggctcggcctgctcctcctgacgggcgttgagttcatcttcactggaaaaagggactggaagacagcgctggcaggggtgatactgctctcctcgacggctctctgcacgggctttggctacgccgtgatggccgttgcattcgcattctcgctcacggcttaccttcacctgaagggggcaatgagggagtaacatgctcgaagaactggcgaggctctcaaggtctccgctcggcaatccgacgaggttagccatagcgctctacctgctgtcgagggaaagggcgaccttcgtgagcctgagaaaagccttgaagctcaccgccggaaaccttgaatttcacctgaagacgcttgaggaggccggaatcgttaggacgtactacggcttcgggaggaggccgaggaagttcgtcgaaataaccgaagagggaattgaagagctcagggaagtcctcaaaatcctgcgggaggtgaccggggatgattgagttcgcggttgcccttaccctgtggctgttgattttatccgcttcagggaccgttgccaccctggtcgccgggagatgggcgaaaaaggccggcttcgcgatgcaactgacgatgtttttcctctcgcttgcggtgatcgagctcatgggcgggccccagaggtttggactcgttcccgatttcagatacgttccccaggcagttgttctcggctttggtgcctcgcttataatcaacctgctcgaaggtaatccctcagttccgatggaggagttcatgcccgagggcgttgaaaggctcgttcttctcctcattctagctccgctgggagaagaagtcttcacgagggggctcatcgagggttatattttgggctacggccatttttggagcgcaatactcttttcggctctgctcttcgcccttccccactggatggcctacgaagggagcaaaaaacggaagattgttgctgtcgggggagccttcgttctcggctcgctggccggctacctcttcgcgcttggaggcataatcccggcaatcgtgcttcactcctcggcgaatttggcgggactgattgtcttaaggtttaaaga
>25	N operona: 12	last	TGAM_0024	gene_poz=(601-1224)	-	Zinc-dependant protease, putative	6 probable transmembrane helices predicted by	/position=26404 - 28227 (27004 - 27627)	/lenght=1824 (624)	/codons=608 (208)	/complement=false	GC-compoz=54.48717948717948%	/LCI1=1.1513687600644122	/LCI2=0.24798711755233493	p_i1=0.27399898939725154	p_i2=0.171444346424977	/Tai=0.3668502369100124	/Tei=0.2542999117824793	/EEI=2.51438117719515
cattgaggaaacgcccaggggttacgttcttgcccaggttatcgtgtggcctctctcggccctgattgccagcatgtacaccgagaatgatggcctgtggatgctggtcttcatcgggctcggcctgctcctcctgacgggcgttgagttcatcttcactggaaaaagggactggaagacagcgctggcaggggtgatactgctctcctcgacggctctctgcacgggctttggctacgccgtgatggccgttgcattcgcattctcgctcacggcttaccttcacctgaagggggcaatgagggagtaacatgctcgaagaactggcgaggctctcaaggtctccgctcggcaatccgacgaggttagccatagcgctctacctgctgtcgagggaaagggcgaccttcgtgagcctgagaaaagccttgaagctcaccgccggaaaccttgaatttcacctgaagacgcttgaggaggccggaatcgttaggacgtactacggcttcgggaggaggccgaggaagttcgtcgaaataaccgaagagggaattgaagagctcagggaagtcctcaaaatcctgcgggaggtgaccggggatgattgagttcgcggttgcccttaccctgtggctgttgattttatccgcttcagggaccgttgccaccctggtcgccgggagatgggcgaaaaaggccggcttcgcgatgcaactgacgatgtttttcctctcgcttgcggtgatcgagctcatgggcgggccccagaggtttggactcgttcccgatttcagatacgttccccaggcagttgttctcggctttggtgcctcgcttataatcaacctgctcgaaggtaatccctcagttccgatggaggagttcatgcccgagggcgttgaaaggctcgttcttctcctcattctagctccgctgggagaagaagtcttcacgagggggctcatcgagggttatattttgggctacggccatttttggagcgcaatactcttttcggctctgctcttcgcccttccccactggatggcctacgaagggagcaaaaaacggaagattgttgctgtcgggggagccttcgttctcggctcgctggccggctacctcttcgcgcttggaggcataatcccggcaatcgtgcttcactcctcggcgaatttggcgggactgattgtcttaaggtttaaagaaaaaaacggaaactaaccggacttttctggcttctctatctcaacccttccccttatcagcctgaaagtataaccctcaacactcggctcaaaatcggggagcggtgagctcctgacaaagaacttctcgacgccaaagttctcggtgggctggaactctatgacgtactggctgtacagggacatccaggaaacgagctcatcggaagcgcggctccggttgaggaggaatatgttgaggggcctcttcctcttttccgaaattctggcgcgctccttgagggccatgagcctctgaaagacgcggatgaagttcttctcaccgaggaggaaggccattccatcaactgtaacgtctattcctaccggccttctgtcgccgatccgctccgtgagtacgcgccggtagagcctgttgtacttggggaggaacgtgctctcatctatggtcgggtcagtgtaaacgtaatcctccgagtacttgaggccgtagaaggaggagaatatgtccacgaccgcgaggtctccccttcttccgagctcgtcgatatcgaagtttacagccctgagctccatacggaggggtgtaatcggaagaactgaatcgaggatgacg
>26	N operona: 13	first-last	TGAM_0025	gene_poz=(601-1368)	-	Conserved hypothetical protein	tg0026	/position=27024 - 28991 (27624 - 28391)	/lenght=1968 (768)	/codons=656 (256)	/complement=true	GC-compoz=54.6875%	/LCI1=1.138562091503268	/LCI2=0.24156862745098037	p_i1=0.26379703255134407	p_i2=0.16013457854971916	/Tai=0.2982652205015087	/Tei=0.24412112069474726	/EEI=2.919911676544304
aaagcccgccataacgagccacattgcgaagactgaaaaggctatgaaggtaaggaagccggttgcgaggctggcctcctccgtgatgccggggttcaggtctggaacgatgacccagccgagtacgatgccggttgcccaggagagtcctatgaggatccccgcgaggggagagctctcgatctcccttcctgtaacccttccgagccttttaagtctcttccagattctccccgtgaagaccattgcaacggcaaagcccagcggccagtagattagattgaactgccaggaaatatcaaagatgcccagcatgacgtagtacaggagcattatggccagccacaccgcgaagttcatcgccccgtacatctttccagcggctatcagcctgccctccacacgctcaaggacactcttcagttcgctaacctcctccattttcctcaccattggatgttacgctgaccgcttatttagccgattgtttctctgaatctcagagcacaatggtttacgagtactatcagagaggcctttctttgaacactttggggagttagtgttaaatactttaatgcatgatcatcaaattggtgattgggtgtggaattgctgagcacaggtattcctctgctcgacgaggcccttggagggggtctcctcgaggacagcaatctcctgataatttacacgacgtactcgcgggggtgggcgctcggttttgagatagtgcggcgcaggataggtatgggtgactttggcgtcatcctcgattcagttcttccgattacacccctccgtatggagctcagggctgtaaacttcgatatcgacgagctcggaagaaggggagacctcgcggtcgtggacatattctcctccttctacggcctcaagtactcggaggattacgtttacactgacccgaccatagatgagagcacgttcctccccaagtacaacaggctctaccggcgcgtactcacggagcggatcggcgacagaaggccggtaggaatagacgttacagttgatggaatggccttcctcctcggtgagaagaacttcatccgcgtctttcagaggctcatggccctcaaggagcgcgccagaatttcggaaaagaggaagaggcccctcaacatattcctcctcaaccggagccgcgcttccgatgagctcgtttcctggatgtccctgtacagccagtacgtcatagagttccagcccaccgagaactttggcgtcgagaagttctttgtcaggagctcaccgctccccgattttgagccgagtgttgagggttatactttcaggctgataaggggaagggttgagatagagaagccagaaaagtccggttagtttccgtttttttctttaaaccttaagacaatcagtcccgccaaattcgccgaggagtgaagcacgattgccgggattatgcctccaagcgcgaagaggtagccggccagcgagccgagaacgaaggctcccccgacagcaacaatcttccgttttttgctcccttcgtaggccatccagtggggaagggcgaagagcagagccgaaaagagtattgcgctccaaaaatggccgtagcccaaaatataaccctcgatgagccccctcgtgaagacttcttctcccagcggagctagaatgaggagaagaacgagcctttcaacgccctcgggcatgaactcctccatcggaactgagggattaccttcgagcaggttgattataagcgaggcaccaaagccgagaacaactgcctggggaacgtatctgaaatcgggaacgagtccaaacctctggggcccgcccatgagctcgatcaccgcaagcgagaggaaaaacatcgtcagttgcatcgcgaagccggcctttttcgcccatctcccggcgaccagggtggcaacggtccctgaagcggataaaatcaacagccacagggtaagg
>27	N operona: 14	first	TGAM_0026	gene_poz=(601-1221)	-	Conserved hypothetical protein	6 probable transmembrane helices predicted by	/position=27951 - 29771 (28551 - 29171)	/lenght=1821 (621)	/codons=607 (207)	/complement=false	GC-compoz=56.84380032206119%	/LCI1=0.9741100323624595	/LCI2=0.28236245954692557	p_i1=0.14646375650208293	p_i2=0.2363164966688163	/Tai=0.3182379932763211	/Tei=0.31268484700193466	/EEI=2.857879756735656
tccatcaactgtaacgtctattcctaccggccttctgtcgccgatccgctccgtgagtacgcgccggtagagcctgttgtacttggggaggaacgtgctctcatctatggtcgggtcagtgtaaacgtaatcctccgagtacttgaggccgtagaaggaggagaatatgtccacgaccgcgaggtctccccttcttccgagctcgtcgatatcgaagtttacagccctgagctccatacggaggggtgtaatcggaagaactgaatcgaggatgacgccaaagtcacccatacctatcctgcgccgcactatctcaaaaccgagcgcccacccccgcgagtacgtcgtgtaaattatcaggagattgctgtcctcgaggagaccccctccaagggcctcgtcgagcagaggaatacctgtgctcagcaattccacacccaatcaccaatttgatgatcatgcattaaagtatttaacactaactccccaaagtgttcaaagaaaggcctctctgatagtactcgtaaaccattgtgctctgagattcagagaaacaatcggctaaataagcggtcagcgtaacatccaatggtgaggaaaatggaggaggttagcgaactgaagagtgtccttgagcgtgtggagggcaggctgatagccgctggaaagatgtacggggcgatgaacttcgcggtgtggctggccataatgctcctgtactacgtcatgctgggcatctttgatatttcctggcagttcaatctaatctactggccgctgggctttgccgttgcaatggtcttcacggggagaatctggaagagacttaaaaggctcggaagggttacaggaagggagatcgagagctctcccctcgcggggatcctcataggactctcctgggcaaccggcatcgtactcggctgggtcatcgttccagacctgaaccccggcatcacggaggaggccagcctcgcaaccggcttccttaccttcatagccttttcagtcttcgcaatgtggctcgttatggcgggctttagccccaaaaacggcgagcgcgagataatccccgcgttcctgatcccggcactcgggatactacgttccaccggcatggcagagggagctatagcctgggccggcttcgtcgtcggactggggttttcgctcaccgtgctctggtacctctattcagcattcaaagcaatcgagcggtgataggatggaatcgctcagggagctcacgagaaaccacttcctcgggaacccgataaggttagggatcatgctctacctcctgccaaggggaaaagttctcttcaaggaactcctcggagttcttgaggtaacccccggaaacctcgactcccatctaagaaccctcgaaaaagcgggctacgtaaagctttacaaggtcttcgccgacaggccgagaacggcggtaaggataacggagaagggggcggaagagacggcgaggtacctgagggccctcaaaagcgtgcttgaggggatgggatgatcacatcgcttaatcgctcaaggagaacggataatccctcctcccgaccatccagagcccgaagagcgccccgagggtgtccatgagcaggtctcgcaacttgttagcggtgctctccgctatgaaaccaatccagctctcactcagcttttccgcaatctcccagccgagcgataacccgtaaaagaccacgaaggaatatgcaactatttgccccctcgtgaggttaatcccaagagacctcaagcccgagagaatttcggcagtaataagccacaccgtaagtcccccgagaa
>28	N operona: 14	last	TGAM_0027	gene_poz=(601-900)	-	Transcription regulator, ArsR family	tg0028	/position=28576 - 30075 (29176 - 29475)	/lenght=1500 (300)	/codons=500 (100)	/complement=false	GC-compoz=55.333333333333336%	/LCI1=1.2962962962962963	/LCI2=0.33905723905723906	p_i1=0.39508086926040153	p_i2=0.3528684742201962	/Tai=0.24735507632795972	/Tei=0.41758162679817656	/EEI=3.284837934492267
gtgtccttgagcgtgtggagggcaggctgatagccgctggaaagatgtacggggcgatgaacttcgcggtgtggctggccataatgctcctgtactacgtcatgctgggcatctttgatatttcctggcagttcaatctaatctactggccgctgggctttgccgttgcaatggtcttcacggggagaatctggaagagacttaaaaggctcggaagggttacaggaagggagatcgagagctctcccctcgcggggatcctcataggactctcctgggcaaccggcatcgtactcggctgggtcatcgttccagacctgaaccccggcatcacggaggaggccagcctcgcaaccggcttccttaccttcatagccttttcagtcttcgcaatgtggctcgttatggcgggctttagccccaaaaacggcgagcgcgagataatccccgcgttcctgatcccggcactcgggatactacgttccaccggcatggcagagggagctatagcctgggccggcttcgtcgtcggactggggttttcgctcaccgtgctctggtacctctattcagcattcaaagcaatcgagcggtgataggatggaatcgctcagggagctcacgagaaaccacttcctcgggaacccgataaggttagggatcatgctctacctcctgccaaggggaaaagttctcttcaaggaactcctcggagttcttgaggtaacccccggaaacctcgactcccatctaagaaccctcgaaaaagcgggctacgtaaagctttacaaggtcttcgccgacaggccgagaacggcggtaaggataacggagaagggggcggaagagacggcgaggtacctgagggccctcaaaagcgtgcttgaggggatgggatgatcacatcgcttaatcgctcaaggagaacggataatccctcctcccgaccatccagagcccgaagagcgccccgagggtgtccatgagcaggtctcgcaacttgttagcggtgctctccgctatgaaaccaatccagctctcactcagcttttccgcaatctcccagccgagcgataacccgtaaaagaccacgaaggaatatgcaactatttgccccctcgtgaggttaatcccaagagacctcaagcccgagagaatttcggcagtaataagccacaccgtaagtcccccgagaaagtggcttatcatatccgcgttcctccagtccctgtggaaaaggtcgtagcccgtgaacgggacgtttacgagcgaaacgtgaaccgctatgaatatggaaagaactgccatagtcttttcatcgtaaactggagccaaaaatggcctgagcttctcgggagggttcggaagccttctcggaaggactaagggaaccgagagaccagccattgccagcaaggttcggtaaatgtggtcgctcctcccgttaagcaaagccgtcaaaaggcccaggaagaccagaaagagtgaggacagcataac
>29	N operona: 15	first	TGAM_0028	gene_poz=(601-1218)	-	Conserved hypothetical protein	4 probable transmembrane helices predicted by	/position=28885 - 30702 (29485 - 30102)	/lenght=1818 (618)	/codons=606 (206)	/complement=true	GC-compoz=52.42718446601942%	/LCI1=1.1056910569105691	/LCI2=0.2523577235772358	p_i1=0.23818697615898823	p_i2=0.1793078110559846	/Tai=0.44613006000641997	/Tei=0.26137702995038614	/EEI=2.2197996903904937
gaagcgcatagaactcctcgaaacacagctgagggaagctaaagcggtcatcgagaggctgagcagggatttggtcaaggtcaagaggatgaacgtggttgaaatccgcggtagcgcggttccgctgaaagttcttagagtcctcagctggcgcgagctcgagaggatagagcgcgaggtcggattgaggaggggcgacgtcctcttcgtggtgaatcccgcaggagctggaaaagcgatagcggaagagctcgtcgagaagggaattaaagccttgataaccgagaagcccctcccggggcccgtcagagaagttctccgcgaggctcatctgcccttcttcacgagcgaagagctcgacgtcaaaagggttgacgagttcgcggtcgtcgagcgggagacgctggagagggccatcgaggagttgttagagcgctggaagaaggaggacgaggagagggaggcggagaagttcctcaggcttgtggaggagtacaggattgagcgcatcagggagctcaggagaaaggccgaggaagagcttgaagcggagaagaggaaaaggtaagggctttaagccccagcgccctacatattccggtgacggaaatcaagctggaacgaattgttatgctgtcctcactctttctggtcttcctgggccttttgacggctttgcttaacgggaggagcgaccacatttaccgaaccttgctggcaatggctggtctctcggttcccttagtccttccgagaaggcttccgaaccctcccgagaagctcaggccatttttggctccagtttacgatgaaaagactatggcagttctttccatattcatagcggttcacgtttcgctcgtaaacgtcccgttcacgggctacgaccttttccacagggactggaggaacgcggatatgataagccactttctcgggggacttacggtgtggcttattactgccgaaattctctcgggcttgaggtctcttgggattaacctcacgagggggcaaatagttgcatattccttcgtggtcttttacgggttatcgctcggctgggagattgcggaaaagctgagtgagagctggattggtttcatagcggagagcaccgctaacaagttgcgagacctgctcatggacaccctcggggcgctcttcgggctctggatggtcgggaggagggattatccgttctccttgagcgattaagcgatgtgatcatcccatcccctcaagcacgcttttgagggccctcaggtacctcgccgtctcttccgcccccttctccgttatccttaccgccgttctcggcctgtcggcgaagaccttgtaaagctttacgtagcccgctttttcgagggttcttagatgggagtcgaggtttccgggggttacctcaagaactccgaggagttccttgaagagaacttttccccttggcaggaggtagagcatgatccctaaccttatcgggttcccgaggaagtggtttctcgtgagctccctgagcgattccatcctatcaccgctcgattgctttgaatgctgaatagaggtaccagagcacggtgagcgaaaaccccagtccgacgacgaagccggcccaggctatagctccctctgccatgccggtggaacgtagtatcccgagtgccgggatcaggaacgcggggattatctcgcgctcgccgtttttggggctaaagcccgccataacgagccacattgcgaagactgaaaaggctatgaaggtaaggaagccggttgcgaggctggcctcctccgtgatgccggggttcaggtctggaa
>30	N operona: 15	last	TGAM_0029	gene_poz=(601-2607)	-	Conserved hypothetical protein	Belongs to DUF460 family	/position=29535 - 32741 (30135 - 32141)	/lenght=3207 (2007)	/codons=1069 (669)	/complement=true	GC-compoz=58.794220229197805%	/LCI1=1.159680638722555	/LCI2=0.32649700598802384	p_i1=0.28068092078308715	p_i2=0.3265486353901835	/Tai=0.22756055609512793	/Tei=0.39389377185116514	/EEI=4.138695012448925
ggaacttacgtctgcaacaccgcgatgttcacagctttgcacactatagccgtctctggaatggaaacgaaagcaggcttcatccacgtgcctttcagccacgcccaggcccttgagaagccgagaccgtctatggctcaggaaacgataaacgaggcgataaggaaagcgctggagtcactccttgaatagctcgttgaaatcgatctcgtagacgacggagccgttgaagctctgggcctccttgaagcgcgctatgagtgagcttagggtctctatcaaggctccccgtatctcgctcattattttctccgcttcttccctgctcctgagctcaaagactttgtccctcagttcggagagctttatctcctcctctccgagttttattgaggggtctatgccacttaggaccttttcgagttcctcatcgaactccagctccctcaccctgacccggtatactccggtgagaacgtcgtactccttgtcaaacaccaccctcatcttcatgttaccacctacgtacttttggcgttggattagataaccgttttggtggcaactttttaaaggctcctccgtacccggtattaagaggtggtgctcattcttatcattggcatcgacgtcgtcggtgagaacccaaagcgcttcgcgctcgtgagctggtacaacgggaggcttgaacgaaagggcgagttcacactctatcgcttaatccgctttatcagagcaaagaggccggatatcgtggcgattgacagcgtcaccgagctcggcgacgacctgaggaagttcctccgggcacttcctcctggcacgaagctcgtccaggtaacggggaggcccggcgagcagcgctcactccagagcctcgcgagggagcacgggataaggacgaccgacaggttcgacccctatgaggaggcgaagctctcggcacttctcgcgagtaagggagtcggctacgaggtcttggccttcgaggacgaggtcatagtcaaggtaaccaggggaaggagtcacggcaagggtggatggagccaggacaggtatagaaagcgcgttcacaacctcgtccgcgacaaggttagggaaatcgaggacaggctgaggaaggctggggttcccttcgacctcgagaccgaggagaaggactacggcttagccagaggcgagttcagaatctacgcgagcagggaagagctcgctggaatcgtgaggcctatgcgaggcggcgacgtcgaggtcaggatttaccccgtcgagagggccgagcttggcttcgccccacttaagggcgaggaggccgtgagggaaaggcggagcgtcatcgttggcatagacccgggcataacggttggaatagcggtaatagacctcaacggcaacgtgctggcactccacagcgagaggaacatgccggtcggcgaggtcttcaggttcataagcgagatcgggcacccggttatagttgccaccgatgtttccccggccccgggttttgtcgagaagatagcccgctcctttaaagctaatctcttcgtcccgagggagagcttaagggtcgaggagaagaacgagctgttgagaagccttggcatcaaggtcgaggacgaccaccagcgcgacgccttggcggccgcctacaaggcctatctccgcttaaagcccaagcttgagcacgtcgaggcgaagctccgcgaggcgggattgagcaagagggccgacgaggtgaaagcccttgtaatccagggctacaacctcggcgaggcgatgcaaaaagttgcgaggcgcgagaggccgagggaggaggaagagcctgagagcggagagagcgttgacgtcaggccctacgtgaggaaaatccgcgagcttgaggagaggatagcgtttcttgagagggagaacgaggagctcaggggaataatccgtgagcagaggagaacaatcgagaggcttgagcgcagaatagcggactacgacgaggaggtcaggagaaaggtcctccgcgagagggagcttgaggcgaaggtgaagcgcatagaactcctcgaaacacagctgagggaagctaaagcggtcatcgagaggctgagcagggatttggtcaaggtcaagaggatgaacgtggttgaaatccgcggtagcgcggttccgctgaaagttcttagagtcctcagctggcgcgagctcgagaggatagagcgcgaggtcggattgaggaggggcgacgtcctcttcgtggtgaatcccgcaggagctggaaaagcgatagcggaagagctcgtcgagaagggaattaaagccttgataaccgagaagcccctcccggggcccgtcagagaagttctccgcgaggctcatctgcccttcttcacgagcgaagagctcgacgtcaaaagggttgacgagttcgcggtcgtcgagcgggagacgctggagagggccatcgaggagttgttagagcgctggaagaaggaggacgaggagagggaggcggagaagttcctcaggcttgtggaggagtacaggattgagcgcatcagggagctcaggagaaaggccgaggaagagcttgaagcggagaagaggaaaaggtaagggctttaagccccagcgccctacatattccggtgacggaaatcaagctggaacgaattgttatgctgtcctcactctttctggtcttcctgggccttttgacggctttgcttaacgggaggagcgaccacatttaccgaaccttgctggcaatggctggtctctcggttcccttagtccttccgagaaggcttccgaaccctcccgagaagctcaggccatttttggctccagtttacgatgaaaagactatggcagttctttccatattcatagcggttcacgtttcgctcgtaaacgtcccgttcacgggctacgaccttttccacagggactggaggaacgcggatatgataagccactttctcgggggacttacggtgtggcttattactgccgaaattctctcgggcttgaggtctcttgggattaacctcacgagggggcaaatagttgcatattccttcgtggtcttttacgggttatcgctcggctgggagattgcggaaaagctgagtgagagctggattggtttcatagcggagagcaccgctaacaagttgcgagacctgctcatggacaccctcggggcgctcttcg
>31	N operona: 16	first-last	TGAM_0030	gene_poz=(601-936)	-	Conserved hypothetical protein	tg0031	/position=31629 - 33164 (32229 - 32564)	/lenght=1536 (336)	/codons=512 (112)	/complement=false	GC-compoz=51.488095238095234%	/LCI1=1.2492492492492493	/LCI2=0.33513513513513515	p_i1=0.355009438204718	p_i2=0.34463955069828095	/Tai=0.2092569544339683	/Tei=0.41017559562845285	/EEI=3.297720982448304
cctgtcctcgatttccctaaccttgtcgcggacgaggttgtgaacgcgctttctatacctgtcctggctccatccacccttgccgtgactccttcccctggttaccttgactatgacctcgtcctcgaaggccaagacctcgtagccgactcccttactcgcgagaagtgccgagagcttcgcctcctcataggggtcgaacctgtcggtcgtccttatcccgtgctccctcgcgaggctctggagtgagcgctgctcgccgggcctccccgttacctggacgagcttcgtgccaggaggaagtgcccggaggaacttcctcaggtcgtcgccgagctcggtgacgctgtcaatcgccacgatatccggcctctttgctctgataaagcggattaagcgatagagtgtgaactcgccctttcgttcaagcctcccgttgtaccagctcacgagcgcgaagcgctttgggttctcaccgacgacgtcgatgccaatgataagaatgagcaccacctcttaataccgggtacggaggagcctttaaaaagttgccaccaaaacggttatctaatccaacgccaaaagtacgtaggtggtaacatgaagatgagggtggtgtttgacaaggagtacgacgttctcaccggagtataccgggtcagggtgagggagctggagttcgatgaggaactcgaaaaggtcctaagtggcatagacccctcaataaaactcggagaggaggagataaagctctccgaactgagggacaaagtctttgagctcaggagcagggaagaagcggagaaaataatgagcgagatacggggagccttgatagagaccctaagctcactcatagcgcgcttcaaggaggcccagagcttcaacggctccgtcgtctacgagatcgatttcaacgagctattcaaggagtgactccagcgctttccttatcgcctcgtttatcgtttcctgagccatagacggtctcggcttctcaagggcctgggcgtggctgaaaggcacgtggatgaagcctgctttcgtttccattccagagacggctatagtgtgcaaagctgtgaacatcgcggtgttgcagacgtaagttccgacagtgttggaaacgccagccgggattctggccttcctcagggccttcacaacgtcttttattggtattgtggcgaagtaagcatctggagcgccctcgaataccggctcgtcctccggcttaaagccgtcgttgtccggcatcgttgagtccatgacgtttatcgcaaccctctcgacggtcacgttcggccttccaccggcctggccggtcaggaggacgatatcgggcttttccctggcgattagcctcggcagaatctctctaaccctcttgaacgaaaccggtagccgaaccttcaggagcgttgctccgttgagctcgtcggggagggctttaacggcctcccatgaggggtttatctcctcaccgccgaagggctcgaagccggtgaccagaaccttcatggaaccacccgaaag
>32	N operona: 17	first-last	TGAM_0031	gene_poz=(601-1200)	pcp	Pyrrolidone-carboxylate peptidase (pcp)	tg0032	/position=31950 - 33749 (32550 - 33149)	/lenght=1800 (600)	/codons=600 (200)	/complement=true	GC-compoz=56.49999999999999%	/LCI1=1.2110552763819096	/LCI2=0.3924623115577888	p_i1=0.3228791133811262	p_i2=0.4638508357488673	/Tai=0.3019389557999511	/Tei=0.5174657521739806	/EEI=3.143847559553505
ccagacctccacgaagtccctcctgaattcccccaccacctccacctcaaatcccttgaggaactccgcgttactcttggccccaatctccctcgcgacggtgctggcaataccgtccgccccgacgtaaaagtcggcagatacctcgaaggtttccttcaggtgctggagccttgcccttcctccgcggaagcccgtgaacgtagttccaatgaagtaatccgctcccctcttcacggcctcttcagcgagctttctctccagggtttttctgtccacgatgtatgcctgggccgatttcctcgctatctcaaaactctgtatccttgagcggaagacggcacccctgagggaatttagaacagcttcctctggaaacccaagcctctcgaagctttcccttccaattatgccggtgcaggcctttccgccgaacgatcgctttttctcaacgactgccacatcgagctttccggcgaggagttttgccaggtagtttccaacgggtccacctccgatgattaggacgtcgtacctcatcctcacccctcgcctggagtagcttttaaaccctaaaaacctaccctttcgggtggttccatgaaggttctggtcaccggcttcgagcccttcggcggtgaggagataaacccctcatgggaggccgttaaagccctccccgacgagctcaacggagcaacgctcctgaaggttcggctaccggtttcgttcaagagggttagagagattctgccgaggctaatcgccagggaaaagcccgatatcgtcctcctgaccggccaggccggtggaaggccgaacgtgaccgtcgagagggttgcgataaacgtcatggactcaacgatgccggacaacgacggctttaagccggaggacgagccggtattcgagggcgctccagatgcttacttcgccacaataccaataaaagacgttgtgaaggccctgaggaaggccagaatcccggctggcgtttccaacactgtcggaacttacgtctgcaacaccgcgatgttcacagctttgcacactatagccgtctctggaatggaaacgaaagcaggcttcatccacgtgcctttcagccacgcccaggcccttgagaagccgagaccgtctatggctcaggaaacgataaacgaggcgataaggaaagcgctggagtcactccttgaatagctcgttgaaatcgatctcgtagacgacggagccgttgaagctctgggcctccttgaagcgcgctatgagtgagcttagggtctctatcaaggctccccgtatctcgctcattattttctccgcttcttccctgctcctgagctcaaagactttgtccctcagttcggagagctttatctcctcctctccgagttttattgaggggtctatgccacttaggaccttttcgagttcctcatcgaactccagctccctcaccctgacccggtatactccggtgagaacgtcgtactccttgtcaaacaccaccctcatcttcatgttaccacctacgtacttttggcgttggattagataaccgttttggtggcaactttttaaaggctcctccgtacccggtattaagaggtggtgctcattcttatcattggcatcgacgtcgtcggtgagaacccaaagcgcttcgcgctcgtgagctggtacaacgggaggcttgaacgaaagggcgagttcacactctatcgcttaatccgctttatcagagcaaagaggccggatatcgtggcgattgacagcgtcaccgagctcggcgacgacctg
>33	N operona: 18	first-last	TGAM_0032	gene_poz=(601-1713)	-	Geranylgeranyl reductase	tg0033	/position=32610 - 34922 (33210 - 34322)	/lenght=2313 (1113)	/codons=771 (371)	/complement=false	GC-compoz=56.78346810422282%	/LCI1=1.1801801801801801	/LCI2=0.34180180180180164	p_i1=0.29734672457375977	p_i2=0.35862934826100007	/Tai=0.3149817200962789	/Tei=0.42276641343490007	/EEI=2.8401622540531806
agacggtctcggcttctcaagggcctgggcgtggctgaaaggcacgtggatgaagcctgctttcgtttccattccagagacggctatagtgtgcaaagctgtgaacatcgcggtgttgcagacgtaagttccgacagtgttggaaacgccagccgggattctggccttcctcagggccttcacaacgtcttttattggtattgtggcgaagtaagcatctggagcgccctcgaataccggctcgtcctccggcttaaagccgtcgttgtccggcatcgttgagtccatgacgtttatcgcaaccctctcgacggtcacgttcggccttccaccggcctggccggtcaggaggacgatatcgggcttttccctggcgattagcctcggcagaatctctctaaccctcttgaacgaaaccggtagccgaaccttcaggagcgttgctccgttgagctcgtcggggagggctttaacggcctcccatgaggggtttatctcctcaccgccgaagggctcgaagccggtgaccagaaccttcatggaaccacccgaaagggtaggtttttagggtttaaaagctactccaggcgaggggtgaggatgaggtacgacgtcctaatcatcggaggtggacccgttggaaactacctggcaaaactcctcgccggaaagctcgatgtggcagtcgttgagaaaaagcgatcgttcggcggaaaggcctgcaccggcataattggaagggaaagcttcgagaggcttgggtttccagaggaagctgttctaaattccctcaggggtgccgtcttccgctcaaggatacagagttttgagatagcgaggaaatcggcccaggcatacatcgtggacagaaaaaccctggagagaaagctcgctgaagaggccgtgaagaggggagcggattacttcattggaactacgttcacgggcttccgcggaggaagggcaaggctccagcacctgaaggaaaccttcgaggtatctgccgacttttacgtcggggcggacggtattgccagcaccgtcgcgagggagattggggccaagagtaacgcggagttcctcaagggatttgaggtggaggtggtgggggaattcaggagggacttcgtggaggtctgggtaaacaaggacctcaacgcagagttcttctgctgggtcgcacccctgagcgatgaggtggcgagggttggaacgctggggagccttgaggccctgaacaggtttctcagggcaaggggactgaggccgacttcaatcctcgagttcaaggcgggaactgtcgggcttggatggagaggtccatgggccaaggacaacgtcgcgctcgtcggcgatgccgcgctccagatcaagccgacaactgcagggggaatagtcttcggcgcaatctgcgcccaccatctggcgagggccatactctcaggagacctctcaacgtacgaagcctcgtgttcgcagataaagagacagatctccttcgggctgaaggtgaggaaggtcttcaagggtctgagccaggagggcattgagaggctctttgaggtcttctcaagcgaggaggccagaaaggttatagaggagcaggccgacttcgatgaccatctgagaacgttcaaggccattgcaaaacggccccggcttctcgcgagcctgctccggatcagcccctcacttataagggcacttatataacgccggaagttttatcgggatgtgggaactaagagaacagggtggttgatatgggtgttgaagtcctcgaaaggatcagaaacctcaacgagcgtgagcttttgagctactggatcaggggcgaatacgaggaggctgaaacatactggaagcttgccgaaagggcgaaggagctcggccttcctgcggaggtctacgaaacttttaaacagcttggcgacgagtccaaagagcacggggacgagctctaccagatttaccggcgcgagtacggggaggagcttgttgaggtcaacgttcccaacgttgaagccctcaacgtcctcggtaagttctggaaggtcgaggacctcggcgacgtcctgaggatagccctcgaaagcgaaaagctggccgagacgatttacagaaagctggccggggaatgcagggatgagaagctcaggtcaatctacctccgcctggccgacatcgagcggggccactacgagaggcttaaagccctcgcaaacaaaatgggtgtcgagcttgacgtggaaaaggagtgtgaaaaggaaagtagctaggctttcttttcggcttttttctcacctttggcct
>34	N operona: 19	first-last	TGAM_0033	gene_poz=(601-1125)	rr-1	Rubrerythrin-related protein (Rr)	tg0034	/position=33764 - 35488 (34364 - 34888)	/lenght=1725 (525)	/codons=575 (175)	/complement=false	GC-compoz=54.85714285714286%	/LCI1=1.4080459770114941	/LCI2=0.3524904214559386	p_i1=0.49005700075752795	p_i2=0.3810593222007873	/Tai=0.22864487784536214	/Tei=0.4429533899807086	/EEI=3.7986006888362205
caacgcagagttcttctgctgggtcgcacccctgagcgatgaggtggcgagggttggaacgctggggagccttgaggccctgaacaggtttctcagggcaaggggactgaggccgacttcaatcctcgagttcaaggcgggaactgtcgggcttggatggagaggtccatgggccaaggacaacgtcgcgctcgtcggcgatgccgcgctccagatcaagccgacaactgcagggggaatagtcttcggcgcaatctgcgcccaccatctggcgagggccatactctcaggagacctctcaacgtacgaagcctcgtgttcgcagataaagagacagatctccttcgggctgaaggtgaggaaggtcttcaagggtctgagccaggagggcattgagaggctctttgaggtcttctcaagcgaggaggccagaaaggttatagaggagcaggccgacttcgatgaccatctgagaacgttcaaggccattgcaaaacggccccggcttctcgcgagcctgctccggatcagcccctcacttataagggcacttatataacgccggaagttttatcgggatgtgggaactaagagaacagggtggttgatatgggtgttgaagtcctcgaaaggatcagaaacctcaacgagcgtgagcttttgagctactggatcaggggcgaatacgaggaggctgaaacatactggaagcttgccgaaagggcgaaggagctcggccttcctgcggaggtctacgaaacttttaaacagcttggcgacgagtccaaagagcacggggacgagctctaccagatttaccggcgcgagtacggggaggagcttgttgaggtcaacgttcccaacgttgaagccctcaacgtcctcggtaagttctggaaggtcgaggacctcggcgacgtcctgaggatagccctcgaaagcgaaaagctggccgagacgatttacagaaagctggccggggaatgcagggatgagaagctcaggtcaatctacctccgcctggccgacatcgagcggggccactacgagaggcttaaagccctcgcaaacaaaatgggtgtcgagcttgacgtggaaaaggagtgtgaaaaggaaagtagctaggctttcttttcggcttttttctcacctttggccttttccttagccttcttctgctcctcaagcttcttcttgatctcctcgaccttctccgacttgagggggatgaacctctcgtcgtggttgtcgtagctcgccagcaggaagtccctgctcagctttaaggctccagtcgggcagacgtcaacgcactgtccgcagtagatacagcgggccgtccagagggcgaccttccttatctcagggagacagacgaagactccagcagggcagacgttgtagcacatcctgcagccgacgcatttgtcgacgtcgtacgttatcattcccctgaagtcctccggaactggcactggctccgtcttcggaaagagattggtcgccggctttttggttaagttcttgagcactgttgggacgagtatcggcgccttcacattatcacctccatcgctatgaggagcgagcccacgagcgaggctaagaagacgttcttccacaggaagtcaacggcctgggttaccttcagccttcctgtcacggccctgaagacgcttccgacgatgaagagcaggatgaagaccttgagcgtgtggaagagca
>35	N operona: 20	first	TGAM_0034	gene_poz=(601-1038)	mbhN	membrane bound hydrogenase, MbhN subunit (MbhN)	tg0035	/position=34285 - 35922 (34885 - 35322)	/lenght=1638 (438)	/codons=546 (146)	/complement=true	GC-compoz=55.02283105022832%	/LCI1=1.160919540229885	/LCI2=0.18344827586206897	p_i1=0.28168076994521296	p_i2=0.07349621147060886	/Tai=0.3387313466601214	/Tei=0.166146590323548	/EEI=3.0465678229343855
gaaaatcggagcggcgagggaagcggccatactggtgtcaagggaacctgccatgatgcttgctatctttgcaataatgtggcgcctcggaaagctgggcgttgacaagcccttcagcatgggggtcttctaccagcacaacatctgggagataggaactccaatgagcttcgttggggcggtaatactcctctacgtcttctccgtgtggctggcgagcgagatggaggtcgggttcttcaacataccggatgcggaggaggagatagctgagggtctgctcgtcgagtacagcgggaggtatctggcactgctcaagctgacgaaggccctcaagacctttatagcggcttccctcgtcgtggctatattcttcccctgggggatagccgactacttcaacctcgctggcctctcagcagatatcgtcaacctgctcttccacacgctcaaggtcttcatcctgctcttcatcgtcggaagcgtcttcagggccgtgacaggaaggctgaaggtaacccaggccgttgacttcctgtggaagaacgtcttcttagcctcgctcgtgggctcgctcctcatagcgatggaggtgataatgtgaaggcgccgatactcgtcccaacagtgctcaagaacttaaccaaaaagccggcgaccaatctctttccgaagacggagccagtgccagttccggaggacttcaggggaatgataacgtacgacgtcgacaaatgcgtcggctgcaggatgtgctacaacgtctgccctgctggagtcttcgtctgtctccctgagataaggaaggtcgccctctggacggcccgctgtatctactgcggacagtgcgttgacgtctgcccgactggagccttaaagctgagcagggacttcctgctggcgagctacgacaaccacgacgagaggttcatccccctcaagtcggagaaggtcgaggagatcaagaagaagcttgaggagcagaagaaggctaaggaaaaggccaaaggtgagaaaaaagccgaaaagaaagcctagctactttccttttcacactccttttccacgtcaagctcgacacccattttgtttgcgagggctttaagcctctcgtagtggccccgctcgatgtcggccaggcggaggtagattgacctgagcttctcatccctgcattccccggccagctttctgtaaatcgtctcggccagcttttcgctttcgagggctatcctcaggacgtcgccgaggtcctcgaccttccagaacttaccgaggacgttgagggcttcaacgttgggaacgttgacctcaacaagctcctccccgtactcgcgccggtaaatctggtagagctcgtccccgtgctctttggactcgtcgccaagctgtttaaaagtttcgtagacctccgcaggaaggccgagctccttcgccctttcggcaagcttccagtatgtttcagcctcctcgtattcgcccctgatccagtagctcaaaagctcacgctcgttgaggtttctgatcctttcgaggacttcaacacccatatcaaccaccctgttctcttagttcccacatcccgataaaacttccggcgttatataagtgcccttataagtgaggggctgatccgga
>36	N operona: 20	middle	TGAM_0035	gene_poz=(601-1584)	mbhM	membrane bound hydrogenase, MbhM subunit (MbhM)	8 probable transmembrane helices predicted by	/position=34719 - 36902 (35319 - 36302)	/lenght=2184 (984)	/codons=728 (328)	/complement=true	GC-compoz=56.40243902439024%	/LCI1=1.0662589194699286	/LCI2=0.22028542303771664	p_i1=0.20872381362732048	p_i2=0.12488367270942233	/Tai=0.2468398187530395	/Tei=0.2123953054384801	/EEI=3.7656803750571957
ctggagcgagaagttaggggtttacccggacctgggaataaagccggtcatgccccaggacgttacgggcgaaaggccgaggggcgatgtattcgacaggatggcggtgaggataggcgagctgtggcagagtttagagcttatcgagcacgccctcgatgggatgcccgacggtaagataaaggccttccccaaggacaacgtcctctacgcgaagcttcgccttatggttgacggcgagggaataggcaggtatgaggcgccgaggggcgagctggtgcactacgtccgcggaaagaagggaagcgacaagcccctccgctggaagccgagggagccgacgtttccgaacctgttcgcggtcgctgagggcgtcaagggcgaccaggtggccgacttcgtcgttgctgtcgcctcgatagacccatgcctgagctgtacggacagggttgcggtggtcgagaacggaaggaagaggatcctgaccgagaaggacctcatcagggcctcgataaagaaaacgcgcgagatcaatccagatgtgaagggcgacccgacccccgttggacttggctgttcgaggtgatgctcatggacgtgatggggagcatagtttacccgattgcgggcctgctcgggctctacggcttcgtttcgctcgcctcgctcctctgggagggaatagacaggaagttagtggcaaggatgcagaggcgcgtcggaccgccaatcgttcagcccttctacgacttcctcaagctagcgagcaaggaaaccatagtgcccaaaacagccaactacatgttcagggcggctccagttcttgccctggcaacggcgatagcgctcctggcttacacgccgatgggcttcaccccgattttggccagcaagggcgacgtcatcgttttcatataccttctcacgctgatatgcttcttcaaggtggtgggagcgataagctcgggcaacccctacgcgaaaatcggagcggcgagggaagcggccatactggtgtcaagggaacctgccatgatgcttgctatctttgcaataatgtggcgcctcggaaagctgggcgttgacaagcccttcagcatgggggtcttctaccagcacaacatctgggagataggaactccaatgagcttcgttggggcggtaatactcctctacgtcttctccgtgtggctggcgagcgagatggaggtcgggttcttcaacataccggatgcggaggaggagatagctgagggtctgctcgtcgagtacagcgggaggtatctggcactgctcaagctgacgaaggccctcaagacctttatagcggcttccctcgtcgtggctatattcttcccctgggggatagccgactacttcaacctcgctggcctctcagcagatatcgtcaacctgctcttccacacgctcaaggtcttcatcctgctcttcatcgtcggaagcgtcttcagggccgtgacaggaaggctgaaggtaacccaggccgttgacttcctgtggaagaacgtcttcttagcctcgctcgtgggctcgctcctcatagcgatggaggtgataatgtgaaggcgccgatactcgtcccaacagtgctcaagaacttaaccaaaaagccggcgaccaatctctttccgaagacggagccagtgccagttccggaggacttcaggggaatgataacgtacgacgtcgacaaatgcgtcggctgcaggatgtgctacaacgtctgccctgctggagtcttcgtctgtctccctgagataaggaaggtcgccctctggacggcccgctgtatctactgcggacagtgcgttgacgtctgcccgactggagccttaaagctgagcagggacttcctgctggcgagctacgacaaccacgacgagaggttcatccccctcaagtcggagaaggtcgaggagatcaagaagaagcttgaggagcagaagaaggctaaggaaaaggccaaaggtgagaaaaaagccgaaaagaaagcctagctactttccttttcacactccttttccacgtcaagctcgacacccattttgtttgcgagggctttaagcctctcgtagtggccccgctcgatgtcggccaggcggaggtagattgacctgagcttctcatccctgcattccccggccagctttctgtaaatcgtct
>37	N operona: 20	last	TGAM_0036	gene_poz=(601-1878)	mbhL	membrane bound hydrogenase, MbhL subunit (MbhL)	tg0037	/position=35717 - 38194 (36317 - 37594)	/lenght=2478 (1278)	/codons=826 (426)	/complement=true	GC-compoz=58.05946791862285%	/LCI1=1.0541176470588236	/LCI2=0.2512941176470588	p_i1=0.1999630899920453	p_i2=0.17738252219911013	/Tai=0.2669978886669212	/Tei=0.2596442699791991	/EEI=3.768746454864605
agagggtctgggtcagaatcccgcgggaggactacaaggccctaatgaggttcataaaggagctcgacggcgaggcccactactcgataggcatcgagcaggatttgggggacgagctgggcttcctgagccacctcgcaatccactacgacgacgctcccgcggtgtcgctcatagttgacgtccgcgcgccgaaggacgacccggtgattccagacatcagcgacgtcttccccatagcgacccagtacgagagggaagcggcagagatggtcgggatagtcttcgagggcatcccagacaagaggaggctctttttaccggacgacttccccgaaggtatatacccgctccgcctcgacgacaagggcattccagaggagatggtgcacaatgcgggtcatccatattatatcagaggaggtgctaagagatgatgccttttgttgaagttcgcgctcattcgccgtcaggcatcgtgaaaggagcgaacaaacccataactgaccttaagagacctccacaggtagaggagcgggtttgtgagttgaaggctttccgcgagcgcttcgccagaagggctctgggaggcggttcccaatgacgaaggttgagtactgggtcaagatacccttcggcccgattcatcccggcttggaggaacccgagaagttcatactcaccctcgacggcgagaggatagttgacgtcgatgttaagctcggctacaacctgcgcggaatccagtggatagccctgaggaggaactacatccagataatgtacctggccgagaggatatgcgggatatgcagtttctcccacaaccacacctacacgagggcggtggaagaggccgctggaatagaggttcccgagagggcagagtacatccgcgtgatcatcggcgagctcgagaggatacacagccacctgctaaacctcggcgttttagcgcatgacataggctacgacacggttctgcacctcacctggctcgcccgtgaaaaggtcatggacacgcttgaggccgttgcaggaaaccgcgtcaactactcgatggtaaccatcggaggcgtcaggagggacatagacgagaagaggagaaggataatcctcgacatgataaagtactacaaggaggtcttcccgcagattgaagatattttcctccacgacccgacgatagaggcccgtttcagggactgcgcggttataagcaggcgcgtggctttagagcagggagcagtcgggcccactggaaggggaagcggaatccgtgacgacgcgcgctggagcgagaagttaggggtttacccggacctgggaataaagccggtcatgccccaggacgttacgggcgaaaggccgaggggcgatgtattcgacaggatggcggtgaggataggcgagctgtggcagagtttagagcttatcgagcacgccctcgatgggatgcccgacggtaagataaaggccttccccaaggacaacgtcctctacgcgaagcttcgccttatggttgacggcgagggaataggcaggtatgaggcgccgaggggcgagctggtgcactacgtccgcggaaagaagggaagcgacaagcccctccgctggaagccgagggagccgacgtttccgaacctgttcgcggtcgctgagggcgtcaagggcgaccaggtggccgacttcgtcgttgctgtcgcctcgatagacccatgcctgagctgtacggacagggttgcggtggtcgagaacggaaggaagaggatcctgaccgagaaggacctcatcagggcctcgataaagaaaacgcgcgagatcaatccagatgtgaagggcgacccgacccccgttggacttggctgttcgaggtgatgctcatggacgtgatggggagcatagtttacccgattgcgggcctgctcgggctctacggcttcgtttcgctcgcctcgctcctctgggagggaatagacaggaagttagtggcaaggatgcagaggcgcgtcggaccgccaatcgttcagcccttctacgacttcctcaagctagcgagcaaggaaaccatagtgcccaaaacagccaactacatgttcagggcggctccagttcttgccctggcaacggcgatagcgctcctggcttacacgccgatgggcttcaccccgattttggccagcaagggcgacgtcatcgttttcatataccttctcacgctgatatgcttcttcaaggtggtgggagcgataagctcgggcaacccctacgcgaaaatcggagcggcgagggaagcggccatactggtgtcaagggaacctgccatgatgcttgctatctttgcaataatgtggcgcctcggaaagctgggcgttgacaagcccttcagcatgggggtcttctaccagcacaacatctgggagataggaactccaatgagcttcgttggggcggtaatactcctctacgtcttctccg
>38	N operona: 21	first	TGAM_0037	gene_poz=(601-1167)	mbhK	membrane bound hydrogenase, MbhK subunit (MbhK)	tg0038	/position=37158 - 38924 (37758 - 38324)	/lenght=1767 (567)	/codons=589 (189)	/complement=true	GC-compoz=57.14285714285714%	/LCI1=1.0407801418439717	/LCI2=0.1804964539007092	p_i1=0.190521665828893	p_i2=0.06996863650078299	/Tai=0.3197046434237827	/Tei=0.1629717728507047	/EEI=3.01510689763337
gactgctcacggattacgtgagctacctgataataacgaccgccttcgtgatggtggtattgctcatctgggggtgagatggaatggcgataacagttcccgccaacaacggttcaaactcatcggagcgcgagaggcttgaaaagagaatcgcccagctgtgccgctacatagggaggtcgccctgggtcttccacgtgaacaccggctcgtgcaacggctgcgacatcgaaatcatagccattttgacaccgaggtacgacgcggagcgctttggagtcaaactcgtcggaagtccgaggcacgctgacatactcctcgtcaccgggcccgtaaccaaccagagccttgagagggtcaaactggtttacgagcagacacctgacccgaagatagtggtggccgtcggggcctgtgccaccggtggcggtgtcttctacgagagccccttcaccaacgcgccgctgagcaacgtgattcctgtcgatgtttacgtcccgggctgtccgccgaggccggaggcgatactacatggggttgttttggcactggaaaagctggctaaaatcctgaaaggagaagtcccgggaggggaggaacatgaatgataatcccgttaacgaggcgaacgaggtcagagagcccaccaagacccaaaaagtggctgaaacaatagcgaagcgctttccaaatgcccaggtcgaggtcagggtcaacaagtgggggcgcgagagggtctgggtcagaatcccgcgggaggactacaaggccctaatgaggttcataaaggagctcgacggcgaggcccactactcgataggcatcgagcaggatttgggggacgagctgggcttcctgagccacctcgcaatccactacgacgacgctcccgcggtgtcgctcatagttgacgtccgcgcgccgaaggacgacccggtgattccagacatcagcgacgtcttccccatagcgacccagtacgagagggaagcggcagagatggtcgggatagtcttcgagggcatcccagacaagaggaggctctttttaccggacgacttccccgaaggtatatacccgctccgcctcgacgacaagggcattccagaggagatggtgcacaatgcgggtcatccatattatatcagaggaggtgctaagagatgatgccttttgttgaagttcgcgctcattcgccgtcaggcatcgtgaaaggagcgaacaaacccataactgaccttaagagacctccacaggtagaggagcgggtttgtgagttgaaggctttccgcgagcgcttcgccagaagggctctgggaggcggttcccaatgacgaaggttgagtactgggtcaagatacccttcggcccgattcatcccggcttggaggaacccgagaagttcatactcaccctcgacggcgagaggatagttgacgtcgatgttaagctcggctacaacctgcgcggaatccagtggatagccctgaggaggaactacatccagataatgtacctggccgagaggatatgcgggatatgcagtttctcccacaaccacacctacacgagggcggtggaagaggccgctggaatagaggttcccgagagggcagagtacatccgcgtgatcatcggcgagctcgagaggatacacagccacctgctaaacctcggcgttttagcgcatgacataggctacgacacggttctgcacctcacctggctcgcccgtgaaaaggtcatggacacgcttgaggccgttgc
>39	N operona: 21	middle	TGAM_0038	gene_poz=(601-1125)	mbhJ	membrane bound hydrogenase, MbhJ subunit (MbhJ)	tg0039	/position=37717 - 39441 (38317 - 38841)	/lenght=1725 (525)	/codons=575 (175)	/complement=true	GC-compoz=58.0952380952381%	/LCI1=1.0268199233716475	/LCI2=0.27777777777777785	p_i1=0.18085280855223532	p_i2=0.22730756419847903	/Tai=0.38277380079903245	/Tei=0.30457680777863116	/EEI=2.560306365302512
gaacggcattctgtacggcagcatacgtcagggttctctacaccttcttcggaaggcccagcgagagggtcatgaaggccagagaccccgaggcgagcatgctctggccgataataatcctcgcggtcgcgatagtcatcatggggctcttcccctggcagataagcgagaagatcatgcttccagcggtcaaagcccttgaggaccagctggcctacataagcgctgtcttaggaggtgcgtgaaatgttcggctactgggatgcgctctacttcgtcctcgttttcatcgtcggactcatcctggcttacctcctcgacaagtgggcgaagaggagcggaatggggacgagggaagttggcgacgggacgaagatattcatcagcggtgaggaccccgagaaggttattccgggcttcgagcactttgagggcagctacaccggcaggaacgtcatgtggggactaacatacgcgctcaagcgcttcttcacggccctcagaggggagcacacaggactgctcacggattacgtgagctacctgataataacgaccgccttcgtgatggtggtattgctcatctgggggtgagatggaatggcgataacagttcccgccaacaacggttcaaactcatcggagcgcgagaggcttgaaaagagaatcgcccagctgtgccgctacatagggaggtcgccctgggtcttccacgtgaacaccggctcgtgcaacggctgcgacatcgaaatcatagccattttgacaccgaggtacgacgcggagcgctttggagtcaaactcgtcggaagtccgaggcacgctgacatactcctcgtcaccgggcccgtaaccaaccagagccttgagagggtcaaactggtttacgagcagacacctgacccgaagatagtggtggccgtcggggcctgtgccaccggtggcggtgtcttctacgagagccccttcaccaacgcgccgctgagcaacgtgattcctgtcgatgtttacgtcccgggctgtccgccgaggccggaggcgatactacatggggttgttttggcactggaaaagctggctaaaatcctgaaaggagaagtcccgggaggggaggaacatgaatgataatcccgttaacgaggcgaacgaggtcagagagcccaccaagacccaaaaagtggctgaaacaatagcgaagcgctttccaaatgcccaggtcgaggtcagggtcaacaagtgggggcgcgagagggtctgggtcagaatcccgcgggaggactacaaggccctaatgaggttcataaaggagctcgacggcgaggcccactactcgataggcatcgagcaggatttgggggacgagctgggcttcctgagccacctcgcaatccactacgacgacgctcccgcggtgtcgctcatagttgacgtccgcgcgccgaaggacgacccggtgattccagacatcagcgacgtcttccccatagcgacccagtacgagagggaagcggcagagatggtcgggatagtcttcgagggcatcccagacaagaggaggctctttttaccggacgacttccccgaaggtatatacccgctccgcctcgacgacaagggcattccagaggagatggtgcacaatgcgggtcatccatattatatcagaggaggtgctaagagatgatgccttttgttgaagttcgcgctcattcgccgtcaggcatc
>40	N operona: 21	middle	TGAM_0039	gene_poz=(601-957)	mbhI	membrane bound hydrogenase, MbhI subunit (MbhI)	2 probable transmembrane helices predicted by	/position=38248 - 39804 (38848 - 39204)	/lenght=1557 (357)	/codons=519 (119)	/complement=true	GC-compoz=56.582633053221286%	/LCI1=0.903954802259887	/LCI2=0.24124293785310735	p_i1=0.10640668162780866	p_i2=0.1595685442122833	/Tai=0.23455399640250085	/Tei=0.243611689791055	/EEI=3.780302439859216
tggcttactcctcggtgggacagataggctacatcctcctcggcctcggaatcggcttagcggcctacggaagccacactggcgaggtggcccttgcaggagcgatttaccacaccttcaaccacgcactcatgaaggcgctcctcttcctgattgcaggagtcgtaatccacgagctcggcacgagggacctgaacgagctgagcggtttagctaagacaatgccgaaaacaaccttcgccttcctcataggagcggccgcaatagtgggaatgccacccctcaacggcttcgcgagcaagtggctcatctacgagagctcggccatattcaacccgatactcggcgcgatagcgataatcggaacggcattctgtacggcagcatacgtcagggttctctacaccttcttcggaaggcccagcgagagggtcatgaaggccagagaccccgaggcgagcatgctctggccgataataatcctcgcggtcgcgatagtcatcatggggctcttcccctggcagataagcgagaagatcatgcttccagcggtcaaagcccttgaggaccagctggcctacataagcgctgtcttaggaggtgcgtgaaatgttcggctactgggatgcgctctacttcgtcctcgttttcatcgtcggactcatcctggcttacctcctcgacaagtgggcgaagaggagcggaatggggacgagggaagttggcgacgggacgaagatattcatcagcggtgaggaccccgagaaggttattccgggcttcgagcactttgagggcagctacaccggcaggaacgtcatgtggggactaacatacgcgctcaagcgcttcttcacggccctcagaggggagcacacaggactgctcacggattacgtgagctacctgataataacgaccgccttcgtgatggtggtattgctcatctgggggtgagatggaatggcgataacagttcccgccaacaacggttcaaactcatcggagcgcgagaggcttgaaaagagaatcgcccagctgtgccgctacatagggaggtcgccctgggtcttccacgtgaacaccggctcgtgcaacggctgcgacatcgaaatcatagccattttgacaccgaggtacgacgcggagcgctttggagtcaaactcgtcggaagtccgaggcacgctgacatactcctcgtcaccgggcccgtaaccaaccagagccttgagagggtcaaactggtttacgagcagacacctgacccgaagatagtggtggccgtcggggcctgtgccaccggtggcggtgtcttctacgagagccccttcaccaacgcgccgctgagcaacgtgattcctgtcgatgtttacgtcccgggctgtccgccgaggccggaggcgatactacatggggttgttttggcactggaaaagctggctaaaatcctgaaaggagaagtcccgggaggggaggaacatgaatgataatcccgttaacgaggcgaacgaggtcagagagcccaccaagacccaaaaagtggctgaaacaatagc
>41	N operona: 21	middle	TGAM_0040	gene_poz=(601-2148)	mbhH	membrane bound hydrogenase, MbhH subunit (MbhH)	14 probable transmembrane helices predicted by	/position=38597 - 41344 (39197 - 40744)	/lenght=2748 (1548)	/codons=916 (516)	/complement=true	GC-compoz=57.105943152454785%	/LCI1=1.0964401294498383	/LCI2=0.30368932038834967	p_i1=0.2311436736104571	p_i2=0.27927983129599726	/Tai=0.25646025414826135	/Tei=0.35135184816639753	/EEI=3.8761940113128466
agcacctgtactctgccctcgagggactcggcggtctcgtcttcctcggcgcggcgatgctcggcataggcacggcgttcttctacaacacgctctggcacaacggcccgttcttcaacggaaagcccggaacgctcctctcggcagggttcctgcccataatgaaccttgccgtcggccttaaggtcttcacaggtctcgtgagcgcgctcgttgccatagccatgtaccggaggtggaggtcatgattcagtttcaattcataacggccttccttctcatagtcctcgggatatatgccttcttagccaaaagaaacctcatcaagctgattcttgctctggacatcatagattctggcattcatttgctcctgatcagcctcggctaccgcatagagctgaacgaggttccgacggcgccaatttacacaggctatgagaccctgaagagcccgatggtggggccacttccgcaggctctggtcctcacgagcatagtcatcggcgtctgcgtcctctcgctggcaatggccctgacgataaacgcctatcgccactacggaacccttgacgtgagagctctgaggaggttgaggggatgaacggggaagcaatcctgccctacctcataatcatcccgctcttcggagcgttctcgatgccgatagtgagcctcatcggcaggaaggcgagggaagcctgggccgtaataatcagcggtgctacattggctgtcgcctcggcgctcttctactctgtctgggaggacaaggggataatcgtctacaccctcggagccaagagcccgctcggccagggcgtcagcttcccgataaggatagtctgggaggtagacctcctcggcgcgataatggtgctcatggtggccctcgttagcttcctcgcggtggtttactcgctcggctacatgaagcacgacactggcttggacaagtactacaccctcatcctaatcctcgagctcggaatgctcggcatagcgataaccggtgacctcttcaacttctacgtcttcctcgaaatcatgagcatagcgagctacgcgctggtagcgttcaggaacgacacatgggagggcattgaagccggcatcaagtacatgttcgtcggctcgatagcgagctcgctcgtcctgctcggcatagccctcctctacggccagtacgggacgctgacgatgggatatatggcaattaagatcattgagaacccgacggttactgcaaaggtcgctttagctctcttcatagcggggctcctcttcaagagcggtgcttcaccagttcacatgtggctggcagatgcccacccggccgcgccgagctcaataagcgccatgctctccggactggtcatcaaggtcggaggggtctacgccctggcgaggatactcctcagcatctacggcgcgagcgtcagcgtcaagacagtcggctgggtcatcataatcttcgcctgcctgactctgataataggcaacgcgatggcagtagtccagacagacatgaagagactcttggcttactcctcggtgggacagataggctacatcctcctcggcctcggaatcggcttagcggcctacggaagccacactggcgaggtggcccttgcaggagcgatttaccacaccttcaaccacgcactcatgaaggcgctcctcttcctgattgcaggagtcgtaatccacgagctcggcacgagggacctgaacgagctgagcggtttagctaagacaatgccgaaaacaaccttcgccttcctcataggagcggccgcaatagtgggaatgccacccctcaacggcttcgcgagcaagtggctcatctacgagagctcggccatattcaacccgatactcggcgcgatagcgataatcggaacggcattctgtacggcagcatacgtcagggttctctacaccttcttcggaaggcccagcgagagggtcatgaaggccagagaccccgaggcgagcatgctctggccgataataatcctcgcggtcgcgatagtcatcatggggctcttcccctggcagataagcgagaagatcatgcttccagcggtcaaagcccttgaggaccagctggcctacataagcgctgtcttaggaggtgcgtgaaatgttcggctactgggatgcgctctacttcgtcctcgttttcatcgtcggactcatcctggcttacctcctcgacaagtgggcgaagaggagcggaatggggacgagggaagttggcgacgggacgaagatattcatcagcggtgaggaccccgagaaggttattccgggcttcgagcactttgagggcagctacaccggcaggaacgtcatgtggggactaacatacgcgctcaagcgcttcttcacggccctcagaggggagcacacaggactgctcacggattacgtgagctacctgataataacgaccgccttcgtgatggtggtattgctcatctgggggtgagatggaatggcgataacagttcccgccaacaacggttcaaactcatcggagcgcgagaggcttgaaaagagaatcgcccagctgtgccgctacatagggaggtcgccctgggtcttccacgtgaacaccggctcgtgcaacggctgcgacatcgaaatcatagccattttgacaccgaggtacgacgcggagcgctttggagtcaaactcgtcggaagtccgaggcacgctgacatactcctcgtcaccgg
>42	N operona: 21	middle	TGAM_0041	gene_poz=(601-960)	mbhG	membrane bound hydrogenase, MbhG subunit (MbhG)	3 probable transmembrane helices predicted by	/position=40141 - 41700 (40741 - 41100)	/lenght=1560 (360)	/codons=520 (120)	/complement=true	GC-compoz=52.77777777777778%	/LCI1=1.0532212885154062	/LCI2=0.15014005602240896	p_i1=0.19932249666425078	p_i2=0.03914069073385341	/Tai=0.38387822113710324	/Tei=0.13522662166046806	/EEI=2.595498504275923
gcgttcaggaagtcggcggtaccaacatcgtcacggacatagtgttcgactaccgtggctacgatacgattggagaggcgaccgtccttttcacggccatagcgggagcggtggcccttctgaggccctggaggagggatgaggaatgaggccgaggtgcggcaccgacatggggctcatcgtcaaaacttcagcgagggccataatcccgctcataggcatcttcggagcctacatagtggcccacggtcacctgacaccgggaggtggcttccagggaggagcgacgatagctggggctggaatactgtttctcgtggcattcggcctcaacgagatgaggaagcactacaacaagcacctgtactctgccctcgagggactcggcggtctcgtcttcctcggcgcggcgatgctcggcataggcacggcgttcttctacaacacgctctggcacaacggcccgttcttcaacggaaagcccggaacgctcctctcggcagggttcctgcccataatgaaccttgccgtcggccttaaggtcttcacaggtctcgtgagcgcgctcgttgccatagccatgtaccggaggtggaggtcatgattcagtttcaattcataacggccttccttctcatagtcctcgggatatatgccttcttagccaaaagaaacctcatcaagctgattcttgctctggacatcatagattctggcattcatttgctcctgatcagcctcggctaccgcatagagctgaacgaggttccgacggcgccaatttacacaggctatgagaccctgaagagcccgatggtggggccacttccgcaggctctggtcctcacgagcatagtcatcggcgtctgcgtcctctcgctggcaatggccctgacgataaacgcctatcgccactacggaacccttgacgtgagagctctgaggaggttgaggggatgaacggggaagcaatcctgccctacctcataatcatcccgctcttcggagcgttctcgatgccgatagtgagcctcatcggcaggaaggcgagggaagcctgggccgtaataatcagcggtgctacattggctgtcgcctcggcgctcttctactctgtctgggaggacaaggggataatcgtctacaccctcggagccaagagcccgctcggccagggcgtcagcttcccgataaggatagtctgggaggtagacctcctcggcgcgataatggtgctcatggtggccctcgttagcttcctcgcggtggtttactcgctcggctacatgaagcacgacactggcttggacaagtactacaccctcatcctaatcctcgagctcggaatgctcggcatagcgataaccggtgacctcttcaacttctacgtcttcctcgaaatcatgagcatagcgagctacgcgctggtagcgttcaggaacgacacatgggagggcattgaagccggcatcaagtacatgttcgtcggctcgatagcgagctcgctcgtcctgctcggcatagccctcctctacggccagtacgggacgctgacgatgg
>43	N operona: 21	middle	TGAM_0042	gene_poz=(601-1035)	mbhF	membrane bound hydrogenase, MbhF subunit (MbhF)	4 probable transmembrane helices predicted by	/position=40497 - 42131 (41097 - 41531)	/lenght=1635 (435)	/codons=545 (145)	/complement=true	GC-compoz=59.310344827586206%	/LCI1=1.0138888888888888	/LCI2=0.3175925925925925	p_i1=0.17209925373337648	p_i2=0.307983699064024	/Tai=0.24987868372689992	/Tei=0.3771853291576216	/EEI=3.7467996521734594
gagaagctcgggggtgggaaggaatgaacgccctgacacttgacatgattattcaggcaataatactcatcggcgtcctcatcactgcctacctcacgattcgcttcagggaccttctcgcggcaacgcttatgtcggccgcgatgagcctgctcctcagcctcgagttctacatgctacacgcgcctgacgtcgcgatagccgaggccgccgtcggtgccggtgtggttaccgccctcgtggtttacggcatagcgaagaccgaaagatgggaggtggaacgatgaagaagacgatagcttacctctcactgctcttcatcctcggggtgcttctctacgtggccaatcccaactacggcctcaagttcggcccgggcggggacgactggaagaacctccgctacaccgatgactactacatcacacacggcgttcaggaagtcggcggtaccaacatcgtcacggacatagtgttcgactaccgtggctacgatacgattggagaggcgaccgtccttttcacggccatagcgggagcggtggcccttctgaggccctggaggagggatgaggaatgaggccgaggtgcggcaccgacatggggctcatcgtcaaaacttcagcgagggccataatcccgctcataggcatcttcggagcctacatagtggcccacggtcacctgacaccgggaggtggcttccagggaggagcgacgatagctggggctggaatactgtttctcgtggcattcggcctcaacgagatgaggaagcactacaacaagcacctgtactctgccctcgagggactcggcggtctcgtcttcctcggcgcggcgatgctcggcataggcacggcgttcttctacaacacgctctggcacaacggcccgttcttcaacggaaagcccggaacgctcctctcggcagggttcctgcccataatgaaccttgccgtcggccttaaggtcttcacaggtctcgtgagcgcgctcgttgccatagccatgtaccggaggtggaggtcatgattcagtttcaattcataacggccttccttctcatagtcctcgggatatatgccttcttagccaaaagaaacctcatcaagctgattcttgctctggacatcatagattctggcattcatttgctcctgatcagcctcggctaccgcatagagctgaacgaggttccgacggcgccaatttacacaggctatgagaccctgaagagcccgatggtggggccacttccgcaggctctggtcctcacgagcatagtcatcggcgtctgcgtcctctcgctggcaatggccctgacgataaacgcctatcgccactacggaacccttgacgtgagagctctgaggaggttgaggggatgaacggggaagcaatcctgccctacctcataatcatcccgctcttcggagcgttctcgatgccgatagtgagcctcatcggcaggaaggcgagggaagcctgggccgtaataatcagcggtgctacattggctgtcgcctcggcgctcttctactctgtctgggaggacaaggggataatcgtctacaccctcggagccaagagcccgctcggccagggcgtcagcttcccgataaggatagtctg
>44	N operona: 21	middle	TGAM_0043	gene_poz=(601-897)	mbhE	membrane bound hydrogenase, MbhE subunit (MbhE)	2 probable transmembrane helices predicted by	/position=40952 - 42448 (41552 - 41848)	/lenght=1497 (297)	/codons=499 (99)	/complement=true	GC-compoz=57.57575757575758%	/LCI1=1.1428571428571428	/LCI2=0.23163265306122446	p_i1=0.2672054701406652	p_i2=0.14322606248455746	/Tai=0.23971568957074796	/Tei=0.22890345623610173	/EEI=3.8414816649912766
ccttcctcgcggtaaacatcaccttcaacctcctcgggagcatagccctccaccgcttcccggacgtttacacgagacttcacggtgcgaccaagtgcaccacctttggaacgatattcgccgtttttgcggttgcgacccacgctttgtacagactccacgtcacgggcgatgcgaagtacctccagatgaccctccacagcttcgtggccctgatagcgctcctcctcacgaacccggtcggagcgcacgcaatagcgaaagccgcgcacctgagcggttacaagccggctaaagccgtcatcgatgcatacgaggagaagctcgggggtgggaaggaatgaacgccctgacacttgacatgattattcaggcaataatactcatcggcgtcctcatcactgcctacctcacgattcgcttcagggaccttctcgcggcaacgcttatgtcggccgcgatgagcctgctcctcagcctcgagttctacatgctacacgcgcctgacgtcgcgatagccgaggccgccgtcggtgccggtgtggttaccgccctcgtggtttacggcatagcgaagaccgaaagatgggaggtggaacgatgaagaagacgatagcttacctctcactgctcttcatcctcggggtgcttctctacgtggccaatcccaactacggcctcaagttcggcccgggcggggacgactggaagaacctccgctacaccgatgactactacatcacacacggcgttcaggaagtcggcggtaccaacatcgtcacggacatagtgttcgactaccgtggctacgatacgattggagaggcgaccgtccttttcacggccatagcgggagcggtggcccttctgaggccctggaggagggatgaggaatgaggccgaggtgcggcaccgacatggggctcatcgtcaaaacttcagcgagggccataatcccgctcataggcatcttcggagcctacatagtggcccacggtcacctgacaccgggaggtggcttccagggaggagcgacgatagctggggctggaatactgtttctcgtggcattcggcctcaacgagatgaggaagcactacaacaagcacctgtactctgccctcgagggactcggcggtctcgtcttcctcggcgcggcgatgctcggcataggcacggcgttcttctacaacacgctctggcacaacggcccgttcttcaacggaaagcccggaacgctcctctcggcagggttcctgcccataatgaaccttgccgtcggccttaaggtcttcacaggtctcgtgagcgcgctcgttgccatagccatgtaccggaggtggaggtcatgattcagtttcaattcataacggccttccttctcatagtcctcgggatatatgccttcttagccaaaagaaacctcatcaagctgattcttgctctggacatcatagattctggcattcatttgctcctgatcagcctcggctaccg
>45	N operona: 21	middle	TGAM_0044	gene_poz=(601-864)	mbhD	membrane bound hydrogenase, MbhD subunit (MbhD)	3 probable transmembrane helices predicted by	/position=41245 - 42708 (41845 - 42108)	/lenght=1464 (264)	/codons=488 (88)	/complement=true	GC-compoz=57.57575757575758%	/LCI1=1.2222222222222223	/LCI2=0.317624521072797	p_i1=0.3322200162495194	p_i2=0.30805005987304895	/Tai=0.2824772348539316	/Tei=0.3772450538857441	/EEI=3.6229708674304653
cactgataatctcgtttgcggcgttcctggcgatactcaggattctcctcggaccaagcgtccccgacagggtcgtgggagttgatacgctcaacacgctcgtcgtcgcggcgatggttctcctcggagcggcctacgacaggacgatttacattgacattgcaatcgtctacgcgctcctgagctacatcggaacgctcataatcgcgaggtacctccaggggggattggaatgagctgggtcaactacctgatttacgccttcctcgcggtaaacatcaccttcaacctcctcgggagcatagccctccaccgcttcccggacgtttacacgagacttcacggtgcgaccaagtgcaccacctttggaacgatattcgccgtttttgcggttgcgacccacgctttgtacagactccacgtcacgggcgatgcgaagtacctccagatgaccctccacagcttcgtggccctgatagcgctcctcctcacgaacccggtcggagcgcacgcaatagcgaaagccgcgcacctgagcggttacaagccggctaaagccgtcatcgatgcatacgaggagaagctcgggggtgggaaggaatgaacgccctgacacttgacatgattattcaggcaataatactcatcggcgtcctcatcactgcctacctcacgattcgcttcagggaccttctcgcggcaacgcttatgtcggccgcgatgagcctgctcctcagcctcgagttctacatgctacacgcgcctgacgtcgcgatagccgaggccgccgtcggtgccggtgtggttaccgccctcgtggtttacggcatagcgaagaccgaaagatgggaggtggaacgatgaagaagacgatagcttacctctcactgctcttcatcctcggggtgcttctctacgtggccaatcccaactacggcctcaagttcggcccgggcggggacgactggaagaacctccgctacaccgatgactactacatcacacacggcgttcaggaagtcggcggtaccaacatcgtcacggacatagtgttcgactaccgtggctacgatacgattggagaggcgaccgtccttttcacggccatagcgggagcggtggcccttctgaggccctggaggagggatgaggaatgaggccgaggtgcggcaccgacatggggctcatcgtcaaaacttcagcgagggccataatcccgctcataggcatcttcggagcctacatagtggcccacggtcacctgacaccgggaggtggcttccagggaggagcgacgatagctggggctggaatactgtttctcgtggcattcggcctcaacgagatgaggaagcactacaacaagcacctgtactctgccctcgagggactcggcggtctcgtcttcctcggcgcggcgatgctcggcataggcacggcgttcttctacaacacgctctggca
>46	N operona: 21	middle	TGAM_0045	gene_poz=(601-972)	mbhC	membrane bound hydrogenase, MbhC subunit (MbhC)	3 probable transmembrane helices predicted by	/position=41505 - 43076 (42105 - 42476)	/lenght=1572 (372)	/codons=524 (124)	/complement=true	GC-compoz=58.06451612903226%	/LCI1=0.9295392953929539	/LCI2=0.2623306233062331	p_i1=0.12021874176580487	p_i2=0.1977062439625548	/Tai=0.24145635121494224	/Tei=0.2779356195662993	/EEI=4.095864506994418
cccgcttcctgaatccgataaggtggctcgagtggattgcctacgctccggtcctcttctggggaatggtcaaggcaaacttccacgttgcgtggctcgtcataacagggaggataaggcccggaatcgtcagggttcccgttgacctcgaggaggacgcacagtacacgatactcggcaactcgataaccctcacgcccggaacgctgaccatagacgcccgcccagaggaaaaggccctctacgtccactggattgacataccgaagggaatggagaggcctgagagctcggagcccgtctcgggacccttcgaaaagtgggccaggaggttggggaaatgattgagccggtctttttttactcggcactgataatctcgtttgcggcgttcctggcgatactcaggattctcctcggaccaagcgtccccgacagggtcgtgggagttgatacgctcaacacgctcgtcgtcgcggcgatggttctcctcggagcggcctacgacaggacgatttacattgacattgcaatcgtctacgcgctcctgagctacatcggaacgctcataatcgcgaggtacctccaggggggattggaatgagctgggtcaactacctgatttacgccttcctcgcggtaaacatcaccttcaacctcctcgggagcatagccctccaccgcttcccggacgtttacacgagacttcacggtgcgaccaagtgcaccacctttggaacgatattcgccgtttttgcggttgcgacccacgctttgtacagactccacgtcacgggcgatgcgaagtacctccagatgaccctccacagcttcgtggccctgatagcgctcctcctcacgaacccggtcggagcgcacgcaatagcgaaagccgcgcacctgagcggttacaagccggctaaagccgtcatcgatgcatacgaggagaagctcgggggtgggaaggaatgaacgccctgacacttgacatgattattcaggcaataatactcatcggcgtcctcatcactgcctacctcacgattcgcttcagggaccttctcgcggcaacgcttatgtcggccgcgatgagcctgctcctcagcctcgagttctacatgctacacgcgcctgacgtcgcgatagccgaggccgccgtcggtgccggtgtggttaccgccctcgtggtttacggcatagcgaagaccgaaagatgggaggtggaacgatgaagaagacgatagcttacctctcactgctcttcatcctcggggtgcttctctacgtggccaatcccaactacggcctcaagttcggcccgggcggggacgactggaagaacctccgctacaccgatgactactacatcacacacggcgttcaggaagtcggcggtaccaacatcgtcacggacatagtgttcgactaccgtggctacgatacgattggagaggcgaccgtccttttcacggccatagcgggagcggtggcccttctgaggccctggaggagggatgaggaatgaggccgaggtgcggcaccgacatggggctcatcgtcaaaacttcagcg
>47	N operona: 21	middle	TGAM_0046	gene_poz=(601-864)	mbhB	membrane bound hydrogenase, MbhB subunit (MbhB)	3 probable transmembrane helices predicted by	/position=41873 - 43336 (42473 - 42736)	/lenght=1464 (264)	/codons=488 (88)	/complement=true	GC-compoz=55.3030303030303%	/LCI1=1.157088122605364	/LCI2=0.26130268199233714	p_i1=0.2785918722964306	p_i2=0.19578210005066723	/Tai=0.22986157149700104	/Tei=0.27620389004560053	/EEI=3.964426915853452
ttacctttttttgacaaactgagctttggaaaaccgttttaagcgggaaagagaagtcaaaatcgagggtaaacaaaaatgttaatccggaggtggtagcttgcccttcatagtcgccttcgtcttcgcctacgtcctctggctcgttctaacggccggaaccaacgggctactctggagcagccaagagctcatagcgggcctgatatttgctggaataatcgggtacgcgacgaaggacgtcgtcggggagaagtcgacccgcttcctgaatccgataaggtggctcgagtggattgcctacgctccggtcctcttctggggaatggtcaaggcaaacttccacgttgcgtggctcgtcataacagggaggataaggcccggaatcgtcagggttcccgttgacctcgaggaggacgcacagtacacgatactcggcaactcgataaccctcacgcccggaacgctgaccatagacgcccgcccagaggaaaaggccctctacgtccactggattgacataccgaagggaatggagaggcctgagagctcggagcccgtctcgggacccttcgaaaagtgggccaggaggttggggaaatgattgagccggtctttttttactcggcactgataatctcgtttgcggcgttcctggcgatactcaggattctcctcggaccaagcgtccccgacagggtcgtgggagttgatacgctcaacacgctcgtcgtcgcggcgatggttctcctcggagcggcctacgacaggacgatttacattgacattgcaatcgtctacgcgctcctgagctacatcggaacgctcataatcgcgaggtacctccaggggggattggaatgagctgggtcaactacctgatttacgccttcctcgcggtaaacatcaccttcaacctcctcgggagcatagccctccaccgcttcccggacgtttacacgagacttcacggtgcgaccaagtgcaccacctttggaacgatattcgccgtttttgcggttgcgacccacgctttgtacagactccacgtcacgggcgatgcgaagtacctccagatgaccctccacagcttcgtggccctgatagcgctcctcctcacgaacccggtcggagcgcacgcaatagcgaaagccgcgcacctgagcggttacaagccggctaaagccgtcatcgatgcatacgaggagaagctcgggggtgggaaggaatgaacgccctgacacttgacatgattattcaggcaataatactcatcggcgtcctcatcactgcctacctcacgattcgcttcagggaccttctcgcggcaacgcttatgtcggccgcgatgagcctgctcctcagcctcgagttctacatgctacacgcgcctgacgtcgcgatagccgaggccgccgtcggtgccggtgtggttaccgccctcgtggtttacggcatagcgaa
>48	N operona: 21	last	TGAM_0047	gene_poz=(601-1104)	mbhA	membrane bound hydrogenase, MbhA subunit (MbhA)	2 probable transmembrane helices predicted by	/position=42133 - 43836 (42733 - 43236)	/lenght=1704 (504)	/codons=568 (168)	/complement=true	GC-compoz=58.333333333333336%	/LCI1=1.0219560878243512	/LCI2=0.2229540918163673	p_i1=0.17753702910408137	p_i2=0.12909989433904256	/Tai=0.2653090741221701	/Tei=0.2161899049051383	/EEI=3.701013645129884
tttcattcacgctgccggctcgaggaacttggaggatttggcgggtcttgggaggaagatgccagtggcgacgttcagtttggcggtggcttcgctgagtttggttggtgtgccgccgttcaacgtgtttttcagtaagttacttctcttcaacgcgttcttggatgagaatccagtgctggctttggtgcttgttgttagttcggtgactgccttggtggcttatgtgagggtgttctatgaggtttggcttggaaagcccgggaaggaggttgagctcagagaaagctggagcatgagtggtgtttgcttggttttggctttggcgtgtgttgttgttggcttggttgctccgtatgtggtcagtcactacgttgagccggcagctgttcaggcggtggattacagggtgtacatccagaaggccttggagtacgcggcaaaaaccaaactcggcctctgagcccttctttaacttttggtttacaacgaggcgtttcttacctttttttgacaaactgagctttggaaaaccgttttaagcgggaaagagaagtcaaaatcgagggtaaacaaaaatgttaatccggaggtggtagcttgcccttcatagtcgccttcgtcttcgcctacgtcctctggctcgttctaacggccggaaccaacgggctactctggagcagccaagagctcatagcgggcctgatatttgctggaataatcgggtacgcgacgaaggacgtcgtcggggagaagtcgacccgcttcctgaatccgataaggtggctcgagtggattgcctacgctccggtcctcttctggggaatggtcaaggcaaacttccacgttgcgtggctcgtcataacagggaggataaggcccggaatcgtcagggttcccgttgacctcgaggaggacgcacagtacacgatactcggcaactcgataaccctcacgcccggaacgctgaccatagacgcccgcccagaggaaaaggccctctacgtccactggattgacataccgaagggaatggagaggcctgagagctcggagcccgtctcgggacccttcgaaaagtgggccaggaggttggggaaatgattgagccggtctttttttactcggcactgataatctcgtttgcggcgttcctggcgatactcaggattctcctcggaccaagcgtccccgacagggtcgtgggagttgatacgctcaacacgctcgtcgtcgcggcgatggttctcctcggagcggcctacgacaggacgatttacattgacattgcaatcgtctacgcgctcctgagctacatcggaacgctcataatcgcgaggtacctccaggggggattggaatgagctgggtcaactacctgatttacgccttcctcgcggtaaacatcaccttcaacctcctcgggagcatagccctccaccgcttcccggacgtttacacgagacttcacggtgcgaccaagtgcaccacctttggaacgatattcgccgtttttgcggttgcgacccacgctttgtacagactccacgtcacgggcgatgcgaagtacctccagatgaccctccacagcttcgtggccctgatagcgctcctcctcacgaacccggtcggagcgcacgcaatagcgaaagccgcgcacctgagcggttacaagccggctaaagccgtcatcgatgcatacga
>49	N operona: 22	first	TGAM_0048	gene_poz=(601-2178)	mbc1A	Membrane bound complex 1, subunit A (Mbc1A)	13 probable transmembrane helices predicted by	/position=42774 - 45551 (43374 - 44951)	/lenght=2778 (1578)	/codons=926 (526)	/complement=true	GC-compoz=53.168567807351074%	/LCI1=0.9619047619047619	/LCI2=0.19504761904761905	p_i1=0.13900822879660635	p_i2=0.0882365552849813	/Tai=0.4648757780994701	/Tei=0.17941289975648317	/EEI=2.070371162296775
gcggtcaacattctcatcgccttcgcggtaattcaaatttacaggatttacgggacgctggacgttagagaagtcgggaagagcctaccagaactgctgaggagggatgaagcatgaggggagttgcggcgacagccttgctagccttcatcacgtacatcatcttcacgggctcactcacaccttacgatttggttactggcgtaatagttggagtaaccatcggcctcctcgttgggaggttcctcgtggagaatgacgcgaaagccctcaatccagtcaggtgggcgtggggattggtttacttcctctggtacttccttgtcgcggaagtcaaggcgcacttggacgtgatgaggcggataatcactggtgacattgagccgggcattgtaaaggttccgttgaaggtgaagagcgagtacgcgaggactctcgttgccaactcgattaccaacactcctggaacggtcgtggttgacgtggatgagaattacttgtacgtgaactggattaacgtgactactgaggagcctgaagaggctaaaaaagaaatctgtgaggagtttgagaagtacgcggagaggatattcgagtgaggtggtgaggatgaacgtggttggcctgaccccaataatcccaatcctcttcgccttcgcattaccgctaacttcaatcctcgtcaagggcgacaggaggattgtgcaggcttacgctttgacaggcacgggcttgaccctcctgagtgccgtcaaactctttcagctggcgtactcttcaaacgagcctttgatttacactttcggtggttggactgctccggtgggcataatttatgaggttgacaggatgagtgctttaatagccctggtaactgccgcgttaatgttcctcattgcaatctacagttaccgctaccttgagggcgagggtggtttggaatggtattacacgctttacctcgggcttgaggctggcttgctcggcgtcctcttaacgggcgacgcgtttaacctcttcgtcatgattgaagttaccagcatcgcggcttacgctttagtcatgtactacagggatagaggggattctgtcgtcgctggcttgaagtacgcgctgattggcgcggttgggacgacaatgtacttcatagctctcggagtcctttattacggctttggaactctcaacttcgcaaacttgagcgcgttgattcacgggatgagtttcccggtggttggggagccgtacagggatgtcgtgattgcctctggggttgctttggctttggccacgtgggcgttcctgattaaggcggcagtgtttccaaaccacttctggcttccggaagctcatccggccgctccaagtccgatttcggcaatactctctggactagtggttaacgttggcgtttacgctttagcaagattcctgtacacggtttacggtggagctttaacttccactctgtccagcgtgattcacgcgctcagcatcgtcctaatgctccttggggcggtttcagccctgttcggggcgttaatgatgcttgtccagagggacgtgaagaggctgattgcttactcgacggtaatgcacatgggttaccttgtaatggccgtgggggttggcactcagcttgccctgagcgcggcaatcttccacatggtgaatcatgctatcgccaaggccttgctcttcctctcggctggggttttcattcacgctgccggctcgaggaacttggaggatttggcgggtcttgggaggaagatgccagtggcgacgttcagtttggcggtggcttcgctgagtttggttggtgtgccgccgttcaacgtgtttttcagtaagttacttctcttcaacgcgttcttggatgagaatccagtgctggctttggtgcttgttgttagttcggtgactgccttggtggcttatgtgagggtgttctatgaggtttggcttggaaagcccgggaaggaggttgagctcagagaaagctggagcatgagtggtgtttgcttggttttggctttggcgtgtgttgttgttggcttggttgctccgtatgtggtcagtcactacgttgagccggcagctgttcaggcggtggattacagggtgtacatccagaaggccttggagtacgcggcaaaaaccaaactcggcctctgagcccttctttaacttttggtttacaacgaggcgtttcttacctttttttgacaaactgagctttggaaaaccgttttaagcgggaaagagaagtcaaaatcgagggtaaacaaaaatgttaatccggaggtggtagcttgcccttcatagtcgccttcgtcttcgcctacgtcctctggctcgttctaacggccggaaccaacgggctactctggagcagccaagagctcatagcgggcctgatatttgctggaataatcgggtacgcgacgaaggacgtcgtcggggagaagtcgacccgcttcctgaatccgataaggtggctcgagtggattgcctacgctccggtcctcttctggggaatggtcaaggcaaacttccacgttgcgtggctcgtcataacagggaggataaggcccggaatcgtcagggttcccgttgacctcgaggaggacgcacagtacacgatactcggcaactcgataaccctcacgcccggaacgctgaccatagacgcccgcccagaggaaaaggccctctacgtccactggattgacataccgaagggaatggagaggcctgagagctcggagcccgtct
>50	N operona: 22	middle	TGAM_0049	gene_poz=(601-1086)	mbc1B	Membrane bound complex 1, subunit B (Mbc1B)	3 probable transmembrane helices predicted by	/position=44353 - 46038 (44953 - 45438)	/lenght=1686 (486)	/codons=562 (162)	/complement=true	GC-compoz=51.440329218106996%	/LCI1=0.8944099378881988	/LCI2=0.18343685300207033	p_i1=0.10149486117027455	p_i2=0.07348238353551664	/Tai=0.37304737570992197	/Tei=0.16613414518196498	/EEI=2.3922814030019843
taaccccactcctcgtcagcggttacatcatgcagaaccaaccaatcttcccggcaaaagccctcggagtgccgttgggcggttccctcgtattgtacaacctcttcgagtacctcgcggtaggcgcgggcttcacggcggtcttcctgcttctcagcattccagaggagaagttcaagaaattcctgggggtgaggagatgatatcactcctatggagcattacgatagtctcactcctcgcgacgctcatcataagcgtttacggaatcgttgcaaaaccaaacctcgtgaaaaaactcatagccctgacaatcttcggcgatacggcaaacgtcctcgtcgtcctcctcggttacagagtaatttacccagtaaaacccccaatcctgcccgaactctcaaagagtgccgttggagagttcgttaaaacggccgttgatccactgccacaggcactggtcataactgcggtagtcattggcatggcggtcaacattctcatcgccttcgcggtaattcaaatttacaggatttacgggacgctggacgttagagaagtcgggaagagcctaccagaactgctgaggagggatgaagcatgaggggagttgcggcgacagccttgctagccttcatcacgtacatcatcttcacgggctcactcacaccttacgatttggttactggcgtaatagttggagtaaccatcggcctcctcgttgggaggttcctcgtggagaatgacgcgaaagccctcaatccagtcaggtgggcgtggggattggtttacttcctctggtacttccttgtcgcggaagtcaaggcgcacttggacgtgatgaggcggataatcactggtgacattgagccgggcattgtaaaggttccgttgaaggtgaagagcgagtacgcgaggactctcgttgccaactcgattaccaacactcctggaacggtcgtggttgacgtggatgagaattacttgtacgtgaactggattaacgtgactactgaggagcctgaagaggctaaaaaagaaatctgtgaggagtttgagaagtacgcggagaggatattcgagtgaggtggtgaggatgaacgtggttggcctgaccccaataatcccaatcctcttcgccttcgcattaccgctaacttcaatcctcgtcaagggcgacaggaggattgtgcaggcttacgctttgacaggcacgggcttgaccctcctgagtgccgtcaaactctttcagctggcgtactcttcaaacgagcctttgatttacactttcggtggttggactgctccggtgggcataatttatgaggttgacaggatgagtgctttaatagccctggtaactgccgcgttaatgttcctcattgcaatctacagttaccgctaccttgagggcgagggtggtttggaatggtattacacgctttacctcgggcttgaggctggcttgctcggcgtcctcttaacgggcgacgcgtttaacctcttcgtcatgattgaagttaccagcatcgcggcttacgctttagtcatgtactacagggatagaggggattctgtcgtcgctggcttgaagtacgcgctgattggcgcggttgggacgacaatgtacttcatagctctcggagtcctttattacggctttggaactctcaacttcgcaaactt
>51	N operona: 22	middle	TGAM_0050	gene_poz=(601-1005)	mbc1C	Membrane bound complex 1, subunit C (Mbc1C)	3 probable transmembrane helices predicted by	/position=44835 - 46439 (45435 - 45839)	/lenght=1605 (405)	/codons=535 (135)	/complement=true	GC-compoz=49.629629629629626%	/LCI1=0.9328358208955224	/LCI2=0.1574626865671642	p_i1=0.12206602341855312	p_i2=0.04565827905277801	/Tai=0.356811972814284	/Tei=0.14109245114750021	/EEI=2.5589914917611845
ggaggcagtaacctcaatcctctgggactaccgtggcgttgacacactcttcgaaacggccgtcttcttcctcgcaataatcggaagcctcaccctcttcagactaaacaaagaacaagccgaagaagcaaaacagggcgagccaaaaccacagcttccagaaccagttgtcgtagtcacaaaactcacggttgcaatgattttagctgtctcagcctcaatagctttacacgggcagttaacgccaggcggcggcttccagggcggttcggcattagcagtagcgcccctcctcgtaatagccgcctacaccaaatacgccctcgagaaaaacggtttagacaagacgagggcaataataatccgctccattggcttactcggaatagcactcacggctttaaccccactcctcgtcagcggttacatcatgcagaaccaaccaatcttcccggcaaaagccctcggagtgccgttgggcggttccctcgtattgtacaacctcttcgagtacctcgcggtaggcgcgggcttcacggcggtcttcctgcttctcagcattccagaggagaagttcaagaaattcctgggggtgaggagatgatatcactcctatggagcattacgatagtctcactcctcgcgacgctcatcataagcgtttacggaatcgttgcaaaaccaaacctcgtgaaaaaactcatagccctgacaatcttcggcgatacggcaaacgtcctcgtcgtcctcctcggttacagagtaatttacccagtaaaacccccaatcctgcccgaactctcaaagagtgccgttggagagttcgttaaaacggccgttgatccactgccacaggcactggtcataactgcggtagtcattggcatggcggtcaacattctcatcgccttcgcggtaattcaaatttacaggatttacgggacgctggacgttagagaagtcgggaagagcctaccagaactgctgaggagggatgaagcatgaggggagttgcggcgacagccttgctagccttcatcacgtacatcatcttcacgggctcactcacaccttacgatttggttactggcgtaatagttggagtaaccatcggcctcctcgttgggaggttcctcgtggagaatgacgcgaaagccctcaatccagtcaggtgggcgtggggattggtttacttcctctggtacttccttgtcgcggaagtcaaggcgcacttggacgtgatgaggcggataatcactggtgacattgagccgggcattgtaaaggttccgttgaaggtgaagagcgagtacgcgaggactctcgttgccaactcgattaccaacactcctggaacggtcgtggttgacgtggatgagaattacttgtacgtgaactggattaacgtgactactgaggagcctgaagaggctaaaaaagaaatctgtgaggagtttgagaagtacgcggagaggatattcgagtgaggtggtgaggatgaacgtggttggcctgaccccaataatcccaatcctcttcgccttcgcattaccgctaacttcaatcctcgtcaagggcgacaggaggattgtgcaggcttacgct
>52	N operona: 22	middle	TGAM_0051	gene_poz=(601-1359)	mbc1D	Membrane bound complex 1, subunit D (Mbc1D)	6 probable transmembrane helices predicted by	/position=45236 - 47194 (45836 - 46594)	/lenght=1959 (759)	/codons=653 (253)	/complement=true	GC-compoz=52.96442687747036%	/LCI1=0.9153439153439153	/LCI2=0.19285714285714292	p_i1=0.1124396991142388	p_i2=0.08534718923806948	/Tai=0.4432789630848011	/Tei=0.17681247031426256	/EEI=2.2767673965178847
cgtgaacacactcttcaccctcggcgcaatactcgttatcatcggcggaatctgcgacctcttcggagcaatcggcctcctaaaattcccaaacttctacatcagactacacgcagcaacaatcggaacaataggaggagcagcagttccactctttggcgtggccctcctcgccctcagcacaaacattccaaacaaatacgcaatagccggcgccagcctcatcacaggaataatcaccctcctcgcggcaccagcaggagccacagcattagcatacgccgcccacaaaactaacgctgtggagtggaaccccaaaaccgaccacctaaaggaggcgagaaaatgattgagttacacttaacaatcctcgcaataaccgcactaatcggattaatcgcctcctacctagcaataaccgaaaaagatctcctcaaagcagtaggctactccgcaatccaggcaatagcctacgcactcatattccacaccctcatggcgcccgacatcgtcctggcttacgtcgcaatcgcagtcggaatctactcggcactcctcatcttcatcatcggaaaaaccgaacggtacgaggtggtgtgaatgaagcgattaatcggcctgcttacaatcctcatcacagtcctcggagtagcctgctatgtcgctcaaaatctcaccccacccgaaaacctccacccgctcggagagtactacctcgaaaacagctacttcggagaacactcagcaaaaagcccggaggcagtaacctcaatcctctgggactaccgtggcgttgacacactcttcgaaacggccgtcttcttcctcgcaataatcggaagcctcaccctcttcagactaaacaaagaacaagccgaagaagcaaaacagggcgagccaaaaccacagcttccagaaccagttgtcgtagtcacaaaactcacggttgcaatgattttagctgtctcagcctcaatagctttacacgggcagttaacgccaggcggcggcttccagggcggttcggcattagcagtagcgcccctcctcgtaatagccgcctacaccaaatacgccctcgagaaaaacggtttagacaagacgagggcaataataatccgctccattggcttactcggaatagcactcacggctttaaccccactcctcgtcagcggttacatcatgcagaaccaaccaatcttcccggcaaaagccctcggagtgccgttgggcggttccctcgtattgtacaacctcttcgagtacctcgcggtaggcgcgggcttcacggcggtcttcctgcttctcagcattccagaggagaagttcaagaaattcctgggggtgaggagatgatatcactcctatggagcattacgatagtctcactcctcgcgacgctcatcataagcgtttacggaatcgttgcaaaaccaaacctcgtgaaaaaactcatagccctgacaatcttcggcgatacggcaaacgtcctcgtcgtcctcctcggttacagagtaatttacccagtaaaacccccaatcctgcccgaactctcaaagagtgccgttggagagttcgttaaaacggccgttgatccactgccacaggcactggtcataactgcggtagtcattggcatggcggtcaacattctcatcgccttcgcggtaattcaaatttacaggatttacgggacgctggacgttagagaagtcgggaagagcctaccagaactgctgaggagggatgaagcatgaggggagttgcggcgacagccttgctagccttcatcacgtacatcatcttcacgggctcactcacaccttacgatttggttactggcgtaatagttggagtaaccatcggcctcctcgttgggaggttcctcgtggagaatgacgcgaaagccctcaatccagtcaggtgggcgtggggattggtttacttcctctggta
>53	N operona: 22	middle	TGAM_0052	gene_poz=(601-855)	mbc1E	Membrane bound complex 1, subunit E (Mbc1E)	3 probable transmembrane helices predicted by	/position=45995 - 47449 (46595 - 46849)	/lenght=1455 (255)	/codons=485 (85)	/complement=true	GC-compoz=49.411764705882355%	/LCI1=0.8809523809523809	/LCI2=0.14007936507936505	p_i1=0.09479489344767503	p_i2=0.031137459322108894	/Tai=0.3696423259622885	/Tei=0.12802371338989801	/EEI=2.384026025921234
tgctcatgagaatcatcctcccactctacgtgacggcattcatcctctacacagtcagagccatcaaaggcccaacaataccagacataatcctcgcagtagactgcatgagcttcgacatagccgcattcatggcaatcctcgcagtatacttcaaaagcgtgtatctcatcagtggagccataaccctcgcactctgggcctacctcctcgacatttacatcgcaaaccacctcacaaaaaaggaggtgggagcgtgaacacactcttcaccctcggcgcaatactcgttatcatcggcggaatctgcgacctcttcggagcaatcggcctcctaaaattcccaaacttctacatcagactacacgcagcaacaatcggaacaataggaggagcagcagttccactctttggcgtggccctcctcgccctcagcacaaacattccaaacaaatacgcaatagccggcgccagcctcatcacaggaataatcaccctcctcgcggcaccagcaggagccacagcattagcatacgccgcccacaaaactaacgctgtggagtggaaccccaaaaccgaccacctaaaggaggcgagaaaatgattgagttacacttaacaatcctcgcaataaccgcactaatcggattaatcgcctcctacctagcaataaccgaaaaagatctcctcaaagcagtaggctactccgcaatccaggcaatagcctacgcactcatattccacaccctcatggcgcccgacatcgtcctggcttacgtcgcaatcgcagtcggaatctactcggcactcctcatcttcatcatcggaaaaaccgaacggtacgaggtggtgtgaatgaagcgattaatcggcctgcttacaatcctcatcacagtcctcggagtagcctgctatgtcgctcaaaatctcaccccacccgaaaacctccacccgctcggagagtactacctcgaaaacagctacttcggagaacactcagcaaaaagcccggaggcagtaacctcaatcctctgggactaccgtggcgttgacacactcttcgaaacggccgtcttcttcctcgcaataatcggaagcctcaccctcttcagactaaacaaagaacaagccgaagaagcaaaacagggcgagccaaaaccacagcttccagaaccagttgtcgtagtcacaaaactcacggttgcaatgattttagctgtctcagcctcaatagctttacacgggcagttaacgccaggcggcggcttccagggcggttcggcattagcagtagcgcccctcctcgtaatagccgcctacaccaaatacgccctcgagaaaaacggtttagacaagacgagggcaataataatccgctccattggcttactcggaatagcactcacggctttaaccccactcctcgtcagcggttacatcatgcagaaccaacca
>54	N operona: 22	middle	TGAM_0054	gene_poz=(601-948)	mbc1F	Membrane bound complex 1, subunit F (Mbc1F)	3 probable transmembrane helices predicted by	/position=46246 - 47793 (46846 - 47193)	/lenght=1548 (348)	/codons=516 (116)	/complement=true	GC-compoz=53.44827586206896%	/LCI1=0.7971014492753623	/LCI2=0.191304347826087	p_i1=0.05904898515715361	p_i2=0.08332848158880451	/Tai=0.35387104129802216	/Tei=0.17499563342992408	/EEI=2.559220119218881
cccagtgaccttcggcaacgcggttggaggcttcctcttcgtggcgttctactactggtacctcagccaccccgagctgacggccgagagactcgtcaaggaaatcgttgacttcttcgtcgtgttcgcagtgttctggattctggccacgctgatacccgctggaataggcatcgcccttgataaggccatgggaagaggtgccatgtacgccgtcccggtggtgctgtcaatctactacatagtcggcacctttgcgcttgccaaggtcgccaagcccgcctgatggccctttccttttttcacaatttgagaggtgagactgatgtcgtttggggttgttatgctcatgagaatcatcctcccactctacgtgacggcattcatcctctacacagtcagagccatcaaaggcccaacaataccagacataatcctcgcagtagactgcatgagcttcgacatagccgcattcatggcaatcctcgcagtatacttcaaaagcgtgtatctcatcagtggagccataaccctcgcactctgggcctacctcctcgacatttacatcgcaaaccacctcacaaaaaaggaggtgggagcgtgaacacactcttcaccctcggcgcaatactcgttatcatcggcggaatctgcgacctcttcggagcaatcggcctcctaaaattcccaaacttctacatcagactacacgcagcaacaatcggaacaataggaggagcagcagttccactctttggcgtggccctcctcgccctcagcacaaacattccaaacaaatacgcaatagccggcgccagcctcatcacaggaataatcaccctcctcgcggcaccagcaggagccacagcattagcatacgccgcccacaaaactaacgctgtggagtggaaccccaaaaccgaccacctaaaggaggcgagaaaatgattgagttacacttaacaatcctcgcaataaccgcactaatcggattaatcgcctcctacctagcaataaccgaaaaagatctcctcaaagcagtaggctactccgcaatccaggcaatagcctacgcactcatattccacaccctcatggcgcccgacatcgtcctggcttacgtcgcaatcgcagtcggaatctactcggcactcctcatcttcatcatcggaaaaaccgaacggtacgaggtggtgtgaatgaagcgattaatcggcctgcttacaatcctcatcacagtcctcggagtagcctgctatgtcgctcaaaatctcaccccacccgaaaacctccacccgctcggagagtactacctcgaaaacagctacttcggagaacactcagcaaaaagcccggaggcagtaacctcaatcctctgggactaccgtggcgttgacacactcttcgaaacggccgtcttcttcctcgcaataatcggaagcctcaccctcttcagactaaacaaagaacaagccgaagaagcaaaacagggcgagccaaaaccacagcttccagaaccagttgtcgtagtcacaaaactcacggttg
>55	N operona: 22	middle	TGAM_0053	gene_poz=(601-888)	mbc1G	Membrane bound complex 1, subunit G (Mbc1G)	3 probable transmembrane helices predicted by	/position=46590 - 48077 (47190 - 47477)	/lenght=1488 (288)	/codons=496 (96)	/complement=true	GC-compoz=49.65277777777778%	/LCI1=0.8491228070175438	/LCI2=0.17649122807017542	p_i1=0.0800066612874316	p_i2=0.06533000896464587	/Tai=0.30761149083546724	/Tei=0.15879700806818128	/EEI=2.8955176468865056
ctcttcggtaagactgtcgttgcaatagcgcacggcaaggtctcaaaggacatactggccctgttcttccttggaataggatgtaactggctcgtcaacctcgccatctggcaatccgcgagagtgcaggacggggccggcaagatactggccatatggttcccgatattcgccttcgttgccataggcttcgagcacgcgatagcgaacatgtgggcgattccgacgggcataatagccagcaactacgccgtaacctggagccagttcttccacaacgtaatcccagtgaccttcggcaacgcggttggaggcttcctcttcgtggcgttctactactggtacctcagccaccccgagctgacggccgagagactcgtcaaggaaatcgttgacttcttcgtcgtgttcgcagtgttctggattctggccacgctgatacccgctggaataggcatcgcccttgataaggccatgggaagaggtgccatgtacgccgtcccggtggtgctgtcaatctactacatagtcggcacctttgcgcttgccaaggtcgccaagcccgcctgatggccctttccttttttcacaatttgagaggtgagactgatgtcgtttggggttgttatgctcatgagaatcatcctcccactctacgtgacggcattcatcctctacacagtcagagccatcaaaggcccaacaataccagacataatcctcgcagtagactgcatgagcttcgacatagccgcattcatggcaatcctcgcagtatacttcaaaagcgtgtatctcatcagtggagccataaccctcgcactctgggcctacctcctcgacatttacatcgcaaaccacctcacaaaaaaggaggtgggagcgtgaacacactcttcaccctcggcgcaatactcgttatcatcggcggaatctgcgacctcttcggagcaatcggcctcctaaaattcccaaacttctacatcagactacacgcagcaacaatcggaacaataggaggagcagcagttccactctttggcgtggccctcctcgccctcagcacaaacattccaaacaaatacgcaatagccggcgccagcctcatcacaggaataatcaccctcctcgcggcaccagcaggagccacagcattagcatacgccgcccacaaaactaacgctgtggagtggaaccccaaaaccgaccacctaaaggaggcgagaaaatgattgagttacacttaacaatcctcgcaataaccgcactaatcggattaatcgcctcctacctagcaataaccgaaaaagatctcctcaaagcagtaggctactccgcaatccaggcaatagcctacgcactcatattccacaccctcatggcgcccgacatcgtcctggcttacgtcgcaatcgcagtcggaatctactcggcactcctcatcttcatcatcggaaaaaccgaacggtacgaggtggtgtgaatgaa
>56	N operona: 22	middle	TGAM_0055	gene_poz=(601-1635)	focA	Formate transporter (focA)	8 probable transmembrane helices predicted by	/position=46908 - 49142 (47508 - 48542)	/lenght=2235 (1035)	/codons=745 (345)	/complement=true	GC-compoz=57.391304347826086%	/LCI1=1.1094961240310077	/LCI2=0.2790697674418605	p_i1=0.24110592289744695	p_i2=0.22983688995461815	/Tai=0.25201581015702257	/Tei=0.30685320095915636	/EEI=4.003549183237071
tcgttgagaagcaggtcaagggggagtactacaccgaagaggtcggcttcgagcttcccgagtatccaatcgaggagaggatacgcctgagcctgagggagagactgaagtacgtcgtcggctacttcgacagggagaaggttctcgaggacttcatggagctcgtcgcgaaagccaagagcgcggaggagctacacggactcattcagggctactgcctgaagaaccctgacccgagggtttcactcgccatgagggttctcgaacgggagttcctcaggctgaaggagaagtacggatgggaggtgaaggggagtgccaaagctcctcaaggcgaggtacgtgggcttcaggtctccgctgacggcgatgctggaccacgttgacgccgacttcaccctctacgaggaggtcggtgaggtgtcggtggagacgtgcaaactgatacggaaggtcttcggacgttcataccttaccttagatgaccttccgggggtcctcaagctcaaactccccggaagggacagggaagtcctgatgagggccctcagcggcctgaaacccgatgaaaagctcaaattggaaagggggtgagcgaagatggtggatgcaaaggagaaaatactgtacggggtggatacgacctttgagggcatagccaagaaggccaccccgaagtttaagacaacccctggaaggctgctcttcgccggctttatggcgggtgccttcatagccttcggcttcctgctggccgtcgtggccggctgtatcgccaagtacccgccgtttgcagtgggtgacaccttcaacaaggcgctcctaaaaatactgctcggtgcggtcttcccggtcggcctcatagcggtcgtccttggaggagcggacctctggacaggcaacgtccagttcctcagctcggccaaggtcaagggttacgccgacttcaagtgcgtcctctacaactggttcggaagctacggtggaaacttcataggctcgatattcctggcgctcatggcgattccccttaccgggctcttcggccacgtcggcgacccgaacctcttcggtaagactgtcgttgcaatagcgcacggcaaggtctcaaaggacatactggccctgttcttccttggaataggatgtaactggctcgtcaacctcgccatctggcaatccgcgagagtgcaggacggggccggcaagatactggccatatggttcccgatattcgccttcgttgccataggcttcgagcacgcgatagcgaacatgtgggcgattccgacgggcataatagccagcaactacgccgtaacctggagccagttcttccacaacgtaatcccagtgaccttcggcaacgcggttggaggcttcctcttcgtggcgttctactactggtacctcagccaccccgagctgacggccgagagactcgtcaaggaaatcgttgacttcttcgtcgtgttcgcagtgttctggattctggccacgctgatacccgctggaataggcatcgcccttgataaggccatgggaagaggtgccatgtacgccgtcccggtggtgctgtcaatctactacatagtcggcacctttgcgcttgccaaggtcgccaagcccgcctgatggccctttccttttttcacaatttgagaggtgagactgatgtcgtttggggttgttatgctcatgagaatcatcctcccactctacgtgacggcattcatcctctacacagtcagagccatcaaaggcccaacaataccagacataatcctcgcagtagactgcatgagcttcgacatagccgcattcatggcaatcctcgcagtatacttcaaaagcgtgtatctcatcagtggagccataaccctcgcactctgggcctacctcctcgacatttacatcgcaaaccacctcacaaaaaaggaggtgggagcgtgaacacactcttcaccctcggcgcaatactcgttatcatcggcggaatctgcgacctcttcggagcaatcggcctcctaaaattcccaaacttctacatcagactacacgcagcaacaatcggaacaataggaggagcagcagttccactctttggcgtggccctcctcgccctcagcacaaacattccaaacaaatacgcaatagccggcgccagcctcatcacaggaataatcaccctcctcgcggcaccagcaggagccacagcattagcatacgccgccc
>57	N operona: 22	middle	TGAM_0056	gene_poz=(601-825)	mhy2I-1	putative formate hydrogenlyase II subunit I	tg0057	/position=47949 - 49373 (48549 - 48773)	/lenght=1425 (225)	/codons=475 (75)	/complement=true	GC-compoz=56.44444444444444%	/LCI1=1.3558558558558558	/LCI2=0.4599099099099098	p_i1=0.4459514072897614	p_i2=0.5933347746076736	/Tai=0.2781596001815806	/Tei=0.6340012971469062	/EEI=2.9357080204574637
tggccataggaacgtgcgcatgcagcggggggatattctacaacggctatccgatatacagacgtcctgagagcggcagggagggacaagaatacccgaggaggggcggaatattcgagctggttcaggacttgagggacgagggagaatacgttggtcccgtcgtttacatccccggctgtcccccgaggcccgaggaaatactctatggagtagctttggctctgggactcgttgagaagcaggtcaagggggagtactacaccgaagaggtcggcttcgagcttcccgagtatccaatcgaggagaggatacgcctgagcctgagggagagactgaagtacgtcgtcggctacttcgacagggagaaggttctcgaggacttcatggagctcgtcgcgaaagccaagagcgcggaggagctacacggactcattcagggctactgcctgaagaaccctgacccgagggtttcactcgccatgagggttctcgaacgggagttcctcaggctgaaggagaagtacggatgggaggtgaaggggagtgccaaagctcctcaaggcgaggtacgtgggcttcaggtctccgctgacggcgatgctggaccacgttgacgccgacttcaccctctacgaggaggtcggtgaggtgtcggtggagacgtgcaaactgatacggaaggtcttcggacgttcataccttaccttagatgaccttccgggggtcctcaagctcaaactccccggaagggacagggaagtcctgatgagggccctcagcggcctgaaacccgatgaaaagctcaaattggaaagggggtgagcgaagatggtggatgcaaaggagaaaatactgtacggggtggatacgacctttgagggcatagccaagaaggccaccccgaagtttaagacaacccctggaaggctgctcttcgccggctttatggcgggtgccttcatagccttcggcttcctgctggccgtcgtggccggctgtatcgccaagtacccgccgtttgcagtgggtgacaccttcaacaaggcgctcctaaaaatactgctcggtgcggtcttcccggtcggcctcatagcggtcgtccttggaggagcggacctctggacaggcaacgtccagttcctcagctcggccaaggtcaagggttacgccgacttcaagtgcgtcctctacaactggttcggaagctacggtggaaacttcataggctcgatattcctggcgctcatggcgattccccttaccgggctcttcggccacgtcggcgacccgaacctcttcggtaagactgtcgttgcaatagcgcacggcaaggtctcaaaggacatactggccctgttcttccttggaataggatgtaactggctcgtcaacctcgccatctggcaatccgcgagagtgcag
>58	N operona: 22	middle	TGAM_0057	gene_poz=(601-1452)	mhy2H	formate hydrogenlyase II subunit H (Mhy2H)	1 probable transmembrane helix predicted by modhmm	/position=48157 - 50208 (48757 - 49608)	/lenght=2052 (852)	/codons=684 (284)	/complement=true	GC-compoz=58.80281690140845%	/LCI1=1.2296819787985867	/LCI2=0.4003533568904593	p_i1=0.33848639470427705	p_i2=0.4798071758449165	/Tai=0.3279504324382816	/Tei=0.5318264582604249	/EEI=3.017375122087014
tgtaccgagagggttcaggtcgttgacgcgaggagcggtaaggtgagggttctcacggagaaggagctcacagaactgtcgagaaaggccagcaggggggtctgaaatggccgtcacgctgaagtaccccttcgtgaagattgaggcccctcccgagtacaggggagttccgcacataaacccgaggctctgcataggctgtggcgcctgcgttaacgcctgtcccgccgatgcgctgctgaggatagacgattacgaaaagggaacgagaaaaatcgtcctcgacgttggcaggtgcatacgctgtgcccgctgtgacgaggcctgcccgacgggagcgataaggatgacgaggaacttcgaggtggcaaccctcgacaggaaagaccacgtcgaggtcgttgagctaaggctccacaggtgtcccaactgcggaagctacacggactacaccgagagggccctcgaaaaggccctccagatactcccagaggggctcttcgacggggatgaaatcagaaaacgcgcaatcctctgcaggaactgcaggaggaagctcacagttgatgatgccgtagaggcgagcagggaggtggtagaatgaggctccgctcgctttatgtcttccacctcgacaccggagcctgcaacgggtgcgagatagagctcttcgacattctaacaccttactacgacgccgaaaggttgggcgtcaggcttgccgcttcaccgaggcacgcccacgcgatggccgcaacgggcccgctcacgaggcaggcctactacgcggccaaagaggcaataaaggcgatgcccccgaagccgaggataatagtggccataggaacgtgcgcatgcagcggggggatattctacaacggctatccgatatacagacgtcctgagagcggcagggagggacaagaatacccgaggaggggcggaatattcgagctggttcaggacttgagggacgagggagaatacgttggtcccgtcgtttacatccccggctgtcccccgaggcccgaggaaatactctatggagtagctttggctctgggactcgttgagaagcaggtcaagggggagtactacaccgaagaggtcggcttcgagcttcccgagtatccaatcgaggagaggatacgcctgagcctgagggagagactgaagtacgtcgtcggctacttcgacagggagaaggttctcgaggacttcatggagctcgtcgcgaaagccaagagcgcggaggagctacacggactcattcagggctactgcctgaagaaccctgacccgagggtttcactcgccatgagggttctcgaacgggagttcctcaggctgaaggagaagtacggatgggaggtgaaggggagtgccaaagctcctcaaggcgaggtacgtgggcttcaggtctccgctgacggcgatgctggaccacgttgacgccgacttcaccctctacgaggaggtcggtgaggtgtcggtggagacgtgcaaactgatacggaaggtcttcggacgttcataccttaccttagatgaccttccgggggtcctcaagctcaaactccccggaagggacagggaagtcctgatgagggccctcagcggcctgaaacccgatgaaaagctcaaattggaaagggggtgagcgaagatggtggatgcaaaggagaaaatactgtacggggtggatacgacctttgagggcatagccaagaaggccaccccgaagtttaagacaacccctggaaggctgctcttcgccggctttatggcgggtgccttcatagccttcggcttcctgctggccgtcgtggccggctgtatcgccaagtacccgccgtttgcagtgggtgacaccttcaacaaggcgctcctaaaaatactgctcggtgcggtcttcccggtcggcctcatagcggtcgtccttggaggagcggacctctggacaggcaacgtccagttcctcagctcggccaaggtcaagggttacgccgacttcaagtgcgtcctctacaactggttcggaagctacggtgg
>59	N operona: 22	middle	TGAM_0058	gene_poz=(601-1098)	mhy2G	formate hydrogenlyase II subunit G (Mhy2G)	tg0059	/position=49005 - 50702 (49605 - 50102)	/lenght=1698 (498)	/codons=566 (166)	/complement=true	GC-compoz=58.43373493975904%	/LCI1=1.195959595959596	/LCI2=0.5181818181818183	p_i1=0.3103371289954512	p_i2=0.6892361225353433	/Tai=0.35490007535610335	/Tei=0.720312510281809	/EEI=2.866611095750035
tcgtgaagcgctgtgagggcgttggagttctctcctacaaggacgcgaagaggtggagctcggtcgggccctgggcgaggggctcgggaagggacctcgacgcgagaagggaccacccgtttgcggcctacaagtacctcgacttcaaggttccggtttacaaggagggggacgttctggcgagatgtttagtaagggcggaggagattcttgagtccatctggataattgagcaggccctcgacgagatgccgggaggggacatcctcgcggagtggaaggagatacctccgtaccaagaagcggtaggcttcaccgaggcgccgaggggagaggacgtccactacgtcatgaccggcgagggtaacaggctctaccgctggaggataagggcgtcaacctacaacaacttccccgctttgccggacgctatgaggggtaacagcgtggccgatgccgttctgataatagcctccatggacccgtgctactcctgtaccgagagggttcaggtcgttgacgcgaggagcggtaaggtgagggttctcacggagaaggagctcacagaactgtcgagaaaggccagcaggggggtctgaaatggccgtcacgctgaagtaccccttcgtgaagattgaggcccctcccgagtacaggggagttccgcacataaacccgaggctctgcataggctgtggcgcctgcgttaacgcctgtcccgccgatgcgctgctgaggatagacgattacgaaaagggaacgagaaaaatcgtcctcgacgttggcaggtgcatacgctgtgcccgctgtgacgaggcctgcccgacgggagcgataaggatgacgaggaacttcgaggtggcaaccctcgacaggaaagaccacgtcgaggtcgttgagctaaggctccacaggtgtcccaactgcggaagctacacggactacaccgagagggccctcgaaaaggccctccagatactcccagaggggctcttcgacggggatgaaatcagaaaacgcgcaatcctctgcaggaactgcaggaggaagctcacagttgatgatgccgtagaggcgagcagggaggtggtagaatgaggctccgctcgctttatgtcttccacctcgacaccggagcctgcaacgggtgcgagatagagctcttcgacattctaacaccttactacgacgccgaaaggttgggcgtcaggcttgccgcttcaccgaggcacgcccacgcgatggccgcaacgggcccgctcacgaggcaggcctactacgcggccaaagaggcaataaaggcgatgcccccgaagccgaggataatagtggccataggaacgtgcgcatgcagcggggggatattctacaacggctatccgatatacagacgtcctgagagcggcagggagggacaagaatacccgaggaggggcggaatattcgagctggttcaggacttgagggacgagggagaatacgttggtcccgtcgtttacatccccggctgtcccccgaggcccgaggaaatactctatggagtagctttggctctgggactcgttgagaagcaggtcaagggggagtactacaccgaagaggtcggcttcgagcttcccgagtatccaatcgaggagaggatacgcctgagcctgagggagagactgaagtacgtcgtcggctacttcgacagggaga
>60	N operona: 22	middle	TGAM_0059	gene_poz=(601-2337)	mhy2F	formate hydrogenlyase II subunit F (Mhy2F)	tg0060	/position=49504 - 52440 (50104 - 51840)	/lenght=2937 (1737)	/codons=979 (579)	/complement=true	GC-compoz=58.43408175014393%	/LCI1=1.088235294117647	/LCI2=0.3129181084198386	p_i1=0.2249620361996046	p_i2=0.29828768583472093	/Tai=0.2689782907680702	/Tei=0.36845891725124885	/EEI=3.6186792492125366
ggcgatggtctcgatagcctacatgatagcgggcttcagcctcaacaacacctacaccaacaccggagccaacagggaaatgatgataatgctgagcatagagcccgtcctcggcctcgcgataggaaccttaaccctaaacgcccacaccctcaggattggagccataccgttcgcagtaacttttacgctctcggttctcctcgcgtacggcctgctggcttactcggtttacgtcgagggaggcttcataccctttgacgtggcggaggcggagcaggagatactcgagggtgttttctcggagtacagcggttacctgctcgggatattcaagtgggcgctcatgataaagcgcttcgccctgctgtggctcctcagcagtttcatctcgatacctctcgtgaggaacatcgcgaatggtgctctcggcggggccttaatcctggtcacccagctgatagttctcttcctgctctatacggccgtggcgataattgaatccatgaacgcgaggctcaggatagagcaaatcatcaggcagaacgcgggggtgtttgtctgctccatagcggtcctcgtcctcgcggctctggggtggtgaatatgaaggaatgggcgcgtaagattaccgatgaaaaggttcgggagaggtacgttaacgaggtcatcgagaggttcagggataggattattcgcatcgagaggaacgctgacaaccaatggataatcgagattcggaaggaagaccttcccgaggtcataggctacataataaaccaccccgagtggaaggagacccagctgtccacgatggtcggggccgacgagaggcccctgcggggcaagttcagcctgatctactggatatcgataaacggggcgagcggggatgtcgtctttggcataaagacatacatctcggaggacgacccaaagttcccctcggtcacaccgattcacccgggcgccaactggtacgagagagaggtaaaagacctgctcggcctcatcccggagggccatccggacccgaggcgcttggttctcccggatgactggccagaaggagtctatcccctcaggaaggacttccactacaccgacagcccgaagagagagtttaccgacgagaccaagtatccctacagggagccacccaagggaaccgccgtcttcccgctcgggccctaccacgttgcgctcgacgagccgggccacttcaggctctatgtcaagggggaggagatagttgacgttgactacaggctgttctaccagcacaggggaatagagaagataggcgagaacaggctgacctacgaccaggtcaatttcatagccgagagaatatgcggaatctgcggcacggcccacgccctcgcctacgctcaggccgttgaagcggcggggggtgtggaagtccccgagagggccgagtacatcaggaccgtcatggcggagatagagaggctccacagccacctcctcaacctcggtttggcctgccacgacgttggcttcgacaagggcttcatggatgcgttcaggctgagggagcacgtgatgtggctggccgagaggctcacggggaacaggaagacctacggaatggtcgtcatcggtggtgtcagaagggacttcctcgaatacaggcggagtatgattgagaaggtcatcagggagctcagggagggcttccagaagtgggccgaccagacgctatcaaccaaaactttcgtgaagcgctgtgagggcgttggagttctctcctacaaggacgcgaagaggtggagctcggtcgggccctgggcgaggggctcgggaagggacctcgacgcgagaagggaccacccgtttgcggcctacaagtacctcgacttcaaggttccggtttacaaggagggggacgttctggcgagatgtttagtaagggcggaggagattcttgagtccatctggataattgagcaggccctcgacgagatgccgggaggggacatcctcgcggagtggaaggagatacctccgtaccaagaagcggtaggcttcaccgaggcgccgaggggagaggacgtccactacgtcatgaccggcgagggtaacaggctctaccgctggaggataagggcgtcaacctacaacaacttccccgctttgccggacgctatgaggggtaacagcgtggccgatgccgttctgataatagcctccatggacccgtgctactcctgtaccgagagggttcaggtcgttgacgcgaggagcggtaaggtgagggttctcacggagaaggagctcacagaactgtcgagaaaggccagcaggggggtctgaaatggccgtcacgctgaagtaccccttcgtgaagattgaggcccctcccgagtacaggggagttccgcacataaacccgaggctctgcataggctgtggcgcctgcgttaacgcctgtcccgccgatgcgctgctgaggatagacgattacgaaaagggaacgagaaaaatcgtcctcgacgttggcaggtgcatacgctgtgcccgctgtgacgaggcctgcccgacgggagcgataaggatgacgaggaacttcgaggtggcaaccctcgacaggaaagaccacgtcgaggtcgttgagctaaggctccacaggtgtcccaactgcggaagctacacggactacaccgagagggccctcgaaaaggccctccagatactcccagaggggctcttcgacggggatgaaatcagaaaacgcgcaatcctctgcaggaactgcaggaggaagctcacagttgatgatgccgtagaggcgagcagggaggtggtagaatgaggctccgctcgctttatgtcttccacctcgacaccggagcctgcaacgggtgcgagatagagctcttcgacattctaacaccttactacgacgccgaaagg
>61	N operona: 22	middle	TGAM_0060	gene_poz=(601-1521)	mhy2E	formate hydrogenlyase II subunit E (Mhy2E)	7 probable transmembrane helices predicted by	/position=51237 - 53357 (51837 - 52757)	/lenght=2121 (921)	/codons=707 (307)	/complement=true	GC-compoz=56.243213897937025%	/LCI1=0.8976034858387799	/LCI2=0.20849673202614386	p_i1=0.1031235602761618	p_i2=0.10701782717048021	/Tai=0.2962576255358962	/Tei=0.1963160444534322	/EEI=3.2539958778137583
tggaaaggtgctcactggaacagatctctcgggttggatatccaccaagtactggctcgtgacgataaaagctcccggaatgccgagcggtggcgagacgtacttcaacccctggctcctcgtcggcgtgctcggcgttttagctggagccatgctcgtctcctacccgaacaggccgaagaaagtcgtcaaggtctggacgacgggcgagcctgtcaggatggagcactacaagctcaaagcaatgcactactacggacccttcgaggagtacattcacggcctctaccacagcggggatgttctgagcgagtggggttccggagtgtgctccgcagtcgcggggggctaccttaccctcggtaagacactgctcagatgggccgacaaggttggaagaggcatcacgagcgcgggcaggtggtacgtggagaatggaaaggaagtttacctcgacgaggccgttgcgtcgcccttcgtccagctggccaagggactggcaataggactggaggaactctcgctcaactacaacctcctgctggccgttgcggttgccgtgctgggtctaatcctcctaatcctcgcggggtggtgaagatgagcggttacgagaggatagccttcagtttcatcgcggtctgtctcatactattcctccccccactgctcgatggggtagcgagaaaaatcaaggccaagattcagctcaggcaggggccgtcgatactccagacctactatgacctcgtgaccttcctctcgatggagccggtttacccgaccgaaaggctcgccttcaggttggccccttacatagcctttgcctccgcggtctcagctgcgctcgtgctcccctacggaagggtcataccggtaagcttcaccggcgacatcttcgtattcctctacgtcctggcgatggtctcgatagcctacatgatagcgggcttcagcctcaacaacacctacaccaacaccggagccaacagggaaatgatgataatgctgagcatagagcccgtcctcggcctcgcgataggaaccttaaccctaaacgcccacaccctcaggattggagccataccgttcgcagtaacttttacgctctcggttctcctcgcgtacggcctgctggcttactcggtttacgtcgagggaggcttcataccctttgacgtggcggaggcggagcaggagatactcgagggtgttttctcggagtacagcggttacctgctcgggatattcaagtgggcgctcatgataaagcgcttcgccctgctgtggctcctcagcagtttcatctcgatacctctcgtgaggaacatcgcgaatggtgctctcggcggggccttaatcctggtcacccagctgatagttctcttcctgctctatacggccgtggcgataattgaatccatgaacgcgaggctcaggatagagcaaatcatcaggcagaacgcgggggtgtttgtctgctccatagcggtcctcgtcctcgcggctctggggtggtgaatatgaaggaatgggcgcgtaagattaccgatgaaaaggttcgggagaggtacgttaacgaggtcatcgagaggttcagggataggattattcgcatcgagaggaacgctgacaaccaatggataatcgagattcggaaggaagaccttcccgaggtcataggctacataataaaccaccccgagtggaaggagacccagctgtccacgatggtcggggccgacgagaggcccctgcggggcaagttcagcctgatctactggatatcgataaacggggcgagcggggatgtcgtctttggcataaagacatacatctcggaggacgacccaaagttcccctcggtcacaccgattcacccgggcgccaactggtacgagagagaggtaaaagacctgctcggcctcatcccggagggccatccggacccgaggcgcttggttctcccggatgactggccagaaggagtctatcccctcaggaaggacttccactacaccgacagcccgaagagagagtttaccgacgagaccaagtatccctacagggagccacccaagggaaccgccgtcttcccgctcgggccctaccacgttgcgc
>62	N operona: 22	middle	TGAM_0061	gene_poz=(601-2685)	mhy2D	formate hydrogenlyase II subunit D (Mhy2D)	15 probable transmembrane helices predicted by	/position=52160 - 55444 (52760 - 54844)	/lenght=3285 (2085)	/codons=1095 (695)	/complement=true	GC-compoz=58.17745803357314%	/LCI1=1.048030739673391	/LCI2=0.2622958693563881	p_i1=0.19563008372597204	p_i2=0.19764109016819822	/Tai=0.2949056438781651	/Tei=0.2778769811513784	/EEI=3.2318559051159954
gctcgtcggggcaatggcggtcttgagcatgctctcggcgatactcacctacccccaccagacggacgtcaagaggctcttcgcctggtctacaatagacaacatcggctggatgtacgctttcctcctcgccggattactcggagttgcgggaatcgagaagggagtgagctactacgttctggctcacggccttgccaagggggccgctttcctgacgactggtgcactactctacgtcttcggcacgaggaacctggacgagatgaaaggcatgataaactccgaccagacgacggcggggctcttgatagcttcaatattcgccctcgaaggagttccgccgttcaacctgttcctcaacaaggttgaggccattaaaacgctcttccaggtcaacggatggctggcgctcttcgtggggctcgaatgggttatagcgttcatcatcttcctgagaacaatccacgcctacgtgataagcgacggaaaacccgagctcaggcgcaaactgccggttagcatagccatagccgtgataatcctcctgattctctcgctcgcgagccagttcgtgtgcaactacgtgtggacgaggtggtgaaaatgaaggagctcttcaccctgaccgtaatcctgtacctcatctcaatcctcgcggtactcccgctaaggaagaactacagggcgtcaataacagtgggccacgtcttcacgggcctggcatcactctcactgttagccttcacggtaagcgtcctgccggaagcccttaagggaaaggccatcgagttcacctacgacctcggggttgcgaagatacctttccacgtggacggcctctcgctcatcctctgcctcgtcctcggaagccttggtttagcgacctccatatactcgccgaagtacatggagttctacgagcgcttcggaaggggctggctctacgtggttctctactcaaccttcgtcctctcgatggtgctcatagtgacgacctcgaacttcctgtggttcgtgttcttctgggaggtcatgaccttcacctcctacctcctcatggtctgggagaacgacgaggagtacgtcagaaaggcgggatggaagtacttcgtgacgatgcacgtcgcgagcacgctgccgcttatagtggccctcgccctgctctacgccaaggcaggctcaatcgaaggcctcaacttcgacaacctatcaaaactccacctcggcccaatctactacctcctcttcttggtaggcttcggtagcaaagcaggtgtcgtcccgctccacttctggcttcctgatgcccacccggccgctccgagcaacgtctcggccctgctgagcggtgccatgattaaggtagccgtctacggcctcatcaggacgacctgcttcatactcgggctgaatgaaaccttcggctacatcgtggcgatactcggaacggtgactctgacggtcggaacgctctacgccctcaagcaaaccgacgcgaagaggctcttagcataccactcggtgggtcagatgggctacatctggctcggggtcggagcgggcatagccctcatggccaaaggaggttcctatgccgccttcggagcgatagcaatggccgctggactttaccacctcgtcaaccacgcgatattcaaggggctcctcttcctttcagcgggttcagtcctctacaggacgcacacgagggagctcaacgtccttggcgggctggcgaagctcatgccactgacggctctcttcaccttcatagcggccatgtcaatagcgggagagccgcctttcaacggcttcatgagcaagtggatgatttaccaggggactttcctctcgggcgacggactgctcgtcttctgcggtgtgatggccctcttcatcagcgcggcgacgttggcctctttcgtcaagttctacaccacagccttcggaggggtgcccaccaaggtaactgagaacgcggaggaagttccctcatcgatgctcgtcggaaagggcttcctcgcggccctctgcctgctcttcggactcataccgtcgtctataatacctctcctcctcgcgcctggaaaggtgctcactggaacagatctctcgggttggatatccaccaagtactggctcgtgacgataaaagctcccggaatgccgagcggtggcgagacgtacttcaacccctggctcctcgtcggcgtgctcggcgttttagctggagccatgctcgtctcctacccgaacaggccgaagaaagtcgtcaaggtctggacgacgggcgagcctgtcaggatggagcactacaagctcaaagcaatgcactactacggacccttcgaggagtacattcacggcctctaccacagcggggatgttctgagcgagtggggttccggagtgtgctccgcagtcgcggggggctaccttaccctcggtaagacactgctcagatgggccgacaaggttggaagaggcatcacgagcgcgggcaggtggtacgtggagaatggaaaggaagtttacctcgacgaggccgttgcgtcgcccttcgtccagctggccaagggactggcaataggactggaggaactctcgctcaactacaacctcctgctggccgttgcggttgccgtgctgggtctaatcctcctaatcctcgcggggtggtgaagatgagcggttacgagaggatagccttcagtttcatcgcggtctgtctcatactattcctccccccactgctcgatggggtagcgagaaaaatcaaggccaagattcagctcaggcaggggccgtcgatactccagacctactatgacctcgtgaccttcctctcgatggagccggtttacccgaccgaaaggctcgccttcaggttggccccttacatagcctttgcctccgcggtctcagctgcgctcgtgctcccctacggaagggtcataccggtaagcttcaccggcgacatcttcgtattcctctacgtcctggcgatggtctcgatagcctacatgatagcgggcttcagcctcaacaacacctacaccaacaccggagccaacagggaaatgatgataatgctgagcatagagcccgtcctcggcctcgcgataggaaccttaaccctaaacgcccacaccctcaggattggagccataccgttcgcagtaacttttacgctctcggttctcctcgcgtacggcctgctggcttactcggtttacgtcgagggaggcttcataccctttgacgtggcggaggcggagcagg
>63	N operona: 22	middle	TGAM_0062	gene_poz=(601-1821)	mhy2C2	formate hydrogenlyase II subunit C' (Mhy2C2)	11 probable transmembrane helices predicted by	/position=54241 - 56661 (54841 - 56061)	/lenght=2421 (1221)	/codons=807 (407)	/complement=true	GC-compoz=56.92055692055692%	/LCI1=1.1133004926108374	/LCI2=0.24285714285714305	p_i1=0.24403677396814485	p_i2=0.16238152394524363	/Tai=0.250008788613578	/Tei=0.24614337155071928	/EEI=3.812043533217743
cctgataatcgccacccagctaatctgcatcctcatgtacccctcccagagggatgcgaagagactcctggcctattcaacgatagccgaatctggcttgatgtacgtcgccctcgcaacggccgtcctcggtatggagagcggtcttcaggcctcggtctttcagttattcaaccacgcctacatcaagggcttagcattcctcaccgctggaaccttcagctacgccctcggaacccttgagatggacaggataaggggactaattaaatccccggtggtcggctacggctggacctttgcgctcctcggtttggccggcgttccacccttcggcgtgttctttggaaagctcggcatactcagcaacgcgaacgcgatgagggagagcctactggtgctcgcaatgttcgccctcctcctgctggactcggcggtgtttctcatggtgtcgctgaagagggtgcactcgatggtcttcagcgaaggcaacgagagagtcgagataacgccactgatgaaggtcgtgatggtaatcctgctgatactggcgataatagccccgtacatagcctacccgctggtcgctaaggtggggtggtgaggatgttcgaggtgacgcttacattctcactcgacaggatttcagtcctcttcgcgctgaacgtcgcgatactcggaatagcggcgctgatagggtcgttgaagtacatggaaatctaccgcttcaagccgaagataccctactacccgaccctgctcatcttcatagccgcaatgctcctcattccgatggtccaggactggctgagcttcctcttcctctgggagataatgacgctcgcctcgtacttcctcataatctacgactggcccgaggagaacgttaagagggcgggatggaagtacttcgtaacgatgcacctcttcgacacctcaccgctcatgctcgcggtcacgctctactacgccggccagggcaccttcaacttcggcccgataagcgagtacaaaactgccatagttgccctcttcctcctcggattcgcggccaaggccggcctcttcccgctccacttctggctacctgacgcccacccggccgccccaagccccgtctcggctttgatgagcggcgcgatggtagagctcggcatctacgggagcataagagtcctggatgcggtgaactggagcgttcctggctggatagcctggctcgtcggggcaatggcggtcttgagcatgctctcggcgatactcacctacccccaccagacggacgtcaagaggctcttcgcctggtctacaatagacaacatcggctggatgtacgctttcctcctcgccggattactcggagttgcgggaatcgagaagggagtgagctactacgttctggctcacggccttgccaagggggccgctttcctgacgactggtgcactactctacgtcttcggcacgaggaacctggacgagatgaaaggcatgataaactccgaccagacgacggcggggctcttgatagcttcaatattcgccctcgaaggagttccgccgttcaacctgttcctcaacaaggttgaggccattaaaacgctcttccaggtcaacggatggctggcgctcttcgtggggctcgaatgggttatagcgttcatcatcttcctgagaacaatccacgcctacgtgataagcgacggaaaacccgagctcaggcgcaaactgccggttagcatagccatagccgtgataatcctcctgattctctcgctcgcgagccagttcgtgtgcaactacgtgtggacgaggtggtgaaaatgaaggagctcttcaccctgaccgtaatcctgtacctcatctcaatcctcgcggtactcccgctaaggaagaactacagggcgtcaataacagtgggccacgtcttcacgggcctggcatcactctcactgttagccttcacggtaagcgtcctgccggaagcccttaagggaaaggccatcgagttcacctacgacctcggggttgcgaagatacctttccacgtggacggcctctcgctcatcctctgcctcgtcctcggaagccttggtttagcgacctccatatactcgccgaagtacatggagttctacgagcgcttcggaaggggctggctctacgtggttctctactcaaccttcgtcctctcgatggtgctcatagtgacgacctcgaacttcctgtggttcgtgttcttctgggaggtcatgaccttcacctcctacctcctcatggtctgggagaacgacgaggagtacgtcagaaaggcgggatggaagtacttcgtgacgatgcacgtcgcgagcacgctgccgcttatagtggccctcgccctgctctacgccaaggcaggctcaatcgaaggcctcaacttcg
>64	N operona: 22	middle	TGAM_0063	gene_poz=(601-2052)	mhy2C1	formate hydrogenlyase II subunit C (Mhy2C1)	14 probable transmembrane helices predicted by	/position=55458 - 58109 (56058 - 57509)	/lenght=2652 (1452)	/codons=884 (484)	/complement=true	GC-compoz=55.16528925619835%	/LCI1=1.0317460317460319	/LCI2=0.21228433402346447	p_i1=0.1842391529622345	p_i2=0.11261978887179935	/Tai=0.33182984836406004	/Tei=0.20135780998461944	/EEI=2.8464626153552763
tgcagaatagcgaagataagcgaagaggaagcgagggagctgatgaaggccgttccaaaggttatacccgagtttgaggtcgtgaaggggtgatttgaatggccaggaagaccgtctttatcgacttttcaaagtgcattgagtgccgcgcctgtgaggtcgcctgtgagagggagcacaacggcaggtccttcatcaacgtcttcgagtggcaggaaatggccgctatggccctcaactgccgccactgtgagaaggccccgtgtgtcgaggtctgtcccaccaacgccctataccgcgacgaggatggagcagtcctgctcgctccccagaagtgtatcggctgtctcatgtgtggcatagtctgccccttcggaatccctgagctggacgtactcgacaagataatgatgaagtgcgacctctgctcccacaggagggccgaaggaaagctcccggcctgtgtagagacctgcccgaccgacgcactcctcttcggggacttcaacgatatacagcggatgagaagaagggaattcacggagaaagcgatagagatagccaagaagggggagaggatctccctgagagccctctgaggtggtgggcatggaagaacttttccttctttccttctcaattcctctcgccgcggggcttatgctgttcaaactcgatggtaagagggcagattatttcatgctcatcactgtcatcatcacaaccctcctcaacgtcctcggggtttacgagttctgctcctcgggaatgaaaaccgttcatgaggccctgctgacctcaaaaagtctgggcgaggtttacggcgttttgatagaccctatgagcgttgcagtcggtttggttgtatcgaccgccggactgctcttcatgctgtacgcggttgattacatgagtccaaacaacagggaacatcccgtttatgagggtaagggacgcttttacgcctggatggtgctcttcataggcgcgacccttgccttcgtgtactcgtcgtcggttctccagttgctgatattcttcgagataatgagcctcgcctgttggggtgtcgtgagctactatggaagcaagaaggccaagcggtccgcttacaaggccttcatcgtcactaacttcggcgcgatgataggtctctacactgccgttggcgttggaattacacacctccacaatctgagcctcttcgcctactcctccctcgagagccacttgaagctgattgtgttcctggccgttgttatagcggccttcacgaagagcgcccagttcccattctactcgtggctacctgatgcgatggttgccccaacaccagcgagcgccttcctccacggcgcggcgatggtcgagatgggtgtcttcctcctcgcgaggttcatccagttcatgcagccgattccaagggaaggcttctacgtcatggcgggcctgataatcgccacccagctaatctgcatcctcatgtacccctcccagagggatgcgaagagactcctggcctattcaacgatagccgaatctggcttgatgtacgtcgccctcgcaacggccgtcctcggtatggagagcggtcttcaggcctcggtctttcagttattcaaccacgcctacatcaagggcttagcattcctcaccgctggaaccttcagctacgccctcggaacccttgagatggacaggataaggggactaattaaatccccggtggtcggctacggctggacctttgcgctcctcggtttggccggcgttccacccttcggcgtgttctttggaaagctcggcatactcagcaacgcgaacgcgatgagggagagcctactggtgctcgcaatgttcgccctcctcctgctggactcggcggtgtttctcatggtgtcgctgaagagggtgcactcgatggtcttcagcgaaggcaacgagagagtcgagataacgccactgatgaaggtcgtgatggtaatcctgctgatactggcgataatagccccgtacatagcctacccgctggtcgctaaggtggggtggtgaggatgttcgaggtgacgcttacattctcactcgacaggatttcagtcctcttcgcgctgaacgtcgcgatactcggaatagcggcgctgatagggtcgttgaagtacatggaaatctaccgcttcaagccgaagataccctactacccgaccctgctcatcttcatagccgcaatgctcctcattccgatggtccaggactggctgagcttcctcttcctctgggagataatgacgctcgcctcgtacttcctcataatctacgactggcccgaggagaacgttaagagggcgggatggaagtacttcgtaacgatgcacctcttcgacacctcaccgctcatgctcgcggtcacgctctactacgccggccagggcaccttcaacttcggcccgataagcgagtacaaaactgccatagttgccctcttcctcctcggattcgcggccaaggccggcctcttcccgctccacttctggctacctgacgcccacccggccgccccaagccccgtctcggctttgatgagcggcgcgatggtagagctcggcatctacgggagcataagagtcctggatgcggtgaactggagcgttcctg
>65	N operona: 22	middle	TGAM_0064	gene_poz=(601-1101)	mhy2B	formate hydrogenlyase II subunit B (Mhy2B)	tg0065	/position=56911 - 58611 (57511 - 58011)	/lenght=1701 (501)	/codons=567 (167)	/complement=true	GC-compoz=57.48502994011976%	/LCI1=1.0301204819277108	/LCI2=0.2941767068273091	p_i1=0.1831186009311465	p_i2=0.25992477316840423	/Tai=0.45642373020904325	/Tei=0.3339322958515638	/EEI=2.405916259106756
ccagtacaggggcataacgcctgagaggctcaagagcaacctggcaggaatccactggccgtgtccgagcgaagaccatccgggaacgagggttctctacaaggagaggttcctgactccagacggaaaagcccacctcgcggcggttgactacagggggccagcagaggtgccggacgaggagtacccgttcctgctcacgacaatcaggtacgtcggccactaccacacgctcacgatgacgggaaggagcagggccctcgtcaagcgctggccggagcccttggccgagatacacccagaggacgccgaaaggctcggcataaagaccggcgactggataaagatagagacgaggagaggtgcttacccggtcagggccaaggtcaccaggaccgtcaagaagggagtaatagctgttccctggcactggggggcaaacgtcctcaccaacgacgccctcgacccggtctcaaagatacccgaaaccaaggcctgcgcctgcagaatagcgaagataagcgaagaggaagcgagggagctgatgaaggccgttccaaaggttatacccgagtttgaggtcgtgaaggggtgatttgaatggccaggaagaccgtctttatcgacttttcaaagtgcattgagtgccgcgcctgtgaggtcgcctgtgagagggagcacaacggcaggtccttcatcaacgtcttcgagtggcaggaaatggccgctatggccctcaactgccgccactgtgagaaggccccgtgtgtcgaggtctgtcccaccaacgccctataccgcgacgaggatggagcagtcctgctcgctccccagaagtgtatcggctgtctcatgtgtggcatagtctgccccttcggaatccctgagctggacgtactcgacaagataatgatgaagtgcgacctctgctcccacaggagggccgaaggaaagctcccggcctgtgtagagacctgcccgaccgacgcactcctcttcggggacttcaacgatatacagcggatgagaagaagggaattcacggagaaagcgatagagatagccaagaagggggagaggatctccctgagagccctctgaggtggtgggcatggaagaacttttccttctttccttctcaattcctctcgccgcggggcttatgctgttcaaactcgatggtaagagggcagattatttcatgctcatcactgtcatcatcacaaccctcctcaacgtcctcggggtttacgagttctgctcctcgggaatgaaaaccgttcatgaggccctgctgacctcaaaaagtctgggcgaggtttacggcgttttgatagaccctatgagcgttgcagtcggtttggttgtatcgaccgccggactgctcttcatgctgtacgcggttgattacatgagtccaaacaacagggaacatcccgtttatgagggtaagggacgcttttacgcctggatggtgctcttcataggcgcgacccttgccttcgtgtactcgtcgtcggttctccagttgctgatattcttcgagataatgagcctcgcctgttggggtgtcgtgagctactatggaagcaagaaggccaagcggtccgcttacaaggccttcatcgtcactaacttcggcgcgatgataggtctctacactgccgttggcgttggaattacacacctccacaatctgag
>66	N operona: 22	last	TGAM_0065	gene_poz=(601-2751)	mhy2A	formate hydrogenlyase II subunit A (Mhy2A)	tg0066	/position=57417 - 60767 (58017 - 60167)	/lenght=3351 (2151)	/codons=1117 (717)	/complement=true	GC-compoz=59.36773593677359%	/LCI1=1.1154562383612663	/LCI2=0.30856610800744866	p_i1=0.24570297687008236	p_i2=0.2892996133238341	/Tai=0.24718568446162426	/Tei=0.36036965199145066	/EEI=4.087468564704159
cggaggacataaaggacatccgcctgggtagggagttcctggaggttcaccacgacgacacagttctcgcgataccgctgaaggaggcctactcatacctccagactggctgtctggtgtgcactgactacgcgggactgtggagcgacatctcggctggattcgtcgagagcgaacccggatggacggtacttataacgaggaacgtccgcggggaggagctcgtgaaaggggcggaaaaagaggactacatagagctccgtgacggtgttcacgtccttggagatgtcctgaagagggcgagagaaaaggtcgccagggcgcagaggaacatggctcagctcttctgactttcatttttatcgttaatgctttacatcccctcccccgttaattcgtgttgtttgcctccaggctcaaaggcatacaaaagagtaaaacagaggaaattgggccttattttaactgttctctcctttctaaacctttggttggaaactaagctgttaaaaaaccgttttaagcgaaaacacgaagctgattctgaagaaaaacatggacatcgaggtaatagatgaacattgatgaacgcaaaaatacatgaagggggtgttcccgttggaagaaaagctcgtaccggtcgtctgtccgtactgcggggttgggtgcaggctgtacataaagagccttgacggctacccgcggggaatcgagtacgcaaaggacataccgggcatctcaaacgagaacggaaagctctgtccgaagggcaacgccgttcttgagtacctcctggcgaaggacaggctcaaaaagcccctgaaggcaacggaacagggcaagttcgttgagataagctggagcgaggccataaaggaagtcgccgagaggcttagggcgtactccaaggacgaccccaacgcgatgatgttcttcggttcggcgagaaccttcaacgagcccaactacctcatccagaagctggccagaatgctcggaacgaacaacgttgaccactgcgctcgcttgtgccactcctcaacggtctccggcctgaaggcggtctttggcgctggggcgatgaccaacacctacaaggacatcgaggaggcgaacgtaatcttcatcataggccacaactacgctgaaacccacccggttggcttccgctacgtcctaaaggccaaggagaggggcgcaaaggtcatcgtcgccgacccgaggttcaccagaaccgcgtggttcgcggacatattcctccagcactatccaggaaccgacatagcgcttctcaacggcatgatgcacgtcatcatcaaggagaacctctacgacgaggacttcgtgaggagaaggtgcgtcggcttcgacgagctggcaagaaccgtcgagaagttcacaccagaatacgttgagaagataaccggcgttccggctgaactcatagtccaggccgcgaggaccttcgcaaccgccggaaagggtgtcataacctgggcgatgggcctgacccagcacactcacggccacgacaacgtcaggttggccgcgacgctctcggcaatatgcggctaccaggggaaggagggctgtggagtctcgccgatgcgcggtcagaacaacgtccagggcgcgtgcgacctcggagtcctcccgaacgtcttccccggttaccaggcagttaccgaccccgagaagaggaagttcttcgaggagttctggggcgtcgagctgagcggtgaagtcggcctcaccgtcatcgaagcggcccacgccatagagaagggcaaggtgaaggcctactacgtcatgggcgagaacccggtcataagcgacgccaacacgaaccacgttctcaaagccctccagaagctcgagttcatggtcgtccaggacatagtgccgactccaacgatggagttcgccgacatagtcctgccagcggccgcgatgcttgagaacgagggttccctcaccaacacggaaagaagggtgcagtggagcttccaggcgctgaacccgcccggagaggcgaggcccgactggtggatagtgagcgaaatcggaaaggccgcagggttctccggagacggggcgagaggattcaggtacacctcccctgaggacattctcagggaaatcaacgcgtgcacgccccagtacaggggcataacgcctgagaggctcaagagcaacctggcaggaatccactggccgtgtccgagcgaagaccatccgggaacgagggttctctacaaggagaggttcctgactccagacggaaaagcccacctcgcggcggttgactacagggggccagcagaggtgccggacgaggagtacccgttcctgctcacgacaatcaggtacgtcggccactaccacacgctcacgatgacgggaaggagcagggccctcgtcaagcgctggccggagcccttggccgagatacacccagaggacgccgaaaggctcggcataaagaccggcgactggataaagatagagacgaggagaggtgcttacccggtcagggccaaggtcaccaggaccgtcaagaagggagtaatagctgttccctggcactggggggcaaacgtcctcaccaacgacgccctcgacccggtctcaaagatacccgaaaccaaggcctgcgcctgcagaatagcgaagataagcgaagaggaagcgagggagctgatgaaggccgttccaaaggttatacccgagtttgaggtcgtgaaggggtgatttgaatggccaggaagaccgtctttatcgacttttcaaagtgcattgagtgccgcgcctgtgaggtcgcctgtgagagggagcacaacggcaggtccttcatcaacgtcttcgagtggcaggaaatggccgctatggccctcaactgccgccactgtgagaaggccccgtgtgtcgaggtctgtcccaccaacgccctataccgcgacgaggatggagcagtcctgctcgctccccagaagtgtatcggctgtctcatgtgtggcatagtctgccccttcggaatccctgagctggacgtactcgacaagataatgatgaagtgcgacctctgctcccacaggagggccgaaggaaagctcccggcctgtgtagagacctgcccgaccgacgcactcctcttcggggacttcaacgatatacagcggatgagaagaagggaattcacggagaaagcgatagagatagccaagaagggggagaggatctccctgagagccctctgaggtggtgggcatggaagaacttttccttctttccttctcaattcctctcgccgcggggcttatgctgttcaaactcgatggtaagagggcagat
>67	N operona: 23	first	TGAM_0066	gene_poz=(601-1431)	frhB	coenzyme F420-reducing hydrogenase, beta subunit	tg0067	/position=59818 - 61848 (60418 - 61248)	/lenght=2031 (831)	/codons=677 (277)	/complement=true	GC-compoz=58.24308062575211%	/LCI1=1.2028985507246377	/LCI2=0.3621980676328501	p_i1=0.31608927625644573	p_i2=0.4013780340620456	/Tai=0.2572474186642094	/Tei=0.461240230655841	/EEI=3.7921815301629085
caagctgatgaacgagatagacctcgacatctcctacctccgcgacggttcctgccagtacggcgaatacgacgttgccttaataacgggcggggcctgcatgaacgaacccagaattctcgaggagctgaaggagataagggagaaggccagggtcgttgtcgccttcggctcttgcgcgtcgctcggcggaatactgcgcttcgcccgagggggccaggagccgaggcccgaccacaggaacttccagccaataaacagcgtaataccagttgactactcaattcccggctgtcccccaacgccgcagatgctccagtcgttcttcaagttcttcatggcggggaacgagtcgaggctcaggctgttcaaggtgaccgctggcctgaagaagctgagcggatttgacctcatcgacgacatagttctcacgggcctgtgcataggctgtggcgcctgcgagctgtcctgcccgaccggcgcgataaggctcgtggagaagaggccaaccataatccaggagaggtgcataaggtgtggaacttgctacatccgctgtccgcgcgcttcccagttgatatgcctcgggggtgaaaagccatgatgccaatcggtgaaaacctcctcggacagtttcgcggtgtttatcttgcccgggcgaaggacgaggagatactcaagaggaaggtcgcgagcggtggggcggtaacggcgctcctctgctacgccctcgataagggactcgtcgatggagtcgtgacctcaaagagggtgaaggggttcgagggcaaagccgttgtcgcgcgcaacagggaggaactgcttgaggcagctggcaacagctggagcattgtcccctttgcagccaggataaaggcaaagattgaggaggaagacctcagggcggtcgcgatagtctgtctgccctgccaggcccagttcttcggccagatgagggactttccgatactcgagacggacttcggcaacaggattaagtacataatcagcctgttctgcatgggcaccttcgcgttcgaggccttcctgaactacctccgcgtccgctacggcgtcagggcggaggacataaaggacatccgcctgggtagggagttcctggaggttcaccacgacgacacagttctcgcgataccgctgaaggaggcctactcatacctccagactggctgtctggtgtgcactgactacgcgggactgtggagcgacatctcggctggattcgtcgagagcgaacccggatggacggtacttataacgaggaacgtccgcggggaggagctcgtgaaaggggcggaaaaagaggactacatagagctccgtgacggtgttcacgtccttggagatgtcctgaagagggcgagagaaaaggtcgccagggcgcagaggaacatggctcagctcttctgactttcatttttatcgttaatgctttacatcccctcccccgttaattcgtgttgtttgcctccaggctcaaaggcatacaaaagagtaaaacagaggaaattgggccttattttaactgttctctcctttctaaacctttggttggaaactaagctgttaaaaaaccgttttaagcgaaaacacgaagctgattctgaagaaaaacatggacatcgaggtaatagatgaacattgatgaacgcaaaaatacatgaagggggtgttcccgttggaagaaaagctcgtaccggtcgtctgtccgtactgcggggttgggtgcaggctgtacataaagagccttgacggctacccgcggggaatcgagtacgcaaaggacataccgggcatctcaaacgagaacggaaagctctgtccgaagggcaacgccgttcttgagtacctcctggcgaaggacaggctcaaaaagcccctgaaggcaacggaacagggcaagttcgttgagataagctggagcgaggccataaaggaagtcgccgagaggcttagggcgtactccaaggacgaccccaacgcgatgatgttcttcggttcggcgagaac
>68	N operona: 23	middle	TGAM_0067	gene_poz=(601-1290)	frhG	Coenzyme F420 hydrogenase subunit gamma (frhG)	tg0068	/position=60645 - 62534 (61245 - 61934)	/lenght=1890 (690)	/codons=630 (230)	/complement=true	GC-compoz=57.68115942028985%	/LCI1=1.0058224163027656	/LCI2=0.2917030567685589	p_i1=0.16674049293077592	p_i2=0.2549388508721994	/Tai=0.40011151585460714	/Tei=0.3294449657849795	/EEI=2.6505239786348693
ggacatccagaccgagattgcggatgagcttagggaagccaaaaggcccttcaaatacctcgcgagcggcttcttctatggggacaggtacaacatcgagtgggacaaggtctcaagcgttccctactacgaattcaggaaggaggaggccgcgagggaatcaacgacgctcgtctcgttctacgacggcgagaaggtcgagacgggaccgagggcgaggatgatcacgtaccgcgagttcagggacgagtccctctacggtttacacctcgcgagaatagaggatacgaggctggccatccagaggctcggcgaaatcctggacgagataaggatagaggagccattcaggactggtgacataactttcaggccggggaagggagttggcgtttatgaagctccaagggggacgctcatccactacgtcgagctcggagaggagggaagggttctgaagtcaaggatagtagttccaaccatgttcaacatcccggtcatggaggaaatggcgaagggtctgagcgttaaggcggcggaggccgttatgaggctctacgacccgtgtataccctgcacgacccacgtcgtgaggttgaggtgatgctcatggagaagctcaaggttctccacgtggattttgccgggtgtgagggatgcaacgtcagcataatcagagcttatcccaagctgatgaacgagatagacctcgacatctcctacctccgcgacggttcctgccagtacggcgaatacgacgttgccttaataacgggcggggcctgcatgaacgaacccagaattctcgaggagctgaaggagataagggagaaggccagggtcgttgtcgccttcggctcttgcgcgtcgctcggcggaatactgcgcttcgcccgagggggccaggagccgaggcccgaccacaggaacttccagccaataaacagcgtaataccagttgactactcaattcccggctgtcccccaacgccgcagatgctccagtcgttcttcaagttcttcatggcggggaacgagtcgaggctcaggctgttcaaggtgaccgctggcctgaagaagctgagcggatttgacctcatcgacgacatagttctcacgggcctgtgcataggctgtggcgcctgcgagctgtcctgcccgaccggcgcgataaggctcgtggagaagaggccaaccataatccaggagaggtgcataaggtgtggaacttgctacatccgctgtccgcgcgcttcccagttgatatgcctcgggggtgaaaagccatgatgccaatcggtgaaaacctcctcggacagtttcgcggtgtttatcttgcccgggcgaaggacgaggagatactcaagaggaaggtcgcgagcggtggggcggtaacggcgctcctctgctacgccctcgataagggactcgtcgatggagtcgtgacctcaaagagggtgaaggggttcgagggcaaagccgttgtcgcgcgcaacagggaggaactgcttgaggcagctggcaacagctggagcattgtcccctttgcagccaggataaaggcaaagattgaggaggaagacctcagggcggtcgcgatagtctgtctgccctgccaggcccagttcttcggccagatgagggactttccgatactcgagacggacttcggcaacaggattaagtacataatcagcctgttctgcatgggcaccttcgcgttcgaggccttcctgaactacctccgcgtccgctacggcgtcagggcggaggacataaaggacatccgcctgggtagggagttcctggaggttcaccacgacgacacagttctcgcgataccgctgaaggaggcctactcatacctccagactggctgtctggtgtgca
>69	N operona: 23	last	TGAM_0068	gene_poz=(601-1782)	frhA	Coenzyme F420 hydrogenase subunit alpha (frhA)	tg0069	/position=61331 - 63712 (61931 - 63112)	/lenght=2382 (1182)	/codons=794 (394)	/complement=true	GC-compoz=57.360406091370564%	/LCI1=1.2408821034775233	/LCI2=0.4175572519083969	p_i1=0.34793004577890363	p_i2=0.5139516189047041	/Tai=0.2274728471194336	/Tei=0.5625564570142336	/EEI=4.184923614660744
tcatccatcacggaaagcccaacataagagtctactacacggtaacgggcattccgattccaataacctgcaggcactgcgaaaaggccccctgtatggacgtgtgccctgctggagcgatattcaaggactacgacggggcggtcataatagaccccaacaagtgcataggctgtatgatgtgtctggcagtttgtccctttggcgtcccaaccttcaacgtgaagctcaaggtcatgaccaagtgcgacatgtgcgccgacagaaggcaactcggcatggccccggcgtgcagtgagatgtgccctgccgaggcaatattctttggaaagcccgaggaaattgaggacgaaatcaggcgcaggacggccgaaaagatagcgagggagaggatgtcaacgatatcgctcgagggggttgggaggctaccctgaaagcctttagatggccatttctctttttttaacgcattaacgttggtggatccagtgattcataacctaaactccccccatatcggaaaattagagttccaaacctttagttcaaaaaacgcttttatcgtgcgtttcgaactcagaaatggagtgaaaagcggaggtgaaggctttgggcgagataaccctcgataaggtgtgcaggattgcgggtgaggccaagctcatcctgtacgaggaagacggggttgttcaggatgccctcttcatagcaaccgcccctgttaggggcttcgagaagatggtcgtcggaaagaaccccctctttgccgtcgaggccgtcatgaggatatgcggcctctgccacgcctcccacggcatagcggcgagtgaggccatagagcacgccataggggttactcccccgaggaacggcaggctcatgcgggaagccctcggcctgataaacagggcccagagccacgctctgctcttcctcatggtcgcgggcgacctgattaaggaggaaaagaggaacgacgtgctcttcaagctcatggactttcacgcaaaaataagcgactacctgctcaagctcggtggtgctgctacccacccaccgaacctgacgataggtggcatgctctcagttccgaagtggagcgtcttcaacaacctgaaggcgaggttcaaagacctcaccgcaagctgggaggccgccgaggagcttttaatcgacgaggacatccagaccgagattgcggatgagcttagggaagccaaaaggcccttcaaatacctcgcgagcggcttcttctatggggacaggtacaacatcgagtgggacaaggtctcaagcgttccctactacgaattcaggaaggaggaggccgcgagggaatcaacgacgctcgtctcgttctacgacggcgagaaggtcgagacgggaccgagggcgaggatgatcacgtaccgcgagttcagggacgagtccctctacggtttacacctcgcgagaatagaggatacgaggctggccatccagaggctcggcgaaatcctggacgagataaggatagaggagccattcaggactggtgacataactttcaggccggggaagggagttggcgtttatgaagctccaagggggacgctcatccactacgtcgagctcggagaggagggaagggttctgaagtcaaggatagtagttccaaccatgttcaacatcccggtcatggaggaaatggcgaagggtctgagcgttaaggcggcggaggccgttatgaggctctacgacccgtgtataccctgcacgacccacgtcgtgaggttgaggtgatgctcatggagaagctcaaggttctccacgtggattttgccgggtgtgagggatgcaacgtcagcataatcagagcttatcccaagctgatgaacgagatagacctcgacatctcctacctccgcgacggttcctgccagtacggcgaatacgacgttgccttaataacgggcggggcctgcatgaacgaacccagaattctcgaggagctgaaggagataagggagaaggccagggtcgttgtcgccttcggctcttgcgcgtcgctcggcggaatactgcgcttcgcccgagggggccaggagccgaggcccgaccacaggaacttccagccaataaacagcgtaataccagttgactactcaattcccggctgtcccccaacgccgcagatgctccagtcgttcttcaagttcttcatggcggggaacgagtcgaggctcaggctgttcaaggtgaccgctggcctgaagaagctgagcggatttgacctcatcgacgacatagttctcacgggcctgtgcataggctgtggcgcctgcgagctgtcctgcccgaccggcgcgataaggctcgtggagaagaggccaaccataatcc
>70	N operona: 24	first	TGAM_0069	gene_poz=(601-1104)	-	7Fe ferredoxin	tg0070	/position=62679 - 64382 (63279 - 63782)	/lenght=1704 (504)	/codons=568 (168)	/complement=true	GC-compoz=54.761904761904766%	/LCI1=0.9560878243512974	/LCI2=0.2111776447105789	p_i1=0.13552527065891784	p_i2=0.11096917947344792	/Tai=0.4958619605791994	/Tei=0.19987226152610313	/EEI=2.160881870943816
caagagcgccaagctcgggcacatggactgggataaggtgccccccgtggagggaaagaaagtcatcgtcataggggcgggacacacggccgttgacgcggccctcgagagcgtcaaccttggggccgagaaggtctacctcagctaccgcaggaccattcgcgaggccccggcgggggcctacgagataaacctcctccagcagagaggcgtgaagtggctcgagaggacgatgcccgtgaggataatcggcgagaacggaagggtcagggcaatagagctcgtcaagacgaagctgagcgagcccgacgagacgggaaggagaaggccagttccaattgaaggctcgaacttccagatcgatgtcgactacgtggtctgcgcggttggccagatgccaactcctcccttcgccaaggacacgggaatagccctcgacaggaaggggaggatagtcgtggacagcaggcacatgacgagcagggaaggcgtctttgcggccggcgatgttgtgctcgggccctcgaaggttggaagggccgtgaaggacggcctgtacgcggccgagagcatccactactggcttatggaggtgaaagaatgaggaggattctccacgtggattacagcctctgcatcggttgtgagacctgtgagggggtatgtgagttcatccatcacggaaagcccaacataagagtctactacacggtaacgggcattccgattccaataacctgcaggcactgcgaaaaggccccctgtatggacgtgtgccctgctggagcgatattcaaggactacgacggggcggtcataatagaccccaacaagtgcataggctgtatgatgtgtctggcagtttgtccctttggcgtcccaaccttcaacgtgaagctcaaggtcatgaccaagtgcgacatgtgcgccgacagaaggcaactcggcatggccccggcgtgcagtgagatgtgccctgccgaggcaatattctttggaaagcccgaggaaattgaggacgaaatcaggcgcaggacggccgaaaagatagcgagggagaggatgtcaacgatatcgctcgagggggttgggaggctaccctgaaagcctttagatggccatttctctttttttaacgcattaacgttggtggatccagtgattcataacctaaactccccccatatcggaaaattagagttccaaacctttagttcaaaaaacgcttttatcgtgcgtttcgaactcagaaatggagtgaaaagcggaggtgaaggctttgggcgagataaccctcgataaggtgtgcaggattgcgggtgaggccaagctcatcctgtacgaggaagacggggttgttcaggatgccctcttcatagcaaccgcccctgttaggggcttcgagaagatggtcgtcggaaagaaccccctctttgccgtcgaggccgtcatgaggatatgcggcctctgccacgcctcccacggcatagcggcgagtgaggccatagagcacgccataggggttactcccccgaggaacggcaggctcatgcgggaagccctcggcctgataaacagggcccagagccacgctctgctcttcctcatggtcgcgggcgacctgattaaggaggaaaagaggaacgacgtgctcttcaagctcatggactttcacgcaaaaataagcgactacctgctcaagct
>71	N operona: 24	middle	TGAM_0070	gene_poz=(601-1671)	gltD-1	Glutamate synthase [NADPH] small chain (gltD)	tg0071	/position=63179 - 65449 (63779 - 64849)	/lenght=2271 (1071)	/codons=757 (357)	/complement=true	GC-compoz=59.757236227824464%	/LCI1=1.205992509363296	/LCI2=0.5965355805243445	p_i1=0.31866128221480616	p_i2=0.7914714727290038	/Tai=0.23266471603145045	/Tei=0.8123243254561033	/EEI=4.074326365094876
cacctgaccgcgagcatttcatgcacctcaggtgcgtgacaagggatgcattgacttaattccttttctccaacgcttcgttggacacctttggttcagtaaaagcggttcaaaaaacgctttttaaccccgataatggaaatttcagtgtacagaaaacgaatccaacaaaaatatggacataaaagcactgaaaagttcaatatggggcagagaggggataagcgtgctggaggttgagaagtgcataggatgcgggctctgtgccgaagcatgccccttcaatgcaataacaatcgtaaacgacagcacgcgcaggataacctttgagcccgaaaagtgcggtagctgtgggtttgagtgcaacgaagcgtgccccctgggggccataaggggcattccagatgggatgacgctcacctttgagttcgcccgctgtcgggcctgcggcaggaaacttccgtacaccgtcaaagaggccgaatacatggcctcaaagctcagggaagccggtgaggatgatacgctcgtctacctttgcgatgattgcaagaggaagcggatatttgacgtggcccgaagttatgaagcctacgtgaggtgatgaagatgaaaggtatgaacttcgccttcctgtgccgggagaaacccgagcctactggaaagaaggtcgcaataatcggtgccggaccggccggcctcgccgcggctggctacctcgtctgccaggggcacgaggttcacgtctacgacaagctcccagagccaggggggctgatgctcttcggcattccagagttcaggattccgatttacagggtaagggacggctgtgagaggctggaaaacgccttcggggtaaagttcttcccgaggacaaaggtgtgcttcggcaatccaaacgagaacggcgacgacttcgtggagaggaggatagacttcgaggagatcgtgaagaactacgacgcggttctgatagctacgggaacgtggaacgcctacgtgccaaccataccgggttccgacctcgagggggtcttcccggccctcgaatacctgttcaagatcaagagcgccaagctcgggcacatggactgggataaggtgccccccgtggagggaaagaaagtcatcgtcataggggcgggacacacggccgttgacgcggccctcgagagcgtcaaccttggggccgagaaggtctacctcagctaccgcaggaccattcgcgaggccccggcgggggcctacgagataaacctcctccagcagagaggcgtgaagtggctcgagaggacgatgcccgtgaggataatcggcgagaacggaagggtcagggcaatagagctcgtcaagacgaagctgagcgagcccgacgagacgggaaggagaaggccagttccaattgaaggctcgaacttccagatcgatgtcgactacgtggtctgcgcggttggccagatgccaactcctcccttcgccaaggacacgggaatagccctcgacaggaaggggaggatagtcgtggacagcaggcacatgacgagcagggaaggcgtctttgcggccggcgatgttgtgctcgggccctcgaaggttggaagggccgtgaaggacggcctgtacgcggccgagagcatccactactggcttatggaggtgaaagaatgaggaggattctccacgtggattacagcctctgcatcggttgtgagacctgtgagggggtatgtgagttcatccatcacggaaagcccaacataagagtctactacacggtaacgggcattccgattccaataacctgcaggcactgcgaaaaggccccctgtatggacgtgtgccctgctggagcgatattcaaggactacgacggggcggtcataatagaccccaacaagtgcataggctgtatgatgtgtctggcagtttgtccctttggcgtcccaaccttcaacgtgaagctcaaggtcatgaccaagtgcgacatgtgcgccgacagaaggcaactcggcatggccccggcgtgcagtgagatgtgccctgccgaggcaatattctttggaaagcccgaggaaattgaggacgaaatcaggcgcaggacggccgaaaagatagcgagggagaggatgtcaacgatatcgctcgagggggttgggaggctaccctgaaagcctttagatggccatttctctttttttaacgcattaacgttggtggatccagtgattcataacctaaactccccccatatcggaaaattagagttcc
>72	N operona: 24	last	TGAM_0071	gene_poz=(601-1029)	-	4Fe-4S ferredoxin, iron-sulfur binding	tg0072	/position=64246 - 65874 (64846 - 65274)	/lenght=1629 (429)	/codons=543 (143)	/complement=true	GC-compoz=54.07925407925408%	/LCI1=1.011737089201878	/LCI2=0.34624413145539895	p_i1=0.1706620132499558	p_i2=0.36795462369177134	/Tai=0.4870140606574629	/Tei=0.43115916132259424	/EEI=1.9061285167908215
acgaaacgctttcggggattttgtaggcctgatatggtctgaccagggcatattctgcaaaacccccgtcctcgctgaggcccgtaaccccaaagttcacgcagaggttctccattcccctcctgcagaagtagcactcaccgcagtggattaccgggaagatagcaactctgtccccgacttcaaagcccttaacgccctcgccaatttcaacgacctccccagcgaactcgtgccctatcgttactggagcagttctgccagtgagagggtggggcctctcggtgggtatgaaaatcggtccgttgaggtactcgttcaggtcggttccgcatattccacaggctttcactttgattttgatgaagcccggcttaacttggggctcggggatgtcctcaagcctcagatccctccttccgtgccacctgaccgcgagcatttcatgcacctcaggtgcgtgacaagggatgcattgacttaattccttttctccaacgcttcgttggacacctttggttcagtaaaagcggttcaaaaaacgctttttaaccccgataatggaaatttcagtgtacagaaaacgaatccaacaaaaatatggacataaaagcactgaaaagttcaatatggggcagagaggggataagcgtgctggaggttgagaagtgcataggatgcgggctctgtgccgaagcatgccccttcaatgcaataacaatcgtaaacgacagcacgcgcaggataacctttgagcccgaaaagtgcggtagctgtgggtttgagtgcaacgaagcgtgccccctgggggccataaggggcattccagatgggatgacgctcacctttgagttcgcccgctgtcgggcctgcggcaggaaacttccgtacaccgtcaaagaggccgaatacatggcctcaaagctcagggaagccggtgaggatgatacgctcgtctacctttgcgatgattgcaagaggaagcggatatttgacgtggcccgaagttatgaagcctacgtgaggtgatgaagatgaaaggtatgaacttcgccttcctgtgccgggagaaacccgagcctactggaaagaaggtcgcaataatcggtgccggaccggccggcctcgccgcggctggctacctcgtctgccaggggcacgaggttcacgtctacgacaagctcccagagccaggggggctgatgctcttcggcattccagagttcaggattccgatttacagggtaagggacggctgtgagaggctggaaaacgccttcggggtaaagttcttcccgaggacaaaggtgtgcttcggcaatccaaacgagaacggcgacgacttcgtggagaggaggatagacttcgaggagatcgtgaagaactacgacgcggttctgatagctacgggaacgtggaacgcctacgtgccaaccataccgggttccgacctcgagggggtcttcccggccctcgaatacctgttcaagatcaagagcgccaagctcgggcacatggactgggataaggtgccccccgtggagggaaagaaagtcatcgtcataggggcgggacacacggccgttgacgcggccctcgagagcgtcaaccttggggccgagaaggtct
>73	N operona: 25	first	TGAM_0072	gene_poz=(601-1674)	-	Zinc-binding alcohol dehydrogenase	tg0073	/position=64824 - 67097 (65424 - 66497)	/lenght=2274 (1074)	/codons=758 (358)	/complement=false	GC-compoz=56.98324022346368%	/LCI1=1.0784313725490196	/LCI2=0.25826330532212877	p_i1=0.21765917851924765	p_i2=0.19012926634468746	/Tai=0.31027513383975547	/Tei=0.27111633971021876	/EEI=2.886021933147064
aagttcatacctttcatcttcatcacctcacgtaggcttcataacttcgggccacgtcaaatatccgcttcctcttgcaatcatcgcaaaggtagacgagcgtatcatcctcaccggcttccctgagctttgaggccatgtattcggcctctttgacggtgtacggaagtttcctgccgcaggcccgacagcgggcgaactcaaaggtgagcgtcatcccatctggaatgccccttatggcccccagggggcacgcttcgttgcactcaaacccacagctaccgcacttttcgggctcaaaggttatcctgcgcgtgctgtcgtttacgattgttattgcattgaaggggcatgcttcggcacagagcccgcatcctatgcacttctcaacctccagcacgcttatcccctctctgccccatattgaacttttcagtgcttttatgtccatatttttgttggattcgttttctgtacactgaaatttccattatcggggttaaaaagcgttttttgaaccgcttttactgaaccaaaggtgtccaacgaagcgttggagaaaaggaattaagtcaatgcatcccttgtcacgcacctgaggtgcatgaaatgctcgcggtcaggtggcacggaaggagggatctgaggcttgaggacatccccgagccccaagttaagccgggcttcatcaaaatcaaagtgaaagcctgtggaatatgcggaaccgacctgaacgagtacctcaacggaccgattttcatacccaccgagaggccccaccctctcactggcagaactgctccagtaacgatagggcacgagttcgctggggaggtcgttgaaattggcgagggcgttaagggctttgaagtcggggacagagttgctatcttcccggtaatccactgcggtgagtgctacttctgcaggaggggaatggagaacctctgcgtgaactttggggttacgggcctcagcgaggacgggggttttgcagaatatgccctggtcagaccatatcaggcctacaaaatccccgaaagcgtttcgttcgaggaggccgcgttggtcgagcccctctcagtcggggtgagggcggtcaaaaaggccggcctgttaccgggggacagcgtggtgataataggagcgggtccgataggcctcagcgtgctcctcgttgcgagggcctccggggcgggaaaggtaatcgtcgtggagccctcaagggtgagacggaaaaaggccctcgagcttggtgctgatattgcaatcgacccgagcggcaggagcacggaggaagtcgttgatgagatagtgggcgaaactgaacttggagccgatgtcagcttcgagtgcgttgggctcaacgaaactttcaagacggccgtcgagagcataaggaaaggcgggagggccgttatccttggggttttcaagtgcttgacgtccttcaacgcaaaaggcctcgtcgttggggagaaaagcatagtgggctcggtttcccacagcgcggatgacttctgcagggggatttccctcattgcatccgggagggttgacgttgggcccatgataacctcaagagttgggcttgaggagataatcgagaggggctttgaggagctcgcgaagaacagggaggggcacgttaagatactggccgtgggaaaataaattaaagtcagaactcccaggtaacttcgtggtcaaaatgagggagctaaactacggggaggtaatcgagaaactggtatcctttattcaagagaaagtcggggaggcaaaatccaacggagttgtgatagggataagcggtggagtagacagcgcaaccacagcttatctggccgttaaagccctgggaagggagcgcgtcctcgggctcataatgccatactacaacaaccaagacgttgacgatgcaaggctcgtctgctcctccctcgggattgagtgcagggagataggcataaagccgatcgttgactccttcgttgccgggctcggctttcaacctgataaacggagcctcggcaacataatgtcccggacgaggatggtcctcctctacgcgcacgccaacgccaaaaactacctcgtccttgggacgggcaacaggagcgagttcctgactggatattttacaaaatggggcgacggcgcgagcgattatgctcccctcataaacctctacaagaccgaggtatgggaggttgccaagctcttgggagttccggaaaggatcatcgagaagaagccgagagcaggtctctg
>74	N operona: 25	last	TGAM_0073	gene_poz=(601-1365)	nadE	NH(3)-dependent NAD synthetase (nadE)	tg0074	/position=65935 - 67899 (66535 - 67299)	/lenght=1965 (765)	/codons=655 (255)	/complement=false	GC-compoz=53.72549019607843%	/LCI1=1.0708661417322836	/LCI2=0.2763779527559054	p_i1=0.21208825600724068	p_i2=0.22457577881394533	/Tai=0.34605769357937954	/Tei=0.3021182009325508	/EEI=2.628938840872704
gcctgttaccgggggacagcgtggtgataataggagcgggtccgataggcctcagcgtgctcctcgttgcgagggcctccggggcgggaaaggtaatcgtcgtggagccctcaagggtgagacggaaaaaggccctcgagcttggtgctgatattgcaatcgacccgagcggcaggagcacggaggaagtcgttgatgagatagtgggcgaaactgaacttggagccgatgtcagcttcgagtgcgttgggctcaacgaaactttcaagacggccgtcgagagcataaggaaaggcgggagggccgttatccttggggttttcaagtgcttgacgtccttcaacgcaaaaggcctcgtcgttggggagaaaagcatagtgggctcggtttcccacagcgcggatgacttctgcagggggatttccctcattgcatccgggagggttgacgttgggcccatgataacctcaagagttgggcttgaggagataatcgagaggggctttgaggagctcgcgaagaacagggaggggcacgttaagatactggccgtgggaaaataaattaaagtcagaactcccaggtaacttcgtggtcaaaatgagggagctaaactacggggaggtaatcgagaaactggtatcctttattcaagagaaagtcggggaggcaaaatccaacggagttgtgatagggataagcggtggagtagacagcgcaaccacagcttatctggccgttaaagccctgggaagggagcgcgtcctcgggctcataatgccatactacaacaaccaagacgttgacgatgcaaggctcgtctgctcctccctcgggattgagtgcagggagataggcataaagccgatcgttgactccttcgttgccgggctcggctttcaacctgataaacggagcctcggcaacataatgtcccggacgaggatggtcctcctctacgcgcacgccaacgccaaaaactacctcgtccttgggacgggcaacaggagcgagttcctgactggatattttacaaaatggggcgacggcgcgagcgattatgctcccctcataaacctctacaagaccgaggtatgggaggttgccaagctcttgggagttccggaaaggatcatcgagaagaagccgagagcaggtctctgggaggggcagactgatgaagacgagcttggaataagctaccgcctcctcgatgagatactctggcgccttgtagatttgaagatgccaaaggaggagatagcgggggaacttggcattccagtcgagagagttgaatacgtcgagaaccttgtgaggagaagcgaacacaagcgccgtttgcctctcggaccggagttttaggcgttttcacgctcttatcttaatcatctttgataccaatgcaaacctttatatactctacaactaacctcccagtgggactcttctcggagtctttcgagggagccccaatactggaaagttggtgttaggtatgtatggagatagatttggtggatatggaaacgaggccccggtcaaggttggggagcgctacagggttaagattgagagccttggtaagggtggcgatggcatcgccaagataaaggggttcgttatcttcgtcccgaacacccaggtcggagacgaggttgagatcgttataaactccgttaagaggaagtttgccttcgctcaggttatctgaaggttcaagctcacatctcacgcccgcaagggcttttccactacttttttgacaaacttttttagaggggccgagaagtttaaccggtggttaccatgaaggtcacagttaggtacttcgcccgctaccgctccctagtcggtaagggagaggaggaagtcgagctccccgaaggagcgaccgtcatggatcttattgagaaaataaaagagatgcatccagttctcaggaacgaggtcttcgcggaggac
>75	N operona: 26	first-last	TGAM_0074	gene_poz=(601-828)	-	Putative nucleotide binding protein, containing	tg0075	/position=66821 - 68248 (67421 - 67648)	/lenght=1428 (228)	/codons=476 (76)	/complement=false	GC-compoz=50.0%	/LCI1=1.0044444444444445	/LCI2=0.3582222222222222	p_i1=0.16583303948098163	p_i2=0.3930659702322568	/Tai=0.23825797105530966	/Tei=0.45375937320903115	/EEI=4.128203405982733
ccgggctcggctttcaacctgataaacggagcctcggcaacataatgtcccggacgaggatggtcctcctctacgcgcacgccaacgccaaaaactacctcgtccttgggacgggcaacaggagcgagttcctgactggatattttacaaaatggggcgacggcgcgagcgattatgctcccctcataaacctctacaagaccgaggtatgggaggttgccaagctcttgggagttccggaaaggatcatcgagaagaagccgagagcaggtctctgggaggggcagactgatgaagacgagcttggaataagctaccgcctcctcgatgagatactctggcgccttgtagatttgaagatgccaaaggaggagatagcgggggaacttggcattccagtcgagagagttgaatacgtcgagaaccttgtgaggagaagcgaacacaagcgccgtttgcctctcggaccggagttttaggcgttttcacgctcttatcttaatcatctttgataccaatgcaaacctttatatactctacaactaacctcccagtgggactcttctcggagtctttcgagggagccccaatactggaaagttggtgttaggtatgtatggagatagatttggtggatatggaaacgaggccccggtcaaggttggggagcgctacagggttaagattgagagccttggtaagggtggcgatggcatcgccaagataaaggggttcgttatcttcgtcccgaacacccaggtcggagacgaggttgagatcgttataaactccgttaagaggaagtttgccttcgctcaggttatctgaaggttcaagctcacatctcacgcccgcaagggcttttccactacttttttgacaaacttttttagaggggccgagaagtttaaccggtggttaccatgaaggtcacagttaggtacttcgcccgctaccgctccctagtcggtaagggagaggaggaagtcgagctccccgaaggagcgaccgtcatggatcttattgagaaaataaaagagatgcatccagttctcaggaacgaggtcttcgcggaggacgacgaccttgcggacgtcaacgtatcgcgcaacgggcgctacgtacgcttcgacgagacacttcgggagggtgacgtggtcgccatcttccccccggtgagtggaggctaatcatttcctccttcttacgatcataaggggccacagggagagcagagtgatcactccggggccgcagagggctttaactgagtctgaaaccgaacttgaaggccttggagagccgatgtgctctggggttccatgctggaggccctcgctggttccgggttcgcctgttgacacgacgctactgccgttcccagtatcccacgccccacagccgacaaagcgaacgagcaatggatcc
>76	N operona: 27	first-last	TGAM_0075	gene_poz=(601-867)	moaD-1	Molybdopterin synthase, small subunit (moaD)	tg0076	/position=67144 - 68610 (67744 - 68010)	/lenght=1467 (267)	/codons=489 (89)	/complement=false	GC-compoz=57.30337078651685%	/LCI1=1.2386363636363635	/LCI2=0.4155303030303028	p_i1=0.3460333418545668	p_i2=0.5099788971032984	/Tai=0.29856956265786183	/Tei=0.5589810073929685	/EEI=3.018405637561087
ctcgatgagatactctggcgccttgtagatttgaagatgccaaaggaggagatagcgggggaacttggcattccagtcgagagagttgaatacgtcgagaaccttgtgaggagaagcgaacacaagcgccgtttgcctctcggaccggagttttaggcgttttcacgctcttatcttaatcatctttgataccaatgcaaacctttatatactctacaactaacctcccagtgggactcttctcggagtctttcgagggagccccaatactggaaagttggtgttaggtatgtatggagatagatttggtggatatggaaacgaggccccggtcaaggttggggagcgctacagggttaagattgagagccttggtaagggtggcgatggcatcgccaagataaaggggttcgttatcttcgtcccgaacacccaggtcggagacgaggttgagatcgttataaactccgttaagaggaagtttgccttcgctcaggttatctgaaggttcaagctcacatctcacgcccgcaagggcttttccactacttttttgacaaacttttttagaggggccgagaagtttaaccggtggttaccatgaaggtcacagttaggtacttcgcccgctaccgctccctagtcggtaagggagaggaggaagtcgagctccccgaaggagcgaccgtcatggatcttattgagaaaataaaagagatgcatccagttctcaggaacgaggtcttcgcggaggacgacgaccttgcggacgtcaacgtatcgcgcaacgggcgctacgtacgcttcgacgagacacttcgggagggtgacgtggtcgccatcttccccccggtgagtggaggctaatcatttcctccttcttacgatcataaggggccacagggagagcagagtgatcactccggggccgcagagggctttaactgagtctgaaaccgaacttgaaggccttggagagccgatgtgctctggggttccatgctggaggccctcgctggttccgggttcgcctgttgacacgacgctactgccgttcccagtatcccacgccccacagccgacaaagcgaacgagcaatggatccttgctctcgtcgtagggtatccacgcataagtgccgttcttcgtctcgtaccacccgatgtgggagttccagccggcgttgccccactcagagacctccgctatctcctcgatgtcctcctcagtgaggcccctgacaacgcccctggcgacgagctcttcaagaaccttcatcattaccatcgaggcgtttacctccgaggtatcgtaggccggcccctcctcggagcgcgattgaacttcgatcttcgtgcagtttatccccgttgctttcaaaagctcctcaaccgcttctctaaggtcctcgggatctggggcctttccgacaatccctgtggggccggcccgtataaccttggaggg
>77	N operona: 28	first-last	TGAM_0076	gene_poz=(601-1917)	-	Conserved hypothetical protein	2 probable transmembrane helices predicted by	/position=67411 - 69927 (68011 - 69327)	/lenght=2517 (1317)	/codons=839 (439)	/complement=true	GC-compoz=56.03644646924829%	/LCI1=1.082952815829528	/LCI2=0.2656773211567733	p_i1=0.22101565069624884	p_i2=0.20401247707832476	/Tai=0.49131108247999444	/Tei=0.2836112293704923	/EEI=1.952526227870895
cggctatgaccttcttgagggtgtggtaggtctcggagacccaccttattccctcgcggaagctctttgcaccgaccggcattatcatgaactcctggaagtcgagctcgttgcccgcgtgaacgccgccgttgatgacgttgctcatcggaacgggcatgacgtaggcgttggttccgccgatgtactggtagagcggaaggccgagcgcgttggcggcggcctttgctaccgccagagacacaccgaggattgcgttggctccaaggttgctcttgttctccgttccatcgagctcaatcatcagcatatcaatgtccctctgccatgtgacgtccattccgatgatttccggtgctataatcttgttgacgttctcaaccgcccttctgacgccctttccgtggaagcgctttccgccgtcgcggagctccagggcttcatgggttcccgtgctcgctccgctcggaacggccgctcgccccatgctcaccggcgtgtagacctcgacctcaacggttgggtttcccctgctgtcgagtatctccctcgccacaactgcggtaatctcgaacgggttctccatctcaatcacctcgggtgatactagccaatctctcttataatcgttttgaagctacacttcaagccagtttgaagccgtcggggggcttaaataaaatgaagccggaatacttaatggtgaggggtatgagaagggtgtactccctgttggttgtcgtggcgttcatcgtttcaatgttgccggctcagtccgtaggggcctgcttcaatccctccgacctatactccgttgaggttcttctgaacaaacccggggttgagtacaacctctcccccgctgttcctcccgtgatggagatcgagggaaaaacgttcctgctcagggtctggaacgggagtaaaggcctgcacgtctggattgggattccaacggttaggcatctaggtgcgtactgggtctactccggaaccttcatccttacctccgatgccctcgaaaagctaagggcccttggatggatcgtaaacgggagcaagctcatcaagggaaacgccaccttcaggatcacagatcaggggtgggaatgcaaatccgactccgactgcgccaccggcggctgctccggtgaggtctgtggcagaaaaggtgaagtcgagaagatcgtaactccctgtgtttacgctccctggtacgagtgcttccagctcacgagctgtggctgtgtgaacggtacctgctcctggaaacccaacccggagtttgagaagtgcctgaggagtcacggggtggatccctccaaggttatacgggccggccccacagggattgtcggaaaggccccagatcccgaggaccttagagaagcggttgaggagcttttgaaagcaacggggataaactgcacgaagatcgaagttcaatcgcgctccgaggaggggccggcctacgatacctcggaggtaaacgcctcgatggtaatgatgaaggttcttgaagagctcgtcgccaggggcgttgtcaggggcctcactgaggaggacatcgaggagatagcggaggtctctgagtggggcaacgccggctggaactcccacatcgggtggtacgagacgaagaacggcacttatgcgtggataccctacgacgagagcaaggatccattgctcgttcgctttgtcggctgtggggcgtgggatactgggaacggcagtagcgtcgtgtcaacaggcgaacccggaaccagcgagggcctccagcatggaaccccagagcacatcggctctccaaggccttcaagttcggtttcagactcagttaaagccctctgcggccccggagtgatcactctgctctccctgtggccccttatgatcgtaagaaggaggaaatgattagcctccactcaccggggggaagatggcgaccacgtcaccctcccgaagtgtctcgtcgaagcgtacgtagcgcccgttgcgcgatacgttgacgtccgcaaggtcgtcgtcctccgcgaagacctcgttcctgagaactggatgcatctcttttattttctcaataagatccatgacggtcgctccttcggggagctcgacttcctcctctcccttaccgactagggagcggtagcgggcgaagtacctaactgtgaccttcatggtaaccaccggttaaacttctcggcccctctaaaaaagtttgtcaaaaaagtagtggaaaagcccttgcgggcgtgagatgtgagcttgaaccttcagataacctgagcgaaggcaaacttcctcttaacggagtttataacgatctcaacctcgtctccgacctgggtgttcgggacgaagataacgaacccctttatcttggcgatgccatcgccacccttaccaaggctctcaatcttaaccctgtagcgctccccaaccttgaccggggcctcgtttccatatccaccaaatctatctccatacatacctaacaccaactttccagta
>78	N operona: 29	first	TGAM_0077	gene_poz=(601-1893)	eno-1	Enolase (2-phosphoglycerate dehydratase)	tg0078	/position=68742 - 71234 (69342 - 70634)	/lenght=2493 (1293)	/codons=831 (431)	/complement=false	GC-compoz=58.778035576179434%	/LCI1=1.2782945736434108	/LCI2=0.5217829457364339	p_i1=0.37970886858008374	p_i2=0.6946102475290253	/Tai=0.189192559067616	/Tei=0.7251492227761228	/EEI=5.468157533334421
tcttctcgacttcaccttttctgccacagacctcaccggagcagccgccggtggcgcagtcggagtcggatttgcattcccacccctgatctgtgatcctgaaggtggcgtttcccttgatgagcttgctcccgtttacgatccatccaagggcccttagcttttcgagggcatcggaggtaaggatgaaggttccggagtagacccagtacgcacctagatgcctaaccgttggaatcccaatccagacgtgcaggcctttactcccgttccagaccctgagcaggaacgtttttccctcgatctccatcacgggaggaacagcgggggagaggttgtactcaaccccgggtttgttcagaagaacctcaacggagtataggtcggagggattgaagcaggcccctacggactgagccggcaacattgaaacgatgaacgccacgacaaccaacagggagtacacccttctcatacccctcaccattaagtattccggcttcattttatttaagccccccgacggcttcaaactggcttgaagtgtagcttcaaaacgattataagagagattggctagtatcacccgaggtgattgagatggagaacccgttcgagattaccgcagttgtggcgagggagatactcgacagcaggggaaacccaaccgttgaggtcgaggtctacacgccggtgagcatggggcgagcggccgttccgagcggagcgagcacgggaacccatgaagccctggagctccgcgacggcggaaagcgcttccacggaaagggcgtcagaagggcggttgagaacgtcaacaagattatagcaccggaaatcatcggaatggacgtcacatggcagagggacattgatatgctgatgattgagctcgatggaacggagaacaagagcaaccttggagccaacgcaatcctcggtgtgtctctggcggtagcaaaggccgccgccaacgcgctcggccttccgctctaccagtacatcggcggaaccaacgcctacgtcatgcccgttccgatgagcaacgtcatcaacggcggcgttcacgcgggcaacgagctcgacttccaggagttcatgataatgccggtcggtgcaaagagcttccgcgagggaataaggtgggtctccgagacctaccacaccctcaagaaggtcatagccgaaaagtacggcaagaacgccgtcaacgtcggcgacgagggcggcttcgccccgccgatgaaggaagttaccgagccgctcgaggtcctcatcaaggccatcgaagaggccggctacaagcccggcgacgagatagcctttgccctcgacgccgcctccagcgagttctacgacgaaaagctcggcaaatacgtcgttggtggaaaggagtatgacagaggcgagcttcttgaactttacagggagctcgtgagcaagtacccgatagtctccatcgaggacccgttccatgaggaggactgggaaggcttcgtcatgataacaagggaacttggaggcaagatacagatagtcggtgacgacctcttcgtcaccaacccgaagaggataaggaagggcatcgagatgggcgcggcaaacgcactcctcctcaaggtcaaccagattggaacgctcagcgaggcgatagatgccgcctacacggccttcagggctggctacggcgtcgtcgtctcccaccgctccggggagacggaagatgccaccatcgcagacctcgccgttgctctcaacgccggccagataaagaccggcgctccagccagaagcgacaggaacgccaagtacaaccagctgataaggatagaggaggagcttgagggtatagcagtctatccgggcaagaggttccgcaacccgttcctctgaacctttttctttatgtttctggtgaagattatgagaatgagtttaaccccgataaaccaccgctatctcttgctaactgctgagctgttgctcgtccttgccgttctgctttcggcgacgtcacattacggcctatcggtcgtgtgccttggaggatccacgatcctctactactcgggcatgagagagctcgtgagaaaaaggtttggaacatgggcggtcaggagattcacgatagcttactttctaagggcactatcgtggttcctgattggtatttccgcgttttacacgtactctgcagttataagaaatgtgtttccctttggccccagtgagttcttcgcgacttcgatcgttgcgcttgtaggtgcggttgttaattacctatcggttggaataaggaacagcgtcctctggaagatcgaaggtttgaggactagcctctggttttcccgtctcaactcgattgttctcttcatggctgcgattgtgccctttctgccggcacttgcaaaaatctgggaactgacagggtttctgaagattttagcggcccctgcacttagctcgtttacgtttctagctcttctgagcaag
>79	N operona: 29	last	TGAM_0078	gene_poz=(601-1242)	-	Hypothetical protein	6 probable transmembrane helices predicted by	/position=70047 - 71888 (70647 - 71288)	/lenght=1842 (642)	/codons=614 (214)	/complement=false	GC-compoz=47.66355140186916%	/LCI1=0.9968701095461658	/LCI2=0.1757433489827856	p_i1=0.1608870982344693	p_i2=0.06448283808440695	/Tai=0.5251708718319268	/Tei=0.15803455427596627	/EEI=1.7173784360833713
cccggcgacgagatagcctttgccctcgacgccgcctccagcgagttctacgacgaaaagctcggcaaatacgtcgttggtggaaaggagtatgacagaggcgagcttcttgaactttacagggagctcgtgagcaagtacccgatagtctccatcgaggacccgttccatgaggaggactgggaaggcttcgtcatgataacaagggaacttggaggcaagatacagatagtcggtgacgacctcttcgtcaccaacccgaagaggataaggaagggcatcgagatgggcgcggcaaacgcactcctcctcaaggtcaaccagattggaacgctcagcgaggcgatagatgccgcctacacggccttcagggctggctacggcgtcgtcgtctcccaccgctccggggagacggaagatgccaccatcgcagacctcgccgttgctctcaacgccggccagataaagaccggcgctccagccagaagcgacaggaacgccaagtacaaccagctgataaggatagaggaggagcttgagggtatagcagtctatccgggcaagaggttccgcaacccgttcctctgaacctttttctttatgtttctggtgaagattatgagaatgagtttaaccccgataaaccaccgctatctcttgctaactgctgagctgttgctcgtccttgccgttctgctttcggcgacgtcacattacggcctatcggtcgtgtgccttggaggatccacgatcctctactactcgggcatgagagagctcgtgagaaaaaggtttggaacatgggcggtcaggagattcacgatagcttactttctaagggcactatcgtggttcctgattggtatttccgcgttttacacgtactctgcagttataagaaatgtgtttccctttggccccagtgagttcttcgcgacttcgatcgttgcgcttgtaggtgcggttgttaattacctatcggttggaataaggaacagcgtcctctggaagatcgaaggtttgaggactagcctctggttttcccgtctcaactcgattgttctcttcatggctgcgattgtgccctttctgccggcacttgcaaaaatctgggaactgacagggtttctgaagattttagcggcccctgcacttagctcgtttacgtttctagctcttctgagcaaggttttttacttaaagtttctcctaacctctgagaacttgaagacggagaaatagatagcgttttcttgaaaagaactaattgggagagttctcgatcatatctctaagctgctctctctttttctggagtatctctatgatgccgtccagcagtttgaggtattccccaacggcctccttggcgagctctctaccgtatcccatttccctgagcttctccctaagcctctcgtgatactgaattgccagatagagggatttcagggtgagttcgtttgcctctctaaggtagagccatcctttctccgtgaggcgatatctgatgactctcctttttcccctgtattcttccctcgactcgactagtccctcatccgccagcttgttgagcatggtgtagaggttgccgtggctgggcttccagttgccgaaggttattctctctatctccttcagtatctcgtagccgtgggtttcccccttcaggcctattatcaggaggatgaggttcttcatcgggaccgtgaagaggtttctcacgaggcttgagtccgacatggtctcaccaccggcgaaaggcttataagcttcaccctgcccatatatgtctgaattagacctatctgaattagataggtttacaatttacatatt
>80	N operona: 30	first-last	TGAM_0079	gene_poz=(601-1083)	-	Transcription regulator, PadR-like family	tg0080	/position=70710 - 72392 (71310 - 71792)	/lenght=1683 (483)	/codons=561 (161)	/complement=true	GC-compoz=50.931677018633536%	/LCI1=1.1083333333333334	/LCI2=0.17375	p_i1=0.24021259112400922	p_i2=0.062254168234582775	/Tai=0.23199032562819788	/Tei=0.15602875141112452	/EEI=3.6571389613244203
gagatggtacatgaggttgagcacctgcccaaagcctttttcgctgttgatcacagcctcgtaaagaatgcccgtgatgttggccgtcatcctcgtgatgttcagcgtgaggttgtagtccatatcccagagcatgtcgagggcgtcgtagtaggaggttacgttcgtggcgtacctaccttctacgcggtccttaaacgcgtagtaggccttcctcgcgttctcgtcgttgacgctgatgttggttattatcaggtacgtcatgttctcgttctgggcttttgtgaactcctcgctcatgatgtcctgaactctgattgactctatcttatgcgacaccatctgctcggtgctgtaatcggtcagctcaccgatctttcctgctaaaggtgctagaataaggataagcgccacccaaattgccagcactgtctttgggtgctttgcaatccactcgttccaggccatcttgacacccccaaagatttttaaatgattgtcatgaatatgtaaattgtaaacctatctaattcagataggtctaattcagacatatatgggcagggtgaagcttataagcctttcgccggtggtgagaccatgtcggactcaagcctcgtgagaaacctcttcacggtcccgatgaagaacctcatcctcctgataataggcctgaagggggaaacccacggctacgagatactgaaggagatagagagaataaccttcggcaactggaagcccagccacggcaacctctacaccatgctcaacaagctggcggatgagggactagtcgagtcgagggaagaatacaggggaaaaaggagagtcatcagatatcgcctcacggagaaaggatggctctaccttagagaggcaaacgaactcaccctgaaatccctctatctggcaattcagtatcacgagaggcttagggagaagctcagggaaatgggatacggtagagagctcgccaaggaggccgttggggaatacctcaaactgctggacggcatcatagagatactccagaaaaagagagagcagcttagagatatgatcgagaactctcccaattagttcttttcaagaaaacgctatctatttctccgtcttcaagttctcagaggttaggagaaactttaagtaaaaaaccttgctcagaagagctagaaacgtaaacgagctaagtgcaggggccgctaaaatcttcagaaaccctgtcagttcccagatttttgcaagtgccggcagaaagggcacaatcgcagccatgaagagaacaatcgagttgagacgggaaaaccagaggctagtcctcaaaccttcgatcttccagaggacgctgttccttattccaaccgataggtaattaacaaccgcacctacaagcgcaacgatcgaagtcgcgaagaactcactggggccaaagggaaacacatttcttataactgcagagtacgtgtaaaacgcggaaataccaatcaggaaccacgatagtgcccttagaaagtaagctatcgtgaatctcctgaccgcccatgttccaaacctttttctcacgagctctctcatgcccgagtagtagaggatcgtggatcctccaaggcacacgaccgataggccgtaatgtgacgtcgccgaaagcagaacggcaaggacgagcaacagctcagcagt
>81	N operona: 31	first-last	TGAM_0080	gene_poz=(601-4722)	-	Membrane protein, putative drug exporter (RND	10 probable transmembrane helices predicted by	/position=71325 - 76646 (71925 - 76046)	/lenght=5322 (4122)	/codons=1774 (1374)	/complement=false	GC-compoz=56.59873847646774%	/LCI1=1.10099538722991	/LCI2=0.31408108764263204	p_i1=0.2346023151820456	p_i2=0.30069619302133593	/Tai=0.2678554514791195	/Tei=0.3706265737192024	/EEI=3.5447786574788074
ctcgatcatatctctaagctgctctctctttttctggagtatctctatgatgccgtccagcagtttgaggtattccccaacggcctccttggcgagctctctaccgtatcccatttccctgagcttctccctaagcctctcgtgatactgaattgccagatagagggatttcagggtgagttcgtttgcctctctaaggtagagccatcctttctccgtgaggcgatatctgatgactctcctttttcccctgtattcttccctcgactcgactagtccctcatccgccagcttgttgagcatggtgtagaggttgccgtggctgggcttccagttgccgaaggttattctctctatctccttcagtatctcgtagccgtgggtttcccccttcaggcctattatcaggaggatgaggttcttcatcgggaccgtgaagaggtttctcacgaggcttgagtccgacatggtctcaccaccggcgaaaggcttataagcttcaccctgcccatatatgtctgaattagacctatctgaattagataggtttacaatttacatattcatgacaatcatttaaaaatctttgggggtgtcaagatggcctggaacgagtggattgcaaagcacccaaagacagtgctggcaatttgggtggcgcttatccttattctagcacctttagcaggaaagatcggtgagctgaccgattacagcaccgagcagatggtgtcgcataagatagagtcaatcagagttcaggacatcatgagcgaggagttcacaaaagcccagaacgagaacatgacgtacctgataataaccaacatcagcgtcaacgacgagaacgcgaggaaggcctactacgcgtttaaggaccgcgtagaaggtaggtacgccacgaacgtaacctcctactacgacgccctcgacatgctctgggatatggactacaacctcacgctgaacatcacgaggatgacggccaacatcacgggcattctttacgaggctgtgatcaacagcgaaaaaggctttgggcaggtgctcaacctcatgtaccatctcaaaaacacgacggagatgaccaaaaacagcctcgtgggcgccgcccagggttatctcgcactcaagaacaacttaaccttcctctggaaccagaccgttctcctccggaatgccctcaaccagacggattctgcctacgtcgccctccacagaaacctgacatcaacgagtgagatgctcaggagcctcaactctacgctgatagagctcaacagtggtctctatgctctcaactcgacatatgggaagacgtacgtaggggtcatggtcgttcacaaggccatcctggccactggggcctacgataggggaaaccttactcaggtcgaggcagaggtgatagctaaccagacggggacaactccagagttcgtctatgcggtctttgacgccgtctacccgatttatgcacagggtggaagcctcgcggtaacggacaccctccttgcaaacgtgacaaaggccatagttcttgctggaacccctgacgaccagaaacccctcgtcgaggcctatgggacagctttctacctcggcgtcaaggccttcgacgaaaaggtcggaagtgagtacgcccttcagagcatgaacgagtcccagctgatggaaacggtttcggggatagcatcgcaggcccttcagagcctgccccagattatcgcccagggcaaccagacggtgagtgtgcccggctttggaaccctcgatgcaaaaacgtttgcctcaataattgagaccgcgatttcgctcggcccagagccagcccccgaggccgttgagaacgcaaccgtccagctcgggctagggttcaccgcaaaggcacctgagaatcctctcgcaaacgtcgaaaacccggaggaaatcctgagagtcctcctcgtcagggggccgactccagagctcgaggccgagctcctcaccgcgggaatggccaagatgatgaacggcaccgccggccagctcggccccgtcatcgtccagacggtaatggcctacgacccaactgcggagggggttctctcgaagaacgcgagcgtgctcgaagaggccaccctgaaggtcatagagggaatggtgggcaacatcgggattgagctggatgagaacgtcctgaaggccatctacgagagcaacggggacgagagggtaatcgaggacatcgccaaggagctcctcaaagaaggaaccatcaagcagcttgagagcgcaaacgtcccggaagcagaaaaaatagctgagaaaatcgtcgaaaccgttacagcggatccggagggaataataagcggcgaaaggctcgaagacgcgaccatcgaggtaatcgcgagcatgagcgagggcatggttccggagggtgttgacatagacatctccgaggtcgtgaaagagctctacgagggcgccgacccgagaaccgtcgcggagaacctcttcctcaagggcgcggaggagcagatgagccagatgaacgccacagcaatacctgaggagtttaagggagttttcatgaacctcacgaaggccgtcgtcaagaactacccgctgagcgatgaggaaatcgagagcctcgtcaaggaaacagtcctctcgatgatatcgagctacgcaaaggacaacccctacggagtcgagctgaactttaacgagacccttctcgcggatatagccttccgtttcaaggatgacccaagtgcgataacgagggaggacgtcaggcccctcgcggaggagctctggcccgtcatcagggagaaggccggaacctatctcagcatgctcaagagcgaggacaacaccacgattctgataaccttcgtgccctttggaaagccgggcccggacagagacgagtacctctaccgcgcccagaacgccacgaaggtcaaggagatagcccttgaggagttcaggaagtacttcccagaggcctctggagccctcggtggaacgccaattcagatgcacgagatgaccgagtacggcaagaaggacaaccagaagacaagccaggcgagcatcataagcgccctcatcgtgctgttcatcctcatgggaggtgctctgctggcgacgttcctgcccttcactggcgtcgcgacatcagcacttacagctttaggaatagcgtacctgctcgcgaggagtggaatcctcaacattggaagctgggcccagatgctaaccataacaacggccctcggcctcggtatagactactcgacctactacgtccaccgcttcaaggagtacatagccgagggctacgaccatgagaaggccgtcgcagaggccctcaggagggctaaggacgccgtcctggcgagtgccttcacggacatcatagccttcgcgagcttcgtcctggcctgggagttcccgatattccagcaaatgggaatggttgtcccattagcggtcatagcggtgctcctagcaagcctgacactcatccctgcaataacggccctcataggcgacaagcaaatattctggtggccgaggcacataaaacacatcgaaacgctcgacgtccacgagaggagcagaatagccgagtgggttgtcaaccacgccaaggtcgtcctgctcataggcctcctgatagcggttccggcgacgtacacgttcttcaacttcgagggaacccatgacatgagcctcttcctgcctgagggaagcgagaccctcaccttcatgcagctgagccaggagaagctcggagcggccataacctcgccgaactacgtcataatcgacctcggccacaacttgactgacgaagacctcaaggtgatagacgagataacggcccatgtaacgagaatggaaggcgttaaggcggtctactctccaaccagaccctacggcgagccggtgagcaacctgacgctgtcagcggtcaaggcgctcggcggggacaggttcatctcaagcaagggagacaaagtgatgatacaggtggagtcggtttacgagccgaccgaggagggagccaagaagctcgtcagggctttaaggagctacatggccgagcttgagaaggagggcaggataaaggagggactcgtcggaggaggggcggcgctctcgatggacctcaccgacaggataaacgacatcttctggcacaggataatcccagtggccctcgtgctgatgttcctctcgctgataccgacgctcaagggactgcctgctgtggtatcgacgatgatgaccatattcctcggcgtcatgacgagcatctgggtctcaacgtggctcttcggcagggtcttcggtaaggaagtcatgtggttcctgccgctgatggtcttcgttgtgctcatgggagtcggcattgactacaacagcttctacctcgtcaaggccagggacgagttcgagcgccgttcaccgaaggatgcactggtggtcgcagcgggaacgatggacatgctggtaatcggcctcgcggtggttctggcgagcacctacggcgcgctgatgctcagcagcacgtggggaatgagggagataggctttgcattggccgctggagtcctgctgacggcgacgatggcggtgtacttcataggcccggccttcatgagcctcttcggcgagaaggcctggtggcccctgttcaagaaccacaaagaggccaagaaggagtgacttcctttttcccatttttgtcccggaagggttttagcctcttttcacttttctccagttggagtctcattcagaaaggtggccaatgaagggggcaaaacctccgttctgagaggtgaattgtatgacagaaagaaagaagctgaagatatacatccccggaatcaaatttccctcgcagaaccggggggtttcaccccccacgtccttgctaaccccctccccccgaaggtggggcttcgccccacatagagggggaaactacgtttcccatacccttccttcttttttaaacactggagggggctccgccccctgcaaccccctgctctgaaaggtgattgaaatggaagcagaaaaaaagaaactgaagatatacatccccggaatcaaatttccctctgtctcgctcacggggagctactgcgccctcaactgcgcccactgcgggagacactacctcgagggtatgaagaagcccaaaaagggggagctcgttgacttctgcctcaaccttgagcgctccggcggtctgggctgtctgctcagcggtggtatggactcccgcctgaaggtgccgattgacaagtatgcggacga
>82	N operona: 32	first-last	TGAM_0081	gene_poz=(601-1440)	-	Radical SAM family protein	tg0082	/position=75793 - 77832 (76393 - 77232)	/lenght=2040 (840)	/codons=680 (280)	/complement=false	GC-compoz=54.52380952380952%	/LCI1=1.058542413381123	/LCI2=0.2451612903225807	p_i1=0.20313787901622918	p_i2=0.16642926140036612	/Tai=0.3066041301393889	/Tei=0.2497863352603295	/EEI=3.03518522557219
atgcactggtggtcgcagcgggaacgatggacatgctggtaatcggcctcgcggtggttctggcgagcacctacggcgcgctgatgctcagcagcacgtggggaatgagggagataggctttgcattggccgctggagtcctgctgacggcgacgatggcggtgtacttcataggcccggccttcatgagcctcttcggcgagaaggcctggtggcccctgttcaagaaccacaaagaggccaagaaggagtgacttcctttttcccatttttgtcccggaagggttttagcctcttttcacttttctccagttggagtctcattcagaaaggtggccaatgaagggggcaaaacctccgttctgagaggtgaattgtatgacagaaagaaagaagctgaagatatacatccccggaatcaaatttccctcgcagaaccggggggtttcaccccccacgtccttgctaaccccctccccccgaaggtggggcttcgccccacatagagggggaaactacgtttcccatacccttccttcttttttaaacactggagggggctccgccccctgcaaccccctgctctgaaaggtgattgaaatggaagcagaaaaaaagaaactgaagatatacatccccggaatcaaatttccctctgtctcgctcacggggagctactgcgccctcaactgcgcccactgcgggagacactacctcgagggtatgaagaagcccaaaaagggggagctcgttgacttctgcctcaaccttgagcgctccggcggtctgggctgtctgctcagcggtggtatggactcccgcctgaaggtgccgattgacaagtatgcggacgagttaaggaagataaagaggagaacgaacctgaagataaacgcccacgtcggcttcatagatgagagcgatttggaatggctgaaatacgttgatgtcgtctcccttgactttgtcggcgatgacgacgtgataaggcgagtttacaggatagacaagaccgtagaagattaccttcgcatagttgaacttctgaccgagaacgaaattcgcgtggcgccccacataacgataggcctcgatttcgggagaatccactgggagtaccgggcgattgacctgctcatggagtatccaatagacgtcctcgtgctggacgttctcatcccgacgaaggggacggagatggagaacgtcccgaaaccgggcgttgaggagagcctgaaggtcgtaaaatacgcgcgcgagcgcttcaacggagagctgagcataggctgcatgcgcccgactggaaggtggcgtcttgagttcgacaggggggcggttttggcgggcgttgacaggctgacgaacccgccgaggaaagtcatcgagtgggcaaaaacggtgagggacgttgagataatctacgagtgctgcgttatgtgacgcccatattaaacgtccatgttttctgattttatcaccctcaattagacgtagatttttaagagtaaacgccctatattattctgccaattaggagtagcggtatatagggaggaccttgacggattcaacgtgaagggggtaaatcagggatggaattgagcagggcaagatggagtgtgaaaccggagaacaatggtgacagtcatgcaaaatggtgcccaaattcgccctaaaaccggcccgtacactggtgttggttactttatggaggtggtttggggatgaagaagctccttgccgtttttggtttctttttgatttttctcctgctttttggctacttttaccttccgagcgagagcatggatgaactatacaagaagatcccagagcaggttagggaaaattcgcagttgatagcggcttactactcttcccaaactggctttagcggcttcagagagtatcaattcgcgttttacaatccaaaagagcggacactcagcatttacacgttcaaaatctccaaactcttgaaagtctggccaagaatgacagaagacaaaatctcgtgtaaaacccagctcaattactccg
>83	N operona: 33	first	TGAM_0082	gene_poz=(601-1599)	-	Conserved hypothetical protein	1 probable transmembrane helix predicted by modhmm	/position=76911 - 79109 (77511 - 78509)	/lenght=2199 (999)	/codons=733 (333)	/complement=false	GC-compoz=42.64264264264264%	/LCI1=0.8534136546184738	/LCI2=0.06807228915662648	p_i1=0.08191311049921597	p_i2=0.002255815326441094	/Tai=0.5174800269968665	/Tei=0.10203023379379698	/EEI=1.81678435892244
ccgggcgattgacctgctcatggagtatccaatagacgtcctcgtgctggacgttctcatcccgacgaaggggacggagatggagaacgtcccgaaaccgggcgttgaggagagcctgaaggtcgtaaaatacgcgcgcgagcgcttcaacggagagctgagcataggctgcatgcgcccgactggaaggtggcgtcttgagttcgacaggggggcggttttggcgggcgttgacaggctgacgaacccgccgaggaaagtcatcgagtgggcaaaaacggtgagggacgttgagataatctacgagtgctgcgttatgtgacgcccatattaaacgtccatgttttctgattttatcaccctcaattagacgtagatttttaagagtaaacgccctatattattctgccaattaggagtagcggtatatagggaggaccttgacggattcaacgtgaagggggtaaatcagggatggaattgagcagggcaagatggagtgtgaaaccggagaacaatggtgacagtcatgcaaaatggtgcccaaattcgccctaaaaccggcccgtacactggtgttggttactttatggaggtggtttggggatgaagaagctccttgccgtttttggtttctttttgatttttctcctgctttttggctacttttaccttccgagcgagagcatggatgaactatacaagaagatcccagagcaggttagggaaaattcgcagttgatagcggcttactactcttcccaaactggctttagcggcttcagagagtatcaattcgcgttttacaatccaaaagagcggacactcagcatttacacgttcaaaatctccaaactcttgaaagtctggccaagaatgacagaagacaaaatctcgtgtaaaacccagctcaattactccgtactggccaccagcccagaaaaactcaaaaacttcaaaaactgtgacaattgtagagtcctcctctacacgggcaggatttacaagaacgaagaaattgaaaacatttacccgtcaatcgaacaggtaatcaagggcaaagagaacaccacctacgtgaaactctccctcctcaaagactcagaaatcaccaccggaacgatcatagaggttcacggtgacatgatgtttcctacggacgatatttattatggaaagggtttgctttatttgcccagtcctatggttaatctcacgaggggtgttgtggttgaatttttgccagtggacaatgagaccatcaagcgggttatccactatcctgacaacgttaccctctccgacgagttcaaaatcacaaaataccacagggttaacattacaccaaacatgacgtggaccccaaaagaaatccccctcaaacaaatcctccaaaaactcaactcactccaacaccaaaaaaccataggaaaaaacacaagggtgcggttccatatattcaaagattctggagaagtgtacgcatggataagatggatagacaaagacaagaaaattcacgccgagctgagaatatatcccccggggagcattgataaaaggagattcgactatatttacgaatactattgcaattaaagaggtggtttgggaatgaacattgttaaggctttgtttgtttttcttttcgtctttctcctcctgcttggggggttagcttacaccaagcacgcgagaaacgaagagctgaaaaacccaaaattcgtttacgagcactacctaaaaacctatgaagcccagaattacaccctcctcggagtttacttcgagctcgataagggttcaataataaccccctggaagcctaagtgggaattctacctttacaacccctccggaaaactcgtaaagctgacaataacgccagacggagagagcaaagaagaactcgcaacaatcctccactacacgaacttgacaacaccagtaagccaagtccaaaacctaccaaaatacgaggagggattcagggagatagtatacctgcctaaaaacgggaaactgataagtcatccggcaaggagttacagtgagttcaggaaagtatgcgtaaaactcagcagaatcctcgacaatggaaccttcaaactaatcaggacagtccacggggttaatgcggtcagaaaccacgaatggctaaccttagaaaacactagccttacgggtggaatcttggct
>84	N operona: 33	last	TGAM_0083	gene_poz=(601-1578)	-	Conserved hypothetical protein	1 probable transmembrane helix predicted by modhmm	/position=77919 - 80096 (78519 - 79496)	/lenght=2178 (978)	/codons=726 (326)	/complement=false	GC-compoz=45.50102249488753%	/LCI1=0.9651282051282051	/LCI2=0.10400000000000002	p_i1=0.14095794072261542	p_i2=0.011060676722844078	/Tai=0.5257482147701178	/Tei=0.10995460905055968	/EEI=1.797768554051431
aacgaagaaattgaaaacatttacccgtcaatcgaacaggtaatcaagggcaaagagaacaccacctacgtgaaactctccctcctcaaagactcagaaatcaccaccggaacgatcatagaggttcacggtgacatgatgtttcctacggacgatatttattatggaaagggtttgctttatttgcccagtcctatggttaatctcacgaggggtgttgtggttgaatttttgccagtggacaatgagaccatcaagcgggttatccactatcctgacaacgttaccctctccgacgagttcaaaatcacaaaataccacagggttaacattacaccaaacatgacgtggaccccaaaagaaatccccctcaaacaaatcctccaaaaactcaactcactccaacaccaaaaaaccataggaaaaaacacaagggtgcggttccatatattcaaagattctggagaagtgtacgcatggataagatggatagacaaagacaagaaaattcacgccgagctgagaatatatcccccggggagcattgataaaaggagattcgactatatttacgaatactattgcaattaaagaggtggtttgggaatgaacattgttaaggctttgtttgtttttcttttcgtctttctcctcctgcttggggggttagcttacaccaagcacgcgagaaacgaagagctgaaaaacccaaaattcgtttacgagcactacctaaaaacctatgaagcccagaattacaccctcctcggagtttacttcgagctcgataagggttcaataataaccccctggaagcctaagtgggaattctacctttacaacccctccggaaaactcgtaaagctgacaataacgccagacggagagagcaaagaagaactcgcaacaatcctccactacacgaacttgacaacaccagtaagccaagtccaaaacctaccaaaatacgaggagggattcagggagatagtatacctgcctaaaaacgggaaactgataagtcatccggcaaggagttacagtgagttcaggaaagtatgcgtaaaactcagcagaatcctcgacaatggaaccttcaaactaatcaggacagtccacggggttaatgcggtcagaaaccacgaatggctaaccttagaaaacactagccttacgggtggaatcttggctttcacaacgtcaaacgatccgctttgtgagggtacttggctggtggttgagccgtacaatgaaacgcacgatctggtgagggtcatttacccgcacgggaatgcaagcgcgttaataaaagcactgaaccagccggtctttcaaggaaaggactacttagggcttttgaaaaagattgacgagagtccatgtgtggatgtagagagcactttagtgaatgctactggaatttacgttaatccgcacgctcaggagatttttaaccaaacggcgccaaaagcaataaaggagaggaagtgtttcacgatcatacaggtgatagttttgaagaacggtacggtgaaaacatgggcaagaggaacaatatggtgtgccagaagagactaaatccccacacaccaacactggccacttcacatgaggtgatctgggaatgaagcgcttgcttttgcccttcattatttttgtgctggtcttcgggtcgctgttagcttacgaccacagggaatcatcatgcttcaactcaccaacctgcgtgctggagagagccggactcgacaaagagaatctgctcctaatctacaaagacctagccggatgggtggctataacctacacggacggaacactgagggaagcccaggtaaccctaaagagagaattcccaacatcaaaaatcgtggtcaacgaacgggcggtgaaaaccgagataaactacagcccgctggtgttctcaatccgccaaatcccccacttcccccaaagggagcagttcttggcgataaaagtgaacggtactgtaacggtgctgaagggggaagagctggagcatgttctaagaaacaccccaaagctggaagggatccttgaaaaatgcaacaactgcacgttaatattcggtgataagtccaaccgccccggagtggacagaaatcctctgatcggcggttacttcgtgtttccgacagaggtcaaatgcgggtactc
>85	N operona: 34	first-last	TGAM_0084	gene_poz=(601-1554)	-	Conserved hypothetical protein	1 probable transmembrane helix predicted by modhmm	/position=78943 - 81096 (79543 - 80496)	/lenght=2154 (954)	/codons=718 (318)	/complement=false	GC-compoz=49.895178197064986%	/LCI1=0.9968454258675079	/LCI2=0.19926393270241857	p_i1=0.1608710973358324	p_i2=0.0939337684361291	/Tai=0.6615522277451511	/Tei=0.1845403915925162	/EEI=1.478139023045135
atccggcaaggagttacagtgagttcaggaaagtatgcgtaaaactcagcagaatcctcgacaatggaaccttcaaactaatcaggacagtccacggggttaatgcggtcagaaaccacgaatggctaaccttagaaaacactagccttacgggtggaatcttggctttcacaacgtcaaacgatccgctttgtgagggtacttggctggtggttgagccgtacaatgaaacgcacgatctggtgagggtcatttacccgcacgggaatgcaagcgcgttaataaaagcactgaaccagccggtctttcaaggaaaggactacttagggcttttgaaaaagattgacgagagtccatgtgtggatgtagagagcactttagtgaatgctactggaatttacgttaatccgcacgctcaggagatttttaaccaaacggcgccaaaagcaataaaggagaggaagtgtttcacgatcatacaggtgatagttttgaagaacggtacggtgaaaacatgggcaagaggaacaatatggtgtgccagaagagactaaatccccacacaccaacactggccacttcacatgaggtgatctgggaatgaagcgcttgcttttgcccttcattatttttgtgctggtcttcgggtcgctgttagcttacgaccacagggaatcatcatgcttcaactcaccaacctgcgtgctggagagagccggactcgacaaagagaatctgctcctaatctacaaagacctagccggatgggtggctataacctacacggacggaacactgagggaagcccaggtaaccctaaagagagaattcccaacatcaaaaatcgtggtcaacgaacgggcggtgaaaaccgagataaactacagcccgctggtgttctcaatccgccaaatcccccacttcccccaaagggagcagttcttggcgataaaagtgaacggtactgtaacggtgctgaagggggaagagctggagcatgttctaagaaacaccccaaagctggaagggatccttgaaaaatgcaacaactgcacgttaatattcggtgataagtccaaccgccccggagtggacagaaatcctctgatcggcggttacttcgtgtttccgacagaggtcaaatgcgggtactcaacctggataacggtcgtcaaggacgataattctgccggcattattgctgtttatccccttatgggagcttggtggaagcttcaaacccaaaaagcaaacaccctctatctgggaccttccaccccttcccataatcttggacagaatgtgcgaaggcagggagatcctcataaacgcatcaggagtcattgtaaaccctttcccgtccaaactgttggaggaagaaaaaggcttatgtccgagggtggacaaaatcacaatttaccccaacggaaccgtcgaaaccctcaagtacatgaaaaaatgtgtcctcgcgcagcgcggcaaaaactgaggagggagaacgagacgtggaaaaagatgagcatgggaactcctgctggagggaaggaaagctaggaaggtacgtagtccttcatctccacgagttcggcgagccttttaccgctgcccagtactctgaggaactccaggtaggtgcccttgacgcgctcaactgaggaaacgctcacccactcatcggccccgtgccagttgccgccgattgggccaaagactatcgtcgggactcccagataggtgccgaagtagttgaagtcgccgacgctctttccgtagattttctcgggagttctgccccagaggatcgaatggatccgcgacatcatcgagacgaacctgttgttctcgcgaacgaggtatggcagcatctcgggggtggggcgggggaatttggatatctccagctcccctctcatcccaaccttctccgcggcctttctgagctctccaacgaccctctcccagtcctcaccgatcacgacgtgcctgtcgactatcgcctcggcctcctccggaacgctcagcccgtccgcctcgccgtgggcgtagagtgtgcaatacgaaccggaaccgagacggacgtgcttcttcgtctttattctcgggaggaacgccaggagcttggacatttcctcaatcgcgtttattccgttctcg
>86	N operona: 35	first-last	TGAM_0085	gene_poz=(601-1767)	-	Metallopeptidase M20, ArgE/dapE family	Possibly an acetylornithine deacetylase argE	/position=79893 - 82259 (80493 - 81659)	/lenght=2367 (1167)	/codons=789 (389)	/complement=true	GC-compoz=57.58354755784062%	/LCI1=1.193298969072165	/LCI2=0.24810996563573876	p_i1=0.30813774402681	p_i2=0.17166361773876676	/Tai=0.3275977123349817	/Tei=0.2544972559648901	/EEI=2.717836320528903
tgctctcctggagagggggcagaatcgttatggaaaggtacagcgagctctcctggagagattttctggcacaggactacaacatgagcgagcgggatctcaaatccatgtcggaggagctcgtaaggtcttttgaattgaggtacaacgtggttcccgatcccacgctccccagaatagcggatgaaggtgtatcggagcgctatcactgggtatccctctggcagggcattttccctggttacgccgactactacctgcctatcacccgcgatgagatggtcgattacatgctcgatcagatggggacccagagtgagcttggcaaaaaacttcgcgagtcccgtgccttctggcttgagctctccaagagcggggttaacctgacgctgaccctctatctggcaggatagggttgatggttttccaattttccggagaaatctctacactgctgtactcctattggatttcattgtagcattggaactctttcctgtatatttcttctttttctgaaatctggattgtatattctctgagataaaggccccaacgattagaaagatatttaaactttaagttccaatttttataccggtgggtgttatggagttagagttactaaaaaaacttgtatcaattccctcccgttttggagaggaagataaaatttcgaacttcattggttcgtttcttgaggaacatgggctctccgttgagtatcaggaggtcgaaggttttggtagcaacgttatatcacggatcaagggaaagaggctaaccgtcgttctcaacggtcacatggataccgtcggccttggctcgggctggacgagaaacccgtggggcgagctcgacggcgatcgtttctacggcctgggaagtgctgacatgaagggtggtctcgccgcgctcatggcagccttcgttgaggcctcatacctcccccggaggaaaaggcctacggtgctcttcacggcggtcgtcgacgaggagggctattcccggggtgcctggaagctcatcgaggagaacaaggttaaggacgcgaacctcgttctcatagccgagccaaccggggagaacctgatgctcggtgctcggggcaggtacgtgatccggttgagggtcagggggaagaaggcgcacgccgcacggcccgagaacggaataaacgcgattgaggaaatgtccaagctcctggcgttcctcccgagaataaagacgaagaagcacgtccgtctcggttccggttcgtattgcacactctacgcccacggcgaggcggacgggctgagcgttccggaggaggccgaggcgatagtcgacaggcacgtcgtgatcggtgaggactgggagagggtcgttggagagctcagaaaggccgcggagaaggttgggatgagaggggagctggagatatccaaattcccccgccccacccccgagatgctgccatacctcgttcgcgagaacaacaggttcgtctcgatgatgtcgcggatccattcgatcctctggggcagaactcccgagaaaatctacggaaagagcgtcggcgacttcaactacttcggcacctatctgggagtcccgacgatagtctttggcccaatcggcggcaactggcacggggccgatgagtgggtgagcgtttcctcagttgagcgcgtcaagggcacctacctggagttcctcagagtactgggcagcggtaaaaggctcgccgaactcgtggagatgaaggactacgtaccttcctagctttccttccctccagcaggagttcccatgctcatctttttccacgtctcgttctccctcctcagtttttgccgcgctgcgcgaggacacattttttcatgtacttgagggtttcgacggttccgttggggtaaattgtgattttgtccaccctcggacataagcctttttcttcctccaacagtttggacgggaaagggtttacaatgactcctgatgcgtttatgaggatctccctgccttcgcacattctgtccaagattatgggaaggggtggaaggtcccagatagagggtgtttgctttttgggtttgaagcttccaccaagctcccataaggggataaacagcaataatgccggcagaattatcgtccttgacgaccgttatccaggttgagtacccgcatttgacctctgtcggaaacacgaagtaaccgccgatcagaggatttctgtccactccggggcggttggacttatcaccgaatattaacgtgcagttgttgcatttttcaaggatcccttccagctttggggtgtttcttagaacatgctccagctcttcccccttcagcaccgttacagtaccgttcactttt
>87	N operona: 36	first-last	TGAM_0086	gene_poz=(601-1653)	-	Conserved hypothetical protein	1 probable transmembrane helix predicted by modhmm	/position=81247 - 83499 (81847 - 82899)	/lenght=2253 (1053)	/codons=751 (351)	/complement=true	GC-compoz=55.84045584045584%	/LCI1=1.1561904761904762	/LCI2=0.28990476190476183	p_i1=0.27786957808730617	p_i2=0.25132770862172604	/Tai=0.40736393529096215	/Tei=0.32619493775955344	/EEI=2.2369083745678275
gacgaggtagatgccgtccttttcctcctcgaagtcgcccagaacgggattgctctcgagctcaccggtttcgaggttcactatcacgggctcgagccctatgttgccctcgtactccagatcgttcgcaggcagtatctcaaggataagagagttgagctttctgtcgtggtaagctatgatctcaagcgcgtcgcttacctctccgctcgccgggatcacgtcaacgactaagctctccctcgggaacagaagcgccacaacgtccccgctcctgaagagtgctatcccttttcccgcgtagagctcctcaagcccaagttccctcaggaattccctaacctcgtccccgcccgggagacgcttttcagtgaccatgacgtccctcatcctcttcgcgagaggaaccgcgacggttatcggctccctcatcttctcccaccgcatgtactccgagggaaaaatttataaacctgccccggggataatggatcgggctaactgtagggtcccgcggtagcctagcctgggagtggcggcggactgtagatccgcaggtccccggttcaaatccgggccgcgggaccaccagaattctcggtgttctcgatgggggcaatctcaaaggctatgcggcttctatcatgggttttagtactgcttctcctcggggttacccttgacgtttccctgaacgacggcgctctaaccaagaagtacctcccccgcccggttcttgatgagtttgaggggcttcgggagcgggttgcgtcccgcgctgaggactacctcgtaaccgaggcctttgagcgctacctcaacgatcctaacgaactctccgtgctcaggaacatctccgttgccctcaagggagaggacgccgtgagctccgcatggaacgttcttacctgggaggacgagcacctcaattacgatcgcaacagaactgaaccgatgttcataccgccctcagagttcatctcccggggcaggggaatatgcggcgattacgcactactgaccgcagggcttctcctggttatgaaccactccccggtttacgttctctcgatagagttcaatgattcagacgttggtcacctgaccgctgccgtatctgtaaacggccgatacctcgttgcggatcagcacccgccccttatggatcttggggcctattaccgccactgggcgctctacgttgatgatcccgcccacatatcccgcgccaccgtctatgtgctctcctggagagggggcagaatcgttatggaaaggtacagcgagctctcctggagagattttctggcacaggactacaacatgagcgagcgggatctcaaatccatgtcggaggagctcgtaaggtcttttgaattgaggtacaacgtggttcccgatcccacgctccccagaatagcggatgaaggtgtatcggagcgctatcactgggtatccctctggcagggcattttccctggttacgccgactactacctgcctatcacccgcgatgagatggtcgattacatgctcgatcagatggggacccagagtgagcttggcaaaaaacttcgcgagtcccgtgccttctggcttgagctctccaagagcggggttaacctgacgctgaccctctatctggcaggatagggttgatggttttccaattttccggagaaatctctacactgctgtactcctattggatttcattgtagcattggaactctttcctgtatatttcttctttttctgaaatctggattgtatattctctgagataaaggccccaacgattagaaagatatttaaactttaagttccaatttttataccggtgggtgttatggagttagagttactaaaaaaacttgtatcaattccctcccgttttggagaggaagataaaatttcgaacttcattggttcgtttcttgaggaacatgggctctccgttgagtatcaggaggtcgaaggttttggtagcaacgttatatcacggatcaagggaaagaggctaaccgtcgttctcaacggtcacatggataccgtcggccttggctcgggctggacgagaaacccgtggggcgagctcgacggcgatcgtttctacggcctgggaagtgctgacatgaagggtggtctcgccgcgctcatggcagccttcgttgaggcctcatacctcccccggaggaaaaggcctacggtgctcttcacggcggtcgtcgacgaggagggctattcccgggg
>88	N operona: 37	first	TGAM_0087	gene_poz=(601-1185)	-	Conserved hypothetical protein	tg0088	/position=82453 - 84237 (83053 - 83637)	/lenght=1785 (585)	/codons=595 (195)	/complement=false	GC-compoz=57.26495726495726%	/LCI1=1.0893470790378006	/LCI2=0.22096219931271466	p_i1=0.22579599465808567	p_i2=0.1259470757930576	/Tai=0.2687087100497315	/Tei=0.21335236821375186	/EEI=3.4579235824977497
gttcataaccaggagaagccctgcggtcagtagtgcgtaatcgccgcatattcccctgccccgggagatgaactctgagggcggtatgaacatcggttcagttctgttgcgatcgtaattgaggtgctcgtcctcccaggtaagaacgttccatgcggagctcacggcgtcctctcccttgagggcaacggagatgttcctgagcacggagagttcgttaggatcgttgaggtagcgctcaaaggcctcggttacgaggtagtcctcagcgcgggacgcaacccgctcccgaagcccctcaaactcatcaagaaccgggcgggggaggtacttcttggttagagcgccgtcgttcagggaaacgtcaagggtaaccccgaggagaagcagtactaaaacccatgatagaagccgcatagcctttgagattgcccccatcgagaacaccgagaattctggtggtcccgcggcccggatttgaaccggggacctgcggatctacagtccgccgccactcccaggctaggctaccgcgggaccctacagttagcccgatccattatccccggggcaggtttataaatttttccctcggagtacatgcggtgggagaagatgagggagccgataaccgtcgcggttcctctcgcgaagaggatgagggacgtcatggtcactgaaaagcgtctcccgggcggggacgaggttagggaattcctgagggaacttgggcttgaggagctctacgcgggaaaagggatagcactcttcaggagcggggacgttgtggcgcttctgttcccgagggagagcttagtcgttgacgtgatcccggcgagcggagaggtaagcgacgcgcttgagatcatagcttaccacgacagaaagctcaactctcttatccttgagatactgcctgcgaacgatctggagtacgagggcaacatagggctcgagcccgtgatagtgaacctcgaaaccggtgagctcgagagcaatcccgttctgggcgacttcgaggaggaaaaggacggcatctacctcgtcgttgatagggaaaccctcgagcgctggaaggaaaacggaaacatcgaaacgtgtcccctctgcggcggcgaactcgcgtggcgcgggaagaaggcggtctgtctggactgcggttacggggttaaggttaaagattaagtaccatgccaacgaagaatacacggtgagagcatgatagtcaagttcgaggtatatttcgacggtgagtactggtgtgccaaaggcatagatgatgatatcttcacccaggggaagaccctcgatgagcttatggagaacataagggaagccgttgaagtgcacttttcttgagaggtgatttccatgagccgaatagcaaaacgccagctcgttctctactcgaggaaggcccacgagcgcggtttaactgcagctttcggcgggaacctgagcgtccgcgtcggaaatttggtattcatcaaggcgaccggagcggttatggacgagatgaccgatgagcaggtggccgtgatagacctcagcggaaatcagctctcggacgttaggccctcctccgagtacaggcttcatctggccgtttacagggtaaggcctgacgttaaggcaatagctcacctccaccctccgtactcgatagtcgcctcgaccctgctcaagggagaactgccgataataacgcccgaggccgagatatacctgaagaggattccaattgcacccttccgcccggcgggcacagaggagctcgcggaggtc
>89	N operona: 37	middle	TGAM_0088	gene_poz=(601-741)	-	Conserved hypothetical protein	tg0089	/position=83071 - 84411 (83671 - 83811)	/lenght=1341 (141)	/codons=447 (47)	/complement=false	GC-compoz=45.39007092198582%	/LCI1=1.0	/LCI2=0.12391304347826088	p_i1=0.16292220336537086	p_i2=0.020532795854439467	/Tai=0.3530677714866526	/Tei=0.11847951626899553	/EEI=2.743446802346851
agggagccgataaccgtcgcggttcctctcgcgaagaggatgagggacgtcatggtcactgaaaagcgtctcccgggcggggacgaggttagggaattcctgagggaacttgggcttgaggagctctacgcgggaaaagggatagcactcttcaggagcggggacgttgtggcgcttctgttcccgagggagagcttagtcgttgacgtgatcccggcgagcggagaggtaagcgacgcgcttgagatcatagcttaccacgacagaaagctcaactctcttatccttgagatactgcctgcgaacgatctggagtacgagggcaacatagggctcgagcccgtgatagtgaacctcgaaaccggtgagctcgagagcaatcccgttctgggcgacttcgaggaggaaaaggacggcatctacctcgtcgttgatagggaaaccctcgagcgctggaaggaaaacggaaacatcgaaacgtgtcccctctgcggcggcgaactcgcgtggcgcgggaagaaggcggtctgtctggactgcggttacggggttaaggttaaagattaagtaccatgccaacgaagaatacacggtgagagcatgatagtcaagttcgaggtatatttcgacggtgagtactggtgtgccaaaggcatagatgatgatatcttcacccaggggaagaccctcgatgagcttatggagaacataagggaagccgttgaagtgcacttttcttgagaggtgatttccatgagccgaatagcaaaacgccagctcgttctctactcgaggaaggcccacgagcgcggtttaactgcagctttcggcgggaacctgagcgtccgcgtcggaaatttggtattcatcaaggcgaccggagcggttatggacgagatgaccgatgagcaggtggccgtgatagacctcagcggaaatcagctctcggacgttaggccctcctccgagtacaggcttcatctggccgtttacagggtaaggcctgacgttaaggcaatagctcacctccaccctccgtactcgatagtcgcctcgaccctgctcaagggagaactgccgataataacgcccgaggccgagatatacctgaagaggattccaattgcacccttccgcccggcgggcacagaggagctcgcggaggtcacggcagaagccttgaaggaggcggacgcggtcttgatggcgaagcacggaatcgtgaccgtcggaaaaagcctgagggaagctttttacaaggcggagctggtcgaggagagcgccaaactctggtacctgaggggaaatgagcggaaaaattaaaggctcacttcacctgct
>90	N operona: 37	last	TGAM_0089	gene_poz=(601-1170)	fucA	L-fuculose 1-phosphate aldolase (fucA)	tg0090	/position=83224 - 84993 (83824 - 84393)	/lenght=1770 (570)	/codons=590 (190)	/complement=false	GC-compoz=57.19298245614035%	/LCI1=1.0864197530864197	/LCI2=0.23209876543209876	p_i1=0.2236026970121313	p_i2=0.14400216793198026	/Tai=0.3430638444810419	/Tei=0.22960195113878223	/EEI=2.7496714582115773
aggagcggggacgttgtggcgcttctgttcccgagggagagcttagtcgttgacgtgatcccggcgagcggagaggtaagcgacgcgcttgagatcatagcttaccacgacagaaagctcaactctcttatccttgagatactgcctgcgaacgatctggagtacgagggcaacatagggctcgagcccgtgatagtgaacctcgaaaccggtgagctcgagagcaatcccgttctgggcgacttcgaggaggaaaaggacggcatctacctcgtcgttgatagggaaaccctcgagcgctggaaggaaaacggaaacatcgaaacgtgtcccctctgcggcggcgaactcgcgtggcgcgggaagaaggcggtctgtctggactgcggttacggggttaaggttaaagattaagtaccatgccaacgaagaatacacggtgagagcatgatagtcaagttcgaggtatatttcgacggtgagtactggtgtgccaaaggcatagatgatgatatcttcacccaggggaagaccctcgatgagcttatggagaacataagggaagccgttgaagtgcacttttcttgagaggtgatttccatgagccgaatagcaaaacgccagctcgttctctactcgaggaaggcccacgagcgcggtttaactgcagctttcggcgggaacctgagcgtccgcgtcggaaatttggtattcatcaaggcgaccggagcggttatggacgagatgaccgatgagcaggtggccgtgatagacctcagcggaaatcagctctcggacgttaggccctcctccgagtacaggcttcatctggccgtttacagggtaaggcctgacgttaaggcaatagctcacctccaccctccgtactcgatagtcgcctcgaccctgctcaagggagaactgccgataataacgcccgaggccgagatatacctgaagaggattccaattgcacccttccgcccggcgggcacagaggagctcgcggaggtcacggcagaagccttgaaggaggcggacgcggtcttgatggcgaagcacggaatcgtgaccgtcggaaaaagcctgagggaagctttttacaaggcggagctggtcgaggagagcgccaaactctggtacctgaggggaaatgagcggaaaaattaaaggctcacttcacctgctcaagggcaccgagaacctcccagatgatggtcctcgtgtgcatgggcatgttggggtcttcactgatctcctcgaggatggctatggcatccgccgccctgacggcgggctccttgctctcatccaagagaatctctatggcctgctcggcggcgcgccttatgttccggggaacaacggtgtcctgaacgacctgctccttgagaacctgcacgatctgctgaatcagctcgctcattctatcacccccttccgattatcctaaagaattgttactaaaacctccccggcttatcttaagctttcctaactaaaaagcttttcggttgagtgatcttctatagccgggccaagcttttttgggtttgtaaaactcaaaatggaccaaaaacaatataaacgcaacggcacctaaaagccaatcggtggtatcaacaatggacgggaaaattatcggtgggcttttggttttaatgctggctgccgcggttgcctccagcggttgcatcagtggcggctcaaaggagaaggttttggtcgttgggaccagcgccgactttccgccgttcgagtataaagacc
>91	N operona: 38	first-last	TGAM_0090	gene_poz=(601-852)	-	Conserved hypothetical protein	tg0091	/position=83798 - 85249 (84398 - 84649)	/lenght=1452 (252)	/codons=484 (84)	/complement=true	GC-compoz=58.730158730158735%	/LCI1=0.9879518072289156	/LCI2=0.4413654618473897	p_i1=0.15515609699606395	p_i2=0.5594780929606895	/Tai=0.1919192412624362	/Tei=0.6035302836646206	/EEI=4.989349333961599
ctgaccgtgatgcttgagtccttcctgacgacgacggcctgatccgccttccagtagggaatgctgaaatcaacgacctgcttgcgcttctcggttatggtcattccggctattacgacgtcaaccttccctgtctgaagggccgggattagggaatcgaagtccatgtcctttatctcaactttgtcgtagcccgcttttttggccaccatcttgatgagttctatgtcaaagcccgttatgttcccggtctgcgggtctttatactcgaacggcggaaagtcggcgctggtcccaacgaccaaaaccttctcctttgagccgccactgatgcaaccgctggaggcaaccgcggcagccagcattaaaaccaaaagcccaccgataattttcccgtccattgttgataccaccgattggcttttaggtgccgttgcgtttatattgtttttggtccattttgagttttacaaacccaaaaaagcttggcccggctatagaagatcactcaaccgaaaagctttttagttaggaaagcttaagataagccggggaggttttagtaacaattctttaggataatcggaagggggtgatagaatgagcgagctgattcagcagatcgtgcaggttctcaaggagcaggtcgttcaggacaccgttgttccccggaacataaggcgcgccgccgagcaggccatagagattctcttggatgagagcaaggagcccgccgtcagggcggcggatgccatagccatcctcgaggagatcagtgaagaccccaacatgcccatgcacacgaggaccatcatctgggaggttctcggtgcccttgagcaggtgaagtgagcctttaatttttccgctcatttcccctcaggtaccagagtttggcgctctcctcgaccagctccgccttgtaaaaagcttccctcaggctttttccgacggtcacgattccgtgcttcgccatcaagaccgcgtccgcctccttcaaggcttctgccgtgacctccgcgagctcctctgtgcccgccgggcggaagggtgcaattggaatcctcttcaggtatatctcggcctcgggcgttattatcggcagttctcccttgagcagggtcgaggcgactatcgagtacggagggtggaggtgagctattgccttaacgtcaggccttaccctgtaaacggccagatgaagcctgtactcggaggagggcctaacgtccgagagctgatttccgctgaggtctatcacggccacctgctcatcggtcatctcgtccataaccgctccggtcgccttgatgaataccaaatttccgacgcggacgctcaggttcccgccgaaagctgcagttaaaccgcgctcgtgggccttcctcgagtagagaacgagctggcgttttgctattcggctcatggaaatcacctctcaagaaaagtgca
>92	N operona: 39	first	TGAM_0091	gene_poz=(601-1374)	-	Amino acid ABC transporter, periplasmic amino	1 probable transmembrane helix predicted by modhmm	/position=84237 - 86210 (84837 - 85610)	/lenght=1974 (774)	/codons=658 (258)	/complement=false	GC-compoz=52.4547803617571%	/LCI1=1.0492866407263295	/LCI2=0.18171206225680933	p_i1=0.1965208123189189	p_i2=0.07141020574033745	/Tai=0.23921494188031	/Tei=0.16426918516630373	/EEI=3.760692669647826
cacggcagaagccttgaaggaggcggacgcggtcttgatggcgaagcacggaatcgtgaccgtcggaaaaagcctgagggaagctttttacaaggcggagctggtcgaggagagcgccaaactctggtacctgaggggaaatgagcggaaaaattaaaggctcacttcacctgctcaagggcaccgagaacctcccagatgatggtcctcgtgtgcatgggcatgttggggtcttcactgatctcctcgaggatggctatggcatccgccgccctgacggcgggctccttgctctcatccaagagaatctctatggcctgctcggcggcgcgccttatgttccggggaacaacggtgtcctgaacgacctgctccttgagaacctgcacgatctgctgaatcagctcgctcattctatcacccccttccgattatcctaaagaattgttactaaaacctccccggcttatcttaagctttcctaactaaaaagcttttcggttgagtgatcttctatagccgggccaagcttttttgggtttgtaaaactcaaaatggaccaaaaacaatataaacgcaacggcacctaaaagccaatcggtggtatcaacaatggacgggaaaattatcggtgggcttttggttttaatgctggctgccgcggttgcctccagcggttgcatcagtggcggctcaaaggagaaggttttggtcgttgggaccagcgccgactttccgccgttcgagtataaagacccgcagaccgggaacataacgggctttgacatagaactcatcaagatggtggccaaaaaagcgggctacgacaaagttgagataaaggacatggacttcgattccctaatcccggcccttcagacagggaaggttgacgtcgtaatagccggaatgaccataaccgagaagcgcaagcaggtcgttgatttcagcattccctactggaaggcggatcaggccgtcgtcgtcaggaaggactcaagcatcacggtcagctcccttgacgacctgaagggtaaggtgataggcgtcgaaaagggaacaaccggcgcgatttacattaaggacaacctcggggatcaggtcacgctcaaggagtacaacagctacgtcgcggcgcttcaggccctcctgaacggtcaggttgacgtcctcgtcatagactcgcccgttgccaacatgttcaccaacaagtacgacgtcaaggttgtctacacaataaacacgaacgagcactacggaatagctgttaagaagggcaacaaggagctcctcgacaagataaacaaggccctccaggatatcatgaactcgcccgattggaacaagctcgttgagaagtactttggaagctgacctcttctctattttttggaggtgccacgcttgattacctccacgagcgttccgttagacattgccctcagaatgctcctgaacggtgctaaaacgacgatagtcctgtcggtgttctcgatccttctcggccttctcataggtctccccgtcgcactgatggaaacctacgggggtaaaaccctgaggcgggtcgcgatggtttacgaggggacgctgagggggatcccactcctcgcgatatacttcgtgatcttctactcgatgccgatgctcatcggtttggggctctcaccgttcttagccgccgtcgtcggccttgggatacgctcatcggcctatcaatcccagatattcaggagcggcatacaggcggttgatgaagggcagatagaggcggcgctctcgctcggaatgagccagtggcagataataaggcacatcgttcttccgcaggcgctgagaatgtctattccagcctggatgaacgagtacgtcatagtcctgaaggacacgtcaatagcactggccctcggcatagtggagctcacgaggcaggcaacttacctcgtttcgatcacggcggagcccttcaggtac
>93	N operona: 39	middle	TGAM_0092	gene_poz=(601-1290)	-	Amino acid ABC transporter, permease protein	Putative His/Glu/Gln/Arg/opine transporter; 3	/position=85041 - 86930 (85641 - 86330)	/lenght=1890 (690)	/codons=630 (230)	/complement=false	GC-compoz=56.231884057971016%	/LCI1=1.0655021834061136	/LCI2=0.23595342066957792	p_i1=0.2081732813967088	p_i2=0.15048600419868224	/Tai=0.31395378717550404	/Tei=0.23543740377881403	/EEI=3.006053958184351
gtggccaaaaaagcgggctacgacaaagttgagataaaggacatggacttcgattccctaatcccggcccttcagacagggaaggttgacgtcgtaatagccggaatgaccataaccgagaagcgcaagcaggtcgttgatttcagcattccctactggaaggcggatcaggccgtcgtcgtcaggaaggactcaagcatcacggtcagctcccttgacgacctgaagggtaaggtgataggcgtcgaaaagggaacaaccggcgcgatttacattaaggacaacctcggggatcaggtcacgctcaaggagtacaacagctacgtcgcggcgcttcaggccctcctgaacggtcaggttgacgtcctcgtcatagactcgcccgttgccaacatgttcaccaacaagtacgacgtcaaggttgtctacacaataaacacgaacgagcactacggaatagctgttaagaagggcaacaaggagctcctcgacaagataaacaaggccctccaggatatcatgaactcgcccgattggaacaagctcgttgagaagtactttggaagctgacctcttctctattttttggaggtgccacgcttgattacctccacgagcgttccgttagacattgccctcagaatgctcctgaacggtgctaaaacgacgatagtcctgtcggtgttctcgatccttctcggccttctcataggtctccccgtcgcactgatggaaacctacgggggtaaaaccctgaggcgggtcgcgatggtttacgaggggacgctgagggggatcccactcctcgcgatatacttcgtgatcttctactcgatgccgatgctcatcggtttggggctctcaccgttcttagccgccgtcgtcggccttgggatacgctcatcggcctatcaatcccagatattcaggagcggcatacaggcggttgatgaagggcagatagaggcggcgctctcgctcggaatgagccagtggcagataataaggcacatcgttcttccgcaggcgctgagaatgtctattccagcctggatgaacgagtacgtcatagtcctgaaggacacgtcaatagcactggccctcggcatagtggagctcacgaggcaggcaacttacctcgtttcgatcacggcggagcccttcaggtactacggactggcggcgctgttctacctcgcgatggttctgcccctgacttacctcgcgaactggatgggtaagaggtacggaataaagggaaccggaggggcgatggatgtcagactctgatagggttctgatcataaggaacctcacgaaaaggttcggcgaaaaacccgttctgaaggggatctccttcgaagttgagaggggagagacaaaggtcatcatcgggcccagcggggccggaaagagcaccctcctcaggtgcataaacagactcattgagccagatgggggggagataatattcaacggaaccaacatcctggaaaggggtgtggacataaggaagattcgagccaagataggcttcgtcttccagcacttcaacctgttcaagcacctcaccgcccttgaaaacgttaaaatcggcctcaaggtcgtcagggggatgagcgacgaagaagccgagaagaaggcaatcaaagccctcaggatggtccacctggaggaggacgcgttccacaagtacccggcccagctctcgggcggccagcagcagcgcgttgcaatagcgagggcactggcaatggagcctgagataatcctcttcgacgagccgacctcggccttagaccctcagctggccggagaggtgctcgacgtcatgcgcgagctcgcgaagaagaaggtcaccatgctcgtcgtgacccatgagataggctt
>94	N operona: 39	middle	TGAM_0093	gene_poz=(601-1365)	-	ABC-type amino acid transport system, ATPase	tg0094	/position=85717 - 87681 (86317 - 87081)	/lenght=1965 (765)	/codons=655 (255)	/complement=false	GC-compoz=56.209150326797385%	/LCI1=1.1706036745406825	/LCI2=0.36220472440944884	p_i1=0.28952965238213585	p_i2=0.4013919374164056	/Tai=0.2155597545645903	/Tei=0.46125274367476504	/EEI=4.342979720820822
tgtcggtgttctcgatccttctcggccttctcataggtctccccgtcgcactgatggaaacctacgggggtaaaaccctgaggcgggtcgcgatggtttacgaggggacgctgagggggatcccactcctcgcgatatacttcgtgatcttctactcgatgccgatgctcatcggtttggggctctcaccgttcttagccgccgtcgtcggccttgggatacgctcatcggcctatcaatcccagatattcaggagcggcatacaggcggttgatgaagggcagatagaggcggcgctctcgctcggaatgagccagtggcagataataaggcacatcgttcttccgcaggcgctgagaatgtctattccagcctggatgaacgagtacgtcatagtcctgaaggacacgtcaatagcactggccctcggcatagtggagctcacgaggcaggcaacttacctcgtttcgatcacggcggagcccttcaggtactacggactggcggcgctgttctacctcgcgatggttctgcccctgacttacctcgcgaactggatgggtaagaggtacggaataaagggaaccggaggggcgatggatgtcagactctgatagggttctgatcataaggaacctcacgaaaaggttcggcgaaaaacccgttctgaaggggatctccttcgaagttgagaggggagagacaaaggtcatcatcgggcccagcggggccggaaagagcaccctcctcaggtgcataaacagactcattgagccagatgggggggagataatattcaacggaaccaacatcctggaaaggggtgtggacataaggaagattcgagccaagataggcttcgtcttccagcacttcaacctgttcaagcacctcaccgcccttgaaaacgttaaaatcggcctcaaggtcgtcagggggatgagcgacgaagaagccgagaagaaggcaatcaaagccctcaggatggtccacctggaggaggacgcgttccacaagtacccggcccagctctcgggcggccagcagcagcgcgttgcaatagcgagggcactggcaatggagcctgagataatcctcttcgacgagccgacctcggccttagaccctcagctggccggagaggtgctcgacgtcatgcgcgagctcgcgaagaagaaggtcaccatgctcgtcgtgacccatgagataggcttcgccctcaacgccgccgacgaggtgctcttcttttacgacggtgtaatctgggagaagggaaagccggaggagatcctctacaacccgaagaggaaggaaaccagggagttcctgaagaggatagctgatctctcggtggggggaccgtgatggtctgggaaacgatagcgcggtacctccttcacggactcgtcgttaccctggagctcacgatcgtgggcttcataggcggcttcgcttcgggttcctcttagctgtggccagaacctacggggggaggctttcaagggcactctcggcaacctacatcgagctcatcaggggaacgccaatgctcctccagctctacataatcggcttcgggctcccgcttgtgataagggaccacttcccgaacttcgtcatggatccaacggtggcggcggccctagggatggtcatcaacagcgcggcctaccaggcggagtacataaggggtgccttcaactccatcgagtacggccaggttgaggcggccctctcactggggatgacgaaatgggagataataaggcacgtgatcttcccgcaggccttcagaataatgctcccgagctggaccaacgagatggtctacctgctcaagtactcatcgctggcgatgctcttagctgtcccggagctgatgtacgaggcgagcgtggcagcgtcccagacattcctctacgcccagatatacctcgtcgtcgctgggatctacctcgttttcgc
>95	N operona: 39	middle	TGAM_0094	gene_poz=(601-708)	-	ABC-type amino acid transport system, permease	C terminal part is tg0095. Possibly a frameshift; 1	/position=86478 - 87785 (87078 - 87185)	/lenght=1308 (108)	/codons=436 (36)	/complement=false	GC-compoz=58.333333333333336%	/LCI1=0.8380952380952381	/LCI2=0.04285714285714285	p_i1=0.07523172576949236	p_i2=3.56606541027485E-4	/Tai=0.3704238814850951	/Tei=0.10032094588692474	/EEI=2.529568577219931
cagactcattgagccagatgggggggagataatattcaacggaaccaacatcctggaaaggggtgtggacataaggaagattcgagccaagataggcttcgtcttccagcacttcaacctgttcaagcacctcaccgcccttgaaaacgttaaaatcggcctcaaggtcgtcagggggatgagcgacgaagaagccgagaagaaggcaatcaaagccctcaggatggtccacctggaggaggacgcgttccacaagtacccggcccagctctcgggcggccagcagcagcgcgttgcaatagcgagggcactggcaatggagcctgagataatcctcttcgacgagccgacctcggccttagaccctcagctggccggagaggtgctcgacgtcatgcgcgagctcgcgaagaagaaggtcaccatgctcgtcgtgacccatgagataggcttcgccctcaacgccgccgacgaggtgctcttcttttacgacggtgtaatctgggagaagggaaagccggaggagatcctctacaacccgaagaggaaggaaaccagggagttcctgaagaggatagctgatctctcggtggggggaccgtgatggtctgggaaacgatagcgcggtacctccttcacggactcgtcgttaccctggagctcacgatcgtgggcttcataggcggcttcgcttcgggttcctcttagctgtggccagaacctacggggggaggctttcaagggcactctcggcaacctacatcgagctcatcaggggaacgccaatgctcctccagctctacataatcggcttcgggctcccgcttgtgataagggaccacttcccgaacttcgtcatggatccaacggtggcggcggccctagggatggtcatcaacagcgcggcctaccaggcggagtacataaggggtgccttcaactccatcgagtacggccaggttgaggcggccctctcactggggatgacgaaatgggagataataaggcacgtgatcttcccgcaggccttcagaataatgctcccgagctggaccaacgagatggtctacctgctcaagtactcatcgctggcgatgctcttagctgtcccggagctgatgtacgaggcgagcgtggcagcgtcccagacattcctctacgcccagatatacctcgtcgtcgctgggatctacctcgttttcgccaccctgataatagggataatgaggaaggtggagctcaagctccacataccgggcgtcaccacgataaaaaggtaggcgtcagtactccacgcccctcctcgct
>96	N operona: 39	last	TGAM_0095	gene_poz=(601-1170)	-	ABC-type amino acid transport system, permease	N terminus is i n tg0094. Possibly a frameshift; 2	/position=86588 - 88357 (87188 - 87757)	/lenght=1770 (570)	/codons=590 (190)	/complement=false	GC-compoz=57.19298245614035%	/LCI1=1.0194003527336861	/LCI2=0.24797178130511457	p_i1=0.17580591000686907	p_i2=0.1714169800202891	/Tai=0.22469596987039153	/Tei=0.2542752820182602	/EEI=3.9664528686633758
acttcaacctgttcaagcacctcaccgcccttgaaaacgttaaaatcggcctcaaggtcgtcagggggatgagcgacgaagaagccgagaagaaggcaatcaaagccctcaggatggtccacctggaggaggacgcgttccacaagtacccggcccagctctcgggcggccagcagcagcgcgttgcaatagcgagggcactggcaatggagcctgagataatcctcttcgacgagccgacctcggccttagaccctcagctggccggagaggtgctcgacgtcatgcgcgagctcgcgaagaagaaggtcaccatgctcgtcgtgacccatgagataggcttcgccctcaacgccgccgacgaggtgctcttcttttacgacggtgtaatctgggagaagggaaagccggaggagatcctctacaacccgaagaggaaggaaaccagggagttcctgaagaggatagctgatctctcggtggggggaccgtgatggtctgggaaacgatagcgcggtacctccttcacggactcgtcgttaccctggagctcacgatcgtgggcttcataggcggcttcgcttcgggttcctcttagctgtggccagaacctacggggggaggctttcaagggcactctcggcaacctacatcgagctcatcaggggaacgccaatgctcctccagctctacataatcggcttcgggctcccgcttgtgataagggaccacttcccgaacttcgtcatggatccaacggtggcggcggccctagggatggtcatcaacagcgcggcctaccaggcggagtacataaggggtgccttcaactccatcgagtacggccaggttgaggcggccctctcactggggatgacgaaatgggagataataaggcacgtgatcttcccgcaggccttcagaataatgctcccgagctggaccaacgagatggtctacctgctcaagtactcatcgctggcgatgctcttagctgtcccggagctgatgtacgaggcgagcgtggcagcgtcccagacattcctctacgcccagatatacctcgtcgtcgctgggatctacctcgttttcgccaccctgataatagggataatgaggaaggtggagctcaagctccacataccgggcgtcaccacgataaaaaggtaggcgtcagtactccacgcccctcctcgctatcacacccctctggtaggggtgctttatttccctcatctcagtaacgtagtctgccagctcgaagagctcctcagggcagtagcggcccgtcaggacgagctcggtgtggggtgctttgctttttatcagctccctgacctccccaacgtccagcatgttgaagccgagggcgacgcagacttcgtcgacgatcaccagatcccactcaccgcttgaggcgagctcctttgcccttgcgagggccctctttgccgcctcaatgtcctcctccgtcggtttgccgtgaacgaacttcggcaggccgaaggactctatcaaagctccacactcctctatcttcttctgctccccgtaggccttcggagccttcatgaactgaactatcgcgacctttccgccggaaccgagcattctaacggccaggccaaaagcggcggtagtttttcccttcccgttgccagtgtagatgtgcaccagtccgagcttgtctttccaggtcacggacatcaccatggataaatcctccaactccttaaaaaaccctcgaaaccgttaaaaatcagcggatcc
>97	N operona: 40	first-last	TGAM_0096	gene_poz=(601-1128)	cobO	Cob(I)yrinic acid a,c-diamide adenosyltransferase	tg0097	/position=87161 - 88888 (87761 - 88288)	/lenght=1728 (528)	/codons=576 (176)	/complement=true	GC-compoz=57.95454545454546%	/LCI1=1.0952380952380953	/LCI2=0.4213333333333334	p_i1=0.23023415326125662	p_i2=0.5213142525846199	/Tai=0.23522078910405253	/Tei=0.569182827326158	/EEI=4.0282585497230885
tccagatgaccggaacgagcttcaggccgagtttggagcggaagacctccggcggatccctgctcagcactatcgccggcaggtggaggcttttgacgagcctgacgaaggcctttgaggcccctttctcgtccccccagtaggccccgtagattgaagggttcaggggctcggtgactatcggtactatcgtgtactcgttgcgggagaagggcaggtacaccattatggaggagacgaagaggagaaccgccccgagggtcaggatcaccgatctaacatccatcatcaacttatttccccagagcacgtccgtcctcagcaggacgccgatgaactcggcaatggccaccaggatgaacgaggccacgagaacgttgaagctcaggacgaagtacctgctcccgaggtttttcttcgtgttcttgcctatcgagagaaggagaaagactattccgagggagaggatgaggactgtgagatctctgataaaataccagagggagcggatcattaccatgtttgcagattggatccgctgatttttaacggtttcgagggttttttaaggagttggaggatttatccatggtgatgtccgtgacctggaaagacaagctcggactggtgcacatctacactggcaacgggaagggaaaaactaccgccgcttttggcctggccgttagaatgctcggttccggcggaaaggtcgcgatagttcagttcatgaaggctccgaaggcctacggggagcagaagaagatagaggagtgtggagctttgatagagtccttcggcctgccgaagttcgttcacggcaaaccgacggaggaggacattgaggcggcaaagagggccctcgcaagggcaaaggagctcgcctcaagcggtgagtgggatctggtgatcgtcgacgaagtctgcgtcgccctcggcttcaacatgctggacgttggggaggtcagggagctgataaaaagcaaagcaccccacaccgagctcgtcctgacgggccgctactgccctgaggagctcttcgagctggcagactacgttactgagatgagggaaataaagcacccctaccagaggggtgtgatagcgaggaggggcgtggagtactgacgcctacctttttatcgtggtgacgcccggtatgtggagcttgagctccaccttcctcattatccctattatcagggtggcgaaaacgaggtagatcccagcgacgacgaggtatatctgggcgtagaggaatgtctgggacgctgccacgctcgcctcgtacatcagctccgggacagctaagagcatcgccagcgatgagtacttgagcaggtagaccatctcgttggtccagctcgggagcattattctgaaggcctgcgggaagatcacgtgccttattatctcccatttcgtcatccccagtgagagggccgcctcaacctggccgtactcgatggagttgaaggcaccccttatgtactccgcctggtaggccgcgctgttgatgaccatccctagggccgccgccaccgttggatccatgacgaagttcgggaagtggtcccttatcacaagcgggagcccgaagccgattatgtagagctggaggagcattggcgttcccctgatgagctcgatgtaggttgccgagagtgcccttgaaagcctccccccgtaggttctggccacagctaagaggaacccgaagcgaagccg
>98	N operona: 41	first-last	TGAM_0097	gene_poz=(601-1428)	-	Conserved hypothetical protein	Belongs to DUF835 family; 3 probable transmembrane	/position=87769 - 89796 (88369 - 89196)	/lenght=2028 (828)	/codons=676 (276)	/complement=false	GC-compoz=55.072463768115945%	/LCI1=1.2230303030303031	/LCI2=0.3501818181818182	p_i1=0.33289784725675786	p_i2=0.3762176440653356	/Tai=0.25473572266924815	/Tei=0.43859587965880203	/EEI=3.3288774842778337
ccacgcccctcctcgctatcacacccctctggtaggggtgctttatttccctcatctcagtaacgtagtctgccagctcgaagagctcctcagggcagtagcggcccgtcaggacgagctcggtgtggggtgctttgctttttatcagctccctgacctccccaacgtccagcatgttgaagccgagggcgacgcagacttcgtcgacgatcaccagatcccactcaccgcttgaggcgagctcctttgcccttgcgagggccctctttgccgcctcaatgtcctcctccgtcggtttgccgtgaacgaacttcggcaggccgaaggactctatcaaagctccacactcctctatcttcttctgctccccgtaggccttcggagccttcatgaactgaactatcgcgacctttccgccggaaccgagcattctaacggccaggccaaaagcggcggtagtttttcccttcccgttgccagtgtagatgtgcaccagtccgagcttgtctttccaggtcacggacatcaccatggataaatcctccaactccttaaaaaaccctcgaaaccgttaaaaatcagcggatccaatctgcaaacatggtaatgatccgctccctctggtattttatcagagatctcacagtcctcatcctctccctcggaatagtctttctccttctctcgataggcaagaacacgaagaaaaacctcgggagcaggtacttcgtcctgagcttcaacgttctcgtggcctcgttcatcctggtggccattgccgagttcatcggcgtcctgctgaggacggacgtgctctggggaaataagttgatgatggatgttagatcggtgatcctgaccctcggggcggttctcctcttcgtctcctccataatggtgtacctgcccttctcccgcaacgagtacacgatagtaccgatagtcaccgagcccctgaacccttcaatctacggggcctactggggggacgagaaaggggcctcaaaggccttcgtcaggctcgtcaaaagcctccacctgccggcgatagtgctgagcagggatccgccggaggtcttccgctccaaactcggcctgaagctcgttccggtcatctggatatccaaggtcagccacgaggatgcagttgatccgaggaggctcccctacctcctcgaccgcatcctcaactttctaaagtccaccgagaccgacaaggtcgttcacatcgactgcattgagtacctgatgctcgagaacggggacgaggcgatgctcaagttcgtgacgaagctcaaggatctggcgtccctgcacagggggatagtgataatctccattgaaaaaagtgcaatcgacgagagaacgtaccacgtgcttgcctccgagctcagacccgttgaagagcttgagaagatgctgggatgacatggtggaggattgggatccgcttgagcaacttgttagttaggagtgacttccgagtacttcaatattccgatgatcttctccgatgccctttgattagtttgggacttgcagataaatcgtccgcgttgagacacctcacagaatcttcaagagcccgccacacctcaacgagagttacccgctgaggattaagatcaggccaataaagctcggcgagctcgacttcaagccgctggttccaaagctgaagttcatcaccaacaagaagcgctggagcggccacctgatgggcaaggcgatgagagaaatcccggaggaggactaccggctcatcgaaggcctgctttgacttttcattttgactaacaacctcgaatttttttgatggttgttattcattctgtcaaacttaaaaagaagtcacaaaatattttgatcaaattgatcaaacccccgcacaagcggagttattaggatgtgagaacgttagcccccagtaagattggcttgcacagagcttaaccaaagaagacgccctcttttcgtcaacactaaaactttgggagaagtcctatcaaaggtcgtgattttcctcat
>99	N operona: 42	first-last	TGAM_0098	gene_poz=(601-1230)	-	Conserved hypothetical protein	Belongs to DUF207 family	/position=89929 - 91758 (90529 - 91158)	/lenght=1830 (630)	/codons=610 (210)	/complement=false	GC-compoz=52.6984126984127%	/LCI1=1.2695374800637957	/LCI2=0.34194577352472083	p_i1=0.37224533760843925	p_i2=0.3589315750878822	/Tai=0.31621796496538723	/Tei=0.423038417579094	/EEI=2.841190233799132
ttagccattaagagcgcattcaaccgaaaaacagtcccttgaacccgaaaatcattactgcaaaagagcaccttggataagaatcacgaaccttgatcaaacttcgcgctcagcctttaagaaaggctggcgaaaagattgcccttctcatcaaactggcagaaaaatcagtcgtgcactagtcaagtgcaactttgactggggtttaacactaaatgaagccttccacgtagtttcaactttattgttggcgtccttcggacgccgtttgtagagtgaaacactcacagaagagcaaatttgagcttaaacccctctaaaatcaaacctttagaaaaagcacctaatcttccgccagcgcttgctttacaagggctgttatggggccggggccgggatttgaacccgggctaggggatccacagtcccctgtgctgaccaggctacaccaccccggccacgtccagcttaagctttcgagttagatttataaagttttcgtcagatgccgcaagagaaagtagctgatccggtattaacccaatattgaaaaccagacgcggttagaggccgattaaaaactttagagggggccaacggatgaaggcaaagcgggaagcgctggtcagcctcttcacggcaatgagagagggcaaagtcgacgaggacataatagacctcctcctgctcatcaactcaatcaggggaatctacacgacgagctcatgctcgggcaggataggaatcatcgaggagcctgccctgggggccaaaccccttagcaggtggctgatcaaggttcaccgcgagatggagtttgaagaggcaaagagggctctagaaaaggcgagagaaggcttaatctttctcaaaagccaacccccgatttttcacgttgtggctgaagaccttgagagggccaaaaagctccacgagctcggtttagccagcggtttcaagtatacgacattcaaggtaatctccaaccgctacctcgtcgagataaacgccactgagtatctaaccgctccacttggtagggatggagaaatcctcgtcagcgacgactacctgcacttcgccattgaaatcggcaactcgatgttgagacgctcgaagggcaggcttccgaggctgatgaagaactttgaaaaactccgggaggagctcggggaggatgagctcttctacgagctggcggaggagtttggaatagagtctgcagtttaaaacttttagagttttggcgcttctcttgaggctgagtctctcttttggaacactatctcaagcgcctcgcggtcgaggtaaacacccagggccatcacctctttcggggtttgtacaatttcaccccaaagtccctcatcctctcaaaatggtcaatgttcgtggtccacacggtatagcctttagctatcgcggtggcgccgatgagtatatcagcgtcatcgattagctctcctttcctcttcaagtgcctgtatattttcgaggccgtgaggattattacgttgtcaaggggctcaaccttgaacagcttctccagcctcttaagaacttccactctctttctctcactgcggattcacctcacgaactcaaagagagtgatgattgagattgccgagcctgagtattcttcgagctttctgtcatgatacaagtcaattaaaacgctcgtatcaatcaatatccccgaagtccctgaacgagaccctcttctttgagacttcccttttgatttcatcgagctcctcctccgaaagaagttcatacaactcgctcgccgtcttcttaacctcaagcgcacgctttaactccctcgca
>100	N operona: 43	first	TGAM_0099	gene_poz=(601-843)	-	Conserved hypothetical protein, N-term fragment	C terminus is in tg0100	/position=90653 - 92095 (91253 - 91495)	/lenght=1443 (243)	/codons=481 (81)	/complement=true	GC-compoz=48.148148148148145%	/LCI1=0.9333333333333333	/LCI2=0.22708333333333333	p_i1=0.12234614178887136	p_i2=0.13574332474162615	/Tai=0.32266563440651963	/Tei=0.22216899226746353	/EEI=2.6788415608340537
cttggagagtagcgttgagatgaagagcttctgcttgagccacgcggccgctttggtctcggccctcctttggctggcgttagggttttatacttaggcgagaacaagaagcgagggagctttatgggagcgaccaggagcgagattgtggttgaggttcccaaaggaatgagcgttagcgagattcggaagatggtgagggagattgtcctcagataccttcgagagaagggcgcgagcgaggaggagctgaaaaaggtgagggttagggtggaggtgcttgaggagtgaaggtcagggtcaaggtgtatggcggctcgattccggagcgggttcttgcgagggagttaaagcgtgcgcttgaggttaagaagacggcgagcgagttgtatgaacttctttcggaggaggagctcgatgaaatcaaaagggaagtctcaaagaagagggtctcgttcagggacttcggggatattgattgatacgagcgttttaattgacttgtatcatgacagaaagctcgaagaatactcaggctcggcaatctcaatcatcactctctttgagttcgtgaggtgaatccgcagtgagagaaagagagtggaagttcttaagaggctggagaagctgttcaaggttgagccccttgacaacgtaataatcctcacggcctcgaaaatatacaggcacttgaagaggaaaggagagctaatcgatgacgctgatatactcatcggcgccaccgcgatagctaaaggctataccgtgtggaccacgaacattgaccattttgagaggatgagggactttggggtgaaattgtacaaaccccgaaagaggtgatggccctgggtgtttacctcgaccgcgaggcgcttgagatagtgttccaaaagagagactcagcctcaagagaagcgccaaaactctaaaagttttaaactgcagactctattccaaactcctccgccagctcgtagaagagctcatcctccccgagctcctcccggagtttttcaaagttcttcatcagcctcggaagcctgcccttcgagcgtctcaacatcgagttgccgatttcaatggcgaagtgcaggtagtcgtcgctgacgaggatttctccatccctaccaagtggagcggttagatactcagtggcgtttatctcgacgaggtagcggttggagattaccttgaatgtcgtatacttgaaaccgctggctaaaccgagctcgtggagctttttggccctctcaaggtcttcagccacaacgtgaaaaatcgggggttggcttttgagaaagattaagccttctctcgccttttctagagccctctttgcctcttcaaactccatctcgcggtgaaccttgatcagccacctgctaaggggtttggcccccagggcaggctcctcgatgattcctatcctgcccgagcatg
>101	N operona: 43	last	TGAM_0100	gene_poz=(601-825)	-	Conserved hypothetical protein, C-term fragment	N terminus is in tg0099	/position=90917 - 92341 (91517 - 91741)	/lenght=1425 (225)	/codons=475 (75)	/complement=true	GC-compoz=45.77777777777778%	/LCI1=1.5990990990990992	/LCI2=0.04909909909909909	p_i1=0.6403231062963722	p_i2=6.188651657328841E-4	/Tai=0.8134716942008948	/Tei=0.1005569786491596	/EEI=1.1481681249009967
gagctgttgaaagagagctttttcagagccttcgaactcgaggagggggagcttacagactatgagcttgaactcgcggaggagctgatagagaagcgctatggaaaccccgagtggaacgagatgaagtgaaaccttatgggctccccttccctttttcttgctctcatcgaggattagaatccttggattccttgccagagcgctcgcgaggccaatcctctgcctctgccccagtgagaggttcttggagagtagcgttgagatgaagagcttctgcttgagccacgcggccgctttggtctcggccctcctttggctggcgttagggttttatacttaggcgagaacaagaagcgagggagctttatgggagcgaccaggagcgagattgtggttgaggttcccaaaggaatgagcgttagcgagattcggaagatggtgagggagattgtcctcagataccttcgagagaagggcgcgagcgaggaggagctgaaaaaggtgagggttagggtggaggtgcttgaggagtgaaggtcagggtcaaggtgtatggcggctcgattccggagcgggttcttgcgagggagttaaagcgtgcgcttgaggttaagaagacggcgagcgagttgtatgaacttctttcggaggaggagctcgatgaaatcaaaagggaagtctcaaagaagagggtctcgttcagggacttcggggatattgattgatacgagcgttttaattgacttgtatcatgacagaaagctcgaagaatactcaggctcggcaatctcaatcatcactctctttgagttcgtgaggtgaatccgcagtgagagaaagagagtggaagttcttaagaggctggagaagctgttcaaggttgagccccttgacaacgtaataatcctcacggcctcgaaaatatacaggcacttgaagaggaaaggagagctaatcgatgacgctgatatactcatcggcgccaccgcgatagctaaaggctataccgtgtggaccacgaacattgaccattttgagaggatgagggactttggggtgaaattgtacaaaccccgaaagaggtgatggccctgggtgtttacctcgaccgcgaggcgcttgagatagtgttccaaaagagagactcagcctcaagagaagcgccaaaactctaaaagttttaaactgcagactctattccaaactcctccgccagctcgtagaagagctcatcctccccgagctcctcccggagtttttcaaagttcttcatcagcctcggaagcctgcccttcgagcgtctcaacatcgagttgccgatttcaatggcgaagtgcaggtagtcgtcgctgacgaggatttctccatccctaccaagtggagcggttagatactcagtggcgtttatctcgacgaggtagc
>102	N operona: 44	first-last	TGAM_0101	gene_poz=(601-822)	-	Conserved hypothetical protein	tg0102	/position=91205 - 92626 (91805 - 92026)	/lenght=1422 (222)	/codons=474 (74)	/complement=true	GC-compoz=53.153153153153156%	/LCI1=0.7168949771689498	/LCI2=0.1095890410958904	p_i1=0.03431053368492973	p_i2=0.013342582177914213	/Tai=0.3078830264351251	/Tei=0.11200832396012281	/EEI=3.0597925252446236
ggcccgctcgtggatgctttgggggacctcgggcttaacgctggcttttctggtctcaacgacatcgtggcaaacgggaagaagataagcggctcagcccagacgaggaggaagggtgtaatccttcagcatggcaccttcatgtacgcgacgcgcgttgacgtgcttggtagagttctccgcgtttcgaaggcgaagctcgcagataagggcgtttcgagcatctgggagcgcgttacaacgctggagcgcgaggggataaagctgaaccgctgggaggcctacgagctgttgaaagagagctttttcagagccttcgaactcgaggagggggagcttacagactatgagcttgaactcgcggaggagctgatagagaagcgctatggaaaccccgagtggaacgagatgaagtgaaaccttatgggctccccttccctttttcttgctctcatcgaggattagaatccttggattccttgccagagcgctcgcgaggccaatcctctgcctctgccccagtgagaggttcttggagagtagcgttgagatgaagagcttctgcttgagccacgcggccgctttggtctcggccctcctttggctggcgttagggttttatacttaggcgagaacaagaagcgagggagctttatgggagcgaccaggagcgagattgtggttgaggttcccaaaggaatgagcgttagcgagattcggaagatggtgagggagattgtcctcagataccttcgagagaagggcgcgagcgaggaggagctgaaaaaggtgagggttagggtggaggtgcttgaggagtgaaggtcagggtcaaggtgtatggcggctcgattccggagcgggttcttgcgagggagttaaagcgtgcgcttgaggttaagaagacggcgagcgagttgtatgaacttctttcggaggaggagctcgatgaaatcaaaagggaagtctcaaagaagagggtctcgttcagggacttcggggatattgattgatacgagcgttttaattgacttgtatcatgacagaaagctcgaagaatactcaggctcggcaatctcaatcatcactctctttgagttcgtgaggtgaatccgcagtgagagaaagagagtggaagttcttaagaggctggagaagctgttcaaggttgagccccttgacaacgtaataatcctcacggcctcgaaaatatacaggcacttgaagaggaaaggagagctaatcgatgacgctgatatactcatcggcgccaccgcgatagctaaaggctataccgtgtggaccacgaacattgaccattttgagaggatgagggactttggggtgaaattgtacaaaccccgaaagaggtgatggccctgggtgtttacctcgaccgcgaggcgcttgagatagtgttcc
>103	N operona: 45	first-last	TGAM_0102	gene_poz=(601-1464)	-	lplA-like lipoate-protein ligase A related	tg0103	/position=91610 - 93673 (92210 - 93073)	/lenght=2064 (864)	/codons=688 (288)	/complement=true	GC-compoz=55.90277777777778%	/LCI1=1.132404181184669	/LCI2=0.2015098722415795	p_i1=0.25893413192463266	p_i2=0.09704048673678707	/Tai=0.3306955104964342	/Tei=0.18733643806310835	/EEI=2.865145240950406
tcagggaacacctgtgatgggatgatgtgagggtaggtggctgagcagtgatgaactaatcggcccctgaccaacagccctttctgacgaaagcgctggcggaaagagggcgtgcaactagacttccctttcttttttggattattttcaaccggcactttcacagtgtttcacttctgacaaggcgtcttccagacgccagaacataagtgaaactagctcaataggtcagtttctacgtcaatccctaattcgctgctgaatttggagcgcacgctttgattcctatcaagttctaaatccttcctgtactctcaaacccctggagtggggcttcgccccacgttaagaaactttgctgggcaaagtttcatcaaagtcggcatgcctcttgaatggcttgtcttcatgggggtttacttccaaacttgccagttttaagcgtgttttctcccgttagcgcccttcgggcgcccttttaagttaaacaccttctccaggagatattgcaagtgtaaaccccaaatccattgactgtttaatcacgcatgcaactttccttttgtcctgtttagatagttaaaccattttggtcaagctttgtgcaagcaaaggttgctcagaggtgaccgctctcatcacccctcaggagggcttagcctcatcatcgctggacttaaaaacccgccaagccttttaaccctggtggtggcgatgcgcttcatcccgctcatagttgccaggcccgaggttcagatggcgatagacgaggcgataatgattgccagaatcgaggggaaggttcccgacacggtaaggctttacgccttctcgccgagctccgtgacgatagggcgcttccagagcgtcgttcacgatgtaaaccttgaggaagctaaaaagctcaacatccccgttgtcaggaggataacaggcggtgggagcgtcttccacgacgagttcggtgagataacctattcagtcgtcgtcggcgagaactttcatccggctttgaaaaacgtcgagacgagctaccgctacctggccggcccgctcgtggatgctttgggggacctcgggcttaacgctggcttttctggtctcaacgacatcgtggcaaacgggaagaagataagcggctcagcccagacgaggaggaagggtgtaatccttcagcatggcaccttcatgtacgcgacgcgcgttgacgtgcttggtagagttctccgcgtttcgaaggcgaagctcgcagataagggcgtttcgagcatctgggagcgcgttacaacgctggagcgcgaggggataaagctgaaccgctgggaggcctacgagctgttgaaagagagctttttcagagccttcgaactcgaggagggggagcttacagactatgagcttgaactcgcggaggagctgatagagaagcgctatggaaaccccgagtggaacgagatgaagtgaaaccttatgggctccccttccctttttcttgctctcatcgaggattagaatccttggattccttgccagagcgctcgcgaggccaatcctctgcctctgccccagtgagaggttcttggagagtagcgttgagatgaagagcttctgcttgagccacgcggccgctttggtctcggccctcctttggctggcgttagggttttatacttaggcgagaacaagaagcgagggagctttatgggagcgaccaggagcgagattgtggttgaggttcccaaaggaatgagcgttagcgagattcggaagatggtgagggagattgtcctcagataccttcgagagaagggcgcgagcgaggaggagctgaaaaaggtgagggttagggtggaggtgcttgaggagtgaaggtcagggtcaaggtgtatggcggctcgattccggagcgggttcttgcgagggagttaaagcgtgcgcttgaggttaagaagacggcgagcgagttgtatgaacttctttcggaggaggagctcgatgaaatcaaaagggaagtctcaaagaagagggtctcgttcagggacttcggggatattgattgatacg
>104	N operona: 46	first	TGAM_0103	gene_poz=(601-1017)	-	Signal peptidase, peptidase S26B	1 probable transmembrane helix predicted by modhmm	/position=93057 - 94673 (93657 - 94073)	/lenght=1617 (417)	/codons=539 (139)	/complement=true	GC-compoz=56.83453237410072%	/LCI1=1.1256038647342994	/LCI2=0.3480676328502414	p_i1=0.253597645901958	p_i2=0.37178172305807833	/Tai=0.2886244478514576	/Tei=0.43460355075227053	/EEI=3.277269229936298
ggaaattccgcatggtggtgcgatgctgactctcgccctgtacaacacatatgacacccgaaaacttcacgaggctcacctccgggctatcgcgagagcgggccccatagcttatgcctttggtttccaccttgccctcgtcggttttccgctccggggccggccactggacgttgccgaggaggtatcgtcccacaccacaataggtgagggcggaacctacctgctcgagctcgcccgaagaaaccgcttccatctcctcgactttccgaggaagggctttcctccccagttcggaaccgttgtggccaccacccgaaaaccctcggatgagaaggagatatcaccccttgaactggccgagagggccctccgaggtgagagcttcatctttctcgtcggcctcggcagacacggtctccccggggaaatctttaagttggcacgtcatcatatggacataactggtaaaaggatcagcctcgaaacctgcaccgcgataggtgccattcccgcgaagataagaacgctcatggaggcgctgaaatggatgaaggctggaaaaaggacgtagcgtggttcttcatagcggtcctcatcgtggccggtataaactacggcctcaagatcgtcatgcacacggactcacccctcgtcatagtcataagcggctcaatggagcctgtcttttacaggggggacgtcgtcctgctcaggtccgtcccgccgagcgatatccatgttggagacgtcatcgtctacaacgcccccatgtacagctacccgataatccacagggtgagggagattaaaaccgtgaacctcggcgggaaggttgagaggtgcttcgtcacgtggggcgacaacaacccggttcccgattggggggagtacaggctgtacccgacaccatatgggggcgtgccctgcgttccggcctatgcggtcgatgcaaaggctgtgatggtttttccgaaaataggtcttattcccctctggatcagggaacacctgtgatgggatgatgtgagggtaggtggctgagcagtgatgaactaatcggcccctgaccaacagccctttctgacgaaagcgctggcggaaagagggcgtgcaactagacttccctttcttttttggattattttcaaccggcactttcacagtgtttcacttctgacaaggcgtcttccagacgccagaacataagtgaaactagctcaataggtcagtttctacgtcaatccctaattcgctgctgaatttggagcgcacgctttgattcctatcaagttctaaatccttcctgtactctcaaacccctggagtggggcttcgccccacgttaagaaactttgctgggcaaagtttcatcaaagtcggcatgcctcttgaatggcttgtcttcatgggggtttacttccaaacttgccagttttaagcgtgttttctcccgttagcgcccttcgggcgcccttttaagttaaacaccttctccaggagatattgcaagtgtaaaccccaaatccattgactgtttaatcacgcatgcaactttccttttgtcctgtttagatagttaaaccattttggtcaagctttgtgcaagcaaaggtt
>105	N operona: 46	last	TGAM_0104	gene_poz=(601-1152)	-	Conserved archaeal hypothetical protein	tg0105	/position=93500 - 95251 (94100 - 94651)	/lenght=1752 (552)	/codons=584 (184)	/complement=true	GC-compoz=57.2463768115942%	/LCI1=1.2349726775956285	/LCI2=0.3397085610200365	p_i1=0.34294238494518137	p_i2=0.35423548368394353	/Tai=0.44422746090344845	/Tei=0.41881193531554917	/EEI=2.2040551432191573
ttatagcttcccgtgagtcgaggctgtcgccggcgttttcgatgaggcccgctatttcagttatgacgtcaagtttcgtcctgtagtccatctcggccgagatggccgcgtcaaaggcctcgttaaaggtctcaatggcctcctccgtcaggcccgtaagggccaggttctgcgccaggacagccatggctattgcccgctccccctcgtcctttatcctcgctatctcctctgctgccctgtcgaagacttccgttgcctcgtccccgttccccgtgaccgcgtggaaccgggcgagttttgagtaaatgtatgccctgtccccgggatccttgattttcttgagggttctccgtatctcctcaaggagaagaggaaccagatccctcctcacgtcctttgccctaaacgctatttcgagaagcgcgtcggcccattcaaagggatcctctatctctccggccgccttaatggcctcctcgaagaggcccttagaagcgagcacgaggatatcatcgtacgaactcatactcatcactcttgtcttgtatacaccacaacagtttataagggttctcggaaattccgcatggtggtgcgatgctgactctcgccctgtacaacacatatgacacccgaaaacttcacgaggctcacctccgggctatcgcgagagcgggccccatagcttatgcctttggtttccaccttgccctcgtcggttttccgctccggggccggccactggacgttgccgaggaggtatcgtcccacaccacaataggtgagggcggaacctacctgctcgagctcgcccgaagaaaccgcttccatctcctcgactttccgaggaagggctttcctccccagttcggaaccgttgtggccaccacccgaaaaccctcggatgagaaggagatatcaccccttgaactggccgagagggccctccgaggtgagagcttcatctttctcgtcggcctcggcagacacggtctccccggggaaatctttaagttggcacgtcatcatatggacataactggtaaaaggatcagcctcgaaacctgcaccgcgataggtgccattcccgcgaagataagaacgctcatggaggcgctgaaatggatgaaggctggaaaaaggacgtagcgtggttcttcatagcggtcctcatcgtggccggtataaactacggcctcaagatcgtcatgcacacggactcacccctcgtcatagtcataagcggctcaatggagcctgtcttttacaggggggacgtcgtcctgctcaggtccgtcccgccgagcgatatccatgttggagacgtcatcgtctacaacgcccccatgtacagctacccgataatccacagggtgagggagattaaaaccgtgaacctcggcgggaaggttgagaggtgcttcgtcacgtggggcgacaacaacccggttcccgattggggggagtacaggctgtacccgacaccatatgggggcgtgccctgcgttccggcctatgcggtcgatgcaaaggctgtgatggtttttccgaaaataggtcttattcccctctggatcagggaacacctgtgatgggatgatgtgagggtaggtggctgagcagtgatgaactaatcggcccctgaccaacagccctttctgacgaaagcgctggcggaaagagggcgtgcaactagacttccctttcttttttggattattttcaaccggcactttcacagtgtttcac
>106	N operona: 47	first	TGAM_0105	gene_poz=(601-1788)	-	TRP-repeat-containing protein	tg0106	/position=94024 - 96411 (94624 - 95811)	/lenght=2388 (1188)	/codons=796 (396)	/complement=false	GC-compoz=55.55555555555556%	/LCI1=1.230379746835443	/LCI2=0.4726582278481012	p_i1=0.3390735409000945	p_i2=0.6157160341733117	/Tai=0.2735058858271392	/Tei=0.6541444307559805	/EEI=3.25597847783405
ggtgagtccgtgtgcatgacgatcttgaggccgtagtttataccggccacgatgaggaccgctatgaagaaccacgctacgtcctttttccagccttcatccatttcagcgcctccatgagcgttcttatcttcgcgggaatggcacctatcgcggtgcaggtttcgaggctgatccttttaccagttatgtccatatgatgacgtgccaacttaaagatttccccggggagaccgtgtctgccgaggccgacgagaaagatgaagctctcacctcggagggccctctcggccagttcaaggggtgatatctccttctcatccgagggttttcgggtggtggccacaacggttccgaactggggaggaaagcccttcctcggaaagtcgaggagatggaagcggtttcttcgggcgagctcgagcaggtaggttccgccctcacctattgtggtgtgggacgatacctcctcggcaacgtccagtggccggccccggagcggaaaaccgacgagggcaaggtggaaaccaaaggcataagctatggggcccgctctcgcgatagcccggaggtgagcctcgtgaagttttcgggtgtcatatgtgttgtacagggcgagagtcagcatcgcaccaccatgcggaatttccgagaacccttataaactgttgtggtgtatacaagacaagagtgatgagtatgagttcgtacgatgatatcctcgtgctcgcttctaagggcctcttcgaggaggccattaaggcggccggagagatagaggatccctttgaatgggccgacgcgcttctcgaaatagcgtttagggcaaaggacgtgaggagggatctggttcctcttctccttgaggagatacggagaaccctcaagaaaatcaaggatcccggggacagggcatacatttactcaaaactcgcccggttccacgcggtcacggggaacggggacgaggcaacggaagtcttcgacagggcagcagaggagatagcgaggataaaggacgagggggagcgggcaatagccatggctgtcctggcgcagaacctggcccttacgggcctgacggaggaggccattgagacctttaacgaggcctttgacgcggccatctcggccgagatggactacaggacgaaacttgacgtcataactgaaatagcgggcctcatcgaaaacgccggcgacagcctcgactcacgggaagctataaggttctacgagatggcctacgacatctttgacaagctcaggataagccacagggccgcagacgttgagaagaagctgaagatggccaggaccctctactatcacggcccgccggaggtcagggcagcccttctggagggcaggtacaactactccctcaagctcatagaaaaactctacaaagatccgcaggagaggtttatagcaatgctcgagatggcgagctggctgaagcagataggtgctcccgagtacctcgatgtactcgagggggctttcaagctcctcgagaggataggcctctccgagaccaacgtccagagggcggccgcaatacttagcggcatgggggagcttgagaaggctctccgctttgccgtcgagatcaaggatccggagaagagggacgacgccctcgcggcgatctcgctaaaactggccgaaagaaaggacttcctggaggccagagaggttgcaaagcttataggaaactccatgctgaaggccaggctcctcgaggagatagcaaagattgaggaggagagcaggtgggagatatgataggggtttttgacgcacattctgatcttccaaccctcgtatggaaggaaagaggaaagggcaagacccgagtccttgagtccaggtttgaagagttcttcggggattacgtgaaggccagggttatggcagtctggacaccggtggacaagaggccaatcgccctgaggtacggcctcgaagccgttatgaggctgaaaaaagatgtcgccgagagctcaaggctcgagatggtgacatcagttgagggaatggagagggccataaaggaagggagagtagccctgtggctcggaatggagggaggagagcccctcgagagccttgacgtcctggaggtcttttacagccttggactcagggttctgaccctcacgtggagccttaggaaccagataggcgatggtgtctttgaaagaacaaacggcgggctaacgaacttcggagcggaggtcgttggaaaggccgaggaacttggtatcctgctggatctgagtcacataaacgaggccggcttctgggataccctcgatctgacttccttcccggtaatagcgtcccactcgaacgcgagaaagctgtgcgacaacccgaggaacc
>107	N operona: 47	middle	TGAM_0106	gene_poz=(601-1539)	mdp	Membrane dipeptidase (mdp)	tg0107	/position=95208 - 97346 (95808 - 96746)	/lenght=2139 (939)	/codons=713 (313)	/complement=false	GC-compoz=54.84558040468583%	/LCI1=1.1132478632478633	/LCI2=0.30192307692307696	p_i1=0.2439961449486937	p_i2=0.27566606471373795	/Tai=0.2587045854211899	/Tei=0.34809945824236416	/EEI=3.3135504249382906
catcgaaaacgccggcgacagcctcgactcacgggaagctataaggttctacgagatggcctacgacatctttgacaagctcaggataagccacagggccgcagacgttgagaagaagctgaagatggccaggaccctctactatcacggcccgccggaggtcagggcagcccttctggagggcaggtacaactactccctcaagctcatagaaaaactctacaaagatccgcaggagaggtttatagcaatgctcgagatggcgagctggctgaagcagataggtgctcccgagtacctcgatgtactcgagggggctttcaagctcctcgagaggataggcctctccgagaccaacgtccagagggcggccgcaatacttagcggcatgggggagcttgagaaggctctccgctttgccgtcgagatcaaggatccggagaagagggacgacgccctcgcggcgatctcgctaaaactggccgaaagaaaggacttcctggaggccagagaggttgcaaagcttataggaaactccatgctgaaggccaggctcctcgaggagatagcaaagattgaggaggagagcaggtgggagatatgataggggtttttgacgcacattctgatcttccaaccctcgtatggaaggaaagaggaaagggcaagacccgagtccttgagtccaggtttgaagagttcttcggggattacgtgaaggccagggttatggcagtctggacaccggtggacaagaggccaatcgccctgaggtacggcctcgaagccgttatgaggctgaaaaaagatgtcgccgagagctcaaggctcgagatggtgacatcagttgagggaatggagagggccataaaggaagggagagtagccctgtggctcggaatggagggaggagagcccctcgagagccttgacgtcctggaggtcttttacagccttggactcagggttctgaccctcacgtggagccttaggaaccagataggcgatggtgtctttgaaagaacaaacggcgggctaacgaacttcggagcggaggtcgttggaaaggccgaggaacttggtatcctgctggatctgagtcacataaacgaggccggcttctgggataccctcgatctgacttccttcccggtaatagcgtcccactcgaacgcgagaaagctgtgcgacaacccgaggaacctgaacgacgagcagctgaaggccatagccgagcggaacggagtcgttggggcggttgccataccgagcttcgtggacgagaaagatcccaccctcgagaggtacgttgagcacatcatatacatggtcgatcttataggctacaggagcgtgggactgggctttgacttcgtttactacctcgagggctggagcggaaaggccgtcaaaggccttgaaaacgaagctgggatccccctcctccttgagagcctcggcgagaggctgagcgaaaaggaggtgaaggcgatagcatacgggaactttaagagggtttttgaagaagtaattgggtgaggtgttgtgatgatagacgagctactcggggagatgaaaattggggagatggtcctcgtagagtacgagcccatctcgtcacccgaggtagtcttccacaggatcgtggatcactttctgaaggaggatgtcccgattctggtggtagacgttctcgacacgctccatacgttcaacgagcatttgaagaggcgcggtataagactgccggtggacaggctgacagttgttaaggaagggggaagggtaaggcttggcaacatcatcggggaggtgttcataccctccgagcccagtgagttcacgtatcaccaggttcagtactcgaagacagtcaagcccttctttgagagggacgaaaagccaaaggccataatagtgctcggcatggagaagttcatactgccgtttcagaacgacctgagaaaggttgagatgtactttgagatgattgagaggcccccaatagccccgggtggcaagtacaccttcctgttcataaacaggtcggttgcaagcgagtacgtgctgaggaacctcgagagcgagaagcactacgtcgtggagctaaccggagaggccaaggtcacaaaaacgcca
>108	N operona: 47	last	TGAM_0107	gene_poz=(601-1737)	-	Conserved hypothetical protein	Belongs to DUF257 family	/position=96153 - 98489 (96753 - 97889)	/lenght=2337 (1137)	/codons=779 (379)	/complement=false	GC-compoz=54.35356200527705%	/LCI1=1.0555555555555556	/LCI2=0.28483245149911823	p_i1=0.2009925073961443	p_i2=0.24120745997992915	/Tai=0.26616200812175617	/Tei=0.3170867139819362	/EEI=3.226545839546681
ttttacagccttggactcagggttctgaccctcacgtggagccttaggaaccagataggcgatggtgtctttgaaagaacaaacggcgggctaacgaacttcggagcggaggtcgttggaaaggccgaggaacttggtatcctgctggatctgagtcacataaacgaggccggcttctgggataccctcgatctgacttccttcccggtaatagcgtcccactcgaacgcgagaaagctgtgcgacaacccgaggaacctgaacgacgagcagctgaaggccatagccgagcggaacggagtcgttggggcggttgccataccgagcttcgtggacgagaaagatcccaccctcgagaggtacgttgagcacatcatatacatggtcgatcttataggctacaggagcgtgggactgggctttgacttcgtttactacctcgagggctggagcggaaaggccgtcaaaggccttgaaaacgaagctgggatccccctcctccttgagagcctcggcgagaggctgagcgaaaaggaggtgaaggcgatagcatacgggaactttaagagggtttttgaagaagtaattgggtgaggtgttgtgatgatagacgagctactcggggagatgaaaattggggagatggtcctcgtagagtacgagcccatctcgtcacccgaggtagtcttccacaggatcgtggatcactttctgaaggaggatgtcccgattctggtggtagacgttctcgacacgctccatacgttcaacgagcatttgaagaggcgcggtataagactgccggtggacaggctgacagttgttaaggaagggggaagggtaaggcttggcaacatcatcggggaggtgttcataccctccgagcccagtgagttcacgtatcaccaggttcagtactcgaagacagtcaagcccttctttgagagggacgaaaagccaaaggccataatagtgctcggcatggagaagttcatactgccgtttcagaacgacctgagaaaggttgagatgtactttgagatgattgagaggcccccaatagccccgggtggcaagtacaccttcctgttcataaacaggtcggttgcaagcgagtacgtgctgaggaacctcgagagcgagaagcactacgtcgtggagctaaccggagaggccaaggtcacaaaaacgccattcagcctgctccaggttgggaggggcctttcactgatagagtacggttccaaggatcacccagaactcgtcctcggtgcggcccttgacgaattcggtgcggagaacgttcttgtggtcgacgtcgtcgacacgggtatggtcgtgggaaagcacctcgaggcaatggaatgggacgttgaggaactgccccgcgtggtgaagatagggggaaggtttgaatggggcaggactatagcgacgcttgacatatacaacgagccagcggtgtttctcaggaagctcgacgggatactgcagcgcgaatcacccgggctgatcctctacttcgggatggagaggatcccaaggttccacagggactcggcgaggataaccctgacgataaccaatagggctgcggttgaactctccgttccttacagtgcggtttacctcataaacagggacacctcgtccccagaactccggggactccttgaagagactgcggaaaccgtcctcatgttccacgacggcggatttaaaaagctgaagggttagacggcctcgaagggactacccttcctgacaaccaggcccctctgggtgaactccatgcggaacagccccgtttcgtgcttcgttcttctcattttcaggatctgaatcgccctgaccattttcttctcgagcaggaagtagtggagcattatgacaccgctgacgaggtagtgttcctcagtgtagcggttgaggtcagtcatctcggctataaggtacgtcgtcacacccagatcctcaaggccgcgaacgaagcgggccagctcggcctttttctcagcagggttttccattgagaactctatggcagtgagggggtctatgacaaggcgggatattttttcgtcctccgctatctcccttatcctcagcagaacgctccgccacgttggaacgtgggcggattccctccagagaacagggccaaggtcaaagagaaggagccttttcgtaccggcgtaaacctgaaccgaggggtcaaagcgcatcatgtctttcacggcctcgtgggggtcctgaatgagagagacgtaggccaccttctcgttcttcctcgcaccctctatgagaaagtgcattcccatcgtggtctttccgcta
>109	N operona: 48	first-last	TGAM_0108	gene_poz=(601-1311)	-	RecA family AAA ATPase	Contains 1 P_Loop (SSF52540) domain and 2 RecA	/position=97286 - 99196 (97886 - 98596)	/lenght=1911 (711)	/codons=637 (237)	/complement=true	GC-compoz=55.41490857946554%	/LCI1=1.0932203389830508	/LCI2=0.3159604519774013	p_i1=0.22871039778475966	p_i2=0.30459373976123166	/Tai=0.271544006423467	/Tei=0.3741343657851085	/EEI=3.5823927921908614
ttaccgccggtgaagagctccctgctccaggggtttatccttgccagctcaatgacgttggggtctttctctatggttatgacgtaagccccgcgcttcgaggcttctatcgccgtgtagccgagtcccatgcaggtgtcgagaactgtctcgccctccctcggcttcaccgcgttcaccttgctcctcgtatcctggaggggatttgttcccttcgttctgtgcatcctgattccgtttatctctatcgttggagggattgtaggtaccagcttgtagaagtgttcccccgctatggcggccttgtaaacgcctttcctgatgaagtaaacgttctccgtgtcccttgcgattctttccatgatctccctggagaccctcgtcccgtctgggaaaacgaactcatccccatccctcgttatctcccaccttctgcctgtcttcctgaggtctaggtttattttgaccgggccccttgaagccagcaggagccttgcctccctcgaggtcaggtagtagacgtcctccatctccacaccccgggatcgttgatggcaaaggtttaatacgttgccgtttaatacatatgggggcagaactatgtcaacccttcaggacaggatctcgactggcatccctggactggacgaactcatcgagggcggcctcatcccgggtaaggtttacctgataacgggccctcccggtagcggaaagaccacgatgggaatgcactttctcatagagggtgcgaggaagaacgagaaggtggcctacgtctctctcattcaggacccccacgaggccgtgaaagacatgatgcgctttgacccctcggttcaggtttacgccggtacgaaaaggctccttctctttgaccttggccctgttctctggagggaatccgcccacgttccaacgtggcggagcgttctgctgaggataagggagatagcggaggacgaaaaaatatcccgccttgtcatagaccccctcactgccatagagttctcaatggaaaaccctgctgagaaaaaggccgagctggcccgcttcgttcgcggccttgaggatctgggtgtgacgacgtaccttatagccgagatgactgacctcaaccgctacactgaggaacactacctcgtcagcggtgtcataatgctccactacttcctgctcgagaagaaaatggtcagggcgattcagatcctgaaaatgagaagaacgaagcacgaaacggggctgttccgcatggagttcacccagaggggcctggttgtcaggaagggtagtcccttcgaggccgtctaacccttcagctttttaaatccgccgtcgtggaacatgaggacggtttccgcagtctcttcaaggagtccccggagttctggggacgaggtgtccctgtttatgaggtaaaccgcactgtaaggaacggagagttcaaccgcagccctattggttatcgtcagggttatcctcgccgagtccctgtggaaccttgggatcctctccatcccgaagtagaggatcagcccgggtgattcgcgctgcagtatcccgtcgagcttcctgagaaacaccgctggctcgttgtatatgtcaagcgtcgctatagtcctgccccattcaaaccttccccctatcttcaccacgcggggcagttcctcaacgtcccattccattgcctcgaggtgctttcccacgaccatacccgtgtcgacgacgtcgaccacaagaacgttctccgcaccgaattcgtcaagggccgcaccgaggacgagttctgggtgatccttggaaccgtactctatcagtgaaaggcccctcccaacctggagcaggctgaatggcgtttttgtgaccttggcctctccggttagctccacgacgtagtgcttctcgctctcg
>110	N operona: 49	first-last	TGAM_0109	gene_poz=(601-1446)	-	SAM-dependent methyltransferase	tg0110	/position=98067 - 100112 (98667 - 99512)	/lenght=2046 (846)	/codons=682 (282)	/complement=false	GC-compoz=54.49172576832151%	/LCI1=0.9810201660735468	/LCI2=0.22206405693950165	p_i1=0.1507720461220765	p_i2=0.1276868986749595	/Tai=0.3013111596523982	/Tei=0.21491820880746354	/EEI=2.9114310749991055
tcagtgtagcggttgaggtcagtcatctcggctataaggtacgtcgtcacacccagatcctcaaggccgcgaacgaagcgggccagctcggcctttttctcagcagggttttccattgagaactctatggcagtgagggggtctatgacaaggcgggatattttttcgtcctccgctatctcccttatcctcagcagaacgctccgccacgttggaacgtgggcggattccctccagagaacagggccaaggtcaaagagaaggagccttttcgtaccggcgtaaacctgaaccgaggggtcaaagcgcatcatgtctttcacggcctcgtgggggtcctgaatgagagagacgtaggccaccttctcgttcttcctcgcaccctctatgagaaagtgcattcccatcgtggtctttccgctaccgggagggcccgttatcaggtaaaccttacccgggatgaggccgccctcgatgagttcgtccagtccagggatgccagtcgagatcctgtcctgaagggttgacatagttctgcccccatatgtattaaacggcaacgtattaaacctttgccatcaacgatcccggggtgtggagatggaggacgtctactacctgacctcgagggaggcaaggctcctgctggcttcaaggggcccggtcaaaataaacctagacctcaggaagacaggcagaaggtgggagataacgagggatggggatgagttcgttttcccagacgggacgagggtctccagggagatcatggaaagaatcgcaagggacacggagaacgtttacttcatcaggaaaggcgtttacaaggccgccatagcgggggaacacttctacaagctggtacctacaatccctccaacgatagagataaacggaatcaggatgcacagaacgaagggaacaaatcccctccaggatacgaggagcaaggtgaacgcggtgaagccgagggagggcgagacagttctcgacacctgcatgggactcggctacacggcgatagaagcctcgaagcgcggggcttacgtcataaccatagagaaagaccccaacgtcattgagctggcaaggataaacccctggagcagggagctcttcaccggcggtaaaatccaggtgatccagggcgacgccttcgaggtcgtgaagcgctttaacgacgagacatttgacgttataatccacgacccgcctcgcttttctctagccggccagctctactctgaggagttctaccgtgagcttttcaggattttaaagccaggggggaggctcttccactacgttggcaatcccgggaagagataccgcaggaaggaccttcagaaaggcgttatggagcggttaaggagagcgggcttcgtggaggttaagcgggttgaagaagcactcggcgttgtggcaaaaaaaccggggaaaaagtaaggaggagttaaatcccgccgacttcctcaagctcctcgaaggcctccaagttggtgtagtagtccatgagctgagctatctcctttctcagcttgaagctcctcactatcgctattccaaagcctattatcgatggccatatcagcaggaggagcagtttggcgtcgcctatcgggatgggcctcggctctgtaaagcggttgaagttccatatcatgaagcttatcatcagccacgccgtcgagaagttggtcaagccactgccgctttcacccagcttgaagcccgggatgacgtcctttgtgattggcggcaggaggttgctgcccatgaagccgagctggtcttcgaagacgtgcagccactgacctatcatcgaggccaaagctaggtcacccgcgtggttgtagccgaggagcttgaagatcgcgtagacgaaggcccctattatgatgcccatcgtgagcgagtggctgaagccgtgatgccagggtaaaaagcggtctttgacaactgttttgcccctgaactcagccctcctgaaggctatctccgggcccgaaaaggagtctatcctggtgggcttggggtaggtcttga
>111	N operona: 50	first	TGAM_0110	gene_poz=(601-2004)	-	Nucleic acid-binding protein, putative	Contains 1 OB-fold domain (IPR008994); 5 probable	/position=98920 - 101523 (99520 - 100923)	/lenght=2604 (1404)	/codons=868 (468)	/complement=true	GC-compoz=55.98290598290598%	/LCI1=1.1563169164882228	/LCI2=0.2842255531763025	p_i1=0.27797128643792957	p_i2=0.2400033724401326	/Tai=0.24048493528326909	/Tei=0.31600303519611933	/EEI=4.103385944995039
aacaccctcaaggcgagctttggaggggccttgggaggcactatagcggccgtttacccgataatcaccggaggtatgggagcgctcatagcggggcacataaccagccagcgcggtgacgatgccttcatcatcagccagggcgtcaacagggtgatctactacgttggggccttcacgctcctcttcctgccgaacctgaggctgacgaggggggcggcggcctggcttgtgagctcggtctacacgccgaagagctacgccgagtacctggcggccataggcgtcatcctgctcagcgcggggataagcttcctcttcacctactacctctccaagctgatagccaggagcttcacggtggttcacatcaggaagctctcctacgtcgtcgcagtagtcctcatagcgatctcctacgtactcacgggcccgatgggtgtgctcgtgctcttcgtctcaactgccataggcatgatggcggctgccttcaacacgaggaggagctactgcctcggcggtctcgtcctgcccgtgctgataagcatgacgggccacaccggtgaggttatgcgcctgctcggtctggggtgatgggggatgaggggctttacccactacatctctggtctcgccgctgcaaccttcttcccctcgctggtatctgacctcaggatgggcatcctgctcccggtaatagcggctgccgctgcatacttccccgacttcgtggatttcaagttcgggaagttcttcgcccggagggactacgagatcgatccagctccctgggacgagaagaagcactacgccccgaagctcgtgaagataaaggagttgagcgagaagaaccgctaccagttcttcgccatcgagggaagggtcgaggagatcctgacgaggggttctggaactgttacctacactatcctcgacgagaaaggtgagcagaagaccgttgaggaggagtacaacagcattgttttcatcctcaacgacggaaccggcaggataaccgttgaggccgttggggacgactacaagttcttcgaggaggagttcggtcagatcgaggagggcaaggagatactggtctttggctacgttgacatcgacgaggtcgataaggagctccgcttcgtcgtcagcgacgccccgcacccgcagggtatagccgagacaatagcgaaggcgatagaggaggcctaccacgagggcgagaggatagtcaagatccacaacatccgcctgccgggggacgtttacaggcagttcttcgtttaccttgaccccccgaagagggaagttcgcgtcgagatgggcccgatagtaacgccaggtggagtggccataaccgacaaaccgcccgagtacaggcgctatggaatagcgaaggtcagcgtgcccttcatcaagacctaccccaagcccaccaggatagactccttttcgggcccggagatagccttcaggagggctgagttcaggggcaaaacagttgtcaaagaccgctttttaccctggcatcacggcttcagccactcgctcacgatgggcatcataataggggccttcgtctacgcgatcttcaagctcctcggctacaaccacgcgggtgacctagctttggcctcgatgataggtcagtggctgcacgtcttcgaagaccagctcggcttcatgggcagcaacctcctgccgccaatcacaaaggacgtcatcccgggcttcaagctgggtgaaagcggcagtggcttgaccaacttctcgacggcgtggctgatgataagcttcatgatatggaacttcaaccgctttacagagccgaggcccatcccgataggcgacgccaaactgctcctcctgctgatatggccatcgataataggctttggaatagcgatagtgaggagcttcaagctgagaaaggagatagctcagctcatggactactacaccaacttggaggccttcgaggagcttgaggaagtcggcgggatttaactcctccttactttttccccggtttttttgccacaacgccgagtgcttcttcaacccgcttaacctccacgaagcccgctctccttaaccgctccataacgcctttctgaaggtccttcctgcggtatctcttcccgggattgccaacgtagtggaagagcctcccccctggctttaaaatcctgaaaagctcacggtagaactcctcagagtagagctggccggctagagaaaagcgaggcgggtcgtggattataacgtcaaatgtctcgtcgttaaagcgcttcacgacctcgaaggcgtcgccctggatcacctggattttaccgccggtgaagagctccctgctccaggggtttatccttgccagctcaatgacgttggggtctttctctatggttatgacgtaagccccgcgcttcgaggcttctatcgccgtgtagccgagtcccatgcaggtgtcgagaactgtctcgccctccctcggcttcaccgcgttcaccttgctcctcgtatcctggaggggatttgttcccttcgttctgtgcatcctgattccgtttatctctatcgttggagggattgtaggtaccagcttgt
>112	N operona: 50	middle	TGAM_0111	gene_poz=(601-1932)	-	Conserved hypothetical protein	Belongs to DUF112 family; 11 probable transmembrane	/position=100330 - 102861 (100930 - 102261)	/lenght=2532 (1332)	/codons=844 (444)	/complement=true	GC-compoz=59.009009009009006%	/LCI1=1.0827689992475547	/LCI2=0.3025583145221972	p_i1=0.22087880819318298	p_i2=0.27696479371812005	/Tai=0.26838787960867605	/Tei=0.34926831434630806	/EEI=3.5569124308921687
tcgcctacagaaagccaataggtggaacgactgaaacgactaccaccccgagtccgggccagggcgggaacggaacgatcaccctctcccaactgccctcggcgagcggcaccgttaagctggaggtgaagtgggaggccgtttactactccaagccgaactacctcatcgaggtctctgacgatacgggaagggttaacctcacggtctcgcgggatctgatccccaacccgctcaagaccgggaccggaagcgagctcgagataacctatgacgccgacaaagacagagtggtctcgattgaggtcgtcaaggccgttgcctcgccgctcctcgagaccggtgaagtctcctctgacatgctcggaaagaccgtagtcgtccagggaaccgtaaagagcatctacacgggcagttcattcgtaaagctcacgatagacgacggaagtggcgagctcgtgatcttcattccaaagagcgttctcggcgacaggacgttcaacgagggtgatatcgtgaagataggcggatacgtgacggaataccggggaaccttggaggtcgtcccgtacaggggagacgcgatagttaaggagtgaggtgatgccaatggttcccctctctgaggtcctggtatggtcgctcgccggggtgctgttcggatcattaatatcctggatccccggctttcacatcttcaacattatggccctgctcgtggcggtcttcggcgtcggcgagctgatgcccgtccaggccttcccgttcttcgccattggcgcgatagttgcttacgcctacgtgagcgcaatatcgagcgtctacttcagcgttgccgacgagagcgcggtgttcctcctcttcccgacccagcgctacctgctcctcggcagggggcatgaggcagtgctcctctacctcataggggcggttgcgggaactctcgtcctggtgcttggggcgctcttcatcttccccaaggttctcccgccgatctatcaggcgaccagcccgtacataacgtacttcctcaccgcgatagtggtcttcatgttcatgagtgagtggcccaaagaaggcgacaggggaaaaacacccctccagagactctggctggcatggaggcagatactcggcggaattctggtgttcttcctctccggtctcctgggcttcgcggtgatgaacacaaacctgctcccctcgaccagcgcctacacgaggcttactccgatgtttataggcttcttcggaatgtcctgggttctcctcaacatactctccaatccaccgatgcttccgcagaagatcgacgataaggtcgagagcagtatttacaacaccctcaaggcgagctttggaggggccttgggaggcactatagcggccgtttacccgataatcaccggaggtatgggagcgctcatagcggggcacataaccagccagcgcggtgacgatgccttcatcatcagccagggcgtcaacagggtgatctactacgttggggccttcacgctcctcttcctgccgaacctgaggctgacgaggggggcggcggcctggcttgtgagctcggtctacacgccgaagagctacgccgagtacctggcggccataggcgtcatcctgctcagcgcggggataagcttcctcttcacctactacctctccaagctgatagccaggagcttcacggtggttcacatcaggaagctctcctacgtcgtcgcagtagtcctcatagcgatctcctacgtactcacgggcccgatgggtgtgctcgtgctcttcgtctcaactgccataggcatgatggcggctgccttcaacacgaggaggagctactgcctcggcggtctcgtcctgcccgtgctgataagcatgacgggccacaccggtgaggttatgcgcctgctcggtctggggtgatgggggatgaggggctttacccactacatctctggtctcgccgctgcaaccttcttcccctcgctggtatctgacctcaggatgggcatcctgctcccggtaatagcggctgccgctgcatacttccccgacttcgtggatttcaagttcgggaagttcttcgcccggagggactacgagatcgatccagctccctgggacgagaagaagcactacgccccgaagctcgtgaagataaaggagttgagcgagaagaaccgctaccagttcttcgccatcgagggaagggtcgaggagatcctgacgaggggttctggaactgttacctacactatcctcgacgagaaaggtgagcagaagaccgttgaggaggagtacaacagcattgttttcatcctcaacgacggaaccggcaggataaccgttgaggccgttggggacgactacaagttcttcgaggaggagttcggtcagatcgaggagggcaaggagatactggtctttggctacgttgacatcgacgaggtcgataaggagctccgcttcgtcgtcagcgacgccccgcacccgcagggtatagccgagacaatagcgaaggcg
>113	N operona: 50	last	TGAM_0112	gene_poz=(601-2550)	-	Nucleic acid binding protein, containing 3	Duplication with tg0113; 1 probable transmembrane	/position=101663 - 104812 (102263 - 104212)	/lenght=3150 (1950)	/codons=1050 (650)	/complement=true	GC-compoz=56.051282051282044%	/LCI1=1.1833590138674885	/LCI2=0.27806882383153564	p_i1=0.2999530540749912	p_i2=0.2278766820345275	/Tai=0.28618219376135823	/Tei=0.30508901383107473	/EEI=3.3405614785984463
ccacctgggtcaagctctactactccaagccgaactacctcatcgaggtctctgacgatacgggaagggttaacctcacggcggagagggagatcctcccgaaccccataaaggtggggacgggcagcgtgctccacctggtcgtcgatgcctcatcgatgaaggttctcaacctctccgccgtcagtccgcagccgtcgccgctcctcagcacggccaacgttaccgcagagctcctcgggaagacagtggtcgttcagggaacggtttcggacttcaagaccatcggtgcgaacctcaagttcctcgtcgttgacggtagcggcaacataacggtcttcgtgccatcctcagttgcctccaagctcccggaggacgttaagtcaaggctccaggacggggcttccgttgagattggcggctacgttacggagtacaagggcacgatagagatcataccctactcggtggagggcatcgagatactgacctaatcctttcattttttcgctggtcatggttatacacgaaactgttaaaagcccggcccttctactcctttgctacgtcccgaaatccagaagttgagggggtgttagcgtgacctcaaacggctcaaatggtaatcctgactccagaaaggaggagaagaagctttactatcacggacttaaggagcagaagaagatcgacgtctcgaagctgaagtacgtttccctcgttatagcagttctcggtgtcgcgctgatcctcatagcggctcaatctgcgaaggctccaatggcgaagataagtgatgtctacggcaactatctgatgaactacgccgttgtcagggtggaaggaaacgtcgtgagcgtcccctacgtttctgaaagtggcggaaaactgagcgttacgttctccgttaacgatggcaccggctcgatcgacatcagggtttattctccggttgcggaaaagctcatcaaagagggaaaggttcccttcccgggcgacaggatagaggcggaaatacagctccgcgtgagggaaacctacacctacggaatgctccagtacctcgacgggcttaagttcataagcaaggcctactcccccaatccgcccaaggtgacgaccctcacggaaaagatggccaacgagtacgtctacacggagggcctcgttacatccctcaacaacgtcagcagcggaatcctgatggaggtggacaccggctccggtagggtgactgttctcatacccaaggttctcctggtcattggaaaggctcctaaggttgccctgggtgatcaggtcaaggtcgctggcgtggtttacctctacaagggtagctcgcctgagatcgtcgtaagggatctcaaggactttaccgtcgttggagcccagcaggttccacaggtctcgcttgatgagctgagggatcacgttggagagaccgtttcggtggaggccaccctcgagaagataacctacaagtccgggcagtacctcgtcaccgtcagcgacggagatgtttctgccgtcctgtacacctcaagggacgtactggccgcgataaacccgttccaggccggctctggatcgaggatcaaggccattggcctcgttggtgacaacggcacgctcaaggtctcgaagttcgaggttatcagcccggtcaaacccgaactgagcagaatcggggatctctcctccgagatgctcgggaggatagttgttatcgagggcaacatcgtgagcacggccaacgttggctcgaacctcaagctcgtcgtaaacgatggaaccggcgagataaccatcttcatacccggttcggtggtcagggagctcgatgagaacgtgaagggccagctcaaggccggactcggcgttaaagtcgccggttacctcgacgagtacaggggaacgctcgaggtcataccgtacacccccgaggccataatcgcctacagaaagccaataggtggaacgactgaaacgactaccaccccgagtccgggccagggcgggaacggaacgatcaccctctcccaactgccctcggcgagcggcaccgttaagctggaggtgaagtgggaggccgtttactactccaagccgaactacctcatcgaggtctctgacgatacgggaagggttaacctcacggtctcgcgggatctgatccccaacccgctcaagaccgggaccggaagcgagctcgagataacctatgacgccgacaaagacagagtggtctcgattgaggtcgtcaaggccgttgcctcgccgctcctcgagaccggtgaagtctcctctgacatgctcggaaagaccgtagtcgtccagggaaccgtaaagagcatctacacgggcagttcattcgtaaagctcacgatagacgacggaagtggcgagctcgtgatcttcattccaaagagcgttctcggcgacaggacgttcaacgagggtgatatcgtgaagataggcggatacgtgacggaataccggggaaccttggaggtcgtcccgtacaggggagacgcgatagttaaggagtgaggtgatgccaatggttcccctctctgaggtcctggtatggtcgctcgccggggtgctgttcggatcattaatatcctggatccccggctttcacatcttcaacattatggccctgctcgtggcggtcttcggcgtcggcgagctgatgcccgtccaggccttcccgttcttcgccattggcgcgatagttgcttacgcctacgtgagcgcaatatcgagcgtctacttcagcgttgccgacgagagcgcggtgttcctcctcttcccgacccagcgctacctgctcctcggcagggggcatgaggcagtgctcctctacctcataggggcggttgcgggaactctcgtcctggtgcttggggcgctcttcatcttccccaaggttctcccgccgatctatcaggcgaccagcccgtacataacgtacttcctcaccgcgatagtggtcttcatgttcatgagtgagtggcccaaagaaggcgacaggggaaaaacacccctccagagactctggctggcatggaggcagatactcggcggaattctggtgttcttcctctccggtctcctgggcttcgcggtgatgaacacaaacctgct
>114	N operona: 51	first-last	TGAM_0113	gene_poz=(601-2013)	-	Nucleic acid binding protein, containing 3	Duplication with tg0112 C-terminus; 1 probable	/position=103719 - 106331 (104319 - 105731)	/lenght=2613 (1413)	/codons=871 (471)	/complement=true	GC-compoz=57.04175513092711%	/LCI1=0.9936170212765958	/LCI2=0.19255319148936167	p_i1=0.1587849397947785	p_i2=0.08495010363428225	/Tai=0.3354377212076112	/Tei=0.176455093270854	/EEI=2.844669470417648
agttcttcaagctcgaaccgcaagccgacagggagcgcgttggaataaccggcataagctacggcggcttcatgaccaactgggcgttaacgcagagcgacctcttcaaggctggaatcagcgagaacggcataagctactggctgacgagctatgccttctcggacattggcctctggttcgacgtcgaggtcatcgggccaaacccgctggagaacgagaacttcaggaagctaagccccctgttctacgcaaagaacgtgaaggccccgattctgctgatacactcgctggaggactaccgctgtccgctcgaccagagtctgatgttctacaacgttctgaaggacctcggcaaggaggcctacatagccgtcttcaagaaaggcccacacggccacagcatcaggggaagcccgaagcacagggcgaagcgctacaggctcttcatcgagttcttcgagaggaagctcaggaagtacgaggagggcttcgacgtggagaaggttctcaagggcggggaggaatgaccaccttttcttaactttcttcagaaagagctatatactgcttctcggaactgggtagaggtgaatctccatgagggtgaagtttgccctagcgttgctcctgataggtctggtcgtgatctcggccggctgtatcgggggcggctccaaggagagcactccaaccacctcatcgacgaccagctctcaaacccagacaacgacttccgctgctcagacgaccacaaccaccacgacgacaacgacatctccacagaccaccactacatcaacgccttccattcccaaggtgtcgataggtgaaatcgggaactacgtcggaaagaacgtcagcgttgagggccttctcctcggcatctcctacgactcagcgaaccacgtctacgttatatcaatgggcgaaaacggtgcgaagataaacgtcacggcgaagcgtgggctcctgtcggttctcaacccgcttgaggttggcgttggctccaagatcctggtgaccggagaggttgaatcccaggagcagctctcggccggtgaaatcgaagttgtggagaagaaggccccaaccaccagtgagatcaaagacatctcctctgggatgctcgggaagattgtagtcatcgagggcaacgtggttagcacgaagaagataggctccaacctgaagctaaccgtgaccgatggaaccggcgagatagtcgtcttcattccgggatcggtagttaaggagctctcaaacgagaccctctccggcctgaagggaggtctcggggttaagatcggtggctacgttgacgagtacaggggaacgcttgaggtcataccgtacatccctgaggccataatcgcctacggggagcccctccagatagagactaccaccacgacaaccacaacgacgacaacgaccacgagcactcagacccagaccgaggttcagtgggttaccgtttcggagctctcctctgccagcggtaccgttcagcttaacgccacctgggtcaagctctactactccaagccgaactacctcatcgaggtctctgacgatacgggaagggttaacctcacggcggagagggagatcctcccgaaccccataaaggtggggacgggcagcgtgctccacctggtcgtcgatgcctcatcgatgaaggttctcaacctctccgccgtcagtccgcagccgtcgccgctcctcagcacggccaacgttaccgcagagctcctcgggaagacagtggtcgttcagggaacggtttcggacttcaagaccatcggtgcgaacctcaagttcctcgtcgttgacggtagcggcaacataacggtcttcgtgccatcctcagttgcctccaagctcccggaggacgttaagtcaaggctccaggacggggcttccgttgagattggcggctacgttacggagtacaagggcacgatagagatcataccctactcggtggagggcatcgagatactgacctaatcctttcattttttcgctggtcatggttatacacgaaactgttaaaagcccggcccttctactcctttgctacgtcccgaaatccagaagttgagggggtgttagcgtgacctcaaacggctcaaatggtaatcctgactccagaaaggaggagaagaagctttactatcacggacttaaggagcagaagaagatcgacgtctcgaagctgaagtacgtttccctcgttatagcagttctcggtgtcgcgctgatcctcatagcggctcaatctgcgaaggctccaatggcgaagataagtgatgtctacggcaactatctgatgaactacgccgttgtcagggtggaaggaaacgtcgtgagcgtcccctacgtttctgaaagtggcggaaaactgagcgttacgttctccgttaacgatggcaccggctcgatcgacatcagggtttattctccggttgcggaaaagctcatcaaagagggaaaggttcccttcccgggcgacaggatagaggcggaaatacagctccgcgtgagggaaacctacacctacggaatgctccagtacctcgacgggcttaagttcataagcaaggccta
>115	N operona: 52	first-last	TGAM_0114	gene_poz=(601-2472)	-	Peptidase, prolyl oligopeptidase family	tg0115	/position=105202 - 108273 (105802 - 107673)	/lenght=3072 (1872)	/codons=1024 (624)	/complement=true	GC-compoz=56.51709401709402%	/LCI1=1.14446227929374	/LCI2=0.2812734082397003	p_i1=0.2684826919908072	p_i2=0.23416815858714252	/Tai=0.2322066238528745	/Tei=0.3107513427284283	/EEI=4.232903762763394
ccgaacaacctgacctccgcgatggctatgatcttcataggaaggaacgcgatatccgagagggtttacaaaagctttaaccttggtgaggacttcagggaggcaatgaaaagcgccctgagagtgtacaagagggagggaaagctttcagccgtgctggacgttctggccaccctttgagcgtttaatcctatcgtgaagggccgctatcacaggcacgattatggcgagagttatgaggcccgccctggggtcccagaagtagtcaaagcctaatatgaccgctatggctatcccgatcatcacgaagaggtccctgtcgtagagccttgacttcgcgaggatgttctgctcgcgggctatgtacgcaaggtaaaccgggatccccatcgccgcgaagaccactccccagtacgtcctcagcgcgagcgagagcacaagtcccgtgctgaatatcaccgcaacggccgttgtttccttcatagccttcaccttccagcgttatcggcgggctccttttaaatgttccccgggttcagcaatgtccattgaagttaggcttatatacttcgacgcttatcacaatcaggtgatagcgttatgagcggtatcgaatggaacgagaagaccttttctcggttcgcctacgtgaacgacccgaggattaaaggctcgagaatagcctacaccctgaccaaggtcaacatgaaggacaataagtatgagagcacggtggtcgttgaggacattggaaagggctcaaggcgtttcatagagaacgcctcaatgccgaggctctcgcccgatggcagaaagattgccttcacgaggcccaacgaggagaagaaggaaactgaggtctgggttgccgagctcgaaacgctctcggcaaagaaggttctctccgccaaaaacatccgctccctccagtggaacgacgactcgaggaggcttttggtggtcggcttcaagagacacgacgatgaggacttcgtcttcgacgatgacgttcccttctggttcgacggcatgggcttcctcgacggcgagaagacgaccttctgggtcctcgacacggagagcgaagagatcatagaggagttcgagaagccccgtttcagctcgggcctctggcacggcgattcgattgtaatcaacgtcccgcacagggaaaacggaaagccggccctcttcaagttctacgacataatcctctggaaggacggaaacgaggagaagctcttcgagcgcgtttcctttgaggcggttgattcagatggaaaagccattctcctcaggggcaggagggagaagaagttcatcagcgagcacgactggctctatctgtgggacggcgagctcaagcccgtctacgagggcccgctcgacgtctggggcgcgaagctcaccgggggcaaggtctacttcctcactccagattcgggcagggtgaacctctggctctgggatggtaaagccgagcgcgtagtagctggcgaccactggatttacggcctggatgccagcaacggaaaggccctactcctcataatgaccgccacgaggataggcgagctctacctgtacgacggcgagctcaagcaggtcaccgactacaacggcccgatattcgccaaactgaaaaccttcgagccgagacacttccgctttagaagcaaagacatggagatagacggctggtacctcaaaccggagctcaaggaggatgagaaggcccctgtgatagtcttcgtccacggcgggccgaagggaatgtacgggcaccgcttcgtctacgagatgcagctgatggcgaacaaaggttattacgtggtctacgtcaatccgcgcggcagcgacggttacgacgaggacttcgcccttcgcgtccttgagaggactggcttagaagacttcgaggacataatggccggaatagaggagttcttcaagctcgaaccgcaagccgacagggagcgcgttggaataaccggcataagctacggcggcttcatgaccaactgggcgttaacgcagagcgacctcttcaaggctggaatcagcgagaacggcataagctactggctgacgagctatgccttctcggacattggcctctggttcgacgtcgaggtcatcgggccaaacccgctggagaacgagaacttcaggaagctaagccccctgttctacgcaaagaacgtgaaggccccgattctgctgatacactcgctggaggactaccgctgtccgctcgaccagagtctgatgttctacaacgttctgaaggacctcggcaaggaggcctacatagccgtcttcaagaaaggcccacacggccacagcatcaggggaagcccgaagcacagggcgaagcgctacaggctcttcatcgagttcttcgagaggaagctcaggaagtacgaggagggcttcgacgtggagaaggttctcaagggcggggaggaatgaccaccttttcttaactttcttcagaaagagctatatactgcttctcggaactgggtagaggtgaatctccatgagggtgaagtttgccctagcgttgctcctgataggtctggtcgtgatctcggccggctgtatcgggggcggctccaaggagagcactccaaccacctcatcgacgaccagctctcaaacccagacaacgacttccgctgctcagacgaccacaaccaccacgacgacaacgacatctccacagaccaccactacatcaacgccttccattcccaaggtgtcgataggtgaaatcgggaactacgtcggaaagaacgtcagcgttgagggccttctcctcggcatctcctacgactcagcgaaccacgtctacgttatatcaatgggcgaaaacggtgcgaagataaacgtcacggcgaagcgtgggctcctgtcggttctcaacccgcttgaggttggcgttggctccaagatcctggtgaccggagaggttgaatcccaggagcagctctcggccggtgaaatcgaagttgtggagaagaaggccccaaccaccagtgagatcaaagacatctcctctgggatgct
>116	N operona: 53	first-last	TGAM_0115	gene_poz=(601-936)	-	Conserved hypothetical protein	4 probable transmembrane helices predicted by	/position=107191 - 108726 (107791 - 108126)	/lenght=1536 (336)	/codons=512 (112)	/complement=false	GC-compoz=56.845238095238095%	/LCI1=1.009009009009009	/LCI2=0.23213213213213205	p_i1=0.1688479414728722	p_i2=0.14405779188569065	/Tai=0.25345732629272644	/Tei=0.2296520126971216	/EEI=3.6353607672246677
gctctccgtgtcgaggacccagaaggtcgtcttctcgccgtcgaggaagcccatgccgtcgaaccagaagggaacgtcatcgtcgaagacgaagtcctcatcgtcgtgtctcttgaagccgaccaccaaaagcctcctcgagtcgtcgttccactggagggagcggatgtttttggcggagagaaccttctttgccgagagcgtttcgagctcggcaacccagacctcagtttccttcttctcctcgttgggcctcgtgaaggcaatctttctgccatcgggcgagagcctcggcattgaggcgttctctatgaaacgccttgagccctttccaatgtcctcaacgaccaccgtgctctcatacttattgtccttcatgttgaccttggtcagggtgtaggctattctcgagcctttaatcctcgggtcgttcacgtaggcgaaccgagaaaaggtcttctcgttccattcgataccgctcataacgctatcacctgattgtgataagcgtcgaagtatataagcctaacttcaatggacattgctgaacccggggaacatttaaaaggagcccgccgataacgctggaaggtgaaggctatgaaggaaacaacggccgttgcggtgatattcagcacgggacttgtgctctcgctcgcgctgaggacgtactggggagtggtcttcgcggcgatggggatcccggtttaccttgcgtacatagcccgcgagcagaacatcctcgcgaagtcaaggctctacgacagggacctcttcgtgatgatcgggatagccatagcggtcatattaggctttgactacttctgggaccccagggcgggcctcataactctcgccataatcgtgcctgtgatagcggcccttcacgataggattaaacgctcaaagggtggccagaacgtccagcacggctgaaagctttccctccctcttgtacactctcagggcgcttttcattgcctccctgaagtcctcaccaaggttaaagcttttgtaaaccctctcggatatcgcgttccttcctatgaagatcatagccatcgcggaggtcaggttgttcggctttctccagttggccttctcgaagtcgatgatataaacgtccccgccaattatgatgtgcttgcccccctgtatttggccgtgatcgaggtaaagcctgtccaggagggcagttttctcggctatctggaagaggtgcctcttcttgagctcagcgtaaaggatcggctcgccctctgcaaactcacggacgaggtagctcaggttcccaatcctgccccgggcgatgagcgggggcgaaattccaaatggtgatattgcctcgagtatctccgcctctctcctgaagttgtcccggggagaatccggtctctggagtttgacgattaccctcttttctccgagcttcccgagaaaaacaacgctggttgtgcccttggagtacggcttgagggcctcgattccaagccctgaaagctcccgaaggagctccttccttatgcgctccggtat
>117	N operona: 54	first-last	TGAM_0117	gene_poz=(601-1248)	-	Protein kinase, putative	Contains protein kinase-like (SSF56112) domain	/position=107494 - 109341 (108094 - 108741)	/lenght=1848 (648)	/codons=616 (216)	/complement=true	GC-compoz=54.32098765432099%	/LCI1=1.151937984496124	/LCI2=0.33007751937984486	p_i1=0.27445511076886375	p_i2=0.33404013824063755	/Tai=0.26982725646630024	/Tei=0.4006361244165738	/EEI=3.2751799128991315
aagctcgtgtatgaggcgatagtccagatggatcgcgttatagagagcggctttgccgagaaggagatcgagcgggagtacgagctcataagggagatcgaaggggttgaacagaacatcgatgggctcgacacggagcttatgaagctcgtcttcaagaacgaagataaactaacgtggggcgacggaacctacatcctcaacatcgcgagaacgctcagcaacatctcggacaaggccaaagacgccgccgagaggataaggttgatgatgaacaagtgatccctatttcctctttggaagaagagaagaacgaaatcagatcgctatcatcgtcgaggtcatctggatttccggcatgcgtcttatcttttccgttatgaactggtcaaggtccttgagagtatcggtctcaaccttgacaacgaggtcgtactcgccgtaaacaacgtaggcttctttgacctcgggcatagcaagaagcttctccatgacttccctttcctttccagcggccgtaaccatcaaaataaaagccgtcaccatgggctatcaccaaaactattttattggagggggtatttaaggttatcgagggccatgttcgaccacctgataccggagcgcataaggaaggagctccttcgggagctttcagggcttggaatcgaggccctcaagccgtactccaagggcacaaccagcgttgtttttctcgggaagctcggagaaaagagggtaatcgtcaaactccagagaccggattctccccgggacaacttcaggagagaggcggagatactcgaggcaatatcaccatttggaatttcgcccccgctcatcgcccggggcaggattgggaacctgagctacctcgtccgtgagtttgcagagggcgagccgatcctttacgctgagctcaagaagaggcacctcttccagatagccgagaaaactgccctcctggacaggctttacctcgatcacggccaaatacaggggggcaagcacatcataattggcggggacgtttatatcatcgacttcgagaaggccaactggagaaagccgaacaacctgacctccgcgatggctatgatcttcataggaaggaacgcgatatccgagagggtttacaaaagctttaaccttggtgaggacttcagggaggcaatgaaaagcgccctgagagtgtacaagagggagggaaagctttcagccgtgctggacgttctggccaccctttgagcgtttaatcctatcgtgaagggccgctatcacaggcacgattatggcgagagttatgaggcccgccctggggtcccagaagtagtcaaagcctaatatgaccgctatggctatcccgatcatcacgaagaggtccctgtcgtagagccttgacttcgcgaggatgttctgctcgcgggctatgtacgcaaggtaaaccgggatccccatcgccgcgaagaccactccccagtacgtcctcagcgcgagcgagagcacaagtcccgtgctgaatatcaccgcaacggccgttgtttccttcatagccttcaccttccagcgttatcggcgggctccttttaaatgttccccgggttcagcaatgtccattgaagttaggcttatatacttcgacgcttatcacaatcaggtgatagcgttatgagcggtatcgaatggaacgagaagaccttttctcggttcgcctacgtgaacgacccgaggattaaaggctcgagaatagcctacaccctgaccaaggtcaacatgaaggacaataagtatgagagcacggtggtcgttgaggacattggaaagggctcaaggcgtttcatagagaac
>118	N operona: 55	first-last	TGAM_0116	gene_poz=(601-828)	-	Transcription regulator, putative, AsnC/Lrp	tg0118	/position=108196 - 109623 (108796 - 109023)	/lenght=1428 (228)	/codons=476 (76)	/complement=false	GC-compoz=48.68421052631579%	/LCI1=1.04	/LCI2=0.19066666666666668	p_i1=0.18997549894614735	p_i2=0.08250660138242927	/Tai=0.21285473538186928	/Tei=0.17425594124418636	/EEI=4.402759970338199
aaagcttttgtaaaccctctcggatatcgcgttccttcctatgaagatcatagccatcgcggaggtcaggttgttcggctttctccagttggccttctcgaagtcgatgatataaacgtccccgccaattatgatgtgcttgcccccctgtatttggccgtgatcgaggtaaagcctgtccaggagggcagttttctcggctatctggaagaggtgcctcttcttgagctcagcgtaaaggatcggctcgccctctgcaaactcacggacgaggtagctcaggttcccaatcctgccccgggcgatgagcgggggcgaaattccaaatggtgatattgcctcgagtatctccgcctctctcctgaagttgtcccggggagaatccggtctctggagtttgacgattaccctcttttctccgagcttcccgagaaaaacaacgctggttgtgcccttggagtacggcttgagggcctcgattccaagccctgaaagctcccgaaggagctccttccttatgcgctccggtatcaggtggtcgaacatggccctcgataaccttaaataccccctccaataaaatagttttggtgatagcccatggtgacggcttttattttgatggttacggccgctggaaaggaaagggaagtcatggagaagcttcttgctatgcccgaggtcaaagaagcctacgttgtttacggcgagtacgacctcgttgtcaaggttgagaccgatactctcaaggaccttgaccagttcataacggaaaagataagacgcatgccggaaatccagatgacctcgacgatgatagcgatctgatttcgttcttctcttcttccaaagaggaaatagggatcacttgttcatcatcaaccttatcctctcggcggcgtctttggccttgtccgagatgttgctgagcgttctcgcgatgttgaggatgtaggttccgtcgccccacgttagtttatcttcgttcttgaagacgagcttcataagctccgtgtcgagcccatcgatgttctgttcaaccccttcgatctcccttatgagctcgtactcccgctcgatctccttctcggcaaagccgctctctataacgcgatccatctggactatcgcctcatacacgagcttggcagcctttatgctctcccgccccatcctgagtatcacgtccttgatttcttccggtatctcccccggcctcttcacgagcagccatttagcagtgtcctcagcggcgtcggccaccttgtcctgcatgtggaggtatatcagaacgtcctccctcgcaacggccatcatgagcttcgagctgagcgagtcccttatctcctcctttatcctgtcggcgacgtcctcgagcctgtcaacctcaacggcgagcctctccatctcaccgtagtttccggcacg
>119	N operona: 56	first	TGAM_0118	gene_poz=(601-1275)	-	Phosphate transport phoU/Pit related protein,	tg0119	/position=108460 - 110334 (109060 - 109734)	/lenght=1875 (675)	/codons=625 (225)	/complement=true	GC-compoz=55.407407407407405%	/LCI1=0.9017857142857143	/LCI2=0.18690476190476188	p_i1=0.10527886897202429	p_i2=0.07774323278694828	/Tai=0.17253828405887717	/Tei=0.16996890950825344	/EEI=4.681180441373214
tcctcctctgcggaatcccggccggttttgtagtttttctgattacttacaccctgatacggcttaggttcccaataagcgacccctacatcggtgttgagagcatattccgccgcgtccaggtcgttacctcgggctacgtggctttagcgcacggggcaaacgacgtcgccaacgccatagggccagttgcggccgtttacgcggtagcttcgatggggctgagcggcatgaaggttccagtgcccaggtggatcctggcgatgggaggccttggcatagccgtcggcgtcgccacatacggctaccgcgtcatggagaccgttgggaagaagataaccgagctgacgaacactcgcggctttacgatcgatttttcggccgcgaccgttgtcctcgttgcgagctggctcgggatgccgatctcaaccacccacaccgtcgttggagccgtcatcggcataggcctcgcgaggggggtaaaggcaataaacaaggacatcgtgagggatataataatctcgtggttcgttaccgtccccgttgcggcagttataagtgccgttatattcagggtcttaatgctcgtggggtgataccatgcaggtctggatcaagctctttgcgaagagccccttcaaacccctgataaagcatgcggaagttgttatcgagaccgtcgagacccttgagagggccctccaggcgtggcgtgccggaaactacggtgagatggagaggctcgccgttgaggttgacaggctcgaggacgtcgccgacaggataaaggaggagataagggactcgctcagctcgaagctcatgatggccgttgcgagggaggacgttctgatatacctccacatgcaggacaaggtggccgacgccgctgaggacactgctaaatggctgctcgtgaagaggccgggggagataccggaagaaatcaaggacgtgatactcaggatggggcgggagagcataaaggctgccaagctcgtgtatgaggcgatagtccagatggatcgcgttatagagagcggctttgccgagaaggagatcgagcgggagtacgagctcataagggagatcgaaggggttgaacagaacatcgatgggctcgacacggagcttatgaagctcgtcttcaagaacgaagataaactaacgtggggcgacggaacctacatcctcaacatcgcgagaacgctcagcaacatctcggacaaggccaaagacgccgccgagaggataaggttgatgatgaacaagtgatccctatttcctctttggaagaagagaagaacgaaatcagatcgctatcatcgtcgaggtcatctggatttccggcatgcgtcttatcttttccgttatgaactggtcaaggtccttgagagtatcggtctcaaccttgacaacgaggtcgtactcgccgtaaacaacgtaggcttctttgacctcgggcatagcaagaagcttctccatgacttccctttcctttccagcggccgtaaccatcaaaataaaagccgtcaccatgggctatcaccaaaactattttattggagggggtatttaaggttatcgagggccatgttcgaccacctgataccggagcgcataaggaaggagctccttcgggagctttcagggcttggaatcgaggccctcaagccgtactccaagggcacaaccagcgttgtttttctcgggaagctcggagaaaagagggtaatcgtcaaactccagagaccggattctccccgggacaacttcaggagagaggcggagatactcgaggcaatatcaccatttggaatttcgcccccgctcatcgcccggggcaggattgggaacctgagctacctcgtccgt
>120	N operona: 56	last	TGAM_0119	gene_poz=(601-1821)	pitA	Phosphate permease, pho4/PitA-like protein	12 probable transmembrane helices predicted by	/position=109139 - 111559 (109739 - 110959)	/lenght=2421 (1221)	/codons=807 (407)	/complement=true	GC-compoz=56.26535626535627%	/LCI1=1.0656814449917897	/LCI2=0.2608374384236454	p_i1=0.20830364248829902	p_i2=0.19491326055125027	/Tai=0.32921543251788954	/Tei=0.2754219344961253	/EEI=3.0207209700944193
caaggagaagggctgggtggtcatcgaggatgcgggaaggggctggaggcgtgttgttccgagtcccgatcccaagggccacgttgaagccccggtgatccaggatctcgtggagaagggcttcatagtcatcgcgagcggtggcggtggcgttcccgtcatagaggagaatggagagcttaaaggcgtcgaggctgtcatagacaaggatttggcgggggaaaagctggccgaggaggtcaaggcggatatcttcatgattctcaccgacgtcaacggtgccgcgataaacttcgggaagccggacgagaggtggcttgagagggtcaccgtcgaggagctcaggaagtactacgaagagggacacttcaagaggggcagcatgggtccgaaggttctggccgtcataagattccttgagtggggcggtgaaagggcgataatagcctcgctcgacagggccgttgaagccctcgaagggaagacgggaacgcaggtttttccctgatctatattttctatcgtcagctatttagcctatatggctgcctatattctactgcgacaaggtatttatttgagaccgtttagtccggcccggtgggggatatggatccatggctgctcgtcacgatcgtcgtcggtttcgctatggcctgggcgataggtgccaacgatgccgcgaactcgatgagcactgcagttggggccggtgcgataacgccgaagcaggccgttttaatcgccggcgttctcgagttcacgggtgcatatttcttcgggaagagcgttacggagacgataaggaagggcataatttatcctgacaagataacagaaccgtctgttcttatttacggttctgtggccgccctgcttgccgcgacggtatggctcatcattgccacgaagtttggcctccccgtttccaccacccattcgattatcggcggcatagttggttacggaatcgtctacgcaggactttctatagtgaactggggtaagatggcacaggttgttctcagctggatcctctccccgatcgtcggtgcggttatggcgtacctcgtgttcaaggccctcacaaggagcattttcatgagcggggatcccgttaagaacgcccgcctctggtctcccctctgggttggcctagctttcgtcgtcattggaacgatgttctacatcaaggttctccacggtaaagacctgaaggcgggcgtcctcctctgcggaatcccggccggttttgtagtttttctgattacttacaccctgatacggcttaggttcccaataagcgacccctacatcggtgttgagagcatattccgccgcgtccaggtcgttacctcgggctacgtggctttagcgcacggggcaaacgacgtcgccaacgccatagggccagttgcggccgtttacgcggtagcttcgatggggctgagcggcatgaaggttccagtgcccaggtggatcctggcgatgggaggccttggcatagccgtcggcgtcgccacatacggctaccgcgtcatggagaccgttgggaagaagataaccgagctgacgaacactcgcggctttacgatcgatttttcggccgcgaccgttgtcctcgttgcgagctggctcgggatgccgatctcaaccacccacaccgtcgttggagccgtcatcggcataggcctcgcgaggggggtaaaggcaataaacaaggacatcgtgagggatataataatctcgtggttcgttaccgtccccgttgcggcagttataagtgccgttatattcagggtcttaatgctcgtggggtgataccatgcaggtctggatcaagctctttgcgaagagccccttcaaacccctgataaagcatgcggaagttgttatcgagaccgtcgagacccttgagagggccctccaggcgtggcgtgccggaaactacggtgagatggagaggctcgccgttgaggttgacaggctcgaggacgtcgccgacaggataaaggaggagataagggactcgctcagctcgaagctcatgatggccgttgcgagggaggacgttctgatatacctccacatgcaggacaaggtggccgacgccgctgaggacactgctaaatggctgctcgtgaagaggccgggggagataccggaagaaatcaaggacgtgatactcaggatggggcgggagagcataaaggctgccaagctcgtgtatgaggcgatagtccagatggatcgcgttatagagagcggctttgccgagaaggagatcgagcgggagtacgagctcataagggagatcgaaggggttgaacagaacatcgatgggctcgacacggagcttatgaagctcgtcttcaagaacgaagataaactaacgtggggcgacggaacctacatcctcaa
>121	N operona: 57	first-last	TGAM_0120	gene_poz=(601-1551)	cpkA	Carbamate kinase (Carbamate kinase-like	tg0121	/position=110452 - 112602 (111052 - 112002)	/lenght=2151 (951)	/codons=717 (317)	/complement=true	GC-compoz=58.0441640378549%	/LCI1=0.8913502109704642	/LCI2=0.2664556962025315	p_i1=0.09994832820071071	p_i2=0.20548812690845525	/Tai=0.23915774656626265	/Tei=0.28493931421760976	/EEI=4.025848198305265
aagccgagcgagggcataaagtacaacgttgccttgaagggaaagccaagggttggcaacaccgtcgtcttcaccctcgacactgagaggataaacggctacaacgagccgtcatcgctcagtcccgagctagccaaagatggctacaccctggtaatgctccaccacgctttgcagggcaggaacatcaaggccgaacggaggaagggcatcgaggatgtttacaaaatcttcccgaacctcgatagtgagggcgaaatcctgctgatacagacctacctcgacggaaaccctgtgaaccgggtcgccagcggtcaggtcgtcgaggactttccaataaaagacgtctacgtcgtcggcgacgcctacaagctccccggaggaatagaggtcgaggggatagcgctgggagttatgagaacccttgagatgctcggcctgggaagcttctccaagtggtacctttagcctgtccctccaatgggttctccttttacctttgacaacttattttttcacacatcgaaccttttttcagtggacaccagtgtcttctaacgaacgtttttatgcccaagtacgaaaccttacatcacggaggtgatactaatgaagagggtcgtcatagcccttggcggtaacgcaatcctccagcgaggtcaaaggggaacctacgaggagcagatggagaacgtgagaaagacggcgaagcagatagctgacataatcgagaggggctacgaggtcgttataactcacggaaacggtccccaggttggcgcactactcctccacatggacgcgggccagcagctctacggcataccggcccagccgatggacgtggccggtgcgatgacgcagggacagatcgggtacatgatagggcaggccctaatcaatgagctcagaaaacgcggtatagacaggccagttgcgacgatagtaacccagacgattgtggacaagaatgaccccgcctttaagaacccgagcaagcccgtcgggcccttctacgacgaggagacggcgaagaagctggccaaggagaagggctgggtggtcatcgaggatgcgggaaggggctggaggcgtgttgttccgagtcccgatcccaagggccacgttgaagccccggtgatccaggatctcgtggagaagggcttcatagtcatcgcgagcggtggcggtggcgttcccgtcatagaggagaatggagagcttaaaggcgtcgaggctgtcatagacaaggatttggcgggggaaaagctggccgaggaggtcaaggcggatatcttcatgattctcaccgacgtcaacggtgccgcgataaacttcgggaagccggacgagaggtggcttgagagggtcaccgtcgaggagctcaggaagtactacgaagagggacacttcaagaggggcagcatgggtccgaaggttctggccgtcataagattccttgagtggggcggtgaaagggcgataatagcctcgctcgacagggccgttgaagccctcgaagggaagacgggaacgcaggtttttccctgatctatattttctatcgtcagctatttagcctatatggctgcctatattctactgcgacaaggtatttatttgagaccgtttagtccggcccggtgggggatatggatccatggctgctcgtcacgatcgtcgtcggtttcgctatggcctgggcgataggtgccaacgatgccgcgaactcgatgagcactgcagttggggccggtgcgataacgccgaagcaggccgttttaatcgccggcgttctcgagttcacgggtgcatatttcttcgggaagagcgttacggagacgataaggaagggcataatttatcctgacaagataacagaaccgtctgttcttatttacggttctgtggccgccctgcttgccgcgacggtatggctcatcattgccacgaagtttggcctccccgtttccaccacccattcgattatcggcggcatagttggttacggaatcgtctacgcaggactttctatagtgaactggggtaagatggcacaggttgttctcagctggatcctctccccgatcgtcggtgcggttatggcgtacctcgtgttcaaggccctcacaaggagcattttcatgagcg
>122	N operona: 58	first-last	TGAM_0121	gene_poz=(601-1863)	-	Oxidoreductase	Contains FAD/NAD(P)-binding domain, Aromatic-ring	/position=111535 - 113997 (112135 - 113397)	/lenght=2463 (1263)	/codons=821 (421)	/complement=true	GC-compoz=56.53206650831354%	/LCI1=1.1174603174603175	/LCI2=0.28912698412698407	p_i1=0.2472554363418292	p_i2=0.24976951250008048	/Tai=0.2837485149041201	/Tei=0.32479256125007244	/EEI=3.243666029251972
aaggacaggctcaagtacggcgagagcttcaaggactacgcggtcttcactccgcttggcgaggacggcgagattacgccgacgatgtactgggcgataggcaactacatcccgctcccgattcagggtcgttactggaccttctaccagttcggcgtcttcctcgagccggaggagctcgcccaaaagataatcgcttcagctctctgggagttctggtacgacaacgtcggctggtgccgcttccataggggctggatgaagccagtgctcaaggccctgttcatggacgcctatgggataaacatcgacatggaggagcacgcgaaaaagcagatcaagaggctcatcgagtacgcgaggaaagccggttatgtcccagtcttctgggacagcatgcgcgtcatagacctcgttgcagcgggcagtgaggagttcggaaacgaaaagtgggccgagaagttcaggctcgacaaggtcggcacggccaaggagtatctgagcaaagtcttggatgcctacagcgagattttgggggttgagtggaggctctgacgacacccttttatatcccccctctcttctcttcccggtggtagaatgagggctgtggtcataggctctggaatcggaggccttctgacggcttcatttctcgctaaaaacggctatgaggttatggttctcgaaaagtccccgagaatcggtggcaggttcgcgaaccttccatacaggggcttcggcctctccactggtgccttccacatgctcccgcacggcgaggacgggcctctggcctatctcctgaaactgctcggtgcgaaagtccgagtagtcgactccaacccgaagggcatgattttctatgagggcaaaacgttccactaccgcgagggctggaagtacttaagcttcaccgagaaggccaaagcgacgaagttgctcctcgacgtgaagaggaacaaactcccagagggagaagaggccgagatgagcgggcgcgagtggattcgggaaaagataggtgataacgagttcgttgacctcttcatcaagagcttcctcggctgggccgacagcgtcttagacgtcccggccggagagctggcgagggaaattaaagcggcacttaaatggggcgggcctgggctgattaagggcgggtgtagcgccgtaaccgatgaactcgcgagaataaccgaggagaacgggggcagagtgctcacgagaaagcgggtcgttgaagtcgatgttgaggggaagaaggtcatcgccgccgaaggcgaggagttcccctacgacgtcctcatctcgaacgcaggaatcaaagaaactgtcgagctgataggccgggacaacttcgaccgcgattacctgaggcgcgtcgattcgctgaagccgagcgagggcataaagtacaacgttgccttgaagggaaagccaagggttggcaacaccgtcgtcttcaccctcgacactgagaggataaacggctacaacgagccgtcatcgctcagtcccgagctagccaaagatggctacaccctggtaatgctccaccacgctttgcagggcaggaacatcaaggccgaacggaggaagggcatcgaggatgtttacaaaatcttcccgaacctcgatagtgagggcgaaatcctgctgatacagacctacctcgacggaaaccctgtgaaccgggtcgccagcggtcaggtcgtcgaggactttccaataaaagacgtctacgtcgtcggcgacgcctacaagctccccggaggaatagaggtcgaggggatagcgctgggagttatgagaacccttgagatgctcggcctgggaagcttctccaagtggtacctttagcctgtccctccaatgggttctccttttacctttgacaacttattttttcacacatcgaaccttttttcagtggacaccagtgtcttctaacgaacgtttttatgcccaagtacgaaaccttacatcacggaggtgatactaatgaagagggtcgtcatagcccttggcggtaacgcaatcctccagcgaggtcaaaggggaacctacgaggagcagatggagaacgtgagaaagacggcgaagcagatagctgacataatcgagaggggctacgaggtcgttataactcacggaaacggtccccaggttggcgcactactcctccacatggacgcgggccagcagctctacggcataccggcccagccgatggacgtggccggtgcgatgacgcagggacagatcgggtacatgatagggcaggccctaatcaatgagctcagaaaacgcggtatagacaggccagttgcgacgatagtaacccagacgattgtggacaagaatgaccccgcctttaagaacccgagcaagcccgtcgggcccttctacgacgaggagacggcgaagaagctggccaaggagaagggctgggtggtcatc
>123	N operona: 59	first-last	TGAM_0122	gene_poz=(601-2559)	gor	glyceraldehyde-3-phosphate (GAP):ferredoxin	tg0123	/position=112843 - 116001 (113443 - 115401)	/lenght=3159 (1959)	/codons=1053 (653)	/complement=true	GC-compoz=55.79377233282287%	/LCI1=1.0986707566462168	/LCI2=0.2948875255623723	p_i1=0.23283496642670287	p_i2=0.26136135402173766	/Tai=0.29101127943180705	/Tei=0.3352252186195639	/EEI=3.434051136352606
gtagctgtggtcagcactgagaagctctacgagattgctggagaatacgtgggcaaggacgacccggtcgctatagtcagggcccagagcggccttccggcccttggagaagtccttgagcccttcgccttcccgcacctcgtcagcggctggatgaggggttcgcacaacggaccgataatgccagttccgatgcaccaggccaatccgaccaggttcgacggtccgccgagggttgtcgctctaggctggcagataagcccagaaggaaagctcgtcggtcccgttgatctcttcgacgacccggccttcgactacgccaggcagaaggcccttgagataacggattatatgcgcaggcacggtccgttcgagccacaccgcctgccactcgaggatatggaatacaccaccctgcccggcgtgttgaagaggcttgaggagcgctttgaggacattgagtgagcccctttcgttttgctccccccttccttgctgtttaggagtgtccatttcttttgtgttccccgtgaaacaggaaaaacttaaatacgctccttatcttacctaacacttggagtgatacaacggggtgagatcatgaggttcacggttctcaaactcaagctggacgaaaacagagttgagagcgaggagtttgagaaggacgacgtctacggcgtcatagattacggtcttgagcttcacgaaagccttgagacccattccatcgacccctacgatcctcggaacatcattgttatgggcatggggccctttgcgggctcggttcttcccggagcgcatagattgatgttcttcttccgctcaccgctctacggcacactctttccctcggcaatgggtggtgccgcctacgccttcaagaacgtcggcgttgatttcgtgacctttgagggcaaggccgagaagcccgtcgtggttctcctctacaacgatggtgagagcgtaagggtcgagctccacgaggttgagcttgaaaaggtcatagaggtctggaggggctacaagggcgaggaaggtgtctatgcactcactcagtacctcatagacgccttcggaagccgctttgacttcgagtacaggatagcagtcgttggtcctgccgcgctgaacactaactacggaggcatattctctcaggcgttgaggaagggcaagcgtctcgtgggtagtgaggactgggcggctcgtggaggttcaggaagcgttctgctcagggctcataacgtcatcggaattatcttcggcggcaagccgaggaagaggaagttcccgggcgaggacatctcgaacttcaaaaccgccaaggagatagtcgagggtgtccacaagaagccctacaacgagattattgccgagaaaacggtcaagtacaggtacaaccccaagctaaaaacggggggaacttttggaggcaactatccggccgagggcgacttcgtcccgattctcaactggcagatgccctacatcccgaaagaggaccgcataaaaatccatgagaacataatgaagcactactgggagcccttcaacgaggaggcaataaagcccaagaactggacgacctgtggtgagccctgtcctgtggtctgtaagaagtatgccaatggccaccacattgagtacgaaccgagggaagccaacggcccgctcagcggcgtcataaccctccgggccagtgacataagtgttcctgcagtggatgctatgggcttcgacgcgatagagttcggtggaacggcagcgtgggttcttgagctgatccaccgcgacctgctcaaacctgaggaggttggcctcagtggtaagcctgagtttacgaaggacgctttaatcgaacgccccgttgagacgagcgaggtcaacgccaagctcgtggcagagctggcccaccgcgtggccttcggcgagaacgagattgctaaaatactcggcctcggcaagaggaaggcgagcgtaatcttcgacgagcgctttaaggacaggctcaagtacggcgagagcttcaaggactacgcggtcttcactccgcttggcgaggacggcgagattacgccgacgatgtactgggcgataggcaactacatcccgctcccgattcagggtcgttactggaccttctaccagttcggcgtcttcctcgagccggaggagctcgcccaaaagataatcgcttcagctctctgggagttctggtacgacaacgtcggctggtgccgcttccataggggctggatgaagccagtgctcaaggccctgttcatggacgcctatgggataaacatcgacatggaggagcacgcgaaaaagcagatcaagaggctcatcgagtacgcgaggaaagccggttatgtcccagtcttctgggacagcatgcgcgtcatagacctcgttgcagcgggcagtgaggagttcggaaacgaaaagtgggccgagaagttcaggctcgacaaggtcggcacggccaaggagtatctgagcaaagtcttggatgcctacagcgagattttgggggttgagtggaggctctgacgacacccttttatatcccccctctcttctcttcccggtggtagaatgagggctgtggtcataggctctggaatcggaggccttctgacggcttcatttctcgctaaaaacggctatgaggttatggttctcgaaaagtccccgagaatcggtggcaggttcgcgaaccttccatacaggggcttcggcctctccactggtgccttccacatgctcccgcacggcgaggacgggcctctggcctatctcctgaaactgctcggtgcgaaagtccgagtagtcgactccaacccgaagggcatgattttctatgagggcaaaacgttccactaccgcgagggctggaagtacttaagcttcaccgagaaggccaaagcgacgaagttgctcctcgacgtgaagaggaacaaactcccagagggagaagaggccgagatgagcgggcgcgagtggattcgggaaaagataggtgataacgagttcgttgacctcttcatcaagagcttcctcggctgggccgacagcgtcttagacgtcccggccggagagctggcgagggaaattaaagcggcacttaaatggggcgggcctgggctgatt
>124	N operona: 60	first-last	TGAM_0123	gene_poz=(601-1728)	fbp	Fructose-1,6-bisphosphatase (FBPase V) (fbp)	tg0124	/position=114937 - 117264 (115537 - 116664)	/lenght=2328 (1128)	/codons=776 (376)	/complement=true	GC-compoz=59.48581560283688%	/LCI1=1.0497777777777777	/LCI2=0.27066666666666667	p_i1=0.19686961165780306	p_i2=0.2135276434497643	/Tai=0.22217664393708814	/Tei=0.2921748791047879	/EEI=5.035896135085944
gctttcgtcagaaagggctgtaatggtgggggcgcggggatttgaaccccggtccgcgggtttctccgggtcagagctccaaaggctcatccccgctcagcaaacccgcaagtcctcatacctctggagcccgcgatgatggaccaggctacaccacgcccccgtccgaccaaccttagcgaggggaggtttataaattttgtgatggcaaattttattaagtttgacattgacaagtctaatggtggtcctagtgggtgagccaattgtcatcggtaaggataaatttaagataggggaggacgagacggcaaggagagaactcagggttgtcagggttcacgacgacgttatacaggttcaggaggaagttcatggtataatagcgctggttggtgccagttcaagcgtcaacatcaagaaggaggagctcaagaacctcatcaaggtggtcagggagcacttcggctggactgacgtatgcgaatgagttcataagttcatttctgcttccctaattttgacggattcgtgtgtatcatcggcggtgatattaacgttttataagcataaaactcccagttcttatcggtggttgccatggccgttggagagaaaataacgattagcgtgattaaggctgacatcggtggctggccggggcactccagggtgcacccccagctcatagagaccgccgaggagattctcgccaaggccaaggaagaagggacgataatcgacttctacgtggcttacgcgggtgacgacctccagctgatcatgacccacaagaaaggcgttgacagccccgatgttcacggactggcctggaaggccttcgaggaagcaaccaaggtcgccaaggagcttggcctctacggcgccggacaggacctcctcaaggatgcattcagcggaaacgtccgcggaatgggcccgggcgttgcggagatggagattaccctgaggaagagcgagccggttgtgaccttccacatggacaagactgagcctggagccttcaacctgccgatattcaggatgttcgccgacccgttcaacaccgctggcctggtcatcgaccccaagatgcacatgggcttccgcttcgaggtctgggacatcctcaagcacaagcgcgtcatcctcaacacccccgaggaggtctacgaccttcttgcactcataggggcaaagagccgctacgtcatcaagcgcgtttacccgaaggagggccacccaattccgaaggacgagccggtagctgtggtcagcactgagaagctctacgagattgctggagaatacgtgggcaaggacgacccggtcgctatagtcagggcccagagcggccttccggcccttggagaagtccttgagcccttcgccttcccgcacctcgtcagcggctggatgaggggttcgcacaacggaccgataatgccagttccgatgcaccaggccaatccgaccaggttcgacggtccgccgagggttgtcgctctaggctggcagataagcccagaaggaaagctcgtcggtcccgttgatctcttcgacgacccggccttcgactacgccaggcagaaggcccttgagataacggattatatgcgcaggcacggtccgttcgagccacaccgcctgccactcgaggatatggaatacaccaccctgcccggcgtgttgaagaggcttgaggagcgctttgaggacattgagtgagcccctttcgttttgctccccccttccttgctgtttaggagtgtccatttcttttgtgttccccgtgaaacaggaaaaacttaaatacgctccttatcttacctaacacttggagtgatacaacggggtgagatcatgaggttcacggttctcaaactcaagctggacgaaaacagagttgagagcgaggagtttgagaaggacgacgtctacggcgtcatagattacggtcttgagcttcacgaaagccttgagacccattccatcgacccctacgatcctcggaacatcattgttatgggcatggggccctttgcgggctcggttcttcccggagcgcatagattgatgttcttcttccgctcaccgctctacggcacactctttccctcggcaatgggtggtgccgcctacgccttcaagaacgtcggcgttgatttcgtgacctttgagggcaaggccgagaagcccgtcgtggttctcctctacaacgatggtgagagcgtaagggtcgagctccacgaggttgagcttgaaaaggtcatagaggtctggaggggctacaagggcgaggaaggtgtctatgcactcactcagtac
>125	N operona: 61	first-last	TGAM_0124	gene_poz=(601-867)	-	Conserved hypothetical protein	tg_tRNA-Trp	/position=116175 - 117641 (116775 - 117041)	/lenght=1467 (267)	/codons=489 (89)	/complement=true	GC-compoz=49.063670411985015%	/LCI1=0.7575757575757576	/LCI2=0.05151515151515152	p_i1=0.045745031100631675	p_i2=7.506733040573682E-4	/Tai=0.3217933098418606	/Tei=0.10067560597365165	/EEI=2.613324155672087
ttaaatgtcaaacccttccaaaaggggcaatttaaaaagttctcttactcaatacggccaattaaatggaaaatctcttgaaatatggccttccaaaaggagctacaaactttgatgaaactttgtaacagcctttgggaaaggctggcgaaatgagcgcccttctcgccgaagagcaagaagtcaatcgtgcactaacaaaagagcgagtctataaatgggttcaccctataataaaacccttgagatagtttcaacttatcatcggcgtccgaaggacgccttcttagagtgaaacactaatcaaagggcaagttgagttagaacctctcttagaacttgccactccgtagaaaagcacctactcttccgccagcgctttcgtcagaaagggctgtaatggtgggggcgcggggatttgaaccccggtccgcgggtttctccgggtcagagctccaaaggctcatccccgctcagcaaacccgcaagtcctcatacctctggagcccgcgatgatggaccaggctacaccacgcccccgtccgaccaaccttagcgaggggaggtttataaattttgtgatggcaaattttattaagtttgacattgacaagtctaatggtggtcctagtgggtgagccaattgtcatcggtaaggataaatttaagataggggaggacgagacggcaaggagagaactcagggttgtcagggttcacgacgacgttatacaggttcaggaggaagttcatggtataatagcgctggttggtgccagttcaagcgtcaacatcaagaaggaggagctcaagaacctcatcaaggtggtcagggagcacttcggctggactgacgtatgcgaatgagttcataagttcatttctgcttccctaattttgacggattcgtgtgtatcatcggcggtgatattaacgttttataagcataaaactcccagttcttatcggtggttgccatggccgttggagagaaaataacgattagcgtgattaaggctgacatcggtggctggccggggcactccagggtgcacccccagctcatagagaccgccgaggagattctcgccaaggccaaggaagaagggacgataatcgacttctacgtggcttacgcgggtgacgacctccagctgatcatgacccacaagaaaggcgttgacagccccgatgttcacggactggcctggaaggccttcgaggaagcaaccaaggtcgccaaggagcttggcctctacggcgccggacaggacctcctcaaggatgcattcagcggaaacgtccgcggaatgggcccgggcgttgcggagatggagattaccctgaggaagagcgagccggttgtgaccttccacatggacaagactgagcctggagccttcaacctgccgatattcaggatgttcgccgacccgttcaacaccgctggcctggtcatcgacccca
>126	N operona: 62	first	TGAM_0125	gene_poz=(601-1287)	-	Conserved hypothetical protein	tg0126	/position=117743 - 119629 (118343 - 119029)	/lenght=1887 (687)	/codons=629 (229)	/complement=true	GC-compoz=55.45851528384279%	/LCI1=1.345029239766082	/LCI2=0.36067251461988287	p_i1=0.43672617551735105	p_i2=0.3981905128527492	/Tai=0.39230825608445774	/Tei=0.45837146156747427	/EEI=2.5733785777794735
cacctgattcccgacctaaggggcaacctgaggagcttcacgagacaggagttccgttgcgtgaagtgcaacacgaaatacaggaggccgccccttaccggccgctgtccgaagtgcggtggaaaaatcgtcctgacggttagcaaaggcgcggtggaaaagtacctgcccactgcaaagatgctggtcacccgctataacgtcaaggactacacgaggcagaggatttgcctgaccgagaaggacataaagacgctcttcgagaccgttttgcccgaaaagcagaggactttgctcggcttctctgcggacgtctgcgagaagatgattaaggagaggactggttcttccaacggaaagaacggctacctcgacggcttcaacggaaagaacgggaaggtggggaaagcgaagactagcaaagaggttgaaaagaagaatgatgcagaatcccggacaaagaaaaagccctcggagaacctcaagaaggaagtcaagaaggagaaggcgaaggccaagaggaagaagcgcataagcctcgacgagttcttcgggagttgaggggttagctatttataggccttccgcctatttctcttgatgctcgaccagttcaagctcctccccagcgttgcctacctgcgcgtcgagaggcaggccttcataggctactccatgcccctggcggggtggatcggggagtacttgattaattatcagaagctccccaggccgaacttcctcggaagggcgatgagaaagcttgggttctccttggtaggggaggagagagacgaccgttacatcactcagttcttcacgaagaagggcgtttcaataagcgcgagctgggacgtcgagagggaaagtctgtttctccagcttattccgctccgttcgaggctctcccgcggtttaaccgtcaggacggagcacatagagttttacgaccagtacgtggttgggatagaacccgccggtaagcttccgccgggaatcagggggatagggattaaggccctaatcctcgaggatttctatcccgttgagaccccttattggggaatgctccacgaggactgggagagcgagctcaacctgctcgtgatgagggatgaagtttacgactctctaaagcgagaggagtatcgttgtccggtctgcttctctccactcaccgaggagaacggcgttttgaagtgtacccgctgtggtttcgtttacacccccgagactgacttcgagagggtcatcgagcagttcagcgtcgaggagtttgcgttctagaaactctgctgggcaaagtttcatcaaagtttcgtgattcctcccagaaagccaactgagaaaaaggcttgcagtcccaacaggcattttcaaaggaattcttccctaaaactccacacttaaaaaggtaaacctatcaaaagagcacttcacaaaagaatcacaaacttggtcaaactaggagagggctacgaattttgataaatccctatggggtgacttttcactaaactttataagcctcttctcagcttttcataacgggcagccccgtggtgtagcggccaagcatgcgggactttggatcccgcgacccgggttcgaatcccggcggggctaccatagaaactttgctttcgcaaagtttcatcaaaatgagaatgcattttcaaaaaagggttgatttttaggtggtttacttctaaactcgcctgtttaggcgtgttttctcttggtggtgtccatcgggcgctttcgatgaagcaaaacctctgccggcaatcaacttaaaaacaacgtacaacactttccgccagcgctggagcttttttccaaaagcttcaccaaaagttagtagcttctcgccaaagacccccataa
>127	N operona: 62	middle	TGAM_0126	gene_poz=(601-4980)	dp2	DNA polymerase II large subunit DP2, intein	tg0127; polB	/position=118469 - 124048 (119069 - 123448)	/lenght=5580 (4380)	/codons=1860 (1460)	/complement=true	GC-compoz=55.15981735159817%	/LCI1=1.1414210646561571	/LCI2=0.2417409184372859	p_i1=0.2660643417605874	p_i2=0.16043432584540715	/Tai=0.28584982208757337	/Tei=0.24439089326086644	/EEI=3.357515678894253
atctttgatcagtacgaggccttggctaatctcctccgcaacgttccggatcatattcacgtgttcatcggacccggcaaccacgacgccgcgagaactgccctgccgcagcccggcttttatgaggagtacgcccgcccgatataccgtcttaagaacgtcaccataatcagcaaccccgccctcataaaacttcacggcagggagttccttatagctcatggcaggggaatagaggacgtcgtcaccgagatacccaacaggagccaccaccggccggcggaggcgatggttgagcttctcaagctcaggcacttagccccgaccttcggtgggaaggtacccatcgccccagaccccgaggatctgctcgtcatcgagagcgttcccgatcttttccaggccggccacgtccacgttatgcagtacaagatttacaacggtgtcttcgtcataaacacgggaacatggcaggcccagactgagttccagaagatggtgaacatagttccgacgcccgcgcgcgtgccgataatagacgttgaaaccgcccgtctgcgtgcggttataaacttcgagcagttctgcgagggggtttgaatgggggatgagctctactcacccgggatgaaggcttacttcgaatcactccagagggagattgacagggcctatgagatagcaagaaaagctcgctctcagggaaaagacccaagcctcgacgttgaggttccccaagcaaccgatatggccggccgtgttgagagcctcgtgggtccgccgggcgtcgccgagaggatcagggttcttgtgaaggagtacggcaaggaattggctgcgctgaaggttgttgatgaaatcatcgagggcaagtttggcgaccttgggagcaaggagcgctatgctgagcaggccgtcagaactgccctcgcgatactcaccgagggtatagtctcagctccgctcgagggaatagctgatgtaaaaatcaagcgcaacacctgggccgacaacagcgagtacctggccctctactacgccggcccgataaggagttccggcggaaccgctcaagctttaagcgtcctcgtcggcgactacgtgaggaaaaagcttggcctcgaccgcttcaagccgagcgaggagcatatagagaggatggtcgaggagatagacctctatcatagagccgttacgagactgcagtatcacccagaggccgatgaggtaaggctcgcgatgaggaacatccccattgagataaccggtgaagagaccgataaggtggaagtgagtcacaggaacgttcccggtgtcgagaccaaccacctgcgcggtggagcgattctcgttttggcggagggtgtcctccagaaggcgaaaaagctcgtcaagtacatagacaagatgggcgtggaaggctgggactggataaaggagttcgtggaggccaaagagaagggcaaatccgaggaacccaaggccgacgaatccaaggccgaagattccggagcgagggaggaaatcaccgagaaggtcgagaagggcttctactacgagctctacgagaggtttaaagccaacatcgcccccaacaagaagtacacgaaggagataatcggtggcaggcccctctttgccgagccttcagagaacggtggcttccgcctgcgctacggaaggagtcgcgtcagcggtttcgcgacgtggagcgttaacccggccaccatgctaatcctcgacgagttcatagcgataggaacgcagatgaagaccgagaggcctgggaagggctgtatcgttacccccgcaaccactgttgaggggccaatagtcaagctcaaggacgggagcgtcgtacgggttgacgactacgagacggctcttagggttaaaaacgaaattgaggagattctctacgtcggagatgccctcgtgaacttcggcgacttcgttgagaacaaccagacgcttttgccggccaactacgtcgaggaatggtgggttcaggagctggtgaaggcaatcgaggaactctacgaagtcgagctcaagcccttctccgacaacccgcgcgaggcaatagaagaggccgccgagtacctcgaaatagaccccgatttccttgagagtcttttgagagacccgctccgcgtcaggccgagcgtcgagctggcgatacacctctcaaaggttctggacatacccttccacccctactacaccctctactggaacacgctgaagcctgaggaagtggaggaactccagagggctttgctaaacgcccaaatcgagtgggacgagttcaggaagctgaagttcgcgaggaaggtaatccttgacaacgaccccagaatcaagcgctacctcgagctcctcggcctgccccacaggctcgagaggacagaggacaggaggaaggtcatcgtcgttgactacccgtggagcgccgctctgctcacgcctctcggcaaccttgagtgggagttcaaggctaagccgttccacacggtcattgatataatcaacgagaacaacccgataaagctccgcgacaggggaataagctggataggggccagaatgggcagacccgagaaggccaaggagaggaaaatgaagccccctgttcaggtgctcttcccgattggcctcgctggcgggcagagcagggacattaagaaggccgctgaggagggcaagaccgccaaggtcgagatagccttcttcaggtgcccgaagtgcggacacgttggccccgagcacctctgccccgtctgtgggacgaggaaggagctcctctggcactgccccaagtgcaacgttgattatcctgaaagcgaggctaaggagttcggcttccgctgtccgcgctgtgacgtcgagctgaggccctacgctgagagggaaataaagccctccgaactgctcagaagggcaatggagaacgtcaaggtctacggcatcgacaggctcaagggcgtcaagggtatgacctccggctacaaaatggccgagccccttgaaaagggcctcctgagggttaagaacgacgtttacgttttcaaggacggcacaatccgcttcgacgccaccgacgccccgataacccacttcaagccgaaggagataggggtcagcgttgaaaagcttcgcgaacttggctacacccacgacttcgagggcaagccccttgaacgggacgaccagatagtcgagctgaaggttcaggacataatcctctcctacgaggcgggtaaataccttctcaaggtcgcgcgcttcgttgatgacctgcttgagaagttctacggtctgccgaggttctacaacgccgagaagatggaagacctgataggccacctcgtcatcggtttagcaccccacacctcggccggaatcatcggcaggataatcggcttctccgacgttttggtcggctacgcgcacccgtattatcatgcggcgaagaggaggaactgcttccctggtgatacgagaattttagttcagattgatggaaaacccgcgaggataacgctccgcgagctctacgagctgtttgaaggggaaagctacgagaacatggtctacgtgagacggaagccgaagagggacgttaaggtttactctttcgaccccgagagagggaaggtcgttctcaccgatatcgaggacgttataaaagctccaagcaccgaccacctgattcgcttcgagctcgaactcgggaggagcttcgaaacgaccgtcgaccacccggttctcgtctacgaaaatgggaagttcgtggaaaagagggccttcgaggtgaaggaaggggagttaattggagtttatgagaatgactccataaaaccattcaaaattgaacgcattaaatacgtcaagcctaaagatgactttgtgttctcattgaacgctaaaagctaccataatgtactaataaatgagaatgttgtaacacatcaatgcgacggagatgaggacgctgtcatgctcctcctcgatgcgctactaaacttcagcaagtattacctcccagagaagcgcggcggtaaaatggacgcaccgctggtcgtcaccacgaggctcgacccgcgcgaggttgacagcgaggtccacaacatggatgtcgtccgctattatcccctcgaattctatgaggccacctacgagatgaaatcgccgaaggaaatcaagttcatcgagcgcgttgaagaccgccttggaaagcccgagatgtacgaggggataaagttcactcacgatacggacgatataggcctgggcccgaagatgagcctgtacaaacagctcggcgacatggtcgagaaggtcgagagacagctcgctttagctgagcggattcgcgcggtcgatgagcaccacgtggctgagacgatactcaactcccacctgattcccgacctaaggggcaacctgaggagcttcacgagacaggagttccgttgcgtgaagtgcaacacgaaatacaggaggccgccccttaccggccgctgtccgaagtgcggtggaaaaatcgtcctgacggttagcaaaggcgcggtggaaaagtacctgcccactgcaaagatgctggtcacccgctataacgtcaaggactacacgaggcagaggatttgcctgaccgagaaggacataaagacgctcttcgagaccgttttgcccgaaaagcagaggactttgctcggcttctctgcggacgtctgcgagaagatgattaaggagaggactggttcttccaacggaaagaacggctacctcgacggcttcaacggaaagaacgggaaggtggggaaagcgaagactagcaaagaggttgaaaagaagaatgatgcagaatcccggacaaagaaaaagccctcggagaacctcaagaaggaagtcaagaaggagaaggcgaaggccaagaggaagaagcgcataagcctcgacgagttcttcgggagttgaggggttagctatttataggccttccgcctatttctcttgatgctcgaccagttcaagctcctccccagcgttgcctacctgcgcgtcgagaggcaggccttcataggctactccatgcccctggcggggtggatcggggagtacttgattaattatcagaagctccccaggccgaacttcctcggaagggcgatgagaaagcttgggttctccttggtaggggaggagagagacgaccgttacatcactcagttcttcacgaagaagggcgtttcaataagcgcgagctgggacgtcgagagggaaagtctgtttctccagcttattccgctccgttcgaggctctcccgcggtttaaccgtcaggacggagcacatagagttttacgaccagtacgtggttgggatagaacccgccggtaagcttccgccgggaatcagggggatagggattaaggccctaatcctcgaggatttctatcccgttgagaccccttattggggaatgctccacgaggactgggagagcgagctcaacctgctcgtgatgagggatgaagtttacgactctctaaagcgagaggagtatcgttgtccggtc
>128	N operona: 62	middle	TGAM_0127	gene_poz=(601-2583)	dp1	DNA polymerase II small subunit (dp1/polB)	tg0128	/position=122849 - 126031 (123449 - 125431)	/lenght=3183 (1983)	/codons=1061 (661)	/complement=true	GC-compoz=53.00050428643469%	/LCI1=1.0611111111111111	/LCI2=0.21373737373737375	p_i1=0.20499044144647754	p_i2=0.11480407458151091	/Tai=0.3759132749796479	/Tei=0.20332366712335984	/EEI=2.4709392700841954
ttacgatgccacacagctcagggatatactcatgcagcgcgcaaaggatgcctttaatgaaggcgtcctcgacgacgcggtagttcccctgtgtgcggctcttgccgctcgcgagcacggcgatgcgagaagggcattggatctgctccgtgttgccggtgagatcgctgagcgcgaaggtgcgagcaaggtaaccgaacggcacgtatggctcgcacaggagaagatagagcaggacaccatggaagaggtcataaaaacgcttccccttcactccaaagttctgctccacgcgatcgttctcctggacgagaacggtgaactgccggcaaacacgggggacgtttactccatctacaaatccctatgcgattacattgacctcgaccccctcacccagcgcaggataagtgatctgataaacgaactcgacatgcttggtataataaacgccaaggttgtgagcaagggccgctacggtagaaccaaagaaatccgcctgaacgttaccccccacaaggttaagaaggttttcagtcaggacgatcagctcaggcccctcctcacccttaacctctcccgtcagaggaggttgatctgatgctggttgaagatctaatgcggaacaagtacctcatcaccccttccgcatactacctcctcgagcagtactacaaaaaggatttctctctcgctgagctgataaaatttgccaaggcccggggatcattcgttatcacatcctccatagcggaggagtttctttcgtccaagggcctcatcaccagtgctcctcccgaggcatccgaagttccttccgaaacggggggactagagacctatatttccactggaaaccccgttgaaaaaggccctttagaatcctctaatgatgaaaatatggttgaaacagagagtttttccggaggggagagtttcgtttccactggaaccgatctaaacgaatcccccgttgaagtcgttgttgattccgaggaatccgcacaagaggaggtttcctcagggccttttccagtggaaacgggggagaacgtcgttgatgtccctgacctttatggtgatgaacccctcgatgccgactcaaatggagagctgaacggtgtttcagtggaaaacgggaacggggtcacgccgaagataatctacggggactacggcattccgatagcctacgttggtgaggaggtgcccgaggaagaaaagagctactctgtttacgatgacgttgttataaccccaaaccccgcttttcactaccgtgccgcggagatgcccgacgaatcggaggttgtgtttgatgttaagaatgtgaggctctcccctcccaaggccaacaacgcggccggtaaagagggggagtttctcgttgaggcttatcgcctttatttccgctctcgcctgaagaagatgcgccggattttccgggaaaaccccgagataggtgggatcatcgatataggaaagctcagctatgtccagccaggttcagaagtaacggtcgtgggtttgctcaccgacaagagggagacgagcaaagggtacgtgcttgagctcgaggatgcaacgggcaggataaaggtcttcatcaacagaaacagagaggatgccaagcttgtcatgagtataatgcacgacgcagcgattgctgtttccggtaagtactcgggtaagggtatgatattcgcggatcacatatacctccctgacgttccaaaggttcgctctcccaagccgcccctcaaggagaaggtttatgcagttttactgagcgacatccacgtcggctcaaacaagttctgcgagaaagcctttgagaagtttctcgaatggcttaacggcaacgtcgagaacgagacccatgcagagctcgtaagcaggataaagtacatgatcatagctggcgacgtggtcgatggtgtgggtatctaccccggtcagtacgaggaacttgcgattcccgacatctttgatcagtacgaggccttggctaatctcctccgcaacgttccggatcatattcacgtgttcatcggacccggcaaccacgacgccgcgagaactgccctgccgcagcccggcttttatgaggagtacgcccgcccgatataccgtcttaagaacgtcaccataatcagcaaccccgccctcataaaacttcacggcagggagttccttatagctcatggcaggggaatagaggacgtcgtcaccgagatacccaacaggagccaccaccggccggcggaggcgatggttgagcttctcaagctcaggcacttagccccgaccttcggtgggaaggtacccatcgccccagaccccgaggatctgctcgtcatcgagagcgttcccgatcttttccaggccggccacgtccacgttatgcagtacaagatttacaacggtgtcttcgtcataaacacgggaacatggcaggcccagactgagttccagaagatggtgaacatagttccgacgcccgcgcgcgtgccgataatagacgttgaaaccgcccgtctgcgtgcggttataaacttcgagcagttctgcgagggggtttgaatgggggatgagctctactcacccgggatgaaggcttacttcgaatcactccagagggagattgacagggcctatgagatagcaagaaaagctcgctctcagggaaaagacccaagcctcgacgttgaggttccccaagcaaccgatatggccggccgtgttgagagcctcgtgggtccgccgggcgtcgccgagaggatcagggttcttgtgaaggagtacggcaaggaattggctgcgctgaaggttgttgatgaaatcatcgagggcaagtttggcgaccttgggagcaaggagcgctatgctgagcaggccgtcagaactgccctcgcgatactcaccgagggtatagtctcagctccgctcgagggaatagctgatgtaaaaatcaagcgcaacacctgggccgacaacagcgagtacctggccctctactacgccggcccgataaggagttccggcggaaccgctcaagctttaagcgtcctcgtcggcgactacgtgaggaaaaagcttggcctcgaccgcttcaagccgagcgaggagcatatagagaggatggtcgaggagatagacctctatcatagagccgttacgaga
>129	N operona: 62	last	TGAM_0128	gene_poz=(601-1908)	cdc6	Cell division control protein 6-like protein	tg0129	/position=124831 - 127338 (125431 - 126738)	/lenght=2508 (1308)	/codons=836 (436)	/complement=true	GC-compoz=51.75840978593273%	/LCI1=1.0957854406130267	/LCI2=0.27049808429118777	p_i1=0.23064813881304547	p_i2=0.21320400337675163	/Tai=0.3709742447645117	/Tei=0.29188360303907646	/EEI=2.5162974796607016
atttgaacatgtccagatattcttcatattcttttaaactatcgggtatagtctgaacattgttcatgcaaaagattaaaagctcaagacgtagaaaaaatgggagtgttttcaccaaaactacgaagaaaagataggcgtagcctttccccggttccagtggaaacaaaaccctgggggactacaagttcatttaactatcttggaattttaactgttttcacttatctcacttgctcaaaacaatacattgatgaactaaagctgatagccatttttgttcatttttctttcagtggaaattcagaacgcaccgcttcgttcactttacgtttgtatagtttgatgtccatttatggtcatccggagttcccgtttcctttggaacatcttgcctatccagtggaaacttccctctcgtttgaacaggttcctgacaagcaaaggctataaacccctcatcgtagattggttagctttccactgtgtccggtgcttcgggtggaaagtactgtagcattcgcccaatatttaggaagtttgtgggtataatgtcatgatgtctcattaaaatgtgccaataatgtatgaaaatcagatttggcgtgccctagtgtggcaggaggagtttcgtttccactggaagtaaaatcggtggtgcctatggatgactaccttggctcaatattcgaaaagtaccttcacgccaagaagatcttcaagaacaaagaggtattgcgacacagctacacccctaaagagctccctcacaggagggagcagatagaagagctggcccatattctagttccagttttaaggggtgagacgccttcgaatgttttcgtgtacggtaagaccggtacaggaaagaccgtcacaatcaagttcgtcactgaggaactcaaaaagatctccgataagtacaacgtccccgttgaggtcatttacatcaactgtgagatcgtggacacccagtatcgcgttctggcgaacatcgtcaattatttcaaggaggagagcggcgttgaggtgcccctcgttggctggccgactgatgaagtgtacgcccggcttaaggaggtaattgattctaaggagcgcttcgtgataatagtcctcgacgagatagacaagctcgtgaagaagagcggggacgatatactctactcgctcacgaggatcaacaccgagctttccaaggcgaaggtcagtataatcggcatctcaaacgacctcaagttcaaggagtatctagatgcgcgcgttctatcaagtttgagtgaagaggaggttgttttcccaccttacgatgccacacagctcagggatatactcatgcagcgcgcaaaggatgcctttaatgaaggcgtcctcgacgacgcggtagttcccctgtgtgcggctcttgccgctcgcgagcacggcgatgcgagaagggcattggatctgctccgtgttgccggtgagatcgctgagcgcgaaggtgcgagcaaggtaaccgaacggcacgtatggctcgcacaggagaagatagagcaggacaccatggaagaggtcataaaaacgcttccccttcactccaaagttctgctccacgcgatcgttctcctggacgagaacggtgaactgccggcaaacacgggggacgtttactccatctacaaatccctatgcgattacattgacctcgaccccctcacccagcgcaggataagtgatctgataaacgaactcgacatgcttggtataataaacgccaaggttgtgagcaagggccgctacggtagaaccaaagaaatccgcctgaacgttaccccccacaaggttaagaaggttttcagtcaggacgatcagctcaggcccctcctcacccttaacctctcccgtcagaggaggttgatctgatgctggttgaagatctaatgcggaacaagtacctcatcaccccttccgcatactacctcctcgagcagtactacaaaaaggatttctctctcgctgagctgataaaatttgccaaggcccggggatcattcgttatcacatcctccatagcggaggagtttctttcgtccaagggcctcatcaccagtgctcctcccgaggcatccgaagttccttccgaaacggggggactagagacctatatttccactggaaaccccgttgaaaaaggccctttagaatcctctaatgatgaaaatatggttgaaacagagagtttttccggaggggagagtttcgtttccactggaaccgatctaaacgaatcccccgttgaagtcgttgttgattccgaggaatccgcacaagaggaggtttcctcagggccttttccagtggaaacgggggagaacgtcgttgatgtccctgacctttatggtgatgaacccctcgatgccgactcaaatggagagctgaacggtgtttcagtggaaaacgggaacggggtcacgccgaagataatctacggggactacggcattccgatagcctacgttggtg
>130	N operona: 63	first-last	TGAM_0129	gene_poz=(601-1620)	-	Voltage-gated potassium channel	3 probable transmembrane helices predicted by	/position=126992 - 129211 (127592 - 128611)	/lenght=2220 (1020)	/codons=740 (340)	/complement=false	GC-compoz=52.64705882352941%	/LCI1=1.1809242871189773	/LCI2=0.29498525073746307	p_i1=0.2979563174199388	p_i2=0.2615589898326842	/Tai=0.4434722805357878	/Tei=0.3354030908494158	/EEI=2.1516362979150596
atcaaactatacaaacgtaaagtgaacgaagcggtgcgttctgaatttccactgaaagaaaaatgaacaaaaatggctatcagctttagttcatcaatgtattgttttgagcaagtgagataagtgaaaacagttaaaattccaagatagttaaatgaacttgtagtcccccagggttttgtttccactggaaccggggaaaggctacgcctatcttttcttcgtagttttggtgaaaacactcccattttttctacgtcttgagcttttaatcttttgcatgaacaatgttcagactatacccgatagtttaaaagaatatgaagaatatctggacatgttcaaattaaattcaaaagcaagctgaacagtatatcatttacgtactaaaaaccccaaccaaaacgactttttcaaatgcaatgcccctttaacccgtccatttccgtatcccggttccagtggaaatgaaactctggggggtcttttcgataacgatcgaaaaagacctttgtttccactggaactaaatgttcactagggctcatcccgggggtgtggtgtatcaacgtttttaagctctcttctcgatttcactacatgctacctgtaatcgtcgtgaggcgactgcttcgaatgaggatcaaggtgagcagaaacagattaatccagatagcgcttgtggttctccttttggcagtcgcctttgcagttgcctttgagtactttgagggcgttgacttcttcactgccttctactgggcggttataacgatggcgaccattggctacggtgatgtcactccctcgacagaagggggaagaatcgttgcaatggtagcttctgtcgcggggatctcgacttttacggccctcgtttcccttctggccgagaacttcatttcctcgtccctgaggaggatgatgggcatgcaccgtgttagttactccagccattatctgataattggtcaaggaagtagcgtttcaacctgcgttaacgaacttatgggtgcaatcgagcgcggtgagctaaaacttgccccgatagtggtcctctttcccagcgaggaggagcgcaagaaggttgagcttcctgaggaaatcgaagtcctcataggggatccaacaaaccgggagacccttgagagggcccgagttgacagggcttctcacgtaatcttggccctcgaagacgactccagggcggtcttcgtgaccctcatggtgaagaggatgtccaatgcaaaggttctcgttgaggttctgagcgaggacagcgttgagctcctgaagggtgccggagccgacagggtcatcgtgagcagaagcttggcaggaagacttctcgcgagttccgtcttcgaaccggaagtagttgatgtcatagacgacataacgagttcggttaagggctacgacatcaccgtgattgacggtcggaacttctggggcagaccgtacatagaggtatttcgagagctcaaggagacaaagaacctgtttctcctcggttactaccgtgatggcccggttctcaatcccccgctcgacgagccgattcctgagggtgccagactgatagtattgaggagttctctttccactagaaaactgtgatgtttgagcttatcttgcgaagttttcttttttctgggttttccagtaagatctgggggcttttaaggtttgtttttcgaaaagggcgaaaatcttaaaagattgtcttctcgatttttccgggaaaagctatttaacccccaaactttacctccattaagggtattcccgggtgagtctcatggcgaagaagaaagttgatgaggttaaggagcttgaggagtttgaggagcttgaaatagccgagagctcacagtcatcgtcttcaaagaagaaaaaagggaaggagatcaaaactctggaggatctgccgggtgtcggtcctgccacagctgaaaaacttcgcgaagccggttatgacagcatcgaggccatagcagtcgcttcgcccctcgagctcaaggagatagcgggaataagtgagggcgccgcgcttaagataatccaggccgcaagggaagccgcgaacatagggaccttcatgcgcgccgacgagtacatggagaagaggaggaccataggcaagatttccactggaagcaagagcctcgacaagctcctcggcggaggaatagagacgcaggcgataacagaagtttt
>131	N operona: 64	first	TGAM_0130	gene_poz=(601-1668)	radA	DNA repair and recombination protein RadA (radA)	tg0131	/position=128184 - 130451 (128784 - 129851)	/lenght=2268 (1068)	/codons=756 (356)	/complement=false	GC-compoz=57.490636704119844%	/LCI1=1.203755868544601	/LCI2=0.3650704225352112	p_i1=0.31680152869578776	p_i2=0.40737251732094537	/Tai=0.22855244627035043	/Tei=0.4666352655888508	/EEI=4.157597760705876
aagacgactccagggcggtcttcgtgaccctcatggtgaagaggatgtccaatgcaaaggttctcgttgaggttctgagcgaggacagcgttgagctcctgaagggtgccggagccgacagggtcatcgtgagcagaagcttggcaggaagacttctcgcgagttccgtcttcgaaccggaagtagttgatgtcatagacgacataacgagttcggttaagggctacgacatcaccgtgattgacggtcggaacttctggggcagaccgtacatagaggtatttcgagagctcaaggagacaaagaacctgtttctcctcggttactaccgtgatggcccggttctcaatcccccgctcgacgagccgattcctgagggtgccagactgatagtattgaggagttctctttccactagaaaactgtgatgtttgagcttatcttgcgaagttttcttttttctgggttttccagtaagatctgggggcttttaaggtttgtttttcgaaaagggcgaaaatcttaaaagattgtcttctcgatttttccgggaaaagctatttaacccccaaactttacctccattaagggtattcccgggtgagtctcatggcgaagaagaaagttgatgaggttaaggagcttgaggagtttgaggagcttgaaatagccgagagctcacagtcatcgtcttcaaagaagaaaaaagggaaggagatcaaaactctggaggatctgccgggtgtcggtcctgccacagctgaaaaacttcgcgaagccggttatgacagcatcgaggccatagcagtcgcttcgcccctcgagctcaaggagatagcgggaataagtgagggcgccgcgcttaagataatccaggccgcaagggaagccgcgaacatagggaccttcatgcgcgccgacgagtacatggagaagaggaggaccataggcaagatttccactggaagcaagagcctcgacaagctcctcggcggaggaatagagacgcaggcgataacagaagttttcggtgagttcggaagcggcaaaactcagctcgcgcacaccctcgccgtcatggtccagaaaccgccggaggaagggggcctcggcggttcggtgatatggattgacaccgagaacaccttcaggcccgagaggataaggcagatagccgaggcaaggggtctggaccccgacgaggttctcaagaacatctacgttgcgagggctttcaacagcaaccaccagatgctcctcgtcgagaaggccgaggagataatcaaggagaaggcctcaacagacagaccggttaagctcctcgtcgttgactcgctcatggcccacttcaggagcgagtacgtcggcaggggttcgcttgcggagagacagcagaagctcgccaagcatttggctgacctgcaccgcctcgcggacctctacgacatagccgtcttcgtgacgaaccaggtgcaggccaaaccagatgccttcttcggcgatccgacgaggcccgtcggcggccacatactcgcccattccgcaacgctgagggtctacctcaggaagggcaaggccggaaagcgcgtcgccaggctcatagacagcccgcacctgcccgagggcgaggccgtctttaggattaccgagaagggagttgaggattaatctggattaatctttttaatcccctccccaactcttctccatgcccaaggttgagcttagggagaacccatctccagaggaaataaaactcctcgtcgatttggccatttcctccgagggagtgctcaccatcttcgcccgctgtcgggtccactacgacggcagggccaaaagcgaacttggccccggtgacagggtgattatagttaaacccgacggctctttcttgatacaccagaaggagaagcgcgagcctgtcaactggcaacctcctgggagcgtcgtcaggctggagctccgcgaaaagcccgttctcatctcagttagaaggaagccgagggaaacactggaggtcgagctcgacgaggtttacctaatcaccgtcttccacgcagaggactacgaggagctcgctttgaccggtagtgaggccgagatggccgagctcatcttcgagaaccccgaggtgatagagctcggcttcaagcccctctaccgcgagaagccaataaggcacggcatagttgacgttttgggggttgacagggacggaaaccttgtagttctcgagttgaagcgcaggagagcggatttgcacgc
>132	N operona: 64	last	TGAM_0131	gene_poz=(601-1350)	-	Conserved hypothetical protein	Belongs to DUF91 family	/position=129292 - 131241 (129892 - 130641)	/lenght=1950 (750)	/codons=650 (250)	/complement=false	GC-compoz=56.8%	/LCI1=1.1526104417670682	/LCI2=0.3163319946452476	p_i1=0.27499423737324075	p_i2=0.30536502835795426	/Tai=0.2959339118082537	/Tei=0.37482852552215884	/EEI=3.183794885433747
tcggcggttcggtgatatggattgacaccgagaacaccttcaggcccgagaggataaggcagatagccgaggcaaggggtctggaccccgacgaggttctcaagaacatctacgttgcgagggctttcaacagcaaccaccagatgctcctcgtcgagaaggccgaggagataatcaaggagaaggcctcaacagacagaccggttaagctcctcgtcgttgactcgctcatggcccacttcaggagcgagtacgtcggcaggggttcgcttgcggagagacagcagaagctcgccaagcatttggctgacctgcaccgcctcgcggacctctacgacatagccgtcttcgtgacgaaccaggtgcaggccaaaccagatgccttcttcggcgatccgacgaggcccgtcggcggccacatactcgcccattccgcaacgctgagggtctacctcaggaagggcaaggccggaaagcgcgtcgccaggctcatagacagcccgcacctgcccgagggcgaggccgtctttaggattaccgagaagggagttgaggattaatctggattaatctttttaatcccctccccaactcttctccatgcccaaggttgagcttagggagaacccatctccagaggaaataaaactcctcgtcgatttggccatttcctccgagggagtgctcaccatcttcgcccgctgtcgggtccactacgacggcagggccaaaagcgaacttggccccggtgacagggtgattatagttaaacccgacggctctttcttgatacaccagaaggagaagcgcgagcctgtcaactggcaacctcctgggagcgtcgtcaggctggagctccgcgaaaagcccgttctcatctcagttagaaggaagccgagggaaacactggaggtcgagctcgacgaggtttacctaatcaccgtcttccacgcagaggactacgaggagctcgctttgaccggtagtgaggccgagatggccgagctcatcttcgagaaccccgaggtgatagagctcggcttcaagcccctctaccgcgagaagccaataaggcacggcatagttgacgttttgggggttgacagggacggaaaccttgtagttctcgagttgaagcgcaggagagcggatttgcacgcggtcagccagctcaagcgctacgtcgaaaccctccgcgaggagcacgaaaacgtccgggggatactggttgcgccttcactcacctccggcgccaaaaaactgctcgaaaaggagggccttgagttcaggaagctcgaaccgccgaagagggatggaaaatcgaggggaagacagctcaggctgttttagcccatgctcatctcctgcgggaataactctctaaccctcgccacgaggattccgtcccttctctcgacctcaacgaccctcccaagtcccaccagcttcacctttgccctgcagactgtgatttccctctcgtcgctctcctcccaggggaccctcgtctcaagttctctggcctctatcagctccgcgaggagaccttcggttcctgtggagacgtcctcaaggggatcgtaggtgaggaacagtctgagggcttcttccattgcttcctctattgctaaaacgttcctcgcgctcctgagctctatcgtcctgtaagggttcctcaggagctcgtctaaaacccgtctcgcgattccagcgaggattaccgcctccatgctaccacctcacaggtagatgctctcgtactgcttcatctccttcttcctcgcctgctccatctgctcgtgcatcttcctgagctgctcctcaatcatctcggcctccttgatgagaggttcggttgagacgtcaatcggcgtgagcttcttgagaacctcgataacgttggcagctgccctcgggtctggcctgtcgccgaaggtctcgccgaggagg
>133	N operona: 65	first	TGAM_0132	gene_poz=(601-984)	-	Conserved hypothetical protein	Belongs to DUF473 family	/position=130038 - 131621 (130638 - 131021)	/lenght=1584 (384)	/codons=528 (128)	/complement=true	GC-compoz=56.510416666666664%	/LCI1=1.1233595800524934	/LCI2=0.23700787401574794	p_i1=0.2518444479796696	p_i2=0.1522797483344398	/Tai=0.24286818529300547	/Tei=0.23705177350099582	/EEI=3.5290273875219698
ggctacgtcgagagcccgttcatcccgccgatgagcatagtcctcgaggggaagcccaaccctccgctccgcttctacggcaaggacaacgtaatcgtggcggtagcggacatctacgttccaccaacgctggtgaacgagatagcgaaggaactcgcaagctacctcagcgagatgaaggccgagaaggtaatctccatcggcggaatcggcataggattcttcaaggagaagatggaagtgtggggcgtcggcgcgagagaagagctcaacagggagctcgaagaggccggagcgaagatactccagtacggctcgattatgggaatgagcggaaagcttctgtgggaagctgggcggaggggccttaacgcctacgtcctcctcggcgagaccttcggcgacaggccagacccgagggcagctgccaacgttatcgaggttctcaagaagctcacgccgattgacgtctcaaccgaacctctcatcaaggaggccgagatgattgaggagcagctcaggaagatgcacgagcagatggagcaggcgaggaagaaggagatgaagcagtacgagagcatctacctgtgaggtggtagcatggaggcggtaatcctcgctggaatcgcgagacgggttttagacgagctcctgaggaacccttacaggacgatagagctcaggagcgcgaggaacgttttagcaatagaggaagcaatggaagaagccctcagactgttcctcacctacgatccccttgaggacgtctccacaggaaccgaaggtctcctcgcggagctgatagaggccagagaacttgagacgagggtcccctgggaggagagcgacgagagggaaatcacagtctgcagggcaaaggtgaagctggtgggacttgggagggtcgttgaggtcgagagaagggacggaatcctcgtggcgagggttagagagttattcccgcaggagatgagcatgggctaaaacagcctgagctgtcttcccctcgattttccatccctcttcggcggttcgagcttcctgaactcaaggccctccttttcgagcagttttttggcgccggaggtgagtgaaggcgcaaccagtatcccccggacgttttcgtgctcctcgcggagggtttcgacgtagcgcttgagctggctgaccgcgtgcaaatccgctctcctgcgcttcaactcgagaactacaaggtttccgtccctgtcaacccccaaaacgtcaactatgccgtgccttattggcttctcgcggtagaggggcttgaagccgagctctatcacctcggggttctcgaagatgagctcggccatctcggcctcactaccggtcaaagcgagctcctcgtagtcctctgcgtggaagacggtgattaggtaaacctcgtcgagctcgacctccagtgtttccctcggcttccttctaactgagatgagaacgggcttttcgcggagctccagcctgacgacgctcccaggaggttgccagttgacaggctcgcgcttctccttctggtgtatcaagaaagagccgtcgggtttaactataatcaccctgtcaccg
>134	N operona: 65	last	TGAM_0133	gene_poz=(601-1326)	-	Conserved hypothetical protein	Belongs to DUF75 family	/position=130431 - 132356 (131031 - 131756)	/lenght=1926 (726)	/codons=642 (242)	/complement=true	GC-compoz=56.74931129476584%	/LCI1=1.2088520055325034	/LCI2=0.3297372060857538	p_i1=0.32104218150348335	p_i2=0.33332759797552863	/Tai=0.18062960127863237	/Tei=0.39999483817797576	/EEI=5.27560673433529
caccggagagtacacccacattccgatttcgggcacctatcccgttgaaatccagctgacgggagagtacaatctcaccgaaggacagctcaacaagaagatcacatccagcacaggtatggagggttctattctcacggatcaccccatcaaaaaaggcctgttcccgacgatgaactcaagcagacagataagggtgggacagaatggctactacacaaacatcgtttttgactttcaaggaggtagagggtatttctacacctttcccgttggcgggagcgatgataacccatccggagaagccagcgctcagcgtttcctcaccataagctactccccacatgcaaagtccttcctgacgtattctatcacgataataagggcaacacccaacgccacttacatagtggcaacccctgaaatcccaatcaaactacccggcggcgaagacgggggagaagtggccacttacttcaccgtgataacggcaatgagaacctaaattcggcatccttttccattttggttctcttcttccagcacggcacgcaaactttaataaccttttggaaataaatattccgggggtggtgagagatggaggagaaaccagtcaagctcgtcctgccggaggtaaagaacccgatattcatcgagggttaccccgggataggtctcgtcggccacatagcgggcaactttttggccaaagaactcggaatggaaatgataggctacgtcgagagcccgttcatcccgccgatgagcatagtcctcgaggggaagcccaaccctccgctccgcttctacggcaaggacaacgtaatcgtggcggtagcggacatctacgttccaccaacgctggtgaacgagatagcgaaggaactcgcaagctacctcagcgagatgaaggccgagaaggtaatctccatcggcggaatcggcataggattcttcaaggagaagatggaagtgtggggcgtcggcgcgagagaagagctcaacagggagctcgaagaggccggagcgaagatactccagtacggctcgattatgggaatgagcggaaagcttctgtgggaagctgggcggaggggccttaacgcctacgtcctcctcggcgagaccttcggcgacaggccagacccgagggcagctgccaacgttatcgaggttctcaagaagctcacgccgattgacgtctcaaccgaacctctcatcaaggaggccgagatgattgaggagcagctcaggaagatgcacgagcagatggagcaggcgaggaagaaggagatgaagcagtacgagagcatctacctgtgaggtggtagcatggaggcggtaatcctcgctggaatcgcgagacgggttttagacgagctcctgaggaacccttacaggacgatagagctcaggagcgcgaggaacgttttagcaatagaggaagcaatggaagaagccctcagactgttcctcacctacgatccccttgaggacgtctccacaggaaccgaaggtctcctcgcggagctgatagaggccagagaacttgagacgagggtcccctgggaggagagcgacgagagggaaatcacagtctgcagggcaaaggtgaagctggtgggacttgggagggtcgttgaggtcgagagaagggacggaatcctcgtggcgagggttagagagttattcccgcaggagatgagcatgggctaaaacagcctgagctgtcttcccctcgattttccatccctcttcggcggttcgagcttcctgaactcaaggccctccttttcgagcagttttttggcgccggaggtgagtgaaggcgcaaccagtatcccccggacgttttcgtgctcctcgcggagggtttcgacgtagcgcttgagctggctgaccgcgtgcaaatccgctctcctg
>135	N operona: 66	first-last	TGAM_0134	gene_poz=(601-1890)	-	Conserved hypothetical protein	tg0135	/position=131252 - 133741 (131852 - 133141)	/lenght=2490 (1290)	/codons=830 (430)	/complement=true	GC-compoz=53.72093023255814%	/LCI1=1.0256410256410255	/LCI2=0.19121989121989116	p_i1=0.1800465823989919	p_i2=0.08321938985104743	/Tai=0.4050765412666528	/Tei=0.17489745086594272	/EEI=2.3385292764355268
gttcccttctcgtggacggggaagccaagttctttggccgtctcgtagaatatcctcctcatctccgggcagaaggggtcggccatcgagacgtgggcaaccctgggcccgttgtagaaggtgtagtcgcgcttcttggtgaagtcaatgaactggtcggttatgacgatgtctcccggtttatactcctcgcgaagcgagccaactgccgtaatgcctatgaccctctcaactcccagctccttgagcgcccagatgttcgccctgtagggaacctcgtgcggcgggaactcgtggtgcttgccgtgcctcggtatgaaggcaacttcaacgccctcgatttcgccgatttccaccggagcggaaggccttccgtagggcgtgtggaccttcacggtttctttcggctcgaagacaccgtaaaccccggaaccacctataatgcctatcctcggcatggtcatcaccgtgttaaatgcttgctccactcatataagggttgcctttccggtggagaagtactatcgaagatggtgctcttaatgagggatgagagcgaaaagaatataatctccgcagagtataatccctaggcggcaggtgataagcatggagcgaaaatggatcgctgcggtcgttatcgttttccttatctcatccatcgccctcgcctacgagcggcactctggggaaatggaaaacccctccacgttcgccctcgcactccagccccttcccaacggaaagctcacagtccttgagaaaggatccctcggaaaggttctcggggcaacggtccgcaacggagaatgggtaacctatctaaaggaggactcacacgttctgaagagcgttccagcaccaatagttctttacttcaccagcgacaacaggatcgttgtgggaacgttaaaggacggaaagttaggccaaaccgtcgaactcaacctaaccaaactgctggagcgcgcagggagcggaaacgccggaaagggagtttctgagtgccccaaaggatacgtacaggtttcagataggtactgcattgacgaaaacgagcctgtggttaagggacgtgtgaagctggttcaggagtgggtaccgttcatgggcatgaagatcgacaccgtccgcgagccgatcaacgtggtcagcctctcctgggggataatcctcgacagtacggccgtcgcggattacaccctcaacgtggcgggtacaccggcggcagtgccgggcaacgaatacgatggggagaagctcaggatagcgtacagtcccgagggcatagggcttcggacttcgaacggcagcatcgaacgctacgtgaacctacccctcaggtacctcaccttccagatggaggtcgcgtgctacgatagatacaccggagagtacacccacattccgatttcgggcacctatcccgttgaaatccagctgacgggagagtacaatctcaccgaaggacagctcaacaagaagatcacatccagcacaggtatggagggttctattctcacggatcaccccatcaaaaaaggcctgttcccgacgatgaactcaagcagacagataagggtgggacagaatggctactacacaaacatcgtttttgactttcaaggaggtagagggtatttctacacctttcccgttggcgggagcgatgataacccatccggagaagccagcgctcagcgtttcctcaccataagctactccccacatgcaaagtccttcctgacgtattctatcacgataataagggcaacacccaacgccacttacatagtggcaacccctgaaatcccaatcaaactacccggcggcgaagacgggggagaagtggccacttacttcaccgtgataacggcaatgagaacctaaattcggcatccttttccattttggttctcttcttccagcacggcacgcaaactttaataaccttttggaaataaatattccgggggtggtgagagatggaggagaaaccagtcaagctcgtcctgccggaggtaaagaacccgatattcatcgagggttaccccgggataggtctcgtcggccacatagcgggcaactttttggccaaagaactcggaatggaaatgataggctacgtcgagagcccgttcatcccgccgatgagcatagtcctcgaggggaagcccaaccctccgctccgcttctacggcaaggacaacgtaatcgtggcggtagcggacatctacgttccaccaacgctggtgaacgagatagcgaaggaactcgcaagctacctcagcgagatgaaggccgagaaggtaatctccatcggcggaatcggcataggattcttcaaggagaagatggaagtgtggggcgtcggcgcgagagaagagctcaacagggagctcgaagaggccggagcgaagatactccagtacggctcgattatgggaatgagcggaaagcttctgtgggaagctgggcggaggggcctta
>136	N operona: 67	first-last	TGAM_0135	gene_poz=(601-1374)	mtaP-1	Methylthioadenosine phosphorylase (mtaP)	tg0136	/position=132684 - 134657 (133284 - 134057)	/lenght=1974 (774)	/codons=658 (258)	/complement=false	GC-compoz=55.81395348837209%	/LCI1=0.9896238651102465	/LCI2=0.24474708171206214	p_i1=0.15622287433634402	p_i2=0.165698834168842	/Tai=0.27116326833112825	/Tei=0.24912895075195782	/EEI=3.8990667776446717
tcgttttcgtcaatgcagtacctatctgaaacctgtacgtatcctttggggcactcagaaactccctttccggcgtttccgctccctgcgcgctccagcagtttggttaggttgagttcgacggtttggcctaactttccgtcctttaacgttcccacaacgatcctgttgtcgctggtgaagtaaagaactattggtgctggaacgctcttcagaacgtgtgagtcctcctttagataggttacccattctccgttgcggaccgttgccccgagaacctttccgagggatcctttctcaaggactgtgagctttccgttgggaaggggctggagtgcgagggcgaacgtggaggggttttccatttccccagagtgccgctcgtaggcgagggcgatggatgagataaggaaaacgataacgaccgcagcgatccattttcgctccatgcttatcacctgccgcctagggattatactctgcggagattatattcttttcgctctcatccctcattaagagcaccatcttcgatagtacttctccaccggaaaggcaacccttatatgagtggagcaagcatttaacacggtgatgaccatgccgaggataggcattataggtggttccggggtttacggtgtcttcgagccgaaagaaaccgtgaaggtccacacgccctacggaaggccttccgctccggtggaaatcggcgaaatcgagggcgttgaagttgccttcataccgaggcacggcaagcaccacgagttcccgccgcacgaggttccctacagggcgaacatctgggcgctcaaggagctgggagttgagagggtcataggcattacggcagttggctcgcttcgcgaggagtataaaccgggagacatcgtcataaccgaccagttcattgacttcaccaagaagcgcgactacaccttctacaacgggcccagggttgcccacgtctcgatggccgaccccttctgcccggagatgaggaggatattctacgagacggccaaagaacttggcttccccgtccacgagaagggaacctacgtctgtattgaaggcccgaggttctctactagagcggagagcttcatgtttaggcagtacgcccacataataggaatgacgctcgtcccagaggtaaacctggctagggagcttggaatgtgctacgtcaacatcgcaactgttacagactacgacgtctgggccgagaagccggtcgatgcgcaagaggtcctcaaggttatggccgagaacaactacaaggttcaggagcttcttaagaagggcatcccgaggattcctgaggagaggaactgcggctgcgccgatgtgctgaagacgatgtttgtttgagctgggtggttactctgttttctatttttatgttgaactctgctttagctcatcacaatttagccgggaatttggaaaactttaaaatcttcagttccctcttagagtggtggtcgccgtgaggaaagcccttgcgattgctccggtggtgttctttctcctgatttcggggtttgtctcggcctacgagttccaggcctatggctatgtaacaaaggtggttgacggcgatacagtgtggttccactcctactatggttatagggccggagaaaccttcaaggttcgcttcgccgacataaacgctcccgaactctacacggcggaaggtaaggagtccaaggctgccctggaatggctcttcgatacctacggacgtcacgtttacctcgacgttgatgacgtttacgaaaccgaccactatggcagggttgtggccgttgtgtacctccccttctggtattatggctatgccctcaacgtcaacgaatggctggtggagagcggctacgcgagaatctggaaccattataacgagtttaacccctattcatggggtctctgggttccgatttgagaactcttcttttccgacatctt
>137	N operona: 68	first	TGAM_0136	gene_poz=(601-1071)	-	Thermonuclease-like protein	1 probable transmembrane helix predicted by modhmm	/position=133564 - 135234 (134164 - 134634)	/lenght=1671 (471)	/codons=557 (157)	/complement=false	GC-compoz=53.29087048832272%	/LCI1=0.9508547008547008	/LCI2=0.20512820512820515	p_i1=0.13243114798518757	p_i2=0.10214904172867678	/Tai=0.36190850441407796	/Tei=0.19193413755580913	/EEI=2.6436150911479896
cgggagacatcgtcataaccgaccagttcattgacttcaccaagaagcgcgactacaccttctacaacgggcccagggttgcccacgtctcgatggccgaccccttctgcccggagatgaggaggatattctacgagacggccaaagaacttggcttccccgtccacgagaagggaacctacgtctgtattgaaggcccgaggttctctactagagcggagagcttcatgtttaggcagtacgcccacataataggaatgacgctcgtcccagaggtaaacctggctagggagcttggaatgtgctacgtcaacatcgcaactgttacagactacgacgtctgggccgagaagccggtcgatgcgcaagaggtcctcaaggttatggccgagaacaactacaaggttcaggagcttcttaagaagggcatcccgaggattcctgaggagaggaactgcggctgcgccgatgtgctgaagacgatgtttgtttgagctgggtggttactctgttttctatttttatgttgaactctgctttagctcatcacaatttagccgggaatttggaaaactttaaaatcttcagttccctcttagagtggtggtcgccgtgaggaaagcccttgcgattgctccggtggtgttctttctcctgatttcggggtttgtctcggcctacgagttccaggcctatggctatgtaacaaaggtggttgacggcgatacagtgtggttccactcctactatggttatagggccggagaaaccttcaaggttcgcttcgccgacataaacgctcccgaactctacacggcggaaggtaaggagtccaaggctgccctggaatggctcttcgatacctacggacgtcacgtttacctcgacgttgatgacgtttacgaaaccgaccactatggcagggttgtggccgttgtgtacctccccttctggtattatggctatgccctcaacgtcaacgaatggctggtggagagcggctacgcgagaatctggaaccattataacgagtttaacccctattcatggggtctctgggttccgatttgagaactcttcttttccgacatctttttaacttccagcggaaacacacccctttaaaaggagggatcgccatgagcgttctcatcaggaacggttacgtggtttacggtgaaaacctcgaggttattaaagcagacgtcctcatcgagggcaacagaatcgtcgaggtcaagaggggaatcaacgaacccgctgacacggtcatagacgccaccggaaaggtcgtttcccctggattcgttaacctgcacacccactctccgatggggctctttaggggcttagcagacgatttgccgcttatggagtggctggaaaagcacatctggccaagggaggcgaagctaacgcgcgagcacatcaaggtcggggcttatctcggagcgcttgaaatgattaagaccggcacgacaaccttcctcgacatgtacttccagatggacgccgttgcagaggcaatcttcgaggcgggccttcgtggatacctgagctatggcatgatagacctcggcgaccccgagaggacggagaaggagctcagcgaagccatccgcgagatgagggcgatagaaaagctcaactccgacagggttcacttcgtct
>138	N operona: 68	last	TGAM_0137	gene_poz=(601-1947)	-	Metal-dependent chlorohydrolase family protein	tg0138	/position=134031 - 136577 (134631 - 135977)	/lenght=2547 (1347)	/codons=849 (449)	/complement=false	GC-compoz=54.56570155902004%	/LCI1=1.146577380952381	/LCI2=0.24739583333333345	p_i1=0.27016850178480517	p_i2=0.17039040871136285	/Tai=0.3195835123989804	/Tei=0.2533513678402266	/EEI=2.967181061348493
gatgtgctgaagacgatgtttgtttgagctgggtggttactctgttttctatttttatgttgaactctgctttagctcatcacaatttagccgggaatttggaaaactttaaaatcttcagttccctcttagagtggtggtcgccgtgaggaaagcccttgcgattgctccggtggtgttctttctcctgatttcggggtttgtctcggcctacgagttccaggcctatggctatgtaacaaaggtggttgacggcgatacagtgtggttccactcctactatggttatagggccggagaaaccttcaaggttcgcttcgccgacataaacgctcccgaactctacacggcggaaggtaaggagtccaaggctgccctggaatggctcttcgatacctacggacgtcacgtttacctcgacgttgatgacgtttacgaaaccgaccactatggcagggttgtggccgttgtgtacctccccttctggtattatggctatgccctcaacgtcaacgaatggctggtggagagcggctacgcgagaatctggaaccattataacgagtttaacccctattcatggggtctctgggttccgatttgagaactcttcttttccgacatctttttaacttccagcggaaacacacccctttaaaaggagggatcgccatgagcgttctcatcaggaacggttacgtggtttacggtgaaaacctcgaggttattaaagcagacgtcctcatcgagggcaacagaatcgtcgaggtcaagaggggaatcaacgaacccgctgacacggtcatagacgccaccggaaaggtcgtttcccctggattcgttaacctgcacacccactctccgatggggctctttaggggcttagcagacgatttgccgcttatggagtggctggaaaagcacatctggccaagggaggcgaagctaacgcgcgagcacatcaaggtcggggcttatctcggagcgcttgaaatgattaagaccggcacgacaaccttcctcgacatgtacttccagatggacgccgttgcagaggcaatcttcgaggcgggccttcgtggatacctgagctatggcatgatagacctcggcgaccccgagaggacggagaaggagctcagcgaagccatccgcgagatgagggcgatagaaaagctcaactccgacagggttcacttcgtctttgggccgcatgcgccttacacctgctcccttgcccttctgaaggaagttaggaagctcgcggacgaacacaataagctgataacgattcacgtggccgagacgatggccgagctcggaaagatccaagaaaggtatggaaagagccccgtcgttctgctcgacgaaatcggcttcttcgggagcgatgttatcatagcgcatggcgtctggctagacagcagggacatagcgattctcgcgaggaacggcgtcactgttgcacacaatccagcgagcaacatgaagctggccagcggtgtcatgcctctccagaggcttctcaacgccggggttaacgtcggccttggaaccgatggctcggcgagcaacaacaacctcgacatggtagaggagatgaagttagctgcgttgctccacaaggtccacaaccttgacccgacggtggcagatgcaaggactgttttcaagatggccactcagaatggtgcaaaagcgctccgcctcaacgccggcgttataaagcccggctatctggccgacgtggttatcttcgacttcaatcagcctcacctgaggccgataaacgacgttgttagccatcttgtctactccgcaaacggcaacgacgtcgagacgacaatagttgacggcaaaatcctgatgttggatcgcgaggttctgacgctcgacgaagaaaagatattccagagggtggaggaggccgttgaaagcctctcctgactttatcctccaaagtactcctccacgagctccttcgcggagggcttgtaaagttccagaacttcaatgtcctcgatgacgtttccctcgcggagtttgagctttacctttcccccgtaaacctgaagatcgtccagcatgccgtaaatggcgtcctctgcctcaagaggggttttaaacttcattatgtactcctcgccgtccggaaggatgagcttgatccagtactcgttcttcctcttgaacggcctcgtcaccttgggcttgaagttctcaacgattatttccacgcgatcacctccgcgctcgatgaccttgaggttctctaacctttagccctttgaatttttaagggttcccatcgaacggaaggttcagattgagctccctgctcttctccactatcctttcgagcggcacaaccgcactcctggccccgaccttttggacggtcagataggccagcaacatgcccagctttgcggaatcctccagagaccagcccttcagcactccgaagatgattcccgcagcgaaggaatcgccggcacccgttgagtccacgaccttcgcgctgagcccccggatctcctttatcct
>139	N operona: 69	first-last	TGAM_0138	gene_poz=(601-888)	-	Conserved hypothetical protein	tg0139	/position=135380 - 136867 (135980 - 136267)	/lenght=1488 (288)	/codons=496 (96)	/complement=true	GC-compoz=50.34722222222222%	/LCI1=1.249122807017544	/LCI2=0.20280701754385955	p_i1=0.35490231525192845	p_i2=0.0988572728521201	/Tai=0.15172898408879076	/Tei=0.1889715455669081	/EEI=5.550222034731888
agctggacttcgactacatgaagagggcaagacacatccacctttcgtccaatccacccagaataatcagagaggccattgaattcgcaagtgagaacgggataacggtctccctagacattggagaagcccccctccccgaggacgtggaggagaggatagactacctcttgatgaacgaggacgagtacaggcggaagtttggttcactagatccaagcctatcaaaggccaagaacctcataataacgctgaacggcggcggggcaattgtcagggaccaacagggcaggataaaggagatccgggggctcagcgcgaaggtcgtggactcaacgggtgccggcgattccttcgctgcgggaatcatcttcggagtgctgaagggctggtctctggaggattccgcaaagctgggcatgttgctggcctatctgaccgtccaaaaggtcggggccaggagtgcggttgtgccgctcgaaaggatagtggagaagagcagggagctcaatctgaaccttccgttcgatgggaacccttaaaaattcaaagggctaaaggttagagaacctcaaggtcatcgagcgcggaggtgatcgcgtggaaataatcgttgagaacttcaagcccaaggtgacgaggccgttcaagaggaagaacgagtactggatcaagctcatccttccggacggcgaggagtacataatgaagtttaaaacccctcttgaggcagaggacgccatttacggcatgctggacgatcttcaggtttacgggggaaaggtaaagctcaaactccgcgagggaaacgtcatcgaggacattgaagttctggaactttacaagccctccgcgaaggagctcgtggaggagtactttggaggataaagtcaggagaggctttcaacggcctcctccaccctctggaatatcttttcttcgtcgagcgtcagaacctcgcgatccaacatcaggattttgccgtcaactattgtcgtctcgacgtcgttgccgtttgcggagtagacaagatggctaacaacgtcgtttatcggcctcaggtgaggctgattgaagtcgaagataaccacgtcggccagatagccgggctttataacgccggcgttgaggcggagcgcttttgcaccattctgagtggccatcttgaaaacagtccttgcatctgccaccgtcgggtcaaggttgtggaccttgtggagcaacgcagctaacttcatctcctctaccatgtcgaggttgttgttgctcgccgagccatcggttccaaggccgacgttaaccccggcgttgagaagcctctggagaggcatgacaccgctggccagcttcatgttgctcgctggattgtgtgcaacagtgacgccgttcctcgcgagaatcgctatgtccctgctgtctagccagacgccatgcgctatgataacatcgctcccgaagaagccgatttcgtcgagcagaacgacgggg
>140	N operona: 70	first-last	TGAM_0139	gene_poz=(601-1488)	rbsK	Sugar kinase, putative ribokinase (rbsK)	tg0140	/position=135726 - 137813 (136326 - 137213)	/lenght=2088 (888)	/codons=696 (296)	/complement=true	GC-compoz=53.04054054054054%	/LCI1=0.9751412429378531	/LCI2=0.1935593220338983	p_i1=0.14710271691405608	p_i2=0.08626811351234573	/Tai=0.35841386352164695	/Tei=0.17764130216111115	/EEI=2.427783008797049
gggagcgtccctctgggcgatttcgacgtcaacttccctgatctccacgactccggcctcgtggaggtaagtgagcagtttgtccctgtatctctcaagggttatcagctcaaccttgagcatctcagccggccggaacatgctcaactccctctcacgagttgtactgcggcagaaacggccttctcaaagttctgggtggctttaactttcatctcctcgatctccttttctccagcttcggtgatcttcctagcctcctcttcgccttcctttctggccttctcgacgagttcctctccctcagccctcgccttttcgatgatctcctcctcgatgagctttgcctctgattttgctttttcaatgattttctttgcttccgccttcgctccttcaattctcgcctctgcttctttttcggcatcaacaatgcgcttgatgacgtcctccatgattggccccccatgaatattgaaaacaggttccagcttccgctttggctaacctaattcaccttaaataatttgtggtgggggaaacctcgaaacccaaaaccagaaaaggacaaatgacaaagaccgatggggggatgaccgaatgttcgacgtgattggaataggaaacctcaactacgacataataatgctagtggatcgctttccagaattccatgaaaagatttcggccaaaaaagccgtcttcgggctgggaggtgcagcggggaacacgattacgtggcttgcccatatggggctgaaaactggcttcataggtgccgttggaaacgacgaggtcggacgggctcacattgagtacttcaaaagaattggagttgacaccggtggaataaaggtggtagatgtcccatcgggcatagccgtcgcgataattcacggggaggataaaaggatcgttaaatacctcggtgctaacgagaaacgggagctggacttcgactacatgaagagggcaagacacatccacctttcgtccaatccacccagaataatcagagaggccattgaattcgcaagtgagaacgggataacggtctccctagacattggagaagcccccctccccgaggacgtggaggagaggatagactacctcttgatgaacgaggacgagtacaggcggaagtttggttcactagatccaagcctatcaaaggccaagaacctcataataacgctgaacggcggcggggcaattgtcagggaccaacagggcaggataaaggagatccgggggctcagcgcgaaggtcgtggactcaacgggtgccggcgattccttcgctgcgggaatcatcttcggagtgctgaagggctggtctctggaggattccgcaaagctgggcatgttgctggcctatctgaccgtccaaaaggtcggggccaggagtgcggttgtgccgctcgaaaggatagtggagaagagcagggagctcaatctgaaccttccgttcgatgggaacccttaaaaattcaaagggctaaaggttagagaacctcaaggtcatcgagcgcggaggtgatcgcgtggaaataatcgttgagaacttcaagcccaaggtgacgaggccgttcaagaggaagaacgagtactggatcaagctcatccttccggacggcgaggagtacataatgaagtttaaaacccctcttgaggcagaggacgccatttacggcatgctggacgatcttcaggtttacgggggaaaggtaaagctcaaactccgcgagggaaacgtcatcgaggacattgaagttctggaactttacaagccctccgcgaaggagctcgtggaggagtactttggaggataaagtcaggagaggctttcaacggcctcctccaccctctggaatatcttttcttcgtcgagcgtcagaacctcgcgatccaacatcaggattttgccgtcaactattgtcgtctcgacgtcgttgccgtttgcggagtagacaagatggctaacaacgtcgtttatcggcctcaggtgaggctgattgaagtcgaagataaccacgtcggccagatagccgggctttataacgccggcgttgaggcggagcgcttt
>141	N operona: 71	first	TGAM_0140	gene_poz=(601-912)	atpH	Archaeal/vacuolar-type H+-ATPase subunit H	tg0141	/position=136759 - 138270 (137359 - 137670)	/lenght=1512 (312)	/codons=504 (104)	/complement=false	GC-compoz=50.0%	/LCI1=0.7216828478964401	/LCI2=0.12103559870550164	p_i1=0.035541823740083626	p_i2=0.018927381427040053	/Tai=0.24341096679969998	/Tei=0.11703464328433605	/EEI=3.7516325264351953
accgttatcccgttctcacttgcgaattcaatggcctctctgattattctgggtggattggacgaaaggtggatgtgtcttgccctcttcatgtagtcgaagtccagctcccgtttctcgttagcaccgaggtatttaacgatccttttatcctccccgtgaattatcgcgacggctatgcccgatgggacatctaccacctttattccaccggtgtcaactccaattcttttgaagtactcaatgtgagcccgtccgacctcgtcgtttccaacggcacctatgaagccagttttcagccccatatgggcaagccacgtaatcgtgttccccgctgcacctcccagcccgaagacggcttttttggccgaaatcttttcatggaattctggaaagcgatccactagcattattatgtcgtagttgaggtttcctattccaatcacgtcgaacattcggtcatccccccatcggtctttgtcatttgtccttttctggttttgggtttcgaggtttcccccaccacaaattatttaaggtgaattaggttagccaaagcggaagctggaacctgttttcaatattcatggggggccaatcatggaggacgtcatcaagcgcattgttgatgccgaaaaagaagcagaggcgagaattgaaggagcgaaggcggaagcaaagaaaatcattgaaaaagcaaaatcagaggcaaagctcatcgaggaggagatcatcgaaaaggcgagggctgagggagaggaactcgtcgagaaggccagaaaggaaggcgaagaggaggctaggaagatcaccgaagctggagaaaaggagatcgaggagatgaaagttaaagccacccagaactttgagaaggccgtttctgccgcagtacaactcgtgagagggagttgagcatgttccggccggctgagatgctcaaggttgagctgataacccttgagagatacagggacaaactgctcacttacctccacgaggccggagtcgtggagatcagggaagttgacgtcgaaatcgcccagagggacgctcccaacgagttctaccgcaaggccgcttcctatgcgatcacgatctccaggatggccgactttctgaaggcccatctgccggccaggggaggggggattaaggagttcatctttcccaaggagccggagagaaaggagtatcactaccggggcatagaggagctcataaaggacacggaaaagtttctcgcggaggtagagccccttatcaaggccgttgaaggcaggataagctccataaacactgagatagaaaggatcaaggccgatatggagatccttgaaatcctgtcatccttcaacatcgacgtctcttacctcagacacagcggaaccgtcacggttctcgttgggacggttgacagggctaagttcccctccctcagggaggagctctcctcggctctcgagggaaaggttgccattgtccacagggatctcaaggacaccgttgtcatgg
>142	N operona: 71	middle	TGAM_0141	gene_poz=(601-2607)	atpI	Archaeal/vacuolar-type H+-ATPase subunit I	7 probable transmembrane helices predicted by	/position=137073 - 140279 (137673 - 139679)	/lenght=3207 (2007)	/codons=1069 (669)	/complement=false	GC-compoz=54.359740906826104%	/LCI1=1.1157684630738522	/LCI2=0.28617764471057866	p_i1=0.24594462196637357	p_i2=0.24388162437703445	/Tai=0.24916041857712024	/Tei=0.31949346193933104	/EEI=3.816847963924345
ccacgtaatcgtgttccccgctgcacctcccagcccgaagacggcttttttggccgaaatcttttcatggaattctggaaagcgatccactagcattattatgtcgtagttgaggtttcctattccaatcacgtcgaacattcggtcatccccccatcggtctttgtcatttgtccttttctggttttgggtttcgaggtttcccccaccacaaattatttaaggtgaattaggttagccaaagcggaagctggaacctgttttcaatattcatggggggccaatcatggaggacgtcatcaagcgcattgttgatgccgaaaaagaagcagaggcgagaattgaaggagcgaaggcggaagcaaagaaaatcattgaaaaagcaaaatcagaggcaaagctcatcgaggaggagatcatcgaaaaggcgagggctgagggagaggaactcgtcgagaaggccagaaaggaaggcgaagaggaggctaggaagatcaccgaagctggagaaaaggagatcgaggagatgaaagttaaagccacccagaactttgagaaggccgtttctgccgcagtacaactcgtgagagggagttgagcatgttccggccggctgagatgctcaaggttgagctgataacccttgagagatacagggacaaactgctcacttacctccacgaggccggagtcgtggagatcagggaagttgacgtcgaaatcgcccagagggacgctcccaacgagttctaccgcaaggccgcttcctatgcgatcacgatctccaggatggccgactttctgaaggcccatctgccggccaggggaggggggattaaggagttcatctttcccaaggagccggagagaaaggagtatcactaccggggcatagaggagctcataaaggacacggaaaagtttctcgcggaggtagagccccttatcaaggccgttgaaggcaggataagctccataaacactgagatagaaaggatcaaggccgatatggagatccttgaaatcctgtcatccttcaacatcgacgtctcttacctcagacacagcggaaccgtcacggttctcgttgggacggttgacagggctaagttcccctccctcagggaggagctctcctcggctctcgagggaaaggttgccattgtccacagggatctcaaggacaccgttgtcatggtcctcgctttcctgacgaaggattacgacagggccaaccctgttctcgcgaagcactcctttgagaggcttgagattccaaggggtgaagggacgccctctgagctcctcaaggagtaccgcaggatgctctccaagaaactcgatgaactggagagggttcacagggaagccagcgagatagcggagaagtactaccgtgatgttctcttctaccttgagctcgttgagaacgagcgcaacaaggccaacgccctcaacctgctcgccagaaccaacatgaccttcgctttgagcggttgggttcccgaggaggacgctaagaaggttgaggagggcgtcaaagagataacgaacggagtggtttacatttccttcaagaagcccaagaaggaggaaatcgaggagattccaattaagctcaagaaccccggctgggcgagacccttcgagatgctcaccgagatgtacggcgttccgagatacgacgagatagacccgactccgattatagccttcacgtactcgttcttcttcggcttcatgctcaccgacttcctctacggtctcatcgtcggcataatcgcggccctgctcgtcaaaggccacaagaagttcaacgacggaacctacaagttcgcctacacccttctctggagctcggtcttcactatgctcatgggaatcctcttcggcagttacttcggcaacgcgggagacatcgtccttcagtacgtcacgggcaacccgaacgcccagttctggcgcattgctgacgctttgaaagatccgatgttcgtcctgatccttgcccttgccataggcctggcgcacctgttcacgggctacaccctaggcttcatagtcaagtggaagaacggcgacgtcaaaggggccatccttgaacagctcccctggatgctggttataatcgccgtagtcctcttcgcgaccaagaacgcctctcttgcaacgcctgccaaggtactctttggaatcggcatagtcctcttcgcaatcggtgaaatagtcgccaacggtggcctagcagcgctgctgataatctcggacttcttcggcttcgtggggacgtggcttagctacgcaaggcttatggccctggcactggcaaccagcggaatagcgatggtcatcaacgtcttagctggaatggtctggggaattaagataagcgtcgttccgctcggaatcgtcatagggctgattatcttcatcgggggccagttgttctcgaccgccataaacgccctcggtgccttcgttcactctctccgtcttcagtacgttgaatttttcggaacattttattccggtgatggaaagcccttcgagcccttcagggcgaggagggtgttttcaaagcttaagctcgaaagtggaagcgaatgaggaggtgtatggagtatggatccgatagtttacgtatccctcggagccgccctcgcggcgggactggctggggcagcctctgcctttggagttggtatagcaggtgctgcagctgcaggagctgttgcagaagacgagaagaacttcaaaaacgcgctgatactcgagggcctgccaatgacccagagtatctacggcctcattacgctgttcctgatcctgctcagcgcggggatcataggcggcggcttcaagtttgctaagcccaacatggacaacatcgttaagagcgctatcctgctcggtgccggtctcaccgtcggcctcacgggcctctccgctataccgcagggtatcatcgccggtgccagcatcggtgccgttgccaagaacccgaagaccttcactcagggtatcatctttgccgctatggcagagaccatggccatcttcggtctcgtcggtgcgctcatcatgatcgccaccggcgttggtctctgagcccctttcctttcattactcgtacggaggaaggaaaatggagggtgcagaactcatcattcaggagatacacagggaggcggagcagaagattcagta
>143	N operona: 71	middle	TGAM_0142	gene_poz=(601-1086)	atpK	Archaeal/vacuolar-type H+-ATPase, subunit K	4 probable transmembrane helices predicted by	/position=139095 - 140780 (139695 - 140180)	/lenght=1686 (486)	/codons=562 (162)	/complement=false	GC-compoz=58.64197530864198%	/LCI1=1.1221532091097308	/LCI2=0.4805383022774328	p_i1=0.2509037180369234	p_i2=0.629169134960954	/Tai=0.27115026674142506	/Tei=0.6662522214648585	/EEI=4.028897102503752
ctggcgcacctgttcacgggctacaccctaggcttcatagtcaagtggaagaacggcgacgtcaaaggggccatccttgaacagctcccctggatgctggttataatcgccgtagtcctcttcgcgaccaagaacgcctctcttgcaacgcctgccaaggtactctttggaatcggcatagtcctcttcgcaatcggtgaaatagtcgccaacggtggcctagcagcgctgctgataatctcggacttcttcggcttcgtggggacgtggcttagctacgcaaggcttatggccctggcactggcaaccagcggaatagcgatggtcatcaacgtcttagctggaatggtctggggaattaagataagcgtcgttccgctcggaatcgtcatagggctgattatcttcatcgggggccagttgttctcgaccgccataaacgccctcggtgccttcgttcactctctccgtcttcagtacgttgaatttttcggaacattttattccggtgatggaaagcccttcgagcccttcagggcgaggagggtgttttcaaagcttaagctcgaaagtggaagcgaatgaggaggtgtatggagtatggatccgatagtttacgtatccctcggagccgccctcgcggcgggactggctggggcagcctctgcctttggagttggtatagcaggtgctgcagctgcaggagctgttgcagaagacgagaagaacttcaaaaacgcgctgatactcgagggcctgccaatgacccagagtatctacggcctcattacgctgttcctgatcctgctcagcgcggggatcataggcggcggcttcaagtttgctaagcccaacatggacaacatcgttaagagcgctatcctgctcggtgccggtctcaccgtcggcctcacgggcctctccgctataccgcagggtatcatcgccggtgccagcatcggtgccgttgccaagaacccgaagaccttcactcagggtatcatctttgccgctatggcagagaccatggccatcttcggtctcgtcggtgcgctcatcatgatcgccaccggcgttggtctctgagcccctttcctttcattactcgtacggaggaaggaaaatggagggtgcagaactcatcattcaggagatacacagggaggcggagcagaagattcagtacatactcagtgaggcacagcgcgaagcggagaagctcaaggaggaggcgagaaagagggctcagtcccaggccgagtggatactcaggaaggctaagacccaggccgagatagagaagcagaggataatagcgaacgccaagcttgaggtcagaaggaaaaagctcgccgttcaggaggagctcataggagaggttctttcggcaatgagggagaagctggccgcccttccggacgacgagtacttcgaggccctcgtcagtctcaccaaagaggcaattgaagagctcgggaccaagaagatcgtcctccgctcgaacgagaggacgctcaagctcattgattccagaatggaagagttctcggagaaggtgggcgttgaggtttccttaggtgagcccatcgagtgcatcggcggcgtcctcgtggagagcccggacggcacggttagggtggacaacacctttgacgcgaggatagagaggcttgagagcgagcttag
>144	N operona: 71	middle	TGAM_0143	gene_poz=(601-1194)	atpE	Archaeal/vacuolar-type H+-ATPase, subunit E	tg0144	/position=139618 - 141411 (140218 - 140811)	/lenght=1794 (594)	/codons=598 (198)	/complement=false	GC-compoz=56.73400673400673%	/LCI1=1.0186125211505923	/LCI2=0.21928934010152284	p_i1=0.17527383923388495	p_i2=0.12332582474534066	/Tai=0.17338611819226568	/Tei=0.2109932422708066	/EEI=5.381187985513196
tcgagcccttcagggcgaggagggtgttttcaaagcttaagctcgaaagtggaagcgaatgaggaggtgtatggagtatggatccgatagtttacgtatccctcggagccgccctcgcggcgggactggctggggcagcctctgcctttggagttggtatagcaggtgctgcagctgcaggagctgttgcagaagacgagaagaacttcaaaaacgcgctgatactcgagggcctgccaatgacccagagtatctacggcctcattacgctgttcctgatcctgctcagcgcggggatcataggcggcggcttcaagtttgctaagcccaacatggacaacatcgttaagagcgctatcctgctcggtgccggtctcaccgtcggcctcacgggcctctccgctataccgcagggtatcatcgccggtgccagcatcggtgccgttgccaagaacccgaagaccttcactcagggtatcatctttgccgctatggcagagaccatggccatcttcggtctcgtcggtgcgctcatcatgatcgccaccggcgttggtctctgagcccctttcctttcattactcgtacggaggaaggaaaatggagggtgcagaactcatcattcaggagatacacagggaggcggagcagaagattcagtacatactcagtgaggcacagcgcgaagcggagaagctcaaggaggaggcgagaaagagggctcagtcccaggccgagtggatactcaggaaggctaagacccaggccgagatagagaagcagaggataatagcgaacgccaagcttgaggtcagaaggaaaaagctcgccgttcaggaggagctcataggagaggttctttcggcaatgagggagaagctggccgcccttccggacgacgagtacttcgaggccctcgtcagtctcaccaaagaggcaattgaagagctcgggaccaagaagatcgtcctccgctcgaacgagaggacgctcaagctcattgattccagaatggaagagttctcggagaaggtgggcgttgaggtttccttaggtgagcccatcgagtgcatcggcggcgtcctcgtggagagcccggacggcacggttagggtggacaacacctttgacgcgaggatagagaggcttgagagcgagcttagggctaccgttgccaaggccctcttcgggtgaggaccatgggagccgagacagtaacggccatccttgacactactctgggcgtggtcttcacttggcttggctggaagactgccaagataatcaggaagtacaccccctactcctaccccaacgcgaggatcaatgcgatggaggccaagctgttaactgggcagaggttcaacgagctggccgagagcaggacgcttcagaacttcatcgtgaacttggaggacactgactacaaggttcacctctcgggcgtgactgaggatccccttgaaatcgagagggcctttgagagggcactcgcttcgacgtacctcctgatggaggagatccttccgaagagggtcagcggcttcttcaggctcctcctcgaggagtgggacgtcaggaacatagcgagcgttgtcaaggcaaaggtcaggggagagccagcgatcgactacgtggtcgagatcgggactatggtaccaaaggtcaaggctattgcagaggcgaagaccatggaggaaatcctggtgatccttgagggaacaccctacgaggagcactaccagaggcttctcctcggtgaaatagacgtcgatcagtttgaaaccgagctct
>145	N operona: 71	middle	TGAM_0144	gene_poz=(601-1701)	atpC	Archaeal/vacuolar-type H+ ATPase, subunit C	tg0145	/position=140217 - 142517 (140817 - 141917)	/lenght=2301 (1101)	/codons=767 (367)	/complement=false	GC-compoz=54.677565849227975%	/LCI1=1.1083788706739526	/LCI2=0.2378870673952641	p_i1=0.2402475539418016	p_i2=0.15378183304499154	/Tai=0.2254332623207217	/Tei=0.23840364974049238	/EEI=3.809128795775808
aatggagggtgcagaactcatcattcaggagatacacagggaggcggagcagaagattcagtacatactcagtgaggcacagcgcgaagcggagaagctcaaggaggaggcgagaaagagggctcagtcccaggccgagtggatactcaggaaggctaagacccaggccgagatagagaagcagaggataatagcgaacgccaagcttgaggtcagaaggaaaaagctcgccgttcaggaggagctcataggagaggttctttcggcaatgagggagaagctggccgcccttccggacgacgagtacttcgaggccctcgtcagtctcaccaaagaggcaattgaagagctcgggaccaagaagatcgtcctccgctcgaacgagaggacgctcaagctcattgattccagaatggaagagttctcggagaaggtgggcgttgaggtttccttaggtgagcccatcgagtgcatcggcggcgtcctcgtggagagcccggacggcacggttagggtggacaacacctttgacgcgaggatagagaggcttgagagcgagcttagggctaccgttgccaaggccctcttcgggtgaggaccatgggagccgagacagtaacggccatccttgacactactctgggcgtggtcttcacttggcttggctggaagactgccaagataatcaggaagtacaccccctactcctaccccaacgcgaggatcaatgcgatggaggccaagctgttaactgggcagaggttcaacgagctggccgagagcaggacgcttcagaacttcatcgtgaacttggaggacactgactacaaggttcacctctcgggcgtgactgaggatccccttgaaatcgagagggcctttgagagggcactcgcttcgacgtacctcctgatggaggagatccttccgaagagggtcagcggcttcttcaggctcctcctcgaggagtgggacgtcaggaacatagcgagcgttgtcaaggcaaaggtcaggggagagccagcgatcgactacgtggtcgagatcgggactatggtaccaaaggtcaaggctattgcagaggcgaagaccatggaggaaatcctggtgatccttgagggaacaccctacgaggagcactaccagaggcttctcctcggtgaaatagacgtcgatcagtttgaaaccgagctctacaaggtttactactcccgccttctcgagtacgccacatccagaaaggaagaggagaggctgatccttgaggagttcgtcaggactaaaatagacataaggaacatcgtgacgctactcagggcaaagcgcgccggtcttccgggagaggtcatcaagaggcaccttatccccgggggcagcgtgaagctcgacacagctttgaacgtcgatgacctgggcatggccctggcggagctcgattcaaccaagtacggcaaggttctcagggacgaaagggaaaagatagagaaagatctcaccctcgtcgaacccgtgctccagaaccacttgcttaggagaatggaggaactcacgaggttctaccccctcagcgttgcaacacccctgagctacatcctgaaaaaggagcgggagataaagaagctgagggcgatggccaagctgatagccgatggctttgaacctgagaagatcaaggaaataatcggggaggagttggcatgaagatagcggtcatgggggacccggatactgccctgggttttaagcttgcaggggcccatgaggtttattcattcggttcaagccccctggagatagagagggccaacaacaagctgaaggagctcgttgagcgggacgatataggtataatactcatcaccgagaccctggcccagagggttgaggttccagaggtggagtttccaatcatccttcagattccggacaagtccggttcgaggtttggagaggcccagcttagggagatagttaggagggccatcggtgttgagctcaagaggtgaaggaaaatgggaaggatagttagggttacgggaccactcgtcgttgcggacggaatgaaaggggccaagatgtacgaggtcgttcgcgttggtgagatgggtctcatcggagaaataatccgtctcgaaggggacagggcggtcatccaggtttacgaggagacagcaggcataaagcccggtgagccggttatcggaacgggttcgtcgctcagcgtcgagctcggccctggcttgctcacctcgatgtacgacggaatccagagacctctcgaaaagctccgcgagctcagtg
>146	N operona: 71	middle	TGAM_0145	gene_poz=(601-909)	atpF	Archaeal/vacuolar-type H+-ATPase, subunit F	tg0146	/position=141314 - 142822 (141914 - 142222)	/lenght=1509 (309)	/codons=503 (103)	/complement=false	GC-compoz=53.72168284789643%	/LCI1=0.9150326797385621	/LCI2=0.2983660130718954	p_i1=0.11227235699934233	p_i2=0.26841500915663064	/Tai=0.24887070205677198	/Tei=0.34157350824096755	/EEI=3.4532800683361513
ggaaatcctggtgatccttgagggaacaccctacgaggagcactaccagaggcttctcctcggtgaaatagacgtcgatcagtttgaaaccgagctctacaaggtttactactcccgccttctcgagtacgccacatccagaaaggaagaggagaggctgatccttgaggagttcgtcaggactaaaatagacataaggaacatcgtgacgctactcagggcaaagcgcgccggtcttccgggagaggtcatcaagaggcaccttatccccgggggcagcgtgaagctcgacacagctttgaacgtcgatgacctgggcatggccctggcggagctcgattcaaccaagtacggcaaggttctcagggacgaaagggaaaagatagagaaagatctcaccctcgtcgaacccgtgctccagaaccacttgcttaggagaatggaggaactcacgaggttctaccccctcagcgttgcaacacccctgagctacatcctgaaaaaggagcgggagataaagaagctgagggcgatggccaagctgatagccgatggctttgaacctgagaagatcaaggaaataatcggggaggagttggcatgaagatagcggtcatgggggacccggatactgccctgggttttaagcttgcaggggcccatgaggtttattcattcggttcaagccccctggagatagagagggccaacaacaagctgaaggagctcgttgagcgggacgatataggtataatactcatcaccgagaccctggcccagagggttgaggttccagaggtggagtttccaatcatccttcagattccggacaagtccggttcgaggtttggagaggcccagcttagggagatagttaggagggccatcggtgttgagctcaagaggtgaaggaaaatgggaaggatagttagggttacgggaccactcgtcgttgcggacggaatgaaaggggccaagatgtacgaggtcgttcgcgttggtgagatgggtctcatcggagaaataatccgtctcgaaggggacagggcggtcatccaggtttacgaggagacagcaggcataaagcccggtgagccggttatcggaacgggttcgtcgctcagcgtcgagctcggccctggcttgctcacctcgatgtacgacggaatccagagacctctcgaaaagctccgcgagctcagtggtgacttcatagcgaggggtcttaccgccccggccctgccgagggacaagaagtggcacttcacgccaaccgttaaggttggggacagggtcactggtggagacatccttggtgtcgtccccgaaaccagcatcatcgagcataaaatccttgttccaccttgggtcgagggtgagatagtcgagatagccgaggagggcgactacaccgttgaggaagtcatagcaaaggtcaagaagccggacggaaccatcgaggagctcaagatgtaccacaggtggcccgtccgtgtcaagaggccctac
>147	N operona: 71	middle	TGAM_0146	gene_poz=(601-2358)	atpA	Archaeal/vacuolar-type H+-ATPase subunit A	tg0147	/position=141629 - 144586 (142229 - 143986)	/lenght=2958 (1758)	/codons=986 (586)	/complement=false	GC-compoz=58.134243458475545%	/LCI1=1.10997150997151	/LCI2=0.2736182336182338	p_i1=0.24147148045428635	p_i2=0.2192172763267251	/Tai=0.2639357370001193	/Tei=0.2972955486940526	/EEI=3.9995936250176456
gggcatggccctggcggagctcgattcaaccaagtacggcaaggttctcagggacgaaagggaaaagatagagaaagatctcaccctcgtcgaacccgtgctccagaaccacttgcttaggagaatggaggaactcacgaggttctaccccctcagcgttgcaacacccctgagctacatcctgaaaaaggagcgggagataaagaagctgagggcgatggccaagctgatagccgatggctttgaacctgagaagatcaaggaaataatcggggaggagttggcatgaagatagcggtcatgggggacccggatactgccctgggttttaagcttgcaggggcccatgaggtttattcattcggttcaagccccctggagatagagagggccaacaacaagctgaaggagctcgttgagcgggacgatataggtataatactcatcaccgagaccctggcccagagggttgaggttccagaggtggagtttccaatcatccttcagattccggacaagtccggttcgaggtttggagaggcccagcttagggagatagttaggagggccatcggtgttgagctcaagaggtgaaggaaaatgggaaggatagttagggttacgggaccactcgtcgttgcggacggaatgaaaggggccaagatgtacgaggtcgttcgcgttggtgagatgggtctcatcggagaaataatccgtctcgaaggggacagggcggtcatccaggtttacgaggagacagcaggcataaagcccggtgagccggttatcggaacgggttcgtcgctcagcgtcgagctcggccctggcttgctcacctcgatgtacgacggaatccagagacctctcgaaaagctccgcgagctcagtggtgacttcatagcgaggggtcttaccgccccggccctgccgagggacaagaagtggcacttcacgccaaccgttaaggttggggacagggtcactggtggagacatccttggtgtcgtccccgaaaccagcatcatcgagcataaaatccttgttccaccttgggtcgagggtgagatagtcgagatagccgaggagggcgactacaccgttgaggaagtcatagcaaaggtcaagaagccggacggaaccatcgaggagctcaagatgtaccacaggtggcccgtccgtgtcaagaggccctacaagaacaagctcccacccgaggttccgctcatcacggggcagaggacgatagacaccttcttctcgatagccaagggtggaaccgccgccattccgggtccattcggttcaggaaagaccgtcacccagcaccagctggcgaagtggagtgacgcacaggtggtagtttacatcggttgcggtgagcgcggaaacgagatgaccgatgtgcttgaggagttccccaagcttaaggacccgaagaccggaaaaccgctcatggagagaacggttttgatagctaacacctcaaacatgccggtcgctgcccgtgaggcttcgatctacaccggcatcaccatcgccgagtacttccgcgaccagggctacgacgtcgctctgatggccgactcaacgagcaggtgggccgaggccctgcgtgagatttccggaaggcttgaggaaatgcccggtgaggagggttatccggcctacctcgcgagcaagatagcggagttctacgagcgtgccggtcgcgtcgttaccctcggaagcgagcccagggttggtagcgtctccgtcatcggtgccgtttcaccgccgggtggagacttcagcgaacccgtcgttcagaacaccctgcgtgtcgtcaaggtcttctgggccctagatgcagacctcgcgaggaggaggcacttccctgcaatcaactggctgaggagttactccctctacctcgatgccgtccaggactggtggcataagaacgttgacccagaatggaggaagatgcgcgacaccgctatggccctcctccagaaggaggccgagctccaggagatcgttagaatcgtcggtccagatgcactgcccgacagggagaaggccatactcatagtcaccaggatgctccgtgaggactacctccagcaggacgctttcgacgaggtcgacacctactgcccaccgaagaagcaggtaaccatgatgcgtgtaattctcaacttctacaacaggacgatggaggccgttgacaggggcgttcccgttgacgagatagccaggctcccggtcagggagaagatcggacgtatgaagttcgagcccgacgttgagaagattagggcgctcatagacgaaaccaacgcccagtttgaggagctcttcaagaagtacggggtgtgatgctcatgccgggaatggagtactccaccgttagcaagatttacggcccgctgatgatcgtcgagggcgttaaaggcgtagcttacggtgaggtcgtggaaatagagacagagagcggggaaaagaggaaggggcaggtgcttgaggccagggagaacctcgcgatagtccaggtctttgagggaacccgcgatttggacatcaaaacaacgcgcgtccgcttcaccggcgagaccctcaaggttccggtttcaatggacatgctgggtaggatattcaacggtatcggcaagcccatcgacggtggaccggaaatcatccccgaggacaggagggacgttcacggtgcaccgctcaatccggtcgcgagagcctacccgagggacttcatccagaccggtatctcagccatagacggtatgaacaccctcgttcgcggtcagaagctgcccattttcagcggttctggtctgccgcacaacatgctggcagcgcagatagcgaggcaggcaaaggtcctcggtgaggaggagcagttcgccgtcgtcttcgcggcgatgggtatcacctacgaggaggccaacttcttcaagaagagct
>148	N operona: 71	middle	TGAM_0147	gene_poz=(601-1992)	atpB	Archaeal/vacuolar-type H+-ATPase, subunit B	tg0148	/position=143392 - 145983 (143992 - 145383)	/lenght=2592 (1392)	/codons=864 (464)	/complement=false	GC-compoz=58.26149425287356%	/LCI1=1.111591072714183	/LCI2=0.2975521958243341	p_i1=0.24271832782273356	p_i2=0.26676134099108384	/Tai=0.25798616815729425	/Tei=0.34008520689197547	/EEI=4.198277760569481
cgtttcaccgccgggtggagacttcagcgaacccgtcgttcagaacaccctgcgtgtcgtcaaggtcttctgggccctagatgcagacctcgcgaggaggaggcacttccctgcaatcaactggctgaggagttactccctctacctcgatgccgtccaggactggtggcataagaacgttgacccagaatggaggaagatgcgcgacaccgctatggccctcctccagaaggaggccgagctccaggagatcgttagaatcgtcggtccagatgcactgcccgacagggagaaggccatactcatagtcaccaggatgctccgtgaggactacctccagcaggacgctttcgacgaggtcgacacctactgcccaccgaagaagcaggtaaccatgatgcgtgtaattctcaacttctacaacaggacgatggaggccgttgacaggggcgttcccgttgacgagatagccaggctcccggtcagggagaagatcggacgtatgaagttcgagcccgacgttgagaagattagggcgctcatagacgaaaccaacgcccagtttgaggagctcttcaagaagtacggggtgtgatgctcatgccgggaatggagtactccaccgttagcaagatttacggcccgctgatgatcgtcgagggcgttaaaggcgtagcttacggtgaggtcgtggaaatagagacagagagcggggaaaagaggaaggggcaggtgcttgaggccagggagaacctcgcgatagtccaggtctttgagggaacccgcgatttggacatcaaaacaacgcgcgtccgcttcaccggcgagaccctcaaggttccggtttcaatggacatgctgggtaggatattcaacggtatcggcaagcccatcgacggtggaccggaaatcatccccgaggacaggagggacgttcacggtgcaccgctcaatccggtcgcgagagcctacccgagggacttcatccagaccggtatctcagccatagacggtatgaacaccctcgttcgcggtcagaagctgcccattttcagcggttctggtctgccgcacaacatgctggcagcgcagatagcgaggcaggcaaaggtcctcggtgaggaggagcagttcgccgtcgtcttcgcggcgatgggtatcacctacgaggaggccaacttcttcaagaagagcttcgaggagaccggagcaattgagagggccgtcctcttcctcaaccttgccgacgacccggccatcgagcgtatcatcaccccgcgtatggccctgaccgttgcagagtacctcgctttcgactacgacatgcaggttctggttatcctcacggacatgaccaactacgcggaagctctgcgtgagatttccgctgctagagaagaggttccaggaaggcgcggatatccgggttacatgtacaccgatttggcgacaatctacgagcgtgccggccgtgtcaggggcaagaagggaagcataacccagatgccgatcctcacgatgcccgacgacgacatcacccacccgattcccgatttgaccggttacatcaccgagggtcagatagtcctcagcagggagctccacaggaagggtatctatccaccaattgacgtccttccgtcgctcagccgtctgatgaaggacggtatcggtaagggaaggacgagggaagaccacccgcagctcagtcagcagctctacgccgcctacgccgagggacgctcccttagggacctcgtcgccgtcgtcggtgaagaagctttaagcgagactgacaggaagtacctcaagttcgcggacaggtttgagagggagttcgtcgcccagcgctacgacgaggacaggagcatcttcgagaccctcgacctcggctgggagctcctggcggagcttccggagagcgagctcaagcgtgtcaggaaggagtacatcctcaagtaccaccccaagtacaggaagaggggctcttaactttcaactttttaggtggtcgagatggcagaactgctcaacgtcaagcctaccagaatggagctcctcaacctgaagaggcgcatccagttggcaaagaagggccacaagctcctcaaggacaagcaagatgcgttgataatggagttcttcaccatctacgatgaggccctccagctcagacgggagctcaacgaaaagatgggagtggcctttgaaaccctcacgcgagcccagatcgaggctggaacacttccgctcagggaagccgcactggcggtcaagcccaacaaagaggttgagataaagcggaggaacgtcatgggagtctcggttccgctgatcgaagccgagggctttaagagaaaggccagcgaacgcggctacgcctttgtctcgacgagtccattcgtcgatatcgcagcggaaaagttcgaggaggttcttgatttggccgttcgcctcgccgaggtcgaggagactcttaagaggctcgcgagggagatagagaccacaaagaggcgcgttaacgcgcttgagtacatcataatcccgcgcatggaggcaacggttaagttcatcaagcagcgtctcgatgag
>149	N operona: 71	middle	TGAM_0148	gene_poz=(601-1245)	atpD	Archaeal/vacuolar-type H+-ATPase, subunit D	tg0149	/position=144808 - 146652 (145408 - 146052)	/lenght=1845 (645)	/codons=615 (215)	/complement=false	GC-compoz=55.348837209302324%	/LCI1=1.3068535825545171	/LCI2=0.3429906542056073	p_i1=0.4041065783762593	p_i2=0.3611250328708753	/Tai=0.2494909464167071	/Tei=0.42501252958378777	/EEI=3.721986794555665
ggatatccgggttacatgtacaccgatttggcgacaatctacgagcgtgccggccgtgtcaggggcaagaagggaagcataacccagatgccgatcctcacgatgcccgacgacgacatcacccacccgattcccgatttgaccggttacatcaccgagggtcagatagtcctcagcagggagctccacaggaagggtatctatccaccaattgacgtccttccgtcgctcagccgtctgatgaaggacggtatcggtaagggaaggacgagggaagaccacccgcagctcagtcagcagctctacgccgcctacgccgagggacgctcccttagggacctcgtcgccgtcgtcggtgaagaagctttaagcgagactgacaggaagtacctcaagttcgcggacaggtttgagagggagttcgtcgcccagcgctacgacgaggacaggagcatcttcgagaccctcgacctcggctgggagctcctggcggagcttccggagagcgagctcaagcgtgtcaggaaggagtacatcctcaagtaccaccccaagtacaggaagaggggctcttaactttcaactttttaggtggtcgagatggcagaactgctcaacgtcaagcctaccagaatggagctcctcaacctgaagaggcgcatccagttggcaaagaagggccacaagctcctcaaggacaagcaagatgcgttgataatggagttcttcaccatctacgatgaggccctccagctcagacgggagctcaacgaaaagatgggagtggcctttgaaaccctcacgcgagcccagatcgaggctggaacacttccgctcagggaagccgcactggcggtcaagcccaacaaagaggttgagataaagcggaggaacgtcatgggagtctcggttccgctgatcgaagccgagggctttaagagaaaggccagcgaacgcggctacgcctttgtctcgacgagtccattcgtcgatatcgcagcggaaaagttcgaggaggttcttgatttggccgttcgcctcgccgaggtcgaggagactcttaagaggctcgcgagggagatagagaccacaaagaggcgcgttaacgcgcttgagtacatcataatcccgcgcatggaggcaacggttaagttcatcaagcagcgtctcgatgagatggagcgcgagaacttcttcaggctcaagagggtcaaggccctcatagaggcccgctcgggaagttaaccttttattctacctttccatcctcctctggtggtgacatgacggaaaagctcttttacagggatccctacctgagggaaacgagggccaaagttcttcacgttgagaagctcggagatagggttaggcttctcctcgacaggactattttctatcccgagggaggcggccagccgtctgacaggggtttcatagagggaaacggcttcagagttctcgttgatagggtttacggaaaggacaagatctggcacgagggaaagctcgagggcaggtttccggagaagggcgatgaagtgaggctaaccctcgactgggaatggcgctacgagaacatgcgcgcccacaccggccagcacattctctcggcagtcataaagggtctcctgggggcagacacgacgggcttccagatattccccgagcacggcaagatcgagatcgactaccccggggagctgagctgggagctggtaaacgagatcgagaggaaaaccaatgaaataatctggggcgacgtggaggtggaagttgaggtctacgaagagcttcccggagagctgtctgagagactcaggaagcccctctccgagaaagtga
>150	N operona: 71	last	TGAM_0149	gene_poz=(601-1818)	-	Alanyl-tRNA synthetase-related protein	tg0150	/position=145491 - 147908 (146091 - 147308)	/lenght=2418 (1218)	/codons=806 (406)	/complement=false	GC-compoz=55.74712643678161%	/LCI1=1.1761316872427983	/LCI2=0.25209876543209875	p_i1=0.29403555877692233	p_i2=0.17883837591347795	/Tai=0.25422576650475637	/Tei=0.26095453832213017	/EEI=3.5642965525736603
caagctcctcaaggacaagcaagatgcgttgataatggagttcttcaccatctacgatgaggccctccagctcagacgggagctcaacgaaaagatgggagtggcctttgaaaccctcacgcgagcccagatcgaggctggaacacttccgctcagggaagccgcactggcggtcaagcccaacaaagaggttgagataaagcggaggaacgtcatgggagtctcggttccgctgatcgaagccgagggctttaagagaaaggccagcgaacgcggctacgcctttgtctcgacgagtccattcgtcgatatcgcagcggaaaagttcgaggaggttcttgatttggccgttcgcctcgccgaggtcgaggagactcttaagaggctcgcgagggagatagagaccacaaagaggcgcgttaacgcgcttgagtacatcataatcccgcgcatggaggcaacggttaagttcatcaagcagcgtctcgatgagatggagcgcgagaacttcttcaggctcaagagggtcaaggccctcatagaggcccgctcgggaagttaaccttttattctacctttccatcctcctctggtggtgacatgacggaaaagctcttttacagggatccctacctgagggaaacgagggccaaagttcttcacgttgagaagctcggagatagggttaggcttctcctcgacaggactattttctatcccgagggaggcggccagccgtctgacaggggtttcatagagggaaacggcttcagagttctcgttgatagggtttacggaaaggacaagatctggcacgagggaaagctcgagggcaggtttccggagaagggcgatgaagtgaggctaaccctcgactgggaatggcgctacgagaacatgcgcgcccacaccggccagcacattctctcggcagtcataaagggtctcctgggggcagacacgacgggcttccagatattccccgagcacggcaagatcgagatcgactaccccggggagctgagctgggagctggtaaacgagatcgagaggaaaaccaatgaaataatctggggcgacgtggaggtggaagttgaggtctacgaagagcttcccggagagctgtctgagagactcaggaagcccctctccgagaaagtgaagcccccgataaggatagtcaagattggaacggttgatgtgactccctgcggcggaacccacgtgaggagcacgcgcgaggttggcgtcctcaaggttctcaacttctaccgcaagagcagaaagctgtggaggatagagttcgctaccgggaacagggctttgagggctttgaacgagattctcaaagactactgggggtctttggaggagatgcccaacaagaaccggcccctcagggagagagtcattgagctcaggagtgaactcgaaaaacttgaggaggagaaatcaaaactgaggcgtgaactctggcgctggaaggctgaggccctcatcaaaaacgcccggaaaatcgatggggtcagggttattaccctcgtcgaggagtggccgatgaaggacgcgcaggccttcgcaatttacctcgtcgaacacaaccccggtacggtggtactcatcgcgggcgaaaactacgttgtcttcgccaagagcgagaaactcgacgtttcaatgagatcgcttttgagggccgttttggcggaagtcggcggcggaggcggtggaagcgacaacctcgccaaggggggtggcttcagggtttccccaagggaagtcctcgatattgcggtcaaaaagctcggggaattgctctagggaactcgggggaaatctattccaagctttttcttcacgatttcccactgccactcggggacttttggcttttgaagctccttctccgccctctccctgctcatgaggccgtacctgacgagggctgctatccgcctgtgttcaaagctgtggccgtgcttttcccagtagagctccagagcgggcccgagaacgaggcaattggtggtgtagcccggcaattccagaaactcgaaggggagctttttcaggatttcaaagcgctctttctcggtcatcattgataggagtcttatttgaatgactccgccactcatgagcctatacggatggtggccgaagggtagctcatggccggttattatgtacctgtatccctttctgatggcgtactttctcagtttttccattgttctcctcgaacaggccctgcacgggctctggcccttcaaaagcgcgttcctgaaaatgtccgagtagtcgtaccgcagaaccctgaaaggaaccccaaggtgctcggctattcgtctcgcgttctctatggcttcctccgccatgagcccgtgatctatcatgaccgcttcaagttctgggaccttg
>151	N operona: 72	first	TGAM_0150	gene_poz=(601-1431)	-	P-loop ATPase, MJ1599 type	tg0151	/position=146705 - 148735 (147305 - 148135)	/lenght=2031 (831)	/codons=677 (277)	/complement=true	GC-compoz=52.58724428399518%	/LCI1=1.039855072463768	/LCI2=0.1864734299516908	p_i1=0.18987411227724962	p_i2=0.07720643931745415	/Tai=0.3715803302964984	/Tei=0.16948579538570874	/EEI=2.5573772779073862
atggggagctcggtctggagaagggtcctcagggtggagatacctgagaacgagaagaagggttatgagatactctacaccgtgatctggattgcaataggcctatgggccttctggaagctcaaggacaaaacgctgctcggagcggttctgggcattttcacgttcaggagcggctcaaacctctccaaaactctaatttacaccgttcacgaccagaggatcgtcagggaatactcaaatgaggggagattgctctcgataataggcagggcctccacactctcgcttctcatcgaggccctcttcgtggtaacccttggcatagcgtataaaaccctgtccataactctcaaatccggcatgagcgccggaaactttctcctctacctctggggagcaggctttctgttcgggctgctcttcgggtggttcgtgggaagaaacaaccgcgggatcctcatgagcaacgcctttcccatcctggtcttcttcatggccagaacaggaaagaagaaaaccgaagaagtcgtcaggaaaccccttgaaaggttcagacgatgacctaaggtttttaactgctctctccttctccctcccatgctgaagtgctcgctctgcgttaacgatgagaggacggccaaaatagacattattgacgggaagccgatatgccgtgaatgtcaggtttacctaaagcacccggttgagggagagagaatcaggaaggaactcgacgagctcatgaagaacgttgacaaagcgatagtcgcctactccggtggaaaggacagtgtcgtcgcactctaccttgcaaaggaggtctacaaggtcccagaacttgaagcggtcatgatagatcacgggctcatggcggaggaagccatagagaacgcgagacgaatagccgagcaccttggggttcctttcagggttctgcggtacgactactcggacattttcaggaacgcgcttttgaagggccagagcccgtgcagggcctgttcgaggagaacaatggaaaaactgagaaagtacgccatcagaaagggatacaggtacataataaccggccatgagctacccttcggccaccatccgtataggctcatgagtggcggagtcattcaaataagactcctatcaatgatgaccgagaaagagcgctttgaaatcctgaaaaagctccccttcgagtttctggaattgccgggctacaccaccaattgcctcgttctcgggcccgctctggagctctactgggaaaagcacggccacagctttgaacacaggcggatagcagccctcgtcaggtacggcctcatgagcagggagagggcggagaaggagcttcaaaagccaaaagtccccgagtggcagtgggaaatcgtgaagaaaaagcttggaatagatttcccccgagttccctagagcaattccccgagctttttgaccgcaatatcgaggacttcccttggggaaaccctgaagccaccccccttggcgaggttgtcgcttccaccgcctccgccgccgacttccgccaaaacggccctcaaaagcgatctcattgaaacgtcgagtttctcgctcttggcgaagacaacgtagttttcgcccgcgatgagtaccaccgtaccggggttgtgttcgacgaggtaaattgcgaaggcctgcgcgtccttcatcggccactcctcgacgagggtaataaccctgaccccatcgattttccgggcgtttttgatgagggcctcagccttccagcgccagagttcacgcctcagttttgatttctcctcctcaagtttttcgagttcactcctgagctcaatgactctctccctgaggggccggttcttgttgggcatctcctccaaagacccccagtagtctttgagaatctcgttcaaagccctcaaagccctgttcccggtagcgaactctatcctccacagctttctgctcttgcggtagaagttgagaaccttgaggacgccaacctcgcgcgtgctcctcacgtgggttccg
>152	N operona: 72	middle	TGAM_0151	gene_poz=(601-1263)	-	Conserved hypothetical protein	4 probable transmembrane helices predicted by	/position=147572 - 149434 (148172 - 148834)	/lenght=1863 (663)	/codons=621 (221)	/complement=true	GC-compoz=52.33785822021117%	/LCI1=1.0909090909090908	/LCI2=0.2610606060606061	p_i1=0.226969633755003	p_i2=0.19532986655297951	/Tai=0.32758231728872866	/Tei=0.2757968798976816	/EEI=2.7079379637654606
cctcctcctgggaaccctcggggcaataggggggaaagttggcaccggttcgaatctcgcctcgcgcttcctcacggttcttccaactctccccttcgccatggtcacgataatagccctgggaaccatcgagctggagaacagggtctacgtgatcaaagtccactccctctcggtggcgctcgtactcgggatcctcctgatcgggaacatctcaaggaacgtccgctcaatagttaaggaagaactccggaagggctacatcgaatcgtcgaaagccctcggcggaaacctcccctggatactgaaaaagcacgtttcccggattctcgtgccctacggtctcgaacagctcgccataacaatcccgggggtcatagccctcctcaccctcctcggcttcttcaacatctcacctggcttcaactggagctccctcatgagtcagaccatagtctacaacgcccagtatcagttcctgtggtggctcgtcctccccatagggttctcgatggccctccttgcgatttccttcgttgtgatagccaactggatcgaggaagagtttattaagatgtagttcatgagataaagtgcgagatgatgaccatgatagtggaaaaggccctctctctggcgcttctctccgtattccttggcctgaacgtgatggtaggggttgcaaggttcactgtgggaatggggagctcggtctggagaagggtcctcagggtggagatacctgagaacgagaagaagggttatgagatactctacaccgtgatctggattgcaataggcctatgggccttctggaagctcaaggacaaaacgctgctcggagcggttctgggcattttcacgttcaggagcggctcaaacctctccaaaactctaatttacaccgttcacgaccagaggatcgtcagggaatactcaaatgaggggagattgctctcgataataggcagggcctccacactctcgcttctcatcgaggccctcttcgtggtaacccttggcatagcgtataaaaccctgtccataactctcaaatccggcatgagcgccggaaactttctcctctacctctggggagcaggctttctgttcgggctgctcttcgggtggttcgtgggaagaaacaaccgcgggatcctcatgagcaacgcctttcccatcctggtcttcttcatggccagaacaggaaagaagaaaaccgaagaagtcgtcaggaaaccccttgaaaggttcagacgatgacctaaggtttttaactgctctctccttctccctcccatgctgaagtgctcgctctgcgttaacgatgagaggacggccaaaatagacattattgacgggaagccgatatgccgtgaatgtcaggtttacctaaagcacccggttgagggagagagaatcaggaaggaactcgacgagctcatgaagaacgttgacaaagcgatagtcgcctactccggtggaaaggacagtgtcgtcgcactctaccttgcaaaggaggtctacaaggtcccagaacttgaagcggtcatgatagatcacgggctcatggcggaggaagccatagagaacgcgagacgaatagccgagcaccttggggttcctttcagggttctgcggtacgactactcggacattttcaggaacgcgcttttgaagggccagagcccgtgcagggcctgttcgaggagaacaatggaaaaactgagaaagtacgccatcagaaagggatacaggtacataataaccggccatgagctacccttcggccaccatccgtataggctcatgagtggcggagtcattcaaataagactcctatcaatgatgaccgagaaagag
>153	N operona: 72	middle	TGAM_0152	gene_poz=(601-1971)	-	ABC-type transport system, permease component	6 probable transmembrane helices predicted by	/position=148255 - 150825 (148855 - 150225)	/lenght=2571 (1371)	/codons=857 (457)	/complement=true	GC-compoz=54.33989788475565%	/LCI1=1.0021929824561404	/LCI2=0.2192251461988304	p_i1=0.16435540570261087	p_i2=0.12322572549531943	/Tai=0.32186203857229334	/Tei=0.2109031529457875	/EEI=2.7563267389879
cacccctcttctccggaattccagcctggttctgggccctgctcttcgtgtggacgctgtggtggaagtgggacataggtgacatcagctacacaaactccctgatgagggcaaaggcttacgggggagctgggatcatggcatacctgaacgccctcctcctgccggttatagcgctgacgctctcaaacgtcgtcgtttacgccttcaacgtcaggaacctggtcaagagggaggccttcgaggagtacttcttcatcgacggactcaagggactgccggacaggaggatcatgagaaagcttctgaggaccgttttaccctccttcctgaccttcacgagctacaacttcctcaaccttatgatgagtgctatggccgttgagaagctcttcgaggttcccgggattggaaaggttctggcggattcggtcgaggttatatacctcccaaacgagttcggggagccgaagataccacacctccatttcgacggcttcagtatcttcttcgtggcctttgtcatggcggccttctacttcctgaactcaacagttctggaggccctttacctctacctggatccaaggagggagatcaatgactgaaaagggagagaggagatccggaattccgagaagggtctcaattgcgctcctcatagtggccgcttacataattgcgtctctcgtcggacccctcacaatccgggcagaggacctgaaaaactggaacaacctcgattactgggacagaaaccccaaagcgaaaccccctgagtggtacggggcctttaaagggctacccccctcggagtgggtgaggggagaataccgagacggagttttcaggttcacgtacgattttcactacagcctggccccggaggacatagttgtcatcatgaacaccaccaaatccatcgagataaccatgacaacaccggacaacgagacaataaagctatttgccggctccccaagtttgatgaactacacgctgcacctgaaaaagaactatcccctctttgaggaacttgccgagaaaaggtgcggcacaaagctaacaggggagtccttcttcggcaagaacgtcttcaacacagttttctcggaaccaaaggaggactgccttaccaacccgaagccccttcacgggaagtacgttataacgataaaggctcaggactccccgataatcagggcaatgtacgggggaaagatccccaaactggaacccaacgagacgatcagggttttcattgcgggccagagtcacggtttcctcggcacggacatcttcggaagggatgtctgggtcggcttcctcggggggatgggggaaaccctgctcatagccttcgccggggctttgatctccgtgagtctcggcctcctcctgggaaccctcggggcaataggggggaaagttggcaccggttcgaatctcgcctcgcgcttcctcacggttcttccaactctccccttcgccatggtcacgataatagccctgggaaccatcgagctggagaacagggtctacgtgatcaaagtccactccctctcggtggcgctcgtactcgggatcctcctgatcgggaacatctcaaggaacgtccgctcaatagttaaggaagaactccggaagggctacatcgaatcgtcgaaagccctcggcggaaacctcccctggatactgaaaaagcacgtttcccggattctcgtgccctacggtctcgaacagctcgccataacaatcccgggggtcatagccctcctcaccctcctcggcttcttcaacatctcacctggcttcaactggagctccctcatgagtcagaccatagtctacaacgcccagtatcagttcctgtggtggctcgtcctccccatagggttctcgatggccctccttgcgatttccttcgttgtgatagccaactggatcgaggaagagtttattaagatgtagttcatgagataaagtgcgagatgatgaccatgatagtggaaaaggccctctctctggcgcttctctccgtattccttggcctgaacgtgatggtaggggttgcaaggttcactgtgggaatggggagctcggtctggagaagggtcctcagggtggagatacctgagaacgagaagaagggttatgagatactctacaccgtgatctggattgcaataggcctatgggccttctggaagctcaaggacaaaacgctgctcggagcggttctgggcattttcacgttcaggagcggctcaaacctctccaaaactctaatttacaccgttcacgaccagaggatcgtcagggaatactcaaatgaggggagattgctctcgataataggcagggcctccacactctcgcttctcatcgaggccctcttcgtggtaacccttggcatagcgtataaaaccctgtccataactctcaaatccggcatgagcgccggaaactttctcctctacctctggggagcaggctttctgttcgggctgctcttcgggtggttcgtgggaagaaacaaccgcgggatcctcatgagcaacgcctttccca
>154	N operona: 72	last	TGAM_0153	gene_poz=(601-1626)	-	ABC-type transport system, permease component	5 probable transmembrane helices predicted by	/position=149618 - 151843 (150218 - 151243)	/lenght=2226 (1026)	/codons=742 (342)	/complement=true	GC-compoz=52.241715399610136%	/LCI1=1.083088954056696	/LCI2=0.15307917888563047	p_i1=0.22111702000191374	p_i2=0.041686304806991675	/Tai=0.26414691360131015	/Tei=0.13751767432629253	/EEI=3.3282158491307494
acggctcgcttttgaccgaggagctgtgggaaaagctcgacttcgacctcgtcatgataagcctcgacgcttcaaccagagaaaagcacctcaaaataacgaacgcagataccttcgacgccgttgtgaatgcactgagaatagttggctcggacgagagcgttcgctcggtcgttagaacgatcttcatgcccgggataaacgacgaggacatacctaaaatagccgaacttgcatcttcccttggcgtcgacgagatgatgctccagcccctcacgatccatgaactcaacgtggaaaggctgaggaaggcgggcctcgacttcgatagggctgagagcgtgagggagttcttgaaggccgcgatggaggccaagaagtacatcgacgttcgcataagcggctgccagctagttttgtaccagaagatggatcacctcaccctcttcagcgcgcggcgtgtcgcgagggacgttgttccgctggtaaaaagggaacgaaatgtaacgtgatgttacacataacttcattttatcaagatgttcccattttctacaaaaatttataaattttcaaccgcatttcttcaagggttgaattatgaggatcgttagggacctcctgttcaacctcgttctgatatcactggcactcctgctcacggcgactgtggttgccatcgcagaggaaaaggcagacagagtgacattaaacacacccgttgatctgaaaacactgtcgcccgaagaaatggcccagtacgagaagtacgttaacgagataacagagcttaaacagaggatggacatcgaatcaataaagacgagggttagggcctacttcagatacttaatcaaagagttcaggggaaagaaactctggaaaaccctgaagacaatcggactcagcttcgcggttctgactatgaccacgctcctgatatttgccttcggcctctactggggtctgaaagctggttacaaaggagggttctgggatagggttctgtcggcactggcacccctcttctccggaattccagcctggttctgggccctgctcttcgtgtggacgctgtggtggaagtgggacataggtgacatcagctacacaaactccctgatgagggcaaaggcttacgggggagctgggatcatggcatacctgaacgccctcctcctgccggttatagcgctgacgctctcaaacgtcgtcgtttacgccttcaacgtcaggaacctggtcaagagggaggccttcgaggagtacttcttcatcgacggactcaagggactgccggacaggaggatcatgagaaagcttctgaggaccgttttaccctccttcctgaccttcacgagctacaacttcctcaaccttatgatgagtgctatggccgttgagaagctcttcgaggttcccgggattggaaaggttctggcggattcggtcgaggttatatacctcccaaacgagttcggggagccgaagataccacacctccatttcgacggcttcagtatcttcttcgtggcctttgtcatggcggccttctacttcctgaactcaacagttctggaggccctttacctctacctggatccaaggagggagatcaatgactgaaaagggagagaggagatccggaattccgagaagggtctcaattgcgctcctcatagtggccgcttacataattgcgtctctcgtcggacccctcacaatccgggcagaggacctgaaaaactggaacaacctcgattactgggacagaaaccccaaagcgaaaccccctgagtggtacggggcctttaaagggctacccccctcggagtgggtgaggggagaataccgagacggagttttcaggttcacgtacgattttcactacagcctggccccggaggacatagttgtcatcatgaacaccaccaaatccatcgagataaccatgacaacaccggacaacgagacaataaagctatttgccggctccccaagtttgatgaactacacgctgcacctgaaaaagaactatcccctctttgaggaacttgccgagaaaaggtgcggcacaaagctaacaggggagtccttcttcggcaagaacgtcttcaacacagttttctcggaaccaaaggaggactgccttaccaacccgaagccccttcacgggaagtacgttataacgataaaggctcaggactccccgataatcagggcaat
>155	N operona: 73	first-last	TGAM_0154	gene_poz=(601-1512)	-	Conserved hypothetical protein	Belongs to Radical SAM family	/position=150732 - 152843 (151332 - 152243)	/lenght=2112 (912)	/codons=704 (304)	/complement=true	GC-compoz=54.05701754385965%	/LCI1=1.0924092409240924	/LCI2=0.20220022002200225	p_i1=0.22809893743923906	p_i2=0.09800534969193081	/Tai=0.371832868578865	/Tei=0.18820481472273773	/EEI=2.5842517383117527
ggtcgttcgctatggtaacgattttctcgatgtaggcctcatcgacccagagctccccatcagagccgagcggaacgtccattctctccgtcgagcgtatctcaacgaggagcttcttatggctcacgcttttaatgttcgagtacttgaagcccagccctatcgcgaggttgagcagtttaaccgcgtcctccagagttcttgcgccgacgtgaaggattgggctcctgaccaagaaccagagctgacccttggagtgcctcacaaccgcctcaagaacctcctcgacggtgacttctctgtgccacttgccgagccagactgaattaaccttgtcgccgaagtggggcatctccatgaccgagattctgcccgagcatgaggaggttgtgaagtagttctcaagcgcgttgattttctcgagcagggttattatgtcctcatcaaccttcccctcttctagggcccgccggaggccctccattgctctggccttctgctcgtcgaagttcttgatgtagaggaagcccatgttctcacttcccacatcagtccagccaaccttttaaagagcttttcgattcgggtgtaggtggtgacatgggcataaagatgagctgggaagactttgcgagaagcatgggtgtagagcctcagatcctcgagaacaaggaggcaaggcttctcaagaagtttgttatggatctaaaaattccaacccactgtcagggctgtcagggcctcgatctgagcaatccaaacccggttcatcatccgagctacgagctgaccccagcgtgcaaccacgactgcatattctgctactcgaacgtcgctgtgaagcttggaaaggctccaaagcccggctactacggctgggagaacccgaaggcaataacagtctcgcagtacggggaaccccttctcagcccgcgcatcgttgaggtaaacaaaatgctccgcgagcgctttccagaggcgagacttgacctccagaccaacggctcgcttttgaccgaggagctgtgggaaaagctcgacttcgacctcgtcatgataagcctcgacgcttcaaccagagaaaagcacctcaaaataacgaacgcagataccttcgacgccgttgtgaatgcactgagaatagttggctcggacgagagcgttcgctcggtcgttagaacgatcttcatgcccgggataaacgacgaggacatacctaaaatagccgaacttgcatcttcccttggcgtcgacgagatgatgctccagcccctcacgatccatgaactcaacgtggaaaggctgaggaaggcgggcctcgacttcgatagggctgagagcgtgagggagttcttgaaggccgcgatggaggccaagaagtacatcgacgttcgcataagcggctgccagctagttttgtaccagaagatggatcacctcaccctcttcagcgcgcggcgtgtcgcgagggacgttgttccgctggtaaaaagggaacgaaatgtaacgtgatgttacacataacttcattttatcaagatgttcccattttctacaaaaatttataaattttcaaccgcatttcttcaagggttgaattatgaggatcgttagggacctcctgttcaacctcgttctgatatcactggcactcctgctcacggcgactgtggttgccatcgcagaggaaaaggcagacagagtgacattaaacacacccgttgatctgaaaacactgtcgcccgaagaaatggcccagtacgagaagtacgttaacgagataacagagcttaaacagaggatggacatcgaatcaataaagacgagggttagggcctacttcagatacttaatcaaagagttcaggggaaagaaactctggaaaaccctgaagacaatcggactcagcttcgcggttctgactatgaccacgctcctgatatttgccttcggcctctactggggtctgaaagctggttacaaaggagggttctgggatagggttctgtcggcactggcacccctcttctccggaattccagcctggttctgggccctgctcttcgtgtggacgctgtggtggaagtgggacataggtgacatcagctacac
>156	N operona: 74	first-last	TGAM_0155	gene_poz=(601-1200)	-	Conserved hypothetical protein	Belongs to DUF207 family	/position=151697 - 153496 (152297 - 152896)	/lenght=1800 (600)	/codons=600 (200)	/complement=false	GC-compoz=53.666666666666664%	/LCI1=1.033500837520938	/LCI2=0.24673366834170862	p_i1=0.18545221565695394	p_i2=0.16921298219047262	/Tai=0.27426114113318056	/Tei=0.2522916839714254	/EEI=3.0956889075369043
caactattctcagtgcattcacaacggcgtcgaaggtatctgcgttcgttattttgaggtgcttttctctggttgaagcgtcgaggcttatcatgacgaggtcgaagtcgagcttttcccacagctcctcggtcaaaagcgagccgttggtctggaggtcaagtctcgcctctggaaagcgctcgcggagcattttgtttacctcaacgatgcgcgggctgagaaggggttccccgtactgcgagactgttattgccttcgggttctcccagccgtagtagccgggctttggagcctttccaagcttcacagcgacgttcgagtagcagaatatgcagtcgtggttgcacgctggggtcagctcgtagctcggatgatgaaccgggtttggattgctcagatcgaggccctgacagccctgacagtgggttggaatttttagatccataacaaacttcttgagaagccttgcctccttgttctcgaggatctgaggctctacacccatgcttctcgcaaagtcttcccagctcatctttatgcccatgtcaccacctacacccgaatcgaaaagctctttaaaaggttggctggactgatgtgggaagtgagaacatgggcttcctctacatcaagaacttcgacgagcagaaggccagagcaatggagggcctccggcgggccctagaagaggggaaggttgatgaggacataataaccctgctcgagaaaatcaacgcgcttgagaactacttcacaacctcctcatgctcgggcagaatctcggtcatggagatgccccacttcggcgacaaggttaattcagtctggctcggcaagtggcacagagaagtcaccgtcgaggaggttcttgaggcggttgtgaggcactccaagggtcagctctggttcttggtcaggagcccaatccttcacgtcggcgcaagaactctggaggacgcggttaaactgctcaacctcgcgatagggctgggcttcaagtactcgaacattaaaagcgtgagccataagaagctcctcgttgagatacgctcgacggagagaatggacgttccgctcggctctgatggggagctctgggtcgatgaggcctacatcgagaaaatcgttaccatagcgaacgaccagctgagaaggtttaagagaaagctgaagaggctggaggaagaaattgaatagagaagtagaattagtgcttggtgcttgattttttggatttttgtacattgcttagcaatcctctttcagttaaatcttttcttatcaatgaacgaatgtagtcacttatacttacgtattcatttccaatgagctcattttctattatatcaacccattttgagggaacttgagttccgagaactacattgtttttcttagaggttcgcgtcatgttgtcattcaccataatcaagtcaattaattgatgatttaaaggtaaccataaattttaaatatatttaaccatacttaacaacaaggctgcacatccaaaaaatataaaagattgcatctaagaggaaggtgggaaacaatgacactagataaatggattcactttaagtcatcctccgttagtgaaaaaaaagacattgatagtattctgacggaattatctaggaaagtttctcaaaaagttacttttgttaacaatgctaatgaacccattcatagatggtttaaatttcctgcaggattttctgcgtcgttagtgagaaattctattaatatttttagaatcacatctaaagatactattcttgatccttttacaggttc
>157	N operona: 75	first-last	TGAM_0156	gene_poz=(601-1998)	-	Site-specific DNA-methyltransferase	tg0157	/position=152625 - 155222 (153225 - 154622)	/lenght=2598 (1398)	/codons=866 (466)	/complement=false	GC-compoz=33.61945636623748%	/LCI1=1.3842293906810035	/LCI2=0.06243727598566308	p_i1=0.47002043070563243	p_i2=0.0016101017933994324	/Tai=0.8197066128956434	/Tei=0.10144909161405949	/EEI=1.1534339505221067
tccttcacgtcggcgcaagaactctggaggacgcggttaaactgctcaacctcgcgatagggctgggcttcaagtactcgaacattaaaagcgtgagccataagaagctcctcgttgagatacgctcgacggagagaatggacgttccgctcggctctgatggggagctctgggtcgatgaggcctacatcgagaaaatcgttaccatagcgaacgaccagctgagaaggtttaagagaaagctgaagaggctggaggaagaaattgaatagagaagtagaattagtgcttggtgcttgattttttggatttttgtacattgcttagcaatcctctttcagttaaatcttttcttatcaatgaacgaatgtagtcacttatacttacgtattcatttccaatgagctcattttctattatatcaacccattttgagggaacttgagttccgagaactacattgtttttcttagaggttcgcgtcatgttgtcattcaccataatcaagtcaattaattgatgatttaaaggtaaccataaattttaaatatatttaaccatacttaacaacaaggctgcacatccaaaaaatataaaagattgcatctaagaggaaggtgggaaacaatgacactagataaatggattcactttaagtcatcctccgttagtgaaaaaaaagacattgatagtattctgacggaattatctaggaaagtttctcaaaaagttacttttgttaacaatgctaatgaacccattcatagatggtttaaatttcctgcaggattttctgcgtcgttagtgagaaattctattaatatttttagaatcacatctaaagatactattcttgatccttttacaggttctggaactgtaaatgtagaagcgaagagactcggaataacttctgttggtgttgaggcacatcctctcgtagctaaaattgcccagataaagacttattgggaatttgagccaaaagaattatacactcatgttacttcaattataaatgacattgaacgaaaattaaactctaaacgcatacttcatgattatgaagatcagataatgaaatccccaaaattattgctaaaagtatatcctcctgaaactttagcaagattatattttattagagactacataacacatactaatattgacgatcacattagagactttttactgttggcactattaggtattttgagagaagttacagatgtcgatgttggatggccatatatcttgcccaagaagaaaaaaagaatagcaaaacctgtaatggaagcatttagggaaagagttcttcttatgtaccatgatctaaaggaagtcaaagaacaagtacagaacccggcaatggcagaaatatataactttgattctcgatttctggccaaaataataaacgaaaatagcattgattttatttttacttctcctccttatttaaacaattatgactatgctgatagaacacgacttgagctgtattttttgggatggtgtactagttggagagatataactgagaaaattaggagaagattaatgatagcggccaccacacaagttcagcgatcaaaaatgagaaatataaaactaagtggtctgatacctccagaagttacagatgaactaaatgaaaaaataagtcagctggctcaagaacgagaaaaaagaagtggtaaaaaagactatgatctcatggtacttggatattttaatgatatatctagaattctatctcagatgtatgcagtattaaaacccaaaaaatacgcagtaatcattgttggagattctgccccgtatggggtatatattcctacacatgaatatatagcaaaaatatccaagtttgtaggtttctctgactataggatattactactacgagaaaggggcaaaagatggaaagcaattaagggtatacggaggcacaacatagatttaggagaatacatggtagtgctaaaaaaatagaatagcttttttattttagatatttgtcaattttttcttgttgagtttttaatttttgcttggttattttatcaataagagaggaaatgtttttagtgtctgcaatacaatcaagaaacatcctagcttcgttgatattttgggtatccaacgagattatcctaccaatgttagtatatatatcaatatttattttttcaattttttcgttatctgggttgattgcttcgtctaataatttaaaaagtggcttactgatctgttttttaatatcttctttgatatttgttaagggatcagaggtataggagatgttatccagtagtactacatcagaaaattcttctttgtttaaaatcatcttaagctttaagagagataaaaaaggggtaactctgtctttttcatcccagttaatttctattttgaattttttgaagatttcagaaaatttctcaagaggaagtgttattgtttttatttttttatgatccatagctttaagtgatccttttgtccaatttccaactaatattgcaatagccatagcaatagaaggataccgtttgcgaatttcagtcaaagagtctattactctac
>158	N operona: 76	first-last	TGAM_0157	gene_poz=(601-1719)	-	Hypothetical protein	tg0158	/position=154033 - 156351 (154633 - 155751)	/lenght=2319 (1119)	/codons=773 (373)	/complement=true	GC-compoz=29.49061662198391%	/LCI1=1.6774193548387097	/LCI2=0.0949820788530466	p_i1=0.6942829461202096	p_i2=0.007951324253264046	/Tai=0.8148173074882958	/Tei=0.10715619182793765	/EEI=1.159033977649131
[truncated: 5,015,907 more chars]
