# Supplementary material for: Bioinformatic Assessment of Factors Affecting the Correlation between Protein Abundance and Elongation Efficiency in Prokaryotes
Source: Int J Mol Sci. 2022 Oct 9;23(19):11996. doi: 10.3390/ijms231911996 (PMC9570070; doi:10.3390/ijms231911996)
Supplement: Supplementary file 1 [file ijms-23-11996-s001.zip › EloE/output_folder/Thermococcus_gammatolerans_EJ3_593117/thermococcus gammatolerans ej3_locus_tag_EEI_2.fasta]

>TGAM_0159|9.999999999999996
atggcccagctcgctggacagccggtcgttattctgccggagggaacccagaggtacgtcggaagggacgctcagaggctcaacatcctcgccgccagaatcgttgccgagaccataaggaccaccctcggcccgaagggtatggacaagatgctcgtcgacagcctcggcgacatcgtcatcaccaacgacggtgccactatcctcgacgagatggacatccagcaccctgctgccaagatgatggttgaggttgcgaagactcaggacaaggaggccggtgatggtaccaccaccgccgttgtcattgctggcgagcttctcaagaaggctgaggaactgctcgaccagaacatccacccgagcataatcatcaagggttacgctttagctgccgagaaggcccaggagattcttgagggcatggccaaggacgttagcccagaagacgtcgagaccctcaagaaggccgccgtcacggccatcaccggaaaggctgccgaggaggagcgcgagtacctcgccgagattgccgtcgaggccgtgaggcaggtcgccgagaaggtcggcgacaagtacaaggtcgacctcgacaacatcaagttcgagaagaaggagggcggaagcgtcaaggacaccaagctcatcaggggtgttgtcatcgacaaggaggtcgttcaccccggtatgccgaggagggttgagaacgccaagattgctctcatcaacgaggccctcgaggtcaaggagaccgagaccgatgccgagatcaggattaccagcccggagcagctccaggccttccttgagcaggaggagcgcatgctcaaggagatggtcgacaagatcaaggaggttggagcgaacgtcgtcttcgtccagaagggcatcgatgacctcgcccagcactacctcgccaagtacggcataatggccgttcgcagagtcaagaagagcgacatggagaagctcgccaaggcaactggagccaagatcgtcaccaacgtccgcgacctgactcctgaggaccttggtgaggcggagctcgtcgagcagaggaaggtcgccggcgagaacatgatattcgtcgagggctgcaagaacccgaaggcggtaaccatactcatcaggggcggaaccgagcacgttgtcgatgaggtcgagagggcccttgaggacgccgtcaaggtcgtcaaggacatcgtcgaggacggcaagatacttccggccggcggagctcccgagattgagctcgccatcaagctcgacgagtacgccaaggaggtcggcggcaaggagcagctcgccatcgaggccttcgcagaggccctcaaggtcatcccgaggaccctggcagagaacgccggtcttgacccggtcgagaccctcgttaaggtcatcgccgcccacaaggagaagggtccgaccatcggtgtcgacgtcttcgagggcgagccggccgacatgatggagaagggtgtcatcgctccgctcagggtcaccaagcaggccatcaagagcgccagcgaggccgcaataatgatactcagaatcgacgacgtcatcgccgccagcaagctcgagaaggacaaggaaggaggcaaaggcggaagcgaggactttagcagcgacctcgactga
>TGAM_1780|9.474882990723522
atggccgagttgccgattgccccaattgacagacttataaggaaggctggcgctgagagggtcagcgaggaggccgccaaggtcctcgccgagtacctcgaggagtacgcaatcgaaatcgccaggaaggctaacgacttcgccaggcacgctggcaggaagaccgtcaaggccgaggacatcaagctcgccatcaggacctga
>TGAM_1964|9.368788622248161
atgaggattattaacgctgaaggactcatactcggaaggctcgcctcgaaggttgccaagatgctcctcgagggcgaagaggtcgttatcgtcaacgccgagaaggccataatcaccggaaaccgcgaggacatcttcgccaagtacaagcagaggaccgagctcagaaccaggaccaacccgaggaggggtcccttctacccgaagaggagcgacgagatagtcaggagaaccgtcaggggcatgctcccctggaagactgaccgcggaaggaaggccttcaagaggctcaaggtctacgtcggcgttcccaaggagttcgagggcaaggagctcgagaccataagcgaggcccacatgtcgaggcttgccacgccgaagtacgtcaccgttggtgaagttgccaagttcctcggtggaaagttctga
>TGAM_0903|9.03365505447326
atgatcgaagtcggcgaatacaaggttaaggaaggcctctactacacgaaagaccacgagtgggccaaggttcttgacgacggaaccgttctggttggtataacggactacgcccagaaggaactcggcgacctcgcctacgtcgagcttcccgaggtcggtaaggaggtcaacaagggcgacgtcctctgtgagatagagagcgtcaaagctgtcagcgaggtctacgccccggtcagcggagaggtcattgaggttaacgaggcccttgaagacagccccgagctcctcaacgaggacccctacgagaactggattgccaagctcaagccgagcaacctcgatgaggagctcaaggagctcatggacgctgaggcctacgcgaagtacctggagagcctctga
>TGAM_1043|8.87902135056719
atgagcgaatacaggtttataaagtggttcgaggagctcagcaagaaggatgtcccccttgtcggaggcaagggtgccaaccttggtgagcttaccaacgcgggaatacccgtcccgcccggattctgcgtcaccgctgaggcctacaagtacttcgttgagaacgtcaaggttgaggacggtaggaccctccaggagtggattatggacatcatcagcaagaccaacgtcgacgactccaagcagctccaggagaacacagccaagataaggcagaagataatcgagctcccgatgctccccgagattgccgaggagattgagagggcctacaaggagctcagcgccaggtttaacaaggacgccgtttacgtcgccgtccgctcttccgccaccgccgaggaccttccagaggcgagcttcgccggccagcaggagacctacctcgacgtctacggcgttgaggacgtcatagacaaggtcaagaagtgctgggcctcactctggaccgccagggctaccttctacagggccaagcagggcttcgaccacagcaaggtttacctcagcgccgtcgtccagaagatggtcaacagtgagaagagcggtgtcatgttcaccgccaacccggtcaccaacgacaggaacgagataatgattaacgccagctggggcctcggtgaggccgtcgtcagcggaagcgtcacccccgacgagtacatcgtcgagaagggcacctggaagataaaggagaagttcatcgccaagaaagaagttatggtcgtcaggaaccccgagaccggcaagggcaccgtctacgtcaaggttgctgaatacctcggccccgagtgggttgagaagcaggtcctcaccgacgagcagattgtcgaggtcgccaagatgggcgccaagatcgaggagcactacggctggccgcaggacatcgagtgggcctacgacaaggacgacggcaagctctacatcgtccagagcaggccgattaccaccctcaaggaagccaagagcgaggagaaggcagaggttaccgaggaggccgaggtcatcctcaagggtctcggtgcttcacctggcatcggcgccggtagggtcgtcgtcatcttcgacgccagcgagatcgacaaggtcaaggagggcgacgttctcgtcaccaccatgaccaacccggacatggttccggccatgaagagggcttccgctatcatcaccgacgagggtggaaggaccagccacgccgccatcgtcagcagggagctcggtatcccggccgtcgtcggtaccaaggtcgccaccaaggtcctcaagaccggcgactacgtcaccgttgatggaaccaggggtgtcgtctacaagggcatagtcaagagcctcgtcgagaagaaggaggaagagaaggccgccggcggacaggtcgtcgttgcgggagcaccgctcatcaccgccaccaaggtcaaggtcaacgtctcaatgccagaggtcgctgagcgcgctgcagccaccggcgccgacggtgttggactcctcagggccgagcacatgatactcagcatcggccagcacccggtcaagttcatcaaggagggcaaggaggaggagctcgtcgagaagctcgccgagggcatcaggaccgtcgcagctgccttctacccgaggccggtctggtacaggaccctcgacgccccaaccaacgagttcaaggagatgcccggaggagaagacgagccggacgagaggaacccgatgctcggctggcgcggaatcaggaggagccttgaccagcctgaactcctcagggccgagttcaaggccatcaagaaggtcgtcgaggagggctacgacaacatcggcgtcatgctcccgctcgttggccacccagagcagataaggaaggccaaggaaatcgcccgctcagttggcctcgagccgcacaaggacgtcgagtggggcatcatgattgaggttcccgcggccgcgcttatcatcgaggacctcatcaaggagggccttgacttcgtcagcttcggcaccaacgacctcacccagtacaccctcgccatcgacagggacaacgacaggattgcctacctctacgacgagaagcacccggcagtcctcaagctcatcaagcacgtcatcaaggtcgccaagaagtacggcgtcgagaccagcatctgtggacaggctggtagcgacccgaagatggccaggattctcgtcaggctcggcatcgacagcatcagcgccaacccagacgcggttgagctcatcaggaagaccgttgcccaggaggaacagaagctcatcctcgaggccgctcgcaagaggctcttcgaggatgaggacgagctcgacttctga
>TGAM_1823|8.874176177332826
atgaaggtcgtggctgtaagcgacagcaagggtggcatctacaacccggacggcctcgatccggacgaggtcctcaagtggaagagggagcacggtagcgttaaggacttcccaggcgcgaccaacatcaccaacgaggagctcctcgagctcgaggttgacgtcctcgctcctgcagcaatcgaggaggtcatcaccgagaagaacgccgacaacatcaaggccaagattgtcgccgaggttgccaacggtccggtcaccccggaggccgacgacatactccgcgagaagggcatcctccagattccggacttcctctgtaacgccggtggtgtcaccgtcagctacttcgagtgggtccagaacatcaacggctactactggaccgaggaggaggtcagagagaagctcgacaagaagatgaccaaggccttctgggaggtctacaacaccgccaaggagaagaacatccacatgcgcgacggtgcctacgtcgtcgccgtccagagggtctaccaggccatgctcgaccgcggatgggtcaagaagtga
>TGAM_1974|8.755570106970954
atgccagctattgaggtcggaaggattgccgtcgttattgccggaaggagggccggacagaaggtcgtcgttgccgacataatcgacaagaactttgtcctcgtcaccggcgctggcctcaacaaggtcaagcgcaggaggatgaacgtcaagcacctcgagccccttccggagagggtcaacatcgagcgcggtgcctccgacgaggagataaagaaggccctcgaggaagcaggcataagccttgagtga
>TGAM_0165|8.749093130722951
atgagcgactacaatatggttgcggttgttaaggtcatgccgaccgaccccgaggtcaacctcgacgagctcgaggcaaagctcaaggaggttcttcccgagaagttcggtctcgccaaggtcgagcgcgagcccatagccttcggtctcgtcgccctcaagttctacgtcctggccaaggacgaggagggctacgacctcgaccaggttctcgaggccttcaggcaggttgagaacgtcgagtcagctgaggtcgagaccgtttcgaggatttaa
>TGAM_1195|8.624978573538616
atggcgactgtctatgacgttcccggtgacctgctcgtcgagagggtcgcccagaagctcaaggagattgaggagataaagcccccggagtgggcgcccttcgtcaagaccggaaggcacaaggagaggcttcccgagcaggaggactggtggtactacagggttgccagcatactcagaaaggtctacatcgacggcccggttggaattgagaggctcaggacctggtatggaggcaggaagaaccgcggacacgccccggagcacttctacaaggctggcggaagcatcataaggaaggccctccagcagcttgaggcggctggcttcgtccagaaggttccgggagagggaagggtcataaccccgaagggccagagcttcctcgacaagatcgccaccgagctcaagaaggagcttgaggagcagattccggagctcaagaagtactga
>TGAM_0726|8.314055719949488
atggccgagattatagttaagtcaaaggttaaggagtttgttaagagccttgacgcagagatgagggtcagcccggagttctacgacgcccttgaggctgaggtcaaggtcctcatcgagaaggccgtcaagagggccaaggaagagggcagaaagaccctctatgccaggcacgtctga
>TGAM_1876|8.273218172494987
atggcgaagccgagctacgtaaagtttgaggttccccaggagcttgccgagaaggcccttgaggccgttgagatcgctcgcgacaccggaaggataaggaagggcaccaacgagaccaccaaggccgtcgagaggggccaggccaagctcgttataattgccgaggacgttgaccccgaggagatagttgcccaccttccgccgctctgtgaggagaaggagatcccgtacatctacgttccgagcaagaaggagctcggtgcggccgccgggcttgaggtcgccgctgcgagcgtggcaataatagagcccggcaaggcccgcgagctcgttgaggacattgctatgaaggtcaaggagctcatgaagtga
>TGAM_0477|8.188343068003526
atggccgagttgccaattgccccggttgacaggcttataaggaaggccggtgctgcccgcgtcagtgaggaagccgccaaggttctcgccgagcaccttgaagagaaggccattgagatcgccaagaaggccgtcgagcttgcccaccacgccggcaggaagaccgtcaaggccgaggacatcaagctcgccatcaggagctga
>TGAM_1253|8.120597761764374
atggtcgtcataggagaaaagttcccagaggttgaggtcaagaccacccacggagtgataaagctcccggactacttcgccgagcagggcaagtggttcatactcttcagccacccggctgacttcaccccggtctgtacgaccgagttctacgccatgcagaagaggctcgacaagttcagggagctcggcgtcgagccgatcgggctcagcgttgaccaggtcttcagccacatcaagtggatggagtggattaaggagaacctcggcgtcgagattgagttccccatcatagcagacgaccgcggtgagctcgccgagaagcttggcatgattccgagcggtgccaccattaccgccagggcggtctttgtcgttgacgacaagggcgtcattcgcgcgatagtctactacccggccgaggtcgggagggactgggacgagatactcaggctcgtcaaggccctcaagatcagcgacgagaacggcgttgcccttccgcacaagtggcccgagaacgagctcatcggcgacaaggttatcatcccgccggccagcaacatcgaggagaagaagcagagagaggaagccaaggccaagggcgagatcgagtgctacgactggtggttctgctacaagaagctcgagtga
>TGAM_1981|7.868850403810869
atggcaaagcttgcactcataaggcttaggagcgggattagggcgaggggcgaggttagggacaccctcgccatgcttcgccttcacaggattaaccacctcgtcatagtggacgacaccccgagctaccgcggaatgatacagaaggtcaaggactacatcacctggggcgagattgacaaggagaccctcgttaagctcctcaggaagaggggcaggctcgtcggcaacaagccgattaccgatgagtacgtcaaggagaagctcggaatgactattgaggagttcgccgagaaggtcatcaacggcgagatgaagctcagggatttgccaaacatcaagcccgtcttcaggctccacccgccgagggggggcctcaagggaagcaagaagcgctccttcaaggagggcggtgccctcggctacaggggcgagaagattaacgagctcatagagagaatgctctga
>TGAM_1495|7.68483956042385
atgcagaacatcccgcctcaggttcagtccatgctggcccagcttgagagctaccagcagcagctccagctcctcgtccagcagaagcagaaggtccagcttgagctcaacgaagccaagaaggcccttgaggagattgagaagctccccgacgatgccgtcatctacaagaccgttgggacgctcatcgtcaagactgagaaggccaaggccgtcgaggagctcaaggagaaggtcgaaacgctggaggtccgccttaacgcacttgagaggcaggagaagaagctcaacgagaagctcaaggagcttaccgcaaagattcaggcttccctcaagccgcccgtcgcgggctga
>TGAM_1552|7.374322048897504
gtgccagaaatggctgaggagcacgtcgtctacatcggaaagaagccggttatgaactacgtcctggccgttataacccagttcaacgagggtgccaaggaggtcaccgtcaaggctcgtggtagggctatcagcagggccgttgacgtcgccgagatcgtcaggaacaggttcctcccagaggtcagggtcaaggagatcaagatcggcaccgaggaacttccgactgccgacggcaggaccgccaacacctcgaccatcgagatcgttctcgagaagccgtga
>TGAM_1225|7.30604768013607
atggcgaagacgacctttgaggaggagatttaccttaggaccctgacaggaaggctcgttggaaaggtcctggctgaccttggcctcaacaaagttgccgtcgttgccagcaggaacataatctgctccagcatagcgaccgcgaccgaggcgaccttcataaccctcagcggtggcgttacctaccacttccttgccgagaagggcaaggaggcagagattgcggagcgcgtcaaggagttcgctccccaggtcaccgtcctccagtttggcggtgagactccgatagaggaaaccaaggaggtattcgtcgagaccctcaggcagttcgccgagaaggacgttcccggtgctttcgtcatccacgtcaggattttcgccgctggaggtcttgccgaggccctcaaggacgagaagattagggagtacctgagcaagaaggacctcttcgtctacaccgttggcttcgacgagggcaaggtctacgtcaacaagatactcctcgacggcgaggagctcaagctcgagaagctcgccgagtaccaggtcacccttgaacacgccgacctgctcaaccgctcgctgaaggacaggagcgttaccttcgcctga
>TGAM_1688|7.282553377010108
atggtctggagaagggaccgctactgggacccgttcgatataatgagggaaatccaggaggagattgacgcaatattccgcgacttcatgaggggcccaagaatctggagctaccgcgagcccagggagagcattgccatcagcgagagctggagagagcccttcgcggacatcttcgaccgcggtgacaagtttgtcatcaccgttgagcttccaggagtcaggaaggaggacatcaagctccgcgttacagaggacaccgtttacatcgaggcccagataaggcgcgagaaggagctcgaggaggagggcgccataagaatcgagcgctactacagcggttacaggagggtcatcaggctccccgaggaggtcatcccagagaaggcgaaagcgaggtacaacaacggcgtcctcgaaatcgagatcccaaagaagaacccaaagaagcccgagggagagggcttcgaggtcaagatcgagtga
>TGAM_1848|7.275641708327697
atggtcagggttgttatactcggccagggatacgttgcaagcgtattcgcgagcggtcttgagaagataaaggctggaaagatggagccctacggcgtcccgctggcggacgagctcccgattaagattaaggacatcgaaatcgttggttcctacgacgttgacaaggccaaggtcggaaaggacctctacgaggtcgtcaaggcctatgaccccgaggccccggagagcctcaagggaatcaccgtcaggaagggaatacaccttggaagcctcaggaacctcccgctcgaggctaccggtcttgacgatgaaatgaccctcagcgaggccgttgagcacctcgtcagcgagtggaaggagcttaagccagacgtcttcgttaacgtctgcaccaccgaggccttcgtccccttcgagaagaaggaggagctcgagaaggccattgccgaggacaggaaggacagggttacggccactcaggtctacgtctatgccgccgccaagtacgccaaggaggtcggtggtgcagcattcgtcaacgcgattccaacgcttatagccaacgacccggccttcgtcgagctcgctaaggagagcaacctcgttatcttcggcgacgacggtgccaccggtgccaccccgcttaccgccgacgtcctcgcgcacctcgcccagaggaaccgctacgtcctcgacatcgctcagttcaacatcggcggaaaccaggacttcctggctctcaccgacaaggagcgcaacaagagcaaggagttcaccaagagctccatcgtcaaggacctcctcggttacgacgccccgcactacatcaagccgaccggcttcctcgagccgctcggcgacaagaagttcatcgccatgcacatcgagtacgtctcattcaacggcgcccacgacgaactcgtcatcacaggcaggataaacgacagccctgctttggcaggtctgctcgtcgacctcgtcaggctcggaaagattgccgtcgagaagaaggccttcggaaccgtttatgaggtcaacgccttctacatgaagaaccccggaccgaaggagatgcccaacatcccgcgcatcattgcccacgagaagatgcgcatctgggccgggctgaagccgaggtggctctga
>TGAM_1986|7.249350651802483
atgccgatagacgcgtgggtaagggaagaggttgagattccagagggagtcgaggtcaccgttgagaacaacgttgtcaaggtcaagggccccaagggagaacttgagagggagctcaaatacccgggcgttaagatattcacagaggacggaaaggtcgtggtatacaaggagttcccgaggaagaaggacatcgccatcgcgaggaccttcaaggcccacataaacaacatgattaagggcgtaaccgagggcttcacctacaagctcaaggtcgtttacagccacttcccggttaccgtcaaggtccagggcgacgaagtcataattgagaacttcctcggtgagaagaacccgaggagggccaagatccttccgggcgtcaccgtcaaggttcgcggtcaggagataaccgttgagggcatagacaaggaaaaagttggccagaccgcggccaacatcgagcaggccacgaggataacgaaatgggacaggcgtgtcttccaggatggtatttacatagttgagaaggctggcaagccgataaagttctga
>TGAM_1373|6.991244629013015
atgggagcgaaaaaaggaacggaggtggtggaaatggccgaggagaagaaggttaggacccttgagcagattcaggacgagataaggagctacctcggcgaaatcgagtacctcaggagccagattggagtgatagacgccaccatcgccgacctcaggactgtcgatgcaaccctcgcttacctcaaggacaagggtaagggcaagccaatttacatcccgctcgggagcggcatagcgataaagggcaagattgagaaccctgacgacgtcatcatggacgttggagctggaatcctcgtcggggcaacggttgacgaggccagggagaacatcgagaagagaattaacgccctcatgaacctccgcctggccctgctgaggaagattgaggaggacacgaggaaggtcaacgagctcctcaaggagctccaggagatgcagcctgagaagaaggagtga
>TGAM_0984|6.858822968865733
atggaggtgtttgaaatgggaatccgggacatattcggaaggaagaacacagttgaaaagctttccctcagggaacttcaggccgaggagataagactgaagaacaggcttgagaggcttaagaaggacctcaaccagatcgagaagaaaaagaagcagctctttcaggagggcatcggggcggacaagctcaagaagaagatgctcgcccaggagataaagagcctcgacatggagcagaagctcaagctcaaggacttcaccatggcccagaagcagtataccctcgtgaagaacctcatcattgtcaaaaagtacgagaaggaactcaggaaggtcgggctatgggagaagctcagcaaggtggaacccgagcagcttgagcaggcgctgataaagataaacctcgacggcaaggagttcgacgagatggtggagggactcaacagggtcttcgagatggagatagcggagttcgaggagggcgaagacgagaccgagagggagctcatgaaggcctggagccaggtcgaggcgggagaagccgacgttgaggaggtcgcggaaaaagttgtctcgctcgacaaagataccgaggaggaggagctatga
>TGAM_1054|6.811019009176689
atggctaaggagaagccgcacgttaatatagtctttataggccacgtcgaccacggaaagagcaccaccatcggaagactgctcttcgacaccgccaacattccggagaacatcatcaagaagttcgaggagatgggtgagaagggcaagtccttcaagttcgcttgggtcatggacaggctcaaggaggagcgcgagaggggtatcaccattgacgtcgcccacaccaagttcgagaccccgcacaggtacatcaccatcatcgacgctccgggtcacagggacttcgttaagaacatgatcaccggtgccagccaggccgacgccgccgttctcgtcgtcgccgccaccgacggtgtcatgccgcagaccaaggagcacgccttccttgccaggactctcggtatcaaccacataatcgtcgctatcaacaagatggacatggtgaactacgaccagaaggtcttcgagaaggtcaaggcccaggttgagaagctcctcaagatgctcggctacaaggacttcccggtcatcccgatcagcgcttgggagggcgacaacgtcgttaagaagagcgacaagatgccctggtacaagggtccgaccctcatcgaggccctcgaccagatacccgagccgccgaagccgatcgacaagccgctccgcattccgatccaggacgtctactccatcaagggtgtcggtaccgtcccggttggccgtgtcgaaaccggcgtcctccgcgtcggtgacgtcgttatcttcgagcctgccagcacgatcttccacaagcccatccagggtgaggttaagtccatcgagatgcaccacgagcccctccaggaggcttaccccggcgacaacatcggattcaacgttcgtggcgttggtaagaacgacataaagcgcggtgacgttgccggacacaccaccaacccaccgaccgtcgtcaggccgaaggacaccttcaaggcccagatcatcgtcctcaaccacccgactgccatcaccgtcggatacaccccggtgcttcacgcccacaccacccaggtcgccgtcaggttcgagcagctcctggccaagctcgacccgaggaccggtaacatcgtcgaggagaacccgcagttcatcaagaccggtgactcagccatcgtcatcctcaggccgaccaaggctatggtcatcgagccggtcaaggagatcccgcagatgggtcgctttgccatccgtgacatgggccagaccgttgctgccggtatggttatctccatccagaaggccgagtga
>TGAM_0933|6.652017438378242
atggccgagatgataataccctacccgcagctccagaagatcctggagaggacctgcgagctcgcggtcatcaagccgagggccgaggagatgatggagatagtcgaaaagaagctggcagatctcttcgaggtcgcctacgagaacgccaaagccgagcgctcggatacgataaagatgcgtcacataccgattaccaagggcttcaagaacagcctgaacctcttcagggcggtcatcgaggacgagaaagtccagatcgagccaatcaggaagttcctgctgaagaagatacccggagacatcccgctcgaggaggacgtcgtcaacgagctcccgattatcgcaggaaccctcttcgtgctcataggaagggtcatcaaggcgctccacccggagattaagaacgtctacccggagcatatcgaggaggcaaagaaggttctggactacacgctctga
>TGAM_1980|6.6382380013230655
atgattaggaggagaaagaaggttaggaagcttcgcgggagtcacactcacggatgggggtgcaagaagaagcaccgcggcggcggaagcaagggcggccgcggtatggcgggcacaggtaagaggaaggaccagaagttcacctggaccatcaagtacgcccccgaccacctcggcaagcgcggcttccacaggcccaaggccgttcagtacatccccaaggtcatcaacctgagcgacatcgacgagaacttcgagctcttcaaggacatgggcgtcatctacgaggaggaaggaaagctcgtcttcgacgccacccagctcggcgttgacaaggttctcggtacaggaaagctcacccgcgccatcgtcgtcaaggcctactacgttacccccaaggccgaggagaagattagggaagcaggcggcgaggttgtcctcgcctga
>TGAM_1984|6.634276993624653
atgctcatgcttaagatgcagagaaggattgccgctgagattttgaagtgcggtgaaaacagggtctggattgaccccgagaggattgacgatgttgccgccgcgataacccgtgaggacataaagaggctcatccacgacggtgtcataaagaagaagcccatcaagggccagagcagggcccgcgcgagggccttccacgaggcgaggaagaagggacgccacaggggccccggaagcaggaagggtaagaagacggcaagaatgggcaagaaggagcgctggatgatgaccataagggccctcaggaaagaacttaggaagctcaaggccgagggcaagctcgacgcccacacctacaggaggctctacatcagggccaagggcggccagttcaagaacaagaggcagctctacctgttcatgcaggagcacggcatcttgaaggagtga
>TGAM_0489|6.622670685681964
atggagtatgtgtatgccgctctgctgctccacgccgctggtaaggagataaacgaggagaacctcaagaaggtgcttgaggccgccggtgttagcccagatgaggccaggataaaagccctcgttgccgcccttgagggtgtcaacatcgacgaggtcattgagaaggccgccatgccggtcgccgctccggtcgcggtcgccgccgctcctgcccctgcagagggcggtgccgaggaggcccaggaggaagaagaggaggaagaagaggaggtcagcgaggaggaggccctcgctggtctcggtgccctcttcggctga
>TGAM_1035|6.521821921555925
atgggagacaagaccaaggttcaggtcagcaagctcaagcccgggaggtacataatcatcgacggcgaaccctgcaggatcgtgaacataacggtctcttcccctggaaagcacgggtccgccaaggccaggattgaggccgttggaatcttcgacggaaaggtcaggagcatcgttaagccgaccagcgcggaagttgacgttccgatcatcgacaagcgcgtcggtcaggtcatcgcgataacccccgacaccgtccagatcatggacatggagacctacgagctctacgacgtcccgatcgagaccggtgtcgaggacgaggtcaaggaccagctcaaggagggcataaccgtcgagtactgggagaccctcggcaggattcagattaaaaaggtcaggggcgagtga
>TGAM_1196|6.415703062034771
atggcggaggacatagaggagatcaggaagcgcaagctcatggaacttcagaagaggtacctcgaacagcagaaggcccaggaggaggcaataaagcgggagatggagctccaggcccagattgacgccataatgagaaaaatcctgacccccgacgcgagggagaggctcgggcgcgttaagctcgtcaagcccgagctcgcgaggcaggttgagctcgtcctcgttcagctttaccaggcaggccagataagggaacccatagacgatgccaagttgaagaagatactggctcagatcgacgcgaggacgagaagggagttcaggattaagtggtag
>TGAM_1907|6.415471035770836
atgggagttgaaaaggtcccgaagtacgacatcccgactgttaaagtggactacgtttttatcgagctcgacaagatgaagcctcacgagcagctcgttcagaaggagcttgaggatttcatcgagagtgtcacgggaagtggcatcttctggaagccgatgctcctcgcgaagatcccggggacggacgagtacctcatcgttgacggccaccaccgctgggccggcctccagaagctcggcgccaagcgcgctccctcggttatactcgactacttcagcgacgacgtcaaggtttacacgtggtacccggccttcaagggcgacctcaacgaggttatcgagaggctcaagaaggagggccttgaggtcgttgaggatcccgaagccgaggagaaggccgaacgcggtgagattgccttcgccatcgtcggcgagaaagctttcgcgattccaggaggtcttgaggagcagaagaaggtcagcagggtcctcgacgagatgaaccaggaagggagaatagagctcatctactacggcctcaaggaggacgcgagggaggatatggcaaagggtgagattgactacgtcttcatcaggaaggccccgacgaaagaggacgttatggaactcgtcaagcgcggggaggtcttctcgccgaagacgaccaggcacgtcctgcctttcaacccggacaagattgacgtcaagcttgaagagctgttctga
>TGAM_2082|6.396082839116695
atggccgagaagaaaaagaagagggtcctgattctcggagcggccggaagggacttccacaacttcaacgtgttcttcagggacaaccctgaatacgaggtcgttgccttcaccgccactcagattccggacatcgagggcaggctttacccgcccgagctcgccggcgagctctacccgaacggaatcccgatatggagcgaggatgacatggagaagataatcaaggagcacgacattgatatagtcgtcttcgcctactccgacgtctcccacgagcacgtcatgcacctcgccagcagggcccacagcgctggtgccgacttctggctccttggacccaagagcaccatgctcaagtccagcaagcctgtcgttgcggtcaccgccgtcagaaccggctgtggaaagagccagacctcaagaaaggtcgcccagctcctccaggagatggggtacaaggtcgttgccataaggcacccgatgccctacggtgatttgaggaagcaggtcgtccagcgcttcgccacattcgaggacctcgacaagtacgagtgcaccatcgaggagagggaagagtacgagccctacatcgagcgcggtatggtggtttacgcgggcgttgactacgagaagattctccgcgaggccgagaaggaagccgacataatcctctgggacggaggaaacaacgacttcccgttctacgagcccgacctctggatagttgtcaccgacccgcacaggcccggccacgagctcaagtaccaccccggtgagaccaactttagagccgctgacgtcataatcatcaacaagatcgacaccgctaacagagacgacatccagaaggtccgcgagagcatcgagaaggtcaacccgaacgccaccgtcatcgaggccgcttcacctatattcgtggacaaccccgagctcatcaagggcaagcgcgttctcgtcgtcgaggacggtccgaccctcacccacggcggcatgaagtacggagccgggtacgttgcagcgaagaagtttggagcgaaggaaatcatcgacccgaggccctacgccgtcggctccatcgtcgagacctacaagaagtacccgcacctcgacgtcatcctccctgctatgggctacggcaagaagcagattaaggagctcgaggagaccatcaacagggccgatgccgacgtcgtcatcatgggcaccccagttgacctgcgcaggttcatgaacctcaacaagccagccgttcgcgtccgctacgagctcgaggaaatcggccagcccaagctcaaggacatcctcgagaactgggtcaagaactgcgagaagcttaagaagtga
>TGAM_1216|6.378861264547175
gtggaggtggttgagatgcttagcggaaccataaagagtggagactggaagggggagaagcacgtccccgttatagagtacgagaaggacggcgacctcgtcaaggtcgaggtcagcgttggaaaggagataccgcacccgaacacgcccgagcaccacatagcgtggatagagctctggttccaccctgaggaggagaacttccccgttctcgttggcagggctgagttcagcaaccacagcgacccgctgaccgagcctagggcggtcttcttcttcaagacccagaaaaagggcaagctctacgcgctcagctactgcaacatccacggcctctgggagaacgaggttcagcttgagtga
>TGAM_1689|6.372207191399808
atgagcgagaggaaggaaatcaagcttaaggtcgcgtccgcttaccagagggacgttggaaggggaatcgtcaggattgacaggaaggctatgcgcgagctcggcgtccagccaggcgacatagtggagattatcggaaccaagaacaccgccgccgttgtctggcccgcctatcccgaggacgagggactcagcatcatcagaatggacggaaccataaggaagaacgcgggagttggactcggcgacgaggttactgtcagaaaggccgacgttaaggaggcgaagaaggtcatcgttgccccaaccgagccgatcaggtttggaagggacttcgtcgagtggctccacagcaggctcgtcggcagacccgtcgtcaggggagactacataaaggtcggaatcctcggtcaggagctcaccttcgtggtaaccgcgactacgccagctggaatcgttcagataaccgagttcaccgatttccaggtcagcgagaagcccgtcaaggaggtcgccaagaccgccacgctcggtgttacctacgaggacatcggtggcctgaaggacgtcatccagaaggtcagggagatgatagagctcccgctcaagcacccggagatattcgagaagctcggcatcgagcctccgaagggtgtcctgctctacggtccgccgggaacaggtaagaccctccttgccaaggccgtcgccaacgaagccaacgcccacttcatagccatcaacgggccggagataatgagcaagtactacggcgagagcgaggagagacttagagaggtcttcaaggaggcagaagagaacgcaccggcgataatcttcatcgacgagattgacgcgatagctccaaagagggaagagacccacggcgaggttgagaagagggttgtttcacagctcctgacgctgatggacggcctcaagagcaggggcaaggtcatagtcattgccgcaaccaacaggccagatgccatcgacccggccctcaggaggccaggaaggtttgacagggagcttgaggttggcgttccagacaagcagggcaggaaggagatactccagatacacaccaggggaatgcccatcgagcccgacttcaggagggacaaggtgatagagatactcgagaagctccgcggtgacgagaggttcagggacgttatagacagggccatagagaaggtcgagaaggcgaaggacgaggaggagataaagagggacctcagggagcttgacgagaggctctacgacgaggtcaaggcgaggctcatcgacgccctgctggaggagctggccgaggtcactcacggcttcgttggagcggacctcgcagcgctcgcaagagaggcggcgatggccgctctaaggaggctcatcaaggagggcaagattgacttcgaggccgagcacatacccagagaagtcctcgaagagctcaaggtcaccaggaaagacttctacgaggcgctcaagatggtcgagccgtcagcgctcagggaggtcctcctcgaggtgccgaacgtccgctgggacgacatcggaggccttgaggacgtgaaacaggagctcagggaagctgtagagtggccgctcaagtatccagaagcattcatgggactcggaatcaccccgccgaagggaatcctgctctacggtccaccgggaactggtaagactctcctcgccaaggccgtagcgaacgagagtgaggccaacttcatcgccatcaagggtccagaggtgctcagcaagtgggtcggcgagagcgagaagaacatcagggagatattcaggaaggctcgtcaggccgctccgacggtgatattcatagacgagattgacgccatcgcaccgcgcaggggcaccgacgtcaaccgcgtaaccgacaggctcatcaaccagctcctgactgagatggatggtattcaggagaacagcggtgtcgtcgtcattggagccaccaacaggccggacatactcgacccggctttgctcaggccaggaaggtttgacaggctgatactcgttccagcgccggatgagaaggccaggctggagatattcaaggtgcacaccaggaaggttccgctggcggaggatgtcaacctcgaggagctcgccaagagaaccgagggctacacaggtgccgacattgaggcagtggtgagagaggccgcgatgctcgccatgaggagggcgctccaggagggcatcatcaggcccggaatgaaggccgacgaaatcaggaggaaggtcaaggtcaccatgagggacttcgaggaggcactgaagaagattgggccgtcggtgagcaaggagacgatggagtactacaggaagatacaggagcagttcaagcagtcgcgcgggtaa
>TGAM_1996|6.367030302609291
atgaagcccagtgagattagggagatgagcatcgaggagatagacgagaagataaggcagctccgcctcgagctcgccaaggagaggggtatgctcaccatggggacctcaaccgagaaccccatggtaataaggaacctcaggcgcgacatcgcgcgcctgcttaccataaagaaggagaagcttagggagaaaaggtga
>TGAM_1012|6.366460511758383
atgagtatgagcggacagccggtcgttattctgccggagggaacccagaggtacgtcggaaaggacgcccagaggctcaacatcctcgcggcgaggattattgccgaaaccgttagaacgaccctcggcccgaagggtatggacaagatgctcgtcgacagcctcggcgacatcgtcgttacgaacgatggagcaaccatcctcgacaagattgaccttcagcaccctgctgccaagatgatggttgaggttgcgaagactcaggacaaggaggccggtgatggtaccaccactgccgtcgtcattgctggcgagcttctcaagaaggctgaggaactgctcgaccagaacattcacccgagcataatcgtcaagggctacactatggcggcagagaagtcccaggaaatactcgatgagatagccataaccgttgatccggacgacgaggagaccctcctcaagatagcgggcacctccatcaccggaaagagtgccgaggcccaccgcgagcttttagcgaagctggccgttgaggcagtcaggcaggtcgccgagaaggaggacggaaagtacaaggttgacatcgacaacatcaagattgagaagaagcccggcgagagcgttgaggagagcgagctcatcaggggtgtcgtcatcgacaaggaggtcgttcacccgaggatgcccaagagggttgagaacgccaagattgcactcataggagacgccttagaggtcaaaaagaccgagacagacgccaagataaacatcaccagcccggaccagctctttgacttcatagagcaggaggagaagatgctcaaggagatggtcgaggccatagccaagaccggagcgaacgttgtcttcgtccagaagggcatcgatgacctcgcccagcactacctcgccaagtacggcataatggccgttcgcagagtcaagaagagcgacatggagaagctcgccaaggccactggggcgaagatagtcaccaacgttaaggatttgactcctgaagacctcggtgaggccgagcttgtcgagcagaggaaggttgctggagagaacatgatattcgttgagggctgcaagaacccgaaggccgtgacaatactcatcaggggcggaaccgagcacgtcgttgacgaggtcgagcgcgcccttgaggacgctatcaaagtagtcaaggacgtcatggaggatagcgcaatcctccccgctggtggtgctcccgagattgagctcagcatcaggctcgacgagttcgccaagcaggtcggtggcaaggaggcgctcgccattgaggccttcgcagaggccctcaagataatcccgaagaccctcgccgagaacgccggtctcgacccggttgacgtaatggtcaaggttatcagtgagcacaagaacaagggccttggaatcggcatagacgttttcgagggcaagccagctgacatgctcgagaagggtgtcatcgctccgctcagggtcaccaagcaggccatcaagagcgccagcgaggccgcaataatgatactcagaatcgacgacgtcatagcggcaaagcccagcaagtccgagggaagtcagggcgggggaatgcccggcggcatgggcggcatggacatgggcatgtga
>TGAM_0179|6.336564630193221
atggtggttagaccgaacgttaaagagctccccggaccaaaggcaagggaagtaatagagaggaacttcaagtacctcgccatgacaacccaagatcccgagaacctcccgatagtcatcgagcgcggtgaagggataagggtctacgacgttgacggaaacgtcttctacgacttcgcgagcggtgttggagtcataaacgtcggccacgcccacccgcgcgtcgtcgaggcgataaagaagcaggccgagaagttcacccactactcgctcaccgacttcttctacgagaacgccgtcgttctggcagagaagctcatcgagctcgctcctggagacttcgagaagaaagtcgtttacagcaacagcggtgccgaggccaacgaggccgccatgaagctcgtcaagtacgggactgggaggaagcagttcctggcgttttaccacgccttccacggaaggacccaggccgttctgagccttaccgccagcaagtgggtccagcaggacggcttcttcccgaccatgccgggagtcacccacataccctacccgaacccatacaggaacacctggggaatcgacggctacgacgagcccgacgagctcataaaccgcgtcctcgacttcatcgaggagtacgtcttcaggcacgtcccgccccatgaggtcggtgcgatattcttcgagccgatacagggtgagggtggctacgtcgtcccgccgaagaacttcttcaaggagctcaagaagttcgccgacgagtacggaatcctattggctgacgacgaggttcagatgggcataggcaggacaggcaagttctgggccatcgagcacttcggagtcgagcctgacctcatccagttcggtaaggccatcggcggaggacttccgttagcgggtgtcgtccacaggaaggagataagcttcgacaagcccggaaggcacgcgacaaccttcggtggcaaccccgttgccattgccgctggaatagaggtcgtcgagattgtcaaggagctccttccgcacgtccaggaggtcggcgactacctccacaagatacttgaggagctcaaggagaactacgaggtcataggagacgcccgcggtctcggtctcgcgcaggccgtcgagattgtcaagagcaaggacaccaaggagaagtaccccgagctcagggacaggattgtcggagaggccgcgaagcgcggactcgtcttgctcggctgcggcgacaacagcatccgcttcatcccaccgctcatcgtcaccaaggaggaaatcgacatcgcgatggagattttcgaggacgccctcaaggccgccctcaagtga
>TGAM_0447|6.300917813965077
atgtacctgaagagaaggcaccttgagatactcagggaaatgaagaagaccgatagtcagaccgagattgaggccaaactgccggaggagtttcagataagggcaatcgagctctacatactcggttttgccgagcttgagggcggaaagattaagctcaccgaggccggaaggaagctccttgagattactgagttgctcaacctcgacgagcttcccgaggtcgtagcggacaccgagataatgaagatgcttgagctcctcgaggagaccggaaaggtacccgagggctggctcgagaagctgaaggagaggaagctcgccgatgagaacggcctcaccgagttcgggaaggccctcctcaagctctaccgcgagacccacccggtcgtttacctgaccccagagatagtgtcgttcctcaggggaatgccgaaaataggaaccctcgatgagctcataacctacaagaactccaagctctacggcgacaacatcgtgaacgccctccaggcgatgcgcctgctcctgatctccccgccgaccgagaatggaagggccttcgcaacgactccagcggcgaagcttgccctcaaagctgtcagtatgattccagtcttcgcgagagcgatagtcctcaggaaggaggacttcgaggccctgaaggccggtaggagcaacgccgagctggagagcatggggctcgccgacgagaagggaaccaccgagttcggaaaggccgtgatggagacctacgaggcgatgggcagggttgaggagaaggtcctcccgatttacctgctcaacgatgagcttgcagtcctcaaggtcatcaaggagattgaggagaagtacgagaccaacccagacatactccccaccgagaaggagataggcaagcgcgttgaggtcgaggaccttggggccatactgcacctcctcgagagcaaagagctggtcgagaggaggctcgtcaagaacagggacacctactggctcaccgaatggggtaaagaagctataaacttcggaaccgtcagcccggacgcaatgaaggccgtaacctacgccgagagcggtgatgtgcccatagccgagtgggtaatcaaggctcaggaggagggcgttgtcaaggccggcgtcaccgacaagggcaggttctacctcaagctcagccgctcgattaagcggaagccgttcctcaccagatacgacgcggcgatactggccaagaccccaaggaagaagtacatacacagggacgagctggtcgagcttgtcagggactacgtcggcggagatgagaaggaaatcatcagggcaatcggcgaggcggaagcgaagggcttcgtcgttgagctccagaacggcatggtcaagctgaccgagctcggggataaagttaagaccgccctcgagaacgccaagctccaggagatagtcaaggtcaagttcagtgtcacgccaaccctctacaacgtgctcagggtaatctacgaggagcttgagaccttcaacaggatatggaaggagaagggcgaaatcaggggctacaagatggaggaagtggacgtcatcaggaagcacctcagcctcagcgacgacgagataaagaaagctttgacgatgctccgccagctcggcttcctcggaagcaagagcctgaccgaagctggaaaggtcctcgttgaggcctacctttga
>TGAM_1963|6.300539949756068
atgagggttatccagactgctggtaagagaaagacggccattgcgagggccaccattagggaagggaagggtcgcgttaggatcaaccacaagcccgtcgagataatcgagcccgagatagcgcgcttcaccatcatggaaccgctcatcctcgctggagaggagatagtcagcaaggttgacatcgacgtcaaggtcgagggcggaggcttcatgggtcaggccgaggccgcgcgcgttgccatcgccagggctctcgttgagtggaccaacgacatgaacctgaaggaaaagtttatgaagtacgacaggactatgctcgttggcgacagcaggaggaccgagccccacaagcccaaccgctcgaccaagggtccgagggctaagaggcagaagtcctaccgctga
>TGAM_1761|6.243266676809986
atggaagccgaaacccgtttcaggaggaggaaacccgccgttgagaggaagatagccgagatacgcgaggacgatacgagagtctcgctcatcggaaaggccttcaaggtggacaggatggactacaccttctggctcgacgacggaacgggcgtcatactcatcgaaagcgaggacaacgtcctgccggagaacggccagctcgtcagggtcataggcagggtaatcagggacgagagcgtccacatctacggtgaggtaattcaggacttcacaggcgtcgatctcgaggcactcgaagagataagggagcttgagaggaagtacctccccaggatagaggagatggccagcttcttcgggggtgaggaggaatga
>TGAM_0613|6.224605939561861
atgcactttgaggtcgtcaaagagtttcttgaggacatcggggcggactggattgagatcgagggggaaatacacctcgaccccgaggtcttctatgaggtttggaagtacatcggccagcccgagctgaagacctacgttgttgaggacgaagttgtcgagcccggctcctacgacccccccgagatgaagtacaccgacgttaagaagataaagaaaaagaaggtctacttcgagaccctcgacggaaagaggatcgttaccgattacgccgagttccagaggatagccagggagaagggctcttga
>TGAM_1681|6.206987741238329
atggaggtcaaggtctaccgcgttaagggaatcttccagaggggtaagctcaagcagcccttcaccaaggagtaccgtgctcttaagccggagcacgtcgaggagcttgtctactccgagatagggagcaagcaccgcgttccgaggaccaagatatggattgagagcatcgaagagataaagccagaagaggctgagaacccggtcgttagaaggctcagccttgagctttga
>TGAM_0502|6.093779863972672
atggagattaaggtgaccgagataagggaaaacaagctcctgggaagaaaggagatatacttcgacattatccacgagggcgagcctaccccgagcagggaagcggtgaagggcaagctcgccgcaatgctcgacctagacccaaacactatggtcctccagtacataaggagctacttcggaagccacgtttccaagggctacgccaaggcctacgagacgagggagaggatgctctacattgagcccgagtacatcctcctccgcgatggcctcatccagaaggaggaagagtga
>TGAM_0809|6.040585505532398
atgccaaggaaggccagagagtatcctgaagagggtgagttcgtcgtcgccaccgtcaagaacattcacccgtacggagcgttcctgatacttgatgagtaccccggaaaggagggcttcatgcacataagcgaggtggctccaacctgggtcaagaacatcagggactacgtgaaggagggccagaaggtagtcgtcaaggtcattcgcgttgaccccgagaagggtcacatagacctgagcctcaagagggtaaaccagcagcagaggaaggccaagctccaggagtacaagcgcgcccagaaggccgagaacctactaaagatggccgctgaaaagataggcaaggacttcgagacggcctggagagaggtctgggttccgctcgaagaagagtacggcgaggtttacgccgcattcgaggacgccgcccagaacggaattgaggttctgaaggggctcattccagatgagtggctcgatgcgctcaagccaatcatcgaggcctacgtcgagattccgaccgttaccattgatgcggagttcgagataaccgttccaaagcccaacggaatcgagataatcaaggaggccctgattagagccagggacagggccaacgaggagaaggacatagacgtcaagttcacctaccagggcgctccccgttacaggattgacataactgccccggactactacaaggcagaagaggttctcgagagcatagccgaagaaatcctccgcgtcataaaggaagcgggcggagaggcgaccctcataaggaaggagaagcgcataaggaagattaagaggaggtaa
>TGAM_0588|5.99537514187153
atgattaaggagccagagtttagggaatacaacccgggcaagctggaggagaagatagaggccttttggaaggagaacaacacctacaagaaggtcaaggccagcagggcgaacggcccgaagtactacttcctcgacggaccgccgtacgtgagcggtgcgatacacctcggaacggcctggaacaagataatcaaggacatgataatccgcttcaggaccatgcagggctacaacgttcgcagacagccgggcttcgacatgcacggcctgccgatagaggtcaaggtcgagcaggccctcgggctcaaaaccaagaaggacatagagaccgagataggcgtcgacaacttcatcaagaagtgcaaggagttcgccctcaacaacctgaagataatgaccgagcagttcaagatgctcggcatctggatggactgggacaacccctacatgaccataaagaacgagtacatcgaatcgggctggttcacgctcaagaaggcctgggagaagggcctcctcgagaaggacaagcgcgtcctccactggtgcccgcgctgtgaaacagctctggccgagcacgaggtccgcggcgagtacaaggtcaggaaggacccgagcatctacgtcaagttcccggttgagggcagggagaacgagtacctcctcatctggactaccacgccctggacgctccctgccaacctggccgttactgttcaccccgagtacgactacgccaaagtaaaggtcgagaccgaggacggcgaggagtactggataatcgcgaaggccctcgtcgagcgcgttcttgctgaggtcggggccaagggagaggtagtcgaggagttcaaaggagaggagcttgaagggctccgctacgtccacgttctcatggacgagtatccgaggcagatggagttccgcgagaagtacgagtgggctcaccgcgtaatcctcggcgagcacgtgacgcttgaggacggtaccggacttgttcacaccgctcctggacacggtgaggaggacttcgaggtcgggcagaagtacggtctgcctgtttacagcccggtcgacgaccagggtaggtacacagagggcaggtggaagggcgtctacgtcaaggacgcagacccggagataatcgagcacctcaaggagaagggctacctcgtgaaggcgggaacgatagagcacaagtacccgcactgctggcgctgtaagaccccgcttatcttccgcgccactgaccagtggttcctcaaggtcagcaaggtgaaggacaagataatcaaggagaacgacgagaaggttacgtggtatcccgagtgggtcaaagtaagatacgacaacggcgtcatgaactcgggcgactgggtcataagcaggcagaggtactggggaataccgctcccgatatggcaggccgaggacggcgagatatacgtcgttggctctttcaaggagctggtcgagcttgccgtcgcgatagaggtggacggcgagcgcattgaactcccagaggattacaacgagaagctcagggtcatagaggagaagcttggcccagaagatttgcacaggccctacgtcgatgccttcatcataaaggtcaacggcaaggaaatgaaacgcgtcaaggacgtcgttgacgtctggttcgacagcggaatagcgagctgggcgtcgctcgactacccacgcaacaaggagctctttgagaagctctggccggccgacttcatagtcgagggcgaagaccaggtcaccaagtggttctactcccagcaggccgcgagcgtcatagccttcgacaccgtgccttacagagccgttgccatgcacggctacgtcctcgacgagaagggagacaagatgagcaagagcctcggcaacatcataaggcccgaggaggtcgtccagaaggagggaagggacccgttccgcttctacatgctctgggccaccaacccctgggagaacctccgcttcagctggaagggcctggctcaggttaagagaatgctcaacatactctggaacgtctacgtgctcagcgcaacctacatgagcctcgacaacttcgacccgaccaagctcaagcccgaggagtttccgttccgcgaggaggacaggtggatactcagcagggtcaacgggctcataaaggacgtcgaagagggtatagagaccttcaggctgacgaaagcaacgagagccatctacaccttcgtcgtcgaggacctgagcaggtggtacatcagactaatcaggaagcgcatgtgggtcgagggagatgacccagacaagttagcggcctactacaccgtctggaaggtcttcgacgtcctcctcagattgatggccccgttcacgccctacatagccgaggagatataccagaacatgctcaggcctttcctcggagtcgagagcgtccacatgctcgactggccaaagcctgacgagaaagccatagacgaggagcttgagcgcgagatggaggcagtaaggaagatagtcgaggccggctcttcagcgaggcagagggccaagataaagctccgctacccggtcaggaggataatagtggagaccgaagatgagaccgtcaagaaggccgttgagaggctcaacagaatcctgcgcgaccagctcaacgccaaggaggtcgtcgtcggaaaggtcgagcgcgagctcgtcatcaagcccaacttcgccaaggtcgggccggagttcaagggcgacgccaagctcgtgatagcctggataaacgagcacggaagggaactctacgaggccggcgagatggacgttaaactcgaaggaaagaccttccacctcacgagggagcatctgacaatcgaggagaaactgccggacttctttgtcgccgaggactttgagggtggaagggtcttcgtggacaagaccctcacgagggagctcctcgccgagggactcgccagggagttcgtcaggaggatacaggagatgcgcaagcgccttgatttggacgtgaacgacagaatcgttgtcaccatagagaccaccgacgagaaccgcgaactgctcagcgagaacctcgactacataaagaaggagaccagggcgaccgagataatcttcggcaaggccaagggctacgtcgtcgagtggcccgaggttcaggcgaagatagggattgagaaggtggagtga
>TGAM_1738|5.99317422765954
atggcggaaagaccactcgatgttattcacaggtccctcgacaaggacgtcctcgtgctcctcaagaggggtggcgagtttaggggcaagctcatcggttacgacatccacctgaacgtcgtcctcgccggagccgactacatccaggacggcgaggtcgttaagagctacggtaaaatcgtcgtgaggggagacaacgttctcgcgatctccccggttgatatcgagtga
>TGAM_0498|5.8635167237231345
atgaacccgttccacgagcttgagcccggaccgaacgttccggaggtagtctacgcactcatagagattccgaagggtagcaggaacaagtacgagctcgacaagaagaccggcctgcttaagcttgaccgcgtcctttacagcccgttcttctacccggtggactacggaataattccccagacttggtacgacgacggagacccgttcgacataatggtcataatgcgcgagccagtttacccgctcaccatcatcgaggctaggccgataggcattatgaagatggaggactctggagataaagactggaaggtcttagccgttccggtcgaggatccgtacttcaaggactggaaggatatcgacgacgttcccaaggccttcctcgacgagattgcccacttcttccagcgctacaaggagctccaggggaagacaaccgttgttgagggctggggcaacgccgaggaggccaagagggaaatcctccgtgccatagagctctacaaggagaagttcggaaaggagtga
>TGAM_1008|5.845126416633894
atgagaatgcttctgatacacgccgactacctcgagtacgaggtcagggacaaggccctgaaaaatcccgagccgataagcgacgagcagaggaagggcaggctcgacgaagttctggcggttttcataagcgtcgagaaggttgacgaggcaaaccccgaagaggtcgtcgggaaggcggtagccgagatagaggacgttgcgaagcaggtcaaggccgagaggatattcgtttacccattcgcccacctcagcagtgaactggcgaaacctgacgttgccctcgaagtgctcaaaaagatagaggagaagctcaaggagaagggctacgaggtcaagcgcgctcccttcggctactacaaggccttcaagctgagctgtaaggggcacccgctggccgagctcagcaggacgatagtcccggaggaaggagtcagcaaggaggagcgcaacatagccctcgagaaggaggagaaagagttagtcagctactggtacatcctcacccccgagggagagctcatagaggttgacaagttcgacttcaccggccacgagaacctgaggaagttcgtcaactacgagatagccaagaataggattgccgacagggagccgcctcacgtcaggctcatgctcgagcacgagctcgttgactacgaaccgggaagcgacgccggaaacctccggtattatccaaagggcaggctgataaagggcctccttgagcagtacgtcaccgagaaggtcgtcgagtacggagcgatggaagttgagacccccatcatgtacgacttcgagcaccctgctctcgagaagtacctcaaccgcttccccgccaggcagtacatcgtcaagagcggtgacaagaagttcttcttaaggtttgccgcctgcttcggccagttcctcatcaagaaggacgccattataagctaccgcaacctcccgctcaggatgtacgagctcacaaggtactccttcaggcgcgagaagagcggtgagctctcaggcctgaggcgtctcagggccttcacgatgccagatatgcacaccgtcgccaaggacctcaagcaggcgatggacgagttcaagaagcagtacaagctcagcatggaggttctcaggggagtcggtctcactcctgacgactacgaggttgccataaggttcacccacgacttctgggaagctaataaggacttcatcgtcgagctggctaagataatcggcaagcccgtcctcatcgagatgtgggaccagaggttcttctacttcatcctcaagttcgagttcaacttcgttgacaacctcgacaaggcggccgctctaagtaccgtccagattgacgtcgagaacgccgaaaggttcggcataacctactacgacgaggaaggcaaggagcgctacccgctcatactccactgctcgccgagcggagccatcgagcgcgttatgtacgcaatccttgagaagcaggcgaaactgcaggcccagggcaagaagccgatgttcccgctctggctcagcccgatacaggttagagtgattccggtcagcgatgacgttctcgactacgcgctctacgtcgccggcaagcttgaaggcgcgaaaataagggtggacgttgacgacaccaacgacaggctcaacaagaagataaggaaggccgagaaggagtgggttccctacatcatcgtcgtcggcaagaacgagaaagagcagaacacagtcaccgtcaggaggagggaggacggcaagcaggtcgagatgcagttggaagacctcatcagggaaatcaggcagaagaccgagggcttcccctacaagccgaggccgttaccgcttctcctcagcaggaggcccaagttcaggggctga
>TGAM_1992|5.839570726588301
atggccaagaagggtgctggtgcgaccaggggagttagccccgtcaggccaactcgcgctcttccggttggggcttacctcaaggttgccgacaacagcggtgcaaaggtcattcagataatcggtgtcgttggctacaagggaaccaggaggaggcttgccagcgctggagtcggcgacatggtcgttgccaccgtcaagaaaggaaggcccgacataaggcaccaggtcgttagggccgtcatcgtcaggcagaggaaggagtacagaaggctcgacggcatgcgcgtcaagttcgaggacaacgcggcagctatagtcactcccgaaggcgttccgaggggaaccgaaatcaggggtgcaatagccagggaagccgccgagaggtgggttaggctcggcagcatagcgagcatagttttgtga
>TGAM_1288|5.833310828165149
atgagccgtgtcgaagaggcaaggaagataatcgagaaggccaaggccgagaacaggccgctcgtcgagcccgaggcgaaggagatactccgcctttacggcgtcccggttccggacttcaaggtcgcgaccaacgaggaggaggccgttaagttcgcccgtgaaatcgggtatccggtggttatgaaaatcgtttctccgcagattatccacaagagcgacgccggtggtgttaaggtcaacatcaagaacgacgaggaagcgagggaagccttcagaacaatcatggagaacgccaggaagtacaagcccgacgccgacctctggggcgtcataatctacaagatgctcccgctcggcaaggaagttatagtcggtatgatacgcgacccgcagttcggtccagctataatgttcggtctcggtggaatcttcgtcgagattctcaaggatgtttccttccgcgtcgccccgattaccaaggaggaagcccttgagatgattaaggaaatcaaggcctacccgattctcgccggagcgcgcggtgagaagccggtggacattgaggcccttgcagacatcatcgtcaaggtcggcgagctcgcccttgagcttccagagattaaggagctcgacatcaacccgatttttgcctatgaggactcagctgttgccgtcgacgcgaggatgctcctctga
>TGAM_0629|5.8302424003907145
atgggaaagctcgacattattgagaagaaaggtaccgagagactgaagaggggcttcgccaagatggtcaagggcggagtcatcatggacgtcaccaatgccgaacaggcgagaatcgctgaggaagccggagcagtcgcagtcatggccctccaccgcgttccagctgacatcagaaaagctggcggagtcgcgaggatggccccgatagagaagatccaggagataatggacgcagtgaccattccggttatggcgaaggttaggatcggccacgtcgccgaggcgagaatcctcgaagctttgggtgttgacatgatcgacgagagcgaagttctgacgccgtctgacccgtacttccacatcgacaagcgcgagttcaagattcccttcgtctgcggcaacaggaacctcggggaggccgtcaggaggatatgggaaggggccgcgatgatgaggacgaagggcgaagctggaacaggaaacatcatcgaggccgtcaggcacgtcaggcttttgaaggacaacatcgccctgctccagcgcatgaccgacgaacagatctacggcgtcgccgagaagttcgccgagccatacctcaggctggccttcgaggtcagggagatcagcggcctgccaaagcaggtcctcgagaacgagccggtttacggccactacacctaccgcgagatcgttgagggcctctacaagatactcctcgagataaagaagcttggccgccttccggtcgttaacttcgccgctggaggagttgcaacgcccgccgatgccgccctgatgatgcagatgggcatggacggcgtcttcgtcggttcgggcatcttcaagagctccaacccgccgaagatggcgagggccatagtcgaggccgtgaaccactgggacgagcccgatgtgctcgtcgagataagcaaggaaatcggcgagccgatgcgcggtcaggacattgaggagcttgaggttaggctcgaggagaggggcgtctga
>TGAM_1921|5.754789633010315
atggctggaaagaaggccccgtatggtgaatttgccggtaggaagctcaagctcaagaggaagaagttccgctggagcgacataaggtacaagagaagggttctccgcctcaaggagaggagcgacccgctggagggagctcctcaggcgagggggatcgtccttgagaagatagccgtcgaggcaaagcagccgaactcggccatgcgtaaagcggttagggttcagctcatcaagaacggtaaggtcgttacggccttcacccccggtgacggtgccataaaccacatcgacgagcacgatgaagtcatcatcgagggaatcggcggtcccaaaggcggttcgatgggtgacatcccgggaatcaggtacaaggtcgttaaggtcaacagggtttccctcaaggagctcgtcaagggaagaaaggagaagccgaggaggtga
>TGAM_1634|5.717053645904253
atggctacgttcaaggtcgttatatccaacccaaagaacggcatagccagacagatagagataagcggcgatgccgcggagaagctcataggcaagcgcattggcgacgagatcccggtaaaggagctcggcataaacctctcggagatcttcggccaggagatccccgaggacgcaaagctcaagataaagggaggcaccgacaaggacggcttcccgatgcgtcctgatgttcacggcccgaggagggtcaggatacttctctccagggggccgggcttcaggccaaaggagaagggagagaggagaaagaaaaccgtcaggggcaacaccataagccccgagatcgtccagataaacgcggtcctcgtcttctga
>TGAM_1983|5.6811783487043535
atggcgagaggaccaaggtatagggttccatttaggaggaggagagagggtaagaccaactatcacaagaggctcaagctcctcaagagcaagaagccgaggctcgtcgtgaggaagagcctcaaccaccacatagctcagattatagtctacaacccgaagggggacaggactatagtttccgcccacaccagggagctcatcagggacttcggctggaagggccacaccggaaacaccccgagcgcctacctcctcggactgctcatcggttacaaggcgaagaaagccggcattgaggaggcaatccttgacataggccttcacccgccgaccaggggaagctcggtcttcgccgtcctcaagggagccgttgatgcaggcttgaacgtcccgcacagcgaggagatattcccagaggactacaggataaggggcgagcacgttgctgagtacgccaaggccctcaagcaggaggacgagaccctctataggaagcagtttggtggctacctcgtcaagggccttgagcccgagaagctccccgagcactttgaagaggttaaggccaagataatcgagaagtttgagggggcgagagaatga
>TGAM_0281|5.642974796639214
atggaggtcccgctgaaccccgttggaagggaggagatacacaggctcgagagcatactgctcttcgcgacgctcttcagaccagaggtgatagagctcataaaggacccggccgagaggctgacgtgggttgacagcctcgcggtagcggctggagccatagcgagagaaaaagctggaatgaccgtcagggaaatcgctgaagaactcggcaggacagaagcaactgtcaggaagcacctcaagggcgagacaaaagcaggacagctcgtcagggaaacttatgagctcataaaacagggcaagctggacgagctcgtcaggaatgttgaggttctcgccaagggcggtcagctcgtcgccctcgaggagtacgagaagctcaagaaggagaaggaggagcttgaggccaaagtgaaggagctcgaggagaaggtcaagggccttgaagcggagaacagggagctcaaggcgaagcttgagaacgtcaggaagatactaggagataccctcgaaaggataagggaaatagagaaactgctgtga
>TGAM_2001|5.642524715613536
atggacccctataaggttatcataaggccgctcgttaccgaaaaggccgtttcgctcatcgagaaggagaacaagctcaccttcatagtggacaggaaagccaccaagcaggacatcaagagggccgtggaagagatgttcaacgtcaaggtcgagaaggtcaacaccctcataactatgaagggggagaagaaggcctacgtcaagctcaggccagaatataacgcgagcgaaatagccgcaaggttgggattgttctga
>TGAM_1762|5.609756914995098
atgaagaagagacttcccgcgagcagggtctacctcaaggacgtcatcgaaggctactacgtcaagagcgacggtgacctcgagcccaactacctcatcaccaaggacgccagaaaggtctaccgcgtcaaggtggtcgccaccgtcgtgagggagcccttcctgagcgacgacgaaacctatggcaagttccagatcgacgacgggactggaacgatatgggttctcgccttcagggacaacactcgctttgtaaagctcgtcaagaagggcgatctcgttcaggtcatcgggaaagttgctgagtggcgcgacgacaagcagatactcgtcgaaggcgtcgccaaggtgcacccgaacatgatggtgctccaccgcttcgagaccctcaaggagaaagcggagcacgttcgcaaagcccggatagccttcgacatctacgaccgctacggcataacggccaaggccaaggtcatagcaaagaacaagggggtaagcgaggacctcctcatgacgatcgacgagctgtacacgctcatgctcgaacagaggagcatggagctcgaggaggaactctttgaggaagtcgaggaagaggagaaacctgcagagaatcccgagcttgaaaaggccaaagaggccgttatgaagctcctcagggagaaaggaaagcccctctcacacaagttcatagtgaagaagctctccaaggagttcgaggaggaaacggtcgaggaggcaataaccaggctccttgcggaaggggaaatatacgagccggagaccggctactacgaacccctctga
>TGAM_2123|5.608507546278074
atgccaacggtcaaagtggatccagaagagataaagagaatcaagaaggaaatcgaggcccttgagaaggagaggaacgagataagggccaagctcgaggagcttgaaaaagagctccagagctggattcaaaagagggacgagaaaaacagggaggtgcagcagctccgtcagaagggcagggagtacaaagctaagagggatgaaatcaacgcccagataaaacagcttaagaagaaccgtgaggagatcaacgccaagctcgacctcctctaccaggagatacttgagtacagaaccaagagggacgagtacaaccagctcagaaggctcaacatgcctgccgagaagatcaaggagagaatcgaaaagctcgaatgggagctccagaccaaccccaagatcactccagagagggagaagcagatcgtcgatcagatacaggttctcgcgaccgagctcgagataatccagcaggcggatcgcttccacaagaagctcgttgagacgaggaagaaggtcgatcagctcaagaaggccaggagggctataagccttgagatacagaagctggcaaaccagagccagcagttccacgagatgatgataaaggcctttacccaggcggacgaggtcaagaaagaagccgacgagtaccacgccaaggtcgtcgagctccgtgagaaggtcagggaagtaaggcgggaactccgggccatcgagagaaagatccgcgagtacgacgagaaacacaaggaactcatcgcctaccgcctcgtcgccaagatgcgtgcgaggaaggacagcagctttgagaaggcagtcgaggcccttgagaagttcaagcgcggtgagaagctcaccctcgacgagctcctcctgctccagcgctacaacctcgtgtga
>TGAM_0808|5.603678649068802
atggagtcgggaataaagttgctgaagcgcaggctcgatgttgttaagaagcagaaggaatacctgatccttgaggaggccaagctcgtcaggatggcccgccagaagaaaaaagttgcccacaagcttgagcgggtcaagagggagaagttccgcgttctcgctgaggaggcaaagcttcttagggttataaagcagagcgccaagccggcttga
>TGAM_0138|5.550222034731888
gtggaaataatcgttgagaacttcaagcccaaggtgacgaggccgttcaagaggaagaacgagtactggatcaagctcatccttccggacggcgaggagtacataatgaagtttaaaacccctcttgaggcagaggacgccatttacggcatgctggacgatcttcaggtttacgggggaaaggtaaagctcaaactccgcgagggaaacgtcatcgaggacattgaagttctggaactttacaagccctccgcgaaggagctcgtggaggagtactttggaggataa
>TGAM_1845|5.547903487659008
gtggagctgaaggtcaagcaccccctcagcaagaaggaggtaaaggccataatccgcgagatggccgagatttttggcgaggagatagccgggaagatgctgagcaagaaggaccgcgttgaagtcgctgaattcgacaagaccacagaaatcctccttgtcaacggaaagcccttcttcatacggagaaggggcctgatcttcccgctcgtcatagcgctctacgagctctccaacgaagaggatttgaggaagtggccgagacgcgttgtggttgatgagggggcggttccctacatcatcaacggcgccgacgtcatggccgcgggcatagttgatgccgatgagaacatcaaggagggcgacttcgtcttcgtcgttgaagagcagtacggaaggcccctcgccatcggaatagccctgatgggcggcagggcgatgaaggagaagcccaagggcaaggcagtgaagaacatccaccacgccaaggataaaatctggaacgtcacggtgggatga
>TGAM_0906|5.51993451362779
atgatcgggagaaaaaagctggaggaacactacgtcacgctggcagaagccaaagaactcctcgaaaagcgcagagcagaggggatggaggagaatcccgaggagcccatgttctacgaggccaggatcagccttgaacacgcggaacgctttgccaaactgaagccagagcaggctagggagctcaaggagaagctgatgaacctcttcgactggatcgacgagagaatcgcggccaagcttgtcgacctcctcccagaggactactttgacatcagggttatcttcgccaaggaggagcacatgcccaccaaggaagaggccgaggagattatcaacctgatagacgagtacagacccctcgagtaa
>TGAM_1397|5.509879808536457
atgggaagaagggaagagatgatcgcgaagattaaggaattgatgacccagcctgagagaatcaggaacatgggtattgccgctcatattgaccacggtaagacgacgctgagcgacaacctgctcgccggtgccggaatgattagcgaagagttggcaggaaagcagctcgttctcgacttcgacgagcaggagcaggcgaggggtattacaatcaacgcggccaacgtttcgatggtccacaactacgagggccaggactacctcatcaacctgattgacaccccgggtcacgttgacttcggtggtgacgttaccagggccatgcgtgccattgacggtgcgattatagttgtcgacgccgtcgagggtgtcatgccccagacagagaccgttctcaggcaggccctcagggagtacgtcaagccggttctcttcatcaacaaggttgaccgtctcatcaaggagctcaagctcggcccgaacgagatactccagaggttcgccaagattattaccgacgttaacaggctcatcaaacgctacgcccccgaggagttcaagagtcagtggatggtcaaggtcgaggatggtagcgtcgccttcggttcggcctactacaactgggccctcagcgtcccgttcatgaagaagaccggcgtttccttcaaggacatcgtcgagctcaccaacaagggcgaccttaaggggctccgccagaaggctccgcttcacgtcgtcgtcctcgatatggttgtcaggcacctcccgaacccgcttgaggcccagaagtacaggatcccacacctctggaggggtgacataaacagcgacgtcggccaggctatgctcaagtgcgacccaaagggcaagatggtcatggtcgtcaccaagatcatcctcgacaagcacgccggtgaggtagctaccggccgtgtctggagcggtaccgtcaagaccggccaggaggtctacctcatcaacagcaagagaaaagctagaatccagcaggtcggtatctacatgggtcccgagaggatcaacatggaggctgtccccgctggaaacatcgttgccgtaaccggtctgcgcgatgctatggccggtgagaccgtctcagttgagaagatcgagccctttgaggccctccactacaccagcgagcccgtcgttaccgttgcgattgaagctaaaaacgttaaggaccttcccaagctcatcgaagctttgagacagctcgccaaggaggatccaactctgcacgttaagatcgacgaggagaccggccagcacctcctcagcggcatgggtgagcttcacctcgaggtcaagctctacaggctcaagaccgagtggaagctcgacgttgacgtttcaccgccgatcgtcgtctaccgcgagagtgtaaccaagaagagcccgatagtcgaaggaaagtctccgaacaagcacaacaggttctacatcaccgtcgagccgatgccggacgagatctacgaggcaattcgcgagggcattatcccggagggcaggcccaagaacccgaaggaggtcgccaagaagctcgccgagctcggtatggactacgagcttgccaagggcattgtcgacgtctacaacggcaacatgttcttcgacaacaccaagggtatccagtacctcaacgaggtcatggatctcctcgtcgacggattccacatggcgatggacgagggaccgctcgccaaggagccagtcatgaaggtcatcgtcaggcttcacgacgccaagatacacgaggacaacgtccaccgcggtccggcccagatctacccggccatcaggaccgcaatccactgcgccatgatgaaggcaggtccggtcctctacgaaccctaccagaaggtcatcatcaacataccctacgagtacatgggtgccgtcagcagggagctcaaccagaggcgcggtcagctcatcgacatgaggcaggaaggcgaggtcatgattatcatcggagaggctccagttgcagagatgttcggattcgccggagccatccgtggtgccaccagcggaaaggccctctggactacagagcacgctggcttcaagcgcgttccgaacgagcttgcccagcagatcatcaggcagatacgccagaggaagggcctcgatccgaacccaccgaccgagaaggacgtctgcccgcagcagtga
>TGAM_0077|5.468157533334421
atggagaacccgttcgagattaccgcagttgtggcgagggagatactcgacagcaggggaaacccaaccgttgaggtcgaggtctacacgccggtgagcatggggcgagcggccgttccgagcggagcgagcacgggaacccatgaagccctggagctccgcgacggcggaaagcgcttccacggaaagggcgtcagaagggcggttgagaacgtcaacaagattatagcaccggaaatcatcggaatggacgtcacatggcagagggacattgatatgctgatgattgagctcgatggaacggagaacaagagcaaccttggagccaacgcaatcctcggtgtgtctctggcggtagcaaaggccgccgccaacgcgctcggccttccgctctaccagtacatcggcggaaccaacgcctacgtcatgcccgttccgatgagcaacgtcatcaacggcggcgttcacgcgggcaacgagctcgacttccaggagttcatgataatgccggtcggtgcaaagagcttccgcgagggaataaggtgggtctccgagacctaccacaccctcaagaaggtcatagccgaaaagtacggcaagaacgccgtcaacgtcggcgacgagggcggcttcgccccgccgatgaaggaagttaccgagccgctcgaggtcctcatcaaggccatcgaagaggccggctacaagcccggcgacgagatagcctttgccctcgacgccgcctccagcgagttctacgacgaaaagctcggcaaatacgtcgttggtggaaaggagtatgacagaggcgagcttcttgaactttacagggagctcgtgagcaagtacccgatagtctccatcgaggacccgttccatgaggaggactgggaaggcttcgtcatgataacaagggaacttggaggcaagatacagatagtcggtgacgacctcttcgtcaccaacccgaagaggataaggaagggcatcgagatgggcgcggcaaacgcactcctcctcaaggtcaaccagattggaacgctcagcgaggcgatagatgccgcctacacggccttcagggctggctacggcgtcgtcgtctcccaccgctccggggagacggaagatgccaccatcgcagacctcgccgttgctctcaacgccggccagataaagaccggcgctccagccagaagcgacaggaacgccaagtacaaccagctgataaggatagaggaggagcttgagggtatagcagtctatccgggcaagaggttccgcaacccgttcctctga
>TGAM_1997|5.467103467351455
ttggccatcgagaggtacttcatcaaggaaggcgttaaagagatgctcatcgacgaataccttgagaaggagcttcgcagggcgggctacggtggaatagacatcaagaagactccccttggaaccaaggtcataattttcgccgccagccctggctacgtcataggcaggggcggaagaaggataagggagctcaccagaatccttgagaggcagttcggccttgagaacccgcagattgaggtcgaggaaatcaagaacccctacctcaacgccaaggttcaggcggtaaggctcgcccaggcccttgagagaggcatacacttcaggagggccgcttactccgcaatcagggccatcatgaggaacggagcgaggggcgttgagattaggctcagcggaaagctcaccggtgaaagagctaaaagcgtcaggttttatcagggctacctcgccaaggtcggaaacccggccgagacccttgtcagcaaaggctatgctcaggcgttgctcaagctcggcgtcatcggcgttaaggttgccatcatgccgcccgacgcgaggttgcccgatgagattgaggtcaaggagatagtcgaggaagaggtgagcggcaatgaagcccagtga
>TGAM_0702|5.457292399164036
atgtggggaaagatcgagcactactttgacgagtaccccgtgaggaagcttatagcaaagacgctccttaagtacggtctcagggtttcggacgacctcaagataaaggccggcgacattgaggtgccttacacgaagatagccaaggccctcgacgttgacaggagggtcgtcaaggagaccgtcagcatgatactcaagattcccgacctgagggagatatacacgaacctcgagccgaccgtccatatgaagcacgtcggcaggcacgttggttacggtgtcatcgagatcgagcccgagccgagggcggttggaatactcgccaagatagcccagaagatagcggacagggggataaacatcgtccaggtcgttgcggaggatcccgagctatatcccgaggcaactctcacgataatcacggagaagccgattccgggcgatctcatcaacgagctctccaagctggagggtgttaagaggatctcgatatactga
>TGAM_0463|5.443516367163604
atgaaggttaagaagcacaggttcccgggcgtttacatcgtcatcgatgacgacgggagcgagaagattgcaaccaagaacctcgttcccggccagagggtttatggggagagagttatcaagttcgagggcgaggagtacaggatttggaatccaagcagatcaaagcttggagcggcgatactcaacggcctcaagaacttcccgattaagcccggctcaacggtgctctaccttggaatagcgagcggaaccaccgcttcccacgtcagcgacatcgtcggctgggagggcaagatattcggcgtcgagttctcgccgagggttctcagggagctcgttccaatagtcgaggagaggaggaacatcgtcccgatactcggcgacgctaccaagcccgaaggttaccgcgcactcgttccgaaggttgacgtcatcttcgaggacgtcgcccagccgactcaggcgaaaatcctcatagacaacgccaaggtgttcctcaagagcggtggctacggaatgatttctgtcaagagcaggagcatcgacgtcaccaaggagcccgaggaggtcttcaaggaggtcgagagggaactcgcgagctacttcgaggtcgttgagaggctttcgctcgagccctacgagaaggaccacgctctcttcgtcgttagaaagccttga
>TGAM_1545|5.4151223510172075
ttgccggcggtcatagaggaagtcgcaaaggtctcctttgagagggttggaatgcactcccacataaggggcctcggcctcgacgagaacggaagggccaagttcatcgccgacggcatggtcggtcaggttaaggcgagggaagcggctggaatcgcggtcgagctcataaagcgcgggaagctcgccggcaagggaattcttctcgtagggccaacagggagcggtaagacggcgatagcgatgggcatagcgagggagctcggcgaggacgttcccttcgtccagatagcggggagcgagatttactcggccgaggtcaacaagacggagttcctcaagcaggcgatgaggcgggcgataggcgttagaatcagcgaggagaggaaggtctacgagggcgaggtcaagaagattgagataaggcgcacgaggcacccgttcaacccctacgtcgagattcccgagagcgtcatcataaccctccgcacgaaggacgacgagaagacgataagggccggcagggagatagcctaccagctcatggagctcggcgttgaagaaggcgacgtcatacagattgacgccgaaaccggcagggtctcgaaggttggaacgacgaaggaagaggaagggctcttcttcaagcgcaaggttaacctgccgagcggtcccgtgctcaagataaaggagttcacctacaccgttacgctccacgacctcgacgttgccaacgcccgcggaaatatcttcggcctgctcttcagcacgggagcagagataagcgatgagataaggcaacgggttgacgaaaccgtcaagagctggattgaggagggaagggcaacgctcgttcccggggtgctcttcatagacgagtgccacatgctcgacatcgaggccttctcgttcttggccagggctatggagggcgagctcgctccgattctcatcctggccaccaacaggggaaggacaaagataaggggcacggacatcgaggctccgcacggaatacccctcgacatgctcgacagacttctgataatcaacaccgagccatacaggaaggaggaaatcagagagatagtcaagattcgcgcgagggaggagaagattgaggtgagcgaggaggcgatagagtacctcgcggagctcggcgagaagaccagcctgcgctatgcggttcagcttttggctcccgcgagcgtcttggctagaggcggaagggtcgagagggagcacgtcgaaaaggccaaggagtacttcgccgacatcaagaggagcatcgagttcgtcgagaagctcgaggggatgcttagctga
>TGAM_2002|5.400699086296777
atgaaggttaaggtcttcaacctcgaaggcgagcccgttgaggagatagagctcccgaaggtgttcagcactcccttcaggcccgacctcatcaggagagctgtcattgcttcctggacccacaggatacagccccagggaagggacccgctcgctggaaagagacgcgttaccgaaaacatcggtaagggtcacggcatggcgagggtcgagaggataaagaccccgccgaggtttgccgccttcgtcccgttcgcgaggggtggaaggagaacccacccgccgaaggtcgagaagataatctgggaagacatcaacaagaaggagcgcagattggctataatgagcgccatcgctgccaccgccaacccagacctcgtcagggcgaggggtcacgtggttgacaacgttccggcctttccgttagtggttgttgacgacctccagaaggtcttcaagaccgcccagaccagggagatattcaagaagcttggaatatgggacgacattgagagggccaagaggaacaccaagataagggcaggcaaggggaagatgcgtgggaggcgctacaagaaggccaagggcccgctcatcgtcgttgccaagaacgagggaatagtccagggggcgagaaaccacccaggagtggacgtcgttaccgttgacaacctcggcgttgaactcctagcgcccggaacccaccccggaaggctcacgatctggacgaagggagctatagagaggcttaaggagatctacgggtga
>TGAM_0713|5.3979047521787455
gtgaaagctcaggaggttcctgaggagaagcccgagctcccgaacaccaaggagggcaacctcgttagagagctcctcgagaaggccccctacgctgaaggcaaagttaggcgcgagagaaggatagagttcaaggttcctgccgagaggatacacgagttcctcgagctggcgagcgagaagtttgagatgctcatgcagataagcgttgtcgattggctcaagcagggtgagttcgagctcgtttaccagctctggagcgtcagtgagagcgttcacgccttcgtgaaaacaagggttccgagggacagcgcagaggtgccgacggtaatggacatatggcccgttgcagagacctacgagagggaagcccacgagttctttggaataatcttcaagggcaacccgaggcttgggccgttcatcctcgagccgagggagtacgagaagcacccgctcaggaaggactttaacacccttagctacgtcaagacaatctacggcgaggacttcgacaggtatgacgagagtaagaccaactacgtgatatga
>TGAM_0646|5.388318340460158
atggctatctggcagggaaggtcactcaaaaagccttcgggtgggaggattgtcctcgcccggaagaagaggaagagggagctcggaagagagccagctaacactcgcgttgctgaggaaagggaaaagaggaagataatcagaacctacggtggaaacaggaaggttcgcctcgtagaggctctctacgcgaacgtcttcgagggtggaaagggcaggaaggtcaagatactcaacgtcgtcgagaacccggccaacaggcagtacgcgaggagaaacatcatcaccaagggagcgataatcgagaccgagatcggcaaggctgtggtcaccagcaggcccggccaggacggagttgttaacgcggttctcctcaaggaggagaacgcctga
>TGAM_0143|5.381187985513196
atggagggtgcagaactcatcattcaggagatacacagggaggcggagcagaagattcagtacatactcagtgaggcacagcgcgaagcggagaagctcaaggaggaggcgagaaagagggctcagtcccaggccgagtggatactcaggaaggctaagacccaggccgagatagagaagcagaggataatagcgaacgccaagcttgaggtcagaaggaaaaagctcgccgttcaggaggagctcataggagaggttctttcggcaatgagggagaagctggccgcccttccggacgacgagtacttcgaggccctcgtcagtctcaccaaagaggcaattgaagagctcgggaccaagaagatcgtcctccgctcgaacgagaggacgctcaagctcattgattccagaatggaagagttctcggagaaggtgggcgttgaggtttccttaggtgagcccatcgagtgcatcggcggcgtcctcgtggagagcccggacggcacggttagggtggacaacacctttgacgcgaggatagagaggcttgagagcgagcttagggctaccgttgccaaggccctcttcgggtga
>TGAM_1931|5.378250986807102
gtggtgtcaatggtcgagcgctcaaaggttcgcgtcgtcatagcgaagcccggtcttgacggtcacgacaggggggccaaggtcgtcgcgagggccctgaaggaggcaggatacgaggttatctacacgggaatcaggcagacccccgagcagatagtcgagacggtcatccaagaggacgccgcagtccttgggataagcatcctctccggcgcgcacatggttctgattccgaagattatcaagctcctcgaggagaggggcataaagccgaacgaggacatcgtaatcttcgcgggtgggataatcccgcccgacgacgccgaggagctgaagaagatgggcgtcgccgaggtcttcggcccgggaactcctctgaagaccgtgatagagttcgttgacagggccgtcgagaacctcaagcgcttcaaggcttaa
>TGAM_0754|5.3776288065043625
atgaagtggagggttaccgtcaccgttcgcctcaaggaaggcctcaacgaccccgagggaagggtcatagggaaggcactcagaaacctcggctacgcggttgatggcctgagagttccgaagtgcttcgagttcgagcttgagagcgagaggccggaggaagaggtagaggagatgtgcaggaagctcctcgccaacccgctcatccacagctgggagtataggatagagccggtgagctga
>TGAM_1998|5.346506190338677
atgagcaggggcaggttttcctactcattccaaaattttgaccccgagagaatggctcgcgcgagcggaagggacctcaggatttcacccaagcacagcgtcgagctcctcagggaaataaggggcatgatgctcaacgacgccctcaagtacctcgacgatgtcatcgccaagaagagaccggttccgatgaggcgcttcaacgacagccagggccacaagccgggtaagggcttcggtccgggccgctaccccgtcaaggtcgccaaggccgtcaagaaaatactcctcaacgccaggaacaacgccgagcagaagggtcttgacgtcgacagactcaaaataatccacgccgctgcccacagggggcccgtcctcaggggctacatcccgagggccttcggaagggccaccccgttcaacgagcagaccacccacattgagatagtcgtcgaggagattaggaggtga
>TGAM_2060|5.342262346188665
atggggaagcttgactggattagggaagagctccaggagctcaaggataagggcctctacgtgaccattagaaagctcgaaagtgcccagggcccgtgggtcatcgttgatggcaagaaggttctcaacatgtgctccaacaactacctcggccttgccgcgcatcctgagattagatacgcggccataagggccatcctcgactacggcgttggcgctggagccgtgagaacgatagcgggaacgatggagctccacgtcgagctcgaggagaagctcgccaagttcaagaagagggaagccgctatcctcttccagagcggttacaacgcgaacctcggggcaataagcgccctcctcaagaaaggggaagacggagtctttatcagtgaggagctcaaccacgcgagcataatagacggaatgcgcctcagcggtgcgccgaaggtcatctacaagcacatcgacatggaggacctcaagaagaggctggaggagaacaaggacaagaagaagaaaatcatcgtcagcgacggtgtcttctcaatggacggtgacctcgccccgcttcctgaaatggccgagctggccgagcagtacgatgccatactctacatagacgacgcacacggtgagggtgtcctcggtgacagcggaaggggtatagttgaccacttcaagctccacgacagggttgacttcgagatgggaacgctgagcaaggccttcggtgtcatcggcggttacgttgccggtcccgaggaggccattgagtacctccgccagagggcgaggccgttcctgttctcaagcgctcccaacccacctgacgtcgcggcggccatagcggccgttgagattctccagaggagcgacgagctggtcaagaagctctgggacaacacccacttcctccagaacgggctgagagacctcggctacgacctcggaaacaccaagcacccgattacgcctgttatgctctacgacgagaagctcgcccaggagttcagcaggaggctttacgacgagtacaacatcttcgcgcaggccatcgtctatccgaccgtcccgcttggaacggccaggataaggctcgagccgtcagcggcccacagcaaggaggacctccagtacgtcatagatgccttcgaggatttggggaagaagacagggttcttgaagtga
>TGAM_1435|5.320853970842685
gtgaagaaggccgtgcttataatgatcctcacccttctgctgtccgtcgtggcggctggctgtataaacggctcgaatgaaaaagaagagacgctgataatcttccacgcgggctcgctgagcgttccgttcaaacagctggaagatgagtttgcgaagtacgccgaggagaacctcggagttaaggttaagttccaggacgaggcgagcgggagcgtcaaggccgttagaaaggttaccgacctcgggaagaaggccgatatagttgccgtcgcagactacaccctcatccctcagcttatggtgccgaactacacggacttctacgtcctcttcgcgaccaacgagatagtcatagccttcaccgagaagagcaggtacgcggacgagattaaccccgacaactggtacgaaatcctcgcgaggccaggcgtcactttcggcttctccgaccccaaccaggacccctgtggctaccgctcgctcatggtcatgaagctcgcggattactactacggcaagcccatcttcgaggccctcgtcgagaagaacaccaacatccactacaacggctccctaatcgttgccccgaaggaaatccaggtgaagaacgacaaggtcgtcataaggccgaaggagaccgatttgacgggcctcgtcgagagcggaagcctcgactacttcttcatctacaagagcgttgcggagcagcacggcctgaagtacatcgagcttcccgaggagataaacctcaaggacttcaagatggccgactactacggaaaggtgagcatccacatcggctcaacgggcaaggtaatcaaggccaagcccatcgtctacggcgtcaccgtcccgaagaacgccccccacagggagctcgcaatggagttccttaagttcctcctgagcgagaagggcagggacgtcttcaaggccaaccaccaggacttcatctggccgccgatagcgttcggcaacgtccccgaggagataaaggacgaggtgaaggtcgaggggtga
>TGAM_1982|5.31452357727786
atgagcgacccgagagagattgcccagagggttcttgaggagtgggagccgaggaccaagctcggcaggctcgttaaggagggtcagataactgacattcacgagatattcaggaagggctaccagataaaggagcccgagatagttgacgttctccttcccgaggtcaacctgagagagaaccaggaagtgcttgacatagctctcaccgtcaggatgaccgacagcggtaggaggattcgcttccgcgttttggcggctgtgggcaacagggacggctacgtcggcctcggaatcggccacggaagggaagttggcatagccatcaggaaggccatcagctacgccaagatgaacatcatcgaaatcaagcgcggctgtggctcttgggagtgcaggtgcaggaggccccactcaatcccgttcgccgtcgagggcaaggagggaagcgtccgcgtcaagctcatgcccggaccgcgcggtcttggactggtcatcggtgacgtcggcaagaagatactcagcctcgctggtgtccaggacgtctggtcccagaccctcggtgagacgagaaccaccgtcaacttcgccaaggcagttttcaacgccctctacaacaccaaccgcgtcgccatacagcccggtatggaggagaagtatggtatcgtcgttggcagggcgatgccccagagcttcgagctgtga
>TGAM_1989|5.284614080406861
atgcagatcaacagagaggccatccttgcagactgggaagctcacccgatgaggagaccgaggatagctaagcttaccataaacatcggtgtcggtgaaagcggtgagcgcttgaccaaggccgagaagatgcttgaacagctcgtcggccagaagccgataaggaggcgcgcgaagcagaccaacagagacttcggaataaggcgtggtgagccgatagcggttaaggtcaccctccgtggaaagaaggcctacgagatgcttgacaggctccttgaggccgttgacaggaagctcagcgtcggcaacttcgacgagcacgggaacttctgctttggaatccaggagcacatcaacataccgggcgtcgagtacgaccccgagataggtatcttcggtatggatgtctgcgtcacccttgagaggcccggttttagggtcgccaagaggaagaggcagaggaggaagataccgaccaggcacaagctgacgaaggaagagggtatagtcttcgctattgaggagttcaaggtcaacgtggagggattgtga
>TGAM_0760|5.275912041853489
atggtgatgttcatgtggaaggacttcatcagggagaaggttgaggagataagggaaaccgtcggcgatgggaaggcgataatagcgctcagcggtggtgttgacagctcaaccgccgctgtactcgcgcacaaagctataggtgatagacttcacgcggtgttcgttaacacgggcttcatgcgcaagggcgagcccgagttcgttgtcaagaccttccgcgacgagttcggcctcaacctgcactacgttgacgcgagcgagcgctttttcaaggctttgaagggcgttaccgacccggaggagaagaggaagataataggtcgcgttttcatcgaggtcttcgaagaaatagctaaggaaatcaacgccgacttcctgattcagggaaccatcgccccggactggattgagagcaaggggaagatcaagagccaccacaacgtcggaggtctgccagagaggctcaacctcaagctcattgaaccgctccgtgacctctacaaggacgaggttcgggagctggcgaaggagctcggccttcccgagaagatttacaacagaatgcccttcccggggccgggcctcgccgtcagggttcttggtgaggtcacgccggagaagatagcgatagtcagggaagcaaacgcaatagtcgaggaggaaatcgagaaggccgggctcagaccctggcaggctttcgcggttctccttggagttaaaaccgtcggtgttcagggcgacataagggcctacaaggaaacgatagcggttagggtcgttgagagcctcgacggaatgactgctaatgctatgaacgtccccttcgaggttcttcagaggatagccttcaggataacgagcgagattcccgaggtcgggagagtcctctacgacatcaccaacaagccacccgctaccatagagttcgagtga
>TGAM_0133|5.27560673433529
atggaggagaaaccagtcaagctcgtcctgccggaggtaaagaacccgatattcatcgagggttaccccgggataggtctcgtcggccacatagcgggcaactttttggccaaagaactcggaatggaaatgataggctacgtcgagagcccgttcatcccgccgatgagcatagtcctcgaggggaagcccaaccctccgctccgcttctacggcaaggacaacgtaatcgtggcggtagcggacatctacgttccaccaacgctggtgaacgagatagcgaaggaactcgcaagctacctcagcgagatgaaggccgagaaggtaatctccatcggcggaatcggcataggattcttcaaggagaagatggaagtgtggggcgtcggcgcgagagaagagctcaacagggagctcgaagaggccggagcgaagatactccagtacggctcgattatgggaatgagcggaaagcttctgtgggaagctgggcggaggggccttaacgcctacgtcctcctcggcgagaccttcggcgacaggccagacccgagggcagctgccaacgttatcgaggttctcaagaagctcacgccgattgacgtctcaaccgaacctctcatcaaggaggccgagatgattgaggagcagctcaggaagatgcacgagcagatggagcaggcgaggaagaaggagatgaagcagtacgagagcatctacctgtga
>TGAM_1070|5.228975565454122
atggacgtggaaaagaagatagagctgataaagaaaaaacccacggaggagctcctcaccgaggagaacctgaggcacctcttcgaggttggaattccgatgcagcactacatcggtttcgaaatcagcggttacattcacctcggaaccggactcatggccggagccaagatagccgacctccagaaggccgggataaagacgaggattttcttagccgactggcacagctggataaacgacaagctcggcggtgacttggaaaccattcagaaggtcgcgctcacctactttaaggagggcatgaagcagagcataaaggttatgggcggagacccggacaaggtcgagttcgttttggccagcgagatactggagaagggcgactactggcagacggtgatagacatatccaagaacgtgactttagcgaggatgatgcgttcgataacgataatggggcgccagatgggcgaatccatagacttcgccaagctgatttacccggcgatgcaggtcgccgacatcttctaccagggcgtcaccatagcccacgctggaatggaccagaggaaggcccacgtcatagcgattgaagttgcccagaagctgaagtaccacccgctcgagtggaagggcgagaagctcaagccggtcgctttacaccaccacctcctcctcggcctgcaggaaccgcccgtctggccgatagagagcgaggagcagttcaaagaactgaagacccagatgaagatgagcaagagcaagccgtattcggcagttttcatccacgacagcccagaggagataaggcagaagctcaggaaggccttctgccccgcgagggaagtcaggtacaaccccgtcctcgactgggctgagtacataatcttccgcgaggagccgactgagttcacaatccaccgcccggccaagttcggcggcgacgtcacctacactacctccgaggagctcaagagggacttcgcggaaggaaagctccacccgctcgacctcaagaacgcggtggcagaatacctcatcgagcttctcaagcccgtaagggagtacttcgagaagcatcccgagccgctcgagctcatgagggaggtcaagattacccgctaa
>TGAM_1955|5.196857705150321
atggtgtacgtggcggttctggcaaacataaacggaaaccttcccgctctggcgaaggccctcgagaagattgaggccctcaaggaagaaggctatgagattgaaaagtactacgtccttggaaacatcatcggcctcttcccgtatccgggtgaagttctcgacacgctcgacgatcttatcaggcataacgtcgtcaaggtcattcgcggcgagttcgaccaggtcatagcggcaagcgacccgcacgctgagggaccggactacattgacaggctcaactacccggactacatcaagaaggccctcaagtacacgtgggagaagctcggtcacgagggcagggagttcatcagggacctgccgatttacctcgtggacaagataggcaagaacgacatcttcggcgtctacggaagcccgctcaacccctttgaggggcaggttcttccggaccagccgaccagctactacgaagcgataatgaggcccgtcaaggactacgagatactcttcgttgcatcgccgaagtacccggtcaacgcaatgacgaggtacggaagggtcatctgcccggggagcataggctatccgccgggcaagaaccacaaggcaaccttcgcgctggttgacgttgacacgctccacgccaagttcatcgaggttgactatgaaaacgagaagaaacttatcgaggaaaaaatcaagaaagaaggtctgccagaggagctaattaaaatcctctacaggggaaaggtttga
>TGAM_1683|5.193464312918002
atgccaattgaacccggtcaggaggtcatattcgtcgttcctatcagaaagataaagaagcgcgttccacgctggaagagggccccgagagcggccaaattcgtccgcgagtggatagcgaggcacgccaaggccgaggaggtcaagctcgagccggccgtcaacgagaagctctgggagcgcggggctgagaaaccacccaacaagctccgcgttaaggtcgtcgtcgaggtagttgacggcaagagggttgcgaaggtctctctggcctga
>TGAM_1084|5.190087265123361
gtgaagcgaatggaagaccttctgaaggctttggaggagaaggacacgaaaaaagtggcaagtctgctctactacaagatcgacgagctcagcgatgagcagcttgaggaggttctggaaaaggccgaaaagctcgcgctggagaagaaggactacgagctctacaagctggtcgtctactactaccacgagttcctggaggttgacaagataagcgagttcgaggagcttgccgagaaggagggcacctttgaggcaaagttccatttagcggacctttacttcctcatcggagagctggagaagagcctcgcgatgtatcaggggctcattgaagaggagatcacgaagggcaacctcgagcacgtggcggagatctaccacaacatggccctcatcgaggaggagctccaggactacgaaaaggcctacgaactgcttgagaaggccgaaaagaactaccgcgagctgggggatgaggaaaaactgctccacgtccttatttacaaggcctacgtgaagttcgagatgggagacacctacgaggccaaggctatgctggctgaactgttgccgcgcattatggagattggagacaggaggcttctcaccgaggttcacctgagctttgaggagatgtttgaagaggaggataactacgacgccgccctgcaggagtgcctgtactcgatgctctgggcccggggaaccgagtactacgacgtcgccttcgatgccctcgttgatgtcttctggcagctcttcctcgaggacgacttcgagaggatatacaacaacgccgacatgttcatccgcgcctttccggatttcggagcgttctttgagggggtcaagtatctggccctcttcaaggacggtaaagtgaaggaggaagagctcaagaaggtcctcgaaaaggtcgaggataggagactactcgatctcctcgagttccttggagaggccgagctctga
>TGAM_0741|5.173301789650922
atggctgaaaaaatcgttgaggaactgaggcccttcttcgacccgaaggcggtcgctatcatcggtgcaaccaacaagaaggggaaagttggcaacgtcatcttcgagaacttcaggatgaacaaggagcgcggtattttcaaaggtaatatctaccccgttaaccccaagctcgacgagattgagggatacaaggtctatcacagcgttgaagagcttcccgatgacaccgatttggcagttatttcgattcccgccccgttcgtgcccgacaccatgaggcagatagcggagaagggaataaaggccgttatcataatcaccggcggtttcggagagctcggtgaggagggcaagaagctcgagagggagatctacgagatagccaaggccaacgggataagggtcatcggcccgaactgtgtcggcgtttacgtcccagacaccggcgttgacaccgtcttcctgcccgagagcaagatggacaggcctcagagcgggccgatagccttcgtcagccagagcggtgcatttgccgccgcgatgctcgactgggcggcgatggcaggaataggcataggaaagatggttagctatggcaacaagattgacgttgacgatgcagatttgatggactacttcattcacgacgatggcataaacgtcgtcaccttctacatcgagggagtcaaggacggaaggaagttcatggagagcgccaagaggataaccagggtcaagcccgtcatcgctctcaagagcggaaggaccgagtacggagcaaaggccgcctcgagccacaccggttccttagccggagcggacacgatttacgacgcagttttcaagcagacgggcatcataagggctgaggacttcgagcacatgttcgacttagctaaggccttcgccgcgctcaaggacaagctcccgaagggtgacaggataggcataatcaccgacggcggtggcgccggagtcatggccagtgatgccgttgccaaattcggtctcaggatggccgagctgagcgaggagacgataaagttcctcaaggaaaacttcccgccgcacgcggtggcaggaaacccgaccgacgtcgttggagataccgacgccgagcgctacagggtggccatcgagggcttcgtgaacgaccccaacgttgacgcgatactcgtcatagtgctcttccaggtcccgctcctcgaggaggagaagataatcgacattctcgccgagtaccagaagaagagcgacaaaccgattgtggccgtagctatgggcggtaagaagaccgaccgctacgctagaatgctggaggagaagggcgttcccgtttacccgactcccgagaggggcgtccgcgctctggcgggtctcgtgaggtacgccgaatatttgaaaaaagttaaaggtgagtga
>TGAM_1678|5.1655842214334005
atggtgaaggacaggatggtagagctcctccaggagcactttgagttgaacctgtacgaggcaagggcgtacgtggctctggtagggtttggagtactgaccccggcagagctggcaagcgtctcggaggttccggctccaaggacatacgacgttctcaggagcctcgaaaagaagggatttgccataagccagccgggtaaggttaacaagtacaggcctgtccacccgcagaacatccttgagaagttcattgaggaatggcaggagcgcgttaaggaagagcttgaggctaagaagaaagcgaaagaggagctcctcgaacttatgaccccgctcattgagacggagatcccgaagtacggcgtggaacgcgtttgggtcgttcgtggaatcaggaacgccacccttaagaccaaggagatgttcgagggcgttaaggagaagatactcctcgccgatgatggatacatagcggttaacctcgacaaggacatcatagccgcggttgacaggggcgttaaagttaagatcgttgtcgctgagaacctcctcccgaggcttaagtcctccaagctgctcgactacgcaaaggccggcaagatcgaactcagagtcgccgacaagtttgagctaccgatgctcatctgcgacgacgaggtcttcttcgcccttgaggacatggctgcccgctacttcaactacgagacccagatatggatcaaggacttccgcgtcagggaactctttgagggtaagttcaacgagtactgggagaaggccaagccgctttga
>TGAM_0218|5.138365767382605
atggagagcctcgacttcctgttttacccgaagagcgtcgctgtcataggtgcctcccacgtacccgggaaggttggaaacgccataatgcgctcgataactctacggtttgagggcaaagtctacgcggtcaacgtcaagggcggtgaaattgaggtcaacgggaagaagttcaaggtctacagaagcatcaaagaaattccggacgaagttgacgtcgctgttatagcggttccggccaagttcgtgccggatgttatagacgagtgcggtgagaagggcgtcaagggcgcgatagtcatttcggcgggctttaaggaggccggaagggccgacctcgaggaggagcttctcaagcgcgcgaggaagtggggcattcgcgttgtcggtccgaactgtctcggcgtcacgaaccttgagaacggcttcgactgcaacttcaacccgccggagaggcaggcgaggccgcccttcggaaaggttgccttcatgagccagagcggtgcctttggtgctgcaatcctcgactgggcggccagagagaaaataggaatgagcaagttcatcagcctcggcaacatggccgacctcgacgagagcgacttcatggactacctcggcgacgacgagaagacgggcgttataaccggctaccttgagggcgtcaaggacggaaggaagttcctcgaaacggcaaagcgcgttaccctcaagaagcccgtcgtgattctcaagagcggaaggaccgaggccggtgccaaggcagcagcttcccacactggttccctcgcgggttcatacgcgatttacagggcggcctttgagcagagcggtgttctggaagcgaccacgatgagacagctcttcaactacgcgaaggtcttagctatgcagaagccggccaagggcgaccgcgttgcgatagtcaccaacggcggtggagcaggagtcatgatgagcgacggcctgctcgagcgcggtttgaagatggctgaacttagcgaggagacgctgaagaagttcgaggaggacgtcagggccggaaagcttcccgctcacatgtcctacaagaacccgattgacgtcataggcgacgccccgtcgagcaggtacgagatagctatgcgctacgccctcgaagacccgaacgttgacgtcctcgtcgtcatcgcgctcttccagagcccggcccttgacgagggaatcattgacgcggtcgagagaatgaaggcctacggcaagccgattgtcttcgttgcccccggtggagacttcccgcacaagatggcgaggaacatcgagcagaagggcatccccgtctacgagaccaccgaggacgcggttgatgccgtctacgccctcgttaagtacggcgagtggctcagggaaaacgggaaactctga
>TGAM_0219|5.1232231875973495
gtgagggcaatggccaaggtgaaggttatcactgacccagatgttattaagcttatgctcgaagatacgaggcggaagatcctctccctgctgaggaacagggagatgactatctcgcagctcagcgagatcctgggaaagacgccccagacgatctatcaccacatcgagaagctcaaggaggcagggcttgttgaggtcaaaagaacggaaatgaaaggcaacctcatcgagaagtactacgggagaaccgccgacgccttctacatcaacctctaccttggcgatgaggagctccgctactttgcccgctcgaggctcaagacgaagctggagatcttcaaggccctcggctacgagttcgacgacgccgagctcctgaacgttatggacgagcttctcaaaaaagagcaccagtacaagaccgagatctccagggagatagaggagaacgaggagaagctcaaggacttctccaacgaggatataatccacgccatagagtggctcgccatggcgaagatgggcagggacgaagaagttctggagctgcttaagaaacttggtgagatcctgaggaagtag
>TGAM_1223|5.115783639929538
atggtaaagaccagagttgagaagctctgcactgaccccgaaatttacatcatcagggtcgatgatgacgagattaagtacttcgaggcggcctggtacatccccgaggggataacctataacgcgtacctcgtcaagctcgacggggccaacgtcctcgttgacctgacgaaggccgattacaccgaccttttcctcgaagagcttaagaagctcgtggaccccaaggaaataacccacgtcatcctcaaccacacagagcccgaccacagcggcgcccttccagcgttccttgaagcaaacggccacagggcccagctcatagggacggccttcgcgaggaacctcgttgagggcttctacggaaaagaggccgtcaagaacttcaaggtcgtcaaggacggggaagagctcagcatcggtggaaagaccttccgcttcataacgattccctgggttcactggcccgacagcatgataacctacctcgtcgaggacaaaatcatcttcggttgcgacgctggcggcggttactcaattccagagacgatagacgacagcgacgaggaggtcgtaaagcgctacctgccctacgttaccaagtacatcgtcacggttatcggtcactaccacaagtacatcgtccagagcattaacaagctcaagaagctcggcatagtcgaggaggccaagatgattctcccaggacacggcctggcctggtgcaagaaccccaaaaggatattcgagttctacgaacgcgttggggccggagtcccggagaaggacaaagttctcgtcatctacgactcgatgtacggcttcgtcgagaggagaatgaaaatcgttattgacgagctgaagaagctcggaaagaagcccgtcgtttaccgcttcaccgataaggaggctccagcggtgagcgacattctcggcgaggttccgagtgcggaggcactggtaataggcgcctcgacctacgaggctgagatacaccccacgatacgctacgccctcctcgagatactcgacaaggccaactacgagaagcccgtcctaatcgtcggtgcctacggctggggtggcgtcgctggaaggaagatagaaacccttataacgaggagcaagttcgaccacgtggcgacaatagagagcaaggggatgccgaccgaggaggacgaggcaaagctgagggaagccgtcaggaagctcgtcgagtggagttcctag
>TGAM_0907|5.085788404853469
atggttaagaaggcgcacagcttcaggaggaagacccgcggaaagctcagcaagcacccgcggagaaggggccttccccctctcacgaggttcctccaggagtttgaggtcgggcagaaggtccacattgtcatagagccgagttaccacaggggaatgcccgacccgaggttccacggaaggaccgggaccgtcgtcggcaagcgcggcgacgcctacatcgtcgagataaaggacggcggcaaggttaagacattcttcatacacccggtccacctcaggccccagaagggatga
>TGAM_0958|5.084271188965847
gtgacgatcatgaagaggcgtccaaggaagtggaagaagaagggcaggatgaggtggaagtggatcaagaagagaatacgcaggctcaagagacagaggaagaaagagcgcggtctcatctga
>TGAM_0811|5.08201661071436
atgaaggaaactaccatctacctccttgagaggccccagctgagggacccggtgttcatagagggcctccccggcataggcctcgtcggaaagctcgccgcggagcacctcatccaggagctcaacgcggtaaagttcgccgaactttactcaccgcacttcatgcaccaggtcatcataaagaagggctcaatcgtcgagctcatgaaaaacgagttctactactgggttaaccccgacgagaacggaagggacctaattatcatcaccggtgaccagcaggttccaccgacggacagtcccggccactatgaggtggtcggcaagatgctcgacctcgttcaggaactcggcgtcagggagataataacgatgggcggctaccaggtgccggagctccagggtgagccgagggttttagctgcggtaacccacgaggagctcgtggactactacaaggagaagctcaaggactgctccgtcgaggtgatctggagagaggacgagggaggagcgatagtcggtgcggccggtcttctgctcggcatcggcaagctccgctcgatgtacggcataagcctgctcggcgagagcctcggttacatagttgaccccaaggcagcgaaggccgttctgacggcggtcacgaagatactcggcatcgaggtcgacatgactgcactggaggagcgcgccagggagaccgaggagatactcagaaaagtccaggagatgcagagggcgatgctcgagcagacaatgccccctgctcccgaggaagaggacaggggctacctctga
>TGAM_1991|5.049513361175065
atgaagcttgacatgaagcagccgagaaagcagaggaagttcctctacaacgctccccttcaccttaggcagaagataatggcggctccactcagcaaggagctccgcgagaagtatggtgtgagaaacctgccgattagggaaggcgacaaagtaagggtaatgcgcggtgacttcaagggtaaggagggcaaagtgctcgaggttgacctcaagcgttacaggattcacgttgaaggtgtcaccatgaccaagaccgacgggaccgaggtcttctacccgctccacccgtcgaacgttatgataatcgagctcaaccttgaggacgaagagaggaagaaaataattgagaggagggctgcctga
>TGAM_2012|5.046526637070273
atggagctccgcttcgacatgcagtatgaggacgcttacagggaagtctacgagatggtgaagccgaggtacaagctcttcaccgctggcccggttgcctgcttccccgaggttctcgcgataatgagcgtgcagatgttcagccaccgctcggccgaggcgaaggccgttcacgttgacaccctcgagagactcaagaagttccttgaggctgacagtggcgaaataattctcttcccgagctcgggaacgggctttatggagtcggccgtcaggaacgccgtcccgcgcggtggaaaggtcctcgtcacaatcatcggcgccttcggaaagcgcttcgcagacgtcgtcgaggccaacgggaggaaggcggtaatatttgagaaggagccaggacaggccgttaagcccgaggagctcgacgaggctttgagaaagaaccccgacgtccacgcggtcacgataacctacaacgagacctcgaccggtgtcctcaacccgctccccgagctggccaaagtggttcacgagcacgacaagctactcttcgttgacgccgtctcggcaatgggcggagcggacataaagttcgacgagtggggcatcgacctcgtcttcgcgagcagtcagaaggccttcggcgtcccgccgggactcgcggttgcggcggtcagcgagcgcgtcttcgagatagccgagaagatgcccgagcgcggctggtacttcgacctaccgctctacaggaagttcaacgagaagaagaagggaacaccttcaacgccaccgctcccgcagatattcggcctcaacgtcgttctcaggataatcgagaagatgggcggcaaagaggcctggctcgacatgtacaggaagaggagcgagattatacgcgagggagtcaaggagatgggtctcggaattttagctgaaccgggctacgaaagcccgacgataactgccgttgtcgtccctgagggaatgaagggaatagatgtttacaacgccatgcgcgagcgcggtttcgagttggctaaaggctacggaagcgtcgctgagaagaccttcaggattggaaacatgggttacatgaccttcgatgacatccgcgagatgctcgacaacctcagggaagtcatagaaaagcttaaggcctga
>TGAM_0123|5.035896135085944
atggccgttggagagaaaataacgattagcgtgattaaggctgacatcggtggctggccggggcactccagggtgcacccccagctcatagagaccgccgaggagattctcgccaaggccaaggaagaagggacgataatcgacttctacgtggcttacgcgggtgacgacctccagctgatcatgacccacaagaaaggcgttgacagccccgatgttcacggactggcctggaaggccttcgaggaagcaaccaaggtcgccaaggagcttggcctctacggcgccggacaggacctcctcaaggatgcattcagcggaaacgtccgcggaatgggcccgggcgttgcggagatggagattaccctgaggaagagcgagccggttgtgaccttccacatggacaagactgagcctggagccttcaacctgccgatattcaggatgttcgccgacccgttcaacaccgctggcctggtcatcgaccccaagatgcacatgggcttccgcttcgaggtctgggacatcctcaagcacaagcgcgtcatcctcaacacccccgaggaggtctacgaccttcttgcactcataggggcaaagagccgctacgtcatcaagcgcgtttacccgaaggagggccacccaattccgaaggacgagccggtagctgtggtcagcactgagaagctctacgagattgctggagaatacgtgggcaaggacgacccggtcgctatagtcagggcccagagcggccttccggcccttggagaagtccttgagcccttcgccttcccgcacctcgtcagcggctggatgaggggttcgcacaacggaccgataatgccagttccgatgcaccaggccaatccgaccaggttcgacggtccgccgagggttgtcgctctaggctggcagataagcccagaaggaaagctcgtcggtcccgttgatctcttcgacgacccggccttcgactacgccaggcagaaggcccttgagataacggattatatgcgcaggcacggtccgttcgagccacaccgcctgccactcgaggatatggaatacaccaccctgcccggcgtgttgaagaggcttgaggagcgctttgaggacattgagtga
>TGAM_1923|5.0228663288670194
atggttgatttcgcctttgagcttaggaaggttcaagataccggaaagctggtcatgggagcgaagaagagcatccactacgccaaggtcggcggggcaaagatgattatcgtcgcgaagaacgcgaggccggacatcaaggaggacatctactactacgccaagctcagtggaatcccggtttacgagttcgagggaaccagcgtcgagcttggaacgctcctcggaaggccccacaccgtttcggctctcgcggtgatagaccccggtgagagcaggatactcgcgcttgctgggggtaaggagtaa
>TGAM_0927|5.022440310524321
gtggtggacatggaggcacttgaaagggcccttaagtgggctgaagaaaacctgaaggccgagtacatcgagctgcgctacgaggacttaaggaagaccacgctcggcctcaaggacggcgtctttacgagtttcacggggaagctccacaggggcgttgccataagggttctggcggacggtgcctggggctttgcctcgacgagcgagcttgagaaccttgagaagaagattgaagaggcctacaagctcgccagggcggccgcgcagacgaagaaggagaaaatccagctcgcagagatagacccagtcgaagacttcgtgaagagcaagatgcgcgtcaagccaagggaagtggacattgaggagaaagtttcccatctcagagagcttgagaagctcctcaaggaagacgaggccgtcaagagcgttcagattcgctacgaggacggcggagggaagaagatactcctcaccaacgaggggacgaggatagagtgggactacaactacctctaccaaggaacatacgtcaccggtaaggccgacggaaagctcgcgatggcgagggacagcattggagccgttgactacggctgggagcttatgaccgagatagagccgaacgagaaggtgaaggagaggcttctcaggaagatgcacagccagctgaaaggagtggctccgaagcgcggtgagtggccgattgtggctggcccgatagtcgttggaatcatcgcccacgaggctttaggccacctcgccgaggcagacctcacgataaactcgcccttcaaggacctcatcggcaagcagattgcccccgagtacgtcacgatgagcgagcgcatcgttgaaggcggcttcggaaacgacaagtacgacgacgagggggttccggtcaaggacatccacatcatcgagaacggaatcctgaaggagataatgctcaaccgcgagtacgcccacaagtggggaatggagccgaacggccatgccagagctgaaagctaccgctacccgccgatcatcagaatgaggaacacggtcttcgaggcaggcgaccactccttcgaagagctcatcgaggacatcaaattcggctattacgtcgttgacttccgcggcggtcaggcccagctcaacagcgccttccaagtcggaatccaggagggttacgtcatcaggaacggcgagatagcggaaccgataagggacacttcgattaccggcgttgcgatagaggccctcaaaaagataagcgccgtcggcaaggacttcggcctcgaggtcggcttctgcggaaagggacagaccgccttcgtgagctcaggtggcccgcacatgaggtttgacgggggaatactgattggctga
>TGAM_1985|5.006353975283076
atggacgagaaggcgagactccttagggtgagggccaggctcaagaggaagaagcccaagttcctccgtcaggagtggtggaggttccccaagttcaagaacgaccccaagtggagaaggccgaagggaattgacagcaagatgaggctcaagaagaagggcaagccccgctcacccagcataggctggagctcacccagagctgttcgcgggcttcacccgagtggctacgaggaagtcctcgttcacaacgtgaaggagcttgaggcaatagacccgaccaggcaggccgcgaggatagccagaaccgtcggcgcgaggaagagagaggcaataatcgcgagggcaaaggagctcgggattaaggtcctcaacgcgaggtga
>TGAM_0262|5.005431343446434
atgccgattagaaccgttatgaaggcgaacgaagccgctgcgtgggccgcgaagcttgccaagccgaaggtcatagcggccttcccgattacaccgtcaaccctagttcccgagaagatcagcgagttcgtcgctaacggcgagctcgatgcggagttcatcaaggtcgagagcgagcactcggccatttcagcctgcgtcggtgcttccgccgctggcgtcagaaccttcaccgcgaccgcttcgcagggtctggctctgatgcacgaggtgctcttcatcgccgctggaatgcgtcttccgatagtcatggcaattggaaaccgctctcttagcgctccgattaacatctggaacgactggcaggacagcataagcgagcgcgacaccggctggctccagttctacgccgagaacaaccaggaagctttggatctcatcctgatagcctacaaggtcgccgaggacgagcgcgttctcctcccggcgatggttggcttcgacgcgttcatcctcacccacaccgtcgagcccgtcgagattccggaccaggaggtagttgacgagttcctcggcgagtacgagcccaagcacgcctacgttgacccgaagaggcccataacccagggtactttagcgttcccagcccactacatggaggcccgctacaccgtctgggaggccaacgagaacgcgaggaaggtcatagatgaagcctttgccgagttcgagaagcgctttggtagaaagtaccagaaggtcgaggagtaccgcacagatgacgccgagataatcttcgtcacgatgggctcactcgccggaaccgtcaaggagtacgttgaccacctccgcgagaagggcatcaaggccggagcggcgaagctcaccgtttaccgcccgttcccgattgaggaagtccgcgctttggctaagaaggccaaggttctggctctcctcgagaagaacgtcaccttcagcgttggaggagccctcttccaggacttcagcagggccctgataaacgagaaggagaagccgattatcatcgactacatcgtcggtctcggtggcagggacgtcacgttccagaacctcgacgaggccctggctatagcgcagaaggccctcaatggagaggagtttgaggaggtcaactggataggcctcaggaaggagatactgtga
>TGAM_0428|5.001821971001039
atgagggagtacaacatcgttatcaccggagttggcggccagggaatccttacagcagctaacctgctcggctgggccgctttgagggccggctacaaggtgcgcgttggcgaggttcacggcatgagccagcgctttggaagcgttatcgcctacgtcaggtttggagaggacgtctacggcgcgatggtccccgagggcaaggccgacgtcatactgagcttcgagcccgttgaagccctgagatacatcaactacctcaagaaagggggtttggtcttcaccaacgcgaggccgattcccccggttcaggtctcgatgggtctcgcgagctatccaagccttgaggagataaaaaaggtcgtcgaggaggacttcgaggccaagttcatggccttcgacgccgagaagctcgcaattgaagctggaaacatcatcaccaccaacgtcgtcctcatcggagcgttaacccagacaccaggcttcccgctctcggcagagcacgtcagggaggtcataaaggtcagcgtgccgaagaaggccgttgacgtcaacatgaaggccttcgaccttggagttaaagccgcgaaggagatgctggggctttaa
>TGAM_0240|4.9987116476928035
atgaacgaggcaaagctaaagatggccaaggaggagttgataaagagggtcaaggagttctacggggacaaccttctctcgatagtcttctacgggaggcacctccgcgacccggactttccagagatagacgttgtcgtcgtcatagacaaaccctacgaccctgtgaagatgaaccgcatggcggacttcgtggagaacatccgcgacccgatagaggagaagtacggctaccacgtctccttcgagctctacacgcgcgaggaagctgagaacttccactcgggctacctcgacgttgtggtgaactacgaggtcgcctacgataaggataactacttccagaacctcatgaacgacatgctgaaccctaagaaggcgatggactacgtgaagtacatcagcaccatcgagtacatccaagtcgacgaggagaggaaagaatga
>TGAM_0090|4.989349333961599
atgagcgagctgattcagcagatcgtgcaggttctcaaggagcaggtcgttcaggacaccgttgttccccggaacataaggcgcgccgccgagcaggccatagagattctcttggatgagagcaaggagcccgccgtcagggcggcggatgccatagccatcctcgaggagatcagtgaagaccccaacatgcccatgcacacgaggaccatcatctgggaggttctcggtgcccttgagcaggtgaagtga
>TGAM_2003|4.968936129573272
atgggaaaggttcacagaccaaggagaggttcactcgccttcagcccgagaaaaagggctaggagtgtagtcccgagaatcaaaaagtggccaaaggacagtgaagtcaggatgctgggctttgctggttacaaggccgggatgacccacatccttatgatagacgacagccccgggctcaccaagggcaaggagatattcgtgcccgtgaccatagtggaggttccacctctcttcgtttacggaataagggcctacaaacagggctacctcggccttgagaccgccaccgaggtctggttccacgagctcaacgacaacgtcaagaggcgcataaagaccctgccgaagaactacggcgaagaggacttcaaggccaagctcggtcagcttgaggacctcgtcaacgacggcgagatcgtcgacgtcaggcttctcgtccacacccagccctggctcatcaagctcaagaagaagcccgaagtcatggagtacgccatcggtggcgacgacgttaaggccaagttcgagtacgccaaggagaggataggcaaggagattagagcgagcgaagttcttcacgagggtgagctcctcgacgtcatagcggtcaccaagggtaaaggaacacagggcccggtcaagcgctggggtgttaaggtccagttccacaaggcccagcgcgctggcaagggcaggcacatcggtaacctaggtccctggcatcccgcaagggtcatgtggaccgttccgcaggccggtcagatgggcttccaccacaggaccgagttcaacaagagactcatcgccataggcgagaatggaaagctcgtgctcaatggtaacgagattgacataaccccgaagggtggcttcccgcactacggaatcattaggagcgacttcctcatgattgagggcagcgttccgggttcgttcaagaggataatccgcgttaggcccgccataaagccgcccaagaagaagccgcccgttgagaggccccagataacctacgtcagtagggagtccaagcagtga
>TGAM_1832|4.961062872648832
ttggacatgaaagtagacttcaaggccattgaggagaagtggcagaagcgctggcttgaggagagggttttcgagcccgacaggaaggcgaagcccaaggagaagaagttctacatcaccgtcgccttcccgtacctttcaggccacctccacgtcggccacgcgagaacctacacgattcccgacgtcatagcgcgctttaagcgcatgcagggctacaacgtgctgtttccaatggcctggcacatcacaggggctccgatagtgggcatagcagagcgcataaagaaccgcgaccccaaaaccatacacatctaccgcgacgtctacaaggtgcccgaggatattctctggaagttcgaggacccgaaggaaatcgtcaagtacttcatgaaggccgcgaaggagacgttcatcagggcaggtttttcagttgactggacgcgcgagttccacactaccagtctcttcccgcccttcagcaagttcgtggagtggcagttctggacgctcaaggacatggggctagtcgttaagggtgcccaccgcgtccgctgggacccggtagtaggaactcccctcggcgaccacgacataatggaaggcgaagacgtccagattcttgagtacgtcatcatcaagttcatcttagaagagaacggcgagaaaatctaccttccggcggcgacgctcagaccggagaccgtctatggagtaaccaacatgtggctcaaccccaacgctacctacgtcaaggcaaaggtcaagcgcgggaatagggaagagacctggataatcagcaaagaagcggcctacaagctctccttccaggacagagagatagaggtcatcgaggagttcaagggcgagaagctcataggaaaatacgtgaagaacccagtaacgggcgacgaggtcattatcctgcccgcggagttcgttgacccggacaacgcgacgggagtagtcatgagcgttccagcgcatgctccctttgaccacatagccctcgaagacctgaagaaggaaaccgaactgctcctcaagttcgacatagacccgcgcgtcttagaggacatcacctacatctcgctgatagagcttgagggctacggcgagttcccggcagttgaggaagcagagaggcttggcgtgaagagccagagggacagggaaaagctcgaagaggccaccaagaacatctacaaggcagagtaccacaagggaatcttcaaggttgagccctacaaaggcaagcccgtccaggaggtcaaagagctcatagccaaggagctccaggagaagggaatagcggagataatgtacgagttcgcggagaagcccgttatctcgcgcttcggcaaccaggccgtcatcaagataatccacgaccagtggttcatagactatggtaaccccgagtggaaggagaaggcgagggaagcgctcgccagaatgacgatttatcccgagagcaggcgcgcgcagttcgaggctgtaatagactggctcgacaagaaggcctgcgcgaggaaggtcggccttggaacgcccctgccctgggacccggagtgggtcatcgagagcctgagcgactcgacaatctacatggcctactacacgataagcaggcacataaataagctccgcgaggagggcagactcgaccccgagaagctcacgagggagttcttcgactacatcttccgtgaggacttcagcgaggagaaggagaaagagcttgccgagaagactgggattccagccgagataatccacgagatgaaggaggagttcgagtactggtatccgctcgactggcgctgttcagccaaagacctcatcccgaaccacctgacgttcttcatcttcaaccacgtggcgatattcaggcgcgaacactggcccaagggcatagctgtgaacggctttggaacgctcgagggtcagaagatgagcaagagcaagggcaacgtgctgaacttcatagatgcaatcgaggagaacggggcggatgttgtgaggctctacataatgggccttgctgagcacgacagcgacttcgactggcgcaggaaggaggtcggaaagctccgcaggcaggtcgagcgcttctacgagctgataagtgagttctcaagctatgaagccaaagagggcgtcgagctcaaagccattgaccgctggatgctccacaggctcaacaaggccatcgagggaaccaccaaggcccttgaggagttcaggacgaggaccgccgtccagtgggcgttctacaccgttctcaacgacctgcgctggtacatgcgcagaaccgagggcaggaacgacgaggcaaagcgcttcgtccttagaaagctcgccgacgtctgggtcaggctcatggcgcccttcacgccacacatcagcgaggagctctgggagaagctgggcggagagagcttcgtgagcctggcgaagtggccagagccagtccccgagtggtgggacgagactgttgaagcggaggaagagttcgtcaaggccttcatcgaggacgtcaaggagataatccgcgttgctaagatagagaaggcggagagggtctacgtttatacagcccctgagtggaagtggaaggtcgttgaggtcgttgccgagaagagggatttcaagtcggcgatggcagagctgatgaaggacccggagatgagggagcacggcaaggagataagcaagctgatacagcgccttataaaggagagggccttcgaggtcaagcgcatagacgaagagaaggcgctgagggaagccaaggacttcatagagaaggagctcggcgtcgagctgataatcaaccccgaagaagataagggaggaaagaagaggcaggcgatgccgctgaagcctgctgtgtttgtggagtga
>TGAM_0541|4.956478877191273
atgggcggtgatagaatgggtgagatagtgctcaggataaccgtcccggagggttggagtgaggagatgagaaaggccctggagcggaggctcgtcgtggacgttgcgagggagctccagaagaggattgaggaggcgaagaggttcgaggaaatcgtgaggagtattgaaatagaggacgaagaagaggccaaggcgcttgaagacgagattgccgaagagatagccaggcgctacggagtggtctga
>TGAM_0800|4.952171445059295
atggtggacttcgaactgctgaagaagattattgaagcccctggagtttccggctacgagttcctcggcgttagagacgttgtaatcgaggccttcaagccctacgttgacgagattagggtcgacaagctcggaaacgtcatagcgcacaaggaaggaaagggcccgaaggtcatgctcgcggggcacatggaccagattggactcatggtgacccacatcgagaagaacggcttcctccgcgttgcgcccgttggaggtgttgacccgagaactctcatcgcccagaggtttaaagtctggattggcccgaacgagttcatctacggcgtcggtggaagcgttccaccgcacattcagaaaccggagcagaggaacaaggccccaacctgggaccagattttcatagacataggcgccgagagcaaggaagaggccgaggagatgggtgtaaagataggcaccgttatcacctgggacggtcgcttagagaggctcggaaagcacaggctcgtcagcatcgcccacgacgacaggatagccgtttacaccctcgtcgaggcggccaggcagttaagcgagaccgacgcagacgtttacttcgtcgcgaccgttcaggaggaggtcggccttaggggcgcgagggtttcggcgttcggcattgacccggattatggcttcgccctcgacgtcaccatagcggccgacgttccgggaactccggagcacaagcagataacccagctcggaaagggcgtcgcgattaagataatggaccgctccgtcatctgccacccgacgatcgtcaggtggatggaggagctggctaagaagcatgagataccctaccagtgggacatcttaacgggcggaggaaccgatgctggagccatacacctgaccaagagcggcgtcccaacgggcggaataagcattccagccaggtacatccactccaacacggaagttgttgacgagcgcgacgttgatgcagccgttaagctcacggtcaaggttcttgaggagattccggagcttaagctctaa
>TGAM_0993|4.950918483492099
atggttgcaagggacgaggtctacgagaagctggaaggactgctcaggagcctcggtttcaagaaaacggagctcagggtgtacaagcttctgctcgagaagaaaaggcccatgagaatcacggagatacagagggagttgggtctcagcgagcgctcggttagggagcacgttctcaacctttaccggaagggagttcttaagagaactctgatcgaacagggctggctcggctacgtttacaccgccgcctccccgaaggagctcatagaacgcataaaggagagcataatacagaggataaacgaaatagagaaggagatttcggactaa
>TGAM_1326|4.945470490636912
gtgctcttcaagaagcgcggaaccttcacggaggaggacgcgagaaaagtgatcgagtggatgagcgcccatccggaggaaaaagaactcatagtgatggccgaagcggttacggccgaggcgaaaaggcgcctctgggactacgcgagggctgttcagctcatggcggatttcaccggcgaggagagggaagtcagagtcgaaatcctcgagggttacgtgagcgagaaggtcaggggtattgatgttgagagcctgtga
>TGAM_0742|4.938541181150603
atgaaggaggaagccctcaaagttatcgagtccgtcctgtcccagggcaggacggctatggttgagtatgaggccaagcaggttttaaaagcttacggccttccggttccggaagaaaagctcgccaagaccctcgatgaggctctcaagtatgcggaggagataggctatcccgttgccctaaaactcatgtcgcctcagatactccacaagagcgacgcgaaggtcgtcatgctgaacataaagagccccgaggagctcaagcagaagtgggaggagatacacgagaacgcgaggaagtaccgccccgacgccgaaatcctcggcgttctggttgccccgatgctcaggcccggcagggagataatcataggcgttacagaagacccgcagtttggccacgcgataatgttcggtctaggcggaatattcgtcgaggtcctcaaggacgtcaccttccgcataatcccgataaccgagcgcgacgccagaaagatgataacggaaatcaagggctatccgattctcgcgggggcgcgtggagaggagcctgccgacatagacgccatcgttgaccttcttctcaaggtcagccagctggttgatgagctcagggactacatcaaggagatggacctcaacccggtcttcgtctacgagaagggcaagggcgcggttatagtcgacgctaggatcattctcaaggagccggaggaaaagaagcccgaggtaagctccgagtacaaggagaggtgtgcctga
>TGAM_0896|4.931052376105643
atggccgttaggagaaagctcatcaaggaacgcgttcccacgcccgagaggcccgctgaggagaggattcacgactttaaggaagttaacctcggttacaccttcgagcttgccgttaaggaggccgagcgctgtttgcagtgtcccgccaactacgccccctgtataaagggctgtccagtccacatcaacatccccggcttcatcggaaagctcgttgagtaccgcgacgacccggataaggccgtgaaggaggccctcaaggtcatctgggcctgcaactccctgcccgcaaccaccggtcgcgtctgcccgcaggaggaccagtgtgagatgaactgtgtcatgggcaaggtcggcgacaagataaacatcggcaagctcgaaaggtttgttgcagactacgcacgcgagaagggcatagacgaggagctcctctttgagatggtgccgaagatagagaagaagggccagaaggtagctatcatcggagctggacccgctggacttaccgccgctggagagctggcaaagctcggctacgacgttacaatctacgaggccctgcacgagcccggaggagtcctgatgtacggtattcccgagttcaggttaccgaagagcatcgtagagagcgagattgacaagctcagaaagctcggcgtcaaaatcctgaccgaccacatcgtcggaaagaccgtgaccatagaggagctccttgaagagtacgacgccgtcttcataggttcaggcgccggaaccccgaggctcatcaacgccccaggcataaacctcaacggaatttacacggcgaacgagttcctaaccagagttaacctcatgaaggcctacctgttcccggagtacgacactccagtcaaggtcggcaagcgcgtcatagtcatcggagccggaaacacggcaatggacgccgcgaggagcgcgaggcgctttggagcggaggtcatcatcgcgtacaggcgcggtgaagaggacgtcagcgcgaggattgaggaggtcgagcacgccaaggaggagggcataaagttcgagtacttcatcaaccctgtggagttcatcggcgacgagaacggcaacgtgaaagcggtcaagttcgagaagatgaaacccctcgacgagagggacaagcgcggaaagaggaagatagtcgggactggagagtacgtgacaatcgaggccgacaccgtcatcatcgcaatcggcaagcaccccaacaggctcatcatcaacacgcccggtctgaaggtcgagcgcggaaggatcgtcgttgatgagaacatgatgacgagcatcccgggagtcttcgccggtggagacgcgataaggggcgaggcaacggttatcctggctatgggcgacggaaggagggccgcgaaggccatccacgaatacctcacgaagaagagggaaggaaaggagaacgcgtga
>TGAM_1046|4.919884049341824
atgccgtttgagatcgtttttgacggagcgaaggagtttgcggacctaatagcaaccgccagcaacctcattgatgaggcggcctttaagatcaccgaggaaggggtcagcatgcgcgctatggacccaagcagagtcgttctcatagacctcaacctcccggagagtatattctccaagtacgaagtagaggagcccgaaacgatagggatcaacatggaccacttcaagaagatcctcaaaaggggcaagagcaaggacacgctcatactcaggaagggagacgagaacttcctcgagataaccttcgaaggaacggccaagagaaccttccgccttccgctcattgacgtcgaggagcttgagctcgaacttcctgagcttccattcaccgcaaaagtcgtcctcctcggtgaggttctgaaggaggccatcaaggacgcttccctcgtcagcgactcactgaagttcatagccaaagaggatgagttcacaatgaaggccgaaggggagaccaacgaggtagagatcaagctcacgctggaggatgagggcctgctcgacctcgaggtcgaggaggaaacgaggagcgcctacggaataagctatctggcggacatggttaagggcatagggaaggccgatgaggtcacgctgaggttcgggacagagatgcccctccagatggactacttcataagggacgagggcaagctgacgttccttctcgctccccgcgttgaggagtga
>TGAM_1302|4.909104488073221
atgggactgattagcgatgccgataagaagatcataaaggaggagttcttctccaaaatgacgaaccccgtcaagatcattggtttcaccggaaaggagcactgccagtactgcgaccagctcaagcagctcgtccaggagttaagcgagctcaccgacaagctcacctacgagttctacgacttcgacaccgaagaaggcaggaaggtagccgagcagtaccggattgaccgcgctccggccgttacgataacccacgacggaaaggacgtcggcgttaggttctttggccttccggccggccatgagttcagcgctttccttgaggacatagtcgacgtcagcaacatgaccaccgacctcatgcccgagagcaaggaggcacttgcgaagattgacagggacgtcaggatactcgtcttcgtaacgccaacctgcccctactgtccgctggcagttagaatggcccacaagtttgccatcgaaaacaccaacgccggcaagggcaggatactcggcgacatggtcgaggcgattgaataccccgagtgggccgaccagtacagcgtcatggccgttccgaagatagtcatccaggtggacggagaggacaaggttcagttcgagggagcttaccccgagaagatgttcatggagaagctcctcgcggctctggagtga
>TGAM_0862|4.903026575345911
atggcaagagctaatccgagaagaagggccaccgcggccaaggataagtggaagatgaaagagtggttcgtcgtttacgctcccgacttcttcgggagcaaggagatcggcctcacaccagctgacgaacccgaaaaggtcataggaagggttgttgagaccaccctgaaggatctcaccggagacttcaccaagggccacgtcaagctctacttccaggtctacgacgtcaagggccagaacgcctacaccaagttcaaggggcacactctggcgcgctcatacatccgctcgctcgtcaggaggaggacgacgcgcgttgacgggatattcaacatcacaaccaaggacggttacaagctgagggtcatgggcatggtcatcgcctacaggaggattcagaccagccaggagagggcgataaggaggatcatccaggacatcatatacaagaaggcagaggagctcaacttcgctgacttcgttctccagtcggtcaacggccagatagctagcgaaatagcaaaggaagcgaggaagatctacccgattaagcgcgccgagatccggaagatcaaggttctggccgaaccggaagcctga
>TGAM_1732|4.8977661440877975
atgaatggttactggggaaagattctgcgtgttaacctttcgaccggggagataaaggtcgagcccctcccggaggaattcccgaggaagtacctcggcggcgttgggtttggaacgagacttctctacgacgaggttcccgcaaaggtagaccccctcggaccggagaacaagatgataataacgccaggtctcttcgttgcaactggcatcggaaccggctcaaagaccgcgttcaacttcaagagcccgcttaccggcggttacggcagagcgatggcaggagcgaagatgggtgaggagcttaagaaggccggctacgacgtcctcatcatcgagggcaagagcgaggaacccgtacttctcgtaatcgaggatgacaacgtcaagcttgttccggccaaggagtactggggactcacaaccggcgaggcaaggaagaaggctaaggaggagtatccgggcttcgccaccgctttcattggccccgctggagagaacctcagcctcatctcaatcatagacaccgacgagaggcaggccgctcgcggtggccccggtgcagtcctcggaagcaagaagctcaagggaatcctcgtcaagggaaccaagaaggtaccgatcgccaatccggagaagctccgcgagctcatcaagaagtgggcgctcgtcttcaaggaccacccggcaactaaagcggacatggagtacggaagcggtgagttcctcgactggatgaacagggagaggggaaccttcccgaccaggaactggcagatgggcttcttcaagaaggcctatgagaaggccaaggaggagggcagggagcacatcggaatagacccctactactgggctcccaagtaccgcgtcggaaggaggccgtgcccgctctgtaacaagccgtgcagccagtacgtcaaggtcgagagcgagaagtggggcaccttcatggtagatggtccagagtacgagaccctctactccttcggtggagtccttgagatagacgacttcgagacagtcgcatatctcaactacctcgctgatgaacttggtctcgacacgatttcagctggcgtcaccatcgcctgggccatggaggcctatgagaggggcattctcaccaaggaggaagcggacggccttgagctgaccttcggaaacggcgaggccgctgtggaagcgctcaagaagatggcctaccgcgagggcaacctcggaaagctcttggccgacggtgtcaagagggcaagtgagcgcctaggcaggggaagcgagaagttcgccgtgcacgtcaagggcatggagcccccagcgtacgacgtcaggggaatcaagggaatggcgctcgccttcgcggtcagcgtccgcggtgccgaccacctcacgagcggtgcctacggaaccgagctcgttggcaagtggtggaagttcgagggcgttgacaggaccaagggcgagaacaagggattcgagattgccttccacgagaacctcatggcaatctacgatgcaacgggaacgtgcaagttctcaaggcacatgtacttccttgaaggcttcccagagctcgtcgaggctgtcacaggcatgaacatcggcgaggccgagctgatggtcatcggcgagaggataatgaacatcgcaagggcattcaacgtccgcgagggcttcagcaggaaggatgacaccctaccttacaggattatgtgggagccgattcccgaggggccgagcaagggcctccacgtcccgccgtgggagctcgacaggatgctcgacgagtactatcaggctcgcggatggagcagggacggaatcccgaccaaggccaagctcatggccctcgacctgccggacatcgcggacgacattggagctggaatctga
>TGAM_1995|4.893359337685066
gtgccgaggattgtgaaccctctggatgagatgctctttaaggaggtcctgaaggagcagcagaggattagggtctacatcgagagggcccgctacggaaagcttaagaccataatcgagggcatagacgagaaggagttcgacctcgaagacatagcaaagaagctgaaggcgaagctggcatgtggcggaaccgtaaagaagggaaggatagagctccagggcgaccacagggaccgtatcaagaagttgctcgcagaccttggattttcagaggagctcatagaggtcgagtga
>TGAM_0186|4.8885317364425935
atgaacagcgtcttccagaacgagacgatcagagagattctgaccaagtaccgcaggatatgggccatcggccacgcccagagcgttctcggctgggacatggaggtcaacatgccgaaggagggaatccttgagaggagcgttgctcagggggagctttcagtcctcagccaggagtttctgctcaagccggacttcgtcgagctcgttgagaaggcgaagagcatagaggacctcaacgagtatgagcgcggcgtcgttcgcgtcctcgaccgctcgataagaatcagccgctcgttcccgcccgagttcctgagggagatgagtgaggttacgagtcaggcgaccaaggcctgggaagaggccaagaggaccgacgactactccaagttcgagccctggctcgacaaaataattgatctcgccaagagggctgctgagtacctcggctacgaagaggagccctacgacgccctcttggacatgttcgaggagggactcaggactaaagaagtcgagaggatgttcgacaagctcgagaaggaactaaagcccctccttgagaggataatggaagagggcaaggttccgcagagccaccccctcgagaaggagaagtatgagagggagcagatggagaaggtgaacctctggattctcgagaagttcggcttcccgcttggagttcgctcaaggctcgacgtttctgctcacccgttcacgaccgagttcggaataagggacgtgaggataaccacgcgctacgagggctacgacttcaggaggacgatactgagcaccgtccacgagttcgggcatgcactctacgagctccagcaggacgagcgcttcatgttcagcccgattgcaggtggtgtctcccttggaatccacgagagccagagcaggttctgggaaaacatcatcgggcgctcaagggagttcgcggggctaatctaccccgtcctgaaggagaacctgcccttcatgaccaactacacgccggaggacgtctacctatacttcaacatggtcaggccagacttcatcagaactgaggccgacgtcgtcacctacaacttccacatactgctccgcttcaagctcgagaggatgatgctcaacgagggcgtcaaggccaaagacttaccagagctctggaacgaggagatggagaggctcctcggcataaggcctaagagctatgcagagggcatccttcaggacatccactgggcgcacggaacaataggctacttcccgacctacagcattggaacgctcctcgcgagccagctctactaccacatgaagaaggacatacccgacttcgaggacaaggtggccaaagcgaagttcgagcccatcaaggcctggctgagggagaagatacaccgctggggaagcatctatccgccgaaggagctcctaaagaaggccatcggcgaggaactgaacccggactacttcatccgctgggtgaaggagaggtatctgtga
>TGAM_1305|4.880703743109858
atgagctggaagtacgatgtcgtcgtcgttggggcaggaatagcagggcccatagtcgccagaaacgttgccagggcaggtttttctgtcctgctcattgataaaaagtgggcgataggcactccaaagcagtgcgccgagggcataagcataaaggtctttgagaagtacgacattccctacgacaagcgcttcatcaaccgcgagatttacggagcaaaactctactccccgagcggttacgagcttgagatgaggtacaaggacgtcagcggtgttatcctcgagaggaaggtcttcgacaagatgctcgcctactacgccgccaaagctggagccgacgttctcgcgagaactgaggccttagacgtcataaggaaagatggaaaggtcgttggaatcaaggccaagcacgaggacgagccgattgagatttacgccgacgttatcgtcgcggctgacggcgttgagagcacgatagcgaggaaagccggcataaacacctacgccccaccgcatgagttcgattcgagctacgaatatgagatgctcatcgagggattcgaccccgatttaatccacctctggttcggcaacgagatagcacctcgcggttacgtctgggtcttcccgaaggacgaggacagggccaacgtgggaattggaattaactccgacaacccgcagacggccaagtactacctcgacaagtggctgaaggagaacaacataccagctaagaagctcctcgaaataaacgtcggagtcgtcccggttggaggcttcgtcaaggagctcgtcaagaacaacgtcctcgtcgtcggcgatgcagcaaggcaggtcaacccgatgcacggcggcggaatggcggaggcgatggaagcgggaacgatagcgagcaagtggatagtcaaggccctcgaagaggagaacctctccctgctccagaactacaccaaggagtggtgggagaccgacggaaagaggcttgaaaaggttctaaaggtcaggcgcgttaccgagaagctcacggatgaagacctcgacctcttcatacaggttctcagcggagcagatgcggagaagatagccggcggagactacggagaggtcataaaagccctcctcaagcatccgaaggtcctcatgagcaagagaaggctgagccttcttaaaagccttctctaa
>TGAM_1990|4.88012651143589
atggcgagaaaaggcgcgaagaggcaccttaagagacttgccgctccgacttcatggtatatccacaggaaggaatacaagtgggccgttaggccgaggccgggtccccacagcatgcagacctcgattcccctgatctacatcgttagggactacctcggctacgctaagactgcgagggaggcaaggaagatactcaacgagggtaagatcctcgttgatggtcgcgttaggaaggactacaagttcccggtcggaatcatggacgtcgtctcgattcccgagaccggcgagcactacagggtcctaccaaacaggattggcaagctcatcctccatccgataagcgaggaggaggcaaagctcaagcccttcaggatcaacaacaagaggatggttaagggcgctagggttcagctcaaccttcacgacgggagcaaccacttagtcagccttgctgagaaggacagcttcaggacatcgtacacgataatcatgaaggttccggagagggagatcattgaggtcataccgttcgaggtcggcgcctacgtcttcgtcacccagggtaagaacgttgccaggaagggtaggatcgtggaggtcaggcacttcccgatgggctggcccgacgtcgtcacgattgaggacgagagtggagagaaattcgacaccctgaaggagtacgccttcgtcgttggtaaggaaaagccggagatttcccttccgtga
>TGAM_1549|4.876535664247963
atggcgattaggatatacaacaccctcacgaggcagaaggaggagttcaagccccttcacgaaggcgaggttagaatgtacgtctgcggcccgacggtttatgattacccgcacctcggccacgcgagaacttacatcgccttcgacgtcataaggcgctaccttgagcacaagggatacacggttctcatggtgatgaacttcacggacatagacgataaaatcatcaaacgcgccaacgagaccggggaagacccgaaagaactggcggagaaattcctgaggattttccttgaggatatgaaggccctgaaggtcaagccggccgatatatacccgcgcgtcaccgagcacatgcaggatatcatcagcttcatcaagaagctccaggaaaagggctacgcctacgaaggtagcgacggcgtttacttcgaggtcaggaagttcaaggactacggaaagctgagcaagataaagctcgaggacctcgtgaagggcgcgcgcgtcgagcccggtgaggggaagaggaaccccgaggacttcgccctctggaaaaaagccaaaccgggcgagcccaagtgggaaagcccctggggagagggaaggcctggctggcacatagagtgctccacgatgagcagtaagtacctcggcgagagcttcgacatccacggcggaggaaacgacctcatcttcccgcaccacgagaacgagatagcccagagcgaggcctgcttcggccacgagtgggtccactactggatgcacaccggcttcctgatggtgaacggcgagaagatgagcaaaagtttgggcaacttcgtaaccgttagagaactcctcaagcgctacaatcccgaggtaatcaggctcttcgtcctccagaggcactaccgctcacccctcgactacagcgaggagggcattgagcacgccaagaacaatcttgagaggctctacaacacgcttgagaacatccgcgttgcgatgagcaaggcggagatttccttccgctgggacgagcccgagttcagggcatacgaggccataagggacgccaggaagaagttctacgaggctatggacgacgacttcaacacggccgaggctttaaaggcggtcttcgaggtcagcaacgcaataaatcgctacctcaccgaggtcgagaagccgaaggagagcattctaaggaaggcctgggagttcttcaaggacgtcggtgaggtcttcggcctgttcgaggactactttaaggagcagaaggccgaaaacgatgaggaactcataaacctgctcgttgaagtccgcgcccagctcagaaaggagaagaagtttgatttagccgacaaaatcagggaggagctgagaaagctcggaattcagctggaggacacaccgcagggaacggtctggaagaggattaaggtttga
>TGAM_1935|4.87525100285645
atgaaccgttccatcaagttaggccaggtgagagagatgaaagtgttcgttcctgacacgagcgtgatagttgatggcaggttaacgcagttcctctcaaccctcgacgagaaggtcaaggtcgtcgttccggaagcggtcatagccgagatagagcatcaggcgaacgaggggaaggcgataggacatacgggccttgaggagcttaaaaaactgcgcgacatggccgacaggggagagatactcctcgagttctacggcgagaggccggagctctggcagattagacgggccaaggccggcgagatagaccacctcgtgagagagacggcgaagcaactcaacgcaacgctcatcaccggcgaccaggtgcagagggatatagccatagcgaagggtatcgacgtgatttacctgacggcaaagagggaggttcgccaccgcctcgaggacttcttcgatgaaacgacgatgagcgtccacctcaaggcaggggtaaggccgctcgccaagaaggggaagcccggtgagtggaggcttgttccaatccgcgacgaaccgctgagcgacgaggagctggaggagatagccgacgacatagtggagagggccaagcgcgagcctgacagctttatagaacttgacgagcccggggctaccgtcgttcagctcaggaactaccgtatcgtcatagccaaaccgcccttcgccgataggatagagattaccgccgtcaggccggttaaaaaactcagcatagaggactacgagctgagcgagaagctccttgagaggctcaaggacaaggcggagggaatactcatagccggagcgcccggtgaaggaaagacgaccttcgcccaggctttagcggagtggtacgcgagcatgggcaagatagtgaagactatggagaagccgagggacctgcaggtgagcgaggagataactcagtacaccgccttaaacggtaagatggagctgaccggtgacatactcctcctcgtgaggcccgattacacgatattcgacgagatgaggaagacgagcgacttcaagatttactccgaccttcgcctggctggtgttggaatggttggagtggttcacgcgacgaagcctatcgatgccatccagcgctttatcggaagggtcgagctcggaatgataccgcagatagtcgacacggtcctcttcatcaaggcgggcagagttgcgaaggttctaaccattgagtacctcgttaaggtcccgagcggaatgaaggaggaggacctcgcgaggcccgtcatagaggttcgcgactttgagactggagagcttgagtacgaaatctacacctacggcgaggagataagcgttgtccccgtcaagaaggaggagaaggcccctgccctcaggctcgccgagaagaggctcaagcaggagattaagaagttcctgcccgatgtttacaccgaggtcgagatagtcagcccgcacaaggccgtgatttacgcagacgagttcgacattcctgcaatcataggcaagaagggcaagcgcatcaccgagctggagaagaggataggcataagcatagacgtcaagagcttcgccgagagggaagcgcagaagcccaaggagaagatacccgtcgaggtcgaggagaagaagaaaacgattgtcctgagggtctcgcccgactacgcgaaaaaaccgctcaagttctacggtggcgagcagtacgtcttcacggcaacgccgagcaagaagggcctcgtaaaggtgagcaagagcacgccgataggcaaggagctcaagaggctcatcgatgcaggaattccgatttgggcgagcacctga
>TGAM_0320|4.8664425768705355
atgaaagttctcgttgcggcgccgctgcatgagaaagccctggaggttttgaaaaaggccggttttgagattctctacgaggagtatcccgacgaggagaggctcgttgagctcgtccgcgatgttgacgcgattatagtaaggagcaagccgaaggtgacgagaagggtcatcgagaacgctcccaagctcaaggtcattggaagggccggtgttggcctcgacaacatagacctcgaggccgcgaaggagaggggcattaaggtcgtcaacagcccgggagcgagctcaaggagcgttgcggagctcgtcttcggcctgctcttcgcggtggccagaaaggtggccttcgccgacaggaagatgagggaaggcgtctgggccaagaagcagtgcatgggaatcgagctcgagggcaagaccatcggaatcatcggcttcggaaggatagggtaccaggtggcaaagatagcgaaggcctttgaaatgaacgtactcctttacgatccgtatcctaacgaagaacgtgcaaaggaggtcggcggaaggttcaccagcctggaagagctcctcagggagagcgacgtggtaacgctccacgttccgctcatcgatgccacctaccacctcatcaacgaggaacgccttaagctcatgaagaagaccgcgatactcataaacgccgcccgcggagcggtcgtcgacacggaagcactcgttaaggcccttcaggagggctggatttacggagcgggcctcgacgtcttcgaggaggagccgctttcgaaggatcacccgctcacgaagctcgacaacgtggttctaacgccgcacatcggagcatccaccgaggaggcccagatgcgcgctggcgttcaggtcgcggagcagatagtcgagattttgaagggctga
>TGAM_1880|4.85825917275708
atgtacaggacgcactactcaagcgagataaccgaggaactcaacggccagcgcgttaaggtggccggctgggtgtgggaagtcaaggatttgggcggaataaagttcctctggctcagggacagggaggggatagtacagattacggctccaaagaagaaggttgaccccgagatattcaagctcattccgaagctcaacgccgaggatgtcatagccgtcgagggaattgtaaacttcacccccaaggcgaagctcggcttcgaaatccttccagaaaagctcgaagtcctcagcagggcagaaacgcccctgcccctcgacccgaccggtaaagttaaggccgagctcgacactcgcttagacaaccgattcatggacgtcagaaggcccgaggtaatggcgattttcaagatacgctcgagcgtcttcaaggcaatcagggatttcttccacgagagcggcttcatcgagattcacacgcccaagattatagcgactgcaaccgagggtggaacagagctcttcccgatgaagtacttcgagaaggacgccttccttgcccagagcccacagctctacaagcagattatgatggcttcgggccttgacagggtttacgagatagccccgattttcagggcggaggagcacaacacgacgaggcacctcaacgaggcgtggagcattgacgctgagatggccttcatcgagagcgaggaggaggtaatggagctccttgagaggctcgtcgctcacaccatcaactacgtccgcgagcacaacgcgaaggagcttgagaccctcaacttcgagctggaggagccgaaactgcccttcccgaggctgagctacgataaggcccttgagattctcgccgacctcggcaaggaaatcccctggggggaggacatagacaccgagggcgagagactcctcgggaagtacatgatggagaacgaaaacgctccgctctacttcctctataaatacccaagcgaggccaagcccttctacataatgaagtacgatgaaaagccagaaatctgcagggcctttgatttggagtacaggggagttgagataacctccggtgggcagagggaacaccgcgttgatgttctcgtcgagcagattaaggagaagggactcaacccagagagcttcgagttctacctcaaggccttccgctacggaatgcccccgcacggtggcttcggccttggagctgagaggctgataaagcagatgctcgatttgccgaacatcagggaggttatcctgttcccaagggacaggaaaaggttggttccttga
>TGAM_1969|4.851555733756467
atgaccgagaacttcaggcacatagtccgcgttgcgggcgttgatttggatggacacaagcagttgagatgggcactgacagggattaagggaataggaataaacttcgccacgatggtgctcagggttgcaggactcgacccatacatgaaggccggttacctcaccgacgagcaggttaagctgatagagaaaatccttgaggatccagtcgcccacggaatcccggcctgggccgtcaacaggccgaaggactacgagaccggcaaggacatgcacctcatcaccgccaagctcgttatggcctggcgcgaggacatcaacaggctcaggagaatacgcgcttaccgcggtataaggcacgagctcggcctgccgctccgcggtcagaggaccaggtcgaacttcaggcacggaactacggtcggcgttagcaggagaaagaagtga
>TGAM_0326|4.840173315509084
atggacaggctgaaggcttacataataggcttcctgatagctgttctggcgatagcgggcttcatagtgtacgaatggggatgggttaaactgctacagttaatcctcgcggtaggcttcgtaggtttcacgcttgcactgctgtttttcacggcgctgaccctttacgccgagagctggaagtacggggccattctggcagtcctcaccgcgatagcgggctacggctcctacctcgtgctcacctggcagaagctggaaatcgttggaggaatcatagcgttcttcatcctgctcttcgccttcggaatctggtatataagcgagcccgatttgagcatagcggaccgcttccgctcggctgaaaagcttgagaggatgggacgctacaagcaggccgcgaggaaatacgagaaggccggaaactacgagaaggccgccgagatgtacctcaagctcggctggcttgagagcgcggcgtgggcctacgagaaagctggaaagtacgagaaggcagctgagctctacgaaaagctctatgagaaggagaaggacacctactacctgaaggaggcccacgagtactggaagaaggcaggaaacatggagagggccgccagggcgcttgaaaagtacgccgaggaggagccctggttctgggaagatgttgccaagctctacgaagaactaggaaacgaggagaaggccagggaagcctgggagaaggcccttgagtactacaccaaggaggcccaggaggagggcgtcttctgggaggacgtcggcaacatagcgaggaagctcggaagggaagagctcgcgagagaggcctaccagaagttcctcgagtactgcctcaaggaagctgaaaatgacccgatgtggtggaagcacgtggctgaggcctacgagtacctcggcgagaaggagaaggcagaagaagcgaggaagaagtacgaggagtacaggcagagaatccttaaggccaacgaggagacctcacaattccctgagaattaa
>TGAM_1631|4.838880110759916
gtggcaatagttgatgtcaggattcttgttgaaggtgccagcgacgttgaggtcgtaagcaaagcccttcagggtttagcactgggaagcgagtacaacataacgatatcctcgataatcccaacgaccaacatagacatagccaagagcgcggccgccggtgcggacctgctcatcatagcgaccgacgcggacagggttggaagggaactcgcggagaggctcttcaacgagctcggggagatggttggacacatcgagaggatgaagctccccctcggccacgatctggagcacgttgatgtcgagctcgtgaggaaggagctcaaaaacaccctgatcagagcggggttgaagagccttagggttctcccggagtacatggagctcaggaaagaactcctcgacatcaaggggcactacgaagagctggctcaccagtatgacgaactggagcgtgaatacgaggagctcaggaagaagtacgaagagctcaggagcgagtacctgagtctcaagcaggagaacgagagcctccagaccctcctcgaaaagaagagcaggccggtgaagatagaagaagcctggaaagccctgttcccggccgaaccggtacccccggaggagttcctggcaatagcggtcgaaaagctcggcctcaacgggaagatcgtcgtcgggcagggttacatctacgcggaggaagaggaggcggttggagagctcctcaagactgtctacctcagcatggcgatctcaaaggaactcgttgaaaaggagagacctgaggaaaaagaaccagaaaggggaaaggaagagatcgaggaagacgttaaagcgacactctcaggaaccggggaggactga
>TGAM_1771|4.831591326434358
atggacgcccttgaaaagcttagggaactccttccagaggagcagtttgagaaggttaaggcaatcgacaaccccgagcttcacgcttttttggcggagtggattgagtggctcgagccgggcaaggttttcgtctgcaccgacagcgaagaggacgagcagtacgtccgctggaaggccctctactacggcgaggagaagatgctcgaaacgccaaaccacaccgtccactacgacaactactacgaccaggcgagggacaaggccaacaccaagctcctcgtccccggcggaaaggagattcccttcctcaacaccaaggaccgcgacgaggggctgaaggagattaaggagctcatgaagggtgtcatgaagggcaaggagctgttcatctgcttcttcgttctcgggccgaagaactcgatattcacgattccagccgtccagctcaccgactcggcctacgtagcccattccgagttcatactctacagaaagggctacgaggagttcaaacgcctcggaaggaacgcgaagttcttccgcttcgtccacagcgccggagagctcgacgagagaaagaccagcaagaacctcgacaagaggaggatttacatcgaccttgtggacgacaccgtttactccgtcaacacccagtacggtggcaacaccatcggcctgaagaagctcgccttcaggctcaccatccagaaggcagttaaagagggctggctcagcgagcacatgttcctgatgagggtcaacggtccgaacggcaggaagacctacttcacaggtgcatatccaagcatgtgcggaaaaacttccaccgccatgattccctgggagaacatagtcggagacgacctcacgtttatccttccggtcaacggcgtagcgcgtggtgccaacgtcgagaaaggtgtttttggcataatccagggcgttaatccagaggacgacccgataatctggaaggtcctccactctccggtcgagataatcttctccaacgtcctcgtcaaggacggaaagccctactggaacgagatgggcatcgagattcctgacgaaggagaaaaccacagcggaaagtggtggcgcgggaagaaggacaaagaaggaaacgagataccgccgagtcacaagaacgcgcgcttcacggtttcgcttgagcacttcccgaacgtggatttggaagccctcgagaacccgtgcggtgtggaagtcggcggaatgattttcggtggcagggataaggacacctggcccccggtgagggaagcctttgactggaagcacggtgttataacgatgggcgcctcgcttgagagcgagacgacggcggcgaccctcggaaaggaaggcgttagggccttcaacccgatggccatactcgactttatgagcgtcccgctcggtgagtacatcgagaactacctgaggttcggcgagaagctgaggaaaacgccgaagatattcgccgtcaactacttcctccgcgacgagaacggcaagtggctcaaccacaagctcgataaagcggtatggctcaagtggatggagcttcgcgttcacggcgacgtcgatgccatcgagacgccgataggctacattccgaagtacgaggatttggcaaggctcttcaaggaggttctcaacaaggagtacagcagagaagactacgagaagcagttcacgataagggttccagaactcctcgcgaagattgagcgcatagagaaaatctaccgcgagaaagtgaaggaagttccagaggagctcttccaggttcttgaggaagagcgcaggaggctcctcgaggccagagagaagtacggggactacatcagcccgttcgcatttgaaagcgactga
>TGAM_0265|4.831048889278423
atggccgagtacaagcctattagaaaggttgtgagcggaaactacgcggccgcttacgcggtgaagcacgcgcgcgttcaggtcgtcgccgcttacccaatcacccctcagacgagcatcatcgagaagatagccgagttcatagcgaacggggaggccgatattcagtacgttcccgtcgaaagcgagcactcggccatggccgcgagcattggagcttcagccgccggtgcaagagcctttaccgctacctccgcccaaggtctcgctctgatgcacgagatgcttcactgggcaagcggtgcgaggcttcccgtcgtcatggtcaacgttaaccgtgccatggctcccccgtggagcgtctgggacgaccagacagacagcctcgcccagcgcgatactggctggatgcagttctacgcggaaaacaaccaggaagtctacgacggcgtcctgatgtccttcaaggtagccgagaccgttaacgtgcccgcgatggttatagagagcgccttcatactgagccacacctacgacgtcgtcgagatgattccgcaggagcttgtcgacgagttcctcccgccgaggaagcccctctacgacctggcggacttcagcagggcaatctcggtcggtgcacttgcaacccccaacgactactacgagttccgctacaagctcgcgaaggcgatggaagatgcgaagaaggtcatcaaggacgtcggtaaggagttcggcgagcgcttcggcagggactacagcgagatgattgagaagggctacgttgacgatgcggacttcgttttcatgggcatgggctccctcatgggaaccgttaaagaagcagtagacctgctcagaaaagagggctacaaggtcggctacgcgaaagttagatggttccgcccgttcccgaaggaggaactccttgagatagccgagagcgttaagggcatagccgtccttgacaggaacttctccttcggccaggagggcatactcttcaacgaggcgaagggcgttctctacaacacatcagcgaggccgataatgaagaactacatcgtcggactcggtggcagggacttcaccgttcctgacgtcaaggccatagccgaggacatgaagagagttatcgaggcaggaaagctcgatagagaggttgagtggtaccacctcaagaggtga
>TGAM_0425|4.820183728203656
atggtgaaggtgaagttcctcggccatgcggcttttctgattgaggggagcaagaaaatccttatagacccgttcctcagcggcaacccgcaggcggctgtgaagcccgaggaagttgaggcagacctgatactcgttacccacgcccacggcgaccacatcggagacgcggtcgagatagccaagaggaccggcgcgaagatagtggcgatgtacgacatagccaactacatcagcgagcagggcaacgttgaggtcatcggcatgaactacgggccgactgaaatagacggcgtcggaatcgtccaggttcctgcctggcactccagcagcgacggcaagtacggcatcggcaacccgtgtggctacatcgtcaagctcgacggaaagacgatttaccacgctggcgacaccttcgtgttccttgacatggggctctttgccgagctctacggcccgattgacgttgccctgctcccaataggcgggcacttcacgatgggtccgagggaggctgccaaggccgtcgaactgctcaagccgaagaaggtcgtcccgatgcactacaacacatggcccccgatttcagcagatccagaggagttcaagaagctcgttggggacaaggccgaggtcgtcattctcaaacccggcgaaagccttgagctctga
>TGAM_1920|4.814676806783586
atggccaaacccctcaccgagcgctttttcatcccgaaggagctcaaggtctttggaaggtggagcgttgaggatgttacagtcaacgacccctcgctcaggccttacatagccctcgagccgaggatcctcccgcacagccacggcaggcacgcgaaaaagccctttggcaaggcccaggttcacatcgttgagcgtttgattaacaaggtcatgaggagcggtgccagccactacaaggccggcggtcacttcatgagaagggaacaccgctcgataatgagcaagaagatgaaggcctacgaggtcgtcaaggaggccttcatgatcatagagagaagaaccaaacagaacccgattcaggttctcataagggccatcgagaactccgccccgagggaggacaccaccaccattgccttcggtggaatccgctaccacatggccgtcgacgtttccccgctcaggaggcttgacgtggccttgaagaacatcgccctcggtgcaagcataaagtgctaccgcaacaagaccacctacgcccaggccctcgccgaggagatcattgccgccgccaacagggatccgaagagcttcgcctacagtaagaaggaagagatcgagaggattgcccagtcctcccgctga
>TGAM_1055|4.799268998020383
atgcagaaggcaaggattaagctcgcgagcacgaacatcaaggccctcaacgaggtcaccgaccagattaaacagatcgccgagaggaccggcgtcaggatgagtggcccgataccgctcccgaccaagaggataaggatcaccaccaggaagagcccggacggagagggtacagctacctttgaccgctttgagctccgtgttcacaagaggctcgtggacatcgaggccgacgagagggccatgcgccagattatgcgcatccgcgttcctgaagatgttaccattgagatcgagctcatctcctga
>TGAM_0234|4.784728824265432
atgatcgacccgcgcgagatagcgataaatgcgaggcttgagaaggtcaagaggataatccccgtcgtcagcggaaagggcggcgttggaaaatcgctcgtctcgacgaccctcgctttggccctggccgagaagggtcatagggtcggtctgctcgacctcgactttcacggggcaagtgaccacgtgattctcggcttcgagccgaaggagttcccggaggaggacaggggcgtcgtcccgcctaccgttcacgggataaagttcatgacgatagcctactacaccgaggacaggccgacaccgctccgcggtaaggaaatcagcgacgccctcatcgaactcctgacgataacgcgctgggatgagctcgactacctcgtcattgacatgccacctggactcggcgaccagctgttggatgtcctccgcttcctcaagaggggtgagttcctggtcgttgcaaccccgtcgaagctcgccctcaacgtcgtggaaaagctcatccagctccttcttgaggagaatcacaaagtcctcggcgtcgttgagaacatgaagctcgatgaggaggaagacgtcaagaagctcgcagagcgccacaacgtcccataccttgtcggcataccgttctacccagagcttgacgcaaaggtcggcaacgtcgaggagctcatgaagacggagttcgcggagaagataagggagcttgctgagaagctgtga
>TGAM_1501|4.783540662543692
atgagaaggtgggagcactacgagcacaccgccgacataggcgttcgcggttacggctcaacgctggaggaggccttcgaggcggtagcgctgggcctctttgacgtgatggtggacgtgaggaaggtcgagccgagggaatgtcgcgaggttgaggttgaggaagaggacctggaggcactcctgtacagcttccttgaagagctcctcgtgctccacgacatggaggggctggtcttcggcgacgtcagagtcaggatagagaagacagagaacggctaccgccttaaagcgaaggcctgtggcgaggttctcgactacgagaagcacgagccgaaggaggaagtcaaggcaataacctaccacgacatgaggattgagaaactgccggacgggcgctggatggcgcagttcgttcccgacctgtga
>TGAM_0184|4.7714848774456415
ttgagacgctggaagatgggcctccaggaggagtacctgaaggccatagctgaaggcaagaaaaagattgaaggcagattgtacgacgagaagaggcaggcgataaagccgggcgacgagatagtcttcgagaacaagctcgtctgcgtcgtgaaggacctgagggtctactcgtccttcagggagatgctcgaaaaagagggtcttgagaacgtcctgcccggagtgaagagcatcgaggagggcgttaaggtctacagaaagttttattccgaggagaaggagaagaagtacggcgtagttgcgatagaggtcgaaccggtggcgtggattggggagccgttagaatga
>TGAM_0464|4.7629734986424115
gtgagggtttacattgccgagaatgtcaggggcgtttacgccttcgacgagagcgggaagctcatcgcgagcaaacccttcagcggaaagccagagacaagcctcgacaggcttttgaagggagaaccgagcgacgagctgagtgccctcctcgacgagctgaaaggagaggggtacgaagagttcatcgtggaggacaccgagctgagcagaaagctcaaggagctcggctacaacgcaacagctgagttcccgaaccttgcgggagaaaagttgcgctcaagtccagaggagttcctcggcgagaactggtttgacgagtactacaccgttggcgttgcattaacgaggctccgcatacaggagcagagcggtgcgcgcgacaagatgattatacaggccatcgaggcgctcgatgacatcgacaaggtcattaacctgctcgtttcgaggctgagggagtggtacggcctccacttccccgaactggacgaaatcctgcccaagcacccgcagtatgtgactttcgttaaggaaattggcccgagggagaacgtgagcagggagaagcttgaaaagctcggcttctccgagggcaagattaagaagatcctcaaagcggccgagaagtcgatgggagcaccgctcggtaagttcgacagcgaaatcataaggaagctcgccagcgagataagtgacctctacaagctgagggagcagattgaggactaccttgagacggcgatggacgaggtggctccaaacctgaaggctctggtcggtgcgaagcttgccgctcgcttgatgagcctcgctggaggccttaaggagctcgccatgatgcccgcttcaacgatacaggttcttggagccgagaaggccctcttcaggcacctaaggacgggcgccaagccgccaaagcacggcgtcatcttccagtaccctgcaataaaccgctcgccctggtggcagaggggtaagattgcgagggctttagctggaaagctggccatagcggctcgcgttgactacttctctggtgaatacatcggtgaggagctgaagaaggagctcgagcagagaatcaaggaaatcaaggagaagtacccgaacccgcccaagaggaaggccaagccggagaagaagaaaaagaagaagttcaagggcaaggaaaagaagggcaagaagcacgaaaagggcaggaaggagaagaagggtaaaggcaagcccgataagaagggtaagaagaaaaagaagggcaagaggtga
>TGAM_0310|4.758870109110857
atgggcatggacatgaccacgagaatgtttaaagaggaaggctgggtaaggaagaagtgccctaagtgcggtaaatacttctggacgcttgacccggacagggaaacctgtggcgacccgccgtgtgacgagtacgggttcataggaaagcctggcataccgaagaagtacacccttgacgagatgcgcgagaagttcctgagcttctttgagaagcacggccacggaagggtcaagcgctacccggttcttccgcgctggagagacgatgtcctcctcgttggagcgagtataatggacttccagccctgggtaatcagcggtgaggccgaccctccagccaacccgctcaccataagccagccctcgattcgcttcaccgacatagacaacgtcggaatcacgggcaggcactttacgattttcgagatgatggcccaccacgccttcaactacccggggaagccgatttactggatggacgagaccgttgagctcgccttcgagttcttcacgaaggaactgaaaatgaagccagaggacattaccttcaaggagaacccctgggcgggcggtgggaacgcgggcccggcctttgaggtgctctatcgcggtctggaagtggcaacgctcgtcttcatgcagtacaagaaggccccagaaaacgccgacccgagccaggtggtcgagataaagggagactactacgtcccgatggagacgaaggttgtcgataccggctacggtcttgagaggctcgtctggatgagccacggcacgcccaccgcttacgacgccgtcctcggctacgtcatcgaaccgctcaagaagatggcgggcgttgaaaagatagatgagagaattctgatggagaactcccgcctcgctggaatgtttgacatcgaggacatgggtgacctgcgctacctccgcgagcaggttgccaagcgcgttggaataaccgtcgaggagcttgagaaggctgttaggccctacgagctcatctacgcgatagccgaccacaccaaggccttaactttcatgctcgccgacggcgtaatcccgtccaacgtcaaggccggctacctcgcgaggctcctcataaggaagagcataagacatctgagggagctcggcctcgaagttccgctcgctgaaatcgtcgcgatgcacataaaggagctctcgccgacgttcccagagttcaaggagatggaggatgttatcctcgacataatcaacgttgaagagaagcgctaccacgagaccctcaagaggggaagcgacctcgtcaggagagagatagcgaagctcaagaagaagggcataaacgagcttccgctcgaaaagctcatcctcttctacgagagccacggccttacccctgagatagtggcggaagtggctcagaaggagggcataaaggtcgagattcccgacaacttctacacgctcgtggctaaacaggccgagaagaccgagaagaagaccgtcgctgagtatgtagtggacttcgaactcgttaaggacttacccgagacgaggacgctctactacgaggaccccttcatgaaggagttcgatgcagaagtcgttaaggtcatagacgactgggtcgtgctcaaccagacggccttctaccccgaaggtggcggtcagccctacgacaccggaacgctcgaggttgatggggaagaagtcagggttacgaacgtccagaaggtcgggaaggtaatcctccaccgcgttgataaaccggagctcttcaagaaaggtgccaaagttcatgggaagctcgactgggacaggaggatacagcacatgcgccaccacacgggaacgcacgtcctcatgggcgcgctcgtcagggtcttaggaaagcacgtctggcaagctggaagtcagctccacaccgactgggccaggctggacatctcccactacaagcgcataaccgaggaggaactcagggaaattgagaggctcgccaaccgcgtcgtcatggagaacaggaaggtgacctgggagtggcttccgaggactgaagcggagatgaagtacggcttccgcctttatcagggcggcgtcgttcccggaagaacgataagggtcgttaaaatagaggactgggacgtccaggcctgcggtggaacgcacctgccgaacacaggtttaatcggcccgattaagattctgcggaccgagcgcatacaggatggcgttgagaggataatcttcgcggcgggagaagcggcaatcgactggatgcaggagaccgagaggcttctcaagaagaccgccgaaatcttccgcgtcccgcctgagaaggtgccagagacggcggagaggttcttcaacgagtggaaggaagcaaggaaagaggtcgagaagctcaggaaagagctggcaaagcttctcgtctacgagctggagaacaaggtcgagaaggttggcgatattgagttcatcggagctgtggttgagggcacgatgaacgacctccgcgaggccgccaacaggctcaggaaggagaagagggttgtagtcctcatcagcagggagggtcactttgtcgttgccgttggcgacggccttgaccttaaagcgggagagctggcgaaaataataacctccgtcgccggcggtggcggtggcggaaggaaagaacttgcccagggcaggataaagaacccgctgaaggcagaggaggcgatagaggaggtcaagaggaggctcgggtga
>TGAM_1685|4.75322880350569
atgaccttcgataaggagaagctcgccaagattcgcgaggaggagaagcgctgggaggagaccacggtcaaaaagttcatcgagaagagacccgagagaaaggagaagttcatgaccgatgacggtttcgagattaagaggctctacactcccgctgacctcggcgaggactgggactaccttgagaagctcggcttcccaggagaatatccgttcacccgcggcgtctacgcgaccatgtaccgcggtcgcttctggacgatgagacagtacgcgggctacgctacagctgaagagagcaacaagcgctacaaatacctccttgagcaggggcagacgggtttgagcgttgcctttgacctgcctacacagctcggttacgactccgaccacccgatggctgaaggtgaggtcggaaaggttggagttgccattgattcgctctgggacatgaggattctcttcgacggcattccgctcgacaaggtctcaacgagcatgacgattaactcgaccgccgctaatctgctcgcgatgtacattttggttgccgaggagcaggggattccccaggagaagctccgcggaactgttcagaacgacatccttaaggagtacatagcgaggggaacctacatcttcccgccgcaaccgagcatgcgccttacaacggacatcataatgtactgcgccgagaacattcccaagtggaactcgataagcataagcggctaccacatcagagaggccggggccaacgcggtccaggaggtcgccttcaccctggctgacggtatagagtacgtcaaggctgtcatcgagcgcggtatggaggttgacaagttcgctccaagattgagcttcttcttcaacgcgcacaacaacttcctcgaggagattgcgaagtttagggccgcgaggaggctctgggcctacatcatgaaggagtggttcaacgccaagaacccgcgctccatgatgctccgcttccacacccagaccgcaggttcaacccttacggctcaacagcccgagaacaacatcgtccgcgttgccattcaggctttagctgccgtcctcggtggaacacagagcctgcacaccaactcctacgacgaagcgctgagcctcccgaccgagaagagcgtgagaattgccctgaggacccagcagattatcgcctacgagagcggtgtcgttgacaccgttgacccgctcggaggtgcctactacatcgagtggctcaccgaccacatctacgaggaggctttgaagtacatcgagaagattcagaagatgggcggaatgatgagggccatagagcgcggttacatacagaaggagattgccgatgccgcctacaagtaccagaaggaaatcgaagagggcaagaggataatcgtcggcgtcaacaagttccagacggacgagccgatagaggttgagatactcaaggttgacccgagcatccgcgagaagcagattgagcgcctcaagaagctccgctccgagagggacagcaagaaggtcgaggaggccctcgataagctcaggaacgcggccgaaaccgaggacgagaacctcatgccctacatcatcgaggcgcaccgccatctcgcaaccctcggcgaggttaccgacgtccttcgcgaggtctggggcgagtacagggcaccgctgatattctga
>TGAM_1650|4.751525561181532
atgctctgcgaggagaagcttgagatcttcgagaacggctttgaggacgggaagttcaagctcaggatagagtactatggaaaggacgccagaaagcttctcctcgcggtgatacgggagctttaccttccagactacggtgaagactacgtctaccccttcgaatgcgccaaggagttctggggcatctaccttgaccccggcgagatagtcgcggaaaagcccgacttcagcccggttaagtttatcaacaggagcgtcatgaacaggctcgaaaagaccctcaatgaaatagatgccccggctgagatcaaggagagcatagggcttgaaaaggccgaggtcgtcaagttaaagagagcattgctcgcgctcggaaaggacttcatcctcgacgagaggggctacctcatagtcttcagcaaaccgagcgcgagggagctgatactgaagtacctggggatgctggatgaggaatga
>TGAM_0432|4.749014268094378
atgaaggttgaaggatttgttgcttcgctcagaaacgccgagacaatcggcgagctcttcaagatacttcaggagaagggcgccccgatagtcgagctcgacggccagaggttcctcatcgtcgttgagggcgacttcgagggaagacccttctggaccgagataaacggggagagggccaaccaggccctgggcgatgccatgctcaactcctccagctttcccttcaagtgcaggaggccctacacaggtggaaacgtcatcttcgtgaacttcgacgacatcgaggtggagaagttcctcgttgcctaccgtgaccctgactacggcatcttttacctcgtcgaggacggtgaggcgagagagataacgaaggaagactacgagaagctcaaaggggagatgcccgagttcaaagtaaagtccatgagcgacgagcagatggacatgatgggggccttcttcggctga
>TGAM_0866|4.741487474889213
atggaggagctgtttgaggaagtcgagcttgaggcgtacgtttacccgaccgaggacatcgagaaggtaaagagggccatgctgaacctcgtgcccgatttagagttcgaggcctttgaccggggcgattacgtaatactcacgggaaagacgaggagcaggaaagctctcagcaggctctacgagctgttcagagggcaggcgatactcgacacggcaaggagtttcctcgaggagggctacttcggcgaggagataatcgtcaaggtgaacaagcaggcggcctacgcgggagttgtgaacttcaacgaggagagcccgctcggcccgataacgataataatccgcacgaagaacccgaggaagcttatgaagtggctcgccccgaggacaaaggacggcgtgccgattgagtga
>TGAM_1078|4.741043093951803
atggagtacaagaggccgtttggtgttaagatcgatctcgaaacgggtgtcatccccggtgccaagaggatcgtcaggaaactgagcgacatgaggggctacttcgtggatgaggaagcctatgagaagctcctcagggaggaccccgttgtctacgaggtctacgccatcgagcaggaagagcgcgagggtgacctcaacttcgctaccactgtcctctacccgggtaaagtcggaaaggaattcttcttcaccaagggacactaccacgccaaggcggacagggctgagatctactacgccctcaaggggaagggtggaatgctcctccagacgccagagggtgaggccgagtggatacccatggagcccgggacagttgtctacgtacccccctactgggcccacagaaccgtcaacacaggcggtgaacccttcgttttcctggcgatatatccagcggatgcgggccacgactacgggagcataaaggagaagggcttctccaagatagtgatcgatgaagggggagaggtcaagatcgtcgataacccgcgctggagtgtctga
>TGAM_1299|4.720174712431522
atgtacatcatcgttgtctacgacgtcaacgtcaggcgcgtcaaccacgtcaagaagttcctccgccggcacctccactgggtccagaacagcgtcttcgagggagaagtcacgagggccgagtacgagaggattaaggccggactgagggagataatagacgaaaatgaggactccgttgtaatctaccgccttcgctcacagcccctccgcgacgtcctcggaacggaaaagaacccgatggaggacatcatctga
>TGAM_2000|4.719372232944154
atgggaaagagtctcatacagcagaggaggggtaagggaaccacgaccttccgagctccttcccacaggtacaggggcgccgttaagtacgttcctctcaacatcgtgaaggagaagaccctcaggggagtcgttgaggagatacttcacgacccgggaaggaccgcccccgtcgcccgcgttaagttcgaggacggaactaagaagctcatcctcgctccggagggagtcctcgtcggtcaggagatctacattgggcccgaggctcctatagcgattggcaacacccttccgctggcaaagataccggagggaacctacgtctacaacatcgaaggcgttccgggcgacggtggaaagtacgtccgcgctggaggaacttacgccctcgtcgtcagcagggagagggacaaggtcatcgtccagcttccaagcggtgaactcaagcagttcaagcccgagtgcagggctaccatcggtgtcgtcgctggcggtggaaggcttgagaagcccatagtcaaggcgggtaaggcctattacatcgccaaagctcgcaacaggttctggccgaagccgaggggtgtcaagatgaacgcggtcaaccacccgcacggtggtaaggagcaccacatcggcaggccttcgaccgtttcgaggcgcgctccgcccggaaggaaggttggccacatagccgcgagaagaactggtaggaggaagtga
>TGAM_1638|4.710620691845207
atgttcggaaagctcagggagaaactcaagggcttcgtcaggagggtcgaagagaacgttgaggaggaagaaaaaaagatcgagaaggctgaacccgagaagaagcccggtctctttgagaggctcctccaggtcgagattaaggagaaggacgttgagagggctttggaggatcttgagatcgagcttctcgaggctgatgtggccctggaggtcgtggacgagctcagggagagcataaaacggaagctcgtcgggaaaaaggtcaagatcggtacggacaaggccaaggtcattgaagatgccgttaaggaggccgttcttgaagttctaaccccgccgagaaagataaaccttcttgaggagataagggcgaaaaaggagaaaccctacgtcatagtcttcgtaggtttcaacggctccggaaagaccacgaccatagccaagctcgcccactggcttaagaagaacgggctgagcgttgtcatagcggccagcgacaccttcagggccggggcgatagagcaggttgaagagcacgcgaagcgcgtcggcgttaaggtgataaagcactcctacggtgccgatcctgcggccgtcgcttatgacgccatacagcacgccaaggcgaggggaatagacgtcgttctcgtggacaccgccggaaggaacgagctcaacagaaacctcatggacgagatgaagaagatagtccgcgtcaccaaaccggaccttgtcatcttcgtgggtgactcattggctggaaactcaataatcgaccaggcgaggcagttcaacgaggctgtgaaaatagatggtgtcattctcaccaagctcgacgcggactcgaggggtggggccgcgttgagcataagccacgccatcggtgcacccatactcttcgtcggcgtcggccagggttacgaggatctaaggccctttgacgagaagtggttcgtgaaccttatcttcggggaagaaaattga
>TGAM_1511|4.694236796235234
atggtcaggtacatggtaacctcggcactcccttacgctaacggcccgattcacgcgggccacctggcgggagcgtaccttccagcggacatcttcgtccgctatctgaggctcaagggcgaagaagtgctcttcatctgcggaaccgacgagcacggaacgccgataaccttccgcgcgctcaaggagggtaggagcccgagggaaatcgttgacgagttccacgagcacataaagacgaccttcgagagggcaaagataagcttcgactacttcgggaggactgaactgcccgtccactatagaataagccaggagttcttcttaaaggccctagaaaacggccacctcgtcaagaaggtcaccaagcaggcctactgcgagcacgacaagatgtttctaccagatagatatgtcatcggaacctgcccctactgcggtgccgagaaccagcgtggcgaccagtgtgaggtctgcgggaggccgttaacgccagaaatcctcatcaacccgcgctgtaacatctgtggcaacccgataaccttcaaggactcggcccactactacatcaaaatgcaggacttcgaggagaggctcaagaagtggattgagagcaggccctggaagcccaacgtcaagaacaccgtcctcggctggattaacgaggggctggaggagagggccataacgcgcgacctcgactggggaattccagtccctctggacgacgaagatatgaggggcaaggtgctctacgtctggtttgaggctccaattggatacatctccataacaatcgaggccctcaagagggctggaaaggagaaggagtggaagaagttctggctcaaccttgagggcgagaccagagtaatacacttcatcggcaaggacaacataccattccacgcgatattctggcccgccttcctgatggcctacggcaagtataaggacgaggaagtcgaggccgactggaacctgccctacgacattcccgccaacgagtacctcaacctcgagggcaagaagttctcaacgagcaggaactgggccatctgggttcacgagttcttagatgcattcccggccgactacctgcgctactacctcaccgcgataatgcccgaaactcgcgacagcgacttcagcttcgccgacttcaaggtgaagataaacgaggagctggtgaacaacctcggcaacttcgtgcaccgcgctctcactttcgtgaaccgctatttcgacggaatcgtgcctgagaggggcgagctgaacgagctagacaaacaggccttcgaagagattgagagggccttcgaggaggtcggcgagctcataagccagtaccgcttcaaggacgcgctcagaagggtcatggagctggccatcttcggcaaccgctacttcgaccaccagaggccctggaagacggcaaagaccgaccgcaagaggacggccacaacggtcaacgtctcgctccagattgttaaggccctcggaatcctcctcgagccgttcctgcccgacgccagtgagaagatatggcacctgctcaacctggaggagctcaagcgctgggagttcaccgagattcccgcgggacaccgcgtcaggaaggcaacgccgatgttcaggaaggtcaccgacgaggacatcatctacttcatcctcaactacatagcgcgcggaaacccggagagcgctaaaatactcctcgacaagtactacaagcgcgacgacgtcgtgaaggtcgccctggagcgcttcaagaacgaggaggaagcgagggcaatccttaagagcgtctacggtgaggagctcgaggtcaagtccgaaaagcccggaaaggcctcgaagaaggagaaggtgaagaaaaaggagggcggaaagatggactacgtcagctttgacgacttcgcgaagctcgacctccgcgttggaaagataatcgaggtcaaagaccacccgaacgccgacaggctctacgtggtcaaggttgacctcggagacgaggtcagacagctggtggctggccttaagaagtactacaagcccgaagagctcctcaacaagacagttatcgtcatagcgaacctcgagcccaagaagctccgcggtgtcgagagccagggaatgcttctggccgctgatgacggcgagaacgtcgccctgctcatgcccgacaaggaggtaaagctcggcgcgaggataaggtga
>TGAM_1232|4.682280356105072
atggactacgcgactgcctggttttacttttccgccttcctcctcggaatgtacctggcctttgatggctttgacctcggtataggtgcactgcttgccctcatcaagaaccagaaggacagggacatcctcatcaacaccatcggccctgtctgggacggcaacgaggtctggttcatcacctggggagcggggctcttcgccatgtggcccgccctgtacgcaacgctcttcagcaccttctacctcgcaatatggctcctggcgttcctcctgatattcagagccgtcggcttcgagttcaggaacaagaacaaggaactctgggacaagctcttcgccctcgtcagcgcgctgataccgctcgttgtcggagtcgtcgtcggcaacctcgtcatgggaattcccatagacgccaatggcttccacggctcactgcttacgctcttcaggccatacccgctcatcgtcggtctcttcatactcttcgccacaatatggcacggtgccaactggggcgtctacaagaccaccggaaagcttcaggaggagctcaggggctacgccttcaagttctggctcctgacggtggtcttactgctcctgactgtaatcggcatgaaaatctgggccccgctgaggttcgagaggctcatgactccacttggccttggactgacgctggtaatcctcgtggctggactgctcgacggccacctcatcaagaagggcgaggagaggctggcgttctacataagctggctggccttcccgctcgtggtgttcctcgtttactacagcatgtacccctactgggtcatctcgaccaccgacccgaacttcaagctcagcatacacgacctcgcggcgtcaccgctgaccctcaaggccgtcctcggagtctcagtaatcctggcggtaatcatcatggcctacaccctctacgtctacaagatgttcggcgggaaggtcaccgaggccgagggctactactga
>TGAM_0118|4.681180441373214
atgcaggtctggatcaagctctttgcgaagagccccttcaaacccctgataaagcatgcggaagttgttatcgagaccgtcgagacccttgagagggccctccaggcgtggcgtgccggaaactacggtgagatggagaggctcgccgttgaggttgacaggctcgaggacgtcgccgacaggataaaggaggagataagggactcgctcagctcgaagctcatgatggccgttgcgagggaggacgttctgatatacctccacatgcaggacaaggtggccgacgccgctgaggacactgctaaatggctgctcgtgaagaggccgggggagataccggaagaaatcaaggacgtgatactcaggatggggcgggagagcataaaggctgccaagctcgtgtatgaggcgatagtccagatggatcgcgttatagagagcggctttgccgagaaggagatcgagcgggagtacgagctcataagggagatcgaaggggttgaacagaacatcgatgggctcgacacggagcttatgaagctcgtcttcaagaacgaagataaactaacgtggggcgacggaacctacatcctcaacatcgcgagaacgctcagcaacatctcggacaaggccaaagacgccgccgagaggataaggttgatgatgaacaagtga
>TGAM_0556|4.680353260856457
atgctcaaagttgagaaccttcacgtgaacgttgagaacaaggagatactcaggggcgttgacctggagattaaccccggcgagttccacgtcgtaatggggcccaacgggagcgggaaatcaaccctcgcccttaccatagcgggccatccgaagtacgaggtaagaaacgggaggattctctttgagggagaggacatcaccgagctcggtccggacgagagggccaagcgcggaatccttctggcctttcaggttccgcctgaggtggagggcgttaagatcatcgagttcctccagcaggttttggtcgagctgaaaggcctcgatccggtggaggcctacgacctgatagtcgagaaggcgaaggagctgtggttcaaggaagaggacctgcaccgctacgtcaacgttggcttctccggcggcgagaggaagaggcttgagctccttcaggcggttctcatcgagccaaagctcctgattcttgacgagcccgacagcggtgttgatgtggactcgctcagcgtaatcagcaggaagatagaagagctccacaggaaggggactgcaatactcctcatcacccattacggcagaattctcgagcacatagacagggacaggattaccgtccacgtcatgaaggacggcaggattgtgagaaccggcggaggggagctggtcgacaggatagacagggaaggcttcgccggggtcttcgaggaggtgggagcatga
>TGAM_0426|4.6763330409036
atgaacctggactacttcttcaaaccgaggggcatagccatcatcggtgcatcaaacgacccgatgaagctcggctacgaggtttttaagaacctcaagaagtacagggacggaagggtttaccccgtcaacgtcaaggacgaggtcgttcagggagttaaggcttacaagaacgtcaaggacatccccgacgaggtggacctcgcgataatcgtcgtccccaagcgcttcgtgaagcaggcgataatcgactgcggtgagaagggtgttaagggagcggtcatcataacggccggcttcggcgagactggggaggaaggcaagaaggaggagcgcgagctcgtcgagattgcccataagtatggaatgcgcctgataggcccgaactgcgtcggcgtcatgaacacccacaacgacatgaacgcgacattcataatggacgccaagaaggggagcatagccttcgtgagccagagcggtgccctgggggcgggaatcgtctacaagaccgtcaaggagggaataggcttctccaagttcgtgagcgtcggcaacatggcagaccttgacttcgcggagctcatggagtacctggcagagacaggggaggacaaggcaatagcgctttacatcgaggggctcaaggacggaaggaagttcatcgaggtcgccaagaaggtcaccaagaagaagcccgtcatagccctcaaggccggaaagagcgagagcggagctagggcggcatcaagccacacgggttccttagccggaagctggaagatttatgaagctgcttttaagcagagtggagttctcattgctgaaacaatcgacgacatgctcagcatggctcgcgctttcacccagccgttgcccaaaggaaagcgcgttgctataatgaccaacgcaggtggtccaggtgttctgacggccgaccagattgacaagaggggccttaagctagccgacctcgaggagaagacgatagaggagctccgttcgttcctcccgccgatggccgccgtaaagaaccccgttgacatgattgcaagcgctcgcggtgaggactactacaggaccgcgaagctactccttcaggacccgaacgtcgacatgctcatagcgatatgcgtcgtcccgaccttcgcgggaatgactccaacggagcacgctgagggtgtcatcagggccgtcaaggaggtcaacaacggaaagcccgttctcggcctcttcatggccggttacgtcagcgaaaaggcgaaagaactcctcgaagagaacggaatcccgagctacgagaggcccgaggatgtagctgctggagcttacgcgctcgtccagcaggcgaagaacgcgggagttttggaggaggaatga
>TGAM_1538|4.6731126332449096
atgcagctagcggggttcgtcactgaggccgacatcaacgccaagctctcagagcttaaaggcaaggtgccaactgtcgtcataaacgaactcagggagaagctgatagccaggaaagatcagctcacaccggagcagcttgacaagatcgtcaagaaagtccttgagacatatggaaaccaagcaacaaagtacgagcagttgagcaagcgcgttgacgagctcggtaagaggttgactgatttgagcctccagctcagtaggctcgtcgagagcctcgaagaggcgaggttcaaggtacaggagaagaaggccgaagaggtcaccgagaaagtggaagaggttcacgagaaaatcggaaagctcgaggagatgcttgaaaggaaagaagagaagaaagaagaaaaggaaatctcagaggaggcaaagaagaagctcgaagagcttcacaggaaggtcgaagagctggaagaaaagctcagcggaaaggttgctgagaaggtcattgaggaagcgaaggcaaaggtagaggagctcgaagagaagctcgaaagtggtgaagagatcacggaagaggaactcaaggaggctattgagaaggtcgaggaagtcaaggaagccccagtagaggaagagacaccagagatcgaggagaaaaaacctgaagaggcagaaaaagctcccgtccctgaggaggcggcgcctgaagttgccaaggaggtcgaagagaccacagaggaagtggaaaagcagaagaaagttgaagaggtcaaggaaatcgaaaagcccgaagaagttgaggttgttgaggaaacgcccgaagaagaggttattgaagaggttcccgctcacgaggaggttgttgaggttactccttcccccgaagttgttgaggaagaaaaagccgaagaaggtggtgttgagatggcagaaggaaaagttcagattcccgaggatattgcgaaccttctcttcgaggaggagccaaggaaggccaggctcgagaagctcccggaggacgtcgtgtcaacgatgatagccctcaagtggctcggattcctcatcgacagggtcggcatacagaacctggagagggtcctcgagttctactacgagatcggctggatcagcgaggaagtgctcaaccagctgctccgctacgccaagggcactaggccgcaccaccgggaccccgagtggaagccggctgacaagctgaccgtccaggaccacctgataagcctgctcttcatagagaggcttagggggctgaggatcaacagggacgtcctcgacaagcttgagagggagataaagctcctggagaagacgctggacgagttttacggcatctga
>TGAM_0730|4.667042282718472
atggtcggaattcaggtgcaggaggtaatgaccgacaggttcgagaagatagacattgacgcccccctttctgaggcgataggaatcttcgagaaggaagaccccgacctcattctcgtgttcgatgggaacctgtacaaaggtgttctaacgcaggatttgattatccgctcccacctcaagtgggatccaactaaggccaaggtcagggacgtttacaagcccgctcccgtcataaaaccggatgaggatctcagcaaggctgccaagctcatgatggaggttgacctgcgctccctccccgttggggagagtaaggctgaaatcatcggcgttataaacgatatagccctcctcgagagggtttccgagggggatttcggaaagagaaaggttgaggagttcatgaccaaggacgtcataacccttaagccagacgataccgtcgccaaggccctcgcgacgatgcgcgactatgcgatatcgaggattccgatagttgacgaggagggcaggcttgagggtctcgtcacgctccacgacctcataatccgcttcataaagccccgcttcagggcccaggccggagagcttgccggtgaaaagataccgcccttcagcatgccccttcgcgatgtcatgataaagggcgttataacgattcttccggacgcgaaggtcagggaagcggtcgccacgatgagggacaacgatatagacggtttaatcgttgtgaacgaggacaacaaggtcgtcggagttcttacagtcaaggacttgctcctccccatatcaaagatgacagagaaggaggcccgcttctacctccagctcggaggggatgcggcaatactcagcgacttcacgagggagaggataatcagcgacatcaggcgcttcgtcgatggctacgaggatttactcggccaggagggcataatatatctctacatcaggcgcttcaaggagaagttcaggggagtgcacctctaccaggctaggatgagggtcgtgactgacaggggcgtcttcgtggccaccggcgagacgtggggtgcaattcaggccgtccacgacgctctcagggccattgagaggcagctcctccagaaggccgaacttgaaaaggacatcaggtacgctaagagattcctcgagaagcttgagttctga
>TGAM_0682|4.652839850426292
atgctcccgaagaactacgacccgaacgagattgagcccaagtggcagaagttctggctcgatgagaaaatctacaagtacgagctcgacgagaagaggccgagctacgcaattgacactccgcccccgttcacgagcggaacgctccacctcggtcacgtgctcagccacacgtggatcgacatcgtcgcgcgctacaagagaatgaccggctacaacgtgctcttcccgcagggcttcgacaaccacgggcttccaacggagctcaaagtggagaaggagttcggaatcagcaaggatgaaccggagaagttcctccagaagtgcgttgagtggacctggcaggccatcgaagcgatgcgcaaccagttcatcaggataggctattcggcagactgggaccttgagtaccacacgatggacgactggtataaagcggcagttcagaagtccctcatcgagttctacaagaagggcctcctttaccaggccgagcaccccgtttactggtgcccgcgctgcaggacgagccttgccaaggcagaggtcggctacgtcgaggaggaaggcttcctctactacatcaagcttcccctcgctgacggttccggttacgtgccgatagccaccacgaggcccgagcttatgccggcctgtgtggcagttttcgtccacccagaggacgagcgctacaaggacgtcgtcggcaagaaggttaaactgccgatattcgagcgcgaggtgcccgttttagctgacgaggacgttgacccaagctttggaaccggagcggtctacaactgtacctacggtgacgagcaggacgtcgtctggcagaagcgctacaaccttcccgtcatcatagccatcaacgaggacggcaccatgaacgagaacgccgggccttacaagggtctcaagactgaagaggccagaaagaagattgcggaagaccttgagaagatgggtctcctctacaagaaggagaagataaggcaccgtgttctcagacacaccgagaggagctcctgtatggccccgattgagttgctccccaagaagcagtggttcatcaaagtgaaggacttcacggacgagatagtcaaggtcgcgaaggaaatcaactggtatcccgaggacatgttcctccgcctaaaggactgggccgagagcatggactgggactgggtcataagcaggcagagggtcttcggaacgccaattcccttctgggtctgcgataacggtgaggtaattcttcccgacgagaaagacctgcccgtcgacccgcgctttgacaagcctccaaggaagtgctccgacggaagcgagccgaagcccgtcacagatgtccttgactgctgggtcgactcgagcataaccccgctgataataaccaggtggcacgaggccatcaagggcgacggggaggccaagcgctggttcgagcacaacttcccgaccgcgctcaggccacagggaaccgacatcataaggacgtgggccttctacacgatattcaggacctacatgctcaccggccagaagccctggaaggacatcctcatcaacggaatggtcgccgggcccgatggaaggaagatgagcaagagctacggcaacgtcgtagcgccagacgaggtcattccgaagtacggcgccgatgccctgaggctctggactgctttagcgccgcctggagaggaccacccgttcaagtgggagacggttgactacaacttcaggtttttgcagaaggtctggaacatctaccgcttcgccgagagacacttagaggacttcgacccggccaaagctcccgaggagctcgaaccgctcgaccgctggattctcagcaggctccacaggctcatcaagttcgccacggaggagatggagcgctaccgcttcaacctgctcacgcgcgagctgataaccttcgtctggcacgaggtggcagatgattacatcgagatgattaagtaccgcctctacggcgacgatgaggagagcaagctcaaggctaaagcggcgctctacgagctcctctacaacgtgatgctcctgctcgctccgttcgtcccgcacatcaccgaggagctctaccagaacctcttccgcgagcggattggcgctaaaagcgtccacctcctcgactggccgaagttcagggaggacagaattgatgaagaggccgagaagctcggcgagcttgcgagggaaatagtaggcgcaataaggcgctacaagaactctcacggcctcgctctcaacgccaagctcaagcacgtggccatctatgcaacagactcctatgaggccctgaaggccatcgagaaggacatcgcgggaaccatgaacatcgagaggcttgaggtcatcaggggcgagcctgagctcgaggagcgcatcaccgagataaagcccaacttcaggacagtcggtccgcgctacggcaagctcgttccgaagattaccgcctacctcaaggagcacgcagaggaggtagcgaaggccctcaaggagaccggaaaggtcgagttcgaggttgatggagaaaaggtcgagctgagcaaagacgacgtcgtcatcaggaaggccgtgttcagcgagggtgaagaggtcgagactgccgttgttgaggacgcggttatagtgttcttctga
>TGAM_0926|4.643204944021048
ttggctgaggtggtgacgatggagaacctcatacgctacgctgagaagctcttcgatgaggttgagattgcagtttaccgctcgagggaggtcagcgcgagcgtcgagcttaacgagatttcgatggcctctacgaggagcggggccgtaacgataatccgcggtataaaggacaagcgcctcggtttagctatagtggacagcgacgaggagaagcgcgttaaggaagcgatagagcaggccgcgaagatggcgaggctcaacagcagggacgagaagtggctctcactgccggagccggggaaatacagggaggcgccgaagcccaactacgagctgaaggaggcctcgccggacgttctcgtcgagatgctcgtcagggctataaagctcgcccgcgagaaagagccgaacgccgtcgtcgccggcggagaaggtggcgtcagctgggaggaaaggcacgtcgtcaactcccatggaatagacgtcttccaggagggaggcgcggcgttcttcttcgttgagctcgtaggcaggaaggaaggcgttgtgacgcctggaattttcgacttcgacgcgaagcgtgacctaaacctcgacgttgagggggttgtcgagaaggccgtccagaaggtcaagtgggcctacagcgtcaagccgagcaggaacgaggaggttccgataatcctcggcccctgggcgattgcaggcctcttcagctacgcgctcctccctgctttcagcggtgagcgcctggtcaaggaaaccacgcccttagctggcaaggtaggcgagaagattgcgagcgacgtcctcacgatgtacgacgacccgttccacgagctgtcgcttgagcccgtcatagcggacggcgagggtgttccgacgaggaagaacgtcctcattgaaaacggaacattcaggggattcgtctgggacaactactgggcgaaggtttacggaaccgagagcaccggaaacgggaagcgcgacctgagaagtggcggaattaacatcggcttccacaacgtggttattgagaagggcaagcgctcccttgaggatatgatagccgaaatcgacaggggctacttcgtggacggcttccagggcgcacactccagcaaccccgacaacggaaacttcgccgtaactgccaaccctgccttcctcatcgaggacggggaagtcgtcggctcgagcgtcttcctcatcgctggcaacgtctacgagctcctcaggcaggcgagcgaggtgagcagggagcagaccgtgatgccctttatgaacaccatgacgacgcccttcataaggttcgagaacgtcaggatagcggggaagtga
>TGAM_1107|4.635270489649825
atgaaagcggttattctcgccggtggatttggaacgagactcaggccactctcatcaacgagaccaaagccaatgattccagttctcgggaagccaaacctccagtacatcctcgaggcactcgagaaggttcctgagatagacgaggtaattctctccgtccactacatgaggggtgagataagggagttcatagacgagaagatggcagattatcccaaggaaatccgcttcgtcaacgatccgatgccccttgagacaggcggtgctcttaagaacgttgaggagtacgtgagcgatgacttcctcgtgatttacggcgacgtcttcacgaacttcgactaccgcgagctcataaaggcccacgaggagaacgacgggctgataactgtcgcggcaaccaaggtctacgaccccgagcgcttcggagtcctggagatggacgagagcggaaaggtactacactttgaagagaaacccaagaggcccaagaccaacctcgttgatgcgggaatttacgttgtgaacaagaaggtcctcgaggagattccaaagggcaaggaggtctactttgagcgcgaagttcttccgaggttcgtcgagcgcggtcaggtttacgcttacaggatgccaaagggaacctactgggttgacctcggaactccagaggacttcttctacgcacaccagatagccctcgacgagatggcgagggagaacggatacttctacatagcagagagcgccgaggttccggaggacgtcgaaattcagggaccggtttacatagacgagggcgtcaaagtaggacacggcgtcaagatcaaggcctactcctacatcggcccgaacactgtaatagaggataaggcctacatcaagcgctctgtcctcataggaaacgatataatcaaggagcgcgccgagctgaaggacaccatactcggcgaaggtgtcgtagtgggcagaaacgttatcataaaggagaacgctgtcgttggcgactacgccaagataaaggacgatctcgtgatctacggcgccaagatactgccctggaagaaggttgaggaatacgaggcctacatcaagataaagcttgacccgacgaaggtcaggcccggccagtatcccgaccgctgcccgctcggccttccggagtgtatctacaagaagttcaaggcgatagccggcgagaagccgccgtgcgacgagtgcattgagaaccagtggctcttctga
>TGAM_2044|4.624655141141877
atggttcactgggctgactacatggccgaaaagataatccgcgaaaggggcgacaaggaggagtacgtggtcgagagcggaataaccccgagcggttacgttcacataggcaacttcagggagttcttcacggcctacatagtgggccacgccctgagggacaggggaaagaaggtcaggcacatccacatgtgggacgactacgaccgctttagaaaggtgcccaagaacgtcccgcaggagtggagggagcacctcacgaagcccgtccgcgaggttcccgacccctggggctgtcacgacagctacgcggagcactttatagagaagttcgaggaggaagtgaaaaggctcggaatcgaggccgacttcctctacgcgagcgagctgtacaagtccggcgagtatgccaacgagataaggctcgccctcgaaaagcgcgacgatattaaggccgttctcgacaagtaccgtgagagggccaagcaaccgcccctcgaggacgactggcagccggtcatgatctactgtccgaagtgcagaaaagaggcgaagttcgtctcgtgggacggcgggtggaaggttaaataccgctgtgagcactgcgggagcgaaggcgagaccgacataagggagggcaacgttaagctccgctggcgtgtcgactggccgatgcgctgggcgcacttcagggtagacttcgagcctgccggcaaagaccatctcgccgcgggcagctcctacgatacaggaaaggagatttcggagaaggtcttcggctggaaggccccgatgaccctcatgtacgagttcgtcggaatcaagggacagaagggcaagatgagtggctcaaagggcaacgttatcctcctcagcgacctctacgaggttctcgagccgggaataatccgcttcatctatgccaaggcgaggcccaacaaggaactcaagatagacctcggtctcggcctgctcaacctctacgacgagttcgacaaggtcgagaggatttacttcggccttgagcatgcaaagaaccccgaggaggaagaggaactcaagagaacctacgagctgtcgatgccgaaggttccggagaggcttatcgctcaggcgcccttcaggtttttggtcacgctcgtccagatgcctcacctcgacgaggagggaataatcagggttctcaaggagcagggccacgttcccgagaacctgagcgaagaggacattgagagaataaggctccgcatcaggctcgccaagaactgggtcgagaagtatgcccctgagaacgtcaagttcagcctgcttgaggaggtgccagagctcgaactcaggccagaaatcagggaggcgatgagagagctggcggactggattgaggccaatgccttcaccgttgatgagctcaacaacgcaatcttcgacgtcgccaagaagcgcggaatcccgagcaaggagtggttcaaagcgctctacaacctcttcataggaaaggaccgcgggccgaggctggccccgttcttagcttcccttgataaggagttcgtggtcaaaaggctccgcctggaggcctga
>TGAM_0912|4.604502262224678
atggtcatgagactgtcgaggatatacggaaagcagatctacaacacaaaggggaactacgttggttacgttgacgaggttttgatagagatagacacgggctacggaagggttctcgccctcgcacttccgggagaaaaggttggaataccctacgagcgtgttattgcaataggcgacataatcctcgtcaaggctaaggaggactga
>TGAM_0177|4.601862586187706
atgccgagtaaggaggagatgctcgagctcatcgagagggcctcccaggaactgagggaagagggtgtcaaccccgacattctcctggcgggtccgggtttcgttgaggttatgggtgagctcttggacgtgctcgaccttcccgtttacgtcataaaggagcttgagtacgatgcggtcatagcggactctcgctacctcggacaggtaaggaaggcctcaaagaggatctccatcgagcctctcctcgttgaggagaacgtctgggaagaaataaggaagctctga
>TGAM_0728|4.60182928084346
gtgattgataaggtttactgcgccgacgttaagcccgaaatggaaggaaagagggttaagctcgccggatgggtttacaggaagagggaagtcggaaagaaggtcttcatagtgctcagggactcgagcgggatcgttcaggtggtcttttcaaaggagctcaacgaggaagcctacagggaggcaaagaagctcggcatcgagtcgagcgtcatcatcgagggaaccgtcaaggctgacccgcgtgccccaactggagccgaggttcaggcggacaagctccaggtaattcagaacgttgacttcttcccgataacgaaggatgcaagcccggagttcctgctcgacgttaggcacctgcacctccgctcgccgaaggtcgcgagcataatgaaggtcaagggcacgctcatgcaggccgcccgtgagtggctcctccaggacggctggtacgaggtctttccgccgatactcgtcaccggggccgttgagggtggctcaacgctcttcaagctcaagtactttgataagaccgcttacctcagccagtcggcccagctctaccttgaggccgctatatttggcctcgaaaaggtctggtcgctcacgccgagctttagggccgaaaagagcaggacgaggaggcacctcaccgagttctggcacctcgagcttgaggccgcgtggatggacctctgggacatcatgaaggtcgaggaggagctggtaagctacatggtgcagagaacgctcgagctcaggaggagtgagattgagaccttcaggaaggatctgacgacgctcaagaacgcggttccgccgttcccgaggataagctacgacgaggcgatagacatactccagagcaagggcgtcgagatagagtggggcgaggacatgggcgccgacgaggagagggttcttaccgaggagtttgaggctccattcttcgtctacggctatccgaagcacatcaaggccttctacatgaaggaggatccggaggacccgagaaaggttctggccgctgacatgctcgcgcccgaaggctacggcgagataattgggggcagtcagcgtgaggacaactacgacaagctcattcagcgcattttggaagaggggatggatcccaaggattacgagtggtacctcgacctcaggaagtacggttcagttccgcacagcggttttggattgggcttagaaaggctcgtcgcctgggttctgaagctcgaccacgtccgctgggccactctcttcccgaggacgccgagcaggctgtatccatga
>TGAM_1537|4.589220065101462
atggcactgactttcctttcatctttatttgggaagaagaaaaaggaggaagcggccacccccgtcgaggagccaatagaggttgaagaactcgaagagaccgtcgaaaacagggaggagaacgagcagataaaccagctcatggagaggataaacgaaatcgagaacgatctcccaaggataaagataagcatcgacaccataaagaagcagatacaggagctcagagatgacatagataggctcgacaagaccatcaaggacgtcatgatgctctacgaggtcatcagccaggagataaacccgttcaaggagcagatgggtcaggaaaatccgctcagcaacgagatacaggagctcagaaaggaactggagaatctcaagatggagctggcccaggtcaagaacgacatcaaggtgctcgccgggtatggtgtggacatagactcgataatctacgaggtgctggcggaggtgtga
>TGAM_0420|4.580593849409336
atgagggcgttcatagcgattgatgtgagcgacgaggttcgcgacaacctcctgaaggcccaagagaggatagggagcaaagctgccaagataaagttcgtcgagagggagaacttccacgtcacgctcaagttcctcggcgagattgacgaggtaacggcggaagaggttaagaaggccctagccgagatagcgagaaagcacaaaaagcatcgcgttcgcgttaagggaatcggcgtcttcccgaacccgaactacgtaagggtgatatgggccggaatagagaacgacgagggaataaaagcgatagcgaacgacgtcgagcgcgagatgcgtcgcttaggcttcaagaaggacaaggacttcgtggcccacataacaatcggacgcgtcaagttcgtccgcgataaggttgaactggcgatggcgctcaaagatcttgccaacgaggacttcggcgagttcgaggtcgaggccatagagctgaagaagagcacgctgacgccaaagggtccgatttacgagacggtagcgaagttcgagctcgcggagtga
>TGAM_1233|4.575727965541301
atggacccgatactgctgtcgagaatacagttcgccctgaccgcgggctaccactggattttcgtgcccgcgagcataggaatggccttcatggtcttcctgctctggaccatggcggccataaccaacgagaagcagtggcacaaggcggcgaagttcttcagcaagtggcttgggatattcttcgtcctcggtgtcccgacgggaatagtcatggagttcgagttcggagcgaactggtcgcagtactcagtgttcgtcggctcgatcttcggtcctccactgatgctcgagggtctcttcgccttcgcgctggagtcaacgttcctcggcgtgcttctcttcggcatggacaggcttccgagggcgataacatggatttcatcgttcttcgtgttcatcggttcgagcctctctggcctgtggattctcatcgcaaacagctggcagcagaccccaacaggctacataatccagaacggcagggccgagctcaccgacttcatgggggcggtcttcaacccgctccttgtgagccagtacacccacacaatcaactccgccatactcaccggggcctacatagtcgcagccgtcggtgcctactacctcctcaagaagaggcacgtccaggtcgcccgctcggcagttgcaataggtgtggtcgtcctcgcgataagcgcggtaatacagctctacccaacgggccacgcggagggccaggtcatcgccaagtaccagccgaccaagctcgccgccgacgagggactcttcaagacagagaagggtgcacccatgataatatttggaatagttgacgagaagaaccaggaggttaaagccgccatagggattccaaagctcctcagctggctctcgttcggtgactggaacgccgaagttatgggactccacgacgcggccagatacgtctggtacgagcaggttctcaacaacccgaacttcgccagcgagaaggacaggaaggagttcatcgagaccctcatgaaggctcacggcgttgaccccaacgccccggacgccaacgagcagatggtcaaggttcttgaggaagccctgccggtggccttcatgttctacgcctaccgcgtcatgataggcctcggaacgctcttcatactgataggactcattggagtgctcctcctcctgctcggcaagctctacgacgccaggtggttcctaaaggtgctggtcgttaccgtcccgctcccctggctcgccagtgaggccggctggttcacccacgaggtcggtaggatgccctggatggtctggggcatggtaacaaccaacacgggagtttcaccgaacgtctcggcgacccacgtgctgataaccctcataggcttcgtcgtggtctacagcgtgctgttctacatctggctccacttcgtcaggaagctcatcagggagggtcccgagcccgttgagggtgacgtcaccgcgaagccgacccctgccgttagcgtcgcgggaggtggtcagtga
>TGAM_1805|4.568300660127456
gtgggggacatgacgctcagggcgcaccacgtcaggcttacaacattcattcaggccacagaggatgaggacaaagttcttgaggcgataggaaccttcattcccgaggatatagacgatgaggacgtttacttcgaggttctcgaaactgaaggcttcttcggtaacccgattaaggtcgtgaacgttgagataaagaggagtaaagccgtgagagcgttcctcaggcacttcaaggagctcctcgacgagagcgcaaggcgctacattctggaaaacctcgacgagaaggtggatgaggaaggaacactctacgtccgcttcaataagcagaaggcctacctcggtgaggtagaggttgacgagggaggcgacacgattcaggtcaagatcaaagtcaaagccttcccgatgaggaaagaggccgtcgtgaaggccgtgagggagtggctggaggagaaggaatga
>TGAM_1635|4.544199163655787
atgacccgcaagctctactacgaggacgcttacctcagggaggctaaggccaaggttctggaggtgaaggagaacgcccttctcctcgaccagaccattttctacccgaccggcggcgggcagccccacgacagaggctggataaacggcgtcgaggttctggacgtttacaaggacgaggaaggcaacgtctggcacgttgttaaggagccggagaagttcaaacccaaccaagaggttgagcttaaaattgactgggactaccgctacaagcttatgaggatacacagcgcgatgcacttactcgaacacgtcctcaaccttgtcctgcccgggaagtgggagctctacggaagcgggatgagcgtcgagaagggccgctacgacattctctacccggagaacgtgaacaagtggaagcaggagatcattgagaccttcaacaggctcgttgacgaaggtggagaaatgaagatctggtgggaaggggaaacccggtacacccagatacgggacttcgaggtaattccgtgcgcgggaacccacgtgagggacataagggagattgggcacctcaagaagttcaagcgctccagcctaggaaaaggaaagcagaggcttgagatctggcttgaggattga
>TGAM_0698|4.541869645629092
atggtctataaagagatacgggagagggcgaggctttctctgaagaaggcactcgacgagatgctcaccgaggcaggaaagaagtgggaaggagagataaccttcgacgacacaccgagcctcgagctcggcgactttggcacggctgtggcgtttcaactcgcgagggtcttcaggaaggccccgaagctcatagcggaagagctcgtcgagcggattgagaagcccgagggcatagtcgaggttaaggcggtcaacggctacatcaacttctacgttgactactcctacttcggacgcgagctggtcagggaaatccttggcaaaggcgaagcctacggcgagagcgagcttggaaagggcaggaaggtcatcgtcgagcacacctcggtcaatcccacgaagccactccacatggggcacgcgaggaacgcggttttgggcgacacgatggcgaggattatgcgcaggctcggctacaaggttgaagttcagaactacatagacgaccttggagtgcagttcgcccaggttctctggggctacctcaacatgaaagaggagttcgagaggattgaggcagagctgagggagaagggcctgaaggaggacttcatagaccacgtaatgggcctgctctacgtcgaggttaacaagcgcatcgaggagaaccccgaggtcgataaagaggttcgcgagctcatgaaaaagctcgaagagggaaacaacgagatagccgaaatcggcaggaagctggcggagcgcgttgtcaaggcccagatgctaactacataccgcatgggcatagcctacgacctgctcagctgggagagcgacataatgaggagcggaatcttcgaggaggcctacaggctcatcgaggccaacgagaacttcttctgggggagggagggcaagtacaagggcgcttttgtgatggatttgaggaagctcttcccggacatgaagaacccgtttttggttctcaaaaggagcgacggaacagcaacttacacgggcaaggacatagcgtatcacctctggaagttcggcaaggtgaaggccgacatgctctacaagctctgggataagagggagaaccacgagacctggacgactgcccctgatggcgaggagatgcccggcaggttcggcagaggggacatagtgataaacgtcatcggagcggagcagagacacccacagatggcgataaagtacgcactccagctcctcggctttgaggactcggctgagaacttccaccacctggcttacgagcacgttgtgaggcctgaaggcaagttctcgggcaggaagggaacctgggtcggcttcaccgttgatgaagttctcaacgaagccgtccagagggcgagggagctggtcgagcagaagaacccgaacctgagcgaggaggagaaggacgagatagccgaagccgttggagttggcgcggttcgcttcaacctcgtcaagtacagccccgacaagataataaccttccgctgggacgacgttctcaactttgaaggggagagcgcaccctacatccagtacgcacacgcgcgctgtgcctcaatcctgcggaaggcgagggaaagcggagtcgagaccgaatgggaaaagcttcttgagaaggccgacttctcgaagctcaccctacgcgaaaaggagctcatcaagcttcttgccaagttccctgaggtaatagagagcgcgggcagggacatcaagccccacctggttccagcgtacctcaacgagctcgcttcgctcttcaacaagttctacatggatcatccggtgctcaaggcagaggacggaatcagggaagagaggttactcctcgttttagctgtgaagcaggttctcaggaacgggctggagctgctcggcatagaggcgccggagaagatgtga
>TGAM_1871|4.528131690612442
atggaaatgaccaaaaggattaggcagccgatcatagcggttctcgggcacgtggatcacggaaaaacgacgctcctcgaccggataaggaaaacaaacgtcgctggcaaagaagcgggtggaataacccagcacatcggagcgacggaggtcccgattgacgtcgttaagaagctcgccggaccgctcataaagctctggaagggcgagataaagctccccggcctgctcttcatagacacgcccggccacgaggcgtttacgagtttgcgcgcgaggggaggtagcttagccgatctggccgttctcgttgtggacattaacgagggctttcagcctcagaccatagagagcattgagatactgaggcgttacagaacacccttcatagtcgccgccaacaagatagacaggataaagggctgggtggtcgaggaggacgagccgtttttgataaacatcaagaagcaggaccagagggccgttcaagagctcgaaaccaagctttgggagctcatcggcaagttctacgagctcggcttccaggcgaaccgcttcgaccgcgttcaggactttaccagagaactggcgatagttccgatttcggccaaatatggcataggcattccggagcttctcgttctcattgctggtctcagccagaagtacctcgagcagaagctcaagattgaggtcgaggggtcggcgcgcggaacaatccttgaggttcgcgaggagctgggtctcggaacaacgatagacgttatcatctacgacggaacgctgaggaaggacgacactatagtcgtcggcggaaaggacaaggcgatagtgaccaaaatccgcgccctgctcaagccgaagcccctcgacgagattcgcgacccgcgcttccgcttcgaccaggttgatgaggttaccgcggcggcgggtgtgaagatagccgcccctggtctcgaagaggccctggccggttcaccggtaatagccgcgaggagcgaggaggaaatcgaaaaagccaagcaggagatactcaaccagatacagagcgtcgtcataagcactggtaaaataggcgtcatcgtcaaggccgacaccctcggaagccttgaggccctgagcaaggagctccaggagaagggcattccgataaggaaggccgacgttggaaacatcagcaagaccgacgtcatggaagctttgagcgtccgcgaggaggagccgaagtacggcgtcgtcctcggcttcaacgtcaaggtcaacgaagatgcagaagaggtcgcgaaggccaagggagtgccgattttcgtcgggaacatcatctacaagctcatagaggactacgaggcctgggtcaaggcggaagaggagaagaaaaagcgcgagctactcaagaacgtcaccttccctggagttatcaggctctacccggacgagcgctacgtcttcaggagaagcaaaccggcaatcgtcggtatcgaggttctcgagggccggatacggcctggtgtgacccttatcaaggaaactggcgagaaagtcggcgtcatcaagtccatcaagaacaagaacgagttcgttcaggaggccaagaagggagatgcggtagcgattgccatcgaaggagccatagtaggcaggcacatacatccgggggagaccctttacgttgacctaaccaagaacgacgtcataatacttctcaaacagctcaagaacgagctcgacgagagcgatctgagggccctcaagatgacggcgagggttaaggccaaagaggatccgttctggaaagcggtttga
>TGAM_0280|4.528087817932516
atgatcaggaaagttaagacgggcatccctggcatggacgaaatccttcacgggggaattcccgagaggaacgtcgtcctgctcagcggtggacccgggactggaaagaccatattcagccagcagttcctgtggaacggccttgggatgggcgagcccggcatctacgttgcccttgaggagcacccagttcaggtaaggcagaacatggcccagttcggctgggacgtgaggaagtacgaggaagaaggattgttcgcgatggtcgatgccttcaccgctggaatcggcaagagcaaggagtacgagaagtacatcgttcacgatcttacggacatcagggagttcatagacgtccttagaacggccgtgaaggacattggggccaagcgcgttgttatagactcggttacgacgctctacatcaacaagcccgcgatggcgaggagcatcgtgatgcagctcaagcgcgttttggccggtcttggagttacgagcatactcgtgagccagataagtgtcggcgagcgcgggttcggcgggccaggtgttgaacacggcgtcgacggcataataaggctcgatctcgacgaaatcgatggcgagctcaagcgctcactcatagtctggaagatgcggggaacgagccacagcatgaggaggcacccgttcgagataaccgacaagggaatagtcgtttaccccgacaaggttctcaaaagaaaggccatagtcgagattgagtga
>TGAM_1702|4.525087765776777
gtgggatatgccagctgcctcatttccggaggtgataaaatgaaggagttaaaagttgctttacttatcctggttgttttaggtggaattgggatcgtttcggcgtggccgaccgacggaccgaccctcgacaaccccatgaacgtccaccagaagctgacctacaaggccatacaggcggtctacaaggacaatcccgccctcggttcaattctcatgcggtacaaagatcagctcctctacggggcctacgacgaggactggcgcggcggtagcatagagttcaacgggaagacctacacgctccagagccagtaccacttccttgacccgatggatcacgccgagcttcttacagtcaatctctttggcgatgcggacacatcggccgccgacatggcccagaggctctacgagcaggcggttcagctctggaaggagggcaaaagggaggaggccatgctatacctcggcaggacggttcacatcctcgaggacatgagcatgctcgttgcccacacgaccccccacatgttcgaagaccttgagcagttcaagtacatagagaacgcccacgacttcgtcgagaacgaggtttcccccgccgttgccgacgacatactcaacgaccgcgtccccctcgacctcacgccgataaagtggtggcagatccctcaggagaaggggaggttcatcatagggaaggacatctacgttgccgacaacgagaacggccacatgagtctcgccaacggcgtcgcctgggcctacgccgacctcattgcccacaactcctggcgttacatgctctactcgaccggcaaggacatcaacctctggagcgagcgcggccacctcggaagctacttctggacgaaggagctcaagaagggcgactggagcgtcctcaagcttgagttcaagggagccagctcgataaccatcgtcttcaaggacatagacatgcagaacgcctacttcaagaccctcggctacgttgaggtctacgacaaaaactggaacctcatcgcccgctacgcccaggacccgaacccgctcaaagacaccagagtcaccgttccgggcgacacggtttacatctacacccacgttgacagggacgcatggctcgacgatgacgtcgatggatgggcgataaggaacatcgagctccacgccaacttcgacgtgaacgctccgagcggcttcaagaccctcgacggcagggagtacagcctcgtccaatgggccgtctacgagaccatgcagtacgacataagggccgtcgccgggcttatggaaaagttctttgaggacgtcggcgttaccggctga
>TGAM_0220|4.517042039820416
atgggtaaggggataaggcttctcgtcctcgatgttctcaagccccaccagcccattgttacggagctggcgctcggtttgagtgagctcgagggagtcgagggggtcaacataaccctcgtggagatagacaaggagactgagaacgttaaaataacagtcgttggagacgacctcgactacgaagagatcgtccagaccatagaggagttcgggggggttgtccacagcatcgatatggtcgcggccggcaggcggatagttgaggaagaggaaacccctcaggacaagctggaggagtaa
>TGAM_0421|4.512159005485797
atggacaaggtttacctgacctggtggcaggttgatagagcagtcttcgcgctcgctgaggagatacgaaagcacttcatgcccgacgtgatagttggaatcgcgaggggaggcttaatcccggccgtgagactgagccacgttttaggagacgtcgagctcaaggtcatagacgtcaagttctacaaggacatcgaagagagaatggagaagccgaagataacgattccactccacggctcactggaaggcaagaaggtcgtcatagttgacgatgtgagcgacacggggaagacccttgaagtcgtcatcgaggaggtcaagaaggccggggcgaaggaggttaaggttgcctgcctcagcatgaagccctggacgaaggtcgttcccgacttctacgttttccgcacagacaaatggatagtcttcccctgggaggagttcccggttgtggtgagggagtaa
>TGAM_1967|4.5112977294212095
atgagcgaggagggacaggttaaccttaagaagaaggagaagtggggagttgcccacatttactcctcctacaacaacaccatcattcacatcaccgacataaccggcgcggaaaccgtctcccgctggagcggtggtatggtcgttaaggccgacagggatgagccctcaccctacgcggcaatgattgcagcgagaagggctgccgaggaagctatggagaagggcttcgtcggcgttcacataaaggttcgtgcccctgggggaagcaagagcaagagcccgggaccgggtgcacaggcggccatcagggccctcgccagggcgggccttaggataggcagggtggaggacgtcactccaataccgcacgacggaaccaggcccaagggcggaaggcgcggaaggcgcgtctga
>TGAM_0737|4.50954745072391
gtggaagaatgggacgagattgaggttcccaacaacgtcaaggacatcttcgtcgagatgaagaacaccgccgagctgatggttgacctggcctactcctcggtcctgttccaggagaaggagatagcggaggaagtccttgagctcgaggagtacctcgaccttctcaactaccacctgatggttaaggcagtgctcgcggcgaggagcccgaaggaggccgagcagataacggcaattctccagatggggagagcaatagacgagatatccaacgcggccgccgacctcgcgaagatggttctcgaagagaagctccatccggtggtgagggacgccatactcgaaagcgaggagaccatcggcaaggtgcaggtttcccccgagtccatactcgtcggaaaaacgctggaagagcttgacttggcaacaaacaccggcgtttgggtgtctgcgataaggaggggcaagcgctggatttttgaccccgacgaggacaccaagataatgcccggggacatcctcataggcaggggcacgaggactgccctggactacctgaaggagatagcgaggggaatcctgaaggtgatgaaacatgagtga
>TGAM_2027|4.5023802393156025
atgagccagtttgccgagggcggatggattacaatcataggaatcaccgtcgtcttcgccatactcgcgatactcgcgatagtgatgtacgccataggcgccttcgagcgcgggatgacgaagaaggtcgagaaggaagagaaagccgtcgaggagacgaaggaggaggttgagaccccggaggaggaaattcccccaagggatttggcggtcataaccgcctcaatcctcgcctacctcgcgaagaaggccgaggtggttcgtcctttacccttcaggaggaaggtttccgacgcctggcgcctctacggtttgcagagcggtatggatgaggttgagaacttcaactacgagatgaggaagtggtga
>TGAM_2150|4.497903857996887
atgaggaaggtaccaatagccaagccccttataggggatgaggaaataaaagctgttgttgatgtcctgaagagcggaatgctcgcccacggaaaggaggtcgaggccttcgagagagagtttgccgagtacctcggcgccaaacacggcgtagccgtcgccaacggaaccgcagctttggacgtcgccctcaaggccctcaaaataggggagggcgatgaggtcataacgaccccgttcacgttcatagcctccgctacctcaatcctcttccagagggcaaaaccggttttcgccgacatcgaccccaaaacctacaacctcgacccgaacgaggttctcgaaaagataacggacaagaccagagcaatactcgtcgtccacctctacggccagcctgcggatatgaaggccttcaaagagatagcagaggatcacaacctctacctcatcgaggactgcgcccaggctcacggtgcccagtttgaaggccagaaggtcggcaccttcggccacatcgccgcgttcagcttctaccccaccaagaacatgacgacgggcgagggtggaatggtcgttaccaacgacgacgagctcgcgaggagggcaaagcttatcaggagccacggacaggccgagaagtacctccacatagagctcggctacaacctgaggatgaccaacatcggcggggcccttggtagggtccagctcagaaagctcgatagatggaacgagatccggaacgagaacgcgaggaagctgagcgagggcattgaaaaaatccctggacttaccccgccctacgtcgacccgagggtctaccacgtcttccaccagtacgtcatcagggttgaggaggacttcccgctcggcagggacgagcttatggcgaagctccgcgagaggggcataggcaccgccgttcactatccgatgccggtccaccaccagcccctcttccagaagctcggctatgagaaagactgctgtccgaacgctatcgaggcgagcaggaaagtcctcagcctgccggttcaccccgccgtgagcgatgaggacatcgagtacatcgtgagaactcttgaagagctttcttcttga
>TGAM_1385|4.489172322960472
gtgaaagtcatcattggaaagttcgacgtccaggggcggcttctcctgccgaacgagctgagggataagctcggcgatgaggtgataatagtcgacctcgaggacagggttgagctccttccaaggaaaagggtgaacctgaagaggttcttcgacaccgttgagattgaggaactgaaggtgtggggagagctcaaaaaggagctatga
>TGAM_1913|4.482646800638447
atgtacgggaactggggtaagtttttgcgcgtgaacctctccactggggaggtcaaagttgaggagtacgacgaggagctggccaagaagtgggttggcagcagaggactggcaatatacttccttctcagggacatggatcccaaggtcgacccgctcagcccggagaatatgctgataataacaccgggtccgctcagcggaacgagtgctccgaccggcggcaggtacaacgtcgtaacaaagagcccggcaacgggcttcataaccatggccaactccggcggttacttcggtgcggaactcaagttcgccggatgggacggtatcataatcgaaggaaaggccgagagtccggtctatatctacatcaaggacgacaacgttgagatcagagacgcttcacacctgtggggcaaagtagtgagcgagaccgaggagacgctgaggaaagaaatcggtagcaagaagatcaggatcctgagcataggccccgccggtgagaacctcgtcaagttcgcggccataatgaacgacggccacagggcggccggtagaggtggcgtcggtgcggttatgggaagcaagaacctcaaggccatagtggcagagggaagcaagagggttccaattgccgacaagcagaagtttatgctcaccgttagggagaagataaacaagctcaagaacgatccggtcgccggtggtggacttcccaactacggaaccgcagtcctcgttaacatcatcaacgagaacggtctctacccgacgagaaacttccagaccggcgtctttgaacacgcctatgagcagagcggtgaggcgatggccaagaagtacctcataaggaaccagccgtgctacgcctgtccaatcggatgtggaagggtcaacaagttgccaaccgttggcgttactgaaggccccgagtacgagagcatatgggcgctcggtgccaacctcggaataaacgacctcgcgagcattatcgaggccaaccaccagtgtgacgagttcggtctcgacaccatctcaaccggtggaactttggcagcggcaatggagctctacgagaagggctaccttacagacgatgacctcggcgacgctccgcccttcaggtggggtaacacggaagttctgcactactacatcgagaagatagccaagagggaaggcctcggagacaagcttgccgagggaagctaccgcttcgccgagatgtacggccaccccgagttctcaatgagcgtcaagaagcttgaactcccggcttacgacccgaggggtgcggagggtcacggccttggttacgcaaccaacaaccgcggtggatgccacatcaagaactatatgataagcccagagatcctcggctatccgtacaagatggatccgcacgacataagcgacgacaagatcaagatgctcatactcttccaggatctcagcgccctcatagacgccgccggtttgtgtctgttcacgacctttggactcggcgccgacgactaccgcgacatgctcaacgcggcccttggctgggacttctcaactgaggactacctcaaggtcggagagagaatatggaacgccgagaggatcttcaacctcaaggccggcctcgatccgcttaaggacgacaccctgccgaagcgcttcctcgaggagccgatgccggagggaccgaacaagggacacgttgtcaggctcaaggagatgctgccgcgctactaccagctccgcggctggaccgaagatggaagggttccgccggagaaggccgaggagctcggcatcaaggagttcctctga
>TGAM_1929|4.4739397259653995
atgttcaagaagatagaccacgttggtatagccgttaagaacctggaggaggccataaaggtctgggagggcctcggcctcaaggttgaggaaatcgaggaagtgcctgaccagaaggttagaaccgcgataatccacatcggcgagagcaggattgagcttttggaacccacggccgaggactcgccgatagcaaagttcatagccaagcgcggcgaggggatacatcacatcgctttgggcgttacgaacatcgaggagcacctcaaggagctgaaggagaagggttacaggctcatagatgaggagccgaggataggtgctggcggggccaagatagccttcgtccatccgaaggccgtaactggtgtgcttctcgaactctgtgagaggaaggagtga
>TGAM_0241|4.472173536844912
gtgtctgagatgccctggaagctctaccgcttcaagtacgaggactaccccgagtattcggccaggattacgggccactacgcaggcgacctgctaatcatcgaggaggagggcgagctgagcgaagaggccgtgaagctcataaagtccgctctcggaatagacgagaacacgagggccttcgacattgaagtcagagacgtgctgaggctcccgattaaagagttgcccgagaaggacaggaaggtcctgcttgaagcggctgaaaagctcgactccgagagcaagctccacatcgagtaccgctaccagccgaccttcgattaa
>TGAM_1337|4.471750391663601
gtgaccgtcaaggttcgctttgagagggaagtgagagactatgcgaagggcgagaaggttaaggactcggttctcaagctcaccgagacggctttagcccaggcccttgagaacttccacaggagaatgattgtaatcgagggcgacacgctgaggaaagccgagttagcgggaatactggcgggggcctctgcgagggttttgagcggggttctcgacgagctgatgaagaagcgcctccgcgacgagagcgaggacaggatagaggttctctacgccaccgacgcgctcggcgaggagacctttggaaggaagcgctacgaggccttcaggaagcacttcgacgtcttggctggcccaaacgtcgaggtaaaggccgttaccttcaagcacacccgcgacatccttggaagaacctacgatttgctcatcctcgacatgagctacgactactcgccgaacgacctcggaaggattatcgagaccgtccgcggtgggggactgattttcatcctcgctcaccccttcgagaagtggaaggacatgtggacgggcttccacaagagccttgtaacgccaccttacacgatagacgacgtcaagaagagattcaacaggcgcctcatcaggaagttcacggagcacgagggcatctacatcatcaccgagaacggaaaggccaggaagaagccgaagagaagcaagagccaggcgaggattaaagcgagaaagggcgtccccatcccggaggagaccctcttcccgaaggagctctacgagatggccctaaccgagggtcaggttgaggttttgaaggccttcgaggagctggtagaaggcgggatgctcgttctgacggcagatagggggaggggcaagagcgtttccgttggaatcggcgcgataggtctggccttagctctaaagaagaggacgaggattgtcgttactgcccccgagcttgagaacgttcaggcactgttccgcttcgcaaagagggcccttgaaaggctcggcttcaagccctacgtcgttgaagagcgcgggctgataaaggagctctacgcgaggaaaatcggcctccgctattacccgccggcagaaggttacaagaagagcgctgacctctacattctcgacgaagcggcaggaattcacgtcccgatactccacaagtacctcaacaaggagcgcgtcgtttactcctcaacgattcacggctacgagggagcgggaaggggcttctcggtcaagttcctcaagagagccagggagaagagagagttcaaggagctccacatggacgagccgattaggtatgcggaaaacgacccgattgagcggtggctcttcgacgttctcctgctcgacgccgagccagtagagctcaccgaggaggacttcgagctgattgagaagaaggaggtctatctggaagagcccgacctcgacgactggttcgagaacgacaggcctgatttgaggcacttcgtcggaatctatatcttggcgcactatcgcaacaggccgagcgacgtggcgcttttggccgacgcgccccaccacgaggctcgcgtgctcaggctcaagaacggcaagatagttaccgccatacagattgccaaggagggagggattccgaagaaggtaatagacaagatggccaagggctacaagccgcgcgggaacataatccccgacatgatggtcaagcaccattatttgaaggagtttgcgaggctgaagggctaccgcatagtgaggattgcaacccacccggacgcgatggacagaggtctcggaagcaaggcactggagctccttgaaaaggaggctcgtgaaaagggcctcgactggattggttcgggctttggagccagtgaggaactcgtccgcttctgggtcaggaacggcttcgcggtggttcacctcagccccgcgaggaacccggtcagcggtgagtttacggcgatagtcctcaagcctataagcgagaaggccaagaagctcatcaagaaggccaacgacgagttcaggataaggtttacggagtggctcggagatacacacagggagcttgagccagaaatagcgcgctggctcttcgagacgcccttcggcgaggccgtcgattacccggttcacctcacggagattcagaagaagcgcctcgacgccttcacgggcaaggtcctgacctacgataccgttgtcgacgcggtgaagccgatagtgaagctctacttcctcgacggctggatgaagccgtatctcgacgagagacagataaagctcctcatctaccgcgtcctgcaggcccacagctgggaggagacggcgaagctgattgacagaaccgagaccttcacaatgatcgaggtgcgcgacatagtgaggggcctctggtactactacaagcgcctgctaagggcatga
>TGAM_0244|4.4667015764047
gtgaatatggtaacgacgagggatttggaggctcacttcgagtttgagtgcagggcctgcgaaaacggccactgcaggaaggctgatgtcgagacaattcttaccgagagaaagggcctgaaggagttttacgaggccttcaaagagcatattagagagtgcaagaggatgacctacgggcagtacatgtttgtcattgacagggaagttcttccggatgcggtcctctggtggcacaaccaccctgagttcaaggagacacacctttcaaccgccgtcggaaccgacgagaggccactcaacggcaagttcgtctacatgcccttcctcaacgtccaggttgaaccgcagaacatggacgagaactactgggtcttcctcaaggcctacatgcccgccgacgacccgagcttcccgagcgtggcagcaaagctccccgcggcgctctggatagagagggaagtcaaggacctgctcggcttcaacccagttggccacccagacccgaggaggctcatccttcctgaggactggccagagggagtttacccgctcaggaaggacatggactacaggcactcgccgatggccgaggtgaagacggagtacagagagacaccggaaggaacgacgctcgtcccgatgggtcccgttcacgcgggcatagaggagccggcccacttcaggctcttcgtcaagggcgaggagatagttgacgttgactaccgcggcttctactcccaccgcggaatagagaagaccggtgagggaaggctcacctacaaccaggttctcttcctcgccgagagaatctgcggaatctgtggctaccagcactccgtcagctacgctatggcggtcgagcgcttggctgacgtggacatacccgacagggcgcgctacataaggacgctgatgctcgagctggagaggattcacaaccacctgctctgggtaggcattgccgcccacctcgtcggctacgacacgggctttatgcacgcgtggagaatccgtgagccggtcatgtggctcgttgagaggctcaccggaaacaggaagcagtacggaatgaacatcgtcggtggagttagaagggacattctcgactaccgcaaggaggagattctcaaggtcgtcaagcagatacgcgaggagaccaagaagttccttgacatcgccctgaacaccaacaccttcatcaagcgcgccgagggagtcggaatcctgccctacaaggtcgccaaggcctactccgtcctcggaccgaccgctcgcgcgagcggaaggaggattgacacgaggctcgaccaggcgacgaagaccgcgatggcctacaacgaggtcgacttcaaggttccggtttacaaggagggcgatgttctggccagggttctcgtcaggatggacgagctctttgagagcctctggatagtggaacagctcatcgaccagatgcccggcggagacataatggttccgattggcgatttacccgagtatgaagaggcgttaggattcaccgaggcccaccgcggtgaggtcgtccactacgtcatgaccggcgagaagaacaaggtctaccgctggaaggttagagctccgacctacaacaacctgccagctgtgccggagatgctcaagggctatcacgtcgcagacgcaccgctcatcatagcgagcattgacccgtgctactcctgtacagagagggttcagttcgttgacgtcgagacgggcaaggtgaaggttctgaccgaggccgagttcaacgagctctcaatcaagtacaggggggtgttctga
>TGAM_2010|4.465073315548027
atgggacttagaccggcgaagatcgatagggacgttgacaagcccgcttacacgaggagggaatacatacgcggtgccccgggaccgaagataacgatattcgacatgggcaacctctcggccgagtttgaatacgaggtcagcctccacgccgagcaggccatgcagataaggcagaacgccctcgaggcgattcgtattcaggtcaacaggtacctccagaagaacgtcggcaggagcaactaccacttcaagattcgcgtttacccgttccaggtgctccgtgagaacccgatggccaccggaaggaaggccgaccgttacggaaacggtatgcgcaggcccttcggaaagccgatcgggctcgccgctcgcgtaaagaaggatcagaagatactcaccgtctgggtgaacgagcagcaccttaagttcgccctcggtgccatgcacagggccaagatgaagctgccatacagtgcttactacaggatttacgacagggaaggaaacgacgtaacaacgaaagtcctctccacgatgaagcgctga
>TGAM_0485|4.437742943350002
atgagcgagggcaagatattcacagtgagggtcacggttggtcaggaagagaccaccgcgaagctgatctacagcaaggttaaaacttacaacctgcctgtttatgccatcctcgctccaagcaaggttaagggttacatcttcgttgaggcccccagcaaaagcgccgtggacgaggcaataaagggcatcaggcacgctagggggactctgcccggcgaggtcaagttcgaggagatagagcacttccttgaggagaagccagctgtgagtggcttcgagcccggcgatatagttgaactcatctcgggcccgttcaagggggagaaggccaaggtcgttagggtcgatgagagcaaggatgagatagtcgttgagctcatcggtgcaatagtcccgatccccgttaccgtgaggggagaatacgttagacttataagcaagcaccaaaaggagtga
>TGAM_0233|4.436488615998719
atgcacgagtgggcgctggctgatgccatagttaggacagtcctggactacgcccagagggagggggcaaagagggtaaaggccgttagagtagttctcggcgaactccaggacgttgcagaagatatcgtgaagttcgctatggagcagatgttcgcggggacgattgccgagggggccgagataatcttcgaggaggaagaggccgtcttcaagtgccgcaactgcgggcacacctggaagctcaaggaggtcaaggaccgcttcgacgagcgcataaaggaggacatccacttcattcctgaggtcgttcacgccttccttgcctgcccgaagtgcggaagccacgactttgaggtcgtccagggtaggggcgtttacgtggctggaataatgattgagaaggagggagaggcatga
>TGAM_1221|4.431270310352216
atggacgagcttgaggctttagctttagccctggaggttgagaaggcagagatgcgcttttatctcgatctcgcaaggcggacgaaggacgagaaagctaagaagatgttccttttcctcgccaaggaagaggccgaccactgggaacagttcgaggagaggttcctcgagcgcgttgccgaggagtgcaagttgccagccgtaagcgaagagctcctcgaaaagctcctcgtcaaggctgaggagattgaaagcgaagtcgatgccgtgaggattggaatggaacaggaaaagctcacgtgggagttctacgagagggccgcgaaggaagcaaggcacgattcagttaggaggctcttcgaggagctggcgaggatagagaaggcccactacgagctactcaaagcccagtacgacgcggtcatgaagacgggcatctggatggactaccaggacttcagccttgaggttgattga
>TGAM_1056|4.431102801860312
atgcacaaaaaacttgaaaaaaagctcgcgtccgagcccctcaactttgagtccttcttctccgagaaggcactccagatgaaggcctcggagattagggagcttctcaagctcgtcgagacgagcgatgttatcagcttagcgggtggattgccggcccccgagacatttccagttgatgtcatcaagaagattgcccaagaggttcttacggaacacgcagacaaggccctgcagtacggaacgacgaagggtttcacccccctccgcctggcactcgcgaggtggatggagaagcgctacggaattccgatgagcaaggtcgagataatgatagtggcgggctcacagcaggccctcgacctcatcgggagggtcttcataaaccccggcgacgtcgtcatagttgaggccccgacctatcttgccgcgttaaacgccttcaagtactacgagcccgagttcgtgagcattccaatggaccacgacggaatgaggattgacatcctcgaggagaagcttgaggagctgaagaaggaaggaaagcgtgttaagttcgtctacaccgtttcaaccttccagaacccgatgggtgtcacgatgagtctcgagaggagaaagaaactcatagagctcgccaaggagtacgacttcctcatcgtcgaggacaacccctacagcgaactccgctactcgggcgagccgattccgccaataaagcactacgacgacgagggcagggttatctacctcgggacgttctcaaagatattcgcccctggcttccgcctcggatgggtttcagcccacccgcacttcataaggaagatggagatagcgaagcaggccgttgacctctgtgcaaaccccttcggtcaggttatagcgtggaagtacgtcgaggagggccatctcgatgaacacataccaaagataatcgagttctacaggccgcgcagagatgcaatgcttgaggccctcgaggagttcatgcccgatggagttgagtggaccagaccagacggaggaatgtttgtctgggtcaccctgccggaaggaatagacaccaagctcatgatggagaaggccgtcgccaagggcgtcgcctacgtcccgggtgaggccttcttcgctcaccgcgacgtcaagaacaccctcaggctgaacttcacttacgttcctgaggacaccatcagggaaggtgtcaagaggctcgcagagaccattgaggaagagctcagaaaagtctga
>TGAM_1742|4.42963336914358
atgagggtcaggaaaatcgagattcggaacttcagggcccacaggaaaagcattgttgagttcagcgacggcataaacctgataatcggccagaatggagccgggaagagctcaatccttgaggccatctttgcctcgctttacctcggacacccgagcttcccgaagggctatctgaaggccaacgcccgcgtcggaaccggggagctttccctgggcctggagttcgagcacaacggcaaaacctaccgcataacccggacgacgaagaagagcgagctcctcgagaacggaaaacttattgcggagaagagctccgaggtagcgcgctgggtcgagaggaacgtttaccccctgcaggtctatacgaacgccctctacatccgacagggcgagattgagggcataatcaccaaccgcgaggtcatggaaaaggttctgcgcaaggttctcggcatagaggactacgagaacgccgagaggaactcggcagaggtaatccgcgagctgaagaggagaagggagaacctgaagaagctcatcgagaggaaagctgaagtcgaagacaggctgagcgaggcagggaagaggtttgccgagacgctgaggaggattagtgagctgaggaagagggaaagggagctttcggccgaggtggagaagctttccaagctctatcaagagatgaaggaaagaaaggagctgatagccggcctcgagaagagaatagctctcctcgaaaaatcgctggcgagcgaggaggaacttttgaaggagagggagaagaggatagaggagctgaagctcgagctggaggagctggaggagaagagggcgaggcttgaggagttaaaacctctcgccgaggagtacattgagctgggcaagcttttgaagctgaaggacgagctctcgaatgttgaggttgggctttcatcgctaagggaaaagctccgctccctcgagagagaaatggagaagcgagaggagctggaaaggaaacttggggagctgaagaagaaagaggtagagacgaggagggaatacgagaggctcaaggagaggcacaagctctaccagcgcgccctgtcaatcctcggcgaggccgagaagcacaggaaggagcttgagagggccggctacaccgtcgagaagcttgaaaaggaactcaaagaaatcgagaaagccaaggaggagcttgaaaggctccgcgaggagatttcaaaggtcagggagagaatagcctcgctgaggggcaaaagggccgagcttgaggcgaacatggagagactggaaggggccaaaatctgtcccctctgcagaagacccatagacgagcacgaggaaggcgaaatcctggccgagtacagggccgagatttcgaggattgagagtgaagttaaaaccttcggggagaagcttgaggagctgaggaagcgcgaggtcgagctaaggaagctcctcgcgagggagccgaagctgattcgcctcaagaagacggccgatttgctcagagaggcggaggagaagcttgaggagctcggcgttgaggagcttgagagggacgcgaagctcttcgaggaaacgaaggagaagctcatcggcctcaagaaggaaatcagaaacgttaaggagaggcttgaggagcttgagggccttgagaaggaaaagagggctgtagagaaggaactccacacccttgaggagagaaaggccgacattctaaagaggctctccgagaggggattcagctcctttgatgaggtcgaggagaggattggggagcttgagaagccctaccgcgagttcctctcgctgaaggacattccgaggaggattgaggccctcgagaagaagctcgacatcgagcagaggaaggccgatgagtcaagggcgaacatagcgcgcttaaaggccgagctcgaaaaggcgagaaaagagctggaagaagccaggaaggaattctcggaggaggactttgagagggccgagagggaataccttgagaagtcgagagcccttgagagggcgagggccgagcttgagggagcggagagcctgagggacgagatagcccgcttaatagacgagctgaaggcgaacctcggggagattgagaaggccgagagggagctcgagctcatcgagaaggcgctggcagacctgacggccttcagggaaaagatagcccggctgaaggcggaggaagagcttagagggcttgaagaggtgcagaagctggctggggagctgttctcggagatgaccgagggcaagtatcaggggataaggctgaggcgcgagaagcgctatgggaaagagcggattgagcttaaagtcctctacgcgggcaacgaagttggaatagacttcctcagcggtggggagaggatagcgctcggtctggccttccgccttgccctctcgctctacaaggtgggcaaccttgagctcctcatactggacgagccaacgcccttcctcgacgaggagaggaggaagaagctcgtggagattatatcgagccagctgagaaaaatacctcaggtaatcatcgtctcgcacgacgaagaactgaaggacgcggccgattacgtgataagggttaccaacgccggtgaagcgagggtggaggtggagagccttggagcgtattga
>TGAM_2036|4.4271465529551275
atgatgggtaggccagagggtttaaagctcatcgatgagaacggcaggagaatagacggaaggaggaagtatgagctgaggaaaatccacatggaagtcggtgttctgaagaacgcagacggatccgcgtatatcgaatggggtaagaacaagatactcgcggccgtttacggtccgagggagatacacccaaaacaccttcagaggcctgacacggcagtcctgcgcgtccgctacaacatggccccgttcagcgtggaggagaggaaaaagcccggtcccgacaggaggagcgttgaaataagcaaggtcataaggggcgcgcttgagcctgctttgatccttgaaatgttcccgaggacagtcgttgacgtcttcatcgaggttctccaggccgacgctggaacgagggttgccggaataaccgcagcatcgctcgctttggccgatgcgggagttccgatgagggatctcgtggcagcttgtgccgctggaaagatcgatggtgagatagtcctcgacctcaacaaggacgaagacaactacggtgaagccgacgttcccgttgccataatgcccctcaagaacgacataaccctcctccagatggatggctatctcaccaaggaggagttcatagaggcagtgaaactcgcgataaagggagcgaaggcagtctaccagaagcagagggaagcgctcaaagagaagtacctcaagatcgcccaggaggtggctggagatgagtga
>TGAM_1374|4.4245287638818676
gtgacttctcctcggccattcttttttattgggggtgagagcgtggaggcggtgaaggcttacgagctcgaacttgagctcaggcagataagggagctcaggaaggcgatagagctcaagatgaaggaactcgagtacgcagagggaatcataacggccaccaaggccgagaggaagctctacagggccttcgcagacctgctcgttgaggtaacgaaggacgaggcaatcgagcacatcgagagaatgcgcctggcttacaagagggaaatcgaaaggctcagggagaaagagaaggagataatggagaagctctcaaggctcagctcctga
>TGAM_1152|4.424327948682295
atggtggttagcctcgctggaagggatcttctctgccttcaggacttcacgagggaggagatcgagactattctcaagacggctgagatgatgaaaatctggaacaaaataggcaagccgcaccgcgttcttgagggcaaaaccctagccatgattttccagaagccctcgaccaggacgaggatttcattcgaggttggaatctaccagctcggcggctacggcctctacctcaacgccaacgatttacagctcaggcgcggtgagaccatagccgacacggcaagggttctcagcaggtacgtggatgggataatggccagggtctacgcccacaaggatgtcgaggacctcgccaagtacgcgagcgtcccggtcatcaacggtctgagcgacttctcccacccgtgccaggctttagctgactaccagaccatactcgagaagaagggcaggattcagggcctcaaggtcgtctacgtcggggacggaaacaacgtggctcattccctcatgatagccggaaccaagcttggagcgaacgtcgtcgttgcaactccggagggctacgagccggacgagagggtcatcaagtgggcggagcagaacgcggccgagagcggcggaagctttgagctcctccacgaccccgtcaaggccgttaaagatgctgatgtcatctacaccgacgtctgggcgagcatggggcaggaaaccgaggccgaggagaggagaaagatatttaagcccttccaggtcaacaaggagctcgtgaagcacgccaagccggactacatcttcatgcactgcctcccggcccacaggggagaggaggtcaccgacgacgtcatagacagcccgaacagcgtcgtcttcgaccaggccgagaatcgtttgcacgcccagaaagctgttatggccctcgtcatgggtgggataaaggtttga
>TGAM_0983|4.421358233227449
atgagcttcttctcaagatttttcgggagaaagaaccccctcgacatacccctcaacaagctcaacgagagcaggataaagcttgaagtccagatacagaagattgagaacgaaattgcaagtattgacagggagatagcccggcttttcgaacaggcaaagaaagccagaaccaagagcgaggaactcacgatagcgacgaagatcaagaccctcaacaaacgcaaacagaacctccagaagacgcacatgcagctcaacaagcagctcatgctggtcagcaacctcgcgataatcaaggagaacgaggccctccttaagggaacgccgacctgggatttgctcaggaacatgtcgccggaggaacttgaaaggcacctcgcggagatgcagctcgatgcccagaacttcaacgagaacctcaaccaaatgctcggcatgacagaccagacgatcggagccggagtggaattcgaggaggacgaggagctggccgagatcatgaggaccatccatgcggtcaaggaaggtgaacttgagcccgagatcgcggcggagaaggtaacgggagaggagcgcgagaagaaaaaagagggggagtggcttgaggagctttga
>TGAM_0824|4.418476227522785
atgaagaagtataaggaggtatctatagacccgaccacccagaagatgtatgaacgcgcccaggagctgggcattgagacagtttgggagaggctcgaaaagcagcagccccagtgcggttacggcctcctaggaatctgctgtaggaactgtatgatgggaccgtgcaggatcaaccccttcggcggagagccgaagaggggcgtctgcggtgccgacgctgacaccatagttgctaggaacctcctcaggatgatagcggccggtgccgccgcacacagcgaccacggaaggcacgttgctctaacactcctcgtcgcggccgagatggccgaaaagttcaagaaggaaggaaagcccgtcctcgagctcgacaacatggcctcaaatacactgccctaccaggtcagggacccggagaagctcaaggccgttgctaagaggctcggcatagaaaccgaggggaagagcatccgcgagctcgccaaggaggttgctgaagttgccctcaacgactttggaaagcaggacgaggagcccctggccttcctcaaggcctacctcaacccgaagacctacgagatatttgaaaaggctgccgaaaaggccggcatgccctggtttgagaacggaatactcccgaggagcatagacagggagatagtcgagagcctccacagaacccacataggaaccgaccacgacccggtgagcatactcctccacggcctcaagactgcccttggcgacgcctggggtggctcgctcatagccactgagctccaggatgtgctctttggaactccaaaggtcataaaggccgaggccaacctcggcgtcctcaaggaggactacgtcaacatagtcgttcacggtcacgagccggttctctcggagaaaatcgtcgaggcggcccaggatcccgagctgatagagctcgcccagaagctcggtgccaagggcataaacgtcgtcggaatgtgctgtactggccttgaagttctcatgaggcacggaataccgatagcgggcaacttcctccagcaggagatggcaatcgttacgggcgccgtcgaggccatggtcgttgacgtccagtgtataatgcccgcaactgtcgacgttgccaggtgcttccacaccaagataatagacaccagcccgatagccaccttcccaggtgcaattcacatcaagttcgacgagaggagggcggacgagatagcgaaggaaatcgtcaggactgcagtcgagaacttcccgaacaggtcgaagcagagggtggagatacccaaggagaagatgtccggctacgtcggcttcagcgtcgaggcaatactcgagcacttcggtggtacactcaagcccattgaagaggccatcgtcgagggcaagataaagggtgtagccggattggtcggctgtaacaacccgaaggtgaagcaggaccacaaccacatcaagatagcgaacgagctcatgaagagggacgtgctcctcgtgggaaccggctgctgggcgaccgcggctatgaagtacggcatattcctgcccgagtacgcggacaccgagaacgtcggtcccggcctgagggagttcgccaaggagtggggcattccaccggctctcaacatgggctcgtgcgttgactgtacgaggatacttgtcctggcagacctggtggcgagggacctcaacgtgccgatctcggctttgcccgttgtcggctccgccccggaggcaatgaccgagaaggctgtctcgataggaacctacttcgtcgccagcggaataacaacgcacctcggtgtcgttccgcccgttctcggcgggccgaaggtcgtgaagattctcacccaggacctctacgacatcgttggagcggccttcattgtcgaacccgacccgtacaaggcggcaaagctgatgtacgagcacatcatgaagaagaggaaggagctcggcatctga
>TGAM_2026|4.412129417189944
atgagcatggaggagaagctcaacgagctttacgaaaggaggaaaaaaattctcgcaatgggcggcgagaaggccgtcgagaaacagcacgccaagggcaagctcaccgcccgagagaggattgagaagctcctcgaccccggaagcttcgtggaaatcggcatgttcgtcaggcaccgcggaaccgagttcggaatggacaagagggaacttccggcggatggcgttatcactggctacggaaccattgatggtcgcctcgtcttcgtctacgcgcaggacttcaccgttatgggcggttctctcggcgagatgcacgcggcgaagattaaacgcgtcatggagctggctttggaggcgggcgccccggtcataggcctcaacgactccggtggagcgaggattcaggagggtgttgactcgctcaagggttacggtgaaatcttcaagatgaacacgattctcagcggtgttgttccgcagattaccgcgataatggggccgtgtgccggtggagccgtttacagcccggcaataggtgacttcattctcatggtggacaaccccgcgagcttcatgttcatcacgggcccgcaggtcgtcaaggccgttacaggcgttgaagtaactccggttcagctcggcggagcgatggtccacgcccagaaggccggtcaggcgcacctcataggcaagagcgacgaggaagttttgactttgataaggcgcctcgtgagctacctgccgtccaacaacatggagaagcctccgagggttaagacgagcgacttgcccttcaggaagagcgagaggctctatgagattgtcccggacgacccaaacaagccctacgacgtcagggacgtcatctacgagatagtggacagagacgagaacggcaacccggactttctggaaatcctcccctacttcgctccgaacgcggttgtgggcttcggaaggatgaacggccagaccgtcggtatagtcgccaacaaccccaagtatttcgcaggcgttctcgacatagacagctcagataagattgctaggtttgttagaacctgcgacgcctttaacattccgatagtcacgctcgtggacgttcccggctatttacctggcgttgaccaagaaagccggggaataatcaggcacggcgcgaaggttctctacgcctacgccgaagcaaccgtcccgatggtaacagtgattctgaggaaggcctacggtggagcctacctcgcgatgggaagcaagcaccttggagcggacttcgtcttcgcctggcccaccgcggaaatagcagtcatgggtccggagggagcggcgaacatcatattcaggaaggaaatcgcagcggctgagaacccggaggaagtgaggcagcagaagatagccgagtaccgcgagaagttcgccaacccgtacgtcgccgcctcgcgcggctacatcgacgacgtcatcgacccggcagagacgaggggcaaggtcataatggcgcttgaggccctcgagagcaagcgcgtcaaactcccgccgaagaagcacggcaacatacccctgtga
>TGAM_1577|4.410380400283264
gtgaaccaaatgaagaccgagagagcgaaggaaatactcctccagcttttgaagataccctcgccttcgggccaggaagacaggataatgctccacatcatggagttcctccataagctcgactacgacgtccacatcgagagcgacggcgagataatagacctcgtcgtgaaccctgaggcggagctcttctacgaggtccacgtggacacgataccgattcgcgctgagcccttcgtcaggggcaacataatctacggcaccggcgcgagcgacataaagggcggcgccgcggcaatactcctcatgcttgagagcctgaagagggaaaacaaggacctcaacgtcggtatcgtcttcgtcagcgacgaggagctcggcggtcgcgggagcgcgctctttatggagcgttaccggcccaagatggccgtcgttctggaaccgaccgaccttgaggtgcacatcgcccacgccggcaacatcgaggcctactttgaggtggatggcaaggaagctcacggtgcctgtcccgagagcggtgtcaacgcgattgaggagacctataagatgctcgaggagcttaaaaagctcgaacccttcaataccaagggcgagttcttcgacccacacattggaattcaggagctcgtctgcgagaaccccgtttacctcatccccgccctctgcaagggaaggctcgaggcgagactcttaccagagcaggaggtcgaggatgtcctcgacttaatggaccctatactcgacgagtacaccaagagctacgagtacaccgagatatgggacggctacaagctcgaaccggacgaagagatagtccagctagccaagaaggcgatggagaagacgggcctcgacgagttcggcggaatgaggagctggacggacgcgataaacttcatgtacaacggaacgaggacgatagttttcggcccaggcaacctcgacatctcgcacactaagttcgagcgcatagacgtcagggacgttgttacggcaagcgagttcctgaaggccctcaatgagatttacgggaagggcgactga
>TGAM_0116|4.402759970338199
atggtgacggcttttattttgatggttacggccgctggaaaggaaagggaagtcatggagaagcttcttgctatgcccgaggtcaaagaagcctacgttgtttacggcgagtacgacctcgttgtcaaggttgagaccgatactctcaaggaccttgaccagttcataacggaaaagataagacgcatgccggaaatccagatgacctcgacgatgatagcgatctga
>TGAM_1682|4.394555355794148
atgcacatcgagaggctcgattttgaaaactccccgtacctcggcgtttacggcttcgccaccgacagggtagcggtgattagagagggcctcggcgagaagaagcttgccacccttagggaagttctgaaggtcccgctcatcgagacgagcgtcatgaagtcgcgtatcgtcggcatattcgtggcgggaaactccaacgcgctcatagtcccctggtacatctgggacgccgagctcgacttcataaacgcccagctcagggagtacggaattgacatggaggtcgtccccttccagagcaggctcaccgcctttgggaacctgattctggccaacgacaaaggtgctctggtcagcaaggacttcacgagggaagaggcgaggaagattgaggacatactcggtgtccccgtcgagaggggagttatagcagactatacagcggttggaagcgttggcgtcgtcacgaacaaaggcggtctcgtgcacccagaggcgaccgacgaggagcttgagtggctgagcgacctcttcaaggtcgatgtatacgtcggaaccgccaacatgggcgtcccattcgtcggatcgtgtatgatagccaactcgtacggcgtcgtcgtcggacacctgacgacaggccccgagatagtgaagattgaagaagctttgggcttcctcggataa
>TGAM_1584|4.379847913301758
gtggttgacatggtggatgaaaagggtggaactccgaagaagctggaggaactcctaaatgagattgtagaagagatgaggaacgccaggagcgaggaggagctcgaagtcctcaggaagaaggcggacatactggaggacctcatagaggcctacgagggtgacaaggatttggagaagatacccctcctcatggagaaggtcggcgaaatggtggaggacatccttcagccactcaaagagctcctcaacgagctctacagccctgagagggttcaggcgatgggaaagagcgtggcggagttttataagagcctcgtcgaggcgggcatggacaaagaggcggcgcttgagcttaccaaggagtacatggactcgataaaccccggcaagaagctcatggagatgctcggcggccttatgaaggggcacggcggaaggttccagattccaggatttcctcatggacgtggaggagagagaaagaccgacggggagggcgaatga
>TGAM_0555|4.375612511708664
atgacggaaacgataaccatgagcgatgcaaaggctataatcgagaaccagattgaggagctcgcgaggaggaacagggaaccggagtggatgacgaggataaggtacaaagcgttagaagcgttcgagagggctccactgaacgaccctgtcataagcgaggagaggctcctccagttcatagccaagcccgagattgagggcctgcccgagaacatcgagagcctcgacgacctgccgccggagatgaaagctttgctcgacaggcttggtatttccgaggtcgagcagaagtacatcgctggtttagctgttcagaccgacaccggagtcatctacaaccagttcctccaggagtgggccaagaagggcctgatagtcctcccaactgaggaggctgtgagaaagtatcccgacctcgtcaaggagcacttcctcaagctcttccgcgttgacgagagcaagcttacagcataccatacggctgtgtggaacggtggaatcttcctgtacgtcaaagagggcctcaaggttccgttcccgctccacctgttcttcctgatacaggagagtgcattggctcaggcaccgcacatcatcataatcgccgagaagaacacggagtttcacctcatagagggctgtaccgctccaattctcgtcaagcactctctccacctcgacatgaccgaggcgtacttccacgagggggcgaagggccagctgaccgtcctgcagaactggccggagtacgtccacacgaggcccatgacgagggcaaaggttgggaagggggcgcgcttcatcaacaccaccgtcggcctcggaacagggaagagcaacgtcgcaaatccgaagtactgggtcgaggagaacggttacattgagctgaacggcattctcctcggccagaaggactggtttgttgatttaggcggtgagatgtacctccagggcaaaggcgctgggggaataaacgcgagcaaggccgtcataatggacgagagcaccgtgataacccgcggaatcataagggcagaagcgccgaagacgaagggtcacataagctgtgacgccctgctcctcagcgacaaggccacgatggagacctaccccgggctggtcagcaaggttgacgacgccgagctgagccacgaggccgctatcggcaagatacgcgaggaagagctgttctacctgatgagcagaggccttgacgaggaaaaagcgacacagctcatagtcaagggcttcctcgaaccgatgctcaaggacatcccgatggagttcctcgtcgagataaggaagataatagagcttgctgtaagcgggggcatgtga
>TGAM_1949|4.3648964084641095
atgaagaagattgaggcaataattctcgtggttgccaggcccggtactgaggaaaaggtctacgagaagctgaagaagcaccccaacgtcaaggagatatacagggtctacggtgagtacgacctgatcctaagggttgaggtcgacacgatagaggatcttgacagatttcacgatgaagtcctgaggaggatcagggagatagagctaactgagacgcttatagccagcacctacggcctaaaggagggctga
>TGAM_1164|4.363051177833686
atgatagtcgttttaagactcggtcacaggcctgagagagacaagaggatcacaacccacgtcgccctaacggcgagggccttcggggctgataaaattattatctcggcggacgaggacgagcacgtcagggagagcgtcgaggacgttgtgaggagatggggagggccgtttgagatagagtttaaccccagctggaagaaaatcctgagggagtggcgcgagaggggcgttatagtccacctgacgatgtacggggtgcacatagacgacgcaatgccgaagcttaaggaggagctgaaggccggaaaggacttcctcatcgtcgtcggtgccgagaaggttccgagagacgtttacgaactggcccactacaacgtggcaattggcaaccagccccacagtgaggttgccgctctggcggttttcctcgacaggctcctcgacggcgagggcctcaggaaggagttcgagggggcaaagctcaaaatcattccgcaggaaagggggaagagggtaatccagctcgacgggtga
>TGAM_1924|4.354964069918769
atggtagccgcgaagaccattaaaacccttgtctggaagtccgagcttccggacaacatcaaagaagagctctacaacaagctcatcgagtacaacaagaagtacaagctcaagaaggccgaggttgaggccatcatagaagatgccgtgaacgagtacaggaaggctctcgtcgaaccgggcgagccgataggaaccgttgcggcccagtcgataggagagccctcaacccagatgaccctcaacaccttccactacgcaggtgtcgctgaaatcaacgttaccctcggtctcccgaggatcatcgagatagtcgacgcgaggaagaacccctccaccccggttatgacggtcttcctcgatgaagagcaccgttatgatcttgaaaaggcgagggaagtcgcgaggagaatcgaggggaccacgatagagaaccttgcgagggagatgagcatagacatcctcaacttcgagttcatcgttgagattgaccccgagaggctcgagaagagcgggctcgacatggagaggattctcaagaagctgtccggttcgttcaagagcgctgagttcgaggcggaggggtactcactcatagtaaggccgaagaaggtaacgaagctctcagacctcagaaagctcgccgaaaaggttaaaaagcaccgccttaaaggcctgtctggcgtcggaaagaccatcataaggaaggaaggcgacgagtacgtcatctacactgaaggctcgaacttcaagcaggtgctgaaagttccgggcgtcgatccaacgagaacgagaacgaacaacatctgggaaatagcggacgtccttggcatagaagccgctcgcaacgccatcatcgaggaaatcgttaacacgatgcgcgagcagggtctcgaggttgatatcaggcacataatgctcgtcgccgacatgatgacgctcgacggtgttataaggccgataggaaggcatggaatagtcggtgagaagtcgagcgttttagcaagggcggccttcgagatcacaacgcagcacctgttcgaggccgccgagaggggagaagtcgatccgctcaacggagtcgttgagaacgtcctcatcggccagcccgtgcccgttggtacgggaatcgttaagctgacaatgaatctccccctgagaccgcaaagggagtag
>TGAM_0093|4.342979720820822
atgtcagactctgatagggttctgatcataaggaacctcacgaaaaggttcggcgaaaaacccgttctgaaggggatctccttcgaagttgagaggggagagacaaaggtcatcatcgggcccagcggggccggaaagagcaccctcctcaggtgcataaacagactcattgagccagatgggggggagataatattcaacggaaccaacatcctggaaaggggtgtggacataaggaagattcgagccaagataggcttcgtcttccagcacttcaacctgttcaagcacctcaccgcccttgaaaacgttaaaatcggcctcaaggtcgtcagggggatgagcgacgaagaagccgagaagaaggcaatcaaagccctcaggatggtccacctggaggaggacgcgttccacaagtacccggcccagctctcgggcggccagcagcagcgcgttgcaatagcgagggcactggcaatggagcctgagataatcctcttcgacgagccgacctcggccttagaccctcagctggccggagaggtgctcgacgtcatgcgcgagctcgcgaagaagaaggtcaccatgctcgtcgtgacccatgagataggcttcgccctcaacgccgccgacgaggtgctcttcttttacgacggtgtaatctgggagaagggaaagccggaggagatcctctacaacccgaagaggaaggaaaccagggagttcctgaagaggatagctgatctctcggtggggggaccgtga
>TGAM_1086|4.339911860888574
atggttgaggtcagacttgagaacgtcgttaaggagtttggtgataccgtcgccctcaagggcataaaccttcacataaagcacggggagctcttcacgctcctcggaccgagcggctgcggcaaatcaacaacgctgaggatcatagccggcctggactatccgacgtcgggtaaggtgtggttcgacgatcaggacgtgacgaacctcagctcaagcgaaaggggagctgtgcttgtcttccagaactacgccctgtggccccacatgaaggtctacgacaacgtggcctacggcctcaggctgaaaaagctccccaaggaggagatagacagaagggtgaagtgggcccttgagcttgtgaagctccaaggcttcgaggaccgctacccaacccagctgagcggcggtcagcagcagcgtgtagcgatagcgagggccctggtcgttgagcccaagctgctcctcctcgacgaaccgctgagcaacctcgatgcaaagcttcgccttgagatgcgttcggagataaggaggatccagcgcgagctcggtatcaccgttatctacgttacccacgaccaggaggaggcaatggcgataagtgacaggatagccgtgatgaacgtcggaacggtggagcaagtggggacgccgagggagatctacgagaggcctaggacggagttcgttgcgagcttcatgggcaagacaaacgttattcacgccaaagtcgtcgagaggaacggggaccgcgttacggttgagttcggaagcttccgctttgaggggctccactacaccggggaaaaggacgacgttgcacttgtcataaggcccgagaggattcacctcaagcccgttgaggacgccgtcgagatggagggcaaggtcgacctggtggagtactacggcttcttcgtcgaggtcgttggtatcttcgacgacacgaggctcatagcgaggagcataagcaccaaagacgtcgagaacctcaggccaaccatgccagtgaagttctacataaagagggaagacatcctcgtccttcccaaacagctctga
>TGAM_1677|4.339315491891617
gtgaagaacaggagggttttaaaggcccttgaggctggccccaagaccgttgaggagatagcaaaggagaccggactgggagtaatggaggtcaggagatacctcctccggttcgcggaagggggaaaggtcgagagcttcgagaaggacggcaaaatatactggaagatacgggagaaaaagcccgaggaggaagagttcaaatacgtttga
>TGAM_0510|4.338530022999715
atggggtttgccacagttgccctagtggtaattggcggttttctgcttttgctattgctcctgggagtgaaggtcataaggccgtaccagaagggcctcgttgagaggctcggaaagttcaacaggatacttgacccgggaatacacttcataatccccttcatggagcgcgtcaagaaggtggacatgcgcgaacacgtcatagacgtccctccccaggaggtcatctgtaaggataacgtcgtcgttaccgtcgatgcggtcgtttactaccagatcctcgaccctgtcaaggcagtctacaacgtgagtaacttcttgatggcgataatcaagctcgcccagaccaacctccgtgcgataataggtgagatggagctcgacgagaccctgagcggaagggacataatcaacgcccgccttagggaagagctcgacaagataaccgaccgctggggtgtgaagataacccgcgttgagatccagcgcatcgatccgccaaaggacatccaggaggcgatggccaagcagatgacggccgagcgtgaaaagagggccatgatcctcctggccgagggtaagaaggaagcggcaataagggaagctgaaggtcagaagcaggcggcaatactgaaggcggagggtgagaagcagaggcagatactcatcgcggagggccaggcccaggccataaagaaggtcttggaggccctcaagatggcggacgaaaagtacctgacgctccagtacatcgagaagctgcccgacctcgccaagtacggaaacctcatcgtgccttacgacactgaggccctcatagggctcctccgcgtcctccagaaggtcaaggacacaccacttccaaaaccgccggagcccccaaaggaagaaggcaaagaaagctccgaactcaaggacgaagacgttgagaaactcaagaatctgatggagtga
>TGAM_1987|4.3382865019961105
atgactctgcttgacccgcttgcgaacgctctatcccatataaccaacagcgagagggtagggaagaaggaggtctacataaagcccgcctcgaagctcatcggcgaagtgctgagagttatgcaggagaacggctacatcggcgagttcgagttcatagacgacgggagggccggcatctacagggttcagctcatcggcaagataaacaaggccggcgcgattaagccccgcttccctgttaaggcaaagaactacgagtactgggagaagaggttccttccagcgttcgagttcggaatcctcatagtgtccacctcccagggcgttatgacccacaaggaggcccgtgagaagggcatcggcggaaggctgatagcctacgtctactga
>TGAM_2047|4.331160188908452
atggagttgctcatcgtgaaggataggcgcatagactacgacggctccgcgatagggagccactgggcctacaggaacttcggaatccttggaaactcgctcgtcgtcttccgcggaaagtgcgacgtcaaggtcgaggaaatgattgacatagaggacctccgcgcgagcaaggaaatcaggagcgacgacatggtgcactacataatcgaggtcttcgacttggtcaacacgctcttcgcctcaactctgcaaaagctcttcatagcgaggctctgcgaggttctcggcgagtacggagtgaagaccgttagaaagggagacgacatctacgtgaacgggagaaagctcagcatctcgatagcaacggtttccccagtgagcgtcaaaatccacatcgggataaacgtcgaggccaagggcattcccgagggagtggaggcaatcggactgaaagagctcagaatcaccgaggttgaggagttcatggaaagaaccggaagggccctcgttgaggagttcaaaaaggtgaaaaaggacagcctgaaggtcaggtgggctcagtag
>TGAM_1737|4.3310040474270535
atgggagagaagcccgacaagtacgagattcttcaggatttgatgaggagacgaggcttcgcgtggggtagctttgaaatctacggcggttcacgcggattctacgactacggtccgctcggcgcgactataaagaggaagatagagcagaagatcagggaggcctttcagagggagggcttcttcgagctcgaaacgcccgacataacgcccgagaaggtcttcatcgcgagcggacacgttgagaagttcgttgaccctctcgtcgagtgcaggaagtgcggcgcaaggtttagggccgaccacatcattgaggaagccctcgggatggacgttgaaggtttatccgccgaagaactcacgaagctcatccgcgagcacgacattcgctgtcccgagtgcggcggcgagctgagcgacgtgtggtacttcaacctcatgttcgagacgaaaatcggcccctacggcgaccagaagggctacctgaggcccgagacggcccagggcatcttcgtgaacttcaaacgcttaaacgctttcgcgaggaacaagctcccctttggcgtattccagataggcaaagcctatcgcaacgagatttcgccgaggcagggtatgttaaggctcagggagttcacgcaggcggaggcggagatattcttcaaccccagcgagacagagcacccgcacttcgacgaggtcaagaatgaaaagctcaggctctacccgatagagcaccagctcaagaacctcggcgagatcgagctcacagccgaggaggcggtaaagaagggctacattatgaacaccttcttcgcctactacatggtcatggtgaagcgcgtcctcctcgacatcggcatcccggaggacaagatacgcttccgccagcagctccccgaggagcgcgcccactactcccgcgacacctgggacgcggaagtccacagcgagcgcttcggctgggtcgagtgcgttggaatagcgaacaggggagactatgacctgagcaggcacatgcgcgagagcggggccgaccttacggtgctaatccactacgacgagccgaagatagtcaagaggctggaggtcagcctgaacctcaagcgcgtcggcccgaagcttaggaaagacgccaagaggataaacgagctgataaaaagctggaacgaggagaagaagcgtgagctggtcgaaatccttgggaaagagggcaaaatcacgatagagggctacgagcttgagaaggacgacttcataataagggaagtcgaggagaagattaccggcgagaagatagtaccccacgtccttgagccgagtttcggcatagacaggcccttctacctgctccttgagaacagcctcgtcatcgaggaggacaggacttacctcaagctcaagaaggacatggcgccgattgaggttgccgttttgcccctcgtcgccaaggagcctctcaagagcatcgcctacgaaatctttagaaagctccagaaggcgggtttcatagtcgtctacgacgagaaagatacaatcggaaggcgttacctccgctacgacgagattggaacgccctactgcgtgacgatagacaaccagacgcccgaggatagcacggtgacgatccgcgaccgcgacacgagggagcaggtaagggtgagcatcgaggagctaccttcaaagctcagggagctgatcttcggggagtag
>TGAM_1943|4.320174314163657
atgctcgacataaagctcatccgcgaaaagcccgagctcgttaagaaagacctcatcaagaggggcgaaaccgagaaggtcaagtggattgatgagatcctcgaactcgacaggaagtggcgcgagaacctgaagaaaatcaaccagctcaggaaggagcgcaaccagctggcagtacagataggcaagcgcaagaaggccggagagccgatagaggacctcctcgcgaggagcaacgagatagtgaagcagattgaggagcttgagaaagaagttgaggccctgaagaagaaaatcgactactacctctggcgcctgcccaacatcacccacgagagcgttccggtcggcaaggacgacaccgagaacgttccaataaggttctggggcaaggccaaggtctgggagggcttcctcgaaagctttaaggagcagagcctcgggaagatggactacgaggttttgagctggaggccgaggcttcacgttgacatgctcgagcttttacgcggtgccgaccttgagagggccgcgaaggtcagcggttcgcgcttctattacctcctcaacgaactggtcatactggatttagctttaattcgcttcgccctagacaggctcatcgagaagggcttcacgccggtgatcccaccctacatggtgcgccgcttcgtcgaggaaggcgctaccacctttgaagacttcgaggacgtcatatacaaggtcgaaggtgaggacctctacctgattccgacggcagagcacccgctcgccggaatgcacgccaacgaaatcctcgacgggaaagatttgcccctcctctacgtcggcgttagtccatgcttcaggaaagaggccggaacggctggaaaagatacgaagggaatattccgcgttcaccagttccacaaggtagagcagttcgtctattcgaggcctgaagagagctgggagtggcacgagaagatcatagcgaacgccgaggagctcttccaggagcttgagatcccctaccgcgtcgtcaacatctgcaccggcgacttgggctacgtagccgcaaagaagtacgacatagaggcctggatggcaggccagggcaagttcagggaggtcgtctccgccagcaactgtaccgactggcaggcgaggcgcttaaacatccgcttccgcgacaagacccatgagaaaccgaagttcgtccacacgctcaactcaactgctatcgcgacgtcgagggccattgtagcgatactcgagaaccaccagacggaggagggcgttgtaaagctcccgaaggccctctggaagtacacgggcttcaaggagatcctgcccgcgagcatgaaggagaagtgctgtcaggactga
>TGAM_0486|4.319185858776784
atgccacaggtcgttgaagtcctcgttgagggaggaaaggcctcacccggacccccacttggtccggcaattggtccacttggattaaacgtcaagcaggtcgtcgatgagataaacaaggcaaccaaagagttcgagggaatgcaggttcccgttaagatcatcgttgaggatcccaagaagaagaccttcaggattgaagtcggtatcccgcccacaagccagctcatcaagaaggaactcggcatccccaagggttcaagcgagcccgtccacagcccggttgggaatctgacaatggagcaggtcataaagatagccaagatgaagatcgaccagatgctcgctccgaccctgaaggctgcttcgaaggaggtcataggcacagccctcagcatgggagtcaccgtcgagggcaaggatccaagggaagtccagagagagatcgacgagggcctttacgatgagctctttgccaaggcagaagaggccgaatga
>TGAM_1322|4.3185794431603
atgagctaccgcgaataccgcgacagggttctgaactttattgaggaccacgagcactggagggcccacacgataaacctcatagcgagcgagaacgtgacctctccgagcgtaacaagagcggtggcgagcggtttcatgcataagtacgccgagggctggccgaggcagaggtattaccaggggtgcaaatacgttgacgaggtcgaactgattggagtggagctcttcacgaagctcttcgggagcgatttcgctgacctgagaccgatttccggaaccaacgccaatcaggcggctttctttggcctcacccagccgggagacaaggctatagttctccacaccagtcatggtggacacataagccacatgcccttcggggcggcgggaatgagggggctagaagtccacacctggcccttcgacaacgaggccttcaacatcgacgttgacaaggccgagaagctcatccgcgagctcgagccgaagatagtcgtctttggcggctcgctcttcccgttcccgcacccggtcaaagagctcgcacccgtcgctaaggaggttggagcctatgttatgtacgacgcagcacacgtcctcggcctcatcgccggaaagcagttccaggatccgctccgcgagggagccgacataatcaccgcttcgacccacaagaccttccccgggccacagggcggtgtaatcctctacaagaagttcggtgaaacggaggagatagccaagctccagtgggccatcttcccaggtgtgctgagcaaccaccacctccaccacatggccggaaaggtaatcaccgccgcagagatgctggagtacggtgagaagtacgcggcccaggtcgtcaagaacgcgaaagctctggccgaggcgttagcggaggagggcttcaaggtcatcggcgaggacaagggctacaccgagagccaccaggtcatagttgacgtttcagacctccaccccgctgctggaggctgggccgcaccgctccttgaggaggccggcataatcctcaacaagaacctcctgccctgggacccgcttgagaaggtcaacgagccgagcggtctgcgcataggcgtccaggagatgacccgcgttggaatgttcgaggacgacatgaaggagattgctcacttcatcaggcgcgtcctcatcgacaaggaggatccgaagaaggtcaggcgcgacgtctacggcttccgcgccgagttccagaaggtatactactccttcgaccatggcctgccgctcagggaatga
>TGAM_1720|4.30937837782671
gtgatgggcttgatcaggagagaaactttcgtcgaggacatactcaaggacataagggctgtcatcaaccagatggttccaaaagaggcgaaggtgaccgaggttgagttcgaggggcctgagctggtcatctacgtcaagaaccccgaggcaataatgcgcgacggcgacctgataaggaaccttgccaaagtgctcaagaagaggataagcgtccgcccggatccggacatcctgatacctcccgagaaggctgaggagatgataaagcagatcgtcccgccagaggcggagataaccaacataagcttcgacccctccgttggtgaggtcattatagaggccagaaaacccggcctcgtgataggtaagaacggcgaaacgctccgcctcatcacccagaaggttcactgggcaccgaaggcgataagaacccctccgatacagagtcagacgatctactcgatcagacagatcctccagacggagagcaaggacaggaggaagttcctgaggcaggtcggcaggaacatctaccgcaaacccgagtacaagagtaggtggataaggattaccggccttgggggcttccgcgaggtcggcaggagcgcgctccttgtccagacggatgagagctacgttctggtggactttggtgtgaacatagccgcgatgagggatcctctcaaagcgtttccgcacttcgacgcccctgagttccgttacgttctcgatgagggccttctggacgcgataatcataacccacgcccacctcgaccacagcggaatgcttccctacctcttccgctacaagctctttgacgggccgatttacaccacccccccgacgagggatctgatgaccctcctccagcaggacttcatcgagatccagcacatgaacggaatggagcccctctaccggccgagggacataaaggaggtcataaagcacaccataaccctcgactacggcgaggtcagggacatagcccccgacataaggctcacccttcacaacgccggtcatatcctcggctcggccatagtccacctccacatcggcaacggactgcacaacatagccataaccggtgacttcaagttcatcccaacgaggctccttgagcccgccgtcagcaggttcccgcgagttgagaccctcgttatggagtccacctacggtggaagcaacgactaccagatgccccgcgatgaggccgagaagaggctcatagaggtcatccaccacacgataaagcgcggaggaaaggttctaatccccgcgatggccgtcggcagggcccaggagataatgatggtcctcgaggagtacgcgcgcgtcggcggcatagacgttccgatttacctcgacggaatgatctgggaggcaacggcgattcacacggcttatccagagtacctcagcagaaggctgagggagcagatcttccacgagggctacaacccgttcctcaacccaatattcaagagcgtcgccaactcgcgcgagaggcaggacattatagactctggagagccggcgataatcatagccacatcgggcatgctcgtcggcggtccgagcgtggagtacttcaagcagctcgcccccgatccgaagaacagcataatcttcgtcagctaccaggccgaggggacgctcggaaggcaggtgcagaggggcctacgcgagataccgctcgtcggggaggatggcaggacggaagtggttcaggtcaacatggaggtgcacacgatagacggcttctcaggccacgcagacagaagggaactcataagctacgtcgcccggttaaggccgaggccggaacgcgtcataacagttcacggcgagccccacaagtgcctcgacctcgcatccagtctgcacaagaagttcaacctctcgacaagggcccccaacaacctcgacgccataaggttgaagtga
>TGAM_0577|4.309027315812477
atggtcgagaaagtcaggaacatagtcgttgaggaactcgttagaactccggttgaaatgcaggaggttgaactcgtcgagagaaagggaataggccaccctgacagcatagccgacggcatcgccgaggcggtaagcagggctttgagcagggagtatctcaagcgctatggtataattctccaccacaacacggatcaggtagaggttgttggaggaagagcctacccgcagttcgggggcggtgaggtcataaagccaatttacatccttctctctggaagagctgtggagctcgtcgatagagaggagtttccggttcaccaagtcgcgataaaggccgcgaaggactacctcaagaaagcagttagacacctcgacatcgagaaccacgtggtaattgattcccgcatcggacagggaagcgttgatctggttggagttttcaacaaggccaaggagaacccgattccgctcgcgaacgacacttccttcggtgtcggctacgccccgctcagcgagaccgagaggatagtcctcgagactgaaaagctccttaacagcgaggagttcaaaaagaagtgcccagcggttggagaggacatcaaggtcatgggcctcaggaagggcgacgagatcgatctgaccattgccgctgcaatagttgacagcgaggtctcaaacccggacgactatatggccgtgaaagaggagatctacgaggcggcaaagggagtagttgaggagcacacccagaggccgaccaagatattcgtgaacaccgccgacgatccgaagaacggaatttactacatcaccgttaccggaaccagcgccgaggcgggcgatgacggttccgtaggcagaggaaaccgcgtcaacgggctcataaccccaaacaggcacatgagcatggaggcagcagccggaaagaaccccgtttcccacgtcggaaagatctacaacctcctttcgatgctcatagccaacgacatcgccgagcaggtcgaaggcgtgcaggaggtctacgtcaggatactcagccagataggcaagcccatcgatgaacccctcgtggcgagcatacagataatcccgaagaagggctactccatagacgtcctccagaagcctgcatacgagatagcagacgcctggctcgcagacgtaacaaagattcagaagatgatcctagacgacaagctcaacgtcttctga
>TGAM_1424|4.30807411450401
atggacgagtttgagaggctcctgaagaagtacgagcgcgttgataaggacggaaggccaattggggaacctaaagaggaggaaattgattacctcgctgagggcgagcaggaggagttcgtaaggattcccaaggaaaggatagcggttctcatcggtaagaaaggcagaaccaagagggagatagaggagcgtacaggcacgaagatagaggttgacagcgagacgggagaagttttcatcaccgccacgaagaagacgaaagatcccctcgccgtctggaaggcaagggacgtcgtcctcgccatcgggaggggcttctcccccgagagggccttccgcctgtttaacgagggtgagaccctcgagatcgtgaacttaacagacatcgtcgttggaaacgagaagaacgcccttccgagggtcaggggtaggatcatcgggcggagggggaggacgagggagattatcgaggagatgagcggtgccgacgttagcgtttacggaaagaccgtcgcgattatcggcaacccgattcaggttgaggttgccagaacggctgtagagaagctcgcaaggggctcgccccacggtgtcgtttaccgctacctcgaaaggcgcaagaaggatttggagcttgaaagttcggcctactacgaggccctcgagggcgggcccgagcctgaggattgggaggaggaatga
>TGAM_0833|4.306906755624849
atgccggtgattgaggttgcgaacgttaagaagtactacggcgaagtcagaggtgttgatggactgagcttctccgtagagaagggcgagatatatggctttctcggaccgaacggggctggaaagactacgaccgtcaaaatcctcgtgaagatcatcaaggactacactggagaggttagggtgctcggcaaagatttgagggagtggggtaaggagtactacaacaaaatcggcgtttccttcgagtttccggccgtttattcaaggctcaccgccagggaaaacctcgggttcttcgcgagcttctacaaaaagcacctcgaccccaccgaagtgctcaagatggtcggcctggaggagaaggcggacgaactcgttagtggcttttcgaagggcatgaagaagaagctcgacctcgcgagggctctgctccctgacccggaaattctcttcctcgacgagccgctcgaaggcctcgacccggcgagcgcgaggaggataaaggacctgctcctggagatgcgtgaaagcggaaagacggtcttcctgaccacccacaacatgtacgtggccgacgagctctgcgacagggtcgccttcatcgtggacggctccataaggcttgtggacaaccccggcgagctgaaggtgaagatgggcaagcggctcgttaaggtggagtacgtcgccaacggcagtgttgccgtgaaggagttcccgctggagaacatcggccagaacgaggagttccttagggtcattagggagcacgaagttaggagaataaacacggaggagcccaccctggaggagatattcctaaaggtgacggggaggaggctcgtatga
>TGAM_1875|4.287537556362843
atgagcgacgaaggatacccggctgaggtcatcgagatcgttgcaaggaccggtgtcaccggcggcgttactcaggtcaaggttaggatactcgagggacgcgacaagggtcgtgtcatcaggaggaacgttaaagggccagttcgcgttggcgatatagtcatcctcagggagactgagcgtgaggcgagagagatcaggaggaggcgctga
>TGAM_2032|4.286727457334541
atggagcacgtcatagcgctccaccaggtttacgccgagctgatattcaggggcctcaaaacggttgaggtcaggaagaggaaggccttcgacgaaggagacttggtgttcctctacatagcgcggggaaacccctacgagctgagggacacgctgaggaggctcaaccttcacgaggagcagacgctgacccagaggggaaccatagctggaggcttcgaggtcggagaggtgataaaggctgacctcgagaccctctgggagatggcgaaggaggcgagcggtttaacccttgtccacggtgagaacgggaagaactggctggccaactacatcaaggactacggctacgtcttcaccatcgagaggccgttcctcttcaaggaaccgatgagcagggaggagatgaaggagcgctatggagtccacgtcgaaggggtaatacacctgtcaagaaagacgaggaaaccctgggtcaaagctctaattgaagatctgctggcaagggattacttttatccctaa
>TGAM_0813|4.2862553794874465
gtggtggacatgggaaggctcttcggaaccttcggtgttcgtgggatagccaacgagaagataaccccggagttcgcgctcaagatgggcatggccttcgggacgatgctcaagcgcgagggaagggaaaaacctctagtggtagtcggcagggacacgagggtgagcggtgagatgctgaagagcgccctcatcagcggtctcctcagcgtcggctgtgacgtcatcgacgttggaatcgcgccgacccctgcaatacagtgggccaccagccacttcaaggccgacggaggagcggttataaccgcttcacacaacccgcccgaatacaacggcataaagctccttgaacccaacggtatgggcctcaagaaggagcgcgaagcggtcgtggaggaggtcttctttaaggaggacttcgacagggcgaagtgggacgaaatcggcgaggttcgcgaagaggacatcatcaagccctacatcgaggcgataaagagcagggtggatgttgaagcaatcaggaaaagacggcccttcgtcgtcgttgacacatcaaacggcgctggtagtctgactctgccctacttgctcagggagctcggctgtaaagtcgtcagcgtcaacgcccacccggacggtcacttcccggcaaggaaccccgagccaaacgaggagaaccttaaggacttcatgaagatcgtgaaggccctcggtgccgacttcggcgttgcccaggacggcgacgcggacagggcagttttcatagacgagaacggacgcttcattcagggcgacaagacgttcgcgctcgttgccgacgcggttctcagggaaaacggtggtgggctgctcgtgaccacgatagcgacctcgaacctgctcgatgacatcgcgaagaggaacaacgctagggttatgcgcacgaaggttggagatttaatcgttgcccgcgcgctcctcgagcacaacggaaccatcggcggcgaggagaacggtggagtcatcttcccggacttcgtcctcgggagagacggggcgatgaccaccgcaaagatagtcgagattttcgcgaagagcggaaagaagttcagcgagctgattgatgagctaccgaagtactaccagttcaagacgaagaggcacgtagaaggcgatagaaaggcgatcgtggcaaaggtagcggagcttgcaagggagaggggttacgagatagacaccaccgacgggactaagatactcttcccggacggctgggttctcgtgagggcgagcggaaccgagccgataataagggtcttcagcgaggccaggagcgaggagaaggcaaaggagtaccttgagctggggcttgagcttcttagtatctccactcgcgaggcctctggctaa
>TGAM_1149|4.277773440607868
atggagctgagctatcaggagaagctcacccttatcaagcttaacgaactgaaaagggctaaatttgaggagctcgttaaagctactggactcgagcaggtagcggtcatgagggctgtcctcggcctgcaggcgaagggcctggcgaaactccacgagaggagcgagaaagtcgttaagctcaccgagacgggaaagaaatacgctgaaatcggcctccccgagtggagggccctaaagctcctccgcgagaggggaaaggttacgctcgacgacctcagagaagtcctcagcgacgacgagcttaaaccgatagtcggcctcctcaggaaggagggctgggcaagcgttaggaaggaggacggcaagctaatcctcgaaataaccgagaaggggcttgaagctgaggagaggcccattgacagggccctaaaactcctcgccgagaaaaacgttgtcccagtcaaggaaattgagaagctcattcctgtcaaggagctcaagaggaggaaaatcggggaggaggaaaccgtaaccgagagaaccgtcgagattacaccggcaggcgaggagctggctccgaaggtagagctaaagagggaagtttccgtcctaacgccggaactcataaagtcaggcaaatggcgcgaggtagagttcagacgctttgatataaaggcccccgtgaggaggatttacccgggcaagaagcagccgtaccgcgctttcctcgacaagataaggagaaggctcatcgagatgggcttcatcgagatgacggtcgattcactcatcgagactcagttctggaacttcgacgccctcttccagccccagaaccacccggcgagggagtggacggacacctatcagctcaagtacccgaagagcggattcctgccagaggaggagctcgttgagagggttaagaccgcccacgagcgcggtttggcaggctcgcgcggctggggctatgtctggtctccagagagagccatgctcctcatgccgagggcacacggcactgctctaagcggtagacagctcgccaagggcgtcgaaatcccagggaagtacttcacaatccagcgcgttttcagaccggacgtcctcgacaggacgcacctcatcgagttcaaccagattgacggctttgtagttggagaagagctcaacttcaggcacctcctcggaatcctgaagcgcttcgcggtggaaatcgctggagcgaagaaagtcaagttcctgcccgactactatccgttcaccgagccgagcgtccagatgagcgcctaccaccctgaactcggctgggtcgagttcggcggtgccggaatcttccgcgaggagatgaccaaagctctgggcatagaggtcccggtcatcgcgtggggaatcggaatcgacaggttagctatgttcaagctcgggatagacgacatccgctacctcttcagctacgacctccgctggctgagggaagcgaagctggtgtggtga
>TGAM_1520|4.273326564424019
atggactgcacgaaggattactgcattaaggacataaacctggcaccgagcggggagaagaagattgactgggtctcgcgcttcatgcccgtcctccagatgataaggggggagttcgagagggagaagccctttaagggcgtcagaatcgccacgacgctccaccttgagatgaagacggccttcctgctcctgacccttaaggcaggaggagctgaggtctcggccgcggccagcaatcctctctcgacgcaggacgacgtggtcgcggccctggcaaaggccggcgtcaaggtctacgcgattagaggagagagcagggaggagtactacgagaacatgcacagggctttggacataaggcccaacatcatcatagacgatggtgccgatatgataagcaccgtacaccgcgaaaggcctgagttaatagacgaaatctggggcgcaagcgaggaaacgaccaccggggtaataaggctccgcgcgatggagaaggacggggttctgaagttcccaatcatagcggtcaacgacagctataccaaatacctcttcgacaaccgctacggaacgggacagtcaacgtgggacggcataataagaaccaccaacctgctcgtcgccggaaagaacgtcgtcgttgtcggctacggctggtgcggaaggggaatagcgatgcgcgcttgcggtctcggcgcgacggtgatagtcgtcgaggttgacccgattagggccctggaggcgaggatggacggcttcctcgttatggacatgaaggaggcggcaaaggtaggcgacatcttcgtcacctctacgggcaacatcaagtgcattcgcagggagcacttcgagctcatgaaggacggcgtcataatggccaacgccggccacttcgacgtcgagatatggaagcccgaccttgaggagctcgccgttgagataagcgagccgaggcccaacatcagggagtacaagcttaaggacggaaggaggctctacctcttggcagatggaaggctcgttaatttagcggcggcagacggccacccggcggagattatggacatgagctttgccctgcaggccaaagcggcgcagtacatcaaggagaaccatgagaagcttgagccaaaggtctacgtcctgccgagggagattgacgagatggttgcgaggattaagctgaacgcgatgggaataaagattgaggagctcaccgaggagcagaagaaatacctggagagctgggagcacgggacgtag
>TGAM_1684|4.2730644093745225
atggcgagaaacaagccgcttgcaaagaagctgaggctcgctaaggccgctaagcagaacaggcgcgttcccgtctgggttatcgtaaagaccaacaggaaagttatgacacacccgaagaggaggcactggaggagaacaaagcttaaggagtga
>TGAM_0212|4.268683585363065
gtgttgaaattggagtttaaggttaccccctgggacgttgagggcatggtggactacgacaagctgatagagcagttcggaaccagcccgctgacggacgagctgcttgagaggaccgcaaggctcacgaagagcgaattgcccatttacttccgcaggcgcttcttcttctcccacagggactacgacaagattttggaggactacgagagcggaaggggcttcttcctgtacacggggaggggcccgagcgggccgatgcacataggccacataatccccttctacgccaccaagtggctccaggagaagttcggcgtcaacctttacatacagataaccgacgacgagaagttcctcttcaagaacctcaccctggacgagaccaagcgctgggcctatgaaaacatcctcgacatcatagcggtcggcttcgaccccgacaagactttcatcttccaggacagcgagttcaccaaaatctacgagatggccctgcctatagcgaagaagataaactactcaatggccaaagctgtcttcggcttcaacgagcagagcaagattggaatgattttctatcctgccatacaggccgcaccgaccttcttcgagaggaagcgctgtttaattccggcagcaattgaccaggacccctactggaggctccagagggacttcgccgagagcctcggctactacaagacagctgcgctccactcgaagttcgtcccaccgctgacgggtcttgaggggaagatgagcgcgtccaaacccgagacagcggtttacctcaccgacgaccccgaggaagctggaaagaaaatctggaggttcgccctaaccggcggtcagcccactttaaaggagcagagggagaagggcgggaacccggagaagtgcgtcgtcttcaagtggctggagatcttcttcgaagaggacgacaagaagctgatggagcgctaccacgcgtgtaaagctggagagctgacgtgcggtgagtgcaagcgctacctcatcaagaaggtgcaggagttcctgaaggagcaccagaagaagcgcaaggaggccgagaagaaggtggagaagttcaaatacacaggtgagctcgcgagggagcagtgggagagggccatccccgagaagctccggtga
>TGAM_0920|4.265761836369759
atgaccgagaagttcgattacaaagagctcggccttaaggtcggccttgagattcacagacagctcgataccaaaaagctgttctcgcccgtcccgagtgagctgactgagaaggttgacttcacctttgaaaggcgcctcagacccacgatgagcgagctcggcgagatagaccccgcggcacttgaggagttcaagaagggaaggaagtacatctacgagggcaactacgagctgagcgacctcgtttacatggacgaggaaccgccgagggggcctgacagggaagcccttgaggttaccctccagattgcctacctgctgaacgccaagcccgttgacgaggttcacttcatgcgtaaaatcgtcatcgacggctcgaacgtctccggcttccagaggacggcgataatagcgctcgatgggaaagttgacacgccttggggaagcgttgggatcccgacgatatgccttgaggaggacgcctgcagaatcgtcgagaggaaggagaaggaggtaatctaccgccttgaccgcctcggtattccgctcgttgagataagcacgaccccagacatacaccacccggagcaggccaaggtggtcgctaaatacatcggcgatgccctgagggcaactcggaaggtcaagcgcggtcttggaacgataaggcaggatttgaacgtctcgattaaaggtggcgcccgcgttgagattaaaggtgtgcaggagctcgacatgattccgctcatcatcgagagggaagtggagagacagctcaacttactcaaaatccgcgacgagctccgcgagaggggcgttaggcccgaggacattaaggaggagttctacgacgttaccgacgtcttcgagaacactgagtctaagataatcgcgcggacgataaagaagggcgggaatgttttggccgtcaaactgccgaagttcaggggtttaatcggcagagaaatccagcccggcaggaggcttggcaccgagatggccgacagggcgaagaagtacgtgaagggcatcttccacatcgatgaattaccgaattatggaattacagaaaaagaggttaatgcagttattgaaaaactcggcctcggagagctcgacgccttcgtgctggttgccgccgatgaggagactgcgaagaaagccctccgcgaggtcatcaagcgcgcaagggaagctatcgagggcgtcccagaggagacgaggagggccctgccggacggaaacacccagtacatgcgcccgctccccggaaaggcgaggatgtaccccgagactgacataccctcgattttcatcccgcctgaggagaaagagaggattaaggcaaacctcccagagctcccgcaggagagggtcgagcgctacgtgaaggagtacaggattgacaagagcttggccgagaccctcgttaacgacgagcgcgacgagctcttcgaggagctcgtgaagaagggcgtaaaaccctcgctggccgcttcaatcctcgtggtcgtcctcaagggcctcaagaaggaagttccaattgaaaacatcacggacgaccacatcagagaggccttccagctctacaccgagggcaagatagccaaagaggccttcgaggagatattcaaggagctcgcactccacccggagaagagcgccgcccaggtggcagaggagaagggactaaccctgctcagcgaagaggaagttgagcgcatcatagacgaggtcgtccagcagaacatcgaggtcatcaaggcgaagggcatgggagcgatgggcatgataatgggaagggcaatggcgaagcttcgtggaagggccgacggcaagctcgtgagcaccctggtgagaaggaagattcaggagctgagctaa
>TGAM_0608|4.263176551671305
atggccgaaagcagtttaagctccggggagaagtgggggttggtgattcggatgactcagcttgggaaggtcttgaaggaagttgaaggcctgagagacgagatgataaagacgctcgtcgagctgattaagattccggccataagccccgactacggtggtgagggcgaatacgacaaggcccagaagttgcttgagattatcagagactggcccttcgacaaggtcgaggtctacaacgcgcccgacaagagggccaagaacggggtcaggccgaacatattggcctattactacggcgagaaaggcgaggaaagcgagagactctggattctcacccacctcgacgtcgttccgcccggggacctgagcaagtggaccgttaccgagccatttaaaccgctcgtcaaggacggcaaggtctacgggcgcggaagcgaggacaacgggcagagtttggttgcttcgctttacgcggtgaaggccatgatgaacctcgggataaggccgaagaggacggttattttggccttcgtcagcgacgaggaaaccgggagcaagtacggaatcgaatggttgatgagggaacacccagagctcttcagggaagatgacctcgttctcgtccccgacggtggaaacgaggacggaacgttcatagaagtcgctgaaaagggaatcctctggttcaagctaagggtcagggggcagcaggtgcacgcgagcatgccggacaagggcctgaacgcacaccgcgttgcacttgatttggcctacaacctcgacaaaaagcttcacgagaagtacagcgagagggacgagctcttcgagccagctgagagcaccttcgagccaacgatgggaggaaacccagcagacagccccaacataatccctggagagcacgaggtcgttttcgactgcagggttctgccaaggtacagcctcgacgatatcctcaaggacgtcgagggcgtcgtggaagaagttaaggagaggcacaggaaggagcttgacgggaaggttctcccagaaatcgaggtggagattcttcagagggcagacccggccccgccgaccgacccggagggcgagatagtgaaactcctgaaggaggcgataaaagaactccgcggaaaggaagccaaggtcggtggaataggcggtggaacctttgcggcgttcttcaggaggaaggggattcccgccgttgtgtgggcgacgctcgacgagatggcacaccagcccaacgagtacgcgaagattgacaacatggtcgaggacgcgaaggttatggctgctttggcgcttctctga
>TGAM_1286|4.2601684887357445
gtgagagagatggcaaagaagtttaaacaggccgaggtcaacattggaatggtaggtcacgttgaccacgggaagacgacgctcaccaaggctctaaccggaatatggaccgacacgcacagcgaggagctcaggagaggtatcacgataaagataggcttcgcggacgcggagataaggaagtgcccgaagtgcgggcgttactccacttctccggtctgcccgtactgcggcgccgagacagagttcgagaggcgcgtttccttcatagacgcgccgggccacgaggcgctgatgacgacgatgctcgctggagcctctctcatggacggtgccgttcttgtcgttgccgccaacgagggggtaatgccccagaccagggagcacctcatggccctgcagatagtcggcaacaggaacatcgttatagcgctcaacaagatcgagctcgttgacagggagaccgtcataaagcgctaccaggagatcaaggacttcatcaaggggactgtcgcagagaacgccccgataatcccgatttctgcattgcacggcgcgaacgttgacgtcctcctcgcggcgatagagaagttcatacccactccaaagcgcgacccgaacaagcctcccaagatgctcgtcctgaggagcttcgacgtaaacaagcccggaacaccgccggagaagctcatcggcggtgttataggtggttcgatagtccagggcaagctcaaggtcggagacgagatagagatccgcccaggggttccctacgaggagcacggcagaatcaagtacgagccgataacgaccgagatcgtctcgcttcaggcaggtggaaggttcgtcgaggaggcctatcccggtggactcgtcggcgttggaacgaagctcgacccctacctcaccaagggtgacctaatggctggaaacgttgtaggaaagcccggaaagttaccgcctgtgtgggacgagctccgcatcgaggttcacctgctcgagcgcgtggttggaaccgaggacgagctcaaggttgagcccatcaagaggaaggaggttctcctcctcaacgtcggaacggcaaggacgatgggcctcgtcaccgggctcggcaaggacgaggtcgagctcaagctccagattcccgtctgcgctgaggttggcgacagggttgccataagcaggcagatcggaagcaggtggcgcctcatcggctacggcttcataagggagtga
>TGAM_1646|4.259348875686326
atgaagaagtttcctgctaagcttgcttcttgggaagacattgagagatgggccaaggagggggcctggaaagttttggaggacggctggaggcctgacgttatagtcggccttgcccgcggcggctgggttccggcaaggctctactgcgactacctcggcgtgaaggatttggtcagcctgaaggtcgagcactggggtgttaccgcaaccccggatggcaaggccaggctcaagtacggcaccagctacgacttgggtggcaagaaggttctcatcgttgatgacatcagcgacacgggcgagagcttaaccctcgccaagaactacgtcgagaaccagaagcctgccgagataagaacagctacgctcctcacaattaagggttcgcgcttcaagcccgactacttcggcgaggaaatcgactgggcgtggatagtcttcccatggaacttcgttgaggacatgatcaacctcgtgaacaacatcctagacgagaaggaagcggtgagcaccgacgagatagtcgagctcttcaaggaactccacggaatggaggttccgaagggcaagctcgaggaagccctcaggatggcagagaggaggaaggtttttaagttccgcgacgggaagtggcgcaaagcctga
>TGAM_0261|4.252742043614943
gtgatgaagatggccgttaggaagccccctatcacaactcgcgagtactgggcgcccggtcacgccgcgtgtgccggctgtggctgtgcaatcgctcttaagctcgccacaaaggccttcagcgaggctatggaggaaaagtacggcgacccgaacgccttcgccatagcccaggccacgggatgtatggaggtcgtttcggcggtcttcccctacaccgcctggaaggttccatgggtgcacgtagcctttgagaacgcggccgccgccgcgagcggtattgaggccgcctggaagaagaagggactcaagggcaagatacttgccataggcggtgacggtggtaccgccgacataggccttcaggccctcagcggtatgctcgagaggagacacaacgtcgtttacctgatgtacgacaacgaggcctacatgaacacgggaattcagcgctcaagctctaccccctacggagcctggacgaccacctcacctcccggcaagtactccatcggtgaggacaagcccaagaagtgggtcgccctcattgctgcggcccaccaggttccatacgtcgccaccgcgagcataggcaaccccttcgacttcgtcaggaagatgaagaaggccgctaaggtcgacggcccggccttcgtccaggttcactgtacttgcccgaccggatggaagagcccgctcgagaagggcgttgaaatagctaggctcgccatcgagactggaatatggccactcttcgagatcgagaacggcgacttccacaacatcaagatacagagcccaggaggaggcgcgaaggtcaagcgcgagggaggcaaagtagttgccatcgagttcaagaaacccatagaggagtaccttaagttgcagggcaggttcaagcacctcttcaagaggccagaggcaatcgaccagctccgcgagcagataaaggccatgtggaaggtcctcggcgtcgaggtcacgcttccaaagccggaggagtga
>TGAM_0987|4.2501421823520324
gtggttgagatggggctgttcgacgaaggaagaacggactgcgttaaggaactgctccgtccggcagagcgtgtcctcaaggaaggcctcgacgtggcggcggaagactttgagaggagggaaaggctctggaggcagataaaggagaactacgaccgctaccttgatggggagtgcggcgggttcctaagggacctggacgcccatttccgcgccaagttcgagggggccctggcaatactcgcctggagctttaaacagaacggcgagctttaccagccggccagcaggaggtacagcgatcgggaacttgaggccctcgagagggtcctcagctacaacgtcttcgagatctacaccaaggacgacgtcatgaggatgataatgcacagggacaccaacatcctgaaccttctgagggactactaccggggcgtggataagtggatagatgacttcctcaaggatccgacggtaaagctcgccctcaggggcttcctcaagacaaaatgggactcctacaagggcaaggtgaacgcggccctcagtgaggcgatcgcccgctttgactggatgagggactaccttctgatggaagacgagaggacggaggccgttgaaaaggcctacaggcatcaggtggagaacctgaggaaacagatggaagagatgcggaggaacttcgaacgggagagggaggagcttgagagaagactcagaacggccagagacgaagagatcgagaggctgaagagggagaaagaagaactcagaagacagttcgaagaggagaaggcaaggctcatcgaggagatcagcagaatgaaggacgaggaagcgaggagaatgctggaggaagagctcagcaggatgcaggaggagatgacagcaagcgtaagggcgatggaggaggagatacaccggaaggagctcgaactcagacagaaagagatggagctccgcaggaaggagctcgaactgaaggcgaaggaagacgagatttcgagacggatcagagaagtaatggagctagctggaaaggtcgagaagggctcgcgctttgtgaaggttgacgaggccaagatgatggagatgaacttcgcgggcagaatgcttgccaagttcaaggacgaggttaagctcctcgggaggacgttcaaagtcgaggccgttgaggagagggcgaccttcgacaaggagcgctacgaaggaaagctgagcgagagggacatcaagaacctcccggacaacaccgaagttgttgtcaggctgagggagaagaagctcctcggcaagaaggaggaaataatcgtcagggcacgcttttacggaaggcccgagcgctacgccgatgtcggcttcgacaccgatccgctcgagctggccgatatcaacgcactcctcgtggacgcgaagagagaagcgaagaacggccgcatcgtcctcctcgttgcatcccctacgggcttcgagaggaggataacgaactacatcaactcgaacgagttccacaggaacttcatatccgagaacgtctccttagctttgctcgaccttgagagcggggagctgatctacaacccgcacgatgagtacgcgagggcctttgagccgatgcttcgccttgagagggacgaagagcttctcgcccgggttaaggagtttctcgaaggcaggattctggagaggggctacgtaaggctcgaagaagcggttgagcacttcgccgaggatctggtaaagagggcctttcatgagctcaggaacgagaagggctacctcacgaagttcatcgagggtgtcggctacgtcctcgtgaaggaggggttcctctga
>TGAM_1776|4.245246416553851
atgaagaggaagaagcacgtcctgcatcagattttgtccgaaaagaggaaggcagaaagaataaggggtggtaatatgtcagccaaggatgaatttggaacgaccaagtatattatctacgcagaatttgaggcgaacggtgtcgttgagaggcccgacgttgtcggtgctatttttggacaaaccgaaggccttctcggggatgacctcgacctgagggaactccagaagaccggaaggatcggcaggattcgcgttgaggttcacacaaaggcaggaaagacctacggaacgataacggtcccgtcgagccttgacagggtcgaaactgcgatcctcgccgctgcccttgaaaccatcgaccgcgtgggcccggccgaggcccacataaaggttctccgcatcgaggacgtcagggcaaccaagaggaagtacatcatcgagagggccaaggagatactcgaaaccctcatggaggaggagattccagagacccaggagctcaccgaagaggtcaagaaggccgtccgtgctaaggagcttatagagtatggccctgagaagcttccagctggtccgcacgtcccgttctccgactcgatcatcgtcgtcgagggcagagcggatgttctcaaccttctcaagcacggcataaagaacgcgatagccgttgaaggcacatccattccggaaacaataatcaagctcagcaaggagagaatagttaccgccttcaccgacggcgaccggggtggagagctcatcctcaaggagctcctccaggtggcagatgtggactatgttgcccgcgccccggagggcaaggaggttgaagagctcaccaagaaggagatagtcaaggccctgaggagcaagatcccggccgagcaagtcataacggagatgttccacaagggcaagaacttctacgagattctcaaagaaaaagaaagaactgcgccctccaaggaggtcaagcccgctccaaagcacgagccaaagccccagcccgtggagcagaagccgagggaagagaaaataatccggcccatccagcaggcaaagagcccggagatagaaaagttcgagaagttcatagagcgcgttaagaaggagcagacggccatactccttgacgagaacatgaacgtcatcgccgagattcctgttagggatctgctcacgacgatctctaccagggataacatttacgccatagtcttcaacgggataatcactcagaggctcatagacatagtcagcgagaacaacgtccgctacctcgtcggggcgaggaaggccaacgtcgtcagaaggccggtgaacctcaagatactgacctttgccgagtga
>TGAM_1414|4.2451361123512985
atggtcgcgataatagttcacggtggcgccggcacgataaggaaggaggagcgcattccaaaggtcattgagggcgttagagcggccgtcttagcgggctggcgcgagctgaagagaggttctgcccttgatgcggtcgaggaagctgtaaaggcccttgaggacaacccgattttcaacgctggaaccgggagcgttttaaccctcgacggcagggtcgagatggatgcggcaataatgcgcggaaagacccttgaagccggtgcagtcgctggaatctggggcgttaagaacccgataagcgtcgcgaggaaggtcatggagaagaccgaccacgtccttttaataggtgacggggcggtaaagttcgcaagacttctcggcttcgaggagtacgaccccataaccgaggagcggctcaagcagtgggaggaactcaggaaaaagctcatagaaaagggcgaaacgaggcactggaagaagctcaacgagctcatcaaggagtatcccgaggttttaaggagcaccgtcggagcggttgccttcgacggcgaggaggtcgttgctggaacatctaccggcggcgtcttcctcaagatgttcggccgtgttggcgacacgcctataatcggtggcggaacctacgccaacgaggttgccggcgcttcctgcaccggcctcggagaggttgccataaagctcgcactggccaagagcgccaccgacctcgtcaggctcggccttgacgctcaatcggcgagcgatgccgcgataagcctcgccacgaagtacttcggcaaggacacgatgggcatcataatggttgatgcaaggggtaacgtgggcttcgccaagaacaccaagcacatgagctacgccttcatgaaggacggcatggacgagccggaggctggtgtttag
>TGAM_1612|4.238344432184067
atgcttgcgaagaggataatagcggccctcgacataaaggaaggccgcgtcgtgaaggggattaagttcaaaaacatccgggacgcgggcgacccgatagagctggcgagacgctacgagaaggagggaatagacgagatagtcttcctcgacattacggcatcgtacgagaagaggggaatcctgctcgacctcgtcgagagaattgctgaggagatatacgtccccttcacggttggcgggggcataagaaccgttgaagaagccagggagataataaagcgtggcgccgacaaggtcttcataaacacggccgccgttgaccggccggaactcgttagggagatagcccaggtggttgggacggcgaacctcgtcattgccatagacgccaagtggaacggctccttctgggaagtctacacccacggagggaggaaggcaagggggatcgacgcccttgagtgggcgagaaccgtcgagaggctcggagctggggaaatactcctcacgagcatggacaccgacgggacgaagatggggttcgacataccactaaccaaggccgttgcagaggccgttgatattcccgtcatagcatctggcggggcaggaaggccggagcacttctatgaggccttcaaggcgggggccgaggcggctctggccgcttccatcttccactacggtgagtacacggtcggggagctgaaggagtttctggccgagaggggaattcctgtcaggctggactactga
>TGAM_0242|4.238022359818091
gtgatgggaagaaggctcaagtcggtctgggtctatcacgttgatgcgggctcatgtaacggctgtgacatcgaggtgctcgatgtactcagcccctactacgacctcgagaggctcggtgtcaaggtcgtccccaacccgaggcacgcggatgcgctcttcatcaccggtccgcttacaaggcaaacgaggatagcgctcaagaaggcctacgaggctatgccccccaagccgaggatagtggttgccgtgggtacgtgcgcctcgagcggtggaatcttctacaacagctacgccctctacaacacctccccccagcgcggaagagacaggctcaggagcggtgggccggagatgatagtgccgatagacatgtacatccccggctgtccgccgagtccggaggagatactctacggcgtggcccagctcctcggcatcaaggagaagaagatgaagggcgaatactggattgcgctcccgccgaaggagacaccgagcaaagagaacgaggtcgagttcagaatccccgacaggccgataccgctccgctactggctcacccttcgcgaggagctcaggcgcgtcataggctactacgacagggaagcggttctcaacgacttcatggcgttggtcgagaaggccttcgaggatgagaacccgagggagaagctccacgacctcgtcacgggatacttcctcaaggagaaggactccagggtaaaggtcgccatgcgcttcctcgaaaacgagttctggaggctgtacgacgagtatcactctctcggagaggccctcaggaagaagtaccccgtgacggcgggtgtctga
>TGAM_0114|4.232903762763394
atgagcggtatcgaatggaacgagaagaccttttctcggttcgcctacgtgaacgacccgaggattaaaggctcgagaatagcctacaccctgaccaaggtcaacatgaaggacaataagtatgagagcacggtggtcgttgaggacattggaaagggctcaaggcgtttcatagagaacgcctcaatgccgaggctctcgcccgatggcagaaagattgccttcacgaggcccaacgaggagaagaaggaaactgaggtctgggttgccgagctcgaaacgctctcggcaaagaaggttctctccgccaaaaacatccgctccctccagtggaacgacgactcgaggaggcttttggtggtcggcttcaagagacacgacgatgaggacttcgtcttcgacgatgacgttcccttctggttcgacggcatgggcttcctcgacggcgagaagacgaccttctgggtcctcgacacggagagcgaagagatcatagaggagttcgagaagccccgtttcagctcgggcctctggcacggcgattcgattgtaatcaacgtcccgcacagggaaaacggaaagccggccctcttcaagttctacgacataatcctctggaaggacggaaacgaggagaagctcttcgagcgcgtttcctttgaggcggttgattcagatggaaaagccattctcctcaggggcaggagggagaagaagttcatcagcgagcacgactggctctatctgtgggacggcgagctcaagcccgtctacgagggcccgctcgacgtctggggcgcgaagctcaccgggggcaaggtctacttcctcactccagattcgggcagggtgaacctctggctctgggatggtaaagccgagcgcgtagtagctggcgaccactggatttacggcctggatgccagcaacggaaaggccctactcctcataatgaccgccacgaggataggcgagctctacctgtacgacggcgagctcaagcaggtcaccgactacaacggcccgatattcgccaaactgaaaaccttcgagccgagacacttccgctttagaagcaaagacatggagatagacggctggtacctcaaaccggagctcaaggaggatgagaaggcccctgtgatagtcttcgtccacggcgggccgaagggaatgtacgggcaccgcttcgtctacgagatgcagctgatggcgaacaaaggttattacgtggtctacgtcaatccgcgcggcagcgacggttacgacgaggacttcgcccttcgcgtccttgagaggactggcttagaagacttcgaggacataatggccggaatagaggagttcttcaagctcgaaccgcaagccgacagggagcgcgttggaataaccggcataagctacggcggcttcatgaccaactgggcgttaacgcagagcgacctcttcaaggctggaatcagcgagaacggcataagctactggctgacgagctatgccttctcggacattggcctctggttcgacgtcgaggtcatcgggccaaacccgctggagaacgagaacttcaggaagctaagccccctgttctacgcaaagaacgtgaaggccccgattctgctgatacactcgctggaggactaccgctgtccgctcgaccagagtctgatgttctacaacgttctgaaggacctcggcaaggaggcctacatagccgtcttcaagaaaggcccacacggccacagcatcaggggaagcccgaagcacagggcgaagcgctacaggctcttcatcgagttcttcgagaggaagctcaggaagtacgaggagggcttcgacgtggagaaggttctcaagggcggggaggaatga
>TGAM_1600|4.229802813600532
atgagtgaggtcgtgaagccgcagggcaagctcatggccatgctctcccccgtttcaaacttccatctcgagtcctcggagacatgcctgtcaatactcgcggcggtgctcaggaggaagggcgagaaggacgtggtgatactcagcaagggacactccgctccggccttctacgttatgctccacgagatgggccttctgagcgacgaggagctctacagcttcgccgacatagacggcctcccgagccacgtcatgcgcgggcttcccttcatagaggtctcgagcggctccctcggccaggggctttcggttgcaaacggaatagccctcgcgaagcgcattgacggcgaggagggcaggatatacgtcattctcggcgatggagagctcgatgagggccaggtgtgggaagcggccatgacggcggcgcaccacaggcttgagaacgtcatagcaatcgtggacaggaactacttccagctgacgggaaagaccgaggagatactcaacaaggagccgatagccgagaagtggcgggccttcggatgggaggtcatcgaagttcccaacagggaggaggagatagagaaggccctggagcgggctgaggaaatcaagggcaggcccaaggtcgtaatagtgaggtgggaggggtga
>TGAM_1505|4.229586840497357
atggttccgctgaagaggattgacaaaatccgctgggagattcccaagttcgacaggaggatgcgcgttccgggcagggtttacgctgacgaccagctcatcgagaagatgcgtcaggacaggactctggagcaggccgccaacgtcgccatgctcccgggcatctacaagtactcaatcgtcatgcctgatggacaccagggctacggcttcccgattggaggcgtcgcggcctttgacgtgaaggagggcgtcataagccccggaggcgtcggatacgacattaactgcggcgtcagactgattagaacgaatttaacggaaaaagaagtcagaccacgcatcaaggagctcgttgacacgctcttcaaaaacgtcccgagcggacttggaagcaagggaagggtgaggctccactggacccagctcgacgacgtcttagcgaacggcgccaagtgggctgttgacaacggctacggctggaaggaggatttggagcaccttgaggaaggcggaaggatggaaggggccgacccgaacgccgtcagccagagggcgaagcagaggggagcgccacagctcggctccctcggttccggaaaccacttcctcgaggtccaggtcgtcgataagatattcgatgaggagatagccaaggcgtacggcctcttcgaggggcaggttgtggtaatggttcacaccggttcgcgcggtctcggccatcaggtggcgagcgactacctcaggataatggagaaggccaacaggaagtatggaatcccctggcccgaccgcgagctggtgagcgttcccttccagagcgaagaaggccagaggtacttcagcgcgatgaaagctgccgcgaacttcgcctgggccaacagacagatgataacccactgggtcagggagagctttgaggaggtcttcaagaggaaagcagaggacatggagatgcacatcgtctacgacgtggcccacaacatagcgaaggttgaggagcacgaagttgatggaaagaaggtcaaggtcgtcgtccacaggaagggagcgacgagggccttccctgcaggccacccggacgtgccgagagcctaccgcgacgtcggccagcccgtccttattccgggctcgatgggaacggcgagctacattctggccggagcagagggttcaatgaaggaaaccttcggttcgagctgtcacggcgccggaaggctcctaagcagaaaagccgcaacgaggaggtaccgcggtgacagactgagaagcgagctccttcagagggggatctacgtccgcgcggcctcgctccgcgttgtggccgaagaagctcccggagcctacaagagcgtcgataacgtcgtcaacgtcgtccaccaggctggcatagcaaagctcgtcgcgaggatgcgcccgatgggcgtcgccaagggctga
>TGAM_1722|4.228380013839
gtgatctttgggagaggcgaggagaacgtggaggaaataaagctcagggttgcagaggccctgaaggtggacgttggcagggggatagtgaggttcgacaagcagtaccagcggaagctcggcgtatccaccggggacatagtcgagctcataggttcgcgctcaaccgccgcgatagtggctaacgctcacccggacgacaggggcctcgacatcattaggatggacggctacatcagaaagaacgcgggggttagcataggcgactacgtgacggtcaggaaggcccaggttcaggaggcgaagaaagttgtcctggccccggcccagaagggggtcatacttcagatacctggggacatagtcaagcagaacctacttgggaggcccgttgtgaagggggacataatagtcgcgagcagcaggggtgagaccgggtattatgggagtcccctcgatgatctcatcaggggcctctttgaggccatgccaattggctttggcgagctgaagttcgtggtcgtgaacacagtccccaagggtattgtccagataacctataacaccgaggttgaggttctcccacaggcggtcgaggtacgtgaggagagcattccggaggtcacatacgaggacatcggtggcctgagcgatgctattcagaagatccgcgagatggttgagctccctctcaagcatccggagctgtttgaaaggctgggaatagaaccgcctaagggagttctcctctacggtccgccgggaacgggtaagacactcctcgcgaaggccgtcgccaacgaagccaacgcccacttcatagccatcaacgggccggagataatgagcaagttctacggcgagagcgaggagaggctcagggagatcttcaaggaagccgaggaaaacgcaccgagcatcatcttcatcgacgagatagacgcgatagctccgaagagggaggaagttgtcggtgaggtcgagaagagggttgtttcacagctcctgacgctgatggatggtctgaagggcaggggcaaggtcatagtcattgccgcaaccaacaggcccgacgccattgaccccgcgctgagaaggccgggaaggtttgacagggagattgaggttggcgttccggacaagcagggcaggaaggagatactccagatacacaccaggggaatgccccttgagccgtcctttgacaaggaggaagtcttgacggtgcttgacaggctggccgggaggacggataaattcgccgaggaagttgcggggataaggcccctcattgaggccgcccagagcgaggaggaaatcaaggggatcttgaagaaaaacggtgagctgtactccgaagtgaaggcaaagctgattgacaggatgctcgacaggatagcggacaggacgcacggcttcgttggagcggacctcgcagcgctcgcaagagaggccgctatggtcgttctcaggaggctcattcaggagggcaaggtgagtccggagcaggagcgcattccgccagaggttcttcaggagctcagggtcagggaggaggacttctatgaggccctcaagatggtcgagccgtcagcccttagggaagtcttgatagaggttccgaacgtccgctgggacgacataggaggccttgaagacgtgaagcaggaactcagggaggcggtagaatggccgcttaaatatcccaaggcctttgagaggctcggcataacaccgccgaagggaatactcctctacggtccgcccggaacgggtaagactctcctcgccaaggctgtggcaaacgagagcgaggcaaacttcatagccatcagggggccagaagttctcagcaagtgggtcggcgagactgagaaaaggataagggagatattcaggaaggctcgccaggccgctccgacggttgtcttcatagacgagatcgatgcgatagcacctgccagaggaagctacgagggaggaagacaccttgatacccttatcaaccagctcctcactgagatggatggtattcaggagaacagcggtgtcgttgtcattggagctactaacagacctgatattattgatccagcactgttgaggcctgggcgctttgacaggctgatactcgttccagcgccggacgagaaggccaggctggagatattcaaggtgcacacgaggagagttccccttgctgaggacgtggatcttgcggagctggcaaagaagacggaaggctactccggggcggacatcgaggccctcgtcagggaggcggcgttgatagccctcaggagggccgtttcaaggcttccaagggagatcgtggaaaagcagggggaggagttccttgagagcctgaaggtctcgaggagggactttgagatggccctccggaaggtcaagcccagcataaccccctacatgatcgactactacaagaacttcgaggagagccggaagagaaggggcggcaaggaggccaggggggtcgattactacaccttctga
>TGAM_0460|4.226383104812405
gtggttgagatgaggaaggccgtcataatcggtgcgggcatgacccccgttggtgagcactggaagcttgccctccgtgatttggccgttgaagctctgctcaacgcgatggaggatgcaggcgtcgataaggttgactctctctacgtcggcaacatggcctctggctcctttgtagagcaggaaaacctcggcgcgctcatagctgactgggccggtctcgggaacatccccgccgttaagatcgaggcggcgtgtgcctcggggggtgccgccgttcaggagggcgttaaggccgttctcagcgggctggaagacgttgtcgccgtcgtcggcgtcgagaagatgaccgacgcctggccgagcgacgctaccagatacctggcctacgcggccgatgccgagtgggagctcttccacggggccagcttcgttgctctcaacgcacttattatgagacactacatgaagacctacggctacaccgaggaggatttggcactattcgccgtaaacgcccacgccaacggagctaaaaacccctacgcaatgttcaagaagccaatcaaggttgagaccgtcctcaagagcccctacatagccgacccgctcaagctcttcgacgcctcgccggtctgcgacggtgcggcggccgtgataataaccacccccgagaaggcgaaagagctcggcgttccaaaagagaagtgggttgaagttgctggaatggcgcgcgccatagacaccataaacctcgccaacagggaggacctgctcacccttaaagcggcgaagatagcagcagagaaagcttacaagatggcgggagttgagccaaaggacatcgacttcttcgaggttcacgacgccttcacgattatggccgcgctcagcttggaagccctcggcgtcgcgaagaaaggagaaggagcgaagcttgccagggagggacagatagcgattgacggcgattatccgatacagactatgggcggactcaaatcaaggggccacccggtcggagctactggagtctaccagacggtcgaggctgttctccagctccgcggtgaggcgccgaatcaggttcccgacgccgaggtcggcctgacccagaacatcggaggaaccggctcgaacataaccgttaacatcctcaggagggtgtga
>TGAM_1640|4.222015283656165
atgaaatggaaaagcgtgtttgcacttttggttgtagggctcgttgcccttagtgtagcggccagcggctgcatcgggggaggaggggaaaaagaaacctccagcgaaagtagcagtcagacgaactcccagaccacttccagcgcctcttatagtggtgctatagccatcgtttacgacgtgggtggcaggggcgatctcagcttcaacgacatggcttatctcggcgcctccaaagccgccaaagacttcaacctcgaactggtcgaactccagagcaacagcgaggacgactactacaagaaccttgaaaccctcgccaaggccaagaagtacaagataattatcgcagtcggcttcatgatgaccgatgccgtcaacgccacggctaaaaagtaccctgaccagaagtttgcaatcatcgatggctacatacccgacagggacaacgtcatgagcattcaattcaaggagaacgaaggttcagctctggcaggtgctctggctggcctcatagccgccaacgacggaaaggacaaggttggaatcgttctcggtatggagattccggtcctctacaagttcgaggcgggctaccgctttggaataaagtgggccgaggactactacaagcagaagaccggaaatgaggccaacatagacgtcctctaccagtacaccggttccttcaacgacgccgccaagggtaaggccgccgccgagacccagctccagcagggggcgtgggttatctaccaggtcgccggtggaacgggcctcggagtcttccaggcggttaaagaatacctcgatgcaaggggcaaaaagatgggaccgccatttgcgataggcgttgactcagcccaggactggattaagccgggcgttataatcgcaagcatgatgaagcgcgttgacgttggtgtctacaacgcggtcaaggcagcagtcgagggcaacttcaagggcggtgtcgtggaactcgggctcaaggagaacggtgttggcctgagcaccgtggacgacgttatggcgatgttcaactccctccccgaggatacccagaagaagaaacttcaggagctcggcttcaacagcaaggacgagctcaagcagtacctcgagaacaccaggaagcaggttcccgactggatctggcaggccgtagatgagctcaagcagaagataatcaacggcgagatcaaggttcccgccccgatggacaaggagggcatcgaaaagatcaggcaggccggcacctggcaggaaatggagcagctcgccagcagctga
>TGAM_0306|4.220023109211177
atgaaagttgagcgcgttaaggggacgagggactttttaccggaggagatggcgaagaggagatgggtcttcgagaggattcgcgaggtcttcgagcgctataactttcacgaggttctcacgccaactttcgaatacactgagctcttcaagctcaggagcggtgaggaggttgtaaaacagctctacgccttcctcgacaagggcgggagggacatctcgctccgcccggacatgacgtcgagcgtcgcgaggctctacgtttcagccttccagacggcccccaagcccatcaagtggtactacatcgccaatatgttccgctacgaggaaccgcagagcggtcgctttagggaattctggcaggcgggcgttgagctcatcgggagcgataaggttgaggctgacgctgaggttatagcgctcttcaccgagagctacctcgccacaggccttgaggacttcacggtgaacatcggcgaccgcgttctgctcgacgagttcgccaagatgctcggcgtcaaagacgatatcgggctcatgaggctcatagacaagaaggacaagcttacccaagaggagttcgtcaaagctttgaaagacttcgggctgagcgatgaggacgttgaaaaggtactttcgctcgtcgagattaaaggggaacctgacgaggttctcccaaaggccgaggagctctttacgagcgagaaagccaaggctgagataaggcgcctctacgagctggttgacctgctcgacgcctatggagtctcgaaatggattaggattgacctcggaatagcgcgcggttttgactactacacgagcgtggtttttgaggcgatagcgccgaacgaccttggaatcggctcgattggcggtggtggccgttacgacaacctcatcgaggtcttcggtggcaagcctacgccagcgacgggtttcgcaataggcatagagaggctcatcccgatactcgagtggaagggcctcatacccgaaatcaggctcaggcccgacgtttatgtgattcccatcggaaaggacgttgagctcaggaagacggccgtcgaggtcgtctctgcactcagaagggctggtgttaaagctgatgtagagctcactggaaggaagctgaggaaggccctcgaccacgctggcaggctcaacgtgccgtacgtggttctcatcgggaaaagggaccttgagaacggcaacgtcacgataagggacatggaaacgggcgagcagagggtcgtgaaaaaagaaggcatcgtcgaggagctgctcgagctcctcggcctctga
>TGAM_2063|4.213441247074626
gtgattgccatgaccgaggttccctgggttgagaaataccgcccgaggaagctgagcgagatagtgaaccaggagaaggcaatagagcaggtgagggcctgggtcgaggcctggcttcacggcaaccccccgaagaagaaggccctaattctcgccggacctccaggcgtcggcaagacgaccacagtctatgctttggcgaacgagtacggcttcgaggtcatcgagctgaacgcgagcgacgagagaacctacgaaaagatagagcgctacgttcaggccgcttatacgatggacatcctcggaaagcgcaggaagctaatctttctcgacgaggcggacaacatagagccgagcggtgcgcgagagatagcgaagctcatagaccgagccaggaatcccatcataatgagcgccaaccactactgggaggttcccaaggagattcgcaacagggcccagatagtcgagtacaagcggctaacgcagagggacatcataaaggccctcgtgaggattctcaagcgtgaaggaaagaccgttccgaaggaaatactctatgagatagccaagcgcgcgaacggcgatttaagggcggcgataaacgacctccagacggtggttacgggtggtgtcgaggacgcaaaggaagttttggcctaccgcgacgtcgagaagagcgtcttccaggctctggcccaggtcttcgcgaccgacaacgccaagagggcgaaaatagctgtcctcggcgtggacatgttccccgacgagctcctcctctggattgacgagaacgtgccctatgtctactacaagcccgaggacatagcgagggcttacgaggccctcagcagggccgacatatacctcggcagggcgaagaggacgggcaactactcgctctggaagtacgccaccgacatgatgacagctggagtggcggttgcaggagtcaagaagaagggcttcgtgaggatttacccgccgaagacgataaagctcctcaccgagagcaagactgagagaacgctcagggactcgatagtcaagaaggtcatgaaggagatgcacatggccaggctcgaggccctggagaccctccattacctccgcgtcatcttcgagagcaacccagatttggccgctcatttcacggtcttcctcgacctcagcgagaaggaggttgaattcctcgctggagactccgaaaaggcaaaaacaatctggggcaaagccatgaacatcgagaagaagcttaaggagcggggcaggttggagacgagcgttcgcgagggcctcaggaaagcgaaggagaaggaagaagaggagatggagtcggaaggggccgaagaaaccggggagactgaggaagtccctcaaggagaacctgaggaaggggaggaactcagcgaggaagagcttgaggaggccgagagggagatagagcccgtggggaagaaggagaagaagcccgaaaagaagaagggcaagcaggcgacgctgtttgatttcttgaagaagtga
>TGAM_0861|4.202786233833566
atggtgaacctcgaactgctcaagaagatcgttgaggcccccggcgtttctggctatgagttcctcggaataagggacgtcgttatggaggagctcaagccctatgtcgacgagatcaaagtggacaagctcggaaacgttatagctcacaagaagggcagcgggccaaagatcatgatcgccgcccacatggacaagataggtgtcatggtcaaccacatagacaaggagggctaccttcacatcgttccagtcggtggcgttgaccccagaaccctcgttgcccagaggataaggtttttcacagagaagggtgagaggtttggggttgtcggccacatacccccccaccttcagaaacccgaggacagaaagaaagcggcgaactgggacaccatcgttgtggatgttggcgctgagggcaaggaagaagcagaggagatgggtttccgcgttggaaccgttggcgagttcgctccggcttttactcagctaaacgagaacaggattgcaacgccatatctcgacgaccgcgtttgcctctacgccatgatagaggccgccaaggccgttgagaaccacgaggcagacatctacttcgtcgcctccgtgcaggaggaggtcggtttgaggggtgctagagttgccagctatgccatcgatcccgagataggcattgcgatggacgtcacctttgccaagcaggtcggcgacaagggcaagattgtgcccaagctcggtgggggcccggtcatggacgtcggcccaaacatcaaccccaaggttcgtgcctttgccgacgaggttgcaaagaagtacaacatcccactccaggtggaggcatctccaagaccgacaggaaccgacgccaacataatgcagatcaacagggagggcgttgcaactgctgtcctcagcataccgatacgctacatgcacagtcaggtcgaaactgccgacctgagggacatcgacaagaccatcgagtttgccaagcacttccttgaggaactcaggccaatgaacctcatcccgtga
>TGAM_1800|4.199929077984445
atgggaatgtacaagtacataagggaagcctggaagagccccaagaagagctacgtcggggagctcctcaagaagaggatgataaagtggcgccgtgagcccgttgtcgtgaggattgagaggccgacgaggcttgaccgcgctcgttcgctcggctaccaagccaagcagggctacgtcgtcgttcgcgttcgcgtcaggcgcggaggaaggaagagacccaggtggaagggaggaaggaagccgagcaagatgggtatggtcaagtactcgccaaagaagagccttcaatggatagccgaggagaaggcagctagaaagttcccgaaccttgaggttctcaactcctactgggtcggcgaggacgggatgtacaagtggtttgaggtcataatggtcgacccgcaccacccggtcataaagagcgacccgaagatagcctggatcacaggtaaggcccacaagggtagagtatttagaggtctcaccagcgccggcaagaagggtcgcggcctgaggaacaagggtaaaggagcggagaaggtcaggcccagcgttagagctaataagggcaagaccaagtga
>TGAM_0147|4.198277760569481
atgccgggaatggagtactccaccgttagcaagatttacggcccgctgatgatcgtcgagggcgttaaaggcgtagcttacggtgaggtcgtggaaatagagacagagagcggggaaaagaggaaggggcaggtgcttgaggccagggagaacctcgcgatagtccaggtctttgagggaacccgcgatttggacatcaaaacaacgcgcgtccgcttcaccggcgagaccctcaaggttccggtttcaatggacatgctgggtaggatattcaacggtatcggcaagcccatcgacggtggaccggaaatcatccccgaggacaggagggacgttcacggtgcaccgctcaatccggtcgcgagagcctacccgagggacttcatccagaccggtatctcagccatagacggtatgaacaccctcgttcgcggtcagaagctgcccattttcagcggttctggtctgccgcacaacatgctggcagcgcagatagcgaggcaggcaaaggtcctcggtgaggaggagcagttcgccgtcgtcttcgcggcgatgggtatcacctacgaggaggccaacttcttcaagaagagcttcgaggagaccggagcaattgagagggccgtcctcttcctcaaccttgccgacgacccggccatcgagcgtatcatcaccccgcgtatggccctgaccgttgcagagtacctcgctttcgactacgacatgcaggttctggttatcctcacggacatgaccaactacgcggaagctctgcgtgagatttccgctgctagagaagaggttccaggaaggcgcggatatccgggttacatgtacaccgatttggcgacaatctacgagcgtgccggccgtgtcaggggcaagaagggaagcataacccagatgccgatcctcacgatgcccgacgacgacatcacccacccgattcccgatttgaccggttacatcaccgagggtcagatagtcctcagcagggagctccacaggaagggtatctatccaccaattgacgtccttccgtcgctcagccgtctgatgaaggacggtatcggtaagggaaggacgagggaagaccacccgcagctcagtcagcagctctacgccgcctacgccgagggacgctcccttagggacctcgtcgccgtcgtcggtgaagaagctttaagcgagactgacaggaagtacctcaagttcgcggacaggtttgagagggagttcgtcgcccagcgctacgacgaggacaggagcatcttcgagaccctcgacctcggctgggagctcctggcggagcttccggagagcgagctcaagcgtgtcaggaaggagtacatcctcaagtaccaccccaagtacaggaagaggggctcttaa
>TGAM_0839|4.197771826088548
ttgagcaaaaagaaggaggtggttgagatgccgttcggtgttcccggatggaaatggaaggttggaaggtttggctacgtgatgggaaacgagccgagctacgaggaaattaaggcaaaggcgaaggcactgctcgagaaggccacgaaggggcccgcgtggcactgccgctgcggaaccttccacgtccccctcctcgttgacggggagatagtcggggagctctgggaggacgtcgagccgagagaactcgaagtcggcgcctactggcacgggaagtgggggacgaaagtccagctcgtgaaggacggaagggtggtgggcctcctatggctcgcctga
>TGAM_2114|4.19524182071001
atgccgtacctcgtaatcgagcaccttgaggagataagcaactgggtctggcttgagtacaggcacgccagcgagtggtggaagaataagctgattttcaccaacgtcctgcccgaggagagggaaaaactcgcaaagctcgggagcgtcataggcgagagcgttacgcggttcccttttgaccgctcaaaaatcatagtcctcgaccttcaggcggaggaagagctgaagccggaagacatcgatgatgacacgataatagtcgtcggcggaatcctcggcgacgccgttccgaggggaagaacgaaggagttcataacgtcgaagatgaagggcgttaaggtcagacacatcgggaaaccccagttctcgatcgacggtgcaagcatagtggccaagctaatagcggacggcagaaggctggaggagattgagtacgaggagaacccgacgattaagctggacgagttcagcgagataacgctccactacgcggttccgaagctggacgggaagcttttgctcacgccgggcctcattgagttgcagaagagggaactcggctacaccgaggcggacgaagaaataagcgacgaggagctaatcgagttctttgaggggaagagggagcttgcttaa
>TGAM_0995|4.19116472685732
atggggaagagcgaaaacaacgggaaggccgagataaagaagctcctgcaggaggcctacgagttcggctatttcatcggttacaggggccacagcgagtggatatcgtgggtgagggacaggaaggaggaactctaccggagggcaaaggaacttggggtctacgagctcatcaagagtgcctacaacaggggaaaggttgagggctcaaacagaaggcaggaggagataaacctcggcctgatcgagaagggcaagttaacagaggagaaggttaagcccagggttgaaatgaggagggccgaggaaagaactggagagggtaaagggctcgaggtcgagtttgcccgctttctccagacaaccaggctcgtccttccccccgagtttttggacaccctcaagcacctcgaaataccgaggatgctcaagttgggggaggaatga
>TGAM_0158|4.186338788480786
atgaaggaaatccccgttctcctcggactgcaggagatggtcgaccagatggcacagaagggcatgaacgtctggttcattccaggggtcattcaccttccgaccgtccccgagtggaggaagtacaacagggtggacatggggacggccgataaaatggcgataaccgtgctcggcatctacgaccaggcaaagaggcttggacttgagtacagcgaggtttccttcgtcctcctcgaggtgggcttcggctacaactacgcgggagccgtgaagggaggaaaaatcgttgacggcatcggcgggacgatattccctggcccagcttatgtaaacagcggtgccctcgacggggaagtagcttatctgatggggaggataaagaagtggcacctcttctggggcggggcaacggtgatagcggccaacgagatacttccaccggaggagtttgccaagcgtctcgacgaggagcccttctcaaaggcctgggaagccatgaaggacggttttatcaaggccgttgcctcagaacttgccgtcgttggggacgctaaggagataatcctctcgggcaggctgatgcgcatagacgagctccggaaggacgtggaagacacattcgaggagctctttgaccttcccgtcgtcaggcagaggggccttgagggtaaggccaaagaagccgcccaggggagcgctataatcggcgacggcctcgtggggggccagttcagggagctcgtggagcacgtggagataaagaagagccgcgggagcgtcctcgactacgtaaagctcccgctcgatgtttaa
>TGAM_0068|4.184923614660744
gtgaaggctttgggcgagataaccctcgataaggtgtgcaggattgcgggtgaggccaagctcatcctgtacgaggaagacggggttgttcaggatgccctcttcatagcaaccgcccctgttaggggcttcgagaagatggtcgtcggaaagaaccccctctttgccgtcgaggccgtcatgaggatatgcggcctctgccacgcctcccacggcatagcggcgagtgaggccatagagcacgccataggggttactcccccgaggaacggcaggctcatgcgggaagccctcggcctgataaacagggcccagagccacgctctgctcttcctcatggtcgcgggcgacctgattaaggaggaaaagaggaacgacgtgctcttcaagctcatggactttcacgcaaaaataagcgactacctgctcaagctcggtggtgctgctacccacccaccgaacctgacgataggtggcatgctctcagttccgaagtggagcgtcttcaacaacctgaaggcgaggttcaaagacctcaccgcaagctgggaggccgccgaggagcttttaatcgacgaggacatccagaccgagattgcggatgagcttagggaagccaaaaggcccttcaaatacctcgcgagcggcttcttctatggggacaggtacaacatcgagtgggacaaggtctcaagcgttccctactacgaattcaggaaggaggaggccgcgagggaatcaacgacgctcgtctcgttctacgacggcgagaaggtcgagacgggaccgagggcgaggatgatcacgtaccgcgagttcagggacgagtccctctacggtttacacctcgcgagaatagaggatacgaggctggccatccagaggctcggcgaaatcctggacgagataaggatagaggagccattcaggactggtgacataactttcaggccggggaagggagttggcgtttatgaagctccaagggggacgctcatccactacgtcgagctcggagaggagggaagggttctgaagtcaaggatagtagttccaaccatgttcaacatcccggtcatggaggaaatggcgaagggtctgagcgttaaggcggcggaggccgttatgaggctctacgacccgtgtataccctgcacgacccacgtcgtgaggttgaggtga
>TGAM_2017|4.179525323770461
atgataatcctcgacgaccacttccacgttgaccccttcaagggcctcttcctcgaggcggtgaagcagtttcacagggctggaggaacgcacctgatggtcgtctacaagacggcccacgactacggctttcctggtctgaaggcagaggacttcatgaaggcgatggactttcacatcgagctcgtcgagaggataaatcgtgagacgcccgttaaggccttcgcggtggtcggcgtccacccagcggagttcgtctatctggcagagcagaagggccttgaatatgccaaaaacgaggtcatgagggccctcgaatatgcccagaagctctgcctcgaaggcaaggccgttgcaataggagagataggcaggccacactacgaggttccgcctgagatatggaacgccagcatagagctcatgaagtacgggatgagcctcgccaaagatgccgactgcgcggttcagctccacaccgagagcttcgacgaggagaagttcagggagcttggaaggtatgtaagggaagtagagataaagccttacaaggtcgtcaagcatttttccccaccgctcgtgaaagtggccgaagaagtcggcgtctttccgagcataatagcgagcaggaagaacattgaggaggcgataaagcagggcaaccgcttcatgatggagacggactacatagacgacaaaagacggccgggagcggttctcggcccgaagacagttccgagaagaacgaaggccttcctccagaacggcctgttcaccgaggaggacgtctacaaaatccacgtcgagaacccgaggaaggtctacggggtggagatggaggagtaa
>TGAM_2014|4.17827938235096
atgggcgtctacatcttcaagcccgaggatttgatacgctacggctcggcaaggcccgagcagatggagctcctgagggaagaggttctcggaaggaaggacatactaatcgtcggaacgagcaggagcggaaagacgaagctcgtggaagcgctactccactacgtgcccgacgactggaaggtagcggtagtaactgcctacggcgaattcaagcccttcaagccgaacatcgaggtcattgatactgccttcgaccggcgctcgacggatgaaaggacggaagaagtcattgagaagctcagaaagctcggccctgactacgtggtaatagacaccctccacacggtcagcgtcccgaggattctggacgagctgatagacgactacgccttcatcgtcacctcgctggccatgaccgacgacctcaaggccgaggttatgcactggctcggtatagacgagaagaccttcgaccgcttcgacgtcctcgtcgagctgaagagggactggagaacgggaatgaagaagataaacaggatttacaaaatagagaacggggagctcaaacctctcgtctaa
>TGAM_0229|4.1739259600748735
atgacgatcaagactccaacgctcaacgtcggaggtctcggtgcggaccccctcaccgagaggataaaggagaagcagaaaaagtggaagtacaagatagcagttctgagcggtaagggcggcgttggaaagagtaccgtcgcggtaaacttggcagctgccctcgcaaagaaaggttatcacgttggcctgctcgatgccgacatacacggaccgaacgtcgccaagatgctgggcgttgagaaggccgatgttttggcggagcgcatggaagacggtcgcttcgagatgctcccaccgatgaacgactttctcggtcagataacaccgatcaaggttatgagcatgggctttctcgtcggcgaggatcagccggtaatctggcgcggtcccctcgttacaaaggccatcaaacagctcctcggcgatgtcaagtggggcgagctcgacttcatgatcattgacttcccgcctggaacgggcgatgagattctcacagtcgttcagaacgtccagctcgatgcagcggttatagtcactacgccacaggaagttgccctgctcgatacgggcaaggcagtaaacatgatgaagaaaatggaagtgccttacatagctgtaattgagaacatgagctacctcatctgcccccactgcggcaacgagatcgacctcttcggtaaaggtggtggcaaaaagctggccgagaaggagggagttgacttccttggtgaagtccccattgacctcaaggcaagggaagcaagcgacgccggaatcccgatagtcctctacggcgacaccccagcggcaaaggccttcatggagatagcagagaagctcgtaaagaaacttgaggagctcaagggcgaaagcgaggagcaggagaaaaccgagtga
>TGAM_0331|4.169364922592462
atgtataaactaatgctgccatggcctagagaaggcagacttgccaaaactgaaaggaggcagtggaatatgaacaggaaggttttcagtttgtttataataggattgatggtgtttagtgttttctttgtgcgcccggctgcagcgtacagcgacgacgactacattaaattcgccctccaggcattcgagaccaagtactacaaaaccgctgaggatctcgacgggatcctcgacatgacccttgatgactcagcatacttgacctcatacttcacccacgagttcaacaacaagacctttgatgttacgaaccctgaccagttctgggatcttgcgaagatcaacatgggtctcggtatcttcgagagcccgcgtgtcttcctcgtcgagacctggactttcttcccggccaacaaggagagagttaaggagatagtctcagaccccaacgtcggtctcggaacccgctggagcccgatgaccgccaagacccctgacggaaagctcaagatcgcccagttcgcctcaaccggagccatgttcatgagcgccttcaaccccgttggaggtctcaacgacgtttacagcgttagggtctcaaccctcgtcaccgactatggtggagccaccaacttcgacggtatttactccccgtacaggtgcacctgggagatcgacaagaccccaggtaaggttccggacgatgccgttatctacaaccagacccagggctggattgctgctcacaaaggcgaggactacaaggttaaggtcacctacacctgtgacgttggcgagtggcacaacggcgtcaagggaagcatcgacgacataaagaactacattgccttctactacgcctgggcctatgaagactatcctggagacccgtactatgatgagggactctcctcaacggcagctggtctccagaacatcctcggtttcgagttcaccgacaacggttacaccgtttacggtaagtacgtccacccgctcgccgacgaccagatagcggcttactacatgttctacccgagcctcccgtgggagctctactgggctatgggcgagctcgtcgccaactccaagaagtacggcatcgacaagacttactccttcagcagctccggtgagggaatactctggcttgacctcctcaccaaggagcacgatcaagacatcatcaagataatggacgccatcatgaacggtgacttcaagggcaacgtgactgacatcgactggaacgctgccaccgacaggttcaacgccgacaagcagttcttcaacaactacggcaacctcttcataagcaacggtccgtacaagctcgtcaagtacgacccgaacgccctctacctcaagctcgagaagttcaccggcgagaggaacgtcctcggtaaggacagcggacttccgattgacccggttccggacgtcatcgagtacattggtgttcagggtcaggagaccgtcatactccagatcgccaagggcgagtacgacattggaatgttcgccttcccgtccggtgtttacagcggtctcggtgaggacgtcataagcaagctcaagctcttcaagagcgccagctcctacaacgagctgaccgttaacgactggcacgacccggacaaggacgctccgatcgtcaccgttggtgacaacgtttacttcaacccgttcgccgtcagggagatccgctatgccctcaactggctcgtcagcagggactatatcgtgcagaacatctaccagggtagcggcaaggctatgcttggctgcatcaggccgagccacccggccgacaagtacttcgagcctgtttaccaggcccttggaatgagcaccgccggagacgaggactacgcactctacctcctcaacgagggtatggagaaggccaaggagcaggttgccaagtacggccacaccctcgagaggaaggctgacggttactggtacttcgacggcaagccggtcaccattaagttcatcatccgtatcgaggacgagaggaaggagatcggtctctacgtctccaagctccttgaggacaagttcggcttcaaggttgagaagctcctctgggacaggaagaaggctggtgccgtagtctttgctgaggatccagccaactacaagtggaacctctacaccggtggttggggtaccagcggtctgccgagccagtgggttgacggttacatggcgttcttctacaccaactggtacggatggactccgaacggcatgggtccggagcacggtcacaagaacaccgttaccgtcagggagttcctgacgttcgttggcaagctcaacgctcctccggagaccaccacaacaaccacgaccacaacgtcaggtggcggcgagaccacgacaacgacctcaggaggaggcgagaccacgactactacgaccactactacgactacgacgacttctgagggcggtggaggcatctgtggtccagcggccctcataggcctcgcaataatcccactcctcctcaggaggagaaagtga
>TGAM_1759|4.164549503877272
atgggactgctcgaagacaaggccctcgtcgaggccgccctcttcgtttctgggaggcccttaagcctgaaggagctctccaaagccttgggaataaaatccctcgactacctcgaaaagctcatcgaactcatagcagccgagtacgccgagagaaagagcgccatagaggttgtaagagttctcggcgacaagttcgtgatgcaggtcaagcaggagtacagccagcgggtaatccaccttatgccgaggcccgatctgaggacgggcgagctgaagacactcgcgctcatagcttacctccagccgatagagcagagtaagatagtcaagctccgcggaagtcaggcctacgagcacataaagaagctgatagagatgggcctcatctacgccgagccctacgagaggactaaaatcctcggaacgacccagaagttcgccgaactctacggctttcccgagaacgatccaaacgtgataaaggaggcctttaagaaggtcatccacgccgagtacaccgacatcattgagaagcttgagggtggcaagaaagaaaacgaagaaaccgaggttccgaattcctga
>TGAM_0368|4.164265608282669
atgaagagggttgttatgttgtttgccttggtgctcgttggcctcatgatgggtaccacagcagcagcaccggctcccgcagttaacactgggtattacggtgacaaggactacggtctcctgactccgtcgctcttcaagaagatccagcatatggggattaatcaggagatagagacgataataatgttcgacagtcaggccgagaaggagagggccgttagggccctgaagagccttggcgttgaaataaagtacaactaccacataatcccggcattggccgttaagatgaagaccaaggatcttctcctaatctccggcctcgctaggggcggcttctttggaagcgttcacgtttcgggaattcaattcatccaggaggactacaaggttaaggtcgccgtcgaaaccgagggcctcgacgagtccgccgcccaggttatggccaccaacatgtggaacctcggctacgatggctcgggaataaccatcgccatcatagacaccggtatcgacgcctcccaccccgaccttcagggcaaggtcatcggctggaaggacttcgtcaacggaaagacgagcccctatgacgaccagggtcacggaacccacgtcgccagtatagcggccggaaccggtgccgcaagcaacggaaagtataaaggaatggcccctggagcgaagctcgtcggcatcaaggttctcggtgccgacggttcaggaagcatctccgacattattgagggtgttgactgggccgtccagaacaaggacaagtacgggataaaggtcatcaacctttcactcggctcaagccagagctccgacggtaccgactccctcagccaggccgttaacaacgcctgggacgctggaatagtcgtctgtgtcgccgctggaaacagcgggcccgacaagtacaccgttggctcccctgccgcggccagcaaggtcataaccgtcggtgccgttgacaagtacgacacgataaccgacttctccagcaggggcccgaccgcggacggaaggctcaagcccgaggtcgtcgctcctggcaactggattatcgccgcgcgcgccagcggaaccaagctcaccgacgtcaccatcggcgactactacgttgccgccccaggaacttcgatggccaccccgcacgtcgctggaatctctgccctcatccttcaggcccacccgagctggagcccggatcaggttaagaaggccctcattgagacggctgacatagtcaagcccgacgagattgctgacatcgcctacggtgcgggtagggtcaacgcctacaaggctgcccactacgatagctacgccaagctcaccttcaccggctacgttgccgacaagggaaccgagactcacgagttcacaatcagcggtgcctcattcgtaaccgcgaccctctactgggacaacgccaagagcgacatcgacctctacctttacgacccgaacggcaaccaggtggactactcctacactgcctactacggcttcgaaaaggtcggctactacaacccgagcgctggaacctggacgataaaggtcgtcagctacagcggttcggccaactaccaggttgacgtcgtcagtgacggctccctcggccagccgggtagcggtggcgacaatggaggtgacaacggtggaaccgagcccgctcccgagccagaaccccagccgaccgtcgatgagaagaccttcaccggaagcgtcagctaccacgactacaacgtccaccagatgaccgtcaacagcggtgccaccaagataaccggcgacctcgttggccacagctacgacgacctcgacctctacctctacgacaacaaccagaacctcgtggaccgctccgagaactacggctcaagcgagcacgtcgagtacagcaaccccgctccgggaacctggtactttgtcgtctacgcatactacacctactactggacggccagctaccagcttgacgcgaaggtctactacggctga
>TGAM_1139|4.163884032524479
atggcgaggatagctgtcatcgactacgacaagtgcaacccgaacaagtgtggtcacttcctctgcgagcgagtctgccccgtcaaccgaatgggcggtgaggcgataatcatagacgaggagaactaccgtcccatcatacaggaggccagctgtaccggctgtggaatctgcgtccacaagtgccccttcaacgcgataaccatagtaaacctgccagaacagctcgacgaggactgcgtccaccgctacggaatcaacggcttcgtcctctaccgcctccccgtcgtcaaggagggcatggtcgtcggaatcctcgggcccaacggaacgggtaagacgaccgccgttaaaatcctctccggccagctcctgccgaacctctgcggtgataacgactcctgggacaacgtgattaaggccttccgcggaaacgagctccagacgtacttcgagaggctgaagaacaaggagattcgccccgtcgtcaagccccagtacgttgacctgattcccaaggccgtcagggggaaggtccgcgacctgctcaggaaggccgacgagagcggaaggttcgacgaggttgttaaggagcttgagctcgaaaacgtccttgatagagatataaggcacctctcgggcggtgagctccagcgcgttgccatagccgcggccctcctgagaaacgccgagttctacttcttcgatgagccgtcgagctacctcgacataaggcagaggctcaggattgcgaaaatcataaggaagctcgccgagtcgggcaagaacgttctggcggtcgagcacgaccttgctatcctcgactacatgagcgacataattcacgtcgtctacggtaagcccggcgcctacggtattttctcccagccgaaatcaacgcgcaacggcataaacgagtttctcagaggctacctccgcgatgaaaacgtccgcttcaggccctacgagataaacttcagcaagaagagcgagcgcaaaagccaggagggagaaattctcgtggagtacccgccgcttgtgaaggactacggctccttcaggcttgaggccgaggggggagagctctacatcggcgaggtggtaggaatcgtcggcccgaacggaatcggtaagacgaccttcgtgaagatgctcgccggcgtcgagaagcccaccgaaggcgagatagactggtcgctgaccgtcagttacaagccccagtacatcaagacagactacgagggcaccgtctacgagctcctcagcaagattgacgcaggcaagctcatgagcagtttttacaagagcgagctcctgaacccgctcgggattcccgagctctacgacaagaacgtcaacgacctttccggtggtgagcttcaacgcgtcgccataaccgcctgcctgctccgcgatgctgacctctacctcctcgacgagccctcagcgcatctcgacgtcgagcagaggttagctgtctcgaaggcaatccgctcgctgatggccaagaacgagaagactgctctcatagtcgagcacgacgtcatgatggtggactacctgagcgacaggctcatagtcttcgagggccagcccggcagattcggaaaggctagcaagccgatgggcatgcgcgagggcatgaacaggttcttggcatcagtcggggtaaccttccgcagggaccccgatacgggcagaccgagggccaacaaggaaggctccgtaaaggacagggagcagaaggagaggggagagtactactacacctaa
>TGAM_1146|4.163771415004141
atggagtttgaggagctcgttgagaaggtcgttaagggagaggtaaagctccaccaggttgagaagtacacggacaagagaaccgcaacggaaataaggaggaaggccctcgagaagaagctcggcgtgaaacttgagcacatcggacactacagcatagacccggagcaggttatcggcaggaacatcgagaacatgataggcgtcgtccagataccgatgggagtagcaggaccgctcaaaatcaacggcgagtatgcgaagggcgaattttacataccccttgccaccaccgagggtgcgctcgttgcgagcgttaacaggggttgttctgccctcacagaggcaggaggcgttaagactaccctcatagacgacaagatgacccgcgcaccgcttctcaagtgccccgacgcgaggagagccagagaagttgccgagtgggtgaaggagaacatagactaccttcaggagaaggccgtcagcaaggtcaccaggcacggaaagctcagggacgttaagcccttcatagtgggcaacaacctctacctaaggtttgagttcgagaccggcgacgcgatgggcatgaacatggtaacgatagcgagcgaggagataatgaaggtcatcgaagaggagttcccggacgtgaagtatctggcgctctcgggcaacctctgcgttgacaagaagcccaacgccatgaacttcatcaatgggcgcggtaagaccgtcatagctgaagcgatagtcccgcgcgagatagtcgagaggaagctgaagacgacgccggaactaatagctgaggtaaactaccgcaagaacctcgtgggttctgcccaggctggttcctacggcttcaacgcccactttggcaacatagtcggggcaatcttcctcgccaccggacaggacgaggctcagattaccgaaggttcacacggcataacccttgcggaggttacgcctgagggggacctctacatcagcataacaatgccgagccttgaaatcggaaccgtcggaggaggaacgcgcgtcccgacccagagggaggcgctctcaattatgggcgtcgctggaggaggcgacccaccgggaaccaacgccaagaagttcgcggagatagttgcgggagcggttttggctggggaactctcgctcctcgcggcgatagcggcgaagcacctcgcgaaggctcacaaggagctgggtcgttga
>TGAM_0130|4.157597760705876
gtgagtctcatggcgaagaagaaagttgatgaggttaaggagcttgaggagtttgaggagcttgaaatagccgagagctcacagtcatcgtcttcaaagaagaaaaaagggaaggagatcaaaactctggaggatctgccgggtgtcggtcctgccacagctgaaaaacttcgcgaagccggttatgacagcatcgaggccatagcagtcgcttcgcccctcgagctcaaggagatagcgggaataagtgagggcgccgcgcttaagataatccaggccgcaagggaagccgcgaacatagggaccttcatgcgcgccgacgagtacatggagaagaggaggaccataggcaagatttccactggaagcaagagcctcgacaagctcctcggcggaggaatagagacgcaggcgataacagaagttttcggtgagttcggaagcggcaaaactcagctcgcgcacaccctcgccgtcatggtccagaaaccgccggaggaagggggcctcggcggttcggtgatatggattgacaccgagaacaccttcaggcccgagaggataaggcagatagccgaggcaaggggtctggaccccgacgaggttctcaagaacatctacgttgcgagggctttcaacagcaaccaccagatgctcctcgtcgagaaggccgaggagataatcaaggagaaggcctcaacagacagaccggttaagctcctcgtcgttgactcgctcatggcccacttcaggagcgagtacgtcggcaggggttcgcttgcggagagacagcagaagctcgccaagcatttggctgacctgcaccgcctcgcggacctctacgacatagccgtcttcgtgacgaaccaggtgcaggccaaaccagatgccttcttcggcgatccgacgaggcccgtcggcggccacatactcgcccattccgcaacgctgagggtctacctcaggaagggcaaggccggaaagcgcgtcgccaggctcatagacagcccgcacctgcccgagggcgaggccgtctttaggattaccgagaagggagttgaggattaa
>TGAM_1381|4.156862023439388
atgataatccgcggtgacgagccggagcagattaggctcctcaggaagctctacaagcccggcaactacttcatgcagggcaacgaggcagttgcctacggtgcgctgtttgcaggctgccgcttctacgcaggttatccaataaccccgtcgagcgagatagcggagacgatggcgcgcgaactgccgaagctcggcggctactacctccagatggaggacgagattgggagcatagcggccatgattggagcatcttggacgggattcaaggtcatgactgcaacggctggcccgggcttctcgcttatgcaagagaaccttggctacgccgtgatgaccgagaccccgctcgttctggttgacgtccagaggagcgggccttcaacgggccaggccacgaaaggtgcccagggcgacttcttccaggcgaggtggggaacgcacggcgaccacccgattgtggcggtttcgccgacgagcgggcaggatgctttctgggaaatcatcagggccttcaacatcgccgagaggcttagaacgccggtggtgttcctcttcgacggcgttttggcacacacgagggagctcattaagattcccgacgttgatgaggtggagataacctaccgcaagctcccccagaacgaggaggaagcgaagctccccttcggcgacccgcacggagacggcgttccaccgatgcccctcttcggacacggttacttcacccacgtgacgggctcgacccacaaggagaacggtttgagagatgtgtacacgccagaggttcacgacaggctcgtgaggagaatccacaggaagatagagaagaaccgcgaagtttacgagaagtacgaagagcacttcacagacgatgcagagatactcgtcgtcagctggggggtaacggcaaggcccgccctcggagccgttctgaaggcgagggaggcgggaataaaggccggcctcttcgtgccgaaaacggttcacccgttccctggggagaggatgagggagctcggaaagcgcgttagggccatactcgttcccgagatgaaccttggccagatgattcttgaagtccagcgctacgtcaacgacgacgttctgctcaagggagtcaacaagattggtggcgttcccttaaccgttgaggaaatcctgcgcgagataaggggtgttgcctga
>TGAM_2042|4.156577205058129
atggagttcaacctcatcattaccggagtcggcggtcagggaggtcttaccctttcgaggatagtcggaaacgcggccatggtcgagggctacaacgttcgcatcggcgagaccctcggaatgagccagcgctacgggagcgtgctcagctacctccgcttcggtgagggggtctattcgcccctcatcgaagagggcaaggccaacctcatgctcgcccttgagcctgccgaggctttaaggaacgcgcgctttctcggaaagaacagcgttgccatagtgaacgcctatcccatccacacagcgacgaccctcgtcgggaaggagcgctacccggagctcgatgaaatcgaaaaggcgatagggagaatctgccccgtccacatgatgaacttccagcgcgaggcagacaagataaaccccagaactttgggcgtcctgatgctcggctacgcctacgggaagggcctgataccccttaagcgcgagagccttcttgagggaataaggctgaccctccgcgagaagctctgggagatgaacttcagggcctttgagcgtggggaggaacttgctaaggcctga
>TGAM_1718|4.152675634340425
atgaggtactccgagttagccgaactttacaggaggcttgagaagaccacgctcaaaacgctcaagacgaagtttgtggcggacttcctcaagaaaacgcccgacgatttgctcgagatagtgccctacctgattctcggcaaggtcttcccagactgggacgagcgcgagctcggcgtcggagaaaaactcctgataaaggccgtttcgatggcaacgggtgtccccgagaaggaaatcgagaactcgattaaagataccggcgacttgggcgagagcgtggctttagccctcaagaagagaaggcagaagagcttcttcagccagcccctcacgataaagcgcgtctacaacaccttcgttaaggttgccgaggcgagcggagaggggagccaggacaggaagatgaaatatctggccaatctcttcatggacgccgggcctgaggagggaaagtacatagcgaggacagtcctcggaactatgaggaccggggttgccgagggaatcctgcgcgatgccatagccgaggcctttaaggtaaaggttgagcttgttgagagagcttatatgctaacgagcgacttcggctacgtggcgaagatagcgaagcttgaagggaacgaggggctctcgaaggtgagcatacagatcgggaagccgataaggcccatgttggcacaaaacgccgcgagcgttaaggacgcactcattgagatgggcggtgaagccgccttcgagataaagtacgacggagcgagggttcaggtccaccgcgacggggataaggtgataatctactcgaggaggcttgagaacgtcacccgctcgattccagagatagtcgaggcggtaaaggcctcgctgaagccttctaaggtcatagtagagggtgagctggttgccgttggcgagaacggtcgtccgagacccttccagtacgtcctgaggaggttcaggaggaagtacaacatcgaggagatgattgagaagatcccgctcgagctcaacctctttgatattctctacgtcaacggcgaaagtctcatcgacacgaagttcaccgagaggcggaagaggctcgaggagagcgtcgaggagagcgataagataaagctcgccgaacagctcgttacgaagaaggtcgacgaagccgaggagttctacaagagggccctggagcttggccacgaggggctcatggcaaagaggcttgacgcgatctacgagcccggaaatcgcggaaagaaatggctcaagatcaagcccacgatggagaacctcgatttggtcatcatcggcgccgagtggggcgagggaaggcgcgcacacctgctcggttccttcctcgtcggtgcgtacgacccggagagcggtgagttcgtcccggttgggaaggtcgggagcggtttcaccgacgaggatctggtagagttcaccaagatgctcaagcccctcatcatccgcgaggagggcaagttcgtcgagattgagccaaaggtggtcatagaggttacctaccaggagatacagaagagtccgaagtataagagcggtttcgcgttaaggttcccgcgctacgtggcgttgagggaagataaaagtccggaggaggcggacacgatagagagagtcgcccagctctacgagctccaggagaggttcaaggcgaaaaggtaa
>TGAM_0708|4.152325971072824
atgaacgttccagacatcagcgtctactacttcggagcgataagcctcgtgctcatcggcctttacgccgtcctcgtcaagaagaacgtccttaagattctcgttggactcagcatcatggaaaccggtgtcaacctgcttctcatcagcataggctacatttccggaaggagcgcgccgattctgagcgagggggtaacggcttcaagggccgttgatccaattccacaggcactcgttcttaccgcgatagtcataggcgttgccaccacggctatggccttgagcgttgccataatcctttacgagaagtatggaacgctcaacgttgaggaaataaggaggttgagaggatga
>TGAM_0505|4.1493630467077125
atgctcgagggctactacatagtcgaaaacaccggagtcgttccggccgagaggaggttcaagtttaaggatctgaaggcgtggggttatgacctgcacctaggaacgatagacggtaaggaggcctacttcgtctcaagaacgggaactcacgaggaaggagaaacctacacgcaggacggaagggagtaccacatcaccgagacgcagagggagataccgaagaacgcaagacttttggcgaggatcgtaatcgagcgcggccagccctacctcgagttctggcttgaggctgaggaagcaaactacccgctcgccaaggaggacccgaggctaatccttcaccgcttctggacggccaagaagttcaaccagctcgaaaagcacgtcggaagcgtgggcctaacaactgacttcttcaaggacagggtcttcgtgaagagccttccgcttcccttcgaggagtacccgccaaaggttaggagggttctgagagaagtcagggacgtgcacagggatttgacgggcttcggaaggttcgtcttccagtactacggagaggaagacaagacccacaactaccgcctttggtggctcctgccgacgatacacctcttcgacatcgaggtctcaaacgaggtggacaagattttggcgatgctcgattga
>TGAM_1492|4.148201788820495
atggcgaagtgcccgctgtgcggaaagcccctcgactggggggagctggttgagcagatgctgagccttgagaacgccgaagaaacgctgagggacagggagaagttcctgaaggccatcgaggagttcgccttcaagtgcccccactgcggggaggagttctacggcaggtacctgccgagggaagaagcagagaaggtctttgagctcctcaacgagttcaagggctcggtggattgggagaacaagaggattcgccttagactgaacagccttctagccttggacaagatgctcgagaactgggacaaaaagatgaagggataa
>TGAM_2034|4.143136526273518
atgggcctgttcgatagcattctcaaaaaggaggagaaaaaacccaagaagaaacccgaggccgtcaaggaggccgtaacgaagaaggaggagaagccccttccgagggatgtcgaagttgttccactggaggaggacgttctcgccagggaaatcgtgaaacctcactttaaatacgtgaagaagatagtagtcacgagctactccgatcttgagaggatttccgaggagcttcaggagggcaacctcgtcctcgtcgatctgactcccctcgagataaaacctgagatactggagaaagtcgtcgagcagatcaagggcatgacggctgcactcggcggacaggttgtcaaggtttgtaaaggtgagataaggcttctccttacccctgaggacgttaagatcgccaaatga
>TGAM_2022|4.143077336351565
atgctgattggaataatgagcgatacccacgataacctccctgctataaggaaggctgtggagttcctcaacgagaggaacgttgatctcgtgatccacgccggcgactacgttgccccgttcgtcgcgggagagctgaggaaactaaaggctcccctcaagggtgttttcggtaacaacgacggcgagaggaaaggcctctacgaagccctgggtatatgcgatgagatcttagaaattgaggccgatggaatgaagatagccgtgacacacggcaccgatgagaggatcgttcgtgccctggcccgcagcaggctctacgacgtggttatcgttggtcacacccaccactacgagataagggaagaggggaggacgatactcgtcaaccccggcgaggtctgcggttaccttaccggcgttaagagcgtcgccttgctcgacacgaggaagagggaagtcacgataatcaacatagagactggtgagctccttggagcaatgagcctctga
>TGAM_1934|4.140144184223742
atgaagtacgacgtcgtcatcatcccggagagcttccaccgcttcgacaaacacaacatggagcacatctgccccccgatggtaatcggggacaggagctacgacatagctatggagatagtgaacggagttgacagggtcataaaggccagcttcaacgcgagcgttgaggaacttgagggcgaggactgcgacgttctctaccgaaagtacacgctcgaaaaggagggcaagaagggcatcgtccacgtcaagctgaggaaaataacggagaactgcccgccggtggatggaaaccgctgttcggtcctcgagttcgagagggacatcgagtgcatagtcaaagccattgaggagtgcctcgcttag
>TGAM_0029|4.138695012448925
gtggtgctcattcttatcattggcatcgacgtcgtcggtgagaacccaaagcgcttcgcgctcgtgagctggtacaacgggaggcttgaacgaaagggcgagttcacactctatcgcttaatccgctttatcagagcaaagaggccggatatcgtggcgattgacagcgtcaccgagctcggcgacgacctgaggaagttcctccgggcacttcctcctggcacgaagctcgtccaggtaacggggaggcccggcgagcagcgctcactccagagcctcgcgagggagcacgggataaggacgaccgacaggttcgacccctatgaggaggcgaagctctcggcacttctcgcgagtaagggagtcggctacgaggtcttggccttcgaggacgaggtcatagtcaaggtaaccaggggaaggagtcacggcaagggtggatggagccaggacaggtatagaaagcgcgttcacaacctcgtccgcgacaaggttagggaaatcgaggacaggctgaggaaggctggggttcccttcgacctcgagaccgaggagaaggactacggcttagccagaggcgagttcagaatctacgcgagcagggaagagctcgctggaatcgtgaggcctatgcgaggcggcgacgtcgaggtcaggatttaccccgtcgagagggccgagcttggcttcgccccacttaagggcgaggaggccgtgagggaaaggcggagcgtcatcgttggcatagacccgggcataacggttggaatagcggtaatagacctcaacggcaacgtgctggcactccacagcgagaggaacatgccggtcggcgaggtcttcaggttcataagcgagatcgggcacccggttatagttgccaccgatgtttccccggccccgggttttgtcgagaagatagcccgctcctttaaagctaatctcttcgtcccgagggagagcttaagggtcgaggagaagaacgagctgttgagaagccttggcatcaaggtcgaggacgaccaccagcgcgacgccttggcggccgcctacaaggcctatctccgcttaaagcccaagcttgagcacgtcgaggcgaagctccgcgaggcgggattgagcaagagggccgacgaggtgaaagcccttgtaatccagggctacaacctcggcgaggcgatgcaaaaagttgcgaggcgcgagaggccgagggaggaggaagagcctgagagcggagagagcgttgacgtcaggccctacgtgaggaaaatccgcgagcttgaggagaggatagcgtttcttgagagggagaacgaggagctcaggggaataatccgtgagcagaggagaacaatcgagaggcttgagcgcagaatagcggactacgacgaggaggtcaggagaaaggtcctccgcgagagggagcttgaggcgaaggtgaagcgcatagaactcctcgaaacacagctgagggaagctaaagcggtcatcgagaggctgagcagggatttggtcaaggtcaagaggatgaacgtggttgaaatccgcggtagcgcggttccgctgaaagttcttagagtcctcagctggcgcgagctcgagaggatagagcgcgaggtcggattgaggaggggcgacgtcctcttcgtggtgaatcccgcaggagctggaaaagcgatagcggaagagctcgtcgagaagggaattaaagccttgataaccgagaagcccctcccggggcccgtcagagaagttctccgcgaggctcatctgcccttcttcacgagcgaagagctcgacgtcaaaagggttgacgagttcgcggtcgtcgagcgggagacgctggagagggccatcgaggagttgttagagcgctggaagaaggaggacgaggagagggaggcggagaagttcctcaggcttgtggaggagtacaggattgagcgcatcagggagctcaggagaaaggccgaggaagagcttgaagcggagaagaggaaaaggtaa
>TGAM_0865|4.132457443267703
atggcaagaatgcacgcgagaaagagaggtaagtcaggctcgaagaagcccccaaggagcgctcccccggcgtgggtcgagtacacggcggaggaggttgaggctctggttgtaaagctcaggaaggaaggttacagcgcggccatgatagggacgattctccgtgaccagtatggaatacccagcgtcaagctgataacagggaagaagatcaccaagatccttgaggagaacggcctcgcacctgagataccggaggatctgatggccctcatcagaaaggcagtcaacctcaggaagcacctcgaacagcacccgaaggacaagcactccaggaggggtctccagctcaccgagagcaagatcaggagactcgttaagtactacaggagaactggaaagttgcccgccaagtggcgctacgatccggagcaggccaagctgctcgtccgctga
>TGAM_0074|4.128203405982733
ttggtgttaggtatgtatggagatagatttggtggatatggaaacgaggccccggtcaaggttggggagcgctacagggttaagattgagagccttggtaagggtggcgatggcatcgccaagataaaggggttcgttatcttcgtcccgaacacccaggtcggagacgaggttgagatcgttataaactccgttaagaggaagtttgccttcgctcaggttatctga
>TGAM_1713|4.117212746690611
atgaaggaagaaatgagctcggttgacatacgctacgtcgtgagagagctacaatggctcgttggctctcgcgttgacaaggtttaccatgacggcgacgagataaggattaaactccgcacgaaagagggaagggccgatttaatcctccaggcgggaaagaggttccacctcacgagctacgtcaaggaggcgccgaaacagccttcgagcttcacgatgctcctgagaaagcacctgagcgggggctttatagacgcgatagaacagcaccagttcgacaggattgtcaagattcgtgtcggcgactacacgctcattggcgagctcttcaggaggggcaacatcgtcctcgttgattccgagaacaggattgtggccgctctccgttacgaggagtacaaggacagggcgataaagcccaaggcagagtacaagttcccgccagcgagggaaaacccgcttgaggtcagcttcgagcgctttcttgagctgatgagggaggatgaaaaccttgagctcgtgcgcgccctggcgaggaagctcaacatgggcgggatgtacgccgaggaaatctccataagggcgggcttcgagaaaaccacccccgtgagggagctgagcgacgaggatttgaggaaggtctacgaggcgatgatgggaaccttcaacgacgagccgaggccgaacatcgtctacaaggacggaaacatgcacgacgtcgttccgatagagctgaaaatctacgagggccttgagaagcgctattttaaaacgttcagcgaggccctggatgagtactttggaaagctcacaatcgagaaggccaaaatcgaaaaaacgagaaagctcgaaagcaaaaagaagcaactgctggcgacgcttaggaagcaggaggagatgctgaagggcttcgagaaggcaatgaacgagaaccaggagataggggatttaatctacgcgaactacgcgatggttgaacggcttttggacgagttcaggaaggcaacggaaaagctcggctgggaggagttcaaaaggagaatagaggcgggtaaaaaagagggcaacaaagttgcgctcatggtgaaggccatcgacccgaaggagaagaccgtaactattgagctcgaggggaggaaggtcaagctctacctcaacaaaagcataggtgagaacgccgagctctactacgagaaggccaagaagttcaggcacaagtacgagggtgccctgaaggcctacgaggacacgaggaggaagctcgacgaggtcgagaagctcatcgaggaggagatgaagaaggaactgaacgtgaagcgcatagagaggagaaagaagaagtggttcgagaagttccgctggttcatttcgagcgagggctttctggttttggcgggaaaggacgcgagcacgaacgagacgctcatcaaaaagcacatgagcgacaacgacctctactgccacgccgacgtttacggtgctccgcacgtcgtcatcaaggacgggcagaaggctggagagaagacgatattcgaggcctgccagttcgcggtctcgatgagccgcgcctggagtcaggggctgtatggagcggacgcctactgggcgtatccaaatcaggtgactaagcaagctcccagcggtgagtacctcggcaaaggtgccttcatggtctacggaaagaggaactggttgagaggacttccgctcaagctggcggtgggagttataaactacgagggagaagactacgtcgtctgcgcgcccgttgacgcgattaaggcccacacgagcaagtacattgtcataagacccggcaggctcaagaagggcgagctcgtcaagaagatacgcggaatcctcgaaaagtggggctacaaggttcgcgaggaggatttgaatgcgattcttccgccgggagggggagaaatagtggaggtggtagggtga
>TGAM_0499|4.111360079145008
atgtacaagttgctgaaggttaaggacgtcgtcaggatcccgcccaggatgttcacaatggatccaaaggaagcggcaaaactcgtcctccgcgggacatatgagggcatctacgacagggacgagggcgttgtattagccgttcttgacgtcgaggaagtgagcgagggagtcattgttccgggggacggggcgacgtaccacgaagtcgtcttcaacgttctcgtgtggcaaccgttcatgcacgaggtcgtcgagggagaggtaattgacgtggccccgtacggagcctttgtcaggatcggaccaatggacggcctcgtccacatcagtcagcttatggacgactacgtcgtgttcgatgaaaagaacaagcagttcctcggcaaggaaaccaagaggatcctcaagctcggtgacgaggtcagggcaagggtgatagcgataagcgttaagagccgcgttatcagggaaaacaagataggcctcacaatgcgtcagcctggcctcggaaagttcgagtggattgagaaggagaagaggaaatccaaggaggcatga
>TGAM_0691|4.104792951230568
atggagataggtgtcgttggaaagccaaacgtggggaagtcaacgttcttctcggctgcaacgctcgttgacgttgacatagcgaactaccccttcacgaccatcgacgccaacgtcggcgtgagctatgccatagcggagcacccctgcagggagctcggctgtaagccaaacccccagaactacgagtaccgcgaggggaaggccctgattccgataaagatgattgacgttgccggtctcgtccccggagctcatgaagggcgcggactgggcaacaagttccttgacgacctcaggatggcttcagctctaatacacgtcatagatgccaccggaaagaccgacgccgagggtcagccaacggattaccacgaccccgttgaggacatcgagttcctcgagagggagatagactactggatttacggaatcctcaagaagggctgggagaagttcgcgaagaggattaagctccagcacatgaaattagaacaggcaatcgccgaccacctctccggaatcggagtaaccgaggaggacgtctgggaggcccttcacaaggtgggactcccaagcgacccgaccaagtggagcgacgaggatttgctctcgttcgtccgcgagctgagaaaaataaacaaaccgataataatagccgcgaacaaggccgacgcggcaagcgacgagggaatcaagaggctcatcgaggagggaaagaagaggggctacatcgtcgttcccacttctgccgccgcggagctgaccctcaggaaggcggcaaaggcgggcttcatcgagtacattccgggctcgagcgatttcaagattctcaagaagatgaaccccaagcaggaaaaagctctggagctgattaaggagaaagtcctcgaccgcttcggctcgaccggcgtccaggaggtcataaacagggccgtcttcgagctgctcaacctaattccggtttatcccgttcaggacgagaacaagctcaccgaccagttcggcaacgtcctaccgcacgtctacctgctcccgaagggctcgacgccgagggatctggcctataaggtccacaccgacctcggaaggactttcctctacgcggtgaatgccagaacgaagaggcgcgttggggaggactacgagcttcagttcaacgacatcataaaaatcgtcgcaacggctaggtga
>TGAM_0110|4.103385944995039
atgaggggctttacccactacatctctggtctcgccgctgcaaccttcttcccctcgctggtatctgacctcaggatgggcatcctgctcccggtaatagcggctgccgctgcatacttccccgacttcgtggatttcaagttcgggaagttcttcgcccggagggactacgagatcgatccagctccctgggacgagaagaagcactacgccccgaagctcgtgaagataaaggagttgagcgagaagaaccgctaccagttcttcgccatcgagggaagggtcgaggagatcctgacgaggggttctggaactgttacctacactatcctcgacgagaaaggtgagcagaagaccgttgaggaggagtacaacagcattgttttcatcctcaacgacggaaccggcaggataaccgttgaggccgttggggacgactacaagttcttcgaggaggagttcggtcagatcgaggagggcaaggagatactggtctttggctacgttgacatcgacgaggtcgataaggagctccgcttcgtcgtcagcgacgccccgcacccgcagggtatagccgagacaatagcgaaggcgatagaggaggcctaccacgagggcgagaggatagtcaagatccacaacatccgcctgccgggggacgtttacaggcagttcttcgtttaccttgaccccccgaagagggaagttcgcgtcgagatgggcccgatagtaacgccaggtggagtggccataaccgacaaaccgcccgagtacaggcgctatggaatagcgaaggtcagcgtgcccttcatcaagacctaccccaagcccaccaggatagactccttttcgggcccggagatagccttcaggagggctgagttcaggggcaaaacagttgtcaaagaccgctttttaccctggcatcacggcttcagccactcgctcacgatgggcatcataataggggccttcgtctacgcgatcttcaagctcctcggctacaaccacgcgggtgacctagctttggcctcgatgataggtcagtggctgcacgtcttcgaagaccagctcggcttcatgggcagcaacctcctgccgccaatcacaaaggacgtcatcccgggcttcaagctgggtgaaagcggcagtggcttgaccaacttctcgacggcgtggctgatgataagcttcatgatatggaacttcaaccgctttacagagccgaggcccatcccgataggcgacgccaaactgctcctcctgctgatatggccatcgataataggctttggaatagcgatagtgaggagcttcaagctgagaaaggagatagctcagctcatggactactacaccaacttggaggccttcgaggagcttgaggaagtcggcgggatttaa
>TGAM_1236|4.103137802513344
atgagcgagctcaagcttacccccgaagaggttgccgccgttagggaacttgtcgaggttgccgtagctctgaagaagggcggaaccctcggactgctcaagtccttcaccgagaacggcgacaggttactcgaaacaatctccgaagagaaggcccttttgaggctcgccgcgataggaaattcagccctcgaaccggtcagggaaattgaggcagagaaggtaaacgacatcagcatgaacgttgaggaacttgtcaacgcccttctcagggccctcgcagagacaaacccgaaggaggttccaaaggtcgggatgacgggagcgattggctacctccgcgacgaggacgttcagaagggcctcggcttcctattgacccttgcgaagaacctcggtagggttttgaacgagaagtga
>TGAM_0045|4.095864506994418
atgagctgggtcaactacctgatttacgccttcctcgcggtaaacatcaccttcaacctcctcgggagcatagccctccaccgcttcccggacgtttacacgagacttcacggtgcgaccaagtgcaccacctttggaacgatattcgccgtttttgcggttgcgacccacgctttgtacagactccacgtcacgggcgatgcgaagtacctccagatgaccctccacagcttcgtggccctgatagcgctcctcctcacgaacccggtcggagcgcacgcaatagcgaaagccgcgcacctgagcggttacaagccggctaaagccgtcatcgatgcatacgaggagaagctcgggggtgggaaggaatga
>TGAM_1809|4.093618067759128
ttgaggtgtatcgaatgcggtagggaatacgatgaaaacgagctccgctatagatgcgactgcggtggcctacttgaggttgttaccgaccttgagagggccgaggacgttttcgatggaaagaacgtgacgctgtggaagtacgagagctggcttcccgtgaggaagagggtttcgctgaacgagggtggaacgcccctctacaggctcagcaacctcgagagggaactcggcgttgagctctacgccaagaacgagggagccaacccaacaggctccttcaaggacaggggcatgacggttggagtatccaaggccctcgaactcggcatggacaaggtgatatgcgcttcaacgggcaacacttcggcttccctcgcggcctacgcggccaaggcgggaataaaggcctacgtcttggtgccgagcggtaagatagccctcggaaagcttgcgcaggcgataatctacggggcgagggtcgttccagttaagggcaactttgacgacgccctcagggtcgttgttgaggcgagcgcaaagctcggcgtctacatgctcaactcgataaatccattccgcctcgagggtcagaagacgatagcgctcgaaatctacgaccagctcggcttcgtgccggacaacgtcgtccttccggttggaaacgcgggaaacatctcggcgatatggaagggcttcaaggagctctacgagaaggggataaccgatgagctcccccgcatgatagggatacaggccgagggcgcggcaccgctcgcgagggcctggaaggccaaaaagccgttcgagcccgttgaaaaccccgagacggttgccaccgccataaggataggcaaccccgccaactggcccaaggcctggcgcgcggttgaggaatctgggggcctctttgagagcgtgagcgacggggagatacttagggctcaggaactgctcgcgagcagggagggcctcttcgtcgagcccgcctccgcggctcccctggcgggcctcatgaagctcctcgaaagcggggagcttgacaggggcgaaagctacgtcctcgtaacgacggggcacgggcttaaggacccgaacgtcgtcgtaaaccgcttcacccttcccaagccaatagagccgacgctcgaagccttcagggaggtgatgaaatga
>TGAM_0731|4.093148034849714
atgaagaagagaaaggggcttctcataatcctcgacggtctcggagacagaccgattaaagaatttggaggaaagaccccgctggaatatgcaaaaacgcccaacatggacaagcttgcgaaactcggaatcctcggccagcaggatccgataaagcccggtcaaccggcggggagcgacacagcccatttgagcatcttcggctacgacccctacaaggtctaccgcggaaggggcttccttgaggcccttggtgtcggcctcgacctcgacgaggacgacttagccttccgcgtcaacttcgccaccatcgagaacggcatcataaccgacaggcgcgcgggcagaataagcactgaggaggcccacgagcttgcgaaggccatccaggagaacgtcaaactgcccgtcgacttcatcttcgttggagccaccgggcacagggccgttctggtcctcaagggcatggccaagggctatcgcgtcggcgagaacgacccgcatgaggcaggaaagccaccgcacaggttcacctgggaggacgaggagagcaagcgcgttgcggaaatccttgaggagttcgtcagacaggcgcacgaggttcttgagaggcacccgataaacgagaagcgcaggaaggagggtaagccggtagccaactacctcctaataaggggagccggaacataccctgacattccgatgaagttcaccgagcagtggaaggtccgggcaggggccgtcatagcggtctcactcgtcaaaggagtagccagagcgataggcttcgacgtttacaccccagagggagcaaccggcgagtacaacaccgacgagatggccaaggccaagaagaccgttgaactgctcaaggagtacgacttcgtgttcctccacttcaagccaactgatgccgccggccacgacaacaacccgaagctcaaggccgagatgattgagaaggccgacaggatgataggctacatcatcgagcatatcaacctagaggacgttgtcatagcgataacgggcgaccacagcacaccgtgtgaggtcatgaaccacagcggagacccggttccgctccttatcgtgggtggtggcgtcaggcccgaccacaccgagagcttcggcgagcgtgagtgcatgcgcggcggcctcggcaggataaggggccacgacatagtgccggtaatgatggacctaatgaaccgctccgagaagttcggggcttga
>TGAM_1148|4.093089557986421
atgacagagaaaatgcccgctattatgaaaactaaacccgcttacggcgccgagctcgttgaggttgacgttcccaagcccggaccgggcgaggttctcatcagggttctcgcgacgagcatatgcggaaccgacctgcacatctacgagtggaacgagtgggcgcagagcaggattaagccgccccagattatgggtcatgaagtggctggagaggttgttgaagtcggccccggcgttgaggaccttcaggaaggcgactacatcagcgttgaaacccacctcgtctgcggcaagtgctacgcctgcaagcacaaccgctaccacgtctgccagaacaccaagatttttggcgttgacatggacggtgtctttgcgacctacgcaatagttcccgccaagaacgcctggaagaacccgaaggacatgaagcccgaatacgcggccctccaagagcccctcggaaacgcggttgataccgttctggccggcccgatagcggggagaagcacgctcataacaggtgccggcccactcgggctgctcggaatagcagtggccaaggcaagtggtgcttatccggtcatagtctccgagcccagcgacttcaggagaaagctcgccaaaaaggttggagcagactacgtcgtcaaccccttcgaggaagacccagtcgaggtcgtcatgagcataaccgacggtgctggtgtcgaggtcttcctggagttcagcggcgctcccaaggcccttgagcagggccttaaggcgacgactccaggggggagggtctcgcttctcggcctcttcccacgcgatgtcacgctcgacttcaacaacctcataatcttcaaggccctggaaatccacggcatcaccggaagacacctctgggagacctggtacaccgtctcaagtctcatccagagcgggaagctcaacctcgacccgattatcacccacaggtacaagggcttcgacaagtatgaggaagctttcgagctcatgcgcgctggcaagaccggtaaggtcgtcttcttcccgaaggagtga
>TGAM_1891|4.089575777312823
atgatactccaggtggcactcgacgttacagatatagatcaggctctttctatcgcggagaaggccgcccgcggcggtgcgcactggcttgaggttggaacaccactcatcaagaaggaaggaatgagggctgttgaacttctcaagagacgcttcccggacaggaagatcgtcgccgacttgaagactatggacaccggcgctctggaggtcgaaatggccgcgaggcacggtgccgacgttgtttctattctcggtgtggccgacgacaaaacaatcaaggacgcggttgacgtcgcaagacgctatggaatcagggtcatggttgacctgataggggttaaggataaggttaagagagccaaagaactcgagaagatgggtgtacactacatactcgtacacaccggcatagacgagcagatgcagggcaagagcccgcttgaggatctcgaaaaggtcgttaaggccgtgaacgtccccgtggccgttgccggagggctgaaccttgagactattcccaaggtcatagaacttggtgcaaccataataatagttggcagcgccataacgaaggccaaggatccggagaaagtcacgaggcagatcatagacctcttctggggagaatacatgatgacaataaagaaagccatgctcgacatactcgatcacatcaagggtgtggcggagagcctaaagctcgagcaggttcgcggtttcgtcgatgcaatgataggggccaacaagatattcatctacggcgcgggaaggagcggtctggtcggcaaggccttcgcgatgaggctcatgcaccttgacttcaacgtctacgtcgtcggcgagacgataacaccagccttcgagccgggggatctgctcatagccatcagcggctccggtgagacccagagcatagtagatgccgccaggatagccaaggagcaggggggcaagatagcggcgataacatcctatgccaactcaactctcggaaaactggccgatgtcgtcgttgagatccccggaagggcgaagacggacgttccaactgattacatagcgaggcagatgctcacccaatacaagtggatcgcaccgatgggaaccctcttcgaggactcaaccatgatattcctcgacggaataatagccctcctgatggcaacgttccagaagaccgagaaggacatgaagagaaagcacgcgaccctcgaatga
>TGAM_0736|4.087614619155228
atgagtgagctcgacgaaatcaggaactgcctcgtggagatgaaagatttgtcggccctaatggttgacctcgccttttcatcggtcctctacaacagcgaggacatagcggaggaggtctacctccttgaggagaagatggacgacctaactttaaaggtcaaaaagctggccctgagggccgcgaagagcgaggaagaccccgagagccttttgagcatcatagatctggccgacatcaacgagcgcataagcgatgccgcctacgcgatagcggacataatcctgcgcgacatcgagccccacccgataataagaaggataatggaggacacagaggaggagctcggccgcgttaccgtcaggcccggctcggtgctcataggcaaaaccctgcagcagctcaagcttccgagcaagatagggacgaggattctggcgataaagcgcggaactaggtacatctacaaccccggaaaggacgacgtgatacaggagggcgacgttctcatagcggtgagccccgatctcgacaagctcaggaagctcgccggggaagaagtggcagaagaggagtaa
>TGAM_0065|4.087468564704159
atgaagggggtgttcccgttggaagaaaagctcgtaccggtcgtctgtccgtactgcggggttgggtgcaggctgtacataaagagccttgacggctacccgcggggaatcgagtacgcaaaggacataccgggcatctcaaacgagaacggaaagctctgtccgaagggcaacgccgttcttgagtacctcctggcgaaggacaggctcaaaaagcccctgaaggcaacggaacagggcaagttcgttgagataagctggagcgaggccataaaggaagtcgccgagaggcttagggcgtactccaaggacgaccccaacgcgatgatgttcttcggttcggcgagaaccttcaacgagcccaactacctcatccagaagctggccagaatgctcggaacgaacaacgttgaccactgcgctcgcttgtgccactcctcaacggtctccggcctgaaggcggtctttggcgctggggcgatgaccaacacctacaaggacatcgaggaggcgaacgtaatcttcatcataggccacaactacgctgaaacccacccggttggcttccgctacgtcctaaaggccaaggagaggggcgcaaaggtcatcgtcgccgacccgaggttcaccagaaccgcgtggttcgcggacatattcctccagcactatccaggaaccgacatagcgcttctcaacggcatgatgcacgtcatcatcaaggagaacctctacgacgaggacttcgtgaggagaaggtgcgtcggcttcgacgagctggcaagaaccgtcgagaagttcacaccagaatacgttgagaagataaccggcgttccggctgaactcatagtccaggccgcgaggaccttcgcaaccgccggaaagggtgtcataacctgggcgatgggcctgacccagcacactcacggccacgacaacgtcaggttggccgcgacgctctcggcaatatgcggctaccaggggaaggagggctgtggagtctcgccgatgcgcggtcagaacaacgtccagggcgcgtgcgacctcggagtcctcccgaacgtcttccccggttaccaggcagttaccgaccccgagaagaggaagttcttcgaggagttctggggcgtcgagctgagcggtgaagtcggcctcaccgtcatcgaagcggcccacgccatagagaagggcaaggtgaaggcctactacgtcatgggcgagaacccggtcataagcgacgccaacacgaaccacgttctcaaagccctccagaagctcgagttcatggtcgtccaggacatagtgccgactccaacgatggagttcgccgacatagtcctgccagcggccgcgatgcttgagaacgagggttccctcaccaacacggaaagaagggtgcagtggagcttccaggcgctgaacccgcccggagaggcgaggcccgactggtggatagtgagcgaaatcggaaaggccgcagggttctccggagacggggcgagaggattcaggtacacctcccctgaggacattctcagggaaatcaacgcgtgcacgccccagtacaggggcataacgcctgagaggctcaagagcaacctggcaggaatccactggccgtgtccgagcgaagaccatccgggaacgagggttctctacaaggagaggttcctgactccagacggaaaagcccacctcgcggcggttgactacagggggccagcagaggtgccggacgaggagtacccgttcctgctcacgacaatcaggtacgtcggccactaccacacgctcacgatgacgggaaggagcagggccctcgtcaagcgctggccggagcccttggccgagatacacccagaggacgccgaaaggctcggcataaagaccggcgactggataaagatagagacgaggagaggtgcttacccggtcagggccaaggtcaccaggaccgtcaagaagggagtaatagctgttccctggcactggggggcaaacgtcctcaccaacgacgccctcgacccggtctcaaagatacccgaaaccaaggcctgcgcctgcagaatagcgaagataagcgaagaggaagcgagggagctgatgaaggccgttccaaaggttatacccgagtttgaggtcgtgaaggggtga
>TGAM_0399|4.084103105085835
atggggactaagctcacggaggagcaggttaagaggatgaaggaggacgcccttctctatcataggaacaacttccccgggaacggaaagattgaggtcattcccaaggtgaggctcaaagacttctacgacctcagcctcgcctacacccctggagttgccgaagtctgcagggcgatactcaggggggagagcgtcgacgattacactgtgataccaaacacggtcgccgtggttacggacggctcggcgattctcggcctcggcgacataggcgtcttagctggaatgcccgtcatggagggcaagtgcgtcctcttcaaggccctcgcaggcgttgacgcgtttccggttctcatcaacaccaaggacgttgacgagatagtgaggactgttagactaatctccaaagggttcggcgggataaacctcgaggacataagcgccccgaggtgctttgaaatcgaggagcgcctgaagagggaactcgacattccggtatttcacgacgaccagcacggaacagccgtcgtaacattggccggactgataaacgccctgaaaatcgtcggaaagaggtttgaggatataaaggtcgtcataagcggggccggggccgctggaatagcgatagctaaggtgctccaccacgtcggcgttagggagatactcgtcgttgacagggccggaataatatacgagggaaggaaggagaacatgaacccgtacaaggaggaggtcgcgaagttcaacatccacaacgttcagggcgacctcgcgaaggccatggagggtgccgacgttttcatcggggtcagcgtcgggggaatagtgagcaaggacatggttcggaagatggcggacgatgccatagtctttgccctcgcgaatccagttccggagataatgcccgacgaggccaaggaggccggagcgaggatagtggcaacgggaagaagcgacttcccgaaccagataaacaacgttctcggctttccggggattttcaggggggcgcttgacgtgagggcgagggacataacgctcgacatgaacatcgcggcggcaaaagctatagccagctgtgtgagcgatgaggagctcagcgaggattacataatccccacgcccttccatcccgacgtctatccgaaggaggcgagggccgttgcggaacaggccgtaaaggacggcgttgcgaggaagaaagtgagcggggaatgggtggaggagcacacgaggaagctcaggaggttctacgaggaggtaatcgctccggtcaacgagaagaggaagaacttcagctga
>TGAM_1494|4.083657415500015
ttggtggtgggcatggagcagaggggcgttatcaacataggccttccagagctgagtgaagaacagctcatcgaaatcggagagctggcccaggggatcataataaagcacgtcttcagcgagctcaacagaagcgacgtcaaggacatcgaggttaccacgaggataaacagggacgagacactgaacctagaaatcgaggtgtacctcgaagtcccggtcttcgtcaaggtggacgtcgagaggctgattgacgaggccctcgagaaggcctacgaagcggtagagaggaagctgagggagattgctaatgaagggaaagctcaagcttaa
>TGAM_1481|4.081462612219323
atgaacgtcgtcatagtccgctacggcgagattggaacgaagtcgaggcagacgaggaggtggttcgagaacatactcatgaacaacatacgggaagctttggtgagcgaaggaatcgagtttaaaaaggtcgaggccaagcacgggaggattctcgtgaggacgaacagagccaaagaggccgttgacgtcctgacgagggtttttggcatagtctcgctctcacccgcgatggaggtcgaggcgaaccttgagaaaatcaacaaaaccgcgctaaagctcttccggaggaagaagagggagctcggccttgagaggccacgctttagagtcacggcgaggagaatcaccaaggagtttcccctgaagagtccagaaattcaggcaaaggtgggggaatacatcctcgagaacgaggagagcgaggttgaccttcacaactacgatatcgaggtaggcgtcgagctgatggagggcaaagtgtacgtcttcgttgacaaggttaaagcctggggaggactgccgataggcacgcagggcaaggttgttgcgctcctcagcgggggcatagactcacccgtcgctgcattcctaatgatgaagcgcggtgtcgaagtgattccagttcacatctacatgggcgagaagacccttgagaaggtcaggaaaatctggaaccagctgaagaagtaccactacggcggaaaggccgagctaatcgttgtcaagccgaaggagcgcaagagaatcattgagaagctgaaggaactcgggaaggagaagtacacctgcgtgttctgcaagttcatgatggtgaggcacgcggataagatagccaaggacttcggcgcgaagggcatcgtgatgggcgactccctcgggcaggtggcttcgcagacgctcgaaaacatgtacatcgtcagccaggcgagcgatttaccgatttacaggccgttgataggcatggacaaggaggagatagttagcatagcgaagagaatcggaaccttcgagctgtccaccctgcctgaggacgagatacccttcatcccgaggcacccgataataaggggctcgtgggaggagttcaggaagctctacagggcggtcttcggagaggagccgaggaagagggagtgctga
>TGAM_1744|4.081025653767591
gtggctcccataaaaaccctttcgggcatccgaaaggtttttgtcctcacgggaaaatcaactcaaggtggtaatatggaggggcccgacgcttcggttggaatcgtgttcggtgaatcgagcaccgaccacttcacgttcatagtcaaccctaggaacgagctcccgcgcttcggcgagttccttgtcgttaaaaaccgggagggagacgaggttttagccctgctcaaatccataagaaacctcaactggcttatggaagctggaaggggaagctacgactacgttgaaaagacagtcaacgttttctcgcgcggaattctcgacaagagcgaggagatattggctacggccaaggttctcggcgttctcagaactagggacggcgagtttctgccaaagcccgccccgaaccgcgtccctataaagccaggcgagaaggtttacctcgcgagggacgaggacctggagagaatattcgcaaacggccacctcagggttggaaagctcatcgcgaggggcaacatagaggttcgcctcgacgccaacaggctcgtttcgaggcacttcgcggttttggccgttaccggagcgggcaagtcaaacacgatagccgttctcaccaaggagctcgttgacaacgttaacgccaccgtcgtaatcctcgaccctcacggcgagtaccagaggttgagctggccaggggcaaaggtcaacccgataaaggccactatagaccccgggagaataaggctgagcgagctggcaacgctcctcggcatagccgaaaacgcgagcctccagaggcgcttcctcgggctcgtttaccgaacagtcaaggaggagatgagacgggacggaaaggtcgtcggcggtctgcccttcctcgaagcgatggaggacaagatagaggagtggattagggtttacgagaactcggagagcaaggaggacagggtcatccactactacaacgagaagggcatagagatgccgaggaagattcaacagagggatttggaggccctgataaggctgaaggactacataggcgagctgaaagctaatttcggcgagttcataagcccggtagatgtgctcggcgagataaggcccggcatggtgaacgtcatagacctcagcgggatggaagaggagcagatgataacgctcgcgagcttcgtcctgaggggaatcctcaagaaccgcattgagtacctcaaggccgtcagaaccaacgacaggctcaccgcgagggagatactcgaagcctaccccgcaataaggaagccaatcctcgtcatagttgaagaagcccacatattcgcgccgaggggcgagaagaaccccgcaaccctgtggctcggcaagatagcccgagaggggagaaagttcggcgtgggccttggaatagtgtcccagaggccgaagaagctcgacgacgacatactcagccagaccaacacaaagataatcctcaagctggttgagcccaacgaccagcgctacgtccagcaggcgagcgagcagataagcgaggacctgctgagcgatatagcctcgctgggcgtcggcgaggcggtgatagtgggctacgcaatcacgattccggcgatggtgaaggtttataacttcgagaaggacttcaacggccactatggaggaagggacatagacatcgtcgaggagtggctcgaggggaaggaggaagaggtgagcgaggaggaggcgatagcttccctccccctgtga
>TGAM_0414|4.080957453285968
gtggttcacgagtacatcaaaggcaaaatcaaagagttcaccaaagaggaaaaggagaagcgctacaagtacttaggaaaagaggtcatagatgtcggcgatcccggactcgacagcatcccagagttctacggtatagccaatgccatatggcgcgactggaagaacggtgagataagcaccaaaacggctctcggaaggctcgcacttctcaagttgctcacctacaagaccaaaaacaggaaaatccaggatattcctgaggaagaactcgaggaagtcaggaagttcattgactatgtgatacaggtcattaggaacgagagcagaagaagaggcgagccagaggaggaaaggaacgcttaa
>TGAM_0722|4.078054098138236
atggatatgaaggcccccatcagggtttacatgagcaggaagctcataggtataaggcccgacgataccgttaagcgggccggcgagatcatgactgagttcgatataggttccctcgtcgtggtggacgagaacggcgacgtcgttggatttctcaccaagggggacatcataaggcgcctcgtggttccgggccttccgaacacaacccctgtgagggagataatgacgaagaacctcgttacagtgccagctgaaacgcccctccaggacgtcctcgacgttatggcaaagaaggggctgaagcacatcctcatagaggagaacggcaagatagttgggatattctcgataacggatcttctcgaggcgagcaggagaaagcttgaaacggcgatagcaacggagtga
>TGAM_0817|4.07519606520689
ttgcttttggaggcacccgtttataaggagctcttcggggcagttgaaatctacgaggtccagaaggtcataaagctggacagcgagacgagagacgttgggacgttcaccgtcaaaaacgttcccagggaggacatttaccgaaccctcgaggacatagcgatagtcgttccgatgaaggacgaaaagcttcagctcgttgacggtgtgctcaaggccattccccatcagtgcccaataataatagtctcgaacagcaagcgtgaagggccgaacatcttcaagcaggaggtggaccttgtaaagcacttctacaacctcacgcgctcgcggataataatggttcaccagaaggatcccggtttaaccgaggccttcaaaaagacgggctacaccgagatactcgagggtaactccgtgaggagcggtaagggggagggcatgctaatcggtctgctcctggctaaggccattggcgcgaaatacgtcggcttcgtcgatgccgacaactacatccccggttcggtgaacgagtacgtcaaggactacgccgcaggctttctcatgagcgagagcgactacacgatggttcgcctgagctggcgccacaagcccaaggtgacgacgaaggggctctacttcaagaagtgggggcgcgtaagcgagataaccaaccgctacatgaacgagctcttcggggtcgccaccaacttcgagaccaacatcatagcaacgggaaacgccggcgagcacgcgatgagcataaagcttgccgagataatgcccttcgcgactggctacgccatagaaccctacgagctggtctacctcttcgagaccttcggaaggtggggaagaggcaaggaggaggtctacgaccagggcgtcgagatcttccagattgagaccctcaacccgcacctccacgaggacaaggggcaggagcacgtgaagggcatgattctaagctcccttggaacgatttatcactccgagctcgccaccgagaatctgaagaagagaatccttgaagagctccgcgttcacggcctcctcggcgagaacgaggaaccgcccaagcccaaggtcatgcctccggttgaggggatagacgtgaacgagtggatgaaaacgcttgaagacgaggccgagactctcctcaagttcgaggtgtga
>TGAM_1000|4.074541466492086
atgaagcacctcgaattcgacggaagatacgcggaggcgatactgaaggggaagaagagggcaaccgtcaggctgggcagaaggcccaacctcagggaaggcgataccgttctaatccacgcaggtggctacgccctcggaaaggccgtaatagagagggtcgaaagtaagaccgtgaaggagctcaccgatgaggatgccttcctcgacggcttttccagcagggaggagctgattgaagccctgaaggagcactacaagtacgtaaacgacgactccaaggcccacgtggtagtatttcgccttgtggagaagtttgacaaacccgtgatgagctccgactacgcctacgagggcaacctgccggttgagatagcggagaaggctttgaagtacctcgacctgcccgaggaggatagaaaactgatagagctcttcctcaagaccgggagcctgaggaaagcggcctacagacttggcggtctcaacaagcgctacttgataagggacgcacttagaagggcctacgaagagctgaaaaagaagggaatcatggggtcgaaggtttaa
>TGAM_0070|4.074326365094876
gtgatgaagatgaaaggtatgaacttcgccttcctgtgccgggagaaacccgagcctactggaaagaaggtcgcaataatcggtgccggaccggccggcctcgccgcggctggctacctcgtctgccaggggcacgaggttcacgtctacgacaagctcccagagccaggggggctgatgctcttcggcattccagagttcaggattccgatttacagggtaagggacggctgtgagaggctggaaaacgccttcggggtaaagttcttcccgaggacaaaggtgtgcttcggcaatccaaacgagaacggcgacgacttcgtggagaggaggatagacttcgaggagatcgtgaagaactacgacgcggttctgatagctacgggaacgtggaacgcctacgtgccaaccataccgggttccgacctcgagggggtcttcccggccctcgaatacctgttcaagatcaagagcgccaagctcgggcacatggactgggataaggtgccccccgtggagggaaagaaagtcatcgtcataggggcgggacacacggccgttgacgcggccctcgagagcgtcaaccttggggccgagaaggtctacctcagctaccgcaggaccattcgcgaggccccggcgggggcctacgagataaacctcctccagcagagaggcgtgaagtggctcgagaggacgatgcccgtgaggataatcggcgagaacggaagggtcagggcaatagagctcgtcaagacgaagctgagcgagcccgacgagacgggaaggagaaggccagttccaattgaaggctcgaacttccagatcgatgtcgactacgtggtctgcgcggttggccagatgccaactcctcccttcgccaaggacacgggaatagccctcgacaggaaggggaggatagtcgtggacagcaggcacatgacgagcagggaaggcgtctttgcggccggcgatgttgtgctcgggccctcgaaggttggaagggccgtgaaggacggcctgtacgcggccgagagcatccactactggcttatggaggtgaaagaatga
>TGAM_0364|4.063206576740049
atgaaaatcgtcgttatcggttctgggactgcgggaagcaacttcgccctcttcatgaggaagctcgacaggaaggcggagatagttgtcatcgggaaggaaggcacgatgcagtactccccctgcgccctgccccacgtcatcagcgggacgatagagaagcccgaggacgtcatcgtcttcccgaacgagttctacgagaggcaaaagatagagctcatgctcaacaccgaagcaaaggcaatagaccgcgagaggaaggttgtaatcactgacaagggcgaggttccctacgacaagctcgttctggcagttggctctaaagcgtttatcccgccgataaagggcgttgagaacgagggagtgttcaccctcaagagcctcgacgacgtgagaaggattaaagcttacatcgccgataggaagccgaagaaagcggtagtcatcggcgcgggtctaatcggcctcgagggggctgaggccttcgcgaagctcggcatagaagttctcgtcgtcgagcttatggacaggctaatgccgacgatgctcgataaagataccgcgaagctcgtccagaaggagatggaagcgaacggcgtctccttccgcttcggcgttggggttagcgagataatcggcagtcccgttgaggcggttaggataggcgacgaggaagttccggccgagctggttctcgtcgctacaggcgttagggccaacacagacctcgccaaagaagccgggctggaggtgaacaggggaatagtggtcaacgagcacctccagacgagcgacccggacatctacgcgataggcgactgcgccgaggtaatcgacgcggtaaccggcgagagaacgcttagccagctcggaacttcggcagttagaatggcgaaggtggcagcggagcacatagcagggaaggacgtctccttcaggcccgtcttcaacacggccataaccgagctcttcggccttgagatagggacctttggcatcacagaggagagggcgaagaaagagggaatcgaagtagcggtcggcaagttcaagggctcaacgaagcccgagtactaccccggcgggaagccgataacggtgaagctgattttcaggaagtcggacaggaagctcgtcggcgcgcagatagtcggtggtgagagggtttggggcaggataatgacactctctgccctggctcagaaaggagcgaccgttgaggacgtagtttaccttgagactgcctatgccccgccgataagcccgacgatagacccgattaccgttgccggggagatggcgctgaggaagctcaggtga
>TGAM_1633|4.063049500283184
atggcggtgctcagggaagtccttgagatagcggagaagataaagaacatggagatacgcggcgccggaaagatagcccgttcagcggcttacgctctccagatacaggcagagaagagcaaagcaaagagtgttgacgagttctgggaggaaatgaagcaggccgcgaaaatactctacgagacaaggcccaccgccgtttcacttcccaacgccctccgttacgttatgcacaggggcaagatagcctaccagagtggtgccgatctggagcagctcaggtacgttgtgataaccgccgcgaaagagttcatccacaactccgagaaggccgtcgagagaataggcgagataggggcgaagcgcattgaagacggcgacatcataatgacccactgccacagcaaagcagcgataagcgtcatgaagaccgcatgggagcagggcaaggacataaaggtcatcgttaccgagacgaggcccaagtggcagggcaagatcaccgccaaagaactagccagctacggcattcctgtcatctacgtcgtggacagtgccgcgaggcactatatgaagatgaccgacaaggtggttatgggcgcggacagcataacagtgaacggcgctgtgataaacaagattggaacggccttgatagccctcaccgccaaggagcaccgcgtctggacgatgatagcggcagaaacctacaagttccaccccgagacgatgctcggccagctcgtcgagatcgagatgcgcgacccgaccgaggttatccccgaggaagaacttaagacctggcctgagaacataacggtgtggaatccagcgttcgacgttactccaccggagtacgttgacgtcatcatcaccgagcgcggggttatcccgccgagtgctgccatagacatcctcagggaagagttcggctgggcgctgaaatacagggagccctgggaggattga
>TGAM_0232|4.062873205966119
atgggcgtcgtaaggttcggtgtgtccatacccgaggagctcctcgagaagttcgacaggataatcgaggagaaggggtacgtaaacaggagcgaggcaataagggatctcatcagggacttcatagtacgacacgagtgggaagtgggcgatgcggaagtcgcggggactataacgatgctctacaaccacgatgaggccgatgtcgtcaaggaactcctcgatctgcagcacgactacctcgatgaaatagtttcgagcatccacgtccacatggacgagcacaactgcctcgaagtcgtcatcgtgaagggaaaggcgaagagaataaaggagatagccgacaggttgttgagcctcaagggagttaagcacggaaagctcgtgatgaccggaacgggaagagaacttgtgtga
>TGAM_1775|4.062156078420399
atggtagagcggctgatctggaagtacgcgctcatcaacgcctacacccacaagggtaaggcaaacccaaaggcggtcataggtaaggttctcggcgagaacccggagctgaggccgagggcaaaggagataatcccgctcgtgaacgagatagttgagaaggtaaacgccctctcccttgaggagcaggaggcgaagctgagggagatttaccccgaattctttgaggagaagaaggccaagaaggaagagaagaagggccttcccccgcttcccagggcggagaagggaaaggtcgtcacccgctttgcccctaaccccgacggtgccttccaccttggaaacgcgagggccgctattctgagccacgagtacgcgaggatgtacgacggcaagttcatactccgctttgacgacaccgaccccaaggtaaaacggccggagccgattttctacgagtggattaaggaggaccttgagtggctcggcttcaagattgacgagatacacatagcgagcgacaggcttgagatatactacgactacgctgaaaagttgataaagatgggcaaggcctacgtctgtacctgcccgcctgagaagttccgcgagttaagggacaagggaatagcctgcccgcacagggacgagccggttgaggttcagctcgaacgctggaggaagatgctgaacggagagtacaaggagggtgaagctgtcgtcagaataaagaccgacctaaaacaccccaatcccgctgtcagggactggcccgctctgagaatcatagacaaccccaaccacccgaggactggcaacaagtaccgcgtctggcccctctacaacttcgcatctgccatagacgaccacgagctcggcgtcactcacatcttccgcggacaggagcacgccgagaacgagacgaggcagaggtacgtttatgagtatctcggctgggagtacccggttacggttcatcacggcaggctgagcatcgagggggttatcctaagcaagtccaagacgaggaagggaatagaggagggcaagtacctcggctgggacgacccgaggctcggaacgattagggccctgaggaggcgtggaataaggcccgaggcgataagggagctaatcatcgaggtcggtctgaagagaagtgacaccacagttagctgggacaacctcgctgccataaacagacgcataatagagccgatagcgaaccgctacttcttcgtcgctgacccggttccgatgtacatagagggggccaaggagttcgttgccgagattccgctccatccagaccatccggagaggggcgttaggaggctcaagttcgtcccaggaaagcctgtctacgtctccagggacgacatggagctcttcaagccggggaacttcgtccgcctgaaggacctcttcaacgtcgaaatccttgaggtgggcgaggacggtattaaggcgaggttccacagtgttgactacgaaactgccaagaaaaacaggtggaggatggttcactgggtcactgagggcaagccctgcgaggtctgggttccggagggggacgagctaatcatcagaaaggggctccttgaaagcgatgccgacgttaaggttgatgacatcgtccagttcgagcgcttcggcttcgtgagaatagatgaggtaaaagatggaaaggtccgggcgatctttgcccacaagtga
>TGAM_0815|4.061202058669108
atgaagaccgtaatccttgccggaggaaaggggacgaggctgtggcccctgagcagggagctgatgccaaagcagttcatccgcttcctcgacgataggagcctcttccagaagagtgttgagagggcacttctcttctcgaagccgggcgagatattcatcgtaacgaacagggactaccgcttccgcgttctggacgatttaagggagctaggcattgagattccagaggacaacatcctccttgagccgagcgctaggaacaccctgcccgccattctctgggcgacgctcaggatagaggaggagttcggggactcggtcgttgcagttctgcccagcgaccacctcatagaggtcaacgaggcctacgaaagggcctttgagaacgccgaaaagcttgccaaggaccacctcgtcaccttcggaatcaagccgaccagacctcacactggctacggctacataaagccgggcgagaagattgaagaggacggaaggataatcgggtacaaggtttcagagttcaaggagaaacccgaccttgagactgcaaagcgctacgttgaaagcggttactactggaacagcgggatgttcgcgttctcgagctcgctcttcatcgaggaagtaagaaaacatgcccccgacgtctgggaggcctttgaggagagcggtgacatagaggaggcctacaaccgcgtccctgagataagcatagactacggcgtcatggagaagacagacaaagcagctgtggttcccctcaacacgaagtggagcgacctcggcagttttgatgcaatctacgaggttcttgagaaagacgacgacgggaacgccgtaagggttcgcggaaagaacggctaccacataggggtcaactcgaagaacaacctcataatgaccgaaaggcttaccgcgactgtcggcgttgaagacctgataatcatagacaccggcgatgcattactcgtggcgaggaagggcgagagccaacgcgttaaggaggtctacaaagctcttaaagagctcggtgacgagcgcgtcattgtccacagaaccgcctacaggccctggggaagctacaccgtccttgaagagggcgaccgctacaagataaagcgcctgaccgttctgccgggcaagaagctctccctccagatgcactaccaccgctcggaacactgggtcgtggtcagaggaaccgccaaggtcatcgtcggggacaaagagctactcctgaggccaggtgagagcaccttcattcccgctggagtcaagcaccgccttgagaaccccgggaaggtggtccttgaggtcatagagactcagattggcgagtacctcggcgaggacgacatagtaaggtttgacgacgatttcgggagggcatga
>TGAM_1172|4.053184358694728
atgccatacatagagaagattgaaatgaaaggcttcaaatcttacggtaacaggaaggttgtcgttccactttccaaggggttcaccgccatcgtcggtgccaacggttctggaaagagcaacatcggtgatgcggttctcttcgttctggggggcctctctgccaaggcaatgagggcaacgaggataagtgacctgatctttgcaggaaacagggctgaaccacctgcgaagtacgccgaagtggcgatgtacttcaacaacgaggaccggggctttccaatcgatgaggacgaggtcgtgataaagaggagggtttacccagacggcaggagcacgtactggctgaacggtaaaagggccacgagaagcgagatactcgacctcctgagcgcggccatgatctcgcctgagggttacaacctcgtcctgcagggtgacataacgaagttcatcaagatgtcgcccaccgagaggaggctcatcatagacgagatatccggcatagcggagtacgatgcgaagaaagaaaaagcgcttgatgagctgaaaaaggcagaagaaaaccttgccagagtggatcttctgatcaaggaggtaaagaaacagctcgacaagctggaaaaggagagaaacgacgctctccggtaccttgacctcaaagagaaggtggaacgtgcaagggtggccctgctcctcggcgagataaagaggctcgaacttctcctggaggagagcatgaacaaggattccagcattgaaggggagatagagaaagtagaggccgagctgaaggcgctggtgaaagagataatcgccaaagagagggagctcagcggggtggagcgcgagcttgaggagaagagcgaggacggaatccttgaggtcacgaggagaataagcgaggtcaaatcaaggattgagatggctaagaggaacatagagaacgcccgccgcgagatagaggaggaccagaggagactttcaaaggcgaaggaagagctaaggaaggtctcggaggagatcgagaagagcaaaaacgcgatagttcggtggaaaaagaggcgggaaaagcttctcgccgagatcaaggaaaaagaaaccgtgaggaacggcctcattgttaggctcggggagatagacaggagttacgccgttgcaagggaggacttcgacagagtcgttaaggagctcgaagaggcaaagaaggaaatgtacacccgggaggccgagctcgaaaagtttcgggaggagatagagagacagagatcgctgataacgagggcaaacctccgcagaaacgcgctcaaggagtccatagcgaagttgaagtcggagatagacgaaaagcggtcagaactttcgaacatcgacggaaagatggcccggatcgaggcgaggatacggaaggcggagaaggagctggaagagaagaacgcgaagctcaaaaagatcgatcccgagcttgccaaggcaagggaggagctcataaaggccgaggcgcagagggaggcaagggggaaccgcgccgttgagttcctaaagaagagcaagatcccgggtctgtacggcaccctcggtgagctgataacggtgagggacaggaaatacgccttagctgtggaggtggccctcggcggaaactacgacaacgtggttgtggaggacgatcgggtcgccgagaaggcaataaagctccttaaggagaagaagctcggaaggctcaccttcctcccgctcaacaagataaagccccgctcgatgagggaaaggccctcccttggagtcccggctatggacgtcgttcagtatgacccgcgcttcaaaaacgccgtcgcttacgccctcggcgacacgctcatcgttgaggacatggacgaggcgaggagcgtcggcatagggaaggtgagaatggtaacgctcggcggcgagttgcttgagaggagcggggccataaccggcggtcactacaggccgaggggcaggcttgggatcaacgtcgatgagctcaaggcgaaggttgagaggctcgagcgcgagagggaggccctcgaagcggccgttaactctcttaaggttgaggtgaacggtctcaggaacgagcttttcgagctccgcatgaggaggagcgagctctcaaaggatcttcaggtcgcgcagagggagatggagagactccttgcggaggacagggcactgggggaggagatcgaaacagcagaggagacgataaagaaactcgaaggcagaatcgaggagtacaggggtgagatcgcgaagcttcgcggaaggatcgagagactcgagaggaagagggagaagctcaagcgggcgctcgaaaacccggaggcaagggagctcaacgccaagatcagggaagtggagggccagatcgcgaagctcaaggaggaactcagcagggtggagagcaagctcgaaagcctcgatagcaggataaacgaggaactgctcccgagaaaggccgacctcgaggaggaaatcgaaggtttaatcaacaggataaacgccctccaggccaacataaaggagaacgaagaggcaataaagcgctttgagagtgagctggaggagctcaagaaggcagaggagagcgtgaaggacgagctgaaagagctacgcgagaggcgcgagaggctgaggaacgagatagctgagctgagagagaagaaggacgagctgagctctaaactccaagagctcagaatagaagccaacacactcaagataaggattggacagtatgaagccgagctcgaggagaagagggcggagctgaaacaccacgatccaaagctcgttaaatcgataaagccaaacgagatccccgagccagaaaaactcgaagaactcaaggaaaggatcgaggctatggaggaggagatacgctccctcgagcccgtgaacatgaaggcaatcgaggactttgaggtcgtggagaggcggtaccttgaactgagcagcaagcgcgagcaggttctggccgagaaagagagcatagaggagttcatagccgagatagaagggcagaagagagaagtcttcatgaagacacttgaggcaatagcgaagaacttttcggagctcttcgccaaactctcacccggcgggagtgcaaaactcatccttgagaacccggaggatccgttctcaggaggtctggaaatagaggccaagcccgccggaaaggacgtcaagcgcatcgaggcaatgagcggcggcgagaaggctttgacggctttagcgttcgtcttcgcaatacagcgctacaaaccggccccgttctacctcttcgacgagatagacgcacatctcgacgacgcaaacgtcaagcgcgtcgcggatttaataaaagaatcctcccagtcgagccagttcatagtaataaccctcagggacgtcatgatggccaatgccgacaagatcataggcgtcagcatgaggaacggaataagcagggtcgtctcgctcagccttgagaaggccatgaagatactcgaagaggccagaagacggagcgacgaggagcacagggaaatgttcggccatctggagggctga
>TGAM_0162|4.051541761665701
atgaacgtcaaggaagagtgggaacgggctttgagcgagaaggactgcgagaaattgctcgagctctttgacgattacattgacgcgatagagaccgaggaagagctcagggaagagctcaagaggcttggagaagtggcggttcagtgcgacgacccctacgacctgctccacgagattggacacgtttacgctcacctcgacgacgtcgagagcgcgattgaactctacaggcgggttgtcgagaggaagaaggacgaccccgaggagtacgcgacggcgctctactaccttgccgatgcctacgagcacttcggaatgcccgagaaggcgatagagacgtaccagaaactccttgagcacgaagagaacgtcctgaagaacgacaaggagatagcgctgacgttggcgaacctcgcggtgaactacgacgagctcggcgaaacggagaaggccatagagctgatggagcatgcgaaagagatattcgagcgcatcggcgatgagaagaacagactcataagcctcctcgacttagctcatttccactacgagctcgggaactacgacaccgctgaggcgctgattaatgaggttctcagaaacccgcgcgacgacgagattgagataaacgccaagctggtcgaggccgagattcacgcgggtagagaagactacgacaaagctttcagggccctccgcgaggccttgctcaaggcaatcaacgtgagcgacgacattttcggggtcgtcttcgacacgctggttgacttcatcgagggactgttcaatgagggggaatacgacacgatagcgaggaacatggaggcctttgccgagctcttcgaggacgatacggcgtacttcttcagggcgatagccgagctggcgcgctggcgtgccggagacgacgaagcaaagaagcgtttcgacgagctttacacgaaggtggaaaacgaggagctccgctcgatactcgacgagtggaagaggccgaagctgagtttgagtttggggctttag
>TGAM_1344|4.046249747955354
atgggggactacgtcgttgtgctcgaagccccgataatagtcaaggatgtggaaacgagcgaggacgcgataaacgtcgcggtgagcaaggtcgcaaaggccctcaacaaggagaacctcgacttcgtgagggttgagattggctactcccagtgccccgtctgcggcgcccatttcgagagtgccttcgtgataggctccgtcgggctggttgggatatacctcacgctcaaggtcttcaacgcccagagtatagagcacgccgagagaatagccaaggccgtggttggaaaggccctcaagagggttccactcaaggtttttgaaataagggagctggaggaggagaatggggacggtctggaggttccggacgagttcgaatga
>TGAM_1201|4.0374468536120665
atggttgacccgaacatcgaggcccttttcaagccgaagagcatcgccgtcataggcgcttcggagaaaccgggaaagataggctacgcgattatgaaaaacctcgtggagtacggctacgagggcaaaatataccccgtcaacatcaagggcgttgagataaagattggcaaccgcgtcttcaagtcctacaagagcatcctcgatgtccccgatgaggtggatatggcggttatagtcgttccagccaagttcgtcccccaggtcgttgaggagtgcggaaagaaaggcgtcaaggttctcccgattataagttccggtttcggcgagctaggtcctgagggcaagaagatcgagcagcagctcgttgagactgcccacaagtatggaatgaggatcctcggcccgaacatcttcggggttgtgtacacccccgagaagctcaacgcaacctttgggccaaccgacgtaatgcccggaaagctggccctcatcagccagagcggtgctctgggaatagcccttatgggctggactatcctggagaaagtcggcctttcggcggtcgttagcataggaaacaagagcgacatcgacgatgcagacctgctcgagtacttcgaaactgatgagaacacaaaggccatactcatctatatggagggtgtcaaggacggaaggcgctttatggaggttgcgaagaaggtcagcaaggtcaagccgatcgtcattattaaggcggggaggagcgagcgcggtgccaaggctgccgcttcccacacaggctctctggctggaagtgacaagatttatgacgccgccttcaagcaggccggaattataagggcccttacaataggagaggccttcgactacgcgagaaccctcagcaatctgcccgagccagccggggagaacctcgtcatactcacaaacggcggtggaataggcgtcatggccaccgacgcggccgaggaagcaggcctgcacctctacgacgacctcgatgagctcaaggtattctcaaactatatgcctccctttggttcctacaagaaccccgttgaccttacaggtatggccggtgccgagagctacgagggggcaattaaagcggccctcgagcacccggagatgcacagcatagccgtcctctactgtcagacggcagttcttgacccgagggatttggccgacatagtcatccgtgagtacaacgccagcggaagaaagaagccgctcgtcgttgccatcgtcggtggaatcgaggccaaggaagccatcgacaggctcaacgaggagggaatcccagcctatccggagccggagagggccataaaggctctggcagcgctctaccgctggagcaggtggaaggccagggggagatga
>TGAM_0304|4.032016799981109
atggagatactcctcctgatagcggtaatgctcgcgacggcgaagctgatggggtatctcttcgagagactgggtcagcccgttgtcctcggccagatattcgggggcctgctgattggcatcttcttcgaaactaacccggtgataggccagttcgccaacctcggcgtcctcctgcttctcttcatggctggtcttgagagcgagcttgaggagttcaagcgcgttggaaagcagagcgttgtcgttgcgagcctcggcgttctggtcgctttcctctttggctttgccgtggcttacctcttcgtccccctccacgaggcaatcctctacggcgcgatgatgacaccgacgagcgtgagcataacggtgaaggtgctcatggagatgaggaagctcaacacgcgcgaggggacgacgattttagcggctgcggtcgtggatgacgtcctcggaatccttgttctcactgtggcgatttcgatgataaagggaggcgaggtcaactacgcgagcctcgccgaggtcgttctctcggtctctctgctcctcttcttcttcctctacttcgggcccggcctcgcggacagggtctttcgcattctctccagagttgacctgcccgagagcgagacggcctttgcccttgttttcctcatagtcttcgccttcctcgccgagcacctgaacctcgcctcgattctcggtgcctacctaacgggcctcgccctcggccagagctccaagaagaagacgataatggaccacatgaacgtcctcggctattccctcttcatcccgctcttctttgtcgaggtcgggatgaagatagagctggactacatcctccacgcgggcctcttcgcggttctctacaccattgcctccatagtgagcaaaatagtcggctgcggcctcggcgccaggctggccggctttgactgggggtcctccctcaggataggcgtcgggatgattccgaggatgggtgttgagctggctatgctggccgttgctatggggagcggaataataggccccgacgccctgaccgtggcgattctcatggtgttcgttacgactgtgataacgccgcccctgctcaagtggctctattcaaggtag
>TGAM_0293|4.029620353230003
atggtctccgggaacggaagcggaaggttctacgatgttgtgattatcggagcaggtcccgcaggacttttcgcggcctacgagctggctgaaaagagcgacctgagcgttctcgtcattgacgagggcggagacgtaaaacagagagtttgccccatgttcgagctcggttattgcgtcgagtgtaaaccctgtcacataatgagcggtgttggaggagctggcggattaagcgacggcacgataaacctccgcccggacatcggaggcgatctgagcgagctgacaaacgacgagaactacgcctggcagctcgtctgggaggtcgaccagatttttctaaagcataaagcaccgaggaacctctacaagggcgaccccgagcaggttagatactgggagcagaaggcggcgcaggcgggagttaagttcgtcccgataatccagaggcacataggctcggacaggacgcccgaggttatagacgacataaagaggcaccttgagagcaaaggagttaagttcctcctctggacgaaggctttggagttcggccagggctgggtgaaggttaggcgcggaaaggaggtcttcgagattaaagcccgctacatcatagtcgctcccgggaggggtggagccgactggttccacgaggtggcccagaggatagggcttaaagcccgtcacggcccgattgacgttggcgtccgcgttgaggttccggccatagtcatggagcccataacgagcataaaccacgaccccaagttccacatctacaccgacacctacgatgacttcgttagaaccttctgcaccaacccgaacggcttcgtagtcgaggagcgctacgacggctacgttggagtaaacggacactcgatgcacgagaagaagagcaacaacaccaacttcgccttcctgagcaggatagagctcaccgagccggtcgaggacacaacggcatacggcaagagcatagctcagctagcaacaacgataggcggtggaaagccccttattcagcgcctcggcgacctgaggaggggcaggaggagcacgtgggcgaggataaggaggagcgacgtcgagccgacgctgaggaacgtgacgccgggagacatagcgatggccctgccccaccgcgttgttaccaacataatcgagggccttgagaagcttgacagggttctgcccggcgttgccagcgaccacactctcctctacgcgccggaaatcaagtactacgccatgaaggtcgaggtggacgagaaccttgagaccagtatcgagggaatctttgcggcaggagatggagccggcctgagcagggacatagtcaacgccgccgcgacaggtttgctcgccgctcgcgggatactcaagaaggaaggcctccacacggagaaggacttcaggaagcccgggaactggcgtaaaataatcgaggaactgccgtaa
>TGAM_0142|4.028897102503752
atggatccgatagtttacgtatccctcggagccgccctcgcggcgggactggctggggcagcctctgcctttggagttggtatagcaggtgctgcagctgcaggagctgttgcagaagacgagaagaacttcaaaaacgcgctgatactcgagggcctgccaatgacccagagtatctacggcctcattacgctgttcctgatcctgctcagcgcggggatcataggcggcggcttcaagtttgctaagcccaacatggacaacatcgttaagagcgctatcctgctcggtgccggtctcaccgtcggcctcacgggcctctccgctataccgcagggtatcatcgccggtgccagcatcggtgccgttgccaagaacccgaagaccttcactcagggtatcatctttgccgctatggcagagaccatggccatcttcggtctcgtcggtgcgctcatcatgatcgccaccggcgttggtctctga
>TGAM_0096|4.0282585497230885
gtgacctggaaagacaagctcggactggtgcacatctacactggcaacgggaagggaaaaactaccgccgcttttggcctggccgttagaatgctcggttccggcggaaaggtcgcgatagttcagttcatgaaggctccgaaggcctacggggagcagaagaagatagaggagtgtggagctttgatagagtccttcggcctgccgaagttcgttcacggcaaaccgacggaggaggacattgaggcggcaaagagggccctcgcaagggcaaaggagctcgcctcaagcggtgagtgggatctggtgatcgtcgacgaagtctgcgtcgccctcggcttcaacatgctggacgttggggaggtcagggagctgataaaaagcaaagcaccccacaccgagctcgtcctgacgggccgctactgccctgaggagctcttcgagctggcagactacgttactgagatgagggaaataaagcacccctaccagaggggtgtgatagcgaggaggggcgtggagtactga
>TGAM_0120|4.025848198305265
gtgatactaatgaagagggtcgtcatagcccttggcggtaacgcaatcctccagcgaggtcaaaggggaacctacgaggagcagatggagaacgtgagaaagacggcgaagcagatagctgacataatcgagaggggctacgaggtcgttataactcacggaaacggtccccaggttggcgcactactcctccacatggacgcgggccagcagctctacggcataccggcccagccgatggacgtggccggtgcgatgacgcagggacagatcgggtacatgatagggcaggccctaatcaatgagctcagaaaacgcggtatagacaggccagttgcgacgatagtaacccagacgattgtggacaagaatgaccccgcctttaagaacccgagcaagcccgtcgggcccttctacgacgaggagacggcgaagaagctggccaaggagaagggctgggtggtcatcgaggatgcgggaaggggctggaggcgtgttgttccgagtcccgatcccaagggccacgttgaagccccggtgatccaggatctcgtggagaagggcttcatagtcatcgcgagcggtggcggtggcgttcccgtcatagaggagaatggagagcttaaaggcgtcgaggctgtcatagacaaggatttggcgggggaaaagctggccgaggaggtcaaggcggatatcttcatgattctcaccgacgtcaacggtgccgcgataaacttcgggaagccggacgagaggtggcttgagagggtcaccgtcgaggagctcaggaagtactacgaagagggacacttcaagaggggcagcatgggtccgaaggttctggccgtcataagattccttgagtggggcggtgaaagggcgataatagcctcgctcgacagggccgttgaagccctcgaagggaagacgggaacgcaggtttttccctga
>TGAM_0867|4.025027494800812
atgttagaaggcttcatcgagggactcgctaagtacctcctcaacctcagcgggggaagcctgatatgggtgtcattctacgcgggcctattcgtcgcgctcatgacgtcgctcggagcgatggtggcgcttttcgcaaaaaagctcccggctgaaggcgttgacttctcgctcagcttcgcggccggggttatgattgtggcttcgttcacctcgctcattctgccgggaatagagagcgccgggtttccgcccgtagccctgggaatagccctcggcgtcctgctgatttacgccgttgacaggcttctgccccacgaacacctcgtcaggggctacgagggtccgaagggaatgaaggagaagctgagaaaggtctggctcctcgttttcgcgctcataatccacaacctgcccgaggggttggcggttgggacgtccctcgtctacaacctggaggtcggcctcgttacggcaatagcgataggcattcaggacttccccgagggaaccgtcgtctcgctcccgctcgctgtcatacagaagaagagcctcggccctgttctcatcggcgtcctgagcggtttggccgagatggtcatggtaatcctcggcgcggtcttcttcacttccttcgcctggacgctaccttacggcctcggcctcgcaggaggggcaatgctctacgtcaccgtcaaggagatgattccggagatatacaagggggagaagagcgagaccctcgtcacgctgggcttcttcgcgggcttctacgtcatgctcctcctcgattcagccctcggatga
>TGAM_1352|4.024519404321926
atggagcttttggagttcgccgtcgagaaggcccttgagcttggcgcttcctacgccgaggcccgctacgaggagaagagcgggacgcacttggcaatgaagaacggttctcccgagggaatggacatcgaggccgacaggggaatcgggataagggttctcgccgacggcggaatgggattcgcgagcacgaacgttttaactcgggaaagcgttgccgaggccgttaagagggccgtcaagctggcgaaggcggcttcacaggttagaaacgagccgattgagttcagcgaggaggacttccatcgcgtttcctacaaggtcaagatgaagaaggacttcagagacatttcccctgaagagaagctcgaaatcctcaggaaaatcgaggaggaggtcaaggcaactggaataaacgtgccgatgcgctatttaatgtactccgaccagctctggaagaaggtcttcgtcaacagcgaaggagcttatgtaaagagcaaaatcccgcgcatttccgttgtctacaacctcgtcgtcttcgagaacggtcagatggagcaggcgcccttcgtccagagggcattctcgggcggtttcgagctaatcgagaaggacgagccctggaactgggcggtgaaggacgttaaagccttaaagaggctcatcaccgagggcaagaagccacccgagggaagggttgacctcgtcataagccctgaggtcgctggcatagcggttcacgagagcgttggacatccgtacgagtccgacaggattttcggcagggaggccgctcaggcaggtgagagcttcgtcaagcccgacatgctcggcgagagaatcgggagcgaggtcgttacggtgatagatgacccgacgattccgaacagctggggcttctacctctacgatgacgagggcgttaaggctcgcccgaggtacctcataaggaacggaatcataaatgagtttctgaccaacagggagtacgcggcaaagctcggggggcgctcgaacgcggccgcgagggcggtaaactacaaccgcgagccgatagtgaggatggccaacacctacctcgcgccaggcgattactccttcgaggagctgattgaggacataaagctcggcgtctatatggtgtccttcaacgagtggaacatagacgacaggcgctaccagcagaggtacatcggcagagaggcctacctcatcgagaacggcgagataaagcacccagtcaggaggccaatcctcgagataaccaccagagccctctggagcagtgttgacgcggttggcaaggacgtcgagttctacccaggaacctgtgggaagggcgaacccggacagggcgttcccgtctggatgggtggagcgcacgcaaggttgagggacataccgctgaggaggccgtga
>TGAM_1269|4.024044803413398
atgacccagcttgaggccgcgaagaggggagagataaccgaggagatgaagttcatcgccgagcgggagggaatagaccctgaaaagctcaggaggagcgtggcaaaggggtacacggtgatattcaggaacgtccgccacgactgggttaagcctgtggcagttggcaacgtcgtccgcgttaaggtcaacgccaacattggaacgtcgcgcgacatagtgaacgttaaggcggagatagagaaggccaaggtcgccgtgaaatacggcgccgacacgataatggacctctcaactggtggcgacctcgattcgataaggaaggccatcatgcacgccgttgacgtgcccattggcaccgttccaatctatcaggccgccgaggagatgctggctaaggggaaggccatcatcgagatgagcgaggacgacatgtggaatgccgtcgagaagcacttcaaggacggtgttgattacacgaccattcacgtcggggttacgaaagaggttgtcgagaagatgaagcgcgttaagcgcgtcgtcggcatggtctcacgcggcggaaccttcctcgcggcgtggatactccactggggcgaggagaatccgttctacagggactacgactacctgcttgaactcgccaaggagtacgacgttgttctgagcctcggtgatgggcttagaccaggcggtcttccagatgcgggtgacgaactgcagattgccgagctttacaccctcggaaggctcgtcaggagggcgagggaagctggcgttcagacgatggtcgagggtccagggcacgtgccgattgaccagattccagcccagataaagctcgcgaaggttgccaccgacaacgcgcccttctacgtcctcggcccaatcgttaccgacatcttcccaggctacgaccacatcacgtccgccatagggggagcgatagcggccctgaacggcgcggacttcctgtgctacgttacccctgccgagcatctcggactgccgacggtcgagcacgtccgcgagggagttatagcggcgaagatagccgcccacgcggtcaatttgacccgcttcgaagccgactttaagaaggactacctgatgagccttgcgcgtggtaaactcgactgggcgaggcagttcgagctgagccaggacagagagaagttcatcgagataaggaaggaaaggccgacgaaaaccgaggcctgctcgatgtgcggtgatttatgcgcgataaagctcatcaacgacatgctgaggaaggggtga
>TGAM_0842|4.022608841917628
atgaggatagcggttccggctgtggatgacagaggcttagaaagcgaagttagcgggcacttcggcagggcaaggtattttgttttcgtggacgttgaagacggcgaaataaaggatttcgaggtcgttgaggttcccttcgaggagcacgggcccggcgaccttccgaggttcgtcaaggagcacggcggggaggtcgtcatcgcctacggaatgggtcagagagctatctcattcttcaacgagctcggcatagaggtcgttactggtgcctatggaaaaataagggacgttgtcgaggcgttcatccatcaggttcttgaggttgatccccactggaaggagaagatagagcgcgaaaaggaaagggaagggcaccgccactga
>TGAM_0371|4.00881883779269
atgaaggagatagttgagagggttaagaagaagacgagcatccctgtctacgagaggacgatagagaacgttctgtcggcgattcaggcgagcggtgacgtctggagggttgttgatctcagcgaagaaccacttccgcttgtcgttgcggtcgtcactacccttcacgagctcggttacgtgacgtttaaggacggtgaagtcatcctcaccgagagcgggaagcgactggtggagaagtacgggataggggcaagggcggactacacctgctctcactgcgccggcaggactgttgagctggacgcattcggggaccttttagcagagttcaaggaaatggtcaaggacaggcccgagccggttcaccagtttgatcaggcctacgtcacccccgagacaacggtggccaggatagccctgatgcacacgaggggtgacctcgagaacaaggaggtcttcgttttgggcgacgacgatctgaccagcgtggcccttatgctcagcggtctgcccaagaggatagcggtcctcgacatcgacgagaggctgataaggttcatcgagaaggttgccgatgaaatcggttatgagagcatcgagatatttacctttgacctcagaaagcccctgccggactacgcgctccacaagttcgacaccttcataaccgacccgcccgagacagtagaggccataagggctttcgtcggcaggggaatagccacgctcaaaggcccgggttgcgccggctacttcggtataacgagaagggagagctccctcgacaaatggcgcgagattcagaggctgctcctcaacgagttcggcgtcgttataaccgacatcatcaggaacttcaacgagtacgtcaactggggctacgtggaggaaacgagggcgtggaggctcctgcccgtgaaggttaagccctcctacaactggtacaagagctacatgttcaggattcagacactcgaaggctcgaagggctttgaggacgaaataaccgttggagacgaactttataacgacgaggaagcctcgacaacatga
>TGAM_0551|4.008486811867769
ttgttggtggtggttatgaaggctctggagaggatagagatccggaaggccgaggtttacagggcgttgctcccgctcgtcccgaaggacttcaaggacgacctcaaactgctagcgaaccacgcggagaggaacgcaaagctgctcagggaagtggacgtgtcgcccaacaccagggggatgaaggaagttgaagttgcactgggattccttgagaaagccctcacagacccggaagcgacagtcgaggactactaccgctacgccatcgacgcggagaaagcgacggcaaagctttactcggagctgagcatgaaggccaaatccgagaagacgagaaggctcttccgctggctggccgagataagcagggagcacgctgaaatcctgaggagacaccttgagatgtgggagttcatacaggagagcgttgaagatgatgagattccggaggatttgatcgagcagtggttcgaggacatagacctgtga
>TGAM_0422|4.0078612746749
atggccgttgaaaaagtgatgaaaagggacggtagaatcgtaccttttgatagggagcgtataagatgggctataaaaagggcaatgctggaagttggtgttcacgacgacaagctcctcaacagggtcgtcagaagggttgtcaggaggataaacgagctttacgacggacaggttcctcacattgaaaacatccaggatatcgttgagctcgagctcatgcgcgccggtctctttgaagttgccaaggcctacatcctctaccgcaagaagaaggccgaaatcagggaagaaaagaaaaaaatcctcaacaaggatagactcgatgagatagataagcgcttttccctcaacgccctccgcgttttagcgagcagatacctcataaggaacgagaagggggagataatcgagagccccagggagctctttgagagggtcgccactctcgcggtcattccagatttactctacgatgagcgcgtttacgacaagaacggaaagcacgagcaggatttgagcagggtcaaatactacctcgagcactttgaagagttcgacggaaggtactcaatcggacgcttcaagctcaacaagtaccacttcgagaggctcgtgaacctctaccgcgagctggcggagaagggcaggatgaaggtctcaatagacgagttcctggggatgctcgaaaacggggccttcgacgattacgagagcgaggtggaggagtacttcaggttgatgacgggacaggtgttcatgcccaacacgccggcgctcataaactccggcagaccccttggaatgctctcagcgtgcttcgtcgtgccgatagaggacgacatggagagcataatgaaggcggcgcacgatgtggccatgatacagaagagcggtggaggtacaggccttaatttctcaaagctccgccccgagggggattttgtcggttctacggccggggctgcctcaggcccggtcagcttcatgcacctcatcgatgccgtcagcgacgtcatcaagcagggaggcgtaaggcgcggagcgaacatggggatcctggaggtctggcatcccgacatagagaagttcatccacgcgaaggagaaaaacataggaaccaacgtgctcagcaacttcaacatcagcgtcggcatctgggaggacttctgggaggcactgagagatggcaagcgctacccactcgtcaacccgaggacgggagagaaggtcaaggagatagaccccaagagcctcttcgaggagctggccttcatggcctggagcaaggctgaccctggagtcatattcttcgacgtcatcaacaggaggaacgtcctggagccagcgaagggagggccgataagggccactaacccctgcggtgaagagcccctctacgagtacgagtcgtgcaacctcgcgagcataaaccttgccaaatttgtaaagtatgacgacgaagggaagccctacttcgactgggacgagtacgcctacgtgattcagaaggttgccaaatacctcgacaacgccatcgacgtcaaccgcttcccgcttccagagatagactacaacaccaagctcacgaggaggattggcgtcggaatgatgggtttggcagatgccctcttcaagcttggcataccctacaacagcgaggaaggcttcgccttcatgaggaaggccaccgagtacctcaccttctacgcctacaagtacagcgttgaagcggccaaaaagcgcggaacgttcccgctctacgagaagagcagatacaaggacggtgagctaccggtcgagggcttctaccaccgcgagatatggaatctgccctgggacgagctcgtcgaggaaatcaagaagcacggcgtcaggaacggcatggtaactacctgcccgccaacgggaagtgtttcgatgatagccgacacctccagcggaatcgagccaatctttgccctcgtctacaagaagagcgtcaccgtcggcgagttctactacgttgacccagtctttgaggcagagctcaagaagcgcgggctctggagcgacgagatactcaagaagataagcgacaactacggctcagtgcaggggcttgaagagattcccgaggacatgcaacgcgttttcgtcacctcgatggacgtccactggctcgaccacatactggcccaggccaacatccagctctggctcaccgacagcgcgagcaagacgataaacatgccgaacgacgcaacggtggaggacgtcaaagccgcttacctgctcgcctacaagctcggctgtaagggaataacagtctaccgcgacggctcgctctcggtgcaggtctacagcgtcgagggagaaaagaggaagcgcgtcccggccaagccgagcaggtacgcggtcgagaagctgaaggccgttgtcgaggccgagccctggctggccaagttcatcaacgtcgaggccatcctcaacggcaccaacgggaaggggaaagccgctctcccctcaggactgaccttttcggtcgctcacatcacaccagctaaacctcccgttcgtgagcacccccaccacgcggagaagccggagattcctgaggagaagattaaggaactccttggggttgcctactgcccggtctgctacgagagggacggagaactcgtcgagctcaggatggagagcggctgcgccacctgcccgcgctgtggatggagcaagtgtgtgattagctga
>TGAM_2070|4.006808320472982
gtgtctacagacacaggagtttcagttcgggttaggggaatatacagcacggccctgacgaaactcttcctcgacagggggtttaggatcagccagcccagccagaagatagccgaaaggctcgggatcgagaagacctacgacgagttcgacgtggacatctacgacaagagggatcatcacggggtgattctcgtcggtaccgaggttgagaaagttaaggaagtttttgaggaggagtttatagacgtcctcttccggaagcttccgtatcagctctacggcatttacaaagggcttgttataaagagggacgaacgctacgtctacgtcgatatagggaacgcgataggcacgattccggtggaggagggaaaaaaccttcacgagggcgacgaggtccttgtccaggtcaagaagcacaacctccttcctcacctgagcacgatgctgacgatccccggtgattacgctgtgctaataccgaaacccgtcggcgttcagaggcacgtcaagatctcccggaagatacgggacagctctgaaagagaaaggctcagaatactcggcctgagcatagacatgggtgagtggggaatcctctggaggactgccgccgcttacaaggactggaacaccctcagggacgagataatacgcctctccaagatcgctgacaggctcaaggaagccgagaaaaaatccgccccggagcagatcgttgaaggaaggaacatatacgaggtcgagttcggaggaggggcgaagaaaaagcttgacgaaataagaaacagggttgttccaacggtcgagggacaccacatgctcaaggcctacgacgtggagttcagctttgccgttgagatagccgaagggatcctcgcgaaggtgcccggccagagaattaaggtcaatcagggcttctgggaggctttgctcgactcaaaggggccaaagaaggggtggctcttcttcctcgaacacaacaagccggacggccagaggtacaaactcggaccgggagagatagttgaggtaacgttcaacccgctcaggataaccctgaggagaaacctcaaacccggcaagttctacgacggcctcgacctgcccatagagttcggcgactacgccataactgagatcgaggccggcaagtggtggttcgttcaccgctactacgacaggaacggcaacctgaagggggagtactacaacatcaacacaccggtggagatctacccagacagggcccgctacatagacctcgagatcgacatcgtgaagtggccggacggggagaaggagataatagataaagacaagctcagggagcactacgaggacgggattatcagcgagaagctatacaaggccgtactgaggatcacgcaggaagtctacgagaggatttag
>TGAM_0264|4.005496037027721
atggagatccccgagagcattaagaaaaggttgaccattcccgctgaggagcacttctttgccggccacaccgcctgtcagggttgcggtgcttcactcggactgcgttacgtcctcaaggcttacggcaaaaagacgattgttgtcatccccgcgtgctgttcaaccatcatagccggggcgtggccctacaacaccctcgacgccaacctcttccacaccgcctttgagacgactggagccgtcataagcggtatcgaggccgctctgaaggcgaggggaataaaggtcaagggcgaagatggggtaatggtcgtcggctgggccggcgacggtggtaccgccgacataggccttcaggctttgagcggattccttgagaggggccacgacgccgtttacataatgtacgacaacgaggcctacatgaacacgggaattcagcgctcaagctctaccccctacggagcctggacgacgaacacccctggaggaaagatgcacttcctcgagaagaggcacaagaagaaggtcatcgacatcgtcatagcgcacgaggttccctacgctgcgaccgcgagcgttgcgtttccagaggacttcataaggaagctcaagaaggccagaaagataccgggaccgagcttcatccagctctttagcccgtgcccgacgggctggcgctcgccgaccgacaagagcatcgagatagcaaggctcgccgttcagacggcttacttcccgctcttcgagtacgagaacgggaagtacaagatcaacatgccctcacccaagaaggagccgaagccgattgaggagttcctcaagctccagggtcgctttaagtacatgaccagggaggacatcgagaacctccaagcctgggtgctccgcgaatgggagaagctgaagaagctcgccgaggtgttcggctga
>TGAM_1661|4.005403344621081
atgacgaagttcatctttgtcacggggggtgtcgttagcggtctcgggaagggaatcaccagcgcttctctcggcatgctcatgaaggctcgcggttttagaacgacgaacatcaagatcgacccctacctcaactacgacgctgggacaatgaacccctaccagcacggcgaggttttcgttctcgacgacggcggtgaggttgaccttgatttgggcaactacgagcgctttctcgacacgagtctgagcttcgaccacaacataaccactggaaaagtgtattccgccgtcatcgagaaggagcggaagggtgaatacctcggcgcgacggttcaggtgattccgcacatcaccaacgagataaaggagcgcatcaggagaatagcaagggactacgacgtcgtcatcgtcgaaatcggcggaaccgttggagacatcgaaggaatgcccttcctagaggcggccagacagatgcaactcgaagaaggcagggagaacgtcgccttcgtccacgtgacctatgtccccaagctcaaagtggtgggtgagcagaagaccaagccgacccagcacagcgtcaaggagctccgttcccttggaatccagcccgatgcaatagtcgctcgctccgaggagccccttgaggagagtgcgaggaggaagataagcctcttcaccaacgttccagaggaagctgtaatcagtgcctacgacgtcgaggacacctacgaagtgcctctaatgctcgagaaggagggactcgcgaggtacctcgtcaggaggctcggccttcccgagagagagcccgaccttgaaaagtggcgcgagatggtggagaagtacaagagccttgataaggaggtcgagattgcaatagtcgggaagtacgtcaagctggcggactcttacctgagcataaaagaggccttgaagcactcgagcgtggcaaacgatgtcaaggtcaaaatcaggtggatagaggccgaggacgtcgagaggaagggcgttaagctcctcgagggcgttgacggcataatcgtccccgggggctttggagcgcgcggaagcgagggcaagatgatggcgatacgctacgcgagggagaacgatattcctttcctcggaatctgcttcggcttccagctgacggtcgttgagttcgcccgcaacgtcctcgggctcaagggggcgcactcgacggagatagaccctcagactccttatccggtcgttgacctgatgccggagcagagggatttggacaggctcggcgggacgatgaggctcggcgcttacccggttcacataaagccgaacaccctcgcgaagaggctctacggcagggagatagtctacgagaggcacagacaccgctgggaggtcaacccggactacatcgagaagctcgaaagtgccggccttgtcttcagcgggatagcgggcgatgacgagaggaggatggagatactcgagttgcccgaccacagctacttcatagcgacccagttccacccggagttcaagtcgaggccaatgaacccggcgccggtcttcagggggctcgtcagggcggccagggaaaggaaatatgggggatga
>TGAM_0055|4.003549183237071
atggtggatgcaaaggagaaaatactgtacggggtggatacgacctttgagggcatagccaagaaggccaccccgaagtttaagacaacccctggaaggctgctcttcgccggctttatggcgggtgccttcatagccttcggcttcctgctggccgtcgtggccggctgtatcgccaagtacccgccgtttgcagtgggtgacaccttcaacaaggcgctcctaaaaatactgctcggtgcggtcttcccggtcggcctcatagcggtcgtccttggaggagcggacctctggacaggcaacgtccagttcctcagctcggccaaggtcaagggttacgccgacttcaagtgcgtcctctacaactggttcggaagctacggtggaaacttcataggctcgatattcctggcgctcatggcgattccccttaccgggctcttcggccacgtcggcgacccgaacctcttcggtaagactgtcgttgcaatagcgcacggcaaggtctcaaaggacatactggccctgttcttccttggaataggatgtaactggctcgtcaacctcgccatctggcaatccgcgagagtgcaggacggggccggcaagatactggccatatggttcccgatattcgccttcgttgccataggcttcgagcacgcgatagcgaacatgtgggcgattccgacgggcataatagccagcaactacgccgtaacctggagccagttcttccacaacgtaatcccagtgaccttcggcaacgcggttggaggcttcctcttcgtggcgttctactactggtacctcagccaccccgagctgacggccgagagactcgtcaaggaaatcgttgacttcttcgtcgtgttcgcagtgttctggattctggccacgctgatacccgctggaataggcatcgcccttgataaggccatgggaagaggtgccatgtacgccgtcccggtggtgctgtcaatctactacatagtcggcacctttgcgcttgccaaggtcgccaagcccgcctga
>TGAM_2056|4.002300714988109
atgatagtcttttacctgagcggggacagggtcttttcaaccgaccagaacgcgataaacggcctttacaacaagcgccacttcggaaagctggtggagggcaagctcttcctctcgttgctcgaagccacatacctcgtcgagaggggcaagatagaggtcagggagggaaagagaaaactaaccgtcgaggagctcatgaacctcggaagagagagggacgagctgttcgacgctaagtacctcgtctacaaggatttgcgcgacaggggctacaccgtcaagtcaggtttaaagttcggctcgcacttccgcgtttacaggcgcggaatggacgagcactcccagtggctcgtgtgggttctcccagagaactcccgcctgagcccgaacgacataacggcgagggttagggttgcccatggcgtcaggaagaacatgattatggcgatagttgatgaggacgccgatgttacctactacaaggtcgagtgggtgaggttttag
>TGAM_0146|3.9995936250176456
atgggaaggatagttagggttacgggaccactcgtcgttgcggacggaatgaaaggggccaagatgtacgaggtcgttcgcgttggtgagatgggtctcatcggagaaataatccgtctcgaaggggacagggcggtcatccaggtttacgaggagacagcaggcataaagcccggtgagccggttatcggaacgggttcgtcgctcagcgtcgagctcggccctggcttgctcacctcgatgtacgacggaatccagagacctctcgaaaagctccgcgagctcagtggtgacttcatagcgaggggtcttaccgccccggccctgccgagggacaagaagtggcacttcacgccaaccgttaaggttggggacagggtcactggtggagacatccttggtgtcgtccccgaaaccagcatcatcgagcataaaatccttgttccaccttgggtcgagggtgagatagtcgagatagccgaggagggcgactacaccgttgaggaagtcatagcaaaggtcaagaagccggacggaaccatcgaggagctcaagatgtaccacaggtggcccgtccgtgtcaagaggccctacaagaacaagctcccacccgaggttccgctcatcacggggcagaggacgatagacaccttcttctcgatagccaagggtggaaccgccgccattccgggtccattcggttcaggaaagaccgtcacccagcaccagctggcgaagtggagtgacgcacaggtggtagtttacatcggttgcggtgagcgcggaaacgagatgaccgatgtgcttgaggagttccccaagcttaaggacccgaagaccggaaaaccgctcatggagagaacggttttgatagctaacacctcaaacatgccggtcgctgcccgtgaggcttcgatctacaccggcatcaccatcgccgagtacttccgcgaccagggctacgacgtcgctctgatggccgactcaacgagcaggtgggccgaggccctgcgtgagatttccggaaggcttgaggaaatgcccggtgaggagggttatccggcctacctcgcgagcaagatagcggagttctacgagcgtgccggtcgcgtcgttaccctcggaagcgagcccagggttggtagcgtctccgtcatcggtgccgtttcaccgccgggtggagacttcagcgaacccgtcgttcagaacaccctgcgtgtcgtcaaggtcttctgggccctagatgcagacctcgcgaggaggaggcacttccctgcaatcaactggctgaggagttactccctctacctcgatgccgtccaggactggtggcataagaacgttgacccagaatggaggaagatgcgcgacaccgctatggccctcctccagaaggaggccgagctccaggagatcgttagaatcgtcggtccagatgcactgcccgacagggagaaggccatactcatagtcaccaggatgctccgtgaggactacctccagcaggacgctttcgacgaggtcgacacctactgcccaccgaagaagcaggtaaccatgatgcgtgtaattctcaacttctacaacaggacgatggaggccgttgacaggggcgttcccgttgacgagatagccaggctcccggtcagggagaagatcggacgtatgaagttcgagcccgacgttgagaagattagggcgctcatagacgaaaccaacgcccagtttgaggagctcttcaagaagtacggggtgtga
>TGAM_2125|3.989337178345996
atgttcgtcggacactaccttgaggtccccgaggaggagacgggttttgagggcgtaacgataaggtggctcgtttatcccaagcttggggcaaagaacttcgccatgcgctactttgtcctcaaaaaggactcggagatcccgatacaccagcacgactgggagcatgagatattcatcctgaagggagaagggataatcaccaacggagaggaggagcaccacgtcaaggccggaaatttcctctacgtcccgcccaacgagccccacggctacaaggctttgagcgagaccttcgagttcctctgcctgatcccagcaaagaaggaagcaatacccgaggacaagtggtga
>TGAM_1548|3.9861862308270832
atggtcaaggttgagaagggagatgtcataaggctccgctacaccggaaggattaaggaaacgggtgaaatttttgatactaccgacgaggaaatagccaagcaggccggcatttacaaggagagcggtgtttacggccccgtcccgatagccgttggggcgggtcacgtcataaagggccttgatgagcagcttgaaggtcttgaggtcggcaagaagtatgaaattattgttccgcccgagaagggctttggaaagcgtgatccaaagcttataaaggtctttacgctgggccagtttagaagacagggcataattcccttcccgggaatgcctattgagattgagagtgaaggtggaaggaagatcaagggaagggttttgaccgttagcggaggccgtgtcagggttgatttcaaccacccgtacgctggcaaacacctgatctacgaggtcgagatcgttgagaaggtcgaggatccaatagaaaaagtcaaagccatgatagagctccgcctgccgaggattgacaccaataaagtggtcatcgaggtcggcgagaaggatgtcacgataaacttcacacccgtccttgaggagattgataaaaacactctcgtcctcggcgagatactccttgagagcgacctgaagttcatcggttacgaagatgtaacctttaagccgaacgtcgaggagcttctcaagcctccggaggaagccgccgaggaaaacgttgaagagaaggttgaggagcaggaggagactgaagaggccgggcccgctgagaccgtccaagaggagaagaccgagagcgatgagaccggtgaagtcaaagaagagaccgaaaataaggcagagcccaccgaagagatcgttgaggagaccaaagcggaagaagcaacctcacctgaggatgacgagaagacggggcagtga
>TGAM_1942|3.986123082748311
atgccgagggaaaaggtagtgaagatatgggacgagcgcgaggtaatctacactcccaagaggtggcgctacctctgggagaaaagggagaaggcgcttaagattatggagcgtttagcccagttcgaccccctgctctacgggagcgttgcgaggggagacgtgagaagggacagcgacatagacatattcatcccgattaaggttccgagctatctcatcgagcttgcccttgagggcctcgtgaggagaaggaagatagtcatggcaactccctggcacctgataaagggcgtgattgagattgacgaagaaacgaccgtgacgtttcccctcatcgagccgaccgacagggagctggacttctaccgctggggaggggccgttgatttatggggcgtcaaaaccaaggagcgcgttccgggcgtcaataagaagctgattctgataattcccaccgagaggggccacatcgagcgcgaggtggttggaagggagagcgaggtcgccagaatcctcggcgtgagcgttgaggtcgttaccgagcgcgtccacgtcctcacgaggagggacgcgattgggaggactggcatttacctcaacgaagaggttccagactggatgaccttcgaggaggccctgaaaatcatcgccgaccgcgacccgaacgtcaggaggaaggtgcgggagcggggaggggtttag
>TGAM_0750|3.9832328289534717
atgagggttctgctcgttggcggagggggaagggagcacgctattggggaggccctcgtaaggggaggtgccgagctctacgtcgtctcgaagcacaaaaaccctggcctcgcgaggctcgcgaggggctacggcctggcaaaagagacagatatcaaaaaggttctcgaatatgccgaaaaatttggcgtcgagctggcattcattggcccagaagcgccgcttgagaagggcatcgttgatgcccttgaggaaaacggcatccccgcagtcggaccgagcagggaggcagctaagctcgaaaccgacaaggccttcgcgagaaccttcatggagcgcaacgaaatccctgggagaaaggtcttccgcgtcttcaccgacgtttcgaagatgcgctcgtgggttgacgactttggaaggcctgtcgtggtaaaacccatcggtctgaccggcgggaagggcgttaaggtcgttggctaccagctgagggacaacgaggaagctaagtcctacgccgaggagctcatcaggcgcgacggaagggttcttatcgaagaacgcacaaacggtgtcgagttcaccttccaggtcttcactgacggaaaaagggttctcccgatgcccctcgcccaggactacccccacgcctacgagaacgacgaaggtccgataaccggcgggatggggagctactcctgctcaaacggcctgcttcccttcgtgacgcgggaagactacgagaaggcccttgagacgctcaaagccactgtcgaggccatgaggaaggaggggacgccctacaagggaatcctctacggccagttcatgctttccaaaggcgggccggttctcatagaatacaacgcccgcttcggcgacccagaggcaataaacgttctccctctcctcgagacgagcctgcttgaggttgcggagggaatagttgacggcaaccttcagggagcggagttcgagaaaaaggcaacggtcgtcaagtacctcgcgccgaaaggttacccaacgaacccagttagaggcgtaaaggtggaggtcaacgagaaggccgttgaagaggtcggtgcaaggctctactacgcttcaattgacgagaacttcactctcctaggctcgagggccatagcggtcgttggaatcgccgatagccttgaggaggctgagaggatagccaagagcgtgattccgcacgtaaaaggcgagctgttctacaggcgcgacgtcggaacccggaagagtgtcgagaagaggattgagctgatgaaggagtttggaaaggaattcgagccgaacccgtgctga
>TGAM_1667|3.977485263241355
atggccagggtcaaggtcggaatcaacggctacggcacgatagggaagagggtggcttacgccgtcacgaagcaggacgatatgaagctcataggtgtcaccaaaacaaagccggactttgaagcctatcgcgcgatggagcttggaattccggtttacgccgcgagcgaagagttcctaccgaggtttgagaaggccaactttgaggtcgccggaacgctggaggacctcctcaccgaggttgatgtaatcgttgacgccactccgggcgggatgggggcgaagaacaaggccctctacgagaaggcaggagttaaggccgtttttcagggcggtgagaaggcgaacgttgccgaggtttccttcgtagcccaggccaactacgagaaagctttgggcaaggactacgttagggtagtttcctgcaacacgacgggtttaacaaggacgttgagcgcgattcaggagtacatagactacgtttacgccgttatgatccgccgtgctgcagaccccaacgacacgaagcgcggtcccataaacgccataacgccgagcgttacggtgccctctcatcacgggccggacgtccagacggtcataccgattaacatcgagacgagcgctttcgtcgtcccaacgacgctcatgcacgtccacagcataatggtcgagctgaagaagccggtcgaggcgaaggacgtcgtcgatatcttcgagaacactacaagggttctcctcttcgagaaggagaagggctttgagagcacggcacacataatagagttcgcaagggaccttcaccgcgagtggaacaacctctacgagatagcggtttggaaggagagcataagcgtccgcggaaacaggctcttctacattcaggccgtccaccaggagagcgacgtcgttccagagaacatcgacgcgataagggcgatgtttgagctcgccgagaagtgggagagcataagaaagacaaacgagagcctggggattttgaagtga
>TGAM_1491|3.9758572930853506
gtggttgaagtggtcgggatcgaggaaacccttagggaaattgaggaggttgaaaagagggcagagaaagattaccgttcaattctcaaaaagctcaaagatccgcagtacgccgacttcagggtcctccttctcaggatggccatagacactgccctccacaggcatctcatagaggccctgcggaaggcatacagggaggctgttgagctcgtcgatgagttcggctatacagacaacatcgaactgccagaggacgccccaagaaggcagatgaacgaggagatagtcataatacccggcctgccaagcatggtactccccggtggcgagttcatgggtggaaaaataccccctgaggaggcactcagagaacttctcaacctcaagcttgagaacgtcgttataccctttgaaaagaagaaggaaatagccaaggtcgtggacgagatcctgaggctcgaaggaaagatgagggacggctattcccacctcgagagtaaggcaatacaccccctgataaaagcaatcgccgtggagagcaaaaacaacgaggagcagcacataagcgttctccagaaaatcaaggaaaggatggaatag
>TGAM_0711|3.970958695218935
atgtttgactggaagctcatccttgaggcaatcggaatgctgatctacgccaccttcatgggcttcatcttcatgggtatcgagaggaaggcaatggcaaggatacagaggcgcgtggggcccccgatataccagccaataatcgatacgctgaagttgctcggcaagaaggaaagcgtcagtcacggcctcatttacgacttcggcccggtctttgccctcggggcgagcataacggcgctcctcttccttccaatagccaatttccagctcttcagctcgaacgcagacctcatcgtggttgcctacctcctggaaatcccgatgctcggaataatgctcggtgccatgagctcgggcaacccctactcagcggtcggtgtccagcgtggtctgctcacgatggtggccatgcagttgccctacggtctcgcgcttatagccctcatccagcactggggaaccttcaagctcagtgaaatcgttgcccttcaggaactgcacggttggagcataacggttcctgccctcctgatagcgatgataatcttcgacatagtcttccaggcgatgctcggtcttgagcccttcgacatcgtaactgccccggcggaaatctcgatgggtccaatggtcgagtacggaggcaaacacgcggcgttgctcttcacccagcacgcggttcagctctttgccgagacggcgttcttcgcgatactgttcctcggcggcgcaagcaacctcctcgaactgctggtcaagcagatagcggtgctcttcatagcgatattcatagcgagcatctacccgcgcttcaccatcgaccaggccgcgaagttcttctggaagtggccgacgatacttgggataatagccgtgctgctgacgatgtga
>TGAM_0714|3.9706823414272594
atggcgaatttggaggttccaaaggagcttagggaggaggcgagaaagcacgatatgtacctcacaccaatagccaaagacacctacgagctgttcttcggcccacagcacatggctaccgagaacttcagcataatactcaagatggacggcaacagggttgagagggccatagtcaacccgggtttcctgcacaggggtttcgagaagctcgccgaggggaggccttacttcacaaacatagcgttactcctccgcatctgcgttcccgagagcgacgttcccgagaacatctactcgatggccgttgatgaaatagtcggctgggaggttcctgagagggcgatatggattagaacgacagtgcttgagatggcaaggctttcagcgtggatgttctggataatgggctttggaaacgagataggcctttacactgcaggccagtgggccgcggcctaccgtgagaggctcatgcgcctctttgaggagctaaccggcgggagggtctaccacatctacaccgtccccgggggagttagaagggacatacccggtgacaggtggctgagacagttgagggacaccgtcgagtacatcaagtccaagctcaaggacttcgacgagatactctttgacaactacataaccttcgagaggaccgagggagtcggcgttatggacaagaagttcgcgctgaagcatgccgtgacaggaccgaaccttagagctgttggagtcccctacgacgtcaggaaagacgacccctattacctctaccccgagctcgacttcgaggttccagtcctgaaagagggcgacagcctcgcgcgcgtcctcgtgaggaggtacgagattgagcaggatctctacatactcgaacagctcctcgacatggggccgccgagcgggccctacatggtgcaggaccccaagctcaagaacctgccgcgctttaaagttcccgccggagacgcctacgcccacgtcgagagcaccaagggtgacttcggggcctacgtcgtcagcgacggaacccacaagccgtatcgcgttcacgtccgcggaccgagccagagtcacggcgtcacggtgcttgaggagctccttaagggagcccgcctggcagatgtgcccgtcatattgaagaccctcgacaactgtccgcccgacatagacaggtga
>TGAM_1395|3.967529868659446
atgagactgctccgttttgggccatcgattatcttcctgaggactccacacagggaagcggttgaatcagcaatcgaggagcttttcggcgttgaaaagactccaactgacatcgcgataaaggagagcagcgagtttgagaccgtgcttttcgtcacggacgagtggaagaaagaaaccattccccccgagagtgcgttcctcataaggtgccacgctccagccgttctgagcagaatcataaacgccaacctgccagtcgagaaggttcacgtcgagagcgcgataatattcctcagggttcccgatagagtcggggaagggctcaaactgatagccgagaagtataacggagaggttatggacataaggaccgccctcgatgagggcgaggctatggacacgataataggcctgacgaggaaaaagctgaactcgccaatagggccagaggacgtggaaggagccgtcctcgtgaggagggacttcctgagcgtttacagggaactgctcatggacaccccgctgttgctcctcaagctcatgcccgagtggaacgagatgacgataaagctctacgacacggcgaagcgctacgaggagaacatcgagaggctcatgctcgtcatagaggaccttgacctcggcttcatcgttggtgagggctgggactgggactacccgaggcctttcatgcgcgttccggtttacaagcttaagctcctgacatgggaagacccgctccgcgtgaagttcctgctgaaggggcttgaataccggggctacaaacggctctgcgacatagacgtcttcgtcgagggcaagaagatagactgggtgaagctgggaaagtttgactccaagttcgagctggccaagaccgcgagggaggagcttgaaaagctcctgagcgaggacgttcggagaaggctccacgagatagaggagaagctcctcggagacaccagagaagagggtgaagtcaaagcttcctga
>TGAM_0095|3.9664528686633758
gtggccagaacctacggggggaggctttcaagggcactctcggcaacctacatcgagctcatcaggggaacgccaatgctcctccagctctacataatcggcttcgggctcccgcttgtgataagggaccacttcccgaacttcgtcatggatccaacggtggcggcggccctagggatggtcatcaacagcgcggcctaccaggcggagtacataaggggtgccttcaactccatcgagtacggccaggttgaggcggccctctcactggggatgacgaaatgggagataataaggcacgtgatcttcccgcaggccttcagaataatgctcccgagctggaccaacgagatggtctacctgctcaagtactcatcgctggcgatgctcttagctgtcccggagctgatgtacgaggcgagcgtggcagcgtcccagacattcctctacgcccagatatacctcgtcgtcgctgggatctacctcgttttcgccaccctgataatagggataatgaggaaggtggagctcaagctccacataccgggcgtcaccacgataaaaaggtag
>TGAM_0046|3.964426915853452
atgattgagccggtctttttttactcggcactgataatctcgtttgcggcgttcctggcgatactcaggattctcctcggaccaagcgtccccgacagggtcgtgggagttgatacgctcaacacgctcgtcgtcgcggcgatggttctcctcggagcggcctacgacaggacgatttacattgacattgcaatcgtctacgcgctcctgagctacatcggaacgctcataatcgcgaggtacctccaggggggattggaatga
>TGAM_1959|3.9627646993639587
atggaggaatatctcgtcccacttgatcaatacctcgcggctggtgtccacataggaacccagcagaagacccaggacatgaagaagttcatctaccgcgttaggcaggacggcctctacgtcctcgacgtcaggaagactgacgagagactcaggatagcgggcaagttcctggctaagttcgaccctgagagcattctcgcggtcagcgtcaggctctacgggcaaaaacccgtcaagaagtttggtgaggttaccggagccaggactattccaggccgcttccttccgggaaccatgaccaaccctcaggtcaagaacttctttgagccggacgttataatagtcacggatccaagggctgaccaccaggcaatgaaggaagcaattgaagttggcataccaatagttgccctggttgataccgagaatttcctcagctacgtggatcttgcaattccgacgaacaacaagggcagaaaagctctcgcgcttatctactggatccttgccagggagatactctacaaccggaaggaaatagagagcagggaggacttcaaggttcccgttgaggacttcgagatgaggattatcagaacctga
>TGAM_1490|3.9619194297579887
atgaagtatcccaagaagataaggacctactgcccatactgtaagaagcacaccatacacaaggtggagaaagttaagaagaggccaaggagcgagctcagccagggtcagaggcgcttcaggaggatcatgaagggttaccacggtttcccgaggccaaaccccgctggcagggagaagccggtcaagaagctcgacctccgcttccggtgcaccgtctgcggcaaggcccacaccagaggaaagggcttccgcgttaagaagttcgagctggtggaggtgtga
>TGAM_0733|3.95976135794782
atgatggtgttgaaaatggtaaaaatttctgacctcaagattataggcgacgacaaggtcactgccatcggtatgggcacctgggggataggtggctacgagagccccgactactccagggacgaggagaatgttgaggttctccgctacggcctcgaactcggcataaacctcatagacaccgccgagttctacggcgctggtcattccgaggagctcgtcggaagggctattgagggttttgaccgagacgagctcttcatcatcagcaaggtctggccaacgaacttcggctacgaaagggcgaagagagcggtaagggcgagcgctaagaggttagggacttacatagacctctacctcctccactggcccgggacggagtggaggaagatagaggaaaccctccacgcccttgaagagctcgttgatgagggactcattcgctacatcggcgtcagcaacttcgaccttgaactcctcaagcgctctcaggaggcgatgagaaagtatgagatagtcgccaacgaggtgaagtactccctccgcgaccgctggcccgagacgagcggtctgctcgactacatgaagaaggaaaagattgccctcatagcctacaccccgctggagaagggttccctcgcgaggaacccctgcctggccgagattggaagaaaatacggcaagagcgccgcccaggtcgcgctcaactacctcatctgggaggaaaacgttatcgctattcccaaggccggcaggaaggagcacgtggaagagaacgcgggagcgatgggctggaggttgagcagggaagatagggagagggcaagggggtgcgtctga
>TGAM_0967|3.955022039561594
gtggttcggttctggaagtccaaggaggagagggatatcgagcgcaaggtcagaatgaggaaggcgaagatggcccttaagcagtacatcaacaacctcgaaaacctgaagagaaaggtcttcctccagggaaaggaggccgcaaagctcggcgacgaggctctcctaaaacggagtgccatgaaatacctcgccctggaagagaggataaagcaggcaaagaggcttctcctcctcatggaggaggccgagatccagagggaactcgtgaaagtgtcggccaacttcatccagttcagcagggacatcgttgagagcatagccgaggggcccggggcggaggatgtggccaagatgcaggttgagttcgagaaggcaatgacaaaggtcgaggggctcgatgatgctctgagcacgatgctcgacctgacgagcgagagcatactgaccggagacttcgacgccgagaccatagaggaggcaacttcgctgtttgaggcctcagcatcctcagacctggaaccgaagagcaggttgaaacagattgaagacgcgatgaggggttga
>TGAM_0373|3.9539158744670146
atggtcacgaaggaagaggttgaaaaggtcgtcaaatcggtcgttgacgagaagttcatccgctcaatagaggtggatgaaaaggggaacgtcacggtcacactcgcccgggacacgcccgacatagacaacgtcctcataaagctccactccgagctcggaaaactcgaaggaatcgggctgataaccatcaaccgtgagagggaagtgaaggaagctggaaacgtcaagataaccgaggagatgatacttgagaagctcaaggaggtcatcgatcccgagattggaatagacgtcgtcaacctcggcctcatctacgaggtgaaggtcaaccccgacaacaccgtttatgtcaagatgacgatgacaactccgggctgtccgctcactatgtggattctcagggccgttgaggacaaaatcctcgagattccgggcgttaaagatgccgagattgaactcacctttgaccctccctggacgcccgacaggataagcccggagtacaagaagaaacttgggctgtattga
>TGAM_1270|3.9533047644032187
atgctgagggagatagagataagcagggcgataatagaggcctacaccgccgagcttctcgaaagcctgagccttgacgtggccatagtaggcgcgggtccttcgggaatggtcgccggttactacctcgcgaagaacggtgcgaaggtggcaatcttcgagaagaagctctcaatcgggggcggaatctggggcggcgcgatgggcttcaacaaaatcgtcgttcaggaggaagcgagggaaatcctcgacgagttcgggataaactacaggcccttcgggaacggcctctacgttgccgacgccatcgagacggctacgacgatagcgagcagggctgtaaaggccggcgtaaggttcttcaacatgattgaggttgaggatttggtcctcaaaaacaaccgcgtcgcgggaatagtgatcaactggacgccggtgatgaggacaggtctgcacgtcgacccgctcacggtcgaggcgcgctttgtggttgattccaccggccacggggcgcaggtgagccagcacctagtgaggcgcggcctcctccaggttccgggcgagggcccgatgtgggcggagaagggtgaggagctgactgtgaagcatacgagggaggtcttccccggcctctacgttacgggaatggccgccaatgctatcgctggagcgccgaggatgggtccgatattcggcgggatgttcctgagtggaaggaaggcggccctcgaaatccttgagaagctggggtga
>TGAM_0209|3.9523110170846687
atgagaaaactactcgatatggggattgaacagctgaagaagatgattagggagatggcgaacggctcggttgaggccctcgaatcggcgaggaggagcatagaaggcgacttcgactccgctgaagagatatcgagcaggctccacataataaggtctgacgtcctcgagcttgccactgagttactcgtccgctactcgcctgttgcgagtgacctgcgcttcatccagagcgccatagacgtctcctacgacctctacaggatttcgaggtacgcgatggagatagagaggacggcgaggatcgtgaaaggccccgtggagctgtcgaggaaggcctttcccctgacggaagaggcggttagactctcagtcgacgccttcagggagctcgacgagaccctcgtgggaaggctcctcgagctcgacaggattatcgacgactactacctgcgctccctcgaagcgctcaacgagaaccccgagaaggccgcggacgcgctgataatgcgccacctcgaaaggataagcgaccacgccaaggagataggggccaaggtcgtttacataaaggagggcaggcggatgtaa
>TGAM_0488|3.9505545502810713
atggcccacgtagccgagtggaagaagaaagaagtggaagagcttaccaagatcatcaagagccacccagtgattgccctagttgacgtggccggtgtccccgcttatccgctcagcaagatgcgtgacaaactccgcgggaaggctctcctcagggtcagcaggaacaccctcatcgagctggccataaaaagggccgctcaggagctcaacaagcctgacctcgagaagctcgccgactacatcgagggcggtgctgccatactcgccaccgagatgaacccgttcaagctctacaagctcctcgaggagagcaaaaccccagctcctgcaaagccaggggcagtcgttccaaaggacgttgttattcctgcaggaccgacttcccttgcgccgggtccgttagtcggtgagatgcaggcccttggaattccagcgaggattgagaaaggtaaggtcaccatacagaaggattacaccgttctcaaggcaggggaagtcataaccgagcagctcgcgagaatcctcaacgcccttggtattgagccccttgaagtcggcctcaacctgcttgcggcttacgaggatgacatcatttacactccggacgttctcgcgatagacgagcaggagtacatcaacatgctccagcaggcctacatgcacgctttcaacctgtcggttaacaccgcctatccgaccaagcagaccatcgaggccatcatccagaaggcttatcttggagccaagaacgtcgcggtcgaggccggttacatcacacctgagaccgtcgaggacatccttggcagggcgatacgtgctttcctgctcatagcacagaacctgcccgaggagttgctcgatgagaagaccaaagagcttttaaatgctcaagcccaagtggccgttgcggcccctcagccagctgaggagaaggttgaggaggccgaggaggaagaggaagaagaggaggaagcaagcgaggaggaggccctcgctggactgggcgccctcttcggctga
>TGAM_1784|3.9480526489161023
atgacaacgacgatactctacgtctttatcatagtcctcggattcataaacctcatgctcctcctgctgtacctctcggccaagaagaacccctactacgtggtctacgacgaagaaacaaagtcagccctcaagcgccgtgttacaaacctcaaggaggaactcgaagaggaactcgtggactttgacgtcgaggaatgggagagggaactcgaggagagcatagaggaagaggttaggaatctttga
>TGAM_1331|3.941838607427674
atggcgctgagcgacagactcgagctcgtcaacccttctgagattagaaagctctttgacctggccgccggtatggaggacgtcatttctcttggaattggcgaaccggactttgacacgccggagcatataaaagagtacgcaaaggaggcccttgacaggggcatgactcactacggccccaacgcaggcctgccgatgctccgcgaggcgatagcgaggaagctcaggaagcagaacggcatcgaggccgaccccaagagcgagataatggtgctcgttggggcgaaccaggccttcataatgggccttgccacgtttttaaaggacggggaggaagtcctcatacccagtccgatgttcgtcagctatgccccggccgttattctcgccggaggaaaaccggttgaggtcccgacctacgaggagaacgagttccgtctttccgttgacgacctcgagaagcacgtgagcgagaagacgagggcgctcatcataaactcccccaacaaccccaccggcgcggttctgaccaagaaggaccttgaagagatcgcggacttcgcggtagagcacgacctcatcgtcttcagcgatgaagtttacgagcacttcgtctacgacggagcgagaaaccacagcatcgcttccctcgacggcatgttcgagaggacgataacgataaacggcttctccaagaccttcgccatgacgggctggcggctcggcttcgtcgcggccccggcctggatcatcgagaagatgacacgcttccagatgtacaacgccacatgtcccgttacgttcgcccagtacgccgctgccaaggcccttgaggatgaacggagctggaaggccgttgaggagatgcggaaggagtacgacaggaggagaaagctcgtttggaagcgtcttaacgagatgggactcccaactgtcaagccaaagggagcgttctacatattcccgaggatcagggataccggtctgacagaccacgagttcagcgagctcatgctgaaggaggcgaaagttgccgtcgttccgggctcggcctttggaaaggccggtgagggctacatcaggataagctatgcaacagcctacgagaagcttgaggaagcgatggacaggatggaaaaggtcttgaaggagagggacctcgtttaa
>TGAM_1901|3.936302190812458
atggcaggtttgggaaccataattttgggaactattttgctttttgttttgataatactggccagtgccataaagatagtcaaggagtacgagagggccgttatattccgtcttggaagggtcgtcggtgccagaggtccgggactgttcttcataattcctatattcgaaaaggcctacatagttgacctcaggacgagggttctcgacgttccggttcaagagaccataaccaaggataacgtcccggttaaagtgaacgccgtcgtttactttagagtcgtcgatcccgtgaaggccgttacgcaggtggccaactacatcgttgcgacgagccagatagcccagacaaccctcagaagtgtcatcggtcaggcccatctggacgagctgctcagcgagagggagaagctgaacatggagctccagaagatcatcgacgaggcaacagatccctggggaattaaagtgaccaccgttgagataaaggacgtagaactgccggcaggaatgcagagggcaatggcaaagcaggcagaagcggagagggagagaagggcaaggatcacgctggcagaagctgagaggcaggcggcggagaagctccgcgaggctgcgcagataataagcgagcacccgatggcgctccagctcaggactctccagacgataagcgacgtggccagcgacaagagcaacgtcatagtcctgccgcttccgatggagatgctcaagctcttcaagagctttgccgacgctggagaggccgtgaagaagatggtcgaagagaaggcctccgagtga
>TGAM_1377|3.9349996502718043
atgaggtacccgtttccggtcggcaagtccgacttcattcaaggtgatgaggccatagcgagggcggctatcttagctggttgcaggttctacgcgggctacccaataacgcccgccagcgagatattcgaggcgatggccctctacatgcccctcgttgacggtgtgagcatacagatggaggacgagatagcgagcatagcggcgataataggcgcctcctgggctggggcgaaggcgatgaccgcaacgagcgggcctggcttctcgctgatgcaggagaacctcggctatgctgtaatgaccgagacgccgatagtcgtcgtcaacatgatgcgcggtggtccatcaacgggccagccaacgttcccggcccagggagacataatgcaggccatctggggcactcacggcgatcacatgctcatcgttttaagtccctcaaccgttcaggaagcctttgacttcactattagggccttcaacctggccgagaagtacaggactcccgtcgtaatccttggagacgccgagctcgcccacatgcgcgagcgcgtttacattcctgagcctgaggagattgaggtagtcgagagaaagcttccagccagcgaggaggaggctaagcttcccttcggcgacccgcacggagacggcgttccaccaatgccgatattcgggaagggctaccgcacctacgtgacgggtttgacacacgacgagtatggccacccgagaaccgttgagcccgaggttcatgaaaggctcatcaggaggatttaccgcaagatactcgaccacaaggacgagataattagcagggaggagttcatgctcgaagacgcggaggtggcgatagtcacgaccggaatagtctcccgctccgccataagggccgttaagatactccgcgagaagggggttgaggcgggcctgctgaagctcaacacggtgtggcctttcgacttcgactacatcgaggagctcgcggagcgcgtggataagatatacgtgcccgagatgaacctcggacagctctaccacctcgtcagggaaggcgccaacggaaaggcggaggtcgagctcatagccaagataggcggcgaggtgcacacgccgatggagatagccgagagggtggtgggatga
>TGAM_0487|3.9335819894714183
gtggccttcgacaggcagaaagtcgtggaagcggtgaaggaggcgaaggcccgggccaagccgcgtaacttcacacagaccgtcgagatggcagtcaacctcaaggatatagacctccgcaagccggagaacaggtttaagcttgaggttgtactgcctcacggtcgtgggaaggagcccaaaatcgcggtcatcgctgatggtgccgttgccgaggcggctaaaaggctcgggcttgatgtgattagtggtgaacagcttgaggaactcgcgaagagcccgagggaagcgagaaagctggcgaagcgctatgacttcttcattgccgcggctccgctgatgcccaagataggtaggtacctcggtaggtaccttggtccgaggaacaagatgccacaggtcgttccgccgaccctgaccaacctcgagcccatagtcaacaggctcaagaagaccgtcaggatacagctcaagaacaatccggttgtccacgctcctattggaactgaggacatggacgacgagaagttagcggagaacgccgaggcggttctcaacgccatcatcaacaagcttgagcgcggcgagaaccaggtgaagtcagtgtacatcaagaccacaatgggaccggccgttaaggttgagaggtga
>TGAM_1051|3.9294885211857578
atggccaaggtaaagcgtgagaagtggagcaacgagttcagcgagtggtacaacgagctccttgagaccgcaggaataatcgacaagcgctaccccgtcaagggaatgaacgtctggcttccgtacgggctgaaaatcatgcgcaacatcgaaaagttcatccactccgagatggcccgaactggccacgaggaggttctgtttccagcgctcatccctgagaccgagttccagaaggaggccgagcacataaagggcttcgaggacgaggtctactgggtaacgcatgcgggcctcgacccgctcgatgtgaggctcatcctccgcccaacgagtgaaaccgcgatgtactcgatgttctccctctggattcgctcccacgcggatttgcccttcaaggtctaccagatagtcaacgtctaccgctacgagaccaagcacacgaggcccctcatccgcgttagggaaatcagcaggttcttcgaggcgcatacagctcacgttgactttgaggacgccgagaggcagataaaggaagacctcgagatattcgaccgcctcgcgaagttccttgctttgccctacgtaatctccaggagacccgactgggacaagttccccggtgccttctactcgctgggagcggagataatgatgcccgacgggaggacgctccagataggcacgatgcacaactacaagcagaactttgccaaagcttataacatccagtacgagaccgagacgggcgaccatgagtacgtccaccagacgaccttcggaatgagcgaaaggcttctcgcggcagttatagcggttcacggcgacgacagcggaatggttctcccgccgacgatagcgccgattcaggtcgttatcgtacccattccgaagaaagacgctaatgttgacgtcttcgcctacgcgagggaaattgctgaagagctggggaaggctggcttccgtgtccacgttgacgagcgcgacataaggcctggaaggaagtactacgactgggagctgaagggcgttcccctgaggatagaggtcggcccgagggacgtcgagggaaggaaagccgtcctcgcgaggcgcgacaccttcgagaaggtaaccgtcgagcgcgatgccatcgtcgaggaagtgaagaagaccctcgacgcgattcacgagaacctctatcagagggcaaaggagttccttgagagccacatcaagcgcgttgacacgattgaggaagccaaggcagtcttcgaggacaggcggggtatagtcgagattccctggtgcggtgacgaggagtgcgggcttaaaatggaggaggagctcgacgcaaagatgctcggaacgccttatcctgaggagaaagccagagaaggcatcgaaggcaagaagtgcccggtctgcggaagggaagcgaagttcatcgcgaggttcgcgaggacctactga
>TGAM_0999|3.9279880498832727
atgaaggtttacagactgttcgttcgcgatgagtacctcgacttcataaagtcgggtgagaagaggatagaggttcgcgtcgcctacccacagctcaggagaatccagccgggggacaagctcatcttcaacgactcgattccggcagttgttacagaagtcaagcgctacgagacatttaggcaggttctgcgcgaggaacccataaagaaaatctttcccgacgagccgagttttgagagagccgtaaagcggttccacaacctctaccccaagtggaaggagaaccgctacggcgtgatagccataaagttcaagctcgtcggtgaggaaagatga
>TGAM_1706|3.921968648543939
gtggtgaatatgagaagcaagacgcttgccgcaataatcctcgtggccctgctcgttgtgggccttgggtgcataggttcaaggaacgaagaaaaatctggggggactcaatcttcatctgtgtccaccacgaccaaaaaaccggagaccctgacggtttacgcctacgacagctttcagagcgttgccaaggtgacgatacccaaattcgagaaggagtataacgtcaaggtgaagctcataaccctgggcgatgccggaaaagtgctcaacaggctgatcctcgagaaggaccacccgcgggcggacgtggtcatagggatagacaacagcctcgcggcaaaggccatagaggctggagtccttgaggtctacaagccaaagaacatagacctcgttcccgaggatctcgttaagggcctcgatccaacctaccacctcattccctacgactacgggccgatagcaatagtctacaagaaggataaggttaagaacccgccaaagaccttcgaggatctcctcaagccggagtggaaaaagagcctcatagtggaagacccgaggaccagctcaacgggcatgtcattcctcctctggacgataggggcctacggcgaccccggctggctctactactgggagaagctcaagccccagatctaccagataaccgagggctgggacgccggctgggagatgtgggacaagggggaagccccgctcttcgtgagctatgccaccgatcccgcctacagcgcttactacaacaacggcacagaaccggacataggtgtcatactcctcaacggaacggcctacgttcagatcgagggtgttgggatagtcaaggggaccaagcacagggagctggccgagaagttcatcgagttcatgcttaccaacaagttccagaacgagatacccctccacaactggatgttcccggccagcaaaaacgccaccctgcctgatgtgttcaagtacgccgtaaagccggagaagataatcaacccagacccggaggagataaaggccaaccacaaccgctgggtcagggagtgggtcgaactcatgatcgagggcaagtccccagaggagatcattaaggagagaggatag
>TGAM_0945|3.918558441090754
atgagggacttcctccttccaaagaaggggttcaggacgattttcgtcataggaaagggtggtgtcgggaaaacaacaacaagcgccgccctcgcaacggcattcgcgaagatgggatacaagacgctgatagtttccctcgacccggcccacaaccttggagacgtcttcctggcggagctgaaggacgaaccgataaagctcgcggagaacctctacgcaagtgaactcgacatggagaaactgatacagagctatctgaagcacctcgaaacgaacctcaagaacatgtacaagtacttgacggtgataaaccttgagaagtacttcgaagtcctgaggttctccccaggtatagaagagtacgccaccctcgaggccataaggaacatcctcggcaggggtgaggagtgggacataatagtcttcgatacgccgcccactggcctgacccttcgcgttttggccctgccgaggatttcgctcatctgggcggacaagctgatagagataaggcggaaaatcctcgaacggagacgcatgatagccaagatccagggcgagcaaaagttccagattgagggacaggagttcgtccttccgaaggaggaggaagaggaccccgttatgagggagttaaagagctatcgcgaggagataaagttcgttgaggacgtcataacggacccagacaggacgtctgttgtagcggtcatgaaccccgaaatgctccctctttacgagaccgagagggcctatgaaagccttaggaagttcaaggtccccttcaacatggttattgtcaacaaggtcataaccgtagggcgggagattcccgagataagagtaaagcttgaggcgcagaggaaggtgctcgaggaaattccaaagaagttcccgaacgttgagataataaaaatccccatgttcccgagggagccgaggggcctggaggagcttgagaaactcggaggtatgatacttgaaggtgggaaggagggagatacttga
>TGAM_1941|3.9133638756591758
atgccggtaatagggatcaatctgacaaagatagagttcgaaaagaagggagtaccaccgattgggggcaggattgaggtcaacctgacgcccaaggtcagggatatgaggcttggcgagattagaagtcccacggggaggatgaacggggttgaaatactcttcaagtacgagataacctacaggcccgagatagccgaggggctcatagagggggccgttatgtacctgccgcagaggagggaggacgtggatagaatcctcgacacgtgggaggttgagaggaaggttccccccgaggtgtttgcggaggttataaacttcctcaccgccgagataagcccgctcctcttcgtgatcgccaaggagatgcgcctcccttaccatattcccctgccgagagttgagataaagccgcaggggtga
>TGAM_0844|3.913261702434711
atgctcctttgcggagggctgagtatggcgataaaggttgatctcaccagggaatacgaggcgctggttgaggcctaccagcgggagggcctcgatacatccctcttcggggacaggatagcggcgataatcatcagcggggacaaaatcatcggcctcaacaacgttccgggggttgagataaggggcgaggagattgagaacggcgttagggctgaagttaaaatagccgagggtgttgagcttccattcccaatacacctctgcacgggctatttgaaaagcgagggctaccagagggttatctttgacataaacgttggcaaaaactcgaaggtcaggttcacctcccactgcatctttccctacgccaaggactttacccacgaggcaataacgaggataaaaatcggggaaggttcgagcgtgctctacgacgacgagcacgtccacggcgagggcgtgaggatggttggtaaaacagaggtcgaggtcggcaaaaacgcccgctacacggggaagttcaccctgacgaaacatagagcaaaggagctgaagcttgagatggtcgcgaggctcggtgagagggctgttctcgagcttgagacgaaggtcaaggccgttaaagatgattgtgttgagatgaaggaagtcgcctacctggagggagcccactcgagggcgaacctgaggagcacggcaatagccttcgacagggcgaaggtaaacgtcataaacgaggcctatggcttcggtgactacgcgaaggggcacgtcgagtgccacgaaatagttaagggcgacgccgacgtccagacagttcccctgctgagggtgaagaacgagaaggccgagcttactcacgaggcctcgataggcaggataaacgaggcccagctcatccagctcatggccaagggcctgaccgaggacgaggcggcggagcttataataaagggcctcctcggagaatggtaa
>TGAM_0350|3.9120583264603637
atggttaagagggttcacattttcgactggcataaggagcacgccaagaaagttgaagaatttgcgggctgggagatgcccatctggtattcaagcataaaggaggagcatctggcggttagaaacggcgttggcatcttcgacgtctctcacatgggggagttcatctttcgcggtaaagatgctctggagtttctccagtacgtcactaccaatgacataagcaaaccccccgcgataagcggaacctacacgctcgttctcaacgaaaggggagcggttaaggacgaaacccttgtcttcaacctcgggaacgatacctacatgatggtctgcgatagcgatgccttcgagaaactcgaggcctggttcaacgccataaagcgcggaatcgaaaagttcggaagcatagaccttgagattgagaataagacctacgacatggctatgttctcagtccagggcccgaaggcaagggatctcgcgaaggatctcttcggaatcgatatcaacgacctctggtggttccaggccaaagaagtcgagctcgacgggatcaagatgctcctttcgaggagcggctacaccggcgagaacggttgggaggtctacttcgaagataagaacccctaccaccccaatcctgagaagaggggtagaccagagaaagccctgcacgtctgggagagaatccttgaagagggtgagaagtacggcataaagcctgccggactaggtgctcgcgatactctcaggcttgaggctggctacaccctctacggcaacgagacgaaagagttacagctcctcagcaccgacatcgacgaggttaccccgctccaggccaacctcgacttcgccatcttctgggacaaggagttcatcggtaaggaggcactcctcaagcagaaggaaaggggcttgggcaggaagatggtacacttcaagatggttgataggggaatcccaagggagggctacaaggttcttgccaacggagaggtgatcggtgaggtcacgagcggaacactctcgcctctcctcggaatcggtatcggaatagctttcgtcaaggaggaatacgccaagccaggcctcgaaatcgaggtggaaatcaggggcaagcccaagagggccgtaacagtttccccgccgttctacgaccccaagaagtatggtgccttcagggaggagtga
>TGAM_0231|3.909205742750041
atgaaagtgctcgtgagcggtaaaggcggatgcggaaagagcacgataagcgcgatgctcggaaagtacctggccgagaggggctaccatgtcctcatcatagacgccgacgagtcaaaccccggcctctacaggatgctcggccttccgaaggtgaaaactttggctgaacacctcggaggaaagaagagggccaaaatcctcatggcagctgagggtcagggagaactcgacgaggagctcttcgactggacgctcgacgatatcccagcggagattttggccaggaagggcaacctcgcagtccttacgatagggaagattgaagaggcggaggaaggttgcgcctgcccctatggattccttgtcagaaagctcctcgagggcataaagctgaaggataacgagatcatcatcgttgacaccgaggccggcatagagcacttcggtaggggcgttgacaggtacgttgacgttgtcatcgacgtcgcagagccatcggccgagtccatagagctgtcgaagaaaataaaagcgctaagcgagggtctcggattgaaacacgtccttgttcttaacaaagctttgccaggcgtcgaggaggatctgccagttaaacccgacgtggtgattcccttcgaccagaacttcatactcaacagcttgaagggcagggaagttgaaccgatagcgcagatagaggagctctggaggataatcaacggatga
>TGAM_1968|3.9074288376993103
atgggagacccgaagaggcagaggaagaagtacgagactccatctcacccctggattaaggagagactcgaccgcgagagggttctgaagaggaagtacgccctcaagaacaagaaggagctctggcgccacgagacccagctcaaggagttcaggcgtagggcaagaagacttctcgcagctcgcggcaagcaggccgagatcgagaggcagcagcttctccagaggctccacaggctcggcctccttccggccgacgcggctctcgatgacgttctctctctcaccgttgaggacgttcttgagaggcgcctccagaccctcgtgtacaagaagggactcgccaggacaataagacaggccagacagctaatagttcacggccacatcgaggtcaacggccagataatccgctcacctggttatctcgtcctccgcgaggaagaggacacaatcacttacgccaagaactcaccttttgccaaggagtcccaccccgagagaatggttattgaacaggccaagcagggtggtgaagcatga
>TGAM_1611|3.9073687316584707
atggaaatttaccccgccatagacctaatgggaggaaaggcggtgaggctctacaaggggaagaaaaacaccgtcaaggtctacggcgacccggtcgagatagcggggcgctttgccgagttagttgacaaaatccacgtcgttgacctcgatggtgccttccagggctttccgaggaacttggacgtggttaaggggataatccgcgagaccggtctgagggttcagttcggcggcggtttgaggagctacgaggccatagagagggcctatgaaatcggcgttgagaacgccataatcggaactaaagccttcgatttggacttcctcaggaaggtgaccgaggacttcgaggggataaccgtcagcctcgactcgaagggcgggagaatagccgtaaagggctggctcgaaagcgggattcccgttagggaggcctacgagatgctgaaagcctacgtgaaccgcttcgtttacacatcggtcgagagggacgggactttgacgggaatcgaggaaatcgaacgcttttggaaaaacgaggagttcatctacgccgggggagtttcgagcgctgaggacgtcgtgaggctgaaaagaataggcttctccggggttatcgtcgggaaagccctctacgagggacttgttaagctcgaagacctcctggaggtggtttaa
>TGAM_0525|3.9067784316448333
atgaagagacttggtgcaatcttcgttgccctactcttcctcggagcgacggttccagaggtcagcgccggcgatcttctgaactacttctgggacaccaggacgtatcagcacccgtatccgactgatgtcaggccaggagacctcgtttatggccacagcccggacctttttaatgccataatccccggttactggatccacgttgccatcgtggcctggtacaacgagagcatagacgactggatggtcatcgaggccaagatcgggaaaggcatcataataactcccctcagcgagttcctcagcaggtacgatgtcgttgccctccagagggtcaaggtaagtgatgaaataaggctcagggcagttcagttcgcctaccagcagcttggaaagccctacaactacgactacttcagcaagccgaaggtctacgatgataggtactactgctcccagcttgtctgggcggcctacctcgtcgccagcaacttccaggtgaacctcgacgagaacgacggtggctggagctggaagtacttctacgccgttgctccacaggaggtctacgacgatcccatgacatacaccatctactaccacaaggcttga
>TGAM_0249|3.906615024075197
ttgaaacacccatttaacacagttttccacattagttcattctgtttcggccattgcagaaaactatttaaggtcttgacgttcattctaaatgactggtcagtcattagaagggtgatagccatggcagagaaactcgtacctgttgtatgcccctggtgttcagtcggctgtcgcttctacgcggtcagcgttaacggctacatcaggaagatcgagttcgactacgaccaccccaccgtcaaccgcggaaagctctgccccaagggcgttgcttcctaccagttcatcaacagctctaagagactcaagaagccgctcaagcgcgttggagagaggggagaagggaagttcgaggagataagctgggatgaggcctacaggataatcgcagagaaaatcaaggaaatcaaggagacctatggccccgaggcaatagccttcctcggaagcgagaagataaccctcgaggagaactacctcgtccacaagctgtcaaaggcaataggaaccaaccacctcgacttcccgggaaggtactgccagtactccaacgcccctgcgagaaccaaggtgtttggaagcgctccggccacgaaccccttcgaggacgttgccaaggccgagctgatagtcatctggggccacaaccctgctgaaaccgcgccggtcttcttcggtcagtacatcgagaaggccgtccttgacaacggcgccgagatggttgttattgacccacgtgccacgaggggccacaagtacgcctcaatccaccttaagccctatcccggaaccgaccttgcgatagccctggccatgctcaacgttgtcataagcgaggagctctacgacagggagttcgtccaggagaggactgttggcttcgaggagctcaaggagtccgttaaggactacaccccagagtgggccgagaagataagcggtgtcccagctgaagacataaggaaggtcgcgaggctaatagcgacgaagagaacggcccttctcgtcaacgagggtctcaaccagcacgtcaacggctttgagtttgccctcgcccttgcgaatctcatagcgatcaccggcaacatcggcaaggaaggcgtctggagcggtgtcttcccgggagcgcagtgtggattctgtgcggcgatgagcggcatcgcccccaacaagctccccactggaaagctcgttaccgacgaggccgcgagagctgagctcgagaggctctggggcttcaagatacccgactgggttggccttgacctcaccagcatgatacgcgagattggtaacacaatcaaaatgatgtacatcgtcggcggcaacatcgccaagtctgccccgaacagcaagtgggttcaggagcagctcaagaagctcgacttcctcgttgtgcaggacatattcctcaccgagacggctaaatacgccgacatagtcctcccggcggcagcatggttcgagaagacgggaacggcaataagcgccgagaggagggttcagaggacttacaaggccgccgaagcccccggtgaagcaaagcccgactggctcattcttgttgagctagccaaggagctcgggctcggtgagtacttcaagtacgagcacccggacgagattctcagggaaataaacagcgttattccggtcttcaaaggcgcaactcccgaatacctcgccgagcaccccgaaggatgcttcttcccgtgcacagagccaggggagggaacgaagatcctcttcaagaagggcttcaagacggcagatggaaaggcccacctccagcccgtcaagtggcgtgagccgccggagatgcccgacgaggagtacccgctctggctcaccaacttcaggcaggtcggccactggcacacgggaacgatgtccttcgagagccccagcctgaagaagcgctggccagaggagtacgtcatgattaacccgaaggacgccgagaagtacggcataaagagcggggacctcgttaaggtggagaccaagcgcggaagcgttctcgtgagggcagaggtcactgagcacgtcagggagggcgttatagcgatgccctggcactggaacgtcaacgtcctgacccttgaggagacccacgagataaccaagatggcagagctgaaggccgtcgcggccagggttagtaaggtggaggagtga
>TGAM_0394|3.905626052413416
gtgagagccatggtaaacccgcttttcagactcattccctacgaggaggtctcgcgagcggtagaaacctcgggctgggagtacgaagtcgtcggaaagagtgcctccggaaggaacctctaccacgtgaagatgggaaaggggaaggtgaggctcctcatagttgcgggaatacatggcaccgaaccagcgccggtgaacgcctcggttgtgctcttgaacctcctcaaggagaggtaccccctcggctacaactttgagaggctgaaaaacgtcgaggttcacctaatccccctggcaaaccccgacggctttcagctcaactacgagctcttcaagaagaaggacttcgaaccccactggagccacgtctgggaagaggcgaggaggaacgccaacggcgttgacctgaacagggactggatgaggctgagccagccggagacgagggcaatacacagggtaatcaacgaggttgacccacacctagtccttgacctccacgagttctacgcgagaggcggctgtcccccgaagtgggccgacgaaacagaggggttcctctcaacgctcaccgacacgccctacaactgggtcaacgaggcaataaggctcgtctcggagaaggtggccaaggagatagcgaggtctctcccttggaagccgaagatgaggcacttcatggccgaggcgcacgaattcccgatagttccgaacaacgttctcggctcccacgtccccttcgagggctcggcaaaagttctcgtcgagagctggggcaccggacttggaaactacctcctcccggatagggtgggcattcacctcaacgcgattctcactgccatagagttcatggaggagaacccggaaaggttcatcgagatgaagaaggagtggaggagggaggaaaccaaggttggaagggagtacagggagttccgcgtttctggaagggagctcgagagggcgaaggaagttctgtcactgcacggtatagagttcgaggagagagaggatgagctcatagtgaagatgccccagggtaggagcaggattgcgattctcctcctcgacagggagcactggtataaccaagagctgaggaagaggtggaaggggccgcacaccctcgacaagttcttcgacgtcaatgtggaagccgtaaggtga
>TGAM_0321|3.9053535650233706
atggcgatcttcggtggaaaggagaacgacgttttcaaggcattgaacgaccacctagaggtcgtccatgaaacgctgaaggcttttagggcgcttgtggagagctaccttgcgggcagaatcaacgaggctgagaagttcgagagggaagtcagcgagctcgaaaccaaggcggacaagctgaggaggagcatagagatgatgctctatgagggagcctttctgcctgccaacaggggagactacgtcaggctgagcgagcttgtcgaccaggtcgccgatgcggccgagagcgctgcccacacgataatactggcaaaaccccgcgttcccggtgaactctccggagagtttttagccctcgtcgattccggcatagacacctatgagaagctcatgaaggctgttaaagccctcaacaccgacgttgacagggcgatggacctggcgaaacaggttgaggacgcggaggaaaaggccgatgagatcgagtacaaccttaagaagcacgtgtttgaaagcgaggaaataaccacctacgcaaagataatatggaaccagatcataacgaagatcggtgatatagcggatcgtgccgaggacgcatccgatcaggtcctgctcatgtcagtaaaaaggagggggtga
>TGAM_0735|3.903118968728554
gtgccgtcgatgatagagagcagggacgagagctacatcaccgacatgctcggggtctgcaagttcgtgccttacaggatggaggacttggccgagctctactcgctcgcaaccggggaggagtggacggtcgagaggctcagaaaaattgcccaggcagttgagagcatagcaaggatacacaacgccctcgactgggtgacgcctccactcgacgatacgattccgcctcgctggtgggaacccgagccggacgggccggccaagggcaacgcggccttcatagactacgacgacttcctcgaggcgaggagagagttctacaggctcaggggctggcacgaggagctcggtgtcccgctgccggagacgatggaggagcttggctatccggagtttaaggaagacgcggagcgggcgttgaaagttgtaaagaagagaatgggcgtggagtga
>TGAM_1817|3.899857710068382
gtgaagatgagtgagggtatgctcaacaggaagctcgtgaggctcaacctgaggtttggcgatatagactgggaaagggccaccgtaaagcagtatgagctcgagaaggaggaggcaatctggagggtcttcctgaacggctatgccaagaacggtttcgtcgtgttcgacccgtcttccattcccgaggagaaggttctcgaagccctcggggagctgaagccagaggttagatccagggaagaactaacggtcgaggagctcatcgagaagagcatgagctggaacaacataatgaaaaacgcaagggcttaa
>TGAM_0841|3.8996331575647125
gtggtgaaggtgccgaagtggatgatgggtgacatggcagttttgaagaacctcatgatgaccctcaagcccttgatggccgaacctaggcggagcatcataagaatcctgagcgatggcataaaggggacaaacgagatataccaggcccttcaggagaggggcctcaacatgccccgctcaacgctctactaccacctctctgccctcgaggacatggggataatcgagatggcgggttacagagaggttggtggcggagcgcccgagaagctctggaagcttaaggtcaggaaggtcggcatagatctcgtcacgggggagatattcagggagtga
>TGAM_0135|3.8990667776446717
atgccgaggataggcattataggtggttccggggtttacggtgtcttcgagccgaaagaaaccgtgaaggtccacacgccctacggaaggccttccgctccggtggaaatcggcgaaatcgagggcgttgaagttgccttcataccgaggcacggcaagcaccacgagttcccgccgcacgaggttccctacagggcgaacatctgggcgctcaaggagctgggagttgagagggtcataggcattacggcagttggctcgcttcgcgaggagtataaaccgggagacatcgtcataaccgaccagttcattgacttcaccaagaagcgcgactacaccttctacaacgggcccagggttgcccacgtctcgatggccgaccccttctgcccggagatgaggaggatattctacgagacggccaaagaacttggcttccccgtccacgagaagggaacctacgtctgtattgaaggcccgaggttctctactagagcggagagcttcatgtttaggcagtacgcccacataataggaatgacgctcgtcccagaggtaaacctggctagggagcttggaatgtgctacgtcaacatcgcaactgttacagactacgacgtctgggccgagaagccggtcgatgcgcaagaggtcctcaaggttatggccgagaacaactacaaggttcaggagcttcttaagaagggcatcccgaggattcctgaggagaggaactgcggctgcgccgatgtgctgaagacgatgtttgtttga
>TGAM_1268|3.8949844699594154
ttgaggctcgtctattccggcaagacgaaggacgtttacgaggacgggccttacctcgtcttccacttcaaggacacggttctcggtagggacggcagggaagacagcgggggcaacgaggttataggggagaaaaccgggaaggggagcctcgttttggagcagaccgagttcttcttcagactccttgaggggaacggcgtaaagacgcacttcgtcgagcggattgacgggaggaaggcccgctttctaagggcggagaaaatcccgctggaggtcatctaccgcgagctggcctacggtagcttccttcggcgctacaaggggtgggccaagccgtttcagaggctcgggatagtggagttcacgctgaaagacgattcgctcgacgacccgctcatagcggaggaagctattgtggttctcggaatcgcgagcgaagaagaggttgaggtaatgaaggaaaagacgagaaaggtcgcgggaattctgagggagttcttttcctccaagggccttcagctcgttgacttcaagctcgagttcggcaggctcgacggtgagctaatcgtcatagacgagctgagcagggacacgatgcgcgtcgcgaaggacgggagggttctgacgcacgaggaactctcggaggtgattggatga
>TGAM_1199|3.890497382268837
atgggtgtccagataggcgagctggttccgaggaaggagatcgagctcgagaacctctatggtaaaaaggtcgcgatagatgcgttcaacgccatgtaccagtttctctcaacaataaggcagcgcgatggaacgccgctcatggattcaaagggcaggataacctctcacctgagcgggttcttctacaggacgatcaacctgatggaggctggcataaagccggcctatgtcttcgatggcgaaccacccgctttcaagaaaaaagagctcgaaaaaagacgcgaagctcgcgaagaggccgaggagaagtggcacgaggcccttgagaggggcgagattgaggaagccaagaagtacgccatgagggcgacaaagctgaatgaaaccctcatcgaggacgccaagaagctccttgggctcatgggcgtcccagtcgtgcaggccccgagcgagggtgaggcccaggcagcctatatggccgccaagaagagggtttacgcctccgcgagccaggactacgattcacttctctttggcgcgccaagactggtcagaaacctcacgataacggggaggagaaagctcccgggaaagaacgtctacgtggaggtcaagccggagctgatagtccttgaggaagtgctcagggagctgggaattgacagggagaagttaatcgagctggccattctggtcggtactgactacaaccccggcggaatcaagggaataggtccaaaaaaagccctgaccatcgtcaagcgctcaaaggatccgctgaagaagtatcaaaaagatagcgacgttgatctgtacgcgataaaggagttcttcctcaacccgccggttacggacgactacgagcttaagtggcgcgagccggacgaggagggcatcctcaagttcctctgcgacgagcacgacttcagcgaggaacgcgttaaaaacggacttgagaggctgaagaaagccgtaaaggcaggaaaacagagaacactcgagagctggttccggtga
>TGAM_1489|3.889544946775401
atggcgctcccgaagaacctcatcccgatgccgaggagcaggttcctccgcgtcaagtgcattgactgcggcaacgagcagatagtcttcagccaccctgctactaaggtccgctgcctcgtctgcggtgcaacgctcgtcgaaccgaccggcggaaagggtgtcatcaaggccaaaatcctcgaagttcttgagtga
>TGAM_0398|3.8884733492205306
gtgatgaaaatggaggagtaccttaactacgccctggagatgctttttgagctcgtgcggattccaacggttaacccgccgggcgagaactacgagagggccgcgaagctcctcaaggataagcttgaggagatgggctttgaggtcgagctgatagaagtccctgaggattacctcgacaggacttatccctactcaccgaggcacagggggaagccgaggttcatagtctacgggagcctcggaaagggaaaaacccttcacttcaacggtcactacgacgttgttccgccgggagacggatggaggcacgaccccttcaccccaacggttgaaggggacaggatttacggcaggggaacgacggacatgaaggggggcatagcaaccgccctcgccgccctcaagtatgcggtcgagcacgatatgataaactacagggtggaggtcgccttcgttccggacgaggaaagcggcggaatgggaacgagatacctgatggaggaagtcggaataaggcccgactacgttgtaatacccgagccgaccagccacaggctgatagggatagggcacaagggctttgcgaggggcgtcgttaaggtcatcgggaagcaggggcacgcgagcagaccctggaaggccgtaaacgcctttgagaaggcctgtgagctcgtcgttgacttcctgccgaggtactgggaggttctgaggggcaggaaaactgagttccctgttgaggacgagaactcggcgcatccctcaatagccctcgggggctacgcagagagcccaacgaaaaaggacaacataatcccaggagagttctacttcagctttgataggaggataatccccgaggagaacgctacggaagttgtggaggagctcgaaaggttcctgagggaatcggcatccaaagcaggggttggcgtggaggtcgacgttaagagcctcatagaggcctccgcgacgccccttgattcgcccatagtcaagctcgcccaaaaggccgtcaaaaacgccctcgggatagagccaacgctcatgctgaacgccggcaggtacgacctcgtttactacaggcgctttggcgttgaggggatagcctacgggccgggcgtaaggggccaggcccatgcaatcgacgagtacacgacggtcggggaaatcgaaagcgttttgaaggcctacatggagctcctcaggcttttcggaggcggtggcgatggggactaa
>TGAM_1050|3.8861697680851583
atgggaaagaaggtagtcatcatcggtggtggagccgctggaatgagcacggcctcacgagtcaagaggctaaagcctgaatgggacgtcaaggtgtttgaagctaccgagtgggtcagtcacgccccctgcggcattccgtacgttgttgagggcatctccccgactgaaaagctcatgcactacccgcccgaggtcttcatcaagaagcgcggtatagacctccaccttaaagcagaagtcatcgaggtcggtcagggctacgtgagggtcagggaaggcgacggtgaaaagagctacgagtgggactacctcgtgtttgcaaacggcgcctctccgaggattccggccgttgagggtgtcactcttcccggcgtctttaaggcagaccttccacccgatgccgtcgccataaaggagtacatagagaaaaaccgcgttgaagatgtcgttatcataggaggtggctacataggcgttgagatggctgaagctttctcggcccaaggcaagaacgtcaccctcatcgagcgcaacgagagagtaatgtccaaggcctttgatagagaaatcaccgacgtcctcgaggaggagatgaggaagaggatagacctcaggacccaagagatagtcctcaagatcgaaggtagcgagagggttgagaaggtaatcacagacgctggggaatacaaggccgacctagtgatcctcgccactggaataaagcccaacgttgagctagccaaagagataggcgtcaggataggcgagaccggggcgatatggacgaacgagaaaatgcagactagcgttgagaacgtctatgccgctggagacgtcgcggaaacgaggcaccttatcacgggaaggcgcgtctggattccgctcgctccggcaggaaacaagatgggctacgttgccggaagcaacatagcgggcaaagagcttcacttccccggtgtccttggaacgagcgttacgaagttcttcgacgttgagataggcaagaccggcctgaccgaggccgaggcgataagggaaggctacgatgtcaggacggccttcatcaaggccaccacgaggccccactactacccgggagcaaagccgatatggctgaagggagttgttgataacgagaccaacaggctgctcggggttcaagccgttggcgctgagatactgccgagaattgacacggcagcggcgatgctcaccgccgggtttaccacgaaggacgcattcttcacggatctggcctacgcaccgcccttcgctcccgtttgggacccgctggtagtcctcgcgagggttctcaagttctga
>TGAM_0040|3.8761940113128466
atgaacggggaagcaatcctgccctacctcataatcatcccgctcttcggagcgttctcgatgccgatagtgagcctcatcggcaggaaggcgagggaagcctgggccgtaataatcagcggtgctacattggctgtcgcctcggcgctcttctactctgtctgggaggacaaggggataatcgtctacaccctcggagccaagagcccgctcggccagggcgtcagcttcccgataaggatagtctgggaggtagacctcctcggcgcgataatggtgctcatggtggccctcgttagcttcctcgcggtggtttactcgctcggctacatgaagcacgacactggcttggacaagtactacaccctcatcctaatcctcgagctcggaatgctcggcatagcgataaccggtgacctcttcaacttctacgtcttcctcgaaatcatgagcatagcgagctacgcgctggtagcgttcaggaacgacacatgggagggcattgaagccggcatcaagtacatgttcgtcggctcgatagcgagctcgctcgtcctgctcggcatagccctcctctacggccagtacgggacgctgacgatgggatatatggcaattaagatcattgagaacccgacggttactgcaaaggtcgctttagctctcttcatagcggggctcctcttcaagagcggtgcttcaccagttcacatgtggctggcagatgcccacccggccgcgccgagctcaataagcgccatgctctccggactggtcatcaaggtcggaggggtctacgccctggcgaggatactcctcagcatctacggcgcgagcgtcagcgtcaagacagtcggctgggtcatcataatcttcgcctgcctgactctgataataggcaacgcgatggcagtagtccagacagacatgaagagactcttggcttactcctcggtgggacagataggctacatcctcctcggcctcggaatcggcttagcggcctacggaagccacactggcgaggtggcccttgcaggagcgatttaccacaccttcaaccacgcactcatgaaggcgctcctcttcctgattgcaggagtcgtaatccacgagctcggcacgagggacctgaacgagctgagcggtttagctaagacaatgccgaaaacaaccttcgccttcctcataggagcggccgcaatagtgggaatgccacccctcaacggcttcgcgagcaagtggctcatctacgagagctcggccatattcaacccgatactcggcgcgatagcgataatcggaacggcattctgtacggcagcatacgtcagggttctctacaccttcttcggaaggcccagcgagagggtcatgaaggccagagaccccgaggcgagcatgctctggccgataataatcctcgcggtcgcgatagtcatcatggggctcttcccctggcagataagcgagaagatcatgcttccagcggtcaaagcccttgaggaccagctggcctacataagcgctgtcttaggaggtgcgtga
>TGAM_1707|3.8701040979420758
atggagcagagggatcaatgggcaacaaagctcggtttgattttggccatggcgggaaacgcaataggcttaggtaacttctggaggttcccgtaccagctcgccagcaacggtggcggggccttcatgataccgtacttcatagcactgttcttccttggtattccagtgatgtggattgagtggaccaccggtcgctacggtggcaagtatggtcacggtactatcggcccaatgttttacctcatggccagggagagcgtcaagcccaagaccgcgcttatctttggtatcatcggtggaatgctggccttctcggtcgcatcgctactgagctcgtactactaccaggttatcggatggtcagcggcctacacctactacagcctcacgggagcgtacttcggcaaggacaccgtccagttcttccttgactacgtggccaacaccaaggcggtgatattcttctggggtctcacgatggtcctgctcggcatagccgtcggtcagggtgtcagcaagggtatcgagagatgggtcaaggtcatgatgcccctcctgtacgtgttcgccatactcctcgttatcagggccctgacccttggttcaccagtcaagccggagtggagctcaataaagggtctggagtacatctggaagccggacttccagacactgagcaagcacttcttcaagataagcctggcagcagcgggacagatattcttcacactatcgctcggtatgggtatcatccacaactacgcaagctacctcggacccgaggacgacgttgccctgagcggtcttgccacggtctcgctcaacgagttcgctgaagtagtactcggtggctccctcgccatcccaatagccttcgcctacctcggaccggagcaggccatcaagggtggcgttggattggcgtacatggcgctgcctaacgtcttcgccaacatgcctgctggacagatattcggtgcaatgtggttcctgctcctctggttcgctggattcacctcggcaatagcaacgtacaactaccttgtggcaatgctcgaagaggacatacacatcgaaaggaagataggcacatgggtggtctggatattcctgttcatcctcggactcccggttgccctcgacagcaccctcgcctacctgagtgagctcgacatgtgggtcggcagctacttcctcgtcctgctcggtctcttcgacgtcatagtggcagtctggctcttcaagcctgacaacttctgggaggagctccacaagggtgcgtacattaaagtaccagagtggttcaagccgatcatcacctacatagcgccgctcttcatgataatactcctcggcggcaacacctacgactactggaagaatggggcattcagcgtctcaaagtactatgtcacagaagtactcaagtacgactacacgcctgagatcatcagtctcattaccagagccaggatagtgatcttcataatcctcataatcggtgccatcgaggcatacctggccatcaagaagaagtacggcgaggagctcgaaaagaacgaggtcatcataaaggtctga
>TGAM_1098|3.8670237509641696
atgcagatactcgaagagaagcccaaggagggtatagtgaaggtaaaggccgaaacgctggacgatctctggcacctctaccacgtcatagatcccggtgatgtagtttatgctaaaacactgaggaagcaggcccaacgctctgactcgcttagggccgagaaggtcgaggtcattccggtttaccttggtgttaaggcggaaaagataaactttcacaagtttgcaaatcaggttcgcgttaccgggccgatagtctacgcaagcagggacgatgttcccctcggcaagtaccacacgataacgattgaggaaggaaccgtcgtaacaatccagaagccccgctggaaggagcaccacatcgagcgccttaaagaggcgatagaggcctcgaagagggccaaggtaatgattgtcgtcatcgacgagggggaagctgacatagcactcgtccgcgagtacggcgtcgagatggtggcgagcataaggcggaacctcggcgggaagcgctacaacacggatagagaaagcgaggagaagcgctttttccacgacctggccaagacgatggccgagctgatggagagggagaaaatagagaaggctatcgtcgcgggccccggctttgtcaaggaggacttccacaagttcctgcgcgagaactatcctgagctggcgaagaaggtagtcatcgaagatacgagcgtaaccggaaggacgggcatctacgaggtcatcaagcgcggaaccgttgacagggtttaccacgagaacagggttgccaaggaggttcagctagttgagaaagtcctcgaacatgtcgcaaggaacacggggttggccacctacggcctcagggaggtcgaggaagctgtaaactacggcgcggttgagacgctcctcgttctcgacgagctgttgaagggcgaacacagggagaggatagaggagctcatggacgccgtgaggtacgcgaggggcgaagtggtcatcgtcagctcggagcacgagggcggtgagaagttgaaggctctgggcggtctagcggctctgctgaggttcagggtgaagtga
>TGAM_1663|3.8666074639855923
atggcaagggttcacctgatctaccgaaggattcccaacagggttctcgagcgggacgatgaagttatagcggatctgggtgacgtgatcatcgcaaaatcccgtttcgagggcatgctcgccccgttgagggtgaacggcgtcgaagttatcaggaacggctataccatgctctacttcgccttcatcggggagaactacgacattttgaaggtctacgacgaggaggggaacttcaaggggctctacgttgacatcttggcgtacacgaagcgcgagggaaacacagtagagatgcttgacctcttcctcgacgtcttcatcttccccgacgggagggcttttctcctcgacgaggacgagcttgagatggccctcaactacgggctgatcgacagagaaacctttgacttcgcctacagggtcgcaagggagataattgagaaggccgagcgcggccagttcccgcccgaaatcgtgtggaagtattaa
>TGAM_0751|3.8632722738762366
atgataagccgcgatgagattctgggaatactcgagaggtacgaccccgagaaaataaccgttggcgtccttggaagtcattcggctctggacatagccgacggtgctaaagaggaaggtttgcccgttctcgtcgtcgcccagaggggcaggcacaaaacttacgccgagtacttcaggctgaggaagacgagggacggcataaccaagggcttcatcgacgaggtcatcgtccttgaaaagttcgcccggataatagacgtccaggatgagcttgttaagaggaacgtcatcttcgtccccaaccgctcttttgttgtgtacactggtatagacagggttgagaacgactttaaggttcctctcttcggcagcaggaacctcctcaggagcgaggagaggagcgaggagaagagctactactggctccttgagaaggccgggctcccatatccggaacctgtgaagccggaagagattgacgaggtcggcctcgtcatagtcaagcttccgcacgccaagaagaggctcgaacgcggattcttcacggccgcgagctacaaggagttccgcgagaaggctgagaagctcatcaagctcggcgtaatcacggaagaggacctcgcgagggccagaatcgagcgctacatcattggaccggtgttcaacttcgacttcttctactcgccgatagatggggaaatagagcttttgggaatagactggcgctttgaaacgagcctggacggtcacgtaaggcttccagcggcccagcaactgaccctccctgagtggcagttcgaacccgaatacaccgtaacgggccatgcatcctcaacgctccgcgagtccctccttgagaaggtcttcgatatggccgagaagtacgtgaaggcgacgcaggagtactactctccaggcataatcgggcccttcacgctccagacggcggttgacaaggacctgaacttctacatctacgacgtcgccccgagaaccggcggcgggacgaacatccatatggcgatgggtcacccctacggaaacgccctctggagaaagccgatgagcacgggaaggagggttgccctcgagataaagcgcgcaatcgagctcgacgagcttgagagggtggtgacttaa
>TGAM_0826|3.8572390129685505
atgaggggcatgaagttttcgtttctctgcaggagcaaaccagaaagaacaggtaaaagggtcgcgattatcggtgctgggccggcgggacttacagcggctggctacctcgtctgcaagggccatgacgtcgatatctacgataaaatgccggaacccggcgggttgatgctcttcgtcatccccgagtttagaatcccggttgagagggtccgcctcggcgcgaaggagctggaggaggagttcgaggtaacctactacccgaggacgaaggtcatggaaggggggagggaagacgagggcgacgagttctacgagagaattgtaaagctcagcgagctgaaggaaaagtacgacgccgtgctgatagcaacggggatatggaacgtgaggaggattgggattcctggagacgacctcgagggtatactctcacctctcgagctcctcttctggataaagggccacgagctcggctacgtgcccaaggagaaggttcccgacttagagggcaagagggtcggcataatcggggcgggactgaccgcggttgacgttgccttcgagtgcaaccgcctcggtgcagaggtcgagatgttctaccgcaggacgataagagaagccccagctggagcctacgagataaacatcctcaggaacaggggggtcaagtggttcgagctcgtaacgccgaagcgcgttataggcgagaacgggcgcgtcaaggccatcgagcttctcagaactcgcctcggcgagcccgatgaaaccggaaggcggaggccaatcccgattcccggctcagagttccaggtcgagctcgactacctcgtcttcgcaataggcatggctccaacaccgcccgttaacggttcctacctggcgacggacaggaggggaaggatagtcgtcgattccaggcacatgacgagcgttgagggaatcttcgcggctggcgatgtcgtcaacggcccaaccaaagtgggcagggccataaaggacggcctctacgcggcggtctcaattgacaggtggctcaggggtgagctctga
>TGAM_1616|3.8492031547524377
atgagggttgccgttttgggtgccggaacgatcggcggggcaatcgcgaaggccctgaaaaaggccggctacgacgtcgttgcgacgaggaggaggattgagaaggccaaagagctcctcgaacttgggatagaggttatttcggacaacagggaggccgttgagaaagctgacgtcgttttcatagctgtgaagcccagcaaggtcggcgacgttcttgaggagatagccgacctaatcgagggaaagctcgtcatttcggtcgttgccggagtctcactgaaggagttaaagcgcttcgcgaaggcgaaattcgtgagggcgatgcccaacatagcggttctcgtcggcgagtctttcacggcctacgcgaccgagcttgagggagaggaagttgagctggtggaaagactcctgagaaccttcggggattgcgtccgcgtcgaggaagagcacatggacgcgataaccgggctgagtggctctggaccggcctacgtcacggtcttccttgaggcgatggtctacggcggtctgcgcgtcggcctgccgagggatttggcgaagagggcctctctccagacgctccttgggacggcgaagctcctcatggagaccgagaggcatccggcggaggtgagggagtgggttataacgccgggagggactacgatagacggcgtcttcgagctggaggagggtaagataagaaccgctgtcatgaaggccgtcgatgccgcgacgaagaagtcgaggattctgtcgaagagggtttga
>TGAM_1064|3.84797127340085
gtgagcaacccttttaagtccccctccccacttttttcggtgtccaaaatgcgcggtgatctgatacgcgttctgagcgatatagaggagaaggccaacgagctgaagctcgacggctacgagccggacgtcgttctggtcggcttggaggcctacgagttcataaaggagcaggtgaaggaggagttcgggggagatgaagagatactggagctttcaggacttaagataaggctcctcgaagagctcggcggcgatgcggtggttatagacacgaaggccctcggctacgcccccgctgcaaagaggctcaggatcgtccaataa
>TGAM_0692|3.845823319872146
gtgatgctcatgtctcacaagtcagcggaaatgtacgagctcaaaaagaaggttgaggagctgaagaagtatcgaggtcgagcgaccgaactcgtcagcctttacattccagcgggctacgacataaacaaggtcatgcagcagttgcgagaggagtacggaacggcccagaacatcaagagcaagtccacccgaaagaacgttttgggagcgcttgaaagggcgatgcagcacctcaagctctaccgcaagaccccggagaatggcctcgctttgttcgtcggcaacgtcagcgagcaggaaggagtgagcgacataaggctctgggccatagtcccgcctgaaccgctcaaggtccgcctttatcgatgtgaccagaccttcgtcaccgaaccgctcgaggagatgctccgcgttaaagatgcgtacggcctcataaccgtggagaagaacgaggcgacgataggcctccttaggggcaagaggattgaggtcatagacgagctcacctcgaacgtcccgggaaagacgagggctggtggtcagtcggcgaggcgttacgagaggattcgcgagcaggaaactcacgagttcatgaagcgcatcggcgagcacgccaacaaggcctttctcccgctccttgagaagggtgagctgaggggaatcatcatcggcggccccgggccgaccaaggaggagttcgttgaaggcgattaccttcaccacgagctgaggaagaaggtcatcggcgtcgtcgacataagctaccacggcgagtacggcctaagggagctcgtcgagaaggccagcgacatactcagggatcacgaggccgtaaaggagaggaagctcatccaggacttcttcaagcacctcgtcaaggacacggggatgataacctacggtgagaaagaagtcaggcaagcgcttgagctcggcgccgttgacacgctcctcatcagtgagggctacgataaggtccgcgtcagggcaaagtgcaacaactgtggctggagcgaggagaagacgatgagcgagcaggaattccacgtctacaagaagaagctgacccactgtcccaagtgtggcagtcagaacataaccttcgagaagtgggacgtcgcggaggagctcatcaagatggcagaggaagccggttcaaacgtggagataatttccctcgacaccgaggagggacagcagttctacaaggcctttggcgggcttggagcgtttctgaggtacaagattcactga
>TGAM_1171|3.843252201831486
atggaatcgaggtttgaaaccgagataacgcccgtcgatatcctcctccagctcgtcaagatggggaaggttgacccctggaacatcgacatcgttgatctgaccgagaagtacataaagatgctgcgcgagatgagggagctcgacctcagggtttctgcgagggctatcctagccgcctcaatcctcgtcaggatgaagacggaggctctgctgagcgaggacgagggggaggaagaggagaaaagcgaggaaaggatccgggttgaggttgaacccctcgcaccgccaataaggagatcggagcgctactataccttcgacgacctcattgaggcactcatggatgcgctggaggaagctgagaggaggaagcccaggaagaggaaaaaggataacatagaggagcaggtgttcgttgtcgacgacttccgcgtcgacatagagaaacacgtccaccgactgcacggcatagtggtgaagctctaccgtgaaacggggaagccaataaggttctgggatctcgtcttcgacccaagcccgaagatagtggcgaggacgttcctctacctgctcttcctctcgaacatggggaaggtcgacctcattcaggaggagcccttcggggagatactcgtccttcctctcgaggaagatcgcagccggccagcgtga
>TGAM_0985|3.843051665845466
atgttaaacgtcagtgaaattaaggagaagctcaagaaggcactcgaaaagcacccggaggtggtctttgcctacctccacggcagcatcctcgaaactgaacatccaagggacgttgacgtggcggtttacgtggagggagttgggaacccgctcgaatacgagctttccctctccgttgagctcgaaaggttagttggaaaggaagtggacgtcaggatactgaacgacgcgccgcccgccttccggtacagggttgtgagcagaggagaggtgatcctgagcagggacgaggagaggaggctgaacttcgtcgagagaactgttgaagagtacctcgacttcgagcccctcgaaagggccgcaaggagggaactcctcgccgggtga
>TGAM_0991|3.842672241464643
atgccaacgaacgtgacagcggagtacctcgctgccgaggaggaatacaggaacgcaaagacaattcccgagaagatccgagccctcgaaaagatgtacgcaacggttccaaagcacaagggaaccgagaagctccgcctccagataaagcgaaggttagcggagctcaggaaggagcttgagaagcagaggcagatgcgcaagagcggtggcgggccctcgatggccgtcagaaaggagggcgcggcgcagatagtccttgccggtttaccgaacgttggcaaaagctccctccttcgtgccctcacaaacgtcgatgtggacgttgctgactatgcttttacaacggttaagccaattcccggaatgatgcatcacaaggacgttcaaattcagctggtagaggttcccggtctcgttgagggcgccgccttgggtaaaggaatggggccccagctcctgagcgtggtaaggaacgccgatgccatagcgatagtcgttgacctctcccaggatccgatcaggcagatggaggttctcctgagggagttcgagagggcaggaataaaggtcaacaagaggaggccgagggtcgaaatcaagaggacagcgatgggcggaatcgtcatcaacggtcaggagaacataaagggcgacattcaggaagtcatgaagatgctccgcgaggagcgcatacactcggcggagataacggtcaaggagcccgtgacgcttgaagagttcgccgatgccatagacgagagcctagtctggaggagggcgataatcatagccaacaagggcgacgctcccggcagtagggagaactacgagaggctcgttaaggcctacggcgaccgcttcaagataatcccgatatcggcgaagaagggcataaaccttgagaagctgaaggacgagctctacgatttggccggaatcatccgcgtcttcaccaagagccccggagaggagccggcttatcctccggtcgccctcaagaaaggttcaaccgtcatggatttggccgagaggattcacaaggacttcgccaagaacttccgctatgcgagggtctggggcaagagcgtcaagttccccggccagagggtcggagcagatcacgttttggaagacggggacatagtggagattcacgcgaggtaa
>TGAM_0043|3.8414816649912766
atgaagaagacgatagcttacctctcactgctcttcatcctcggggtgcttctctacgtggccaatcccaactacggcctcaagttcggcccgggcggggacgactggaagaacctccgctacaccgatgactactacatcacacacggcgttcaggaagtcggcggtaccaacatcgtcacggacatagtgttcgactaccgtggctacgatacgattggagaggcgaccgtccttttcacggccatagcgggagcggtggcccttctgaggccctggaggagggatgaggaatga
>TGAM_1573|3.839944256043237
atgaacgtcacgaggaacggcgaaacctacgacctcaaatacgcgaagaaggccacgctcgtcgtggttttattgcctctcctcgtcatgtacaccgaggcgatgctaactcccgcactgccgacgattcagaaggagttcgcggtgaatccaaacgacgtcagctgggttctcacgatatacctgctcgttggtacggtcagtgtggcactcttcggaaagctcggcgacatgtacggcaagaagaagatgtttttggttgccctcggcttctacaccctcggcgtcatcctgaacggctttgcgcagagcttccagtggctgctcttcagcagggcaattcagggctttggaatggccatattcccgctggctttcgccctcgtccgcgaggagttcccgcccgagatggtcccgcaggttcagggaatgataagcgcaatgttcggcgtcggtatggtcatagccctcccgctcggagcatacgttacccagcactgggggtggcgctggacctaccacaccgccgccccattcgccgtgctgatgttcatcctcgcgtggaagatactccgcgagagccgctacatcaaccccggaaagctcgactggcagggcgctctgctcctcgtctgggccgtcgttccggcactcgttgcggtaactcgcgccccgaacgtcggctggaccgcaagagaaaccctcgttctcttcgcggtctcgatagtcggcgcaattttgctcgtcctctgggagaaacgcgcggagaacccgctgattcccctcgacatcgtgaccgcaaggaaccccgccatagtgaacctcggaatcatgttcgcggcctttggcatatccatgatgagccaggcgaacacctacatcttccagatgaagccaccgtatggcttcggcaagacgatactccagagcggtctgcttatgaccccaatggcgggtatcatgctcatcatcgccccccttgccggaaaaataatgccgaaggtcggcgccaagccactcgcaataacgggcgctctcatcgcgagctctggcctcgccgttcttgcgaagtacgcccctgaattcccaccgaaccacctctgggccttcgtggcgatgatagcatacgtcggtgcaggcataacactcatgaacatctccctaatcaacgtcctcgtcttcagcgtcccgccgagggtcatgggcgttgcgacaggagcgaacagcctcttcaggaacttcggctcaacctgggggcccgctatagccggaacaataatgagcacatactacaccctcttccacccgcctggcgccccctcgtgggttcagataaagataccgacgaccaaagcctatgaggtgctcttcggaacttccgcaggaatctacctgttcctggcgatactaagcctggccatcgtcgaggtcatgaagggtggaaagattcgcgaggtggagaacgggggagaaaaggaggtgaaggttgcttag
>TGAM_1892|3.836397789351822
atgaaatgggctgcagttggattgatagtggcgttggtgctggcaaccgttgccgtcggttgcattcagggggaagagaagaagacggagacaataactatatacaccggtggtaccagtggcgtctacttccccctcggttccaagtacgcggagatattgaataagaatggaatcaacgcgaaagccgtcacaagtggagcgagcgttaccaacgccaaggcaataggagagggcaaagcccaggcagctatcctccagaacgacgttgcttactatgcttaccacggtctctacatgttcgaaggaaaggccatcacgaagctcaggggagttgcggcactttaccccgagacagtccagtttgtggttctggctgacagcgatatccagagccttgaggacctgaagggcaagaaggtcgcaataggtgctcctggaagcggtaccgccgtcgctgccgagcagatcctcaaggccgcaggcgtttgggacagcatcgagaaggttaaccagaagttcagtgaggccgcccagagcctcaagctccatcagatcgatgctgccgtcatagtctccggtgctcccaccccggctgttaaccagatcgctcagcagacccctgttagagttcttccgattccggacgagatcctcaacaagctgaaggatgagggttacatattctacgtcaggcagatcctcccgaaggacacctacaacggaatgcaggaggacaccccgacagtcgccgttaaggccatgctcgcggtcagcgcggacctctccgaggacacagtttacaagatgaccaagatactcttcgacaacctcgatgagctccacaaggttcacgccaagaccaagtacataagcctcgacacggcccttgatggtatgagcataccgctccacccaggggcatacaagtactacaaggagaagggccttcagattcccgacgaccttaaaccgcccagcgggtga
>TGAM_1347|3.8332220210235834
atgctgattgactccgcctacaagtcgaggatcctcaggggagacaaggtcacgacgatacgctacgggagttacgaagccaaacccgggagcgaggtctaccttgtgataacgccgagcgacactgccatagcgaaggttaggatcacgaaggtcgagcggaagaaggttagggaactcaccaacgaagatgcaaggctcgatggcttctcggacgttaaggagctcctccgcgagctgaacaaaatctacggcgagctctacggggacgacgaggtcacgataataggttttgaggtggtcaagcgttttaaagatggaattcccctcaagtggctcaaggggctcaactaccgcgagcccgaggagatagcgcgcctctacctcgaaaaccaagataagctcaacttcaaccgcgaaacggacttcataatgcgcaggatttacaacgaggggctcgggaaggcggtgagaaccttcggaccgaagaaagtccagcaggcactgttaaaggtctaccacggcctctacaacgaggggctgatttag
>TGAM_1858|3.828710354497752
gtgatagaggttgagaacctcgtcaagcgcttcggcgggaaggttgctctcaaggggatttccttcacagtctatgacggcgagatctacggccttttgggcccaaacgggagcggtaagagcaccacgatgaggattctggctgggattatcccgccgaccgatggaaaagttgtggtcgaggggatagacgtcgccgagaatccgattgaggtcaagagaatagttggctacatacccgagacgccggttctctacgagagcctaaccccgatggagttcttttccttcgtggggagcataagggggattccaaggacagacttagaggagcgcgtcgagaggctcgggagggcctttggaatcgaggagtacctcggcgagctgatagggacgctcagcttcggaacccagcagaaggtttcgataatagccggtttgctccacgacccaaaggccctaatcctcgacgaggccatcaacggcctcgaccccaagagcgcacgcataatgaaggagctcctcaacggcttcaaggaagaggggaggagcatcgtcttctcaacgcacatcctggcaatagcagaggcaatttgcgacaggataggcataatctacaacggcgagctaatagcggagggaactcccgaggagctcaagcgcttcgcccacgaggagagccttgaggacgttttcctcaagctgaccgagagccaggaggaggtaagctccctcgtcagggccctaagggaggccttctga
>TGAM_1623|3.827282824887747
ttgagggtaatggtgggaactttgaaacccggctacatcctcaagagcacgaaatggaaggagccttttctcgtcgagatcgtgaacgaaagtggagacaccatcatggtgggaggccactacctgaactcccgcaaggccgacctctacatactgacgaaagccgaccttgaggagattgaaatcatcacaaaccctcttgacttcaaaggagacccagaagcagctgccctcgcaatcgagggagaacggtaccatttcgcctcactctatgacccaatactcgcggtcagcgtctcgaaaatagcacccctccccttccagatcgacgcggtctacaaccacatcctcagaaaccccgagatacgcttcctccttgcggacgaccccggtgccggaaaaaccatcatggcaggccttgtgataaaagagctcaaactcagaggcttggccgagagaatcctcatagtcgttcccggccatcttgtaccccagtggaagagggagatgaaagagaagttccaggaagagttcacaattgtcaacagagagattttccggacgacaaccgacgtttggagacgtgaaaaacaggtaattgcctcaatagacttcctcaaacaagaagacatcctcaagagccttgagaatgttgattgggaccttgtgatagtggatgaagcccataagatggccgcgtatcgcttcgggaagaagatctaccgcacgaagaggtacaaagtgggtgaggtgctctcaaggaactccacccacatgctcttcctcactgccacgccccacaagggagacccggaaaacttccgtctccttcttgacctccttgttccgggccttttcagcgacaaagaaatactccttgaggcaataaggagaaacgagaaccccatattcctcagacgtatgaaagaagacctcgtggactttgaggggaagaagatattcaagcccaggtactcccacacggtgaacttcaacctcaccgacaaggagatcaagctctacaacgagctctcccgctacatccactaccagtacaccgttctcgaagggagcaggcggagcatagtcttcccgctcgtgatactccagaggaggttcgcatcgagcacgtacgcacttctccagtccctcaggcgcagaaaagcacgcctcaaggaataccttgagagcgggaagcttgaaaccaagggcgtgcaactcgactttgaggacctccttgagctcgaggacgaagaggaaagggaaaggtggaaggccgagctgaggctcgaaggcctccccatagtgaggaagaggaagctcatagaagccgagataagaacccttgacgagctcataaggatgagcgaagagctgatagcatcggaggaagagacgaagctcaagaagctcagagagacgctggacttcatagcgagagaacacggcgagaaagagaagatcctcatcttcacggagttcaaggacacccttgagtacctcgtgaacaagctccaggagtggggctacacggttaccttcatccacggcgagatggacatggagacgaggctccaacgcgaaaaggacttcagggagtgggctcaggtcatggttgccaccgaggcggccggagagggcataaacctccagttctgtcatctgctcataaactacgacatcccgtggaaccccaacaggcttgaacagaggataggaagggtgcaccgctacggtcagaggtatccggttcacatcttcaacttcgtggccagaaacacgagggagggcatggtactcgagaggctcctccacaagatagaggagataaggaaagccctcggggataaggtcttcgacgttatcggagaactcctcgatggggagaatctgtacaccctcctcgcagaggtcgccgtcatgctcagagacccggacagcgtcctgaaggaggaagagccaaagttccagcctgaagaaatcacgaagaaggcggaagagctcctcggggagagcctcgcgacgaagcacatagacctgagcaggataatgcggcttctcgaaaaggccgaagagaaccggctatcgccagagtacctcgaactattcttcctcaaagccatgaagcgcctcaacgcgagaataagggagaaagagccacacgtttattcgattgagagaacccccagagtcctgagggagatagccgaaagaaagggctacggcacggtggagcgttcgtacagggccataacctttgacaaagcaatctctgaggagagggacgacgtggagttcgtctcgtttggacatccgctcttcgaagccctccgcgagtgggttcaggaggaatatctcaaagagctccagcgcggggcggtcttctacgaccccaggaacagactccacggcaccatctggttcttcgagggtgaagtccaggacggcttcaacaagacggcaggcaagacgctcgtggcggtctacgacgatggcgagaaccttgaggtcatagacccgaagataatatgggacctcgaaccggccaaagattctccagaggtggaggttgagttcagccggagagagaacgcgatgatttacgccatgaaggccctcgaagagtacagggacaggcttctcagggagaggaagaggcaggcggagataaaggagaagtacggagtgaagtccctcaagaagctgatagacgacctcgactacaagctggccgagtacgaactcctcccgccggaagagaagaagaggtacgcactcaccataaggaaccttgaggagaggctgaaccgttatcggaaggcgctgaaggaactgccggaaaagatagccagggagacgagcctcatggtgaggcctcccgtcttcatcggggccatctacgtgctcccgaggggagggatgggagaagacccggcaatagaagagataggaatgcagatagccatgcagtacgagagagagcagggaagaaaccccgtagacgtctcgaaggagaacctcggctacgacatctactccgagggcaacggtgagaagaggtacatagaggtaaaggcgagagcccacctcggggacgttgagctcacatggaacgagtacgttaccgcgaagaggctccgcgacaagtactggctctacgttgtcgcatacgccgccgagaagccgaccctctacatcatccgtgatcccgctcacaccctcaaggtcgtggagaagtacgagataaggttcaaagtcccggttgaggagtggaaaaagaagggtaagaaggttgaagtctga
>TGAM_0412|3.82564736613431
atggtggagcttaaggccatcaccttcatcgatagggatggcgagctctactatcgctgcccccgctgcggtatggtcttcaggaagagcagggactacataaggcacgttaacaaggcacacggctggctctttaggggtggccggccaaagggcaagagggccctcaagaagctgggaaaggagtga
>TGAM_2035|3.8247239711890932
atgagtgacgttgagatcatggccgggataatgagggacaggatactcaacctcctcaaggaagggaagagaatcgacggccgctccttcgaggagtacagagacatcgagataaagaccggcttcattgagaaggccgagggctccgcatgggtcaggctcggtggcacgagggttctcgtcggcataaaggtcgacgttggggagcccttccccgatctccccgacaggggcgtcatgacgaccaacgtggagctcgttccccttgcctcgccaacgtttgagccaggcccgcctgacgagagggcaatagagctggcccgcgttattgacagggggataagggagagccaagccgttgagcttgagaagctcgtcatcgtgcccggaaaactcgtcagggtcgtcttcatagacgtccacgtactagatcacgatggaaacctcttcgacgcaactggcttggccgcgatggccgccctgatgacaactaaaatacccaaggttgagtacaacgaggagaccggggagataatcaagctcgacgaatacgagcccctgcccgtgaagcacgtcccgatccccgtaacctttgcgaagatcggttcgagcatcatcgtcgatccaaacctcgacgaagagacggtaatggacagcaggctaaccataaccaccgacgagacaggtcacatctcggccgttcagaagggtgaggggggaagcttcaagcttgaggaggtcatgtacgccattgacacggcactgaaaaaggccgatgaactcagaaagatcctactcgaggccgttggttcagcttcctga
>TGAM_0775|3.8182556443657125
gtgagactaatggcgatagtggttaaggccaacccgaacatgccggaggaaatcgcgctcctcttcaggaaacagcactacgagctcgttgggaggcacagcggggttaagctctgccactggctcaaggaaagccttactaagggtcgcttctgctacaagcagaagttctacggcatagcgagccaccgctgtctacagatgacgcccgttttagcttggtgcacccacaactgcatcttctgctggcgtccgatggagagcttcctcggcactgaactgccagaaccctgggacgaccctgccttcatcgtcgaggagagcataaaggcccagaggaagcttttagtgggctacaagggcaaccccaaggttccgaaggagaagttcgaggaggcctggaacccgaagcacgcggcgattagtctctcgggcgagccgatgctctacccctacatgggcgacctcgttgaggagttccacaagcgcggtttcacgaccttcatagtcaccaacggaaccgttccggagcggctggaggagatgattaaggaggacaagctcccgacccagctctacgtctcgctcacggctccggacatcgagacctacaatcgcgtcaacgtccccatgattcccgacggctgggagaggattatggagacgctcaggctcatgcgcgacgcggaaacgaggacggtgataaggctcacccttgtgaagggcgagaacatgcacagtccagaaaagtacgccgagctgattaagatagcgaacccgatgttcgtcgaggctaaagcctacatgttcgtcggcttctcgcggaacaggctcaccatcaacaacatgccgaggcacgaggaaatcagggccttcgccgaggagctcgtgaagcacctccccggctaccacattgaagacgagtacgagccgagcagggtcgttctcatcatgcgcgacgatgttaatccaaagggcagggggcttgagggaaggttcatcaaggattga
>TGAM_0141|3.816847963924345
atgttccggccggctgagatgctcaaggttgagctgataacccttgagagatacagggacaaactgctcacttacctccacgaggccggagtcgtggagatcagggaagttgacgtcgaaatcgcccagagggacgctcccaacgagttctaccgcaaggccgcttcctatgcgatcacgatctccaggatggccgactttctgaaggcccatctgccggccaggggaggggggattaaggagttcatctttcccaaggagccggagagaaaggagtatcactaccggggcatagaggagctcataaaggacacggaaaagtttctcgcggaggtagagccccttatcaaggccgttgaaggcaggataagctccataaacactgagatagaaaggatcaaggccgatatggagatccttgaaatcctgtcatccttcaacatcgacgtctcttacctcagacacagcggaaccgtcacggttctcgttgggacggttgacagggctaagttcccctccctcagggaggagctctcctcggctctcgagggaaaggttgccattgtccacagggatctcaaggacaccgttgtcatggtcctcgctttcctgacgaaggattacgacagggccaaccctgttctcgcgaagcactcctttgagaggcttgagattccaaggggtgaagggacgccctctgagctcctcaaggagtaccgcaggatgctctccaagaaactcgatgaactggagagggttcacagggaagccagcgagatagcggagaagtactaccgtgatgttctcttctaccttgagctcgttgagaacgagcgcaacaaggccaacgccctcaacctgctcgccagaaccaacatgaccttcgctttgagcggttgggttcccgaggaggacgctaagaaggttgaggagggcgtcaaagagataacgaacggagtggtttacatttccttcaagaagcccaagaaggaggaaatcgaggagattccaattaagctcaagaaccccggctgggcgagacccttcgagatgctcaccgagatgtacggcgttccgagatacgacgagatagacccgactccgattatagccttcacgtactcgttcttcttcggcttcatgctcaccgacttcctctacggtctcatcgtcggcataatcgcggccctgctcgtcaaaggccacaagaagttcaacgacggaacctacaagttcgcctacacccttctctggagctcggtcttcactatgctcatgggaatcctcttcggcagttacttcggcaacgcgggagacatcgtccttcagtacgtcacgggcaacccgaacgcccagttctggcgcattgctgacgctttgaaagatccgatgttcgtcctgatccttgcccttgccataggcctggcgcacctgttcacgggctacaccctaggcttcatagtcaagtggaagaacggcgacgtcaaaggggccatccttgaacagctcccctggatgctggttataatcgccgtagtcctcttcgcgaccaagaacgcctctcttgcaacgcctgccaaggtactctttggaatcggcatagtcctcttcgcaatcggtgaaatagtcgccaacggtggcctagcagcgctgctgataatctcggacttcttcggcttcgtggggacgtggcttagctacgcaaggcttatggccctggcactggcaaccagcggaatagcgatggtcatcaacgtcttagctggaatggtctggggaattaagataagcgtcgttccgctcggaatcgtcatagggctgattatcttcatcgggggccagttgttctcgaccgccataaacgccctcggtgccttcgttcactctctccgtcttcagtacgttgaatttttcggaacattttattccggtgatggaaagcccttcgagcccttcagggcgaggagggtgttttcaaagcttaagctcgaaagtggaagcgaatga
>TGAM_1656|3.8156656593975686
atgatcaaaatagagaacctcgttaaaacttatagggacgtgaaagccctcgatggcctaaacctcgaggtaaagaaaggacagatatacggcttccttggaccgaacggggccggaaagagcaccacgatactgagcgtcctcggactgatatacccgcagaaagggaagatagaactcttcggccaggagatcttcagagatgggaagtacaacgagaaaaggctggttgaggccaagaagaagataggctacatgcccgaacacgcaaccctctgggaattcctcactccgatgcagacactggacatcattggagagtctttcgggatgtcgaaagaggagagagccaggaggagcagagagcttttggagctcctcaacctctgggaggtacggaacaagaaggttggcaagttctcaaagggaatgaagcagaggctcctcctggcacaggcgctaataaacgacccggagctcctcatactggatgagccaatgacgggccttgatcccaaggggatagcagagttcaaggacataataaggaggcagaagaaggaggggaagacggttttcttctcatcccatatactggcccacgttgaggaggtctgcgacaccgttggggtcatcgtcagggggaagctccgcgtcgaggacagcatagacaacataaagatgagcttcctgaggaagggcggttatctgatcctcttggaaacggacaggcccgttgagttcaaggacgttgactgggaaatagagcgcgtcagcccaaccaagtacaagataaaagcaccggaagacgtcagggcacagataaacgatatagtgtggagccagggggcgaagatcctccagctcatggtcagggtgcccagcctagaagaaatattcctgaagatggtggaagaggagggctaa
>TGAM_1243|3.8147463491614784
atgaactttgaggccgtgttcctggacgtcctttacttcgcggccgtcatctacacgctcgctttcgtcctgtacggaattcgagccattaaaggaccaacgaccgctgatattatcctcgcggtggactgcctctccttcgacatggcggcgttcatggttgtgctgggaatctacttcaagtccataatgctcgcgagcggtgcgataatcctcgccctgtgggccttcatgctggacatctactacaccaagtacgtcctctacggggaggtggaggtatga
>TGAM_0062|3.812043533217743
gtgaggatgttcgaggtgacgcttacattctcactcgacaggatttcagtcctcttcgcgctgaacgtcgcgatactcggaatagcggcgctgatagggtcgttgaagtacatggaaatctaccgcttcaagccgaagataccctactacccgaccctgctcatcttcatagccgcaatgctcctcattccgatggtccaggactggctgagcttcctcttcctctgggagataatgacgctcgcctcgtacttcctcataatctacgactggcccgaggagaacgttaagagggcgggatggaagtacttcgtaacgatgcacctcttcgacacctcaccgctcatgctcgcggtcacgctctactacgccggccagggcaccttcaacttcggcccgataagcgagtacaaaactgccatagttgccctcttcctcctcggattcgcggccaaggccggcctcttcccgctccacttctggctacctgacgcccacccggccgccccaagccccgtctcggctttgatgagcggcgcgatggtagagctcggcatctacgggagcataagagtcctggatgcggtgaactggagcgttcctggctggatagcctggctcgtcggggcaatggcggtcttgagcatgctctcggcgatactcacctacccccaccagacggacgtcaagaggctcttcgcctggtctacaatagacaacatcggctggatgtacgctttcctcctcgccggattactcggagttgcgggaatcgagaagggagtgagctactacgttctggctcacggccttgccaagggggccgctttcctgacgactggtgcactactctacgtcttcggcacgaggaacctggacgagatgaaaggcatgataaactccgaccagacgacggcggggctcttgatagcttcaatattcgccctcgaaggagttccgccgttcaacctgttcctcaacaaggttgaggccattaaaacgctcttccaggtcaacggatggctggcgctcttcgtggggctcgaatgggttatagcgttcatcatcttcctgagaacaatccacgcctacgtgataagcgacggaaaacccgagctcaggcgcaaactgccggttagcatagccatagccgtgataatcctcctgattctctcgctcgcgagccagttcgtgtgcaactacgtgtggacgaggtggtga
>TGAM_0704|3.8114813832711167
atgatagggataaacatctacctcatcctgatagccatagcgacacttctcagcatgtacagggtcttcagaggtccgacgaccgtcgacaggctcgttgccgttgatattatgacgacaatcaccacgggcctgatggtgctctttgcactctactacaagcgcatgatcttcctggacgttgccttggtttacgcggttctggcctttggaggcgttatagccttcgcgcgctacatggagggaggcctatga
>TGAM_0144|3.809128795775808
atgggagccgagacagtaacggccatccttgacactactctgggcgtggtcttcacttggcttggctggaagactgccaagataatcaggaagtacaccccctactcctaccccaacgcgaggatcaatgcgatggaggccaagctgttaactgggcagaggttcaacgagctggccgagagcaggacgcttcagaacttcatcgtgaacttggaggacactgactacaaggttcacctctcgggcgtgactgaggatccccttgaaatcgagagggcctttgagagggcactcgcttcgacgtacctcctgatggaggagatccttccgaagagggtcagcggcttcttcaggctcctcctcgaggagtgggacgtcaggaacatagcgagcgttgtcaaggcaaaggtcaggggagagccagcgatcgactacgtggtcgagatcgggactatggtaccaaaggtcaaggctattgcagaggcgaagaccatggaggaaatcctggtgatccttgagggaacaccctacgaggagcactaccagaggcttctcctcggtgaaatagacgtcgatcagtttgaaaccgagctctacaaggtttactactcccgccttctcgagtacgccacatccagaaaggaagaggagaggctgatccttgaggagttcgtcaggactaaaatagacataaggaacatcgtgacgctactcagggcaaagcgcgccggtcttccgggagaggtcatcaagaggcaccttatccccgggggcagcgtgaagctcgacacagctttgaacgtcgatgacctgggcatggccctggcggagctcgattcaaccaagtacggcaaggttctcagggacgaaagggaaaagatagagaaagatctcaccctcgtcgaacccgtgctccagaaccacttgcttaggagaatggaggaactcacgaggttctaccccctcagcgttgcaacacccctgagctacatcctgaaaaaggagcgggagataaagaagctgagggcgatggccaagctgatagccgatggctttgaacctgagaagatcaaggaaataatcggggaggagttggcatga
>TGAM_0963|3.808636590728542
atgaacacagggatactgatcggcttcttattctacctcgcgttgctggcctacatcggctggtgggccaacaagtacaccaagaccgaggaccagtacttcgtgggcggaagaaaggttcatgtcctggccgctacactctccgataaggcgagcgacttcagtggctggctgatgctcggttatcctggaagcgccttcaaagccggtctcggtgccttttgggctgcggtgggctgtctctttggaacgctcgcggactacgttctaatcggcccgaggctgagaatctacgccggtaagttcagggcgataacagttccggactaccttgaggcaaggctcaaagacaacaccaagctgataagaattctcagcgcgctgataatcctcatattcatgaccgcctacgttgccgcccagttcacggccggtggaaagacgttcgctgagggttttgggatcagtgacaacgcgggaataatcctcacagtgataatcctaacggcatacgtcataaccggcggcttcttcgcggttgtctggaccgacgtcgttcaggcaatgttcatgctcctgactctgataatcgtcccattccttgcgcttgccaaaataggtggtttcgacaaggctacccagataatagcccaagcagacccgaccaagctcgaccccttcggaggggcaaccggctgggccgcgataatattcgccatcggctacgcctcttggatagtcggttacctcggccagccacacatagttacgcgctacatgagcgttgaggatccaaggaagctcagaaggcccggaatcttcatcagcggaacctggacaataatcgtcctctggggtgcattcttcgccggattcctcggtttcgcgatgtaccaggctggaatcctcaatgtcagcgacccggagaaggtaatccccgcgatggccgttgagctcatgcccggctggttagctggcttcgtcatagcaggtataatttcggcagtgatgagcaccgccgactcacagcttctcgtcgcttcctccgccatagcgagggacttctaccacaaggttctcggcaaagaggtcggcaagaaacagatggtcaacatatcgagggttgtcgttgcagttgtcgccctcgttggcctctggttcgcgttgactgggcctaaggtcatctaccagatggtcgcaaccgcttggggcggtctcgcagtcggcttcggcccgattctcgtgctgagcctctggtggaagcgcgtcaccaaagaaggcgcaatcgtcggcatggcctacggccttgtcagcgaagtcattcttgaggccaaggtctacggctgggccttcaacccggatgccccaggaattttcggaacaatcggctcatggttcaacggcgttccggtgttcttcatcaacttcttcattaccctgttcatcataatcgtcgtcagcctcttcacgaagccgccggaagacatcgtcaagctccacgaggagctcttcaggaaggttcccatcgagaccggaaagaaaagcatcaccgagaccagggccaagagccaggtcgagaacgtcgccgacttcctcatcgagcgcggtctcgcctga
>TGAM_1723|3.8067449955970947
atgagggttgcggtcatcacggagaacgcgagggcctattacctgatcgtgaagaccctcaaggcctacgggatagggttctacagcctcaggccaggtgagaagatccccttcgacgttgaggtcgtcctcgttgatgaggccagctgggagaaggtgaattttccttccaaaatcctcgtgaaggacgggggttttgtagacgagctccttgcgtttcttgagggcagggaaaagttcaggaggattttcatcgccatagacccaggggagaggcccggtgtcagcgtcgtggccgacaaccgggttcttgaagttcacaggatgagaaacccgagggatgtttccatagttcttgagctcctcgaaaagtaccctggggcgagaataaagataggtcacggtgctaggaggcagagaacgctcacccttaaggctctcggccaggccctcggctacgactaccgcgttatactcgtgaacgaggcgagaactacaccaagggtcgggaacaccgaggcccccggagttcaggacatagttgcctcgataaacatcggcctcagggaggggagagagaccaccattggcgagctgcttgaggtcagggagccaacaaagcgcgagatagaggacatcaaaaggaggagcagggagctgagcggcaacataaccatatccacgaggctcgcgagggaagtggccctcggaaacatgacgctcgaagaggctatagagcggcagaggcggaaaaagtag
>TGAM_1751|3.805425626801722
gtggctgatcctttttcttttctctgcccatatctggggcgaaagtttaataagcccctctttccaagttttttgccccctgccagaaggcttaatagccggaggggagaaaatccgttgaggtggttgagaatggttgagaagttcgacaagatatacgactactacgtggacaaggactacgagccaaacaagaagagggacatcatagcggttttccgcgttacccccgccgagggctacaccatcgagcaggccgccggtgccgtcgccgctgagagctcgaccggaacgtggacaaccctttacccctggtacgagcaggagcgctgggccgacctttccgctaaggcctacgacttcatagacatgggagacgggagctggattgtcaagattgcctatccgttccacgccttcgaggagtggaacttgcccggccttctcgcgagcatagccgggaacgtcttcggaatgaagcgcgttaagggcctccgcctcgaggacctctacttccccgagatagtcctcaggaacttcagcgggcccgccttcggtatcgagggcgtcagaaagatgctcgaaatctatgacagaccgctctacggcgtcgtccctaagccaaaggtaggctactcaccggaggagtttgagaagctcgcctacgagctcctctccaacggtgcagactacataaaggacgacgagaacctcacgagcccctggtacaaccgcttcgatgagagagcagagatagtaacgagggttattgacaaagtcgagaacgagaccggcgagaagaagacatggttcgccaacatcaccgccgacatccgcgagatggagagaaggcttgaggtcctggcagaccttgggctcaagcacgcgatggttgacgtcgttataaccggctggggagcgcttgagtacatccgcgatttggcggccgactacggattggccattcacggccacagggcgatgcacgcggccttcacgaggaacaagtaccacggcatctcgatgttcgtcttggccaagctctacaggattataggaattgaccagctccacgtcggaaccgccggcgctggaaagctcgagggcggtaagtgggacgtcatccagaacgcgaggattctcagggaggaaacctataagccggacgagaacgacgtcttccaccttgagcagaagttctacggcatgaaagcagccttcccgaccagctcaggtggccttcacccgggcaacatcgagcccgtcatagaggccctcggaaaggacatcgttttacagctcggcggcggaaccctcggccacccggacgggcctggggctggagcgagggcagtgaggcaggcgattgacgcgataatgcagggaatcccgctcgacgagtacgcaaaaacacacaaggagctcgccagggctctggagaagtggggccacgttaccccggtctga
>TGAM_0567|3.8023880578136127
ttgaccatcgccttccagtgcaccggtggtaacatggaggcaatactcctcgtctggggagtccgggacgaggtgttgaagaagatccccgtcgaggggagctggctctacggtgagtacgacttcatagcaaaggttgaatttgaggacgaggcggagatggagagctttgagaggttcctgagatccctcatcaacggcaacacctacaagctcctcccggttatagcttccgccacctctctctaa
>TGAM_0461|3.799266982420631
atgaggaaacttctgaagccgaagagggaagtgggcatcgtcggctacggtgcctacgttccgatgtatagaatcaaggctgaggagataggacgcgtttggggcgtttcgagctttccaatcgaggagaaggccgtcccgggacttgacgaagacgcgctcaccataggccttgaagctgccagaaacgccctcaagagggcaggcattgatcccaagctcataagggccgtgtggtttggtagcgagagcaagccctacgcggtgaagccgactggaactgtcatagccgaggcaatcggggcaacgccagacgtcagcaccgccgacttcgagttcgcttgtaaggccggaaccgaggcactgcagactgccatcggctttgtaggttcagagatggccgactacgcgatggcaatcggagctgacacagcacagggaaggcccggcgaccaccttgaattcaccgccggagccggcggtgcggcgttcatagtcggcccgaagagctctgaaacagttgcctacttcgagggaagctactcctacgttacggacacgccagacttctggagaaggcaacacgagcactacccgaggcacggaaaccgctttacaggcgagccggcctacttccaccacataatcaacgcggcaaaaacgcttatggaagagttgggtcttaccgtcaacgacttcgactacgcggtctttcaccagcccaacgtcaagttcccgctcaccgttgccaaaatcctcggaatcccgaaggaaaaggttcttcccggacttctctctggaaccatcggaaacacctacagcggtgcgacgatggttggagtctctgcagttcttgacatagccaagcccggagacaggattttgtgggtttccttcggttccggggccggaagcgacgccttcagcgttgttgtccaggatgcaatagaggagaagaggaacctggcgccgaaggtcaaggactacgtcgagaggaagaagtacatagactacgccctctacgccaaagcgaggaggaagtacatcctgtga
>TGAM_1874|3.7987353567443236
atggcccgctggaacgtctgctcctactgcggaagggagttcgagccgggaacgggcaagatgttcgtcaggaacgacggcagagtcctgttcttctgctccagcaagtgcgagaagctctacttcatggggcgcaatccgaggaagctcaagtggaccaaggccttccaggaggccagactccagagggccaagaggaggaagtga
>TGAM_0033|3.7986006888362205
gtggttgatatgggtgttgaagtcctcgaaaggatcagaaacctcaacgagcgtgagcttttgagctactggatcaggggcgaatacgaggaggctgaaacatactggaagcttgccgaaagggcgaaggagctcggccttcctgcggaggtctacgaaacttttaaacagcttggcgacgagtccaaagagcacggggacgagctctaccagatttaccggcgcgagtacggggaggagcttgttgaggtcaacgttcccaacgttgaagccctcaacgtcctcggtaagttctggaaggtcgaggacctcggcgacgtcctgaggatagccctcgaaagcgaaaagctggccgagacgatttacagaaagctggccggggaatgcagggatgagaagctcaggtcaatctacctccgcctggccgacatcgagcggggccactacgagaggcttaaagccctcgcaaacaaaatgggtgtcgagcttgacgtggaaaaggagtgtgaaaaggaaagtagctag
>TGAM_0972|3.7949109199195425
atgcccgtcgatctgtccggacccctgatgtcggcctttaggaaggccaagaaggagtttgaggaggcaataaagaagggcgataaggagaccgccaaaaagaaggcccttgagtgcgcaaggatactgaagcagctctcaaagtacgacgagttcaaccgcgagagctacctgaagaaggcgaagaagtgggaggccatagcgaaggaagtcgaggagggtcactacggcgtcaaaaggaagcagaaaccgataaaggagggtggaaagagtggcaggggaggaagcgaagcgggcgcagacgagggagaccagttcaagcgctacgtggagaacctcattgccaagtcgaaggtgaagtggagcgacatcggtgggctggaggaggtgaagaggctcataatggagacagtcgtcatctcggccctgcagaggccccagtccatccagccctggaagggtattctgctcttcggcccgccgggaactggtaagactcttcttgcgagcgccgccgcaggaagtttgaacgcgaccttcttcagcgtcaaggccagcaacgtgctgagcaagtacttcggtgagtccaccaagataataacagccctctacgaggtcgcccgcgagagggccccgagcatagtcttcatggatgagatagacgccctaacgaccaagcgctccggtgagcagagcgaggcgagcaggaggatgctctctacccttctcaccgaactcgacggctttcaggacaagaagagcgatattcttgtcctaaccttagccgccacgaatactccctgggacctggacgaggccgtcctgtcgaggttcccgaggaggatctacgtgcctttacccgacaagaaggccacgaaggagatcatcaaaatcaacacgcgcgggctggacataagcaggctcgacctcgatgcaatagcggaggagagcgtcagaaggctttactcgggcagggacatcaagaacctctgccaggaggcggtgtggaacatgattcgcgaggagaacccggacctccacaagctggcggaactgccctacgagaagctcaggaggcgctcgctgcggacgagaccgcttgagatgagggactttgaggaggcgttcaagaagatcaagagcccgctgacgcggaaggacattgaaagatatgagaagtgggcggaggagtttggggggtga
>TGAM_0208|3.7930920943524713
gtgaactacgcgattgagacgaggaatttaaacgtctactacagctcaaaccacgtcatcaagggcgttgatctcgagattcccgagaagggcgtcttcgcgctcatggggccgagcggctgcggaaagtcgacgatgctgaggacgttcaacaggctgatagagctcaacgagagcgcgaaggttgagggtgaggtcaggctcttcgggaaaaacatctactcccccgacgttgacccgatagaggttagaaaacaggtcggcatggtcttccagtatccgaacccattcccccacctgacgatttacgagaacgttgccatcggcctgaagctgaacaacctgctccccaaggatgagataccgaagagggtcgagtgggcccttaagaagtccgccctctgggaggaggtcaaagacaggctcaatgattacccctccaacctgtcgggcggccagaggcagaggctcgtaatagcgagggccctcgctatgaaaccaaaaatcctcctgatggacgagccaacggcgaacatagacccggtcggaaccgcgaagattgaggagcttttgttcgagctgaaggacgaatacaccatagtcctcgttacgcattcaccagcgcaggcggcgcgcgtttccgactgggtggcgttcctctacctcgggaagctcattgaagtgggcccgacgaggaaggtcttcgagaatcccgagcacgagcttaccgagaagtacgtgaccggagccctggggtga
>TGAM_0066|3.7921815301629085
atgatgccaatcggtgaaaacctcctcggacagtttcgcggtgtttatcttgcccgggcgaaggacgaggagatactcaagaggaaggtcgcgagcggtggggcggtaacggcgctcctctgctacgccctcgataagggactcgtcgatggagtcgtgacctcaaagagggtgaaggggttcgagggcaaagccgttgtcgcgcgcaacagggaggaactgcttgaggcagctggcaacagctggagcattgtcccctttgcagccaggataaaggcaaagattgaggaggaagacctcagggcggtcgcgatagtctgtctgccctgccaggcccagttcttcggccagatgagggactttccgatactcgagacggacttcggcaacaggattaagtacataatcagcctgttctgcatgggcaccttcgcgttcgaggccttcctgaactacctccgcgtccgctacggcgtcagggcggaggacataaaggacatccgcctgggtagggagttcctggaggttcaccacgacgacacagttctcgcgataccgctgaaggaggcctactcatacctccagactggctgtctggtgtgcactgactacgcgggactgtggagcgacatctcggctggattcgtcgagagcgaacccggatggacggtacttataacgaggaacgtccgcggggaggagctcgtgaaaggggcggaaaaagaggactacatagagctccgtgacggtgttcacgtccttggagatgtcctgaagagggcgagagaaaaggtcgccagggcgcagaggaacatggctcagctcttctga
>TGAM_1150|3.791045723282878
atgccaaagttcgacgtgtcaaagcgggatttggagaggctcgttggcaaagaattcactgtcgaggagtgggaagacctcttcctctacgccaaatgcgagctcgacgacgtctgggaggagaacggtgaaatctacttcaaagcggactccaaggacaccaacaggcccgacctctggagcgccgagggcatagcaaggcagatacgctgggcgctcggcttcaggaggggcctgccagaatacgaggtcgagaaaagcgacgttaccgtttacgttgacgagaagctgaaagacatccgcccctacggtgtttacgcaatcgttgaatgcctcaagcttgacgaagaggctctcaagcagatgattaacctccaggagaaggtcgctctgaccttcgggaggagaaggagagaggttgccatcggtatcttcgacttcgacaaggtgaagcccccaatatactaccgtgcggcagagaaaaccgagaagttcgtcccgctcggcttcgaggaggagcttacgctggaggaaatcctcgaaaagcacgagaagggcagggagtacgggcatttgattaaggacaagccttactatccgctcctcgttgattccgaaggtaaagtcctctcgatgcccccgataatcaactccgaaacgaccggaagggtaacgaccgaaacgaggaacgtcttcgtcgacgtcaccggctgggatttgaacaaggtcatgcttgcccttaatgtcgttgtcacagctttggcggagcgcggaggaaggattaagagcgttaaagtcgtttatccagactttgagattgaaacgcccaatttaactcccaagtccttcgaggtcgagctggactacataaggaagcttgcgggcctcgacttgagcgacggtgaaatcaaggacctccttgagaggatgatgtacgacgtgacccttgaggacggtaaagcaaagctcctctatccggcattccgcgacgacataatgcacgccagggacgttttagaggacgtcctaatcgcctacggctacaacgagattgagcccgaggagcctaagttagcggttcagggcaggggcgacaagtttatcgagttcgaggacgcggttagggagctcatggtcggctttggtctccaggaggttatgaccttcaacctgaccaacagggaagcccagtatggaaagatgaacctcgaatacgggagggactacttcaacaatccccccgctgagctcgtcgagatagagaacccgataagcccgaagtggtccgcccttagaaactggctccttccaagcttactcgacttcctgagccagaacacccacgaagagtacccgcagaggctcttcgaggtcggtaaggccactttgatagacgagagcagggaaacgaagaccgtcagcgagagcaagcttgccgtcgtgctggcccagccgagggttaccttcactgacacaaaggaaatccttgacagtgttatgcgccacctcggcttcgagtacgagcttgaggaggtcgagcacccgagcttcatccccggcagggttggaaaggtaatcgtgaaaggaaaagccatcggcgtaatcggcgaaatccacccatctgttttagaaaagtggggaatcgagatgcccgttgcgggctttgagctgttcctcaggcctctctacacggagccctacctttag
>TGAM_0317|3.7889938539833277
atgggtatgaaggtcgtagaatcaaccgttgccgtccaagctgttccagatagagctgttatagcggtttcaggcttcaaccttctggttgcccctgagtacctgctcctcaagcttttcgaacgttacaggaagaccggccaccctaagggcatcttcctcgaggtaaacccaattccaactgcccccggaagggtgcttgacaggatactcgaagagctctaccgcgacgaggatcaggatttcctagccgggatgctggtaacctatccgggctggtcgccctacctccagaagctcatagaggagaataagatagaaggctacacgtggtcaataggcaccgcctcgtggttcttcagggaagtctcgaggggtctgcccggcgtcctcacgaaggtcggcctaggaaccttcctcgacccgagggaggatgggggctacctcaacgagctggcgaggaagaagaaacgctgcaggatagacgtcgtcgagatagacggtgaggagtacctgttctaccgtgccccaaagccaaacgttgccctcatcaggggcacaaccgcggacgagattggaaacgtcaccacagaaaaggaaggggccttcacggagatactcaacttagctcaggccgcgaaggccgaacccggcaagggaatcgtcatagcccaggtggagagggtggcgaggtatccgtccctcaacccgcagaacgtcagggttcccggcccgctcgttgactacgtggtcgtttccccagaggagtaccacagacagagcgccaacatcacctacgaccctaggatctcgggggaggtgataccgccgctgaagggtggcgaaaccatggagctgagcaccaagaaggttatcgcgaggaggatactgctcgagatgataaacctcgtgaagaggctcaaaaggcccgtcctggttaacctcggcataggaatcccggacagaattgcgggggtcgccattgaggagggcctctccgagtgggtgttcaccaccgttgaatccggccccttcggcgggatagccctcggcggcccggacttcggcgcctcaatagggccattcgcgataatctcccagcccgaccagttcgccaactacgaggggggagtgatagacgcggccagcctgggcttcatgcaggtggacgagaggggaaacgttaacccctcgctcctcccggggaggcttcccggcccgggcggattccccgtgatatcatacggctcaccgcggatgttcttcgcgggacacttcaccgccggaaagaaggagctccgggtgagaaacggacgcctggagataatccgcgaggggaacgtcaggaagttcgtgaggcgggtttacaaggtcgtctacaacgccagcctcggactggaaaaggggcaggaagtggtctacataacggaaagggccgtcttcaggctcacaaggaagggcctcgtgctcgaagaatacgctcccggggtggacgtcgagagggacatactcgccaacatggagttcgagcccctgatcagcccgaagctgagggaaatggacgagagaatctttggggaggagccgatgggactcggcgaggagctttag
>TGAM_1003|3.7868274276509912
atgaggattgaggtcatcaagagggaaggtaacaccttcgagttctaccttgaaggggaagaccacacgttcgcgaaccttctggttgaaacactccacgaggacaagcacgtcaagttcgcggcctactcaatcgaccatccgattctcatggccagaaagccgcgcttcaagatcgtgaccgacggaaaggagagcccggaggaggcacttgaaaaggccgctcagagggtctttgaccgggcgagggcggtacttgaggcgtggaaatccgcgattgagggataa
>TGAM_0267|3.782965239983489
atgatcgagatacgttttcacggtaggggtggacagggtgcagttaccgctgcgaacattctggcctcagcggccttcaaggaaggaaagtacgtccaagcattccccttcttcggtgttgagaggcgtggagcaccggttacagctttcacaagaatagacgacaagccgataaggataaagacccagatctatgagccggacatcgtcgtagtgctcgatccaagccttctggagactgtagatgttacggccggtctcaaagatggcgggatcgttatcataaacacggagaagagcaaggaggaagtccttgaaaaactcaagaagaagccgggcaagctggccctcgtcgacgcgaccagcatagccctcgaggttctcggccttccaatcacgaacacggccatccttggagcggtcgcgaaggcaaccggcctagtgaagctcgagagcgttcaggaggcaattaaggagaccttctccggagccctcggcgagaagaacgccaaggcagccgaggaagccttcaacaagaccactgtctacgagctctaa
>TGAM_0917|3.7819093193490145
atgagaaaggttgaggagttcatgaaaaggcataaccttgaagtgggcgatctcgtgaggcttgtcaagagggaaggggacgagaaaattacctttgagggcctcgtgatgccaccctacgagctttcgcccggcgaaacgctgacgataaagctcgacaacggctacaacgtcggcgttctcattgatgcaatcgaaagcgttgaaatccttgagaaggccgctgagaagccgaagatggagttcaaggaggtccttccgaggaagaagggcctcccaaacgtcaggattcttggaaccggaggaacgatagcgagcaggattgactacaagacaggtgccgttcatcctgccttcacagccgaagagctcgcgaaggccgtcccagagatattcgagatggccaacgttacgccaaagctcataatgaacatcctcagtgaggacatgaagcctgcctactgggcgaagatagcggaggaagttgcaaaagcccttaacagtggagaagacggcgttgtaatagcgcacgggacggacacgatggcctacacttccgctgctttaagcttcatgctgaggaacctcacgaagccggttgtcctcgttggggcccagaggagctccgacaggccgagtagcgacgcggccatgaacctcacctgtgccgttaagatggcgacgagcgacgtcgccgaggtcatggtggtgatgcatggcgagacgagcgacacctactgtttagctcataggggaaccaaggtcaggaagatgcacaccagcaggagagacgccttcaggagcatcaacgacgtcccgatagcaaagatatggccgaaagggggaatagagttcctcaggaacgactacaggagaaagagcgagggagaagttatagcggacacgaagatggaggagaaagttgcaatcatgaaaatctaccccggaatcagtggtgagctcctcgacttcctcgttgataagggctacaggggcgttgtcatagagggaaccggtctcggccacgttccgcaggatttcatcccccacgtccagcgcgcggtcgaggagggcgttgccgtctgtgtgaccagccagtgcctctacggcagggtcaacctcaacgtctactccaacggcagaaagctcctgaaggctggagccataccctgtgaggacatgcttccagagacggcctacgtcaagctcatgtgggtcctcggccacaccgatgacctaggcgaggtaaggaagataatgctgacgaactacgccggcgaaatcacgccctacacgaggtacgacacgttcctgaggtga
>TGAM_0039|3.780302439859216
gtgcgtgaaatgttcggctactgggatgcgctctacttcgtcctcgttttcatcgtcggactcatcctggcttacctcctcgacaagtgggcgaagaggagcggaatggggacgagggaagttggcgacgggacgaagatattcatcagcggtgaggaccccgagaaggttattccgggcttcgagcactttgagggcagctacaccggcaggaacgtcatgtggggactaacatacgcgctcaagcgcttcttcacggccctcagaggggagcacacaggactgctcacggattacgtgagctacctgataataacgaccgccttcgtgatggtggtattgctcatctgggggtga
>TGAM_0454|3.7797571083211214
gtggtagctatgagcaaggccaagccgcgctactgcgagatttgtggtgcacccataaggggcccgggccacaggataaggctcgaaggtgccgaggttctcgtctgcgaccgctgttacgagaagtacggccgaaagaagtccggcttcagcataatgcccacaggaagggagccgaggagaaggcccgtctcagcaccgaggccgaagagggagccaaagccctaccgtgagagaccgctttacaccgaggagatagtcgaggacttcgccgagagggtttacagggccatacagaggagcggtaagagctacgaggagctgtcccatgagattgggctttcggtgaacgatttgagggccatagcgcacggctaccgcgagccaacgattaaggaggccaagaagctcgagcgctacttcaagattacgctcatcgagcgcgtcgaggaggagtttaaggagaagaagacgattccgaaggactacgagccgaccctcggcgacatagccaacatcaggatacggaagaggaagaagtga
>TGAM_1327|3.7791901039236615
atggttggtaccgtgagcaggatagtccgcttcgaggacgaagaagcattcataaacgatctcgacctcgcgctggaggcgttctcatacctggccagcaaatacggccacaaccccgtcgagggtgtcgtcctctgggatcagctcgggataaaggacgaggagggaatgaaggtttttcgtgtcggtgagtttcccttcgttgaaggtttgctcaagctcgatctggagagaatacggatccttgagaggtatttcgacgagatggagtccaagtgggacgaactgagcgttgaggacatagcgaactacgtcgatctcatgaatgaggccctcggcgaggagagggtttactacgatgcctactccttgggtcttgacaggaacaccgcctacatcatactgaacctcgtttcactaaactacctggagagtgttttggagggtaaagacagggagatcttcgaggaggccgttggcctgctcctcaagtacctctga
>TGAM_0180|3.7791893402169072
gtgggagaaatgttcagcctgggaggattttcacgaggaggggagtacgaaaagaagctctgggacgttcttatcataggagcgggtccagcgggctttacggcggcgatatacgcggctcgctttggtttagaaaccctcatcctcagcaaagatttgggcggaaacatggcgctgacggatctgatagagaactatccaggtttccccgagggaataagcggttccgagctgactgcgagaatgcacgagcacgtcaagaggctcggcgttgatatcgtcttcgacgaggtcgagaggattgaccccgctgaatgcgcctactacgaggggccgtgcaagttcacggtgaagaccaaaaacggcaaagaataccgcgcgaaaacgataataatagcggttggtgcagcacccaggaaactcaaggttccgggcgaggaggaactcacggggaagggagtttcctactgcgccacctgcgacggcccactcttcaagggcaagaaggtcatcgtcgtcggcggcgggaacacggcccttcaggaggcgctctatctcaagagcatcggcgttgacgtaacgctcgtccacaggaggcagaagttcagggccgacaagatactgcaggaccgctttagggagagcgggattccggcgatacttgacaccgttgtcacagagataatcggaaaggataaggtcgaagctgtaaggctgaagaacgtcaagacgggtgaggagaaggagatgaaagttgatggagtgttcatcttcatcggctacgagcccaaaacggatttcgtcaagcacctcggcataaccgacgactacgggtacattccagttgatatgcacatgcgcaccaaggttccggggatattcgcggcgggagatataaccaacgtcttcaaacagatagcggtcgcggtcggccagggagcgatagcggcaaattccgccaaggagttccttgagaagtgggccgagaagaacggggagtga
>TGAM_1380|3.778280319997116
atgcccgagatttattccaagtacccgatggttaagtacctccgcaaggaggcccttccgacggcactctgtcccggctgtggcggtggaaccgtgctgaacgcttttgccaacgccgttgaccagctcaagctcgacccgagggatttggtggtcgtgagcggaataggctgttccgcttggatagcctcgccctacttcctggcggataccctccacacgacgcacggaagggcgatagtcttcgctaccggcgtgaaggtcggtctgccggacaagaaggtcgtcgtgataagcggtgacggcgatttggcgagcatcggcggaaaccaccttcttcacgccgcgaggaggaacatcgacataacggttattctcgtcaacaacttcatctacggaatgacgggcggacaggtcgctccgacgacgcccttcggggccaaaacgacgacaaccccctacaggaacatcgagcacccgttccagatttctgaaaccatcgcggcggccggagcgagctacgtggcgagatggaccacagcccacgtttaccagctcatcgagagcatcaagaaggctctaaccgttaagggcttctccctcgtcgaggtcatttcgcagtgtcccgtccagttcggaaggaggaacaggatgaaagagccagcagagatgctccgctggttcctgaagaacagcgttccgcttgcaaaggctaggaagatgaagcctgaagagctcgagggcaagttcgtcatcggcgagttcgtcaacaggcagaggcccgagttcatcgaggagctcaacaagctgattaacgaggtccaggagcagttcggactcaaggaggtgtga
>TGAM_1697|3.776385171475779
atggtgtggccaatcgttttgatctttatcctccttctcttcctcgggttcgttgccttcgttggttacaagatggtcaagcccccgcgcttcgtcggcgactggacgccaaaggatctcggctacgactacgaggagataacaatagaaaccagggacggactcaagctgagcggctggtggattcccaacggagagggaactgttattccccttcacggctacacgaggagccggtgggacgaagtttacatgaagcagaccattgaattcctgctcaaggagggctacagcgtcctcgtctttgacttccgcgcccacggaaggagcgatgggaagtacacgacggtcggagaaaaagagctgatcgacattctctcggcggtggactggctgaagaagaaccacccggagaaggcgggaaaaataggactcgtcgggttctcgatgggtgcggtggtcacgataatggccctggccgaggacgagagggtaacctgtggcgttgccgactcaccgccgatttatctcgacaagacgggggcgaggggcctgaagtacttcgcgaaccttccggagtggctctacatcttcgtcaaacccttcacaaagctcttcagcggtgcaaaggagctcaacatgctggagtacgctgataaagttagaaaacccctcctgctgatagccggagaaaaggatcccctcgtcaagccaaatgaggtgagggagttctacgagagaaacaagcaaataaacccgaacgtcgagctctggattaccgatgcgccgcacgttagaactttgaagctccacccggaggagtggaaagaaaaggtcagagagttcctcgaaaagtggttgaagtaa
>TGAM_0036|3.768746454864605
atgacgaaggttgagtactgggtcaagatacccttcggcccgattcatcccggcttggaggaacccgagaagttcatactcaccctcgacggcgagaggatagttgacgtcgatgttaagctcggctacaacctgcgcggaatccagtggatagccctgaggaggaactacatccagataatgtacctggccgagaggatatgcgggatatgcagtttctcccacaaccacacctacacgagggcggtggaagaggccgctggaatagaggttcccgagagggcagagtacatccgcgtgatcatcggcgagctcgagaggatacacagccacctgctaaacctcggcgttttagcgcatgacataggctacgacacggttctgcacctcacctggctcgcccgtgaaaaggtcatggacacgcttgaggccgttgcaggaaaccgcgtcaactactcgatggtaaccatcggaggcgtcaggagggacatagacgagaagaggagaaggataatcctcgacatgataaagtactacaaggaggtcttcccgcagattgaagatattttcctccacgacccgacgatagaggcccgtttcagggactgcgcggttataagcaggcgcgtggctttagagcagggagcagtcgggcccactggaaggggaagcggaatccgtgacgacgcgcgctggagcgagaagttaggggtttacccggacctgggaataaagccggtcatgccccaggacgttacgggcgaaaggccgaggggcgatgtattcgacaggatggcggtgaggataggcgagctgtggcagagtttagagcttatcgagcacgccctcgatgggatgcccgacggtaagataaaggccttccccaaggacaacgtcctctacgcgaagcttcgccttatggttgacggcgagggaataggcaggtatgaggcgccgaggggcgagctggtgcactacgtccgcggaaagaagggaagcgacaagcccctccgctggaagccgagggagccgacgtttccgaacctgttcgcggtcgctgagggcgtcaagggcgaccaggtggccgacttcgtcgttgctgtcgcctcgatagacccatgcctgagctgtacggacagggttgcggtggtcgagaacggaaggaagaggatcctgaccgagaaggacctcatcagggcctcgataaagaaaacgcgcgagatcaatccagatgtgaagggcgacccgacccccgttggacttggctgttcgaggtga
>TGAM_1882|3.7674549050982997
atgaagctcgaggagttcatacccgacgctaggacgcgggagctcatagaaaggacgcgcgagttcgcgaggggcttctttgagagggagggaacgcacggcttcagccacgttgagagggtcttcaacctctgcatgcacataggcagggaagagggagccgatctcgaggttcttgccttggcggcgctcctccacgatgtagcaaggcccctcgaagattctggaaaggttgaagaccacgcggttgaaggtgcgaaaatagcgaaacgctttcttttgagcattggttatccagaggagaaggctgaggcggttgcccacgcgatagaggcccaccgcttttcaaggggcccggagccgagaacgctcgaggcaaaaatactcagcgacgcggacaagctcgatgcgataggggccattggaattgcccgcgttttcatgtactccggcgagcacgggagggacatagaggcctccctcaggcacttcgaggagaaaatcctcaagctcaaggacttaatgtacaccgaaaccgcaaggcgcatcgcagaggacaggcatcgcttcacggtcgagttcatcgagaggttaaggaaggagatcgagggtgagctttag
>TGAM_1731|3.7674284220330536
atgttcgctgagattctcaccgttggagatgaactcctcaccgggaacaccgttgacagcaactccgccttcatagccaaaaagctgaccgagcgcggctactgggtgagaaggataaccaccgttggcgacgacgtgggagatataaaagcggccgttctggagatcctggaaagaaaacccgaggttcttgtgatttccggcggtctggggccgactcacgatgacgtcaccatgctggctgtggctgaggctcttggaaagaagctcgtcccctgcgaggaatgcctggagagaatacgagagttctatcacaggctctacgagaagggcctgatagacgatccggagctgaacgatgctaggagaaagatggcatacctgcccgagggggccgaaccgcttgagaacagcgagggcgcggccccgggagcctacatcgaacatgggaaaaccaagatctttgtcctccctggaatgcccagggagatgaaggcgatgctcgaaaaggaggttctgccgaggctgggggagaaaaagttcgtccagctcaagtttctggcggagataaccgacgagagcaagctggcaccgatactcagggaagccctggagaggttcaacgtgaagatccactcctccccgaagggctttggcaggtacataggaatcatcgtcttcgcggagtctgaagtggaggccgagaaggtcgtggggttcctcagggagaggggcatctcccttcagcggtggaagctctga
>TGAM_0035|3.7656803750571957
atggggagcatagtttacccgattgcgggcctgctcgggctctacggcttcgtttcgctcgcctcgctcctctgggagggaatagacaggaagttagtggcaaggatgcagaggcgcgtcggaccgccaatcgttcagcccttctacgacttcctcaagctagcgagcaaggaaaccatagtgcccaaaacagccaactacatgttcagggcggctccagttcttgccctggcaacggcgatagcgctcctggcttacacgccgatgggcttcaccccgattttggccagcaagggcgacgtcatcgttttcatataccttctcacgctgatatgcttcttcaaggtggtgggagcgataagctcgggcaacccctacgcgaaaatcggagcggcgagggaagcggccatactggtgtcaagggaacctgccatgatgcttgctatctttgcaataatgtggcgcctcggaaagctgggcgttgacaagcccttcagcatgggggtcttctaccagcacaacatctgggagataggaactccaatgagcttcgttggggcggtaatactcctctacgtcttctccgtgtggctggcgagcgagatggaggtcgggttcttcaacataccggatgcggaggaggagatagctgagggtctgctcgtcgagtacagcgggaggtatctggcactgctcaagctgacgaaggccctcaagacctttatagcggcttccctcgtcgtggctatattcttcccctgggggatagccgactacttcaacctcgctggcctctcagcagatatcgtcaacctgctcttccacacgctcaaggtcttcatcctgctcttcatcgtcggaagcgtcttcagggccgtgacaggaaggctgaaggtaacccaggccgttgacttcctgtggaagaacgtcttcttagcctcgctcgtgggctcgctcctcatagcgatggaggtgataatgtga
>TGAM_1248|3.7614778789078485
atgaggatcaggttctcccccgcgacgttcttcatagtgctcgccacctacctgttttacacgggctctgcaaccgaatacgatgtagttactggctcggcggtggccctgatagtttccttcctcgtcggtcactggctcgtgaagaacgacctcaagttcttctcaccgaagaggtggctctacgcagccatatacttcctccgctacttcttcattgaagaaactaagacgcacattgacgtcgcaaagagggtcttcactctcaaggctaacccgggcatcgtgaggattccccttgaggtggagaacgactatggaaaggtcctcgttgccaactcgataaccaacacgcccggaacggtagttgtggacataagcgacgacgggaagtggctctacgtccactggattgacgtttccacgctcgacgagaaggaagtgaaggagaacgtggttgcctacttcgaggactacgcgaagaaaatctttgactga
>TGAM_0091|3.760692669647826
gtggtatcaacaatggacgggaaaattatcggtgggcttttggttttaatgctggctgccgcggttgcctccagcggttgcatcagtggcggctcaaaggagaaggttttggtcgttgggaccagcgccgactttccgccgttcgagtataaagacccgcagaccgggaacataacgggctttgacatagaactcatcaagatggtggccaaaaaagcgggctacgacaaagttgagataaaggacatggacttcgattccctaatcccggcccttcagacagggaaggttgacgtcgtaatagccggaatgaccataaccgagaagcgcaagcaggtcgttgatttcagcattccctactggaaggcggatcaggccgtcgtcgtcaggaaggactcaagcatcacggtcagctcccttgacgacctgaagggtaaggtgataggcgtcgaaaagggaacaaccggcgcgatttacattaaggacaacctcggggatcaggtcacgctcaaggagtacaacagctacgtcgcggcgcttcaggccctcctgaacggtcaggttgacgtcctcgtcatagactcgcccgttgccaacatgttcaccaacaagtacgacgtcaaggttgtctacacaataaacacgaacgagcactacggaatagctgttaagaagggcaacaaggagctcctcgacaagataaacaaggccctccaggatatcatgaactcgcccgattggaacaagctcgttgagaagtactttggaagctga
>TGAM_0630|3.7605832060908284
atggtcaaggtaggcgttataggcctccagggagacgtcagcgagcacatcgaggcggctcaaagagcactcgaaaacctcggagtgagtggagaagtgatctggctcaaaaaacctgaacagcttgaggggatctcggcgatcataatacctggaggagagagcacgacgatatcgagactcatgcagaaaaacggcctcctcgagcccgtcaggaagctcggcgaagagggactccccattatgggcacctgcgcgggcctgataatgctctcgaaggaggtaataggcgccactccagagcagaggttcctcgagctcctcgacgttaaagtgaacagaaacgcctacggcaggcaggtggacagcttcgaggcgccggtaaagctcgccttcagcgatgagccgtttccgggagttttcatacgtgccccgaggatagtggagctcctcagcgacaaggtgaagcctattgcgtggctcggcgacagggttgttggcgtcgagcaggataacctcatcggcctcgagttccacccggagctgacggaggacacgagggtccacgagtacttcctgcggaaggcactttga
>TGAM_1700|3.7602596425203436
atgttccgccaggctaagtgggacgaaccgcttatcttcgagctctcccgcgaggggagggttggctataccttgccaaagccgattgaggatttggaggtcgaaatcccagaaaagattaggaggaagagcaagctcgatcttcccgagctgagcgagcctgaaatagtcaagcactacacaaggctgagcgagatgaactacggcgtagattccggcatctatcccctcggctcgtgcaccatgaagtacaaccccaagataaacgaggagatggccgctcatccgggcgtggcttacatccatccgtaccaggacgagagaaccgttcaaggcgcgttaaagataatgtgggagcttgagcagtggctcaaggagataacaggcatggaccgcttcacgctccagccagctgccggggcgaacggtgaattcaccggcgtttccataatccggacatatcacatcgacaacggcgagccgcagagggacgagatgctcgtgccggattccgctcacggaacgaaccctgccagtgccgctatggccggcttcaaggtcatcgagattccctccaacgagaacgggaccgttgatctggaggcccttgagaacgcggtcggtgagaggacggctggcttaatgctcaccaaccccaacaccctcggcatctttgaggacgagatcctcgagatagcgaagatagtccacaaagctggaggacttctctactacgacggggcgaacctcaacgccgtcctcgggaaggtcaggccgggagatatgggcttcgacatagttcacctcaacctgcacaagaccttctcgacaccgcacggtggaggcggaccgggaagcgggcccgttggagtaaaggatttcctcaaggactacctgccggttccgctggtgggctacgatgaggagaacgaccgctactacctcgactacaacgtgccaaagagcatcgggaaggtgaaggaactctacggcaacttcgcggtaatggttagggccctggtttacctcaaggtcatgggcagggatggccttaagaacgcgagcgagatagctgttctcaacgccaactacctgacgaggaaactgctcggaacgaggggatacgagttgccaggtaaaaagcttaggaagcacgagacggtcttttcagcggaaccgatgaagaaggaaactggcgttaccgcgatggacgtggcgaagaggctcctcgacttcggaatgcacgcgccgacggtttacttcccactgattgttcacgaggccctgatgattgagccgacggaaacggttagcaaagaggagctcgacgcttacgtcgaggcactgaagaggataagcgatgaagcctacaccaaccccgaggtcgtcaagagcgcaccgcacaacacagcagttaggcgcgttgatgacgttatggcggtcaagaagcctgtgattagctggcgtatgtacctcgagctgaaggaaaagggagagattaactactga
>TGAM_0361|3.7594720875982324
atgagaatcgtcttcgatataggtggctctgttctcgttcccgaagacccggacgtcgagttcatcaaggcgatagcatacgaactcatcaagataagcgaggaccacgaggtggcggtggtagtcggcggtggaaaggtagcgcgcaaatacatcaaggccgcgaagaccttcacgcccaacgagaccttcaaggactacataggaatccacatcacgagggcgaacgcaatgctcctgatagcggcgctcggcgagaaggcgtatcccttcgtaatccaggacttccgcaaggcctgggaggtcatccagctcaagaagataccgataatgggcggaacccatcccggccacacgacagacgcggtctcggctctcctcgccgagtaccttcaggccgaccttctcgtcgtcgtaaccaacgttgatggagtctacgactccgacccgaggaagaatccaaacgcgaggaagctcgacaggataacccctgaacagctcgtcgagattgcgatggaggccgagagtaaagccggtggaagcggtgtcgtcgatgcattggcggcgaagttcatccagcgcggacggataaggacgtacatcgtcggcaagaaggacgcctatcacctcttcgatgtcgtgagaggaaagcacagcggaactgtggtggagccttaa
>TGAM_2091|3.7578496925938283
atgataatcggagtcgttggaaagattgccgctgggaaaactaccgttgccaggtttttcgaggagaagggcttctgcagggtctcgtgcagtgaccctcttatagacctccttactcacaacgtttccgactactcctggattccggaactgcccgagaaggccgagccgacgcgcgagaaactcatagagttcgggaagtacctgaaggacaaatacggcggggacatattgattcgcctcgccgttgacaagaagaggaactgcgaaaaggtcgtcatagacggcgtccgctcgcgggaggaaatcgaggcgataaaaaggctcggtggaaaggtcatctacgtcgaagccaaacccgagataaggttcgaacgcctgatgaggaggaaggccagcaaggacaagggaatcaagacattcgaagactttagggcgatggacgacgccgaggagaggctttatcacacgagcgagctgaaggaattggctgactatgtcatagtcaacgagggaacccttgaggagctgagggagaaggtggagcggattattgaggagctgagcaaggcttaa
>TGAM_0635|3.7551365072174447
gtggaggtatacgagggtaaggccaagagggtaatcccgctcgacgatggaaaggtcatccttgagttcaaggacgatgccaccgccttcgatggcaaaaagaaggcccggttcaagggtaagggctggctcaacgcccagatcagcgcggttctattcaaagttcttgaggagaacggaataaagactcacttcatcggaatcgctggggacaacaggcttatcgtcgagcgcttgaagatgtaccccctcgaggttgtcgtcaggaacgttgtcgccggaagcctgaagaagcgcctcccccttgaagagggcacggagcttcctgagccgatagttgagctctactacaaggacgacggcctcggcgacccgatgattaaccattaccacgccaaggttctgggggtaagcgaggaggaagtcagggaaatggagagaattgccctcaaggtcaacgaggttctcaggaagtatttcaccgagcgcgggataatcctcgtggacttcaagctcgagtttgggaagaatgagaggggagagatagtcctcggggacgagattagcccggacacctgccgattctgggacgcagaaacgaaggagagccttgacaaggatgtcttccgctttgacaaaggtgacctgatttcagcttatgagaagctctacgagaggcttaccggtgaatctccgactcatagatga
>TGAM_0140|3.7516325264351953
atggaggacgtcatcaagcgcattgttgatgccgaaaaagaagcagaggcgagaattgaaggagcgaaggcggaagcaaagaaaatcattgaaaaagcaaaatcagaggcaaagctcatcgaggaggagatcatcgaaaaggcgagggctgagggagaggaactcgtcgagaaggccagaaaggaaggcgaagaggaggctaggaagatcaccgaagctggagaaaaggagatcgaggagatgaaagttaaagccacccagaactttgagaaggccgtttctgccgcagtacaactcgtgagagggagttga
>TGAM_1614|3.7513464231740143
atgataagcgagctggttaagtccttccagccctaccgcgtcgtcgaggggaactatcgaataaggctcgacaagaacgagaacccctacgacctgccaggagaggtaaaggaggaaatcttcgaggagctgagggaggtaagcttcaaccgctacccccacataacctccatgccagcgagggaggcgatagctgatttctacggcgtctcaccggacaacgttgcagttggcaacggaagcgacgagctgttaagctacctcgtgaggctcttcgagggcaaccacatcgtgattaccccgccgaccttcgggatgtactccttctacgcgaagctgaacggcgttccggttgtggaagtgcccctgagggaggacttcacgctcgacggagaggccgtagcggagaaggccaaaaacgcaagggttgtcttcatagcgtcccccaacaaccccaccgggaacctccagccggaggaagagataatcagagttctcgaaaccagaaggccagttgttctcgacgaggcctacgcggaattcgtgggaaaaagcctctggaggctcatagaagagtatccaaacctagtagtgctgaggacgttctccaaggcctttgggatggccggaatcagggccggctacatgctggcgggcgaggaaatcgtcgacgccctctaccggataaaatcccccttcagcgtcggaatcatgacgatgacggccataagggtcgccctgaggcacgccgaccttatggagaaaaccgttaggaaaatcgttgaagagcgcgagaggatgaggagaaagctcggggagttagcctatccaagcgacgccaacttcctcctcgtcaggctcaatgcctacgaagagcttttgaagaggggcatagttgttagaaagctctccggaaggcttgagggccacataagggtaaccgtcggcaggagatgggagaacgatgcctttcttgaggcggtggaggagatagcaggtggtgaaagtgtgggtggtctttga
>TGAM_0313|3.751104373079484
atgacgaagctgaaggaacctattatagcgattaacttcaagacctacatcgaggcaaccggaaagagagctttggcaatagcgaaggccgctgaaaaggtctacaaagagacggggataaccatagtcgtcgcgccccagctcgccgacctcaggatggtagcggagagcgttgagatcccggtcttcgcccagcacatagacccgattaagcccggaagccacaccggtcacgtccttcccgaggcagttaaggaagccggggccgttggaaccctcctcaaccactccgagaacaggatgatcttggcggaccttgaggcgagcattagaagagccgaagaagttggacttatgacgatggtctgctccaacaatccagccgtttcggctgcggtggcagctctcggcccagactacgttgccgtcgaaccgccagaacttataggcaccggcatccccgtcagcaaggccaagccggaggtcataactgatacagttgagctcgtcaagaaagttaaccctgaggttaaagtcctcactggtgcaggaataagcactggcgaggatgtcaagaaggcccttgagctcggaagcgttggagttctgcttgcaagcggtgttaccaaagctaaggatcccgagaaggcaataagggacttggtgtccctcatcatctga
>TGAM_1277|3.750824646782312
ttgagccttgacggcttcaccttcgaggagagctgggatgagaagaggagaagggccgagaaaatagttgaaatcctcatgaggacccacccaagggaaaagctcctcatcggtgacccttacaggacgctgatccactgcataatctcacagcgcatgcgcgatgaggttacctaccgcgtctgggaggagctgttcaagaagtacggggacatcgagacgatagcgaatactcccgtcgatgagatgcgagagttcctcaggaagaggggcgtcggcctctggaagacgaagggcgagtggattgtgaaggcatcgaggataatccttgaaaagtacggcgggaaggtgcccgatgacatcaaagagctcatgaaactgcccggcataggcaggaagtgcgccaacatcgttctcgcttacggcttcggaaggcaggcgattcccgttgatacgcacgtgaacaggataagcaagcgcctcggcctcgctccgccgagggttcccccggagaaggtcgaggagtacttgatggaactgattccaaaagagaagtggatttacgtgaaccacgcgatggtcgaccatggaaggagcatatgcaggccgataaggccgaagtgcgaaagctgtccgctgaaggagctctgcccctatgcgaaggggctcgtcagggacgaggacataaagtga
>TGAM_1766|3.75052375641914
atggaaaggaattccctaacgagcaggcaactgaagcttctcaagaaactctacgaggagggcaggcccctagaagttcacacagtcgagaaaacgcaggacgaactggcgaaagaactcggcatcacaaggcaggccctcagcaaccacctcaaggtcctcaaggagctcgggtacataaggacgggcagggggttcatagacctcacggagaaggcccttgagctcctcggggagaagaagggcgatgttttcatattcgtgaggatagagccaaccaagaggagacaggtatacgagaacgtgaggaagctcaagataaagaggatctatcgcgtcaccggcgacatagacctcataatagaggcggacaagagcaaactggacgaggtactggaggaaatagcgtcgctcgatggagtaaaggagacgataacccacgtcgttctcgaagttctatga
>TGAM_1953|3.7502948147341475
[truncated: 1,582,245 more chars]
