# Supplementary material for: Bioinformatic Assessment of Factors Affecting the Correlation between Protein Abundance and Elongation Efficiency in Prokaryotes
Source: Int J Mol Sci. 2022 Oct 9;23(19):11996. doi: 10.3390/ijms231911996 (PMC9570070; doi:10.3390/ijms231911996)
Supplement: Supplementary file 1 [file ijms-23-11996-s001.zip › EloE/output_folder/Thermococcus_gammatolerans_EJ3_593117/thermococcus gammatolerans ej3_number_eei.txt]

number	single	first	middle	last	EEI1
1	0	1	0	0	1.812889445558061
2	0	0	1	0	1.4161247853817838
3	0	0	1	0	1.3361151712597346
4	0	0	0	1	1.0486375873190492
5	1	0	0	0	1.8142497562661186
6	0	1	0	0	2.5854496864327126
7	0	0	0	1	2.291264558616793
8	0	1	0	0	2.887818651333162
9	0	0	1	0	3.3441470435413105
10	0	0	1	0	3.372105121928152
11	0	0	1	0	3.209509032788268
12	0	0	1	0	2.421932088914176
13	0	0	0	1	2.688131781699772
14	0	1	0	0	2.336165855619432
15	0	0	0	1	1.4940390093445644
16	1	0	0	0	3.1957895537104553
17	0	1	0	0	2.372668162538392
18	0	0	0	1	3.23189882186399
19	1	0	0	0	3.6059095047967387
20	1	0	0	0	3.3561304370027902
21	1	0	0	0	3.5559246606698642
22	1	0	0	0	2.7185377924646956
23	0	1	0	0	3.0396888508811823
24	0	0	1	0	3.0878268041867605
25	0	0	0	1	2.51438117719515
26	1	0	0	0	2.919911676544304
27	0	1	0	0	2.857879756735656
28	0	0	0	1	3.284837934492267
29	0	1	0	0	2.2197996903904937
30	0	0	0	1	4.138695012448925
31	1	0	0	0	3.297720982448304
32	1	0	0	0	3.143847559553505
33	1	0	0	0	2.8401622540531806
34	1	0	0	0	3.7986006888362205
35	0	1	0	0	3.0465678229343855
36	0	0	1	0	3.7656803750571957
37	0	0	0	1	3.768746454864605
38	0	1	0	0	3.01510689763337
39	0	0	1	0	2.560306365302512
40	0	0	1	0	3.780302439859216
41	0	0	1	0	3.8761940113128466
42	0	0	1	0	2.595498504275923
43	0	0	1	0	3.7467996521734594
44	0	0	1	0	3.8414816649912766
45	0	0	1	0	3.6229708674304653
46	0	0	1	0	4.095864506994418
47	0	0	1	0	3.964426915853452
48	0	0	0	1	3.701013645129884
49	0	1	0	0	2.070371162296775
50	0	0	1	0	2.3922814030019843
51	0	0	1	0	2.5589914917611845
52	0	0	1	0	2.2767673965178847
53	0	0	1	0	2.384026025921234
54	0	0	1	0	2.559220119218881
55	0	0	1	0	2.8955176468865056
56	0	0	1	0	4.003549183237071
57	0	0	1	0	2.9357080204574637
58	0	0	1	0	3.017375122087014
59	0	0	1	0	2.866611095750035
60	0	0	1	0	3.6186792492125366
61	0	0	1	0	3.2539958778137583
62	0	0	1	0	3.2318559051159954
63	0	0	1	0	3.812043533217743
64	0	0	1	0	2.8464626153552763
65	0	0	1	0	2.405916259106756
66	0	0	0	1	4.087468564704159
67	0	1	0	0	3.7921815301629085
68	0	0	1	0	2.6505239786348693
69	0	0	0	1	4.184923614660744
70	0	1	0	0	2.160881870943816
71	0	0	1	0	4.074326365094876
72	0	0	0	1	1.9061285167908215
73	0	1	0	0	2.886021933147064
74	0	0	0	1	2.628938840872704
75	1	0	0	0	4.128203405982733
76	1	0	0	0	3.018405637561087
77	1	0	0	0	1.952526227870895
78	0	1	0	0	5.468157533334421
79	0	0	0	1	1.7173784360833713
80	1	0	0	0	3.6571389613244203
81	1	0	0	0	3.5447786574788074
82	1	0	0	0	3.03518522557219
83	0	1	0	0	1.81678435892244
84	0	0	0	1	1.797768554051431
85	1	0	0	0	1.478139023045135
86	1	0	0	0	2.717836320528903
87	1	0	0	0	2.2369083745678275
88	0	1	0	0	3.4579235824977497
89	0	0	1	0	2.743446802346851
90	0	0	0	1	2.7496714582115773
91	1	0	0	0	4.989349333961599
92	0	1	0	0	3.760692669647826
93	0	0	1	0	3.006053958184351
94	0	0	1	0	4.342979720820822
95	0	0	1	0	2.529568577219931
96	0	0	0	1	3.9664528686633758
97	1	0	0	0	4.0282585497230885
98	1	0	0	0	3.3288774842778337
99	1	0	0	0	2.841190233799132
100	0	1	0	0	2.6788415608340537
101	0	0	0	1	1.1481681249009967
102	1	0	0	0	3.0597925252446236
103	1	0	0	0	2.865145240950406
104	0	1	0	0	3.277269229936298
105	0	0	0	1	2.2040551432191573
106	0	1	0	0	3.25597847783405
107	0	0	1	0	3.3135504249382906
108	0	0	0	1	3.226545839546681
109	1	0	0	0	3.5823927921908614
110	1	0	0	0	2.9114310749991055
111	0	1	0	0	4.103385944995039
112	0	0	1	0	3.5569124308921687
113	0	0	0	1	3.3405614785984463
114	1	0	0	0	2.844669470417648
115	1	0	0	0	4.232903762763394
116	1	0	0	0	3.6353607672246677
117	1	0	0	0	3.2751799128991315
118	1	0	0	0	4.402759970338199
119	0	1	0	0	4.681180441373214
120	0	0	0	1	3.0207209700944193
121	1	0	0	0	4.025848198305265
122	1	0	0	0	3.243666029251972
123	1	0	0	0	3.434051136352606
124	1	0	0	0	5.035896135085944
125	1	0	0	0	2.613324155672087
126	0	1	0	0	2.5733785777794735
127	0	0	1	0	3.357515678894253
128	0	0	1	0	2.4709392700841954
129	0	0	0	1	2.5162974796607016
130	1	0	0	0	2.1516362979150596
131	0	1	0	0	4.157597760705876
132	0	0	0	1	3.183794885433747
133	0	1	0	0	3.5290273875219698
134	0	0	0	1	5.27560673433529
135	1	0	0	0	2.3385292764355268
136	1	0	0	0	3.8990667776446717
137	0	1	0	0	2.6436150911479896
138	0	0	0	1	2.967181061348493
139	1	0	0	0	5.550222034731888
140	1	0	0	0	2.427783008797049
141	0	1	0	0	3.7516325264351953
142	0	0	1	0	3.816847963924345
143	0	0	1	0	4.028897102503752
144	0	0	1	0	5.381187985513196
145	0	0	1	0	3.809128795775808
146	0	0	1	0	3.4532800683361513
147	0	0	1	0	3.9995936250176456
148	0	0	1	0	4.198277760569481
149	0	0	1	0	3.721986794555665
150	0	0	0	1	3.5642965525736603
151	0	1	0	0	2.5573772779073862
152	0	0	1	0	2.7079379637654606
153	0	0	1	0	2.7563267389879
154	0	0	0	1	3.3282158491307494
155	1	0	0	0	2.5842517383117527
156	1	0	0	0	3.0956889075369043
157	1	0	0	0	1.1534339505221067
158	1	0	0	0	1.159033977649131
159	1	0	0	0	4.186338788480786
160	1	0	0	0	9.999999999999996
161	0	1	0	0	2.3523318592018945
162	0	0	0	1	3.252219645554129
163	1	0	0	0	4.051541761665701
164	0	1	0	0	2.4183477689368202
165	0	0	0	1	1.3930637302493523
166	0	1	0	0	8.749093130722951
167	0	0	0	1	2.3516565311324524
168	0	1	0	0	2.793355192308872
169	0	0	0	1	3.1999136912147765
170	1	0	0	0	3.527338007865711
171	1	0	0	0	2.5496133941549823
172	1	0	0	0	2.932386925099781
173	1	0	0	0	2.616763351749025
174	1	0	0	0	1.6232314744427634
175	1	0	0	0	2.704811644256642
176	0	1	0	0	2.8174853439745755
177	0	0	1	0	3.495030178326366
178	0	0	0	1	4.601862586187706
179	0	1	0	0	1.9551347574351403
180	0	0	0	1	6.336564630193221
181	1	0	0	0	3.7791893402169072
182	0	1	0	0	2.45013827508728
183	0	0	0	1	3.7240343852042317
184	0	1	0	0	3.2781049409920544
185	0	0	0	1	4.7714848774456415
186	1	0	0	0	1.5425513913311106
187	1	0	0	0	4.8885317364425935
188	1	0	0	0	3.3054685976473843
189	0	1	0	0	2.670778715194512
190	0	0	1	0	3.0335243441336437
191	0	0	1	0	3.3026435713312763
192	0	0	1	0	2.9199701191021794
193	0	0	0	1	2.603162201479193
194	1	0	0	0	3.2088983565464515
195	1	0	0	0	3.4238117676866304
196	0	1	0	0	2.761568904914068
197	0	0	1	0	3.4525137574213507
198	0	0	1	0	3.211079801854883
199	0	0	1	0	2.151238784175785
200	0	0	0	1	2.558692487832987
201	0	1	0	0	2.031302492780167
202	0	0	1	0	3.6559238983268165
203	0	0	1	0	2.902627974237552
204	0	0	0	1	3.0523284733277456
205	0	1	0	0	3.5102895357347386
206	0	0	1	0	3.596416169350929
207	0	0	1	0	3.125525105381509
208	0	0	1	0	3.010677070267818
209	0	0	1	0	3.7930920943524713
210	0	0	0	1	3.9523110170846687
211	0	1	0	0	2.826020745728036
212	0	0	0	1	2.163896133394984
213	1	0	0	0	4.268683585363065
214	1	0	0	0	2.9518548766282335
215	0	1	0	0	3.2867216021987056
216	0	0	0	1	1.8706279435726985
217	0	1	0	0	2.3657737345609196
218	0	0	0	1	2.5394665233218907
219	1	0	0	0	5.138365767382605
220	0	1	0	0	5.1232231875973495
221	0	0	1	0	4.517042039820416
222	0	0	0	1	2.4244297645908857
223	1	0	0	0	2.930600663061075
224	1	0	0	0	1.4720880662465488
225	0	1	0	0	2.888019740159416
226	0	0	0	1	3.4054339639101214
227	1	0	0	0	2.2978940560188166
228	1	0	0	0	3.7099461576616526
229	1	0	0	0	1.9669465483772772
230	1	0	0	0	4.1739259600748735
231	1	0	0	0	3.581590219920714
232	1	0	0	0	3.909205742750041
233	1	0	0	0	4.062873205966119
234	0	1	0	0	4.436488615998719
235	0	0	0	1	4.784728824265432
236	1	0	0	0	1.9354368360141714
237	1	0	0	0	3.1794288782526845
238	0	1	0	0	1.6775473736264397
239	0	0	1	0	2.7199432264032675
240	0	0	1	0	3.216390435532397
241	0	0	1	0	4.9987116476928035
242	0	0	1	0	4.472173536844912
243	0	0	1	0	4.238022359818091
244	0	0	1	0	3.393609138408922
245	0	0	1	0	4.4667015764047
246	0	0	1	0	3.5897732367039654
247	0	0	1	0	3.047021680450849
248	0	0	0	1	3.177579372800281
249	0	1	0	0	2.359762808249898
250	0	0	1	0	3.906615024075197
251	0	0	0	1	2.2428557131223053
252	1	0	0	0	3.2979202322702266
253	1	0	0	0	3.2277400311665647
254	0	1	0	0	3.5922243040609154
255	0	0	0	1	3.211323553576386
256	0	1	0	0	3.3511774797203873
257	0	0	1	0	2.963742787891263
258	0	0	1	0	2.3732458079985617
259	0	0	1	0	2.705163317552896
260	0	0	1	0	2.4588223870800183
261	0	0	0	1	3.3434208580206697
262	0	1	0	0	4.252742043614943
263	0	0	1	0	5.005431343446434
264	0	0	0	1	2.981547707741019
265	0	1	0	0	4.005496037027721
266	0	0	1	0	4.831048889278423
267	0	0	1	0	2.5403091605188264
268	0	0	0	1	3.782965239983489
269	1	0	0	0	2.412507467534018
270	1	0	0	0	2.7136782922618385
271	0	1	0	0	1.7173578829580227
272	0	0	1	0	2.9387086494873387
273	0	0	1	0	2.3191719723162785
274	0	0	0	1	2.6472247434227647
275	0	1	0	0	3.0603081702041766
276	0	0	0	1	2.7453720935600345
277	1	0	0	0	3.2331932017861362
278	0	1	0	0	2.115181090931437
279	0	0	1	0	2.4696622828109036
280	0	0	0	1	3.186028049562558
281	0	1	0	0	4.528087817932516
282	0	0	0	1	5.642974796639214
283	1	0	0	0	3.554918237919653
284	0	1	0	0	2.6513487597684895
285	0	0	0	1	3.000433317214644
286	1	0	0	0	3.6771050266323644
287	0	1	0	0	2.7137580896905047
288	0	0	0	1	2.4728668388180037
289	1	0	0	0	2.717521106127984
290	0	1	0	0	2.684044011080197
291	0	0	1	0	3.1399847684195388
292	0	0	0	1	3.706747660316838
293	1	0	0	0	2.553047818892155
294	1	0	0	0	4.029620353230003
295	0	1	0	0	1.7655988679138366
296	0	0	0	1	1.4662034337440695
297	0	1	0	0	1.3944730370322445
298	0	0	0	1	1.5025988568425754
299	1	0	0	0	1.2766276091861117
300	1	0	0	0	1.6136485536278606
301	1	0	0	0	2.359123541180433
302	1	0	0	0	1.4595964024272712
303	0	1	0	0	2.9878391588068176
304	0	0	1	0	3.369992221201383
305	0	0	0	1	4.032016799981109
306	1	0	0	0	3.2892751023865614
307	1	0	0	0	4.220023109211177
308	0	1	0	0	2.550452267325718
309	0	0	0	1	3.100585114958388
310	1	0	0	0	2.418307128503916
311	0	1	0	0	4.758870109110857
312	0	0	0	1	2.267982336865007
313	1	0	0	0	2.3741779552267315
314	1	0	0	0	3.751104373079484
315	1	0	0	0	2.517815997840422
316	1	0	0	0	1.8589113793023717
317	1	0	0	0	1.2412687951657266
318	1	0	0	0	3.7889938539833277
319	0	1	0	0	3.219548971351615
320	0	0	0	1	3.2571688332760007
321	0	1	0	0	4.8664425768705355
322	0	0	1	0	3.9053535650233706
323	0	0	1	0	2.604798891938152
324	0	0	0	1	2.4669590767811806
325	0	1	0	0	2.5517440640872526
326	0	0	1	0	2.8221698453058988
327	0	0	0	1	4.840173315509084
328	1	0	0	0	3.506637611250368
329	1	0	0	0	2.578752461697892
330	0	1	0	0	2.7832922205226454
331	0	0	0	1	2.404853911118747
332	1	0	0	0	4.169364922592462
333	0	1	0	0	2.625413948030215
334	0	0	1	0	2.9709041240364336
335	0	0	1	0	3.291731290349089
336	0	0	1	0	3.2338759496366225
337	0	0	1	0	1.7569634980043545
338	0	0	0	1	3.112717658856189
339	1	0	0	0	3.4464065445205696
340	0	1	0	0	2.499367589390463
341	0	0	0	1	2.077635665448822
342	1	0	0	0	1.9574302937797452
343	0	1	0	0	2.5468760122742373
344	0	0	1	0	3.0459203263223436
345	0	0	0	1	2.5819267664868013
346	1	0	0	0	3.0532907337084443
347	1	0	0	0	2.7781901399834847
348	0	1	0	0	3.1875155393460575
349	0	0	0	1	3.0777490911923775
350	1	0	0	0	2.630194666480964
351	0	1	0	0	3.9120583264603637
352	0	0	0	1	2.2992597166882476
353	0	1	0	0	1.753001738607803
354	0	0	1	0	3.4222803913791737
355	0	0	1	0	2.400316331316805
356	0	0	0	1	3.642767930780806
357	1	0	0	0	3.474399742535937
358	0	1	0	0	3.1159688279759856
359	0	0	1	0	2.7197531639025487
360	0	0	0	1	2.639658481909617
361	1	0	0	0	3.128364189710009
362	0	1	0	0	3.7594720875982324
363	0	0	1	0	2.427991273424341
364	0	0	0	1	2.2029741347396135
365	1	0	0	0	4.063206576740049
366	0	1	0	0	3.546543557175388
367	0	0	0	1	3.477416993514538
368	1	0	0	0	2.8557883868690332
369	0	1	0	0	4.164265608282669
370	0	0	0	1	2.1886652706433725
371	0	1	0	0	1.787255150115576
372	0	0	0	1	4.00881883779269
373	1	0	0	0	2.2856365940029284
374	1	0	0	0	3.9539158744670146
375	1	0	0	0	2.992801681058789
376	1	0	0	0	1.3204695038823402
377	1	0	0	0	1.2548126282583623
378	1	0	0	0	1.3307923009702862
379	1	0	0	0	3.3723665395211193
380	0	1	0	0	3.392061789454412
381	0	0	1	0	2.2364336707225836
382	0	0	1	0	2.4120485122894255
383	0	0	1	0	2.3951243712602786
384	0	0	1	0	2.8082462144520526
385	0	0	0	1	2.8009667035942596
386	1	0	0	0	3.4122498132802073
387	1	0	0	0	2.3959116959870257
388	0	1	0	0	2.4787997813612033
389	0	0	1	0	3.642681557674945
390	0	0	0	1	3.746181974136243
391	1	0	0	0	3.635198738679891
392	0	1	0	0	3.5430375506531995
393	0	0	1	0	3.3544248501836673
394	0	0	1	0	3.1946844089165456
395	0	0	0	1	3.905626052413416
396	1	0	0	0	2.711270230891439
397	1	0	0	0	3.101437884620629
398	0	1	0	0	3.1051899875106277
399	0	0	1	0	3.8884733492205306
400	0	0	0	1	4.084103105085835
401	1	0	0	0	3.3115998860032763
402	0	1	0	0	3.613652625438073
403	0	0	0	1	3.356623317573457
404	1	0	0	0	3.2079095075333224
405	1	0	0	0	2.7971349506473024
406	0	1	0	0	2.3090008926072474
407	0	0	0	1	2.5310450690919253
408	0	1	0	0	2.9349028150381895
409	0	0	1	0	2.6361422776831667
410	0	0	0	1	1.5942907354169416
411	0	1	0	0	3.5731824471062414
412	0	0	0	1	1.6916302394869407
413	1	0	0	0	3.82564736613431
414	1	0	0	0	2.495408903097326
415	1	0	0	0	4.080957453285968
416	1	0	0	0	1.810450280499299
417	1	0	0	0	2.5912816675045445
418	1	0	0	0	2.483324057909701
419	1	0	0	0	2.722661279541707
420	0	1	0	0	2.9746515483329845
421	0	0	1	0	4.580593849409336
422	0	0	0	1	4.512159005485797
423	1	0	0	0	4.0078612746749
424	0	1	0	0	2.1952239771725757
425	0	0	0	1	2.3938116138960193
426	1	0	0	0	4.820183728203656
427	0	1	0	0	4.6763330409036
428	0	0	1	0	3.744015941875291
429	0	0	0	1	5.001821971001039
430	0	1	0	0	2.7976952742322108
431	0	0	0	1	2.872769689793555
432	1	0	0	0	2.6811727836390906
433	1	0	0	0	4.749014268094378
434	0	1	0	0	2.8670311959875634
435	0	0	0	1	2.8715639882375563
436	1	0	0	0	3.018326725632616
437	0	1	0	0	2.445210218491692
438	0	0	1	0	2.103813081536721
439	0	0	0	1	3.370484266185585
440	0	1	0	0	2.4549083383699712
441	0	0	1	0	2.8251905240808712
442	0	0	1	0	2.3275343206511647
443	0	0	1	0	3.224384168241093
444	0	0	0	1	2.355360038171537
445	0	1	0	0	3.333493933323683
446	0	0	0	1	1.9126327243967116
447	1	0	0	0	3.14678839081594
448	1	0	0	0	6.300917813965077
449	1	0	0	0	2.9288734200128914
450	1	0	0	0	3.212906914410511
451	1	0	0	0	1.9813201965586802
452	0	1	0	0	2.4022383099450955
453	0	0	1	0	1.6421287610222077
454	0	0	0	1	1.7318913619762297
455	1	0	0	0	3.7797571083211214
456	0	1	0	0	3.0099152527953357
457	0	0	0	1	3.6981208595506203
458	0	1	0	0	2.0481640411079556
459	0	0	1	0	2.967804888727275
460	0	0	1	0	3.441174513402716
461	0	0	1	0	4.226383104812405
462	0	0	0	1	3.799266982420631
463	1	0	0	0	2.6935718059595044
464	0	1	0	0	5.443516367163604
465	0	0	0	1	4.7629734986424115
466	1	0	0	0	2.587217573132837
467	1	0	0	0	2.360327694715901
468	1	0	0	0	2.2264886575130296
469	1	0	0	0	3.46300957711836
470	0	1	0	0	2.6188776474835764
471	0	0	1	0	2.9341870012170403
472	0	0	0	1	2.131842735665737
473	1	0	0	0	3.384460681845265
474	1	0	0	0	2.673152517166782
475	0	1	0	0	1.6878670017965476
476	0	0	1	0	2.6975447647058237
477	0	0	0	1	2.285635717522168
478	1	0	0	0	8.188343068003526
479	1	0	0	0	2.6515280163344577
480	1	0	0	0	2.8729653795179173
481	1	0	0	0	2.523281294295714
482	1	0	0	0	2.984625899541624
483	1	0	0	0	2.2623927492064317
484	1	0	0	0	3.638641014477523
485	0	1	0	0	3.6394821572044833
486	0	0	1	0	4.437742943350002
487	0	0	0	1	4.319185858776784
488	0	1	0	0	3.9335819894714183
489	0	0	0	1	3.9505545502810713
490	1	0	0	0	6.622670685681964
491	1	0	0	0	2.511558527862852
492	0	1	0	0	1.6584178626033415
493	0	0	0	1	1.9300795234998422
494	0	1	0	0	2.9389442205624556
495	0	0	0	1	2.7059119844668715
496	0	1	0	0	2.0901963517165383
497	0	0	1	0	1.724419350498163
498	0	0	0	1	1.9340980332157616
499	0	1	0	0	5.8635167237231345
500	0	0	1	0	4.111360079145008
501	0	0	1	0	2.297657195953577
502	0	0	1	0	1.9705919952133952
503	0	0	1	0	6.093779863972672
504	0	0	1	0	3.357417481674622
505	0	0	0	1	2.767789358167218
506	1	0	0	0	4.1493630467077125
507	1	0	0	0	2.1080956004742935
508	0	1	0	0	2.173611699614336
509	0	0	1	0	3.023797690680135
510	0	0	1	0	2.88273345567066
511	0	0	0	1	4.338530022999715
512	1	0	0	0	2.181522561996698
513	1	0	0	0	3.292687953880442
514	0	1	0	0	2.365333695127578
515	0	0	1	0	3.555795181339622
516	0	0	1	0	2.62460069623212
517	0	0	0	1	2.3695734071676138
518	1	0	0	0	3.0684030868693712
519	0	1	0	0	2.2492271155585613
520	0	0	0	1	3.1894774495111387
521	1	0	0	0	2.326997837899997
522	0	1	0	0	2.9848555548064595
523	0	0	1	0	3.7126096898010803
524	0	0	1	0	2.336572122860743
525	0	0	0	1	3.5584476740918927
526	1	0	0	0	3.9067784316448333
527	1	0	0	0	2.7804740184471806
528	1	0	0	0	1.7639301704123547
529	0	1	0	0	2.016822218648853
530	0	0	1	0	1.8269299844017828
531	0	0	0	1	1.6779873798357015
532	0	1	0	0	2.253859717362751
533	0	0	0	1	2.8065068004483558
534	1	0	0	0	2.490156622911358
535	1	0	0	0	3.707514501471148
536	1	0	0	0	3.3941691177996214
537	1	0	0	0	2.6882402801021286
538	1	0	0	0	2.066425160088662
539	0	1	0	0	2.383749869817467
540	0	0	1	0	3.0699010335736205
541	0	0	1	0	2.0524226636659697
542	0	0	1	0	4.956478877191273
543	0	0	0	1	3.2054002263606134
544	0	1	0	0	2.327023928371471
545	0	0	1	0	2.763484801856945
546	0	0	0	1	3.1107063688207393
547	1	0	0	0	2.40221348007606
548	1	0	0	0	2.687630237105078
549	0	1	0	0	2.779005268747802
550	0	0	1	0	2.6294706227857456
551	0	0	0	1	3.392612021022249
552	1	0	0	0	4.008486811867769
553	0	1	0	0	2.800176245816483
554	0	0	0	1	2.1315092435086758
555	1	0	0	0	2.7113848641459835
556	0	1	0	0	4.375612511708664
557	0	0	0	1	4.680353260856457
558	0	1	0	0	2.4273036209380296
559	0	0	0	1	2.3926371563097035
560	0	1	0	0	2.96650264861275
561	0	0	1	0	2.9418681672378875
562	0	0	1	0	2.714375663603735
563	0	0	1	0	1.7397473718603969
564	0	0	1	0	3.2217875051845364
565	0	0	1	0	3.4624422485849755
566	0	0	0	1	3.4868484580222296
567	1	0	0	0	2.9405019345504266
568	1	0	0	0	3.8023880578136127
569	1	0	0	0	2.847028499568333
570	0	1	0	0	2.8471028404080125
571	0	0	0	1	3.021216293679915
572	1	0	0	0	3.2116374947910864
573	1	0	0	0	3.326595297212646
574	0	1	0	0	2.2455582516640904
575	0	0	0	1	3.0838683026855414
576	1	0	0	0	3.559954588428237
577	1	0	0	0	2.8832969869684004
578	1	0	0	0	4.309027315812477
579	1	0	0	0	3.366332325654593
580	1	0	0	0	3.235079840773604
581	0	1	0	0	2.92133416044674
582	0	0	0	1	2.611299259754194
583	1	0	0	0	2.5469448002802446
584	0	1	0	0	3.2114549092213878
585	0	0	1	0	2.5235641382060514
586	0	0	1	0	2.8398224412060658
587	0	0	0	1	2.3604551773484843
588	1	0	0	0	2.404802165930089
589	1	0	0	0	5.99537514187153
590	1	0	0	0	1.1808984071359168
591	1	0	0	0	2.6538633561215623
592	1	0	0	0	3.003337734890647
593	1	0	0	0	2.2726615322551003
594	1	0	0	0	1.47400496171064
595	1	0	0	0	2.4677401053593186
596	1	0	0	0	3.381630072770968
597	1	0	0	0	3.284955928778781
598	0	1	0	0	3.2022783265455375
599	0	0	0	1	3.702734908484548
600	1	0	0	0	2.6539676164644264
601	0	1	0	0	2.9877223855752284
602	0	0	1	0	3.2050966405823367
603	0	0	1	0	2.939361347582012
604	0	0	1	0	2.9978269847470185
605	0	0	1	0	2.7247343415472494
606	0	0	1	0	3.3748369015860282
607	0	0	0	1	3.4595998067316174
608	1	0	0	0	3.5292664535252403
609	1	0	0	0	4.263176551671305
610	0	1	0	0	2.0758029171178562
611	0	0	0	1	2.761187619622357
612	1	0	0	0	2.4860845267891363
613	1	0	0	0	3.485320777897805
614	1	0	0	0	6.224605939561861
615	0	1	0	0	2.275220399281792
616	0	0	0	1	2.170647318143904
617	0	1	0	0	2.730258636496058
618	0	0	0	1	2.44868943819138
619	1	0	0	0	2.7954062597412492
620	1	0	0	0	2.4800761053291103
621	1	0	0	0	3.099423360186812
622	1	0	0	0	3.4688445502864282
623	1	0	0	0	2.323193900244093
624	1	0	0	0	3.1097090055684067
625	1	0	0	0	3.1491632263793026
626	0	1	0	0	1.8097681867364481
627	0	0	1	0	2.0680152191402716
628	0	0	1	0	2.2524265083985746
629	0	0	0	1	2.6210292895325025
630	0	1	0	0	5.8302424003907145
631	0	0	0	1	3.7605832060908284
632	1	0	0	0	2.8241878013514943
633	0	1	0	0	2.8532227051233336
634	0	0	0	1	2.055056514914148
635	1	0	0	0	3.023321359894264
636	1	0	0	0	3.7551365072174447
637	0	1	0	0	2.4582143122109947
638	0	0	0	1	3.5265672903412346
639	1	0	0	0	3.1078282713678287
640	1	0	0	0	3.3824424579784353
641	1	0	0	0	2.793088977221104
642	0	1	0	0	2.61553698574184
643	0	0	1	0	3.245033764166961
644	0	0	0	1	2.5121095008470578
645	1	0	0	0	2.890425252323257
646	1	0	0	0	3.5395409894758885
647	1	0	0	0	5.388318340460158
648	1	0	0	0	3.0622919165960965
649	1	0	0	0	2.6870268518052027
650	1	0	0	0	1.7121707689505898
651	1	0	0	0	1.5568895093585673
652	1	0	0	0	2.158874535878936
653	1	0	0	0	2.596684402654016
654	0	1	0	0	1.603949623452603
655	0	0	1	0	2.1821443273571943
656	0	0	1	0	2.3024649106061155
657	0	0	1	0	1.3979278135088786
658	0	0	1	0	2.6274659017146775
659	0	0	1	0	2.067547986848601
660	0	0	1	0	2.6696090770256946
661	0	0	1	0	2.0289488478423854
662	0	0	0	1	1.829004940558798
663	0	1	0	0	2.282250756968952
664	0	0	1	0	2.502180362909241
665	0	0	0	1	1.7710631706254614
666	0	1	0	0	1.2690512130117477
667	0	0	0	1	1.6279238959581546
668	1	0	0	0	1.5445282116706287
669	0	1	0	0	2.204672116430023
670	0	0	0	1	2.4815638371517124
671	0	1	0	0	1.7714375812171206
672	0	0	1	0	2.690539579230933
673	0	0	1	0	2.4723080419137617
674	0	0	0	1	1.91055835867909
675	1	0	0	0	2.3576293187044812
676	0	1	0	0	2.558987258492537
677	0	0	0	1	1.6364774354165295
678	1	0	0	0	2.2049977942611134
679	1	0	0	0	2.183710769859318
680	1	0	0	0	2.234576486365416
681	1	0	0	0	3.258907761307729
682	1	0	0	0	2.045993724662979
683	1	0	0	0	4.652839850426292
684	1	0	0	0	1.955734978045876
685	1	0	0	0	2.349562083427535
686	0	1	0	0	1.9740680799540227
687	0	0	0	1	2.3977337125439275
688	0	1	0	0	2.064536690141521
689	0	0	1	0	1.6943118860737318
690	0	0	0	1	1.8056579468938703
691	1	0	0	0	3.3652611427904766
692	1	0	0	0	4.104792951230568
693	1	0	0	0	3.845823319872146
694	0	1	0	0	1.8767386178457865
695	0	0	1	0	2.113283311815439
696	0	0	0	1	2.3744541929659815
697	1	0	0	0	2.883611782610067
698	1	0	0	0	4.541869645629092
699	0	1	0	0	2.2001286185075464
700	0	0	0	1	2.741487544371682
701	1	0	0	0	1.9132124455536808
702	1	0	0	0	2.7206652286407955
703	1	0	0	0	5.457292399164036
704	0	1	0	0	2.9804680995692827
705	0	0	1	0	3.8114813832711167
706	0	0	1	0	3.646070830480434
707	0	0	1	0	3.485546359087473
708	0	0	1	0	3.4193921507789664
709	0	0	1	0	4.152325971072824
710	0	0	1	0	3.607778902359346
711	0	0	1	0	3.5081365090861945
712	0	0	1	0	3.970958695218935
713	0	0	1	0	3.1129769210463483
714	0	0	1	0	5.3979047521787455
715	0	0	1	0	3.9706823414272594
716	0	0	0	1	3.3039970523662325
717	0	1	0	0	2.8887394204163113
718	0	0	0	1	3.0320252004260415
719	0	1	0	0	3.4922010347324925
720	0	0	0	1	3.1875598044226123
721	1	0	0	0	2.899726298404828
722	1	0	0	0	2.264762931009471
723	0	1	0	0	4.078054098138236
724	0	0	0	1	3.3848334839261387
725	0	1	0	0	2.7071053323305168
726	0	0	0	1	2.430472007642467
727	1	0	0	0	8.314055719949488
728	1	0	0	0	2.5776602153255226
729	1	0	0	0	4.60182928084346
730	1	0	0	0	2.5721108689650944
731	1	0	0	0	4.667042282718472
732	1	0	0	0	4.093148034849714
733	1	0	0	0	1.79207123026344
734	0	1	0	0	3.95976135794782
735	0	0	1	0	3.402902306499994
736	0	0	0	1	3.903118968728554
737	0	1	0	0	4.087614619155228
738	0	0	0	1	4.50954745072391
739	1	0	0	0	2.5003064615627633
740	0	1	0	0	3.0622968146315483
741	0	0	0	1	3.1234715829146875
742	0	1	0	0	5.173301789650922
743	0	0	0	1	4.938541181150603
744	0	1	0	0	2.774230809419673
745	0	0	1	0	3.4780382447953233
746	0	0	1	0	2.769060330487281
747	0	0	0	1	2.6599357588142247
748	1	0	0	0	2.6559230722520724
749	0	1	0	0	2.4801841850406072
750	0	0	0	1	1.8611508684138631
751	0	1	0	0	3.9832328289534717
752	0	0	0	1	3.8632722738762366
753	1	0	0	0	1.5664568521274187
754	1	0	0	0	2.9206124678732466
755	0	1	0	0	5.3776288065043625
756	0	0	1	0	2.823028034143559
757	0	0	1	0	3.5789686020192417
758	0	0	0	1	3.348251148603862
759	1	0	0	0	2.1341598842037723
760	1	0	0	0	3.0285185585279426
761	0	1	0	0	5.275912041853489
762	0	0	1	0	2.921086387203422
763	0	0	1	0	2.0412302304185896
764	0	0	0	1	3.623768111496316
765	1	0	0	0	1.335954328023743
766	0	1	0	0	2.21113965976468
767	0	0	1	0	2.28581237338307
768	0	0	1	0	1.8525612612386149
769	0	0	1	0	1.872191420952377
770	0	0	1	0	1.8394062129076967
771	0	0	1	0	2.696833214674052
772	0	0	0	1	2.541083342243086
773	0	1	0	0	2.6427757355184704
774	0	0	1	0	3.0293512824704236
775	0	0	0	1	2.5234663140404825
776	1	0	0	0	3.8182556443657125
777	1	0	0	0	1.4828474455875933
778	0	1	0	0	1.849550522197628
779	0	0	0	1	2.022323075793631
780	1	0	0	0	2.645606472294422
781	1	0	0	0	2.0726247205896944
782	0	1	0	0	2.559636268002065
783	0	0	0	1	2.776275629903367
784	1	0	0	0	3.0895465237973587
785	1	0	0	0	3.313000600785868
786	1	0	0	0	2.7851299762435224
787	0	1	0	0	1.8291217000942661
788	0	0	0	1	2.939932819208993
789	0	1	0	0	3.1081101929129824
790	0	0	1	0	3.733588584128438
791	0	0	1	0	2.4132045080825844
792	0	0	1	0	3.1983486276818707
793	0	0	0	1	3.2597794296530593
794	0	1	0	0	3.1796669283935266
795	0	0	1	0	1.3720154662895316
796	0	0	1	0	2.4371592112323497
797	0	0	0	1	2.4913359994822186
798	1	0	0	0	3.404110327414331
799	1	0	0	0	2.1663935031770665
800	1	0	0	0	1.536074385936911
801	1	0	0	0	4.952171445059295
802	1	0	0	0	2.95572067319309
803	1	0	0	0	2.5373559520230637
804	0	1	0	0	1.6572325162908037
805	0	0	0	1	2.9973085650284403
806	0	1	0	0	3.6666202550337217
807	0	0	1	0	1.6012439611924656
808	0	0	0	1	2.4734942653474525
809	1	0	0	0	5.603678649068802
810	0	1	0	0	6.040585505532398
811	0	0	1	0	3.0686649153027403
812	0	0	0	1	5.08201661071436
813	1	0	0	0	1.4872156688136704
814	0	1	0	0	4.2862553794874465
815	0	0	1	0	2.1841995720071026
816	0	0	1	0	4.061202058669108
817	0	0	1	0	3.1585786206700894
818	0	0	0	1	4.07519606520689
819	1	0	0	0	3.7125591980764727
820	0	1	0	0	3.3059845091943516
821	0	0	1	0	2.546829758067972
822	0	0	0	1	3.3460379059506997
823	1	0	0	0	2.394575523104135
824	0	1	0	0	2.2437233217193957
825	0	0	1	0	4.418476227522785
826	0	0	1	0	2.2286613875778993
827	0	0	1	0	3.8572390129685505
828	0	0	1	0	2.9869303216034586
829	0	0	0	1	3.3140484946057844
830	1	0	0	0	2.603463267404721
831	1	0	0	0	2.8352664592200236
832	0	1	0	0	3.157266286268447
833	0	0	1	0	3.0249849176042143
834	0	0	0	1	4.306906755624849
835	1	0	0	0	3.038854077966106
836	1	0	0	0	3.592044874730622
837	0	1	0	0	2.5978261367712694
838	0	0	0	1	3.4785741280362528
839	0	1	0	0	3.2717256997320914
840	0	0	1	0	4.197771826088548
841	0	0	0	1	3.6631256873271787
842	1	0	0	0	3.8996331575647125
843	1	0	0	0	4.022608841917628
844	1	0	0	0	3.145222629236742
845	0	1	0	0	3.913261702434711
846	0	0	0	1	2.3617046628555682
847	1	0	0	0	2.9051813222280436
848	1	0	0	0	3.1031097829651983
849	1	0	0	0	2.907722111070071
850	1	0	0	0	2.8693562430574846
851	1	0	0	0	3.0468783083980395
852	1	0	0	0	3.2915167164890065
853	0	1	0	0	3.2331516115744567
854	0	0	0	1	3.37476061854951
855	1	0	0	0	2.885440938158446
856	1	0	0	0	3.735646566866201
857	1	0	0	0	3.6859355805728313
858	1	0	0	0	2.690109933683992
859	0	1	0	0	2.6063461797395324
860	0	0	1	0	2.700693102507279
861	0	0	1	0	2.058098109015077
862	0	0	0	1	4.202786233833566
863	0	1	0	0	4.903026575345911
864	0	0	1	0	2.354944144598376
865	0	0	1	0	3.334703157309046
866	0	0	0	1	4.132457443267703
867	1	0	0	0	4.741487474889213
868	1	0	0	0	4.025027494800812
869	1	0	0	0	2.9948359426431685
870	1	0	0	0	2.7508799521601626
871	1	0	0	0	3.095460434139421
872	1	0	0	0	2.1015985519049183
873	0	1	0	0	2.9705731264903408
874	0	0	1	0	2.640877031621181
875	0	0	1	0	2.87667269590104
876	0	0	0	1	2.9685080853060906
877	1	0	0	0	3.640932416346739
878	1	0	0	0	3.2282463265430312
879	1	0	0	0	2.3972954474142725
880	0	1	0	0	2.3116072694267755
881	0	0	0	1	3.5452582377279866
882	1	0	0	0	2.8978921411246916
883	1	0	0	0	1.8332893560179286
884	1	0	0	0	1.6672103597739307
885	1	0	0	0	1.84415081179175
886	1	0	0	0	1.5699495605259046
887	0	1	0	0	1.4468942521117676
888	0	0	1	0	1.9073554806626831
889	0	0	0	1	1.7485095010551912
890	1	0	0	0	1.621465103716578
891	0	1	0	0	1.3072719148389895
892	0	0	1	0	1.444955615163199
893	0	0	1	0	2.055120560719428
894	0	0	1	0	1.574684831026933
895	0	0	0	1	2.1089387081372584
896	0	1	0	0	3.6584322127999007
897	0	0	0	1	4.931052376105643
898	1	0	0	0	2.67937494214379
899	1	0	0	0	3.1660044610798956
900	0	1	0	0	2.116528025628857
901	0	0	1	0	2.6839339987317508
902	0	0	0	1	2.2162689504177093
903	0	1	0	0	2.2136847579004386
904	0	0	1	0	9.03365505447326
905	0	0	1	0	2.490805412832256
906	0	0	0	1	3.1263599575103624
907	0	1	0	0	5.51993451362779
908	0	0	0	1	5.085788404853469
909	1	0	0	0	1.9757948419343276
910	1	0	0	0	2.9687406833083325
911	1	0	0	0	1.3084796069009152
912	1	0	0	0	1.8572087893064007
913	0	1	0	0	4.604502262224678
914	0	0	1	0	2.2560985600702947
915	0	0	1	0	2.392787546797163
916	0	0	1	0	1.743723149724122
917	0	0	0	1	2.7212453406425254
918	0	1	0	0	3.7819093193490145
919	0	0	1	0	2.1054055106125573
920	0	0	1	0	1.7053375543926566
921	0	0	0	1	4.265761836369759
922	1	0	0	0	2.2087008413647236
923	1	0	0	0	2.026698366260703
924	0	1	0	0	2.6076983343147075
925	0	0	0	1	1.8932343278858466
926	1	0	0	0	3.4054628301899017
927	0	1	0	0	4.643204944021048
928	0	0	0	1	5.022440310524321
929	1	0	0	0	2.7147215264911213
930	1	0	0	0	3.464825550604749
931	1	0	0	0	3.127429162941741
932	0	1	0	0	2.041471338579343
933	0	0	0	1	1.731590701256939
934	1	0	0	0	6.652017438378242
935	0	1	0	0	2.623740433746674
936	0	0	0	1	2.2415943739234705
937	0	1	0	0	3.5894111367951544
938	0	0	0	1	3.374039761902507
939	0	1	0	0	2.931091006800849
940	0	0	1	0	3.4519125181904005
941	0	0	0	1	2.977877767658629
942	1	0	0	0	2.713791620051671
943	0	1	0	0	3.1802572499475033
944	0	0	1	0	2.568965900029902
945	0	0	1	0	2.7216935497050745
946	0	0	1	0	3.918558441090754
947	0	0	1	0	3.4547129191833874
948	0	0	1	0	3.7134951519907107
949	0	0	1	0	3.377803616998546
950	0	0	1	0	2.541821499016731
951	0	0	1	0	2.8384921757834247
952	0	0	0	1	2.342017378240991
953	1	0	0	0	3.1283801906729662
954	1	0	0	0	3.088435838664547
955	1	0	0	0	1.7003085042192712
956	0	1	0	0	2.846561216186898
957	0	0	0	1	2.884456093879484
958	0	1	0	0	1.9017400817798962
959	0	0	0	1	5.084271188965847
960	1	0	0	0	2.493873267808254
961	0	1	0	0	2.550268212078886
962	0	0	1	0	3.5765195046446947
963	0	0	0	1	3.5280572889256545
964	0	1	0	0	3.808636590728542
965	0	0	0	1	2.262833528858262
966	1	0	0	0	2.6302428316201016
967	0	1	0	0	2.379166824903909
968	0	0	1	0	3.955022039561594
969	0	0	1	0	1.7650464335269465
970	0	0	0	1	1.6874959663862799
971	1	0	0	0	1.955221226234394
972	0	1	0	0	1.5690103902847603
973	0	0	1	0	3.7949109199195425
974	0	0	1	0	2.717285876324068
975	0	0	0	1	2.1325265760489582
976	0	1	0	0	2.320057326330337
977	0	0	1	0	1.3888542662268941
978	0	0	1	0	2.986406226048417
979	0	0	0	1	3.634884588800099
980	1	0	0	0	2.7689309793474934
981	0	1	0	0	1.7401809175570242
982	0	0	1	0	2.264228939989267
983	0	0	0	1	1.6221058733286229
984	0	1	0	0	4.421358233227449
985	0	0	1	0	6.858822968865733
986	0	0	1	0	3.843051665845466
987	0	0	1	0	2.8426727091989097
988	0	0	1	0	4.2501421823520324
989	0	0	0	1	3.0381060160600173
990	1	0	0	0	3.170916508894195
991	1	0	0	0	3.210344464957548
992	1	0	0	0	3.842672241464643
993	1	0	0	0	2.736834573817124
994	1	0	0	0	4.950918483492099
995	0	1	0	0	2.7711798419439297
996	0	0	1	0	4.19116472685732
997	0	0	0	1	3.714333512624622
998	1	0	0	0	3.0588110420357575
999	1	0	0	0	3.125222916073205
1000	0	1	0	0	3.9279880498832727
1001	0	0	0	1	4.074541466492086
1002	0	1	0	0	1.6122687208871331
1003	0	0	1	0	2.3641139209829642
1004	0	0	1	0	3.7868274276509912
1005	0	0	1	0	3.3272737431635973
1006	0	0	0	1	2.674968244795531
1007	0	1	0	0	2.8084225441751065
1008	0	0	1	0	3.5652214766950547
1009	0	0	0	1	5.845126416633894
1010	1	0	0	0	2.520904226127944
1011	1	0	0	0	3.5067348882504654
1012	1	0	0	0	3.0474856797321217
1013	1	0	0	0	6.366460511758383
1014	1	0	0	0	3.3203913548031654
1015	0	1	0	0	2.8012656520612946
1016	0	0	1	0	2.7460837115470813
1017	0	0	0	1	2.416859210141858
1018	0	1	0	0	1.861462588925492
1019	0	0	0	1	2.815517355658885
1020	0	1	0	0	3.2420844998025298
1021	0	0	0	1	3.6370231331098037
1022	0	1	0	0	2.6847118479272476
1023	0	0	0	1	2.6797623556255936
1024	0	1	0	0	3.4957455349864226
1025	0	0	1	0	3.0742272540473508
1026	0	0	1	0	2.50491691648147
1027	0	0	0	1	3.1016089683113943
1028	1	0	0	0	3.1642387871535487
1029	1	0	0	0	3.5566990736494786
1030	0	1	0	0	2.5612263178761028
1031	0	0	1	0	3.400955789272399
1032	0	0	0	1	3.7405197357816604
1033	0	1	0	0	2.6480838456185887
1034	0	0	0	1	2.7960824241273428
1035	1	0	0	0	2.9877974775825242
1036	1	0	0	0	6.521821921555925
1037	1	0	0	0	2.6688571313472274
1038	1	0	0	0	2.151172216517888
1039	1	0	0	0	3.358964364540203
1040	1	0	0	0	2.935588942085285
1041	1	0	0	0	3.1182626539764313
1042	0	1	0	0	2.2419676435728606
1043	0	0	0	1	2.5381766243010557
1044	1	0	0	0	8.87902135056719
1045	1	0	0	0	3.455799468730312
1046	0	1	0	0	2.429163023499266
1047	0	0	1	0	4.919884049341824
1048	0	0	1	0	1.7932855831871006
1049	0	0	0	1	2.179612243939111
1050	1	0	0	0	3.0675189335087505
1051	1	0	0	0	3.8861697680851583
1052	1	0	0	0	3.9294885211857578
1053	0	1	0	0	2.9296379636777683
1054	0	0	0	1	3.0557816157981796
1055	1	0	0	0	6.811019009176689
1056	1	0	0	0	4.799268998020383
1057	1	0	0	0	4.431102801860312
1058	1	0	0	0	2.6067129554325876
1059	1	0	0	0	2.1145856789786444
1060	0	1	0	0	2.5759620526312723
1061	0	0	0	1	2.719851789274357
1062	0	1	0	0	2.027423278632724
1063	0	0	1	0	2.040791382882515
1064	0	0	1	0	3.6375572276128807
1065	0	0	0	1	3.84797127340085
1066	0	1	0	0	2.4219241412026364
1067	0	0	0	1	2.412519843382977
1068	1	0	0	0	2.0871440414821376
1069	1	0	0	0	3.035087019158553
1070	1	0	0	0	2.8391725318625443
1071	0	1	0	0	5.228975565454122
1072	0	0	1	0	2.8143349523905057
1073	0	0	1	0	2.5419891146620546
1074	0	0	0	1	3.603182310926603
1075	0	1	0	0	3.0752667351669194
1076	0	0	1	0	2.8180263106748007
1077	0	0	0	1	3.535734867515944
1078	1	0	0	0	3.2769744077839174
1079	1	0	0	0	4.741043093951803
1080	0	1	0	0	2.5501526613552623
1081	0	0	1	0	2.9828428385040646
1082	0	0	1	0	2.957936768538638
1083	0	0	1	0	2.992005544508911
1084	0	0	0	1	2.096934472950835
1085	1	0	0	0	5.190087265123361
1086	0	1	0	0	2.486369520510228
1087	0	0	1	0	4.339911860888574
1088	0	0	1	0	3.2440651177627218
1089	0	0	0	1	3.2553547353559056
1090	0	1	0	0	2.809981270415806
1091	0	0	1	0	2.9313087406561533
1092	0	0	0	1	2.671433624296598
1093	1	0	0	0	3.0274403882678693
1094	1	0	0	0	2.542997983237254
1095	1	0	0	0	2.477840766979434
1096	1	0	0	0	3.6972031558033867
1097	0	1	0	0	2.7120666825566353
1098	0	0	1	0	2.064797233146772
1099	0	0	0	1	3.8670237509641696
1100	0	1	0	0	2.2491027475360434
1101	0	0	1	0	2.358483089285141
1102	0	0	1	0	2.685174365919304
1103	0	0	1	0	2.3339315495922293
1104	0	0	0	1	2.2739295505730577
1105	0	1	0	0	2.6070734481205466
1106	0	0	1	0	3.6574020726712098
1107	0	0	0	1	3.1020951688958913
1108	1	0	0	0	4.635270489649825
1109	1	0	0	0	2.739509983243514
1110	0	1	0	0	1.9856073083554462
1111	0	0	1	0	3.1036213023532
1112	0	0	0	1	2.40783843628194
1113	1	0	0	0	2.8370445112137075
1114	1	0	0	0	2.0110295254159185
1115	1	0	0	0	2.063146019350963
1116	0	1	0	0	1.4202891854080486
1117	0	0	0	1	2.5487671041716604
1118	1	0	0	0	2.176436185792461
1119	0	1	0	0	2.5252482506233256
1120	0	0	1	0	3.4830342766493447
1121	0	0	0	1	2.6896244317487135
1122	0	1	0	0	2.455161300326914
1123	0	0	1	0	3.611256019110622
1124	0	0	1	0	2.0886076678103325
1125	0	0	1	0	2.9329757888487547
1126	0	0	1	0	2.4839381287000886
1127	0	0	1	0	2.4121532906952896
1128	0	0	0	1	2.5352760631214517
1129	0	1	0	0	2.936613313366106
1130	0	0	0	1	3.0111014576194997
1131	1	0	0	0	2.897973682579629
1132	1	0	0	0	3.7455295487720868
1133	1	0	0	0	2.549603692669657
1134	1	0	0	0	1.9215756212110129
1135	1	0	0	0	2.385144445665611
1136	1	0	0	0	2.6063262718456413
1137	1	0	0	0	2.8076180778938955
1138	1	0	0	0	2.449503307333442
1139	1	0	0	0	2.9394803375835985
1140	1	0	0	0	4.163884032524479
1141	1	0	0	0	3.028294277490878
1142	0	1	0	0	3.51632123328663
1143	0	0	0	1	2.698540504379695
1144	0	1	0	0	2.3972003739955148
1145	0	0	0	1	2.3524551720019735
1146	1	0	0	0	1.7863650172284264
1147	0	1	0	0	4.163771415004141
1148	0	0	0	1	3.4468904381218204
1149	1	0	0	0	4.093089557986421
1150	0	1	0	0	4.277773440607868
1151	0	0	0	1	3.791045723282878
1152	1	0	0	0	2.28976953349262
1153	1	0	0	0	4.424327948682295
1154	1	0	0	0	2.736137374959039
1155	0	1	0	0	1.9100025189133443
1156	0	0	0	1	2.4694569200768024
1157	0	1	0	0	2.400898005274
1158	0	0	0	1	2.207325510661459
1159	1	0	0	0	2.077997450959534
1160	1	0	0	0	1.332468260631651
1161	1	0	0	0	2.3687022822138637
1162	1	0	0	0	2.6714582338055606
1163	0	1	0	0	3.3245205355361254
1164	0	0	0	1	3.310716843709251
1165	0	1	0	0	4.363051177833686
1166	0	0	0	1	3.083999893435888
1167	1	0	0	0	2.6811741726734257
1168	1	0	0	0	2.9436499817639827
1169	1	0	0	0	3.0044716655008887
1170	0	1	0	0	1.8461256040300276
1171	0	0	0	1	1.8964782973100063
1172	0	1	0	0	3.843252201831486
1173	0	0	0	1	4.053184358694728
1174	1	0	0	0	1.7875986615280801
1175	1	0	0	0	2.6248828282340515
1176	1	0	0	0	3.5345118383359404
1177	0	1	0	0	3.495113791095699
1178	0	0	0	1	2.6298808871326522
1179	0	1	0	0	3.376592227705386
1180	0	0	0	1	3.056523583508868
1181	0	1	0	0	2.7479305048497915
1182	0	0	1	0	2.6919539531633148
1183	0	0	1	0	2.2801758089305655
1184	0	0	1	0	3.3638039930628123
1185	0	0	1	0	2.1640858885345695
1186	0	0	0	1	2.5976335338659244
1187	1	0	0	0	2.7326702662661737
1188	1	0	0	0	2.7961248427668606
1189	1	0	0	0	2.8745589517392705
1190	1	0	0	0	3.214139061527347
1191	0	1	0	0	3.088016260092286
1192	0	0	1	0	2.6560476602659397
1193	0	0	1	0	3.3214841238007358
1194	0	0	0	1	2.755408275942992
1195	0	1	0	0	3.502389671094497
1196	0	0	0	1	8.624978573538616
1197	0	1	0	0	6.415703062034771
1198	0	0	0	1	3.6537094512911734
1199	1	0	0	0	2.996524023404193
1200	1	0	0	0	3.890497382268837
1201	1	0	0	0	2.5356998254936394
1202	1	0	0	0	4.0374468536120665
1203	0	1	0	0	2.443972020949288
1204	0	0	0	1	2.420302084281427
1205	1	0	0	0	2.4894794559210425
1206	0	1	0	0	1.7657966731182544
1207	0	0	1	0	2.4846617310916974
1208	0	0	0	1	2.4981874416599905
1209	0	1	0	0	2.522290343748926
1210	0	0	0	1	2.481826821294261
1211	1	0	0	0	2.7353633024147688
1212	0	1	0	0	3.026176038948525
1213	0	0	0	1	2.7856873062590917
1214	0	1	0	0	2.145089608086338
1215	0	0	1	0	3.4148190807125687
1216	0	0	0	1	2.089107483858282
1217	1	0	0	0	6.378861264547175
1218	1	0	0	0	3.1175059641055984
1219	1	0	0	0	3.605643928534008
1220	1	0	0	0	3.425757939695887
1221	0	1	0	0	3.030378639955488
1222	0	0	0	1	4.431270310352216
1223	1	0	0	0	3.65904857756993
1224	1	0	0	0	5.115783639929538
1225	1	0	0	0	3.322803175285265
1226	1	0	0	0	7.30604768013607
1227	0	1	0	0	2.382335582549309
1228	0	0	1	0	1.548240683184199
1229	0	0	1	0	2.116939759018991
1230	0	0	1	0	3.74644829346316
1231	0	0	1	0	3.0832377178156585
1232	0	0	0	1	3.3735117281233316
1233	0	1	0	0	4.682280356105072
1234	0	0	0	1	4.575727965541301
1235	1	0	0	0	2.304893508084598
1236	0	1	0	0	3.6402618749873445
1237	0	0	1	0	4.103137802513344
1238	0	0	1	0	3.3461220243461725
1239	0	0	1	0	3.5945428085883404
1240	0	0	1	0	2.6171664542012048
1241	0	0	0	1	3.3995040294814025
1242	0	1	0	0	3.3274435845511143
1243	0	0	1	0	3.232105818645181
1244	0	0	1	0	3.8147463491614784
1245	0	0	1	0	3.1196565349669303
1246	0	0	1	0	3.714239653308281
1247	0	0	1	0	3.2449237070482586
1248	0	0	1	0	3.605229374289265
1249	0	0	1	0	3.7614778789078485
1250	0	0	0	1	2.7540489594384634
1251	0	1	0	0	1.6724775779598497
1252	0	0	0	1	1.9902240645345433
1253	1	0	0	0	2.0596578615459276
1254	1	0	0	0	8.120597761764374
1255	0	1	0	0	2.500823878230337
1256	0	0	1	0	3.166495822772624
1257	0	0	1	0	3.005874509084366
1258	0	0	0	1	3.3454972427582415
1259	1	0	0	0	3.3821812353134026
1260	0	1	0	0	3.485759073322757
1261	0	0	1	0	1.972550872057885
1262	0	0	1	0	2.215492792111315
1263	0	0	1	0	2.0038551046243773
1264	0	0	0	1	1.9754471060479704
1265	1	0	0	0	2.349049781911053
1266	0	1	0	0	3.3603725662612107
1267	0	0	1	0	3.172960403069649
1268	0	0	1	0	2.697694062457124
1269	0	0	1	0	3.8949844699594154
1270	0	0	0	1	4.024044803413398
1271	0	1	0	0	3.9533047644032187
1272	0	0	1	0	2.9152983603907545
1273	0	0	0	1	3.636572869317273
1274	1	0	0	0	1.7809290684958887
1275	1	0	0	0	2.332790413866293
1276	1	0	0	0	2.8738147968987646
1277	0	1	0	0	2.5969531970368145
1278	0	0	0	1	3.750824646782312
1279	1	0	0	0	2.085111302984559
1280	0	1	0	0	2.7354988636790947
1281	0	0	0	1	2.150849719447174
1282	0	1	0	0	1.7927286448975726
1283	0	0	1	0	3.1204173650642115
1284	0	0	0	1	1.5608680975698266
1285	0	1	0	0	2.053301544718678
1286	0	0	1	0	3.0711142438109142
1287	0	0	0	1	4.2601684887357445
1288	1	0	0	0	3.0544871946442447
1289	1	0	0	0	5.833310828165149
1290	1	0	0	0	3.03200139384207
1291	1	0	0	0	1.7129157275114835
1292	0	1	0	0	2.40094803095095
1293	0	0	1	0	2.7623011393193635
1294	0	0	1	0	2.405683865978092
1295	0	0	1	0	2.317931947956878
1296	0	0	1	0	2.5057569237072848
1297	0	0	1	0	1.789991780072296
1298	0	0	1	0	2.4499933988269795
1299	0	0	0	1	2.666241336426743
1300	1	0	0	0	4.720174712431522
1301	1	0	0	0	2.6372816195559303
1302	1	0	0	0	2.512258121233105
1303	1	0	0	0	4.909104488073221
1304	0	1	0	0	2.3569536080034075
1305	0	0	1	0	2.0249312207794334
1306	0	0	0	1	4.880703743109858
1307	1	0	0	0	1.5731040282588198
1308	1	0	0	0	2.3391657174391502
1309	1	0	0	0	2.981551490451238
1310	1	0	0	0	2.8682718323141336
1311	0	1	0	0	3.6070662386373513
1312	0	0	0	1	3.4095818319899354
1313	1	0	0	0	2.8352321218363823
1314	0	1	0	0	3.6617931753335373
1315	0	0	0	1	3.0123557334716766
1316	1	0	0	0	3.3057977992581318
1317	1	0	0	0	3.491826054916519
1318	1	0	0	0	3.2712154303270435
1319	1	0	0	0	2.9332249587127026
1320	1	0	0	0	2.511752713428759
1321	1	0	0	0	3.077484137282103
1322	1	0	0	0	3.0848016652127996
1323	1	0	0	0	4.3185794431603
1324	0	1	0	0	2.4084937347293986
1325	0	0	1	0	2.681902622659471
1326	0	0	1	0	3.0778932270260198
1327	0	0	0	1	4.945470490636912
1328	1	0	0	0	3.7791901039236615
1329	0	1	0	0	2.5791719985001507
1330	0	0	1	0	2.8348838318224256
1331	0	0	0	1	3.1640610459361684
1332	1	0	0	0	3.941838607427674
1333	0	1	0	0	3.4265895799656043
1334	0	0	1	0	2.883271517042525
1335	0	0	1	0	2.924800058193635
1336	0	0	1	0	3.386755097596462
1337	0	0	0	1	3.563853325374762
1338	1	0	0	0	4.471750391663601
1339	1	0	0	0	3.227830874137499
1340	0	1	0	0	1.3796117954256446
1341	0	0	0	1	2.947131356491478
1342	1	0	0	0	3.0857344251619687
1343	0	1	0	0	2.9398580038175433
1344	0	0	1	0	2.22325946024409
1345	0	0	1	0	4.046249747955354
1346	0	0	0	1	2.5879289637970793
1347	0	1	0	0	3.0730167579798375
1348	0	0	1	0	3.8332220210235834
1349	0	0	1	0	2.7826938120172815
1350	0	0	0	1	2.2987427011291235
1351	1	0	0	0	2.651999773782072
1352	0	1	0	0	3.584842949839033
1353	0	0	0	1	4.024519404321926
1354	0	1	0	0	3.0640226197858667
1355	0	0	0	1	1.8630900800483714
1356	0	1	0	0	3.2303925482750953
1357	0	0	0	1	2.837807500218275
1358	1	0	0	0	3.154291239834353
1359	1	0	0	0	2.8298345852175615
1360	0	1	0	0	2.982197807949031
1361	0	0	1	0	3.335632818033543
1362	0	0	0	1	3.7181415841388055
1363	1	0	0	0	2.7109578864869333
1364	0	1	0	0	2.4188582815127506
1365	0	0	0	1	2.4004434652971285
1366	0	1	0	0	2.535416407617106
1367	0	0	0	1	2.3180621446082252
1368	0	1	0	0	3.410215680139176
1369	0	0	0	1	2.4616069305374464
1370	0	1	0	0	2.179444254401785
1371	0	0	1	0	1.997595944114402
1372	0	0	0	1	2.042739372460382
1373	1	0	0	0	2.073131495286001
1374	0	1	0	0	6.991244629013015
1375	0	0	0	1	4.4245287638818676
1376	0	1	0	0	3.5033188201188907
1377	0	0	1	0	3.5463626356620086
1378	0	0	1	0	3.9349996502718043
1379	0	0	0	1	2.683532249858336
1380	0	1	0	0	3.6801597704139164
1381	0	0	1	0	3.778280319997116
1382	0	0	1	0	4.156862023439388
1383	0	0	0	1	2.55699109396307
1384	0	1	0	0	3.1466794689261155
1385	0	0	0	1	3.0338713486375988
1386	0	1	0	0	4.489172322960472
1387	0	0	1	0	2.132655712475321
1388	0	0	1	0	1.3188020591939165
1389	0	0	0	1	3.099556143591006
1390	1	0	0	0	2.2920271381619903
1391	1	0	0	0	3.3616192254306463
1392	1	0	0	0	1.940372967148263
1393	0	1	0	0	2.1626902901787526
1394	0	0	0	1	3.5357884844640832
1395	0	1	0	0	2.4719675587058743
1396	0	0	0	1	3.967529868659446
1397	1	0	0	0	2.8391324516517518
1398	1	0	0	0	5.509879808536457
1399	0	1	0	0	2.554588540211175
1400	0	0	1	0	1.8027744666553516
1401	0	0	1	0	2.592514267169038
1402	0	0	1	0	2.290053247185775
1403	0	0	0	1	2.81590557546287
1404	0	1	0	0	2.958631978418255
1405	0	0	1	0	2.7533784645488573
1406	0	0	1	0	3.32488589368855
1407	0	0	0	1	3.4900543624116462
1408	1	0	0	0	2.781837075389958
1409	1	0	0	0	3.3485366048970704
1410	1	0	0	0	1.5475119531811419
1411	0	1	0	0	3.2620202704684567
1412	0	0	0	1	3.0628794684093936
1413	0	1	0	0	2.594465675402235
1414	0	0	1	0	2.78723189644602
1415	0	0	0	1	4.2451361123512985
1416	1	0	0	0	2.4383435319287616
1417	0	1	0	0	3.3824052160921956
1418	0	0	1	0	2.6652590907697724
1419	0	0	1	0	2.265779464905832
1420	0	0	1	0	3.3161546156101505
1421	0	0	1	0	2.9946207054536154
1422	0	0	0	1	2.59032146795249
1423	0	1	0	0	2.5287482383931286
1424	0	0	1	0	3.625779321153288
1425	0	0	1	0	4.30807411450401
1426	0	0	1	0	3.6392365487602225
1427	0	0	1	0	3.6423542210575053
1428	0	0	1	0	3.2143955012819383
1429	0	0	1	0	2.5429385903489274
1430	0	0	0	1	2.515290053211843
1431	1	0	0	0	3.246589613188677
1432	1	0	0	0	3.3703205192113805
1433	0	1	0	0	2.7759514582734224
1434	0	0	0	1	2.792257223566212
1435	1	0	0	0	2.4612190606896522
1436	0	1	0	0	5.320853970842685
1437	0	0	1	0	2.9658672600238947
1438	0	0	1	0	3.5230512045399642
1439	0	0	0	1	1.698803538880301
1440	0	1	0	0	2.8251930647283365
1441	0	0	0	1	2.7392080464513597
1442	1	0	0	0	2.6696306322364483
1443	1	0	0	0	3.1050043993238092
1444	0	1	0	0	2.863065665983394
1445	0	0	0	1	2.605375983740468
1446	1	0	0	0	2.949804544897018
1447	0	1	0	0	3.1789642442851385
1448	0	0	1	0	2.1490576243453017
1449	0	0	1	0	2.527318179282606
1450	0	0	0	1	1.7929570835298922
1451	1	0	0	0	3.2272405851474475
1452	0	1	0	0	2.25665945784529
1453	0	0	1	0	2.2164874024369854
1454	0	0	0	1	1.6741942956446534
1455	1	0	0	0	2.890986448725344
1456	1	0	0	0	3.552180326434201
1457	1	0	0	0	3.5892178307300044
1458	1	0	0	0	3.736534199741144
1459	0	1	0	0	1.9844356485344923
1460	0	0	0	1	1.773831695835025
1461	1	0	0	0	3.379922615044062
1462	0	1	0	0	2.9089122518090176
1463	0	0	0	1	3.2770984986212244
1464	1	0	0	0	1.9961449004001497
1465	0	1	0	0	2.4126579292284718
1466	0	0	0	1	3.597048750823937
1467	0	1	0	0	2.199926714968791
1468	0	0	1	0	1.573152142040813
1469	0	0	1	0	1.365039945464097
1470	0	0	1	0	1.4622171361604654
1471	0	0	1	0	1.6336461477468995
1472	0	0	1	0	1.6903935025376733
1473	0	0	0	1	1.7234871820430093
1474	1	0	0	0	1.7801573793947827
1475	1	0	0	0	1.5900230798824573
1476	1	0	0	0	1.6772764124581974
1477	1	0	0	0	1.415205906676579
1478	0	1	0	0	1.6145290930873115
1479	0	0	0	1	1.9231398941642193
1480	1	0	0	0	3.2024451293705876
1481	0	1	0	0	2.463061374351607
1482	0	0	1	0	4.081462612219323
1483	0	0	1	0	2.4855576308008525
1484	0	0	1	0	2.0081058515927688
1485	0	0	0	1	2.112818447541342
1486	1	0	0	0	2.4800320004858474
1487	0	1	0	0	2.4944433611990444
1488	0	0	1	0	2.9109923668285256
1489	0	0	0	1	2.445676808709204
1490	0	1	0	0	3.889544946775401
1491	0	0	0	1	3.9619194297579887
1492	1	0	0	0	3.9758572930853506
1493	0	1	0	0	4.148201788820495
1494	0	0	1	0	3.3799158494532957
1495	0	0	1	0	4.083657415500015
1496	0	0	0	1	7.68483956042385
1497	1	0	0	0	1.8139350993724377
1498	0	1	0	0	2.0483777485486816
1499	0	0	0	1	3.1615676611239536
1500	0	1	0	0	2.248919862698317
1501	0	0	0	1	2.9144224325974215
1502	0	1	0	0	4.783540662543692
1503	0	0	1	0	3.2723465152381555
1504	0	0	0	1	3.5650582528933574
1505	1	0	0	0	1.5441645078611546
1506	1	0	0	0	4.229586840497357
1507	0	1	0	0	1.8180594552985554
1508	0	0	1	0	2.6444148554035634
1509	0	0	0	1	3.0328321767157584
1510	1	0	0	0	2.5919949096008206
1511	1	0	0	0	2.332357360347893
1512	1	0	0	0	4.694236796235234
1513	0	1	0	0	3.267532468713849
1514	0	0	1	0	2.763400947915893
1515	0	0	0	1	3.1911900013978327
1516	0	1	0	0	2.9072624043052406
1517	0	0	1	0	2.085915112770747
1518	0	0	1	0	2.170821519549844
1519	0	0	1	0	2.160077441049938
1520	0	0	0	1	1.9244675674209164
1521	1	0	0	0	4.273326564424019
1522	1	0	0	0	3.7040408388217307
1523	1	0	0	0	2.4832155261350555
1524	0	1	0	0	2.3519523740753963
1525	0	0	0	1	2.831639646003946
1526	0	1	0	0	3.1512150130710497
1527	0	0	1	0	2.595577912733902
1528	0	0	1	0	2.1378562007564015
1529	0	0	1	0	2.0845279399030208
1530	0	0	0	1	2.1584382086786222
1531	1	0	0	0	2.1800728261056683
1532	0	1	0	0	2.5546353910828996
1533	0	0	0	1	2.1864886660751393
1534	0	1	0	0	2.7585005631726176
1535	0	0	0	1	2.8165180234506617
1536	0	1	0	0	2.33168532423254
1537	0	0	1	0	2.3370155371422103
1538	0	0	1	0	4.589220065101462
1539	0	0	1	0	4.6731126332449096
1540	0	0	1	0	1.571713311704477
1541	0	0	1	0	1.8774137135288793
1542	0	0	1	0	2.613612177000598
1543	0	0	1	0	2.8215986562337307
1544	0	0	0	1	2.8411942910772026
1545	1	0	0	0	2.634410517550023
1546	1	0	0	0	5.4151223510172075
1547	0	1	0	0	1.8349388553540078
1548	0	0	0	1	2.5984044127567243
1549	1	0	0	0	3.9861862308270832
1550	1	0	0	0	4.876535664247963
1551	1	0	0	0	2.6397072378365376
1552	1	0	0	0	2.637829613390434
1553	1	0	0	0	7.374322048897504
1554	0	1	0	0	1.8290329450341953
1555	0	0	0	1	2.7638488606375886
1556	1	0	0	0	2.9455359388295763
1557	1	0	0	0	3.2313774983307684
1558	0	1	0	0	2.783548815144802
1559	0	0	1	0	2.3818941534591622
1560	0	0	1	0	3.0887714192566866
1561	0	0	1	0	2.9522699342319156
1562	0	0	1	0	2.774263348493003
1563	0	0	0	1	3.4786359466477474
1564	0	1	0	0	3.2223203782669594
1565	0	0	0	1	3.124086605670741
1566	1	0	0	0	3.635114244191287
1567	1	0	0	0	2.34584086749475
1568	0	1	0	0	3.3893086088947055
1569	0	0	1	0	2.8271889864353463
1570	0	0	0	1	3.3585401776084343
1571	1	0	0	0	2.4792684715161326
1572	1	0	0	0	1.8986358196053068
1573	1	0	0	0	3.5932832307410427
1574	1	0	0	0	3.839944256043237
1575	1	0	0	0	2.981219243706252
1576	1	0	0	0	3.3554077070813335
1577	1	0	0	0	3.3615060381911093
1578	1	0	0	0	4.410380400283264
1579	0	1	0	0	2.5287685954783607
1580	0	0	1	0	3.6180743712253833
1581	0	0	0	1	1.5667592528333498
1582	1	0	0	0	1.9448768527607498
1583	1	0	0	0	2.44308383812271
1584	0	1	0	0	2.5088452040575935
1585	0	0	1	0	4.379847913301758
1586	0	0	0	1	1.826373361451535
1587	1	0	0	0	2.1828953060136285
1588	0	1	0	0	2.548991484500106
1589	0	0	0	1	2.7835345768018773
1590	0	1	0	0	2.6137804903979083
1591	0	0	1	0	2.9312211634069407
1592	0	0	1	0	1.973183498146006
1593	0	0	1	0	3.3699298172415038
1594	0	0	1	0	3.3017657894650854
1595	0	0	1	0	3.052665826625709
1596	0	0	1	0	2.890712486533989
1597	0	0	1	0	3.611533882477243
1598	0	0	1	0	3.731847595569064
1599	0	0	1	0	3.4045527956573394
1600	0	0	1	0	3.5090635785957978
1601	0	0	1	0	4.229802813600532
1602	0	0	0	1	3.1549295499152903
1603	1	0	0	0	2.4904083757786846
1604	1	0	0	0	1.9037386505879694
1605	1	0	0	0	2.9027219282499814
1606	1	0	0	0	3.12750306839416
1607	0	1	0	0	3.2539427563049004
1608	0	0	1	0	3.6320664798688806
1609	0	0	1	0	3.4571109981141723
1610	0	0	1	0	3.3507400855780927
1611	0	0	1	0	3.0552539508598002
1612	0	0	1	0	3.9073687316584707
1613	0	0	1	0	4.238344432184067
1614	0	0	1	0	3.5535662111250423
1615	0	0	1	0	3.7513464231740143
1616	0	0	1	0	3.248529654927628
1617	0	0	0	1	3.8492031547524377
1618	1	0	0	0	1.6671493645635707
1619	1	0	0	0	2.460865205539657
1620	0	1	0	0	1.6747354895494022
1621	0	0	0	1	1.633377200617473
1622	0	1	0	0	1.578034335453464
1623	0	0	0	1	1.8991435262345928
1624	0	1	0	0	3.827282824887747
1625	0	0	0	1	2.969474053248736
1626	1	0	0	0	3.009205548413683
1627	1	0	0	0	2.065694534955223
1628	1	0	0	0	2.5632114742081367
1629	0	1	0	0	2.2670178763600672
1630	0	0	1	0	2.2873967451415904
1631	0	0	0	1	1.931972252314718
1632	0	1	0	0	4.838880110759916
1633	0	0	0	1	2.5937508397607743
1634	1	0	0	0	4.063049500283184
1635	1	0	0	0	5.717053645904253
1636	1	0	0	0	4.544199163655787
1637	1	0	0	0	2.1975821536233813
1638	1	0	0	0	3.597371309518214
1639	1	0	0	0	4.710620691845207
1640	1	0	0	0	2.6306780511992476
1641	0	1	0	0	4.222015283656165
1642	0	0	1	0	2.8103307345418136
1643	0	0	1	0	2.7259919854820436
1644	0	0	0	1	3.070387063235845
1645	1	0	0	0	2.925602201584792
1646	0	1	0	0	3.2526041115575293
1647	0	0	0	1	4.259348875686326
1648	0	1	0	0	2.1065093636740717
1649	0	0	0	1	3.433885170981605
1650	0	1	0	0	3.508676698198071
1651	0	0	1	0	4.751525561181532
1652	0	0	0	1	2.692633695465319
1653	0	1	0	0	3.1874514775410465
1654	0	0	0	1	3.0034445456657664
1655	1	0	0	0	2.506372828253117
1656	0	1	0	0	2.8250377918030583
1657	0	0	0	1	3.8156656593975686
1658	1	0	0	0	3.263599410766685
1659	1	0	0	0	3.40708831808923
1660	1	0	0	0	2.375319143004365
1661	1	0	0	0	2.7482763438742266
1662	1	0	0	0	4.005403344621081
1663	1	0	0	0	2.8769091724892824
1664	1	0	0	0	2.953388068401706
1665	1	0	0	0	3.8666074639855923
1666	1	0	0	0	2.7714126223561486
1667	1	0	0	0	2.634475584835569
1668	1	0	0	0	3.977485263241355
1669	1	0	0	0	2.348609758967056
1670	1	0	0	0	3.6978503554232476
1671	1	0	0	0	2.0438994776075674
1672	1	0	0	0	1.8404428133242734
1673	0	1	0	0	2.735749395722002
1674	0	0	0	1	2.21006008338862
1675	1	0	0	0	3.036345789354829
1676	0	1	0	0	2.431310201128188
1677	0	0	1	0	2.3096207479484394
1678	0	0	0	1	4.339315491891617
1679	1	0	0	0	5.1655842214334005
1680	0	1	0	0	3.6582002451060522
1681	0	0	0	1	1.8945552434286055
1682	1	0	0	0	6.206987741238329
1683	0	1	0	0	4.394555355794148
1684	0	0	1	0	5.193464312918002
1685	0	0	0	1	4.2730644093745225
1686	1	0	0	0	4.75322880350569
1687	0	1	0	0	2.9893180179624745
1688	0	0	0	1	3.124855721253001
1689	1	0	0	0	7.282553377010108
1690	1	0	0	0	6.372207191399808
1691	1	0	0	0	3.3928826771382083
1692	1	0	0	0	3.517754825782183
1693	1	0	0	0	2.6426921881710235
1694	0	1	0	0	2.6470285062721457
1695	0	0	0	1	2.117577036404861
1696	0	1	0	0	3.353949250373593
1697	0	0	1	0	3.0355136575581496
1698	0	0	0	1	3.776385171475779
1699	0	1	0	0	2.4865777322111624
1700	0	0	0	1	2.6588442737214546
1701	0	1	0	0	3.7602596425203436
1702	0	0	0	1	3.630650693401907
1703	1	0	0	0	4.525087765776777
1704	0	1	0	0	3.41872119200491
1705	0	0	1	0	3.170539997873834
1706	0	0	0	1	3.2619388592430814
1707	1	0	0	0	3.921968648543939
1708	0	1	0	0	3.8701040979420758
1709	0	0	1	0	2.35703226281782
1710	0	0	0	1	2.385200760339774
1711	1	0	0	0	3.684205111542178
1712	1	0	0	0	3.204290696198583
1713	0	1	0	0	2.9867728825766484
1714	0	0	0	1	4.117212746690611
1715	1	0	0	0	2.1805707302910182
1716	1	0	0	0	2.8324222602007096
1717	0	1	0	0	2.9143321774475597
1718	0	0	0	1	2.9884660829630425
1719	1	0	0	0	4.152675634340425
1720	0	1	0	0	2.5879823086135856
1721	0	0	1	0	4.30937837782671
1722	0	0	0	1	3.06531753720384
1723	1	0	0	0	4.228380013839
1724	1	0	0	0	3.8067449955970947
1725	0	1	0	0	2.2816072161284406
1726	0	0	0	1	3.6044356732614427
1727	0	1	0	0	3.6143034185566223
1728	0	0	1	0	3.69374581361982
1729	0	0	1	0	3.2250975199598435
1730	0	0	1	0	3.0441401385243987
1731	0	0	0	1	1.9503182549999605
1732	1	0	0	0	3.7674284220330536
1733	0	1	0	0	4.8977661440877975
1734	0	0	0	1	2.777778595714756
1735	0	1	0	0	3.4372362420019855
1736	0	0	0	1	2.451412071336829
1737	1	0	0	0	2.9260755081515244
1738	1	0	0	0	4.3310040474270535
1739	0	1	0	0	5.99317422765954
1740	0	0	0	1	2.998892109604037
1741	0	1	0	0	3.0513801022933236
1742	0	0	1	0	3.5411739564312996
1743	0	0	1	0	4.42963336914358
1744	0	0	1	0	3.2679973083673564
1745	0	0	0	1	4.081025653767591
1746	1	0	0	0	3.1935848226568173
1747	0	1	0	0	2.0748186111999356
1748	0	0	0	1	2.560773015894546
1749	0	1	0	0	2.5810875403901874
1750	0	0	0	1	2.822929588638343
1751	1	0	0	0	2.4500988914468076
1752	0	1	0	0	3.805425626801722
1753	0	0	1	0	2.2790885531256664
1754	0	0	0	1	3.650072153145592
1755	1	0	0	0	3.705406947693108
1756	1	0	0	0	2.696012784841638
1757	1	0	0	0	3.4954154308483463
1758	1	0	0	0	3.339809575503611
1759	1	0	0	0	2.291627933993291
1760	1	0	0	0	4.164549503877272
1761	0	1	0	0	3.529574341802549
1762	0	0	1	0	6.243266676809986
1763	0	0	0	1	5.609756914995098
1764	0	1	0	0	3.537210788286544
1765	0	0	0	1	2.8368952565217924
1766	1	0	0	0	2.40860957949849
1767	1	0	0	0	3.75052375641914
1768	1	0	0	0	3.0951672583144556
1769	1	0	0	0	3.479543361309949
1770	1	0	0	0	2.684588323834558
1771	1	0	0	0	3.074344820977041
1772	1	0	0	0	4.831591326434358
1773	1	0	0	0	3.2743665332857956
1774	0	1	0	0	2.325872576360605
1775	0	0	0	1	2.828713766269675
1776	1	0	0	0	4.062156078420399
1777	0	1	0	0	4.245246416553851
1778	0	0	0	1	2.228199690248126
1779	0	1	0	0	1.9537645616189387
1780	0	0	0	1	2.6146370309327738
1781	1	0	0	0	9.474882990723522
1782	0	1	0	0	2.84042648766415
1783	0	0	0	1	2.909243394785727
1784	0	1	0	0	3.307865159704179
1785	0	0	0	1	3.9480526489161023
1786	1	0	0	0	2.8824264973879408
1787	1	0	0	0	3.452060022781503
1788	1	0	0	0	2.4554614144055797
1789	0	1	0	0	2.5449286563698124
1790	0	0	0	1	2.8726335641182206
1791	1	0	0	0	3.678977758505005
1792	0	1	0	0	3.724652210395214
1793	0	0	1	0	3.716493164819771
1794	0	0	0	1	2.8409809999854945
1795	0	1	0	0	2.2341590028324783
1796	0	0	0	1	2.710741466466563
1797	0	1	0	0	1.962434228269703
1798	0	0	1	0	2.415485632540566
1799	0	0	0	1	2.629560265526406
1800	1	0	0	0	1.9420666131961593
1801	1	0	0	0	4.199929077984445
1802	0	1	0	0	2.37993718456084
1803	0	0	1	0	2.8950978993843397
1804	0	0	0	1	2.0845490086488963
1805	0	1	0	0	2.114559389756524
1806	0	0	1	0	4.568300660127456
1807	0	0	0	1	3.0847936347122937
1808	0	1	0	0	2.692641151197657
1809	0	0	1	0	2.882787594178827
1810	0	0	1	0	4.093618067759128
1811	0	0	0	1	2.825754193329928
1812	1	0	0	0	3.4458232114740075
1813	1	0	0	0	2.9955374657646976
1814	1	0	0	0	2.2385115620325977
1815	0	1	0	0	3.01792325179512
1816	0	0	0	1	3.2811566334017264
1817	0	1	0	0	3.5809390140097643
1818	0	0	0	1	3.899857710068382
1819	1	0	0	0	2.5689155417393796
1820	0	1	0	0	3.267024370752658
1821	0	0	0	1	2.722510960605324
1822	1	0	0	0	2.4417814717145085
1823	0	1	0	0	2.917043377839563
1824	0	0	0	1	8.874176177332826
1825	1	0	0	0	1.8772637461327297
1826	1	0	0	0	3.332303130773648
1827	1	0	0	0	3.078281269331917
1828	1	0	0	0	2.9063002272208567
1829	1	0	0	0	3.125886848816373
1830	1	0	0	0	2.0598179966198034
1831	1	0	0	0	2.1319704906621078
1832	1	0	0	0	1.4648849262066268
1833	1	0	0	0	4.961062872648832
1834	1	0	0	0	2.504682201168687
1835	0	1	0	0	2.3967780797069795
1836	0	0	0	1	2.1064436553416184
1837	0	1	0	0	2.181789037405512
1838	0	0	1	0	2.111182869827418
1839	0	0	0	1	2.840033719994403
1840	1	0	0	0	2.34272783195185
1841	0	1	0	0	2.4172346416921595
1842	0	0	0	1	3.397616850343636
1843	0	1	0	0	2.6518731515746077
1844	0	0	0	1	2.763241429803325
1845	0	1	0	0	3.320376000879821
1846	0	0	1	0	5.547903487659008
1847	0	0	1	0	2.7901630390884757
1848	0	0	0	1	2.3710765733597703
1849	1	0	0	0	7.275641708327697
1850	0	1	0	0	3.734494634633303
1851	0	0	1	0	2.443853930006949
1852	0	0	1	0	2.893188897246581
1853	0	0	0	1	3.357760618941533
1854	1	0	0	0	2.890776271907487
1855	1	0	0	0	3.064319743758658
1856	0	1	0	0	2.9866765661267625
1857	0	0	0	1	1.0
1858	1	0	0	0	2.9103543725326153
1859	0	1	0	0	3.828710354497752
1860	0	0	0	1	2.404120227768715
1861	0	1	0	0	3.2352147107370963
1862	0	0	0	1	3.190108224437892
1863	1	0	0	0	2.3664441170740433
1864	1	0	0	0	2.5730032687113975
1865	1	0	0	0	2.3341118459592036
1866	0	1	0	0	3.171188322350089
1867	0	0	1	0	2.140809386603203
1868	0	0	0	1	3.2329154897890633
1869	0	1	0	0	2.4466950852977805
1870	0	0	0	1	2.947556234412022
1871	0	1	0	0	2.229574575727327
1872	0	0	0	1	4.528131690612442
1873	1	0	0	0	1.9717959422197162
1874	1	0	0	0	3.4974601666818588
1875	0	1	0	0	3.7987353567443236
1876	0	0	0	1	4.287537556362843
1877	1	0	0	0	8.273218172494987
1878	0	1	0	0	2.6975212011859533
1879	0	0	1	0	3.027041484975757
1880	0	0	0	1	2.6161385746201216
1881	1	0	0	0	4.85825917275708
1882	1	0	0	0	3.3793125209245023
1883	0	1	0	0	3.7674549050982997
1884	0	0	1	0	2.0339576114194293
1885	0	0	1	0	2.7482446066385267
1886	0	0	0	1	2.568676116743726
1887	1	0	0	0	1.7231532344289322
1888	0	1	0	0	2.5735238954457
1889	0	0	1	0	2.9901350497420287
1890	0	0	1	0	2.966210108788214
1891	0	0	1	0	2.599309745369605
1892	0	0	0	1	4.089575777312823
1893	0	1	0	0	3.836397789351822
1894	0	0	1	0	2.187160613525969
1895	0	0	0	1	3.071057957564151
1896	1	0	0	0	2.3517070345937263
1897	1	0	0	0	2.6094330642126606
1898	1	0	0	0	3.0104870399852826
1899	1	0	0	0	2.062587908484907
1900	1	0	0	0	2.922839975494099
1901	1	0	0	0	2.5112126781899478
1902	0	1	0	0	3.936302190812458
1903	0	0	0	1	3.0332331797417083
1904	1	0	0	0	2.59068577100823
1905	0	1	0	0	1.865562701072018
1906	0	0	1	0	1.7620347384687625
1907	0	0	0	1	1.8751344005069033
1908	1	0	0	0	6.415471035770836
1909	1	0	0	0	2.7778871140187795
1910	1	0	0	0	2.467461267861017
1911	1	0	0	0	2.7747958512449746
1912	0	1	0	0	2.738734048638221
1913	0	0	0	1	2.316824259665766
1914	1	0	0	0	4.482646800638447
1915	1	0	0	0	2.8537604718988807
1916	0	1	0	0	2.6639989288500283
1917	0	0	0	1	2.0721408810020208
1918	1	0	0	0	2.3749623545014864
1919	0	1	0	0	1.6438457947073257
1920	0	0	0	1	1.561472180278595
1921	0	1	0	0	4.814676806783586
1922	0	0	1	0	5.754789633010315
1923	0	0	1	0	3.6321511554683727
1924	0	0	1	0	5.0228663288670194
1925	0	0	1	0	4.354964069918769
1926	0	0	1	0	3.4621921348145586
1927	0	0	1	0	3.6347865173299962
1928	0	0	0	1	2.5200593652658663
1929	1	0	0	0	1.503522182628968
1930	0	1	0	0	4.4739397259653995
1931	0	0	1	0	3.526946203026589
1932	0	0	0	1	5.378250986807102
1933	1	0	0	0	3.112627037980451
1934	1	0	0	0	2.7962402254056835
1935	1	0	0	0	4.140144184223742
1936	1	0	0	0	4.87525100285645
1937	0	1	0	0	3.1015467789396465
1938	0	0	0	1	2.6142538941715787
1939	1	0	0	0	3.1837649934760726
1940	0	1	0	0	2.947151459398399
1941	0	0	1	0	2.7599213916448035
1942	0	0	0	1	3.9133638756591758
1943	1	0	0	0	3.986123082748311
1944	1	0	0	0	4.320174314163657
1945	1	0	0	0	3.0706467524621415
1946	1	0	0	0	2.8808028082935415
1947	0	1	0	0	2.5774437166451283
1948	0	0	0	1	3.0244084115520535
1949	0	1	0	0	2.183602303207312
1950	0	0	1	0	4.3648964084641095
1951	0	0	0	1	3.0465400439475356
1952	1	0	0	0	3.5772660693140477
1953	1	0	0	0	2.203824526726776
1954	1	0	0	0	3.7502948147341475
1955	1	0	0	0	1.795658374484352
1956	1	0	0	0	5.196857705150321
1957	1	0	0	0	2.8897330553625333
1958	1	0	0	0	2.658743209092255
1959	1	0	0	0	2.284404273279504
1960	0	1	0	0	3.9627646993639587
1961	0	0	1	0	2.415823692262453
1962	0	0	0	1	2.579054375130629
1963	0	1	0	0	3.0184163388298124
1964	0	0	1	0	6.300539949756068
1965	0	0	1	0	9.368788622248161
1966	0	0	0	1	3.5417468177476112
1967	0	1	0	0	3.3108707038281513
1968	0	0	1	0	4.5112977294212095
1969	0	0	1	0	3.9074288376993103
1970	0	0	0	1	4.851555733756467
1971	0	1	0	0	2.8047002699629204
1972	0	0	1	0	1.8609943339530706
1973	0	0	0	1	3.67607924625123
1974	1	0	0	0	1.7224535584967213
1975	0	1	0	0	8.755570106970954
1976	0	0	1	0	3.457931664416157
1977	0	0	0	1	3.2039579359460815
1978	0	1	0	0	3.00216651783673
1979	0	0	0	1	2.911550686774756
1980	1	0	0	0	3.1230213535737668
1981	0	1	0	0	6.6382380013230655
1982	0	0	1	0	7.868850403810869
1983	0	0	1	0	5.31452357727786
1984	0	0	1	0	5.6811783487043535
1985	0	0	1	0	6.634276993624653
1986	0	0	1	0	5.006353975283076
1987	0	0	1	0	7.249350651802483
1988	0	0	1	0	4.3382865019961105
1989	0	0	1	0	3.022721039983638
1990	0	0	1	0	5.284614080406861
1991	0	0	1	0	4.88012651143589
1992	0	0	1	0	5.049513361175065
1993	0	0	1	0	5.839570726588301
1994	0	0	1	0	3.4723534706742516
1995	0	0	1	0	2.1956938749280313
1996	0	0	1	0	4.893359337685066
1997	0	0	1	0	6.367030302609291
1998	0	0	1	0	5.467103467351455
1999	0	0	1	0	5.346506190338677
[truncated: 158 more rows]
