# Supplementary material for: Bioinformatic Assessment of Factors Affecting the Correlation between Protein Abundance and Elongation Efficiency in Prokaryotes
Source: Int J Mol Sci. 2022 Oct 9;23(19):11996. doi: 10.3390/ijms231911996 (PMC9570070; doi:10.3390/ijms231911996)
Supplement: Supplementary file 1 [file ijms-23-11996-s001.zip › EloE/output_folder/Thermococcus_gammatolerans_EJ3_593117/thermococcus gammatolerans ej3_ribpos.txt]

Positions of ribosomal genes thermococcus gammatolerans ej3
318	410	1150	1152	1177	1340	1469	1534	1551	1594	1599	1724	1764	1799	1811	1820	1825	1831	1832	1893	1919	1940	1945	1951	1955	1978	1979	1989	2016	2028	2029	2035	2040	2045	2055	2060	2062	2065	2067	2068	2075	2080	2081	2084	2088	2090	2094	2103	2105	2106	2107	2110	2116	2117	2120	2124	2131	2132	2133	2138	2144	2147	2149	2151	2155	
18	28	50	91	99	142	157	230	235	254	258	263	321	341	416	420	438	450	454	456	463	587	614	673	690	699	701	795	861	868	942	960	995	1016	1141	1200	1293	1327	1353	1362	1376	1445	1450	1479	1620	1692	1743	1757	1794	1826	1844	1902	1932	1987	2000	2013	2043	2051	2058	2067	2098	2130	2144	2145	2154	
3	10	11	16	23	27	30	33	64	93	94	101	113	126	171	174	175	189	191	194	253	265	279	342	377	392	412	416	435	449	500	524	532	534	602	612	617	673	683	741	793	834	839	942	978	983	987	1002	1036	1052	1093	1156	1187	1233	1307	1422	1543	1664	1705	1735	1832	1913	1999	2036	2131	
227	258	374	390	735	738	797	971	1034	1064	1263	1330	1368	1376	1434	1601	1604	1619	1669	1747	1752	1781	1825	1836	1837	1867	1898	1927	1933	1939	1972	1978	1979	1988	1989	1999	2003	2011	2015	2016	2031	2032	2042	2043	2044	2049	2061	2072	2073	2080	2091	2099	2122	2130	2140	2141	2144	2147	2149	2150	2151	2152	2153	2154	2157	
15	16	18	41	57	72	110	116	125	126	127	214	263	274	347	415	505	507	509	522	529	570	650	733	746	754	834	861	959	1012	1084	1176	1181	1222	1252	1264	1408	1462	1471	1501	1614	1645	1655	1659	1668	1688	1711	1746	1809	1836	1868	1904	1922	1948	1985	1987	2032	2057	2067	2084	2100	2133	2135	2146	2155	
