# Supplementary material for: Bioinformatic Assessment of Factors Affecting the Correlation between Protein Abundance and Elongation Efficiency in Prokaryotes
Source: Int J Mol Sci. 2022 Oct 9;23(19):11996. doi: 10.3390/ijms231911996 (PMC9570070; doi:10.3390/ijms231911996)
Supplement: Supplementary file 1 [file ijms-23-11996-s001.zip › EloE/output_folder/Yersinia_pestis_CO92_214092/yersinia pestis co92_all.txt]

Index = 1
#	Number	EEI	locus_tag	Name	Prot	Note
1	1386	1,0000e+00	YPO1423a	rmf	putative ribosome modulation factor	Similar to Escherichia coli ribosome modulation
2	4058	1,0043e+00	YPO_RS00295	yscA	type III secretion system protein YscA	Derived by automated computational analysis using
3	737	1,0493e+00	YPO0754	-	putative membrane protein	Similar to Escherichia coli hypothetical protein
4	1822	1,0675e+00	YPO1872	-	conserved hypothetical protein	Similar to the N-terminal region of Escherichia coli
5	3635	1,0678e+00	YPO3738	-	hypothetical protein	no significant database hits
6	956	1,0685e+00	YPO0980	-	putative phage protein (partial)	Very weak similarity to Sheep pulmonary adenomatosis
7	263	1,0726e+00	YPO0268	-	type III secretion system apparatus protein	Similar to Erwinia amylovora HrpO TR:Q46643
8	1852	1,0833e+00	YPO1904	-	putative transcriptional regulator	Similar to the previously sequenced Yersinia pestis
9	110	1,1010e+00	YPO0113	-	hypothetical protein	No significant database hits
10	2259	1,1206e+00	YPO2321	-	putative phage protein	Similar to bacteriophage N15 protein gp49 TR:O64357
11	302	1,1341e+00	YPO0307	-	hypothetical protein	No significant database hits
12	3984	1,1376e+00	YPO4106	-	hypothetical protein	no significant database hits
13	1854	1,1430e+00	YPO1905a	-	hypothetical protein	Previously sequenced as Yersinia pestis hypothetical
14	990	1,1439e+00	YPO1014a	-	prepilin peptidase (partial)	Similar to the C-terminal regions of Escherichia
15	3130	1,1445e+00	YPO3226	-	putative membrane protein	Similar to bacteriophage PS3 Gp13 TR:O80283
16	3064	1,1448e+00	YPO3159	-	hypothetical protein	no significant database hits
17	1818	1,1459e+00	YPO1868	-	hypothetical protein	Weakly similar to the C-terminal region of
18	68	1,1470e+00	YPO0069	-	hypothetical protein	No significant database hits
19	1064	1,1494e+00	YPO1087	-	putative prophage protein	Similar to plasmid proteins. Similar to Xylella
20	4191	1,1514e+00	YPO_RS00960	caf1R	F1 operon transcriptional regulator Caf1R	Derived by automated computational analysis using
21	1847	1,1525e+00	YPO1899	-	hypothetical protein	Similar to the N-terminal region of Rattus
22	732	1,1589e+00	YPO0748	-	hypothetical protein	Poor database hits to the full length CDS. Weakly
23	2322	1,1590e+00	YPO2384	-	hypothetical protein	No significant database hits. Doubtful CDS
24	2129	1,1828e+00	YPO2189	-	hypothetical protein	No significant database matches. Similar to CDS
25	2255	1,1836e+00	YPO2317	-	hypothetical protein	No significant database hits. Doubtful CDS
26	2343	1,1848e+00	YPO2405	-	hypothetical protein	No significant database hits. Doubtful CDS
27	1052	1,1875e+00	YPO1076	-	hypothetical protein	no significant database hits
28	1973	1,1899e+00	YPO2027a	-	hypothetical protein	Doubtful CDS. No significant database hits
29	2787	1,1901e+00	YPO2866	-	putative membrane protein	No significant database matches to the full length
30	2742	1,1998e+00	YPO2819	int	phage integrase (partial)	Similar to Bacteriophage P22 integrase Int
31	1574	1,2021e+00	YPO1619	-	hypothetical protein	No significant database hits. Similar to YPO3066
32	2785	1,2024e+00	YPO2864	-	putative membrane protein	No significant database matches. CDS DNA has a low
33	644	1,2045e+00	YPO0657	-	hypothetical protein	No significant database hits to the full length CDS.
34	792	1,2138e+00	YPO0810	-	general secretion pathway protein J	Similar to Aeromonas hydrophila general secretion
35	769	1,2230e+00	YPO0787	-	hypothetical protein	doubtful CDS with no significant database hits
36	793	1,2238e+00	YPO0811	-	general secretion pathway protein I	Similar to Aeromonas hydrophila general secretion
37	3016	1,2251e+00	YPO3110	wzx	putative O-unit flippase	Identical to the previously sequenced Yersinia
38	2509	1,2319e+00	YPO2574	-	putative membrane protein	No significant database matches to the full length
39	2407	1,2346e+00	YPO2469	-	conserved hypothetical protein	Similar to Pasteurella multocida hypothetical
40	2789	1,2355e+00	YPO2868	-	conserved hypothetical protein	Similar to the N-terminal region of Escherichia coli
41	1440	1,2362e+00	YPO1484a	-	hypothetical protein	No significant database hits
42	1218	1,2398e+00	YPO1250a	-	putative bacteriophage protein	Similar to Bacteriophage Mu protein gp48 48
43	2040	1,2417e+00	YPO2094	-	hypothetical phage protein	No significant database matches
44	381	1,2424e+00	YPO0390	-	hypothetical protein	No significant database hits to the full length CDS.
45	2433	1,2481e+00	YPO2495	-	putative membrane protein	No significant database matches. Similar to Yersinia
46	2892	1,2485e+00	YPO2978	-	putative membrane protein	Similar to Pseudomonas aeruginosa hypothetical
47	854	1,2507e+00	YPO0875	-	hypothetical protein	doubtful CDS with no significant database hits to
48	959	1,2532e+00	YPO0982	-	putative lipoprotein	No significant database matches
49	4095	1,2547e+00	YPO_RS00480	-	hypothetical protein	Derived by automated computational analysis using
50	1836	1,2548e+00	YPO1887	-	hypothetical protein	Weakly similar to the C-terminal region of Canis
51	3836	1,2553e+00	YPO3945	-	hypothetical protein	doubtful CDS with no significant database hits
52	18	1,2555e+00	YPO0018	tnp	transposase for the IS1541 insertion element	Similar to Salmonella typhimurium, and Salmonella
53	198	1,2555e+00	YPO0204	tnp	transposase for the IS1541 insertion element	Similar to Salmonella typhimurium, and Salmonella
54	296	1,2555e+00	YPO0300	tnp	transposase for the IS1541 insertion element	Similar to Salmonella typhimurium, and Salmonella
55	348	1,2555e+00	YPO0356	tnp	transposase for the IS1541 insertion element	Similar to Salmonella typhimurium, and Salmonella
56	469	1,2555e+00	YPO0479	tnp	transposase for the IS1541 insertion element	Similar to Salmonella typhimurium, and Salmonella
57	477	1,2555e+00	YPO0487	tnp	transposase for the IS1541 insertion element	Similar to Salmonella typhimurium, and Salmonella
58	524	1,2555e+00	YPO0534	tnp	transposase for the IS1541 insertion element	Similar to Salmonella typhimurium, and Salmonella
59	573	1,2555e+00	YPO0583	tnp	transposase for the IS1541 insertion element	Similar to Salmonella typhimurium, and Salmonella
60	681	1,2555e+00	YPO0696	tnp	transposase for the IS1541 insertion element	Similar to Salmonella typhimurium, and Salmonella
61	1011	1,2555e+00	YPO1036	tnp	transposase for the IS1541 insertion element	Similar to Salmonella typhimurium, and Salmonella
62	1138	1,2555e+00	YPO1164	tnp	transposase for the IS1541 insertion element	Similar to Salmonella typhimurium, and Salmonella
63	1147	1,2555e+00	YPO1173	tnp	transposase for the IS1541 insertion element	Similar to Salmonella typhimurium, and Salmonella
64	1193	1,2555e+00	YPO1223	tnp	transposase for the IS1541 insertion element	Similar to Salmonella typhimurium, and Salmonella
65	1230	1,2555e+00	YPO1263	tnp	transposase for the IS1541 insertion element	Similar to Salmonella typhimurium, and Salmonella
66	1387	1,2555e+00	YPO1424	tnp	transposase for the IS1541 insertion element	Similar to Salmonella typhimurium, and Salmonella
67	1395	1,2555e+00	YPO1434	tnp	transposase for the IS1541 insertion element	Similar to Salmonella typhimurium, and Salmonella
68	1477	1,2555e+00	YPO1521	tnp	transposase for the IS1541 insertion element	Similar to Salmonella typhimurium, and Salmonella
69	1557	1,2555e+00	YPO1602	tnp	transposase for the IS1541 insertion element	Similar to Salmonella typhimurium, and Salmonella
70	1969	1,2555e+00	YPO2023	tnp	transposase for the IS1541 insertion element	Similar to Salmonella typhimurium, and Salmonella
71	2281	1,2555e+00	YPO2343	tnp	transposase for the IS1541 insertion element	Similar to Salmonella typhimurium, and Salmonella
72	2562	1,2555e+00	YPO2629	tnp	transposase for the IS1541 insertion element	Similar to Salmonella typhimurium, and Salmonella
73	2693	1,2555e+00	YPO2764	tnp	transposase for the IS1541 insertion element	Similar to Salmonella typhimurium, and Salmonella
74	2749	1,2555e+00	YPO2826	tnp	transposase for the IS1541 insertion element	Similar to Salmonella typhimurium, and Salmonella
75	2790	1,2555e+00	YPO2869	tnp	transposase for the IS1541 insertion element	Similar to Salmonella typhimurium, and Salmonella
76	2821	1,2555e+00	YPO2900	tnp	transposase for the IS1541 insertion element	Similar to Salmonella typhimurium, and Salmonella
77	2846	1,2555e+00	YPO2928	tnp	transposase for the IS1541 insertion element	Similar to Salmonella typhimurium, and Salmonella
78	2899	1,2555e+00	YPO2985	tnp	transposase for the IS1541 insertion element	Similar to Salmonella typhimurium, and Salmonella
79	2972	1,2555e+00	YPO3060	tnp	transposase for the IS1541 insertion element	Similar to Salmonella typhimurium, and Salmonella
80	3100	1,2555e+00	YPO3195	tnp	transposase for the IS1541 insertion element	Similar to Salmonella typhimurium, and Salmonella
81	3183	1,2555e+00	YPO3280	tnp	transposase for the IS1541 insertion element	Similar to Salmonella typhimurium, and Salmonella
82	3230	1,2555e+00	YPO3329	tnp	transposase for the IS1541 insertion element	Similar to Salmonella typhimurium, and Salmonella
83	3315	1,2555e+00	YPO3416	tnp	transposase for the IS1541 insertion element	Similar to Salmonella typhimurium, and Salmonella
84	3433	1,2555e+00	YPO3535	tnp	transposase for the IS1541 insertion element	Similar to Salmonella typhimurium, and Salmonella
85	3465	1,2555e+00	YPO3567	tnp	transposase for the IS1541 insertion element	Similar to Salmonella typhimurium, and Salmonella
86	3642	1,2555e+00	YPO3745	tnp	transposase for the IS1541 insertion element	Similar to Salmonella typhimurium, and Salmonella
87	3706	1,2555e+00	YPO3810	tnp	transposase for the IS1541 insertion element	Similar to Salmonella typhimurium, and Salmonella
88	3102	1,2562e+00	YPO3197	-	hypothetical protein	no significant database hits
89	992	1,2568e+00	YPO1016	-	putative membrane protein	No significant database matches
90	2715	1,2585e+00	YPO2788	-	hypothetical protein	no significant database hits
91	1435	1,2618e+00	YPO1477	-	hypothetical protein	No significant database hits
92	124	1,2628e+00	YPO0128	-	conserved hypothetical protein	Similar to competence proteins from several e.g.
93	1955	1,2656e+00	YPO2009	-	putative integrase core domain protein	Similar to the C-terminal region of Pseudomonas
94	2076	1,2672e+00	YPO2132	-	hypothetical phage protein	No significant database matches to the full length
95	2806	1,2677e+00	YPO2885	-	hypothetical protein	no significant database hits
96	3101	1,2688e+00	YPO3196	-	hypothetical protein	no significant database hits
97	93	1,2699e+00	YPO0094	tnp	transposase for the IS1541 insertion element	Similar to Salmonella typhimurium and Salmonella
98	531	1,2699e+00	YPO0541	tnp	transposase for the IS1541 insertion element	Similar to Salmonella typhimurium and Salmonella
99	682	1,2699e+00	YPO0697	tnp	transposase for the IS1541 insertion element	Similar to Salmonella typhimurium, and Salmonella
100	711	1,2699e+00	YPO0726	tnp	transposase for the IS1541 insertion element	Similar to Salmonella typhimurium, and Salmonella
101	902	1,2699e+00	YPO0925	tnp	transposase for the IS1541 insertion element	Similar to Salmonella typhimurium and Salmonella
102	1076	1,2699e+00	YPO1099	tnp	transposase for the IS1541 insertion element	Similar to Salmonella typhimurium and Salmonella
103	1331	1,2699e+00	YPO1369	tnp	transposase for the IS1541 insertion element	Similar to Salmonella typhimurium and Salmonella
104	1368	1,2699e+00	YPO1406	tnp	transposase for the IS1541 insertion element	Similar to Salmonella typhimurium and Salmonella
105	1547	1,2699e+00	YPO1592	tnp	transposase for the IS1541 insertion element	Similar to Salmonella typhimurium and Salmonella
106	1564	1,2699e+00	YPO1609	tnp	transposase for the IS1541 insertion element	Similar to Salmonella typhimurium and Salmonella
107	2065	1,2699e+00	YPO2121	tnp	transposase for the IS1541 insertion element	Similar to Salmonella typhimurium and Salmonella
108	2249	1,2699e+00	YPO2311	tnp	transposase for the IS1541 insertion element	Similar to Salmonella typhimurium and Salmonella
109	2291	1,2699e+00	YPO2353	tnp	transposase for the IS1541 insertion element	Similar to Salmonella typhimurium and Salmonella
110	2333	1,2699e+00	YPO2395	tnp	transposase for the IS1541 insertion element	Similar to Salmonella typhimurium and Salmonella
111	2836	1,2699e+00	YPO2917	tnp	transposase for the IS1541 insertion element	Similar to Salmonella typhimurium and Salmonella
112	2910	1,2699e+00	YPO2996	tnp	transposase for the IS1541 insertion element	Similar to Salmonella typhimurium and Salmonella
113	2984	1,2699e+00	YPO3072	tnp	transposase for the IS1541 insertion element	Similar to Salmonella typhimurium and Salmonella
114	3083	1,2699e+00	YPO3178	tnp	transposase for the IS1541 insertion element	Similar to Salmonella typhimurium and Salmonella
115	3092	1,2699e+00	YPO3187	tnp	transposase for the IS1541 insertion element	Similar to Salmonella typhimurium and Salmonella
116	3192	1,2699e+00	YPO3291	tnp	transposase for the IS1541 insertion element	Similar to Salmonella typhimurium and Salmonella
117	3200	1,2699e+00	YPO3299	tnp	transposase for the IS1541 insertion element	Similar to Salmonella typhimurium and Salmonella
118	3332	1,2699e+00	YPO3433	tnp	transposase for the IS1541 insertion element	Similar to Salmonella typhimurium and Salmonella
119	3540	1,2699e+00	YPO3642	tnp	transposase for the IS1541 insertion element	Similar to Salmonella typhimurium and Salmonella
120	3661	1,2699e+00	YPO3764	tnp	transposase for the IS1541 insertion element	Similar to Salmonella typhimurium and Salmonella
121	3750	1,2699e+00	YPO3853	tnp	transposase for the IS1541 insertion element	Similar to Salmonella typhimurium and Salmonella
122	3859	1,2699e+00	YPO3968	tnp	transposase for the IS1541 insertion element	Similar to Salmonella typhimurium and Salmonella
123	4140	1,2699e+00	YPO_RS00705	-	IS200/IS605-like element IS1541A family	Derived by automated computational analysis using
124	704	1,2727e+00	YPO0720	-	putative flagellar regulatory protein	Similar to Vibrio parahaemolyticus lateral flagellar
125	1839	1,2801e+00	YPO1891	-	hypothetical protein	Weakly similar to the C-terminal regions of Vibrio
126	3977	1,2806e+00	YPO4098	-	hypothetical protein	no significant database hits
127	874	1,2812e+00	YPO0896a	-	conserved hypothetical protein	Similar to Escherichia coli hypothetical protein
128	414	1,2813e+00	YPO0423	-	hypothetical protein	Similar to the C-terminal region of
129	2977	1,2816e+00	YPO3065	-	putative exported protein	no significant database matches
130	3918	1,2841e+00	YPO4032	-	hypothetical protein	no significant database hits. CDS DNA has a low G+C
131	2495	1,2846e+00	YPO2560	-	putative exported protein	No significant database matches
132	3436	1,2849e+00	YPO3538	priB	primosomal replication protein n	Similar to Escherichia coli primosomal replication
133	2941	1,2879e+00	YPO3029	-	putative membrane protein	Similar to the internal regions of Methanococcus
134	847	1,2897e+00	YPO0868	-	putative membrane protein	No significant database matches
135	3328	1,2931e+00	YPO3429	-	hypothetical protein	no significant database hits
136	1523	1,2955e+00	YPO1568	-	hypothetical protein	No significant database hits
137	1850	1,2968e+00	YPO1902	-	hypothetical protein	Previously sequenced as Yersinia pestis hypothetical
138	568	1,2994e+00	YPO0578	-	hypothetical protein	Doubtful CDS with no significant database hits
139	3961	1,3012e+00	YPO4081	-	putative membrane protein	Poor database matches
140	609	1,3015e+00	YPO0622	-	hypothetical protein	No significant database hits
141	3512	1,3082e+00	YPO3614	-	conserved hypothetical protein	Similar to Pseudomonas aeruginosa hypothetical
142	2957	1,3104e+00	YPO3045	ybcI	putative membrane protein	Similar to Escherichia coli hypothetical 19.5 kDa
143	526	1,3134e+00	YPO0536	-	hypothetical protein	Doubtful CDS with no significant database hits
144	329	1,3138e+00	YPO0335	-	hypothetical protein	Doubtful CDS with no significant database hits
145	857	1,3150e+00	YPO0878	-	putative regulatory protein	Similar to Escherichia coli prophage CP4-57
146	1826	1,3182e+00	YPO1876	-	putative membrane protein	Similar to the C-terminal regions of Euglena
147	2074	1,3185e+00	YPO2130	-	hypothetical phage protein	No significant database matches
148	2788	1,3188e+00	YPO2867	-	putative membrane protein	No significant database matches to the full length
149	353	1,3209e+00	YPO0361	-	putative membrane protein	Doubtful CDS with no significant database hits. Note
150	2033	1,3260e+00	YPO2087a	-	putative phage protein	Weak similarity to the N-terminal region of
151	675	1,3277e+00	YPO0689	-	putative membrane protein	Similar to Actinobacillus actinomycetemcomitans
152	1155	1,3287e+00	YPO1181	-	putative membrane protein	Similar to Escherichia coli hypothetical 8.7 kDa
153	1601	1,3288e+00	YPO1646	-	conserved hypothetical protein	Similar to Escherichia coli hypothetical protein
154	799	1,3296e+00	YPO0817	-	general secretion pathway protein C	Similar to N-terminal regions of Aeromonas
155	2038	1,3333e+00	YPO2092	-	hypothetical phage protein	Poor databases matches, similar to N-terminus of
156	1820	1,3338e+00	YPO1870	-	hypothetical protein	No significant database hits
157	253	1,3393e+00	YPO0259	-	putative type III secretion apparatus	Similar to Salmonella typhimurium putative secretory
158	1540	1,3402e+00	YPO1585	-	hypothetical protein	No significant database hits
159	794	1,3404e+00	YPO0812	-	general secretion pathway protein H	Similar to Erwinia chrysanthemi general secretion
160	3778	1,3461e+00	YPO3882	-	hypothetical protein	no significant database hits
161	2877	1,3470e+00	YPO2962	-	conserved hypothetical protein	Similar to Escherichia coli hypothetical protein
162	2883	1,3474e+00	YPO2969	-	putative iron-sulphur protein	Similar to Rhodobacter sphaeroides probable
163	4181	1,3474e+00	YPO_RS00910	-	type II toxin-antitoxin system RelE/ParE family	Derived by automated computational analysis using
164	3490	1,3491e+00	YPO3592A	-	insertion element IS1661 protein (gene fragment)	Gene fragment that is similar to Escherichia coli
165	2071	1,3498e+00	YPO2127	-	putative phage-related membrane protein	No significant database matches
166	2716	1,3507e+00	YPO2790	-	putative membrane protein	Doubtful CDS. Poor database matches, similar to
167	1452	1,3507e+00	YPO1496	-	putative heme-binding protein	Weakly similar to Bacteroides thetaiotaomicron
168	145	1,3560e+00	YPO0149	-	putative membrane protein	Doubtful CDS, no significant database hits
169	2173	1,3566e+00	YPO2233	-	conserved hypothetical protein	C-terminal region is similar to Escherichia coli
170	3452	1,3580e+00	YPO3554	-	hypothetical protein	no significant database hits
171	1453	1,3594e+00	YPO1497	-	ABC transporter ATP-binding protein	Similar to Streptococcus cristatus ATP-binding
172	2024	1,3611e+00	YPO2079	-	hypothetical protein	No significant database hits. Doubtful CDS
173	2441	1,3616e+00	YPO2503	-	hypothetical protein	No significant database hits to the full length CDS.
174	4056	1,3617e+00	YPO_RS00285	yscW	type III secretion system pilotin YscW	Derived by automated computational analysis using
175	947	1,3618e+00	YPO0969	-	hypothetical protein	no significant database hits
176	3014	1,3623e+00	YPO3107	wbyJ	putative mannosyltransferase	Similar to Yersinia pseudotuberculosis putative
177	2786	1,3640e+00	YPO2865	-	putative membrane protein	No significant database matches to the full length
178	301	1,3659e+00	YPO0306	-	hypothetical protein	No significant database hits
179	2492	1,3660e+00	YPO2557	-	hypothetical protein	no significant database hits. CDS DNA has a low G+C
180	2374	1,3666e+00	YPO2436	-	hypothetical protein	No significant database hits
181	2069	1,3678e+00	YPO2125	-	putative phage regulatory protein	Internal region similar to bacteriophage P22
182	2426	1,3679e+00	YPO2488	-	hypothetical protein	Poor database matches. Similar to the N-terminal
183	3934	1,3708e+00	YPO4049	-	putative membrane protein	No significant database matches to the full length
184	1005	1,3711e+00	YPO1030	-	conserved hypothetical protein	Similar to Escherichia coli hypothetical protein
185	384	1,3712e+00	YPO0393	-	hypothetical protein	Poor database hits, similar to internal regions of
186	1768	1,3745e+00	YPO1818	-	conserved hypothetical protein	Similar to Synechocystis sp. hypothetical protein
187	2036	1,3751e+00	YPO2090	-	putative phage protein	Similar to bacteriophage lambda protein NinG
188	2718	1,3752e+00	YPO2793	-	putative membrane protein	Similar to N-terminus of Escherichia coli
189	607	1,3756e+00	YPO0620	-	putative exported protein	Similar to internal fragments of Streptomyces
190	1484	1,3761e+00	YPO1528	-	putative ferric iron reductase	Similar to Escherichia coli ferric iron reductase
191	2658	1,3767e+00	YPO2729	-	putative membrane protein	Similar to C-terminus of Salmonella typhimurium
192	410	1,3780e+00	YPO0419	-	putative exported protein	Similar to the C-terminal regions of Malawimonas
193	677	1,3799e+00	YPO0691	-	hypothetical protein	Poor database hits. Weakly similar to Synechocystis
194	1454	1,3802e+00	YPO1498	-	putative exported protein	Similar to Neisseria gonorrhoeae efflux pump protein
195	1265	1,3819e+00	YPO1302	psaF	putative membrane protein	Previously sequenced as Yersinia pestis PsaF protein
196	2032	1,3827e+00	YPO2087	-	putative phage excisionase	Similar to Escherichia coli O157:H7 VT2-Sakai
197	2157	1,3834e+00	YPO2217a	-	hypothetical protein	Doubtful CDS. No significant database hits
198	2888	1,3851e+00	YPO2974	-	putative B-type cytochrome	Similar to Escherichia coli cytochrome b561 CybB
199	239	1,3854e+00	YPO0245a	-	conserved hypothetical protein	Similar to Escherichia coli hypothetical protein
200	532	1,3857e+00	YPO0542	-	hypothetical protein	Doubtful CDS with no significant database hits
201	3044	1,3867e+00	YPO3139	-	putative 6-O-methylguanine DNA methyltransferase	Similar to Escherichia coli hypothetical protein
202	786	1,3873e+00	YPO0804	-	putative regulatory membrane protein	Similar to Vibrio cholerae toxin corregulated pilus
203	1073	1,3876e+00	YPO1096	-	putative phage protein	No significant database matches
204	1738	1,3883e+00	YPO1787	-	hypothetical protein	Doubtful CDS. No significant database hits
205	1877	1,3894e+00	YPO1929	-	probable LysR-family transcriptional regulator	Previously sequenced as Yersinia pestis hypothetical
206	679	1,3915e+00	YPO0694	-	putative membrane protein	Similar to Actinobacillus actinomycetemcomitans
207	13	1,3917e+00	YPO0013	chlB	molybdopterin-guanine dinucleotide biosynthesis	Similar to Escherichia coli molybdopterin-guanine
208	4203	1,3921e+00	YPO_RS00020	-	pesticin immunity protein	Derived by automated computational analysis using
209	937	1,3929e+00	YPO0961	-	integrase (partial)	Similar to internal fragments of Pseudomonas
210	960	1,3932e+00	YPO0983	-	putative membrane protein	Similar to Escherichia coli hypothetical protein
211	946	1,3954e+00	YPO0968a	-	hypothetical protein	no significant database hits
212	2404	1,3960e+00	YPO2466	-	hypothetical protein	Poor database matches. Weakly similar to an internal
213	961	1,3968e+00	YPO0984	yspI	N-acylhomoserine lactone synthase YspI	Indentical to Yersinia
214	1432	1,4003e+00	YPO1474	-	putative exported protein	No significant database matches to the full length
215	3091	1,4013e+00	YPO3186	-	hypothetical protein	Weakly similar to the internal regions of Borrelia
216	1597	1,4022e+00	YPO1642	cscR	sucrose operon repressor LacI-family	Similar to Escherichia coli sucrose operon repressor
217	2781	1,4025e+00	YPO2860	-	putative membrane protein	No significant database matches. CDS DNA has a low
218	2381	1,4030e+00	YPO2443	-	putative membrane protein	No significant database matches. Doubtful CDS
219	4086	1,4062e+00	YPO_RS00435	-	IS3 family transposase	Derived by automated computational analysis using
220	3872	1,4066e+00	YPO3982	-	hypothetical protein	Poor database matches. Similar to Caenorhabditis
221	964	1,4074e+00	YPO0987	-	putative exported protein	no significant database hits to the full length CDS.
222	2978	1,4108e+00	YPO3066	-	hypothetical protein	no significant database hits. Similar to YPO1619
223	3580	1,4117e+00	YPO3682	-	putative lysR-family transcriptional regulatory	Similar to Erwinia amylovora RlsA protein TR:O54509
224	99	1,4117e+00	YPO0101	-	hypothetical protein	Doubtful CDS with no significant database hits
225	4080	1,4118e+00	YPO_RS00405	-	hypothetical protein	Derived by automated computational analysis using
226	2251	1,4122e+00	YPO2313	-	hypothetical protein	No significant database hits
227	1226	1,4125e+00	YPO1259	-	putative bacteriophage protein (partial)	Similar to internal region of Escherichia coli
228	3149	1,4140e+00	YPO3245	-	hypothetical protein	The C-terminal region of this CDS shares some
229	800	1,4141e+00	YPO0818	-	hypothetical protein	Poor database hits. Weakly similar to internal
230	3827	1,4148e+00	YPO3936	-	putative membrane protein	Poor database matches, similar to N-terminus of
231	1220	1,4150e+00	YPO1252	stf	putative bacteriophage tail fiber protein	Similar to Bacteriophage HK97 tail fiber Stf
232	798	1,4161e+00	YPO0816	-	general secretion pathway protein D	Similar to Klebsiella pneumoniae general secretion
233	1575	1,4163e+00	YPO1620	-	hypothetical protein	No significant database hits
234	2838	1,4173e+00	YPO2919	-	hypothetical protein	no significant database hits, some similarity to an
235	3871	1,4176e+00	YPO3981	-	putative exported protein	No significant database matches. Similar to YPO3982
236	4197	1,4185e+00	YPO_RS00990	-	hypothetical protein	Derived by automated computational analysis using
237	1784	1,4195e+00	YPO1833	-	conserved hypothetical protein	C-terminus similar to Pseudomonas aeruginosa
238	855	1,4209e+00	YPO0876	-	hypothetical protein	doubtful CDS with no significant database hits
239	944	1,4220e+00	YPO0967a	-	insertion sequence protein (partial)	Similar to Erwinia herbicola putative transposase B
240	592	1,4232e+00	YPO0602	-	hypothetical protein	No significant database hits
241	3222	1,4236e+00	YPO3321	cybB	probable cytochrome B561	Similar to Escherichia coli cytochrome B561 CybB
242	1072	1,4237e+00	YPO1095	-	hypothetical protein	No significant database matches
243	317	1,4245e+00	YPO0323	-	conserved hypothetical protein	Similar to Escherichia coli hypothetical protein
244	2827	1,4245e+00	YPO2906	-	putative membrane protein	Poor database matches, similar to N-terminal region
245	982	1,4252e+00	YPO1006	-	putative antigenic leucine-rich repeat protein	Similar to neighbouring CDSs YPO1005 and YPO1007.
246	4076	1,4253e+00	YPO_RS00385	yopJ	type III secretion system effector	Derived by automated computational analysis using
247	1292	1,4268e+00	YPO1329	-	hypothetical protein	No significant database hits
248	1883	1,4270e+00	YPO1935	-	putative Na(+)-translocating NADH-quinone	Previously sequenced as Yersinia pestis hypothetical
249	3596	1,4278e+00	YPO3699	-	putative exported protein	no significant database matches
250	1689	1,4289e+00	YPO1737	-	AraC-family transcriptional regulatory protein	Similar to Proteus vulgaris regulatory protein PqrA
251	1800	1,4294e+00	YPO1850	-	hypothetical protein	No significant database hits
252	3132	1,4327e+00	YPO3228	-	putative LysR-family transcriptional regulatory	Similar to Acinetobacter sp. ADP1 LysR-type
253	3355	1,4336e+00	YPO3457	phnG	PhnG protein	Similar to Escherichia coli PhnG protein
254	1223	1,4339e+00	YPO1255	-	hypothetical protein	No significant database hits
255	993	1,4341e+00	YPO1017	-	putative prepilin peptidase dependent protein	Weakly similar to Escherichia coli prepilin
256	841	1,4346e+00	YPO0862	-	putative exported protein	No significant database matches to the full length
257	3384	1,4360e+00	YPO3486	-	conserved hypothetical protein	Similar to Haemophilus influenzae hypothetical
258	2043	1,4361e+00	YPO2097	-	putative phage protein	C-terminus similar to bacteriophage PS34 protein
259	2837	1,4373e+00	YPO2918	-	putative exported protein	No significant database matches
260	3560	1,4374e+00	YPO3661	-	putative membrane protein	Similar to Escherichia coli from bases 2030342 to
261	795	1,4384e+00	YPO0813	-	general secretion pathway protein G	Similar to Erwinia carotovora general secretion
262	2079	1,4389e+00	YPO2135	-	hypothetical phage protein	No significant database matches
263	3326	1,4394e+00	YPO3427	hofC	putative type II secretion system protein	Similar to Escherichia coli protein transport
264	1823	1,4398e+00	YPO1873	tnpA	putative transposase	Similar to Pseudomonas syringae transposase TnpA
265	2735	1,4398e+00	YPO2812	-	putative membrane protein	Doubtful CDS, no significant database matches
266	229	1,4413e+00	YPO0236	-	MerR-family transcriptional regulator	Similar to Escherichia coli zinc responsive
267	1448	1,4425e+00	YPO1492	-	hypothetical protein	Poor database hits, C-terminus similar to C-terminal
268	773	1,4425e+00	YPO0791	-	hypothetical protein	no significant database hits. CDS DNA has a low G+C
269	3121	1,4427e+00	YPO3217	-	hypothetical protein	no significant database hits
270	3244	1,4450e+00	YPO3345	-	hypothetical protein	no significant database hits
271	3917	1,4459e+00	YPO4031	-	putative regulatory protein	Similar to the N-terminal regions of Serratia
272	4013	1,4463e+00	YPO_RS00070	yerA	type III secretion system chaperone SycE/YerA	Derived by automated computational analysis using
273	789	1,4465e+00	YPO0807	-	putative membrane protein	Poor database matches. Similar to Amsacta moorei
274	621	1,4479e+00	YPO0635	-	hypothetical protein	doubtful CDS with no significant database hits
275	4041	1,4482e+00	YPO_RS00210	lcrR	type III secretion system chaperone LcrR	Derived by automated computational analysis using
276	688	1,4489e+00	YPO0703	-	putative lipoprotein	Poor database matches, some similarity to internal
277	791	1,4507e+00	YPO0809	-	general secretion pathway protein K	Similar to Erwinia carotovora general secretion
278	382	1,4516e+00	YPO0391	-	modification methylase	Similar to Micrococcus varians modification
279	2467	1,4519e+00	YPO2532	-	hypothetical protein	no significant database hits
280	2942	1,4535e+00	YPO3030	-	hypothetical protein	no significant database hits
281	2391	1,4537e+00	YPO2453	-	putative membrane protein	No significant database matches
282	3654	1,4539e+00	YPO3757	-	putative acetyltransferase	Similar to Pseudomonas syringae acetyltransferase
283	1799	1,4558e+00	YPO1849	-	conserved hypothetical protein	Similar to Pyrococcus abyssi transcriptional
284	1614	1,4561e+00	YPO1659	-	hypothetical protein	No significant database hits
285	2198	1,4574e+00	YPO2261	-	hypothetical protein	No significant database hits
286	4096	1,4579e+00	YPO_RS00485	-	IS3-like element ISYpe1 family transposase	programmed frameshift; Derived by automated
287	3848	1,4581e+00	YPO3957	-	hypothetical protein	no significant database hits
288	4057	1,4595e+00	YPO_RS00290	-	virulence regulon transcriptional activator VirF	Derived by automated computational analysis using
289	2741	1,4599e+00	YPO2818	-	hypothetical protein	doubtful CDS with no significant database hits
290	1940	1,4604e+00	YPO1994	-	hypothetical protein	Weakly similar to the internal region of
291	2077	1,4633e+00	YPO2133	-	hypothetical phage protein	No significant database matches to the full length
292	4175	1,4642e+00	YPO_RS00880	-	hypothetical protein	Derived by automated computational analysis using
293	1391	1,4653e+00	YPO1429	-	putative membrane protein	Doubtful CDS. No significant database matches
294	1740	1,4662e+00	YPO1789	-	putative membrane protein	Similar to the C-terminal end of Aeropyrum pernix
295	790	1,4668e+00	YPO0808	-	general secretion pathway protein L	Similar to Aeromonas hydrophila general secretion
296	788	1,4670e+00	YPO0806	-	prepilin peptidase	Similar to Erwinia carotovora type 4 prepilin-like
297	1055	1,4693e+00	YPO1079	gloB	putative hydroxyacylglutathione hydrolase	Similar to Escherichia coli probable
298	3245	1,4713e+00	YPO3346	arsR	arsenical resistance operon repressor	Similar to Escherichia coli arsenical resistance
299	670	1,4715e+00	YPO0684	-	putative membrane protein	Similar to Listeria seeligeri hypothetical protein
300	3137	1,4725e+00	YPO3233	-	putative exported protein	Similar to Vibrio cholerae hypothetical protein
301	502	1,4731e+00	YPO0511a	-	hypothetical protein	No significant database hits to the full length CDS.
302	1244	1,4738e+00	YPO1278	-	putative membrane protein	Similar to Escherichia coli hypothetical protein
303	4147	1,4756e+00	YPO_RS00740	-	hypothetical protein	Derived by automated computational analysis using
304	4193	1,4765e+00	YPO_RS00970	caf1A	F1 capsule-anchoring usher protein Caf1A	Derived by automated computational analysis using
305	4192	1,4774e+00	YPO_RS00965	caf1M	F1 capsule chaperone Caf1M	Derived by automated computational analysis using
306	671	1,4790e+00	YPO0685	-	conserved hypothetical protein	Similar to Actinobacillus actinomycetemcomitans
307	1422	1,4791e+00	YPO1464	-	hypothetical protein	No significant database hits
308	3772	1,4794e+00	YPO3876	-	hypothetical protein	no significant database hits. CDS DNA has a low G+C
309	2082	1,4797e+00	YPO2138	-	putative aminotransferase	Similar to Mus musculus cysteine
310	3813	1,4805e+00	YPO3918	-	putative membrane protein	Similar to Pseudomonas putida ferric-siderophore
311	392	1,4808e+00	YPO0401	-	putative transcriptional regulator	Similar to Salmonella typhimurium regulatory protein
312	2719	1,4819e+00	YPO2794	-	hypothetical protein	no significant database hits
313	2110	1,4822e+00	YPO2169	-	putative LysR-family transcriptional regulatory	Similar to Escherichia coli hypothetical
314	2062	1,4823e+00	YPO2118	-	hypothetical phage protein	No significant database matches
315	3908	1,4826e+00	YPO4020	-	putative membrane protein	Poor database matches. Similar to Bacillus subtilis
316	2968	1,4832e+00	YPO3056	-	putative acetyltransferase	Similar to Escherichia coli hypothetical protein
317	4045	1,4834e+00	YPO_RS00230	sycN	type III secretion chaperone SycN	Derived by automated computational analysis using
318	3389	1,4848e+00	YPO3491	-	transposase for insertion sequence IS1661	Similar to Escherichia coli insertion sequence
319	973	1,4848e+00	YPO0997	-	transposase for insertion sequence IS1661	Similar to Escherichia coli insertion sequence
320	739	1,4848e+00	YPO0756	-	transposase for insertion sequence IS1661	Similar to Escherichia coli insertion sequence
321	115	1,4848e+00	YPO0118	-	transposase for insertion sequence IS1661	Similar to Escherichia coli insertion sequence
322	3600	1,4848e+00	YPO3703	-	transposase for insertion sequence IS1661	Similar to Escherichia coli insertion sequence
323	3824	1,4848e+00	YPO3932	-	transposase for insertion sequence IS1661	Similar to Escherichia coli insertion sequence
324	3932	1,4848e+00	YPO4047	-	transposase for insertion sequence IS1661	Similar to Escherichia coli insertion sequence
325	3971	1,4848e+00	YPO4092	-	transposase for insertion sequence IS1661	Similar to Escherichia coli insertion sequence
326	2871	1,4864e+00	YPO2955	-	putative luxR-family regulatory protein	Similar to Klebsiella aerogenes colanic acid
327	2491	1,4868e+00	YPO2556	hexA	LysR-family transcriptional regulatory protein	Similar to Erwinia chrysanthemi pectinase gene
328	2354	1,4870e+00	YPO2417	-	putative membrane protein	Similar to Salmonella typhi hypothetical protein
329	3133	1,4870e+00	YPO3229	-	hypothetical protein	no significant database hits
330	3983	1,4872e+00	YPO4105	-	putative exported protein	No significant database matches. Similar to
331	4044	1,4872e+00	YPO_RS00225	yscX	type III secretion system protein YscX	Derived by automated computational analysis using
332	236	1,4873e+00	YPO0243	-	conserved hypothetical protein	Similar to Escherichia coli hypothetical protein Smf
333	139	1,4877e+00	YPO0143	-	hypothetical protein	Doubtful CDS with no significant database hits
334	255	1,4877e+00	YPO0260a	-	putative type III secretion apparatus	Similar to Salmonella typhimurium putative secretory
335	514	1,4880e+00	YPO0523	-	putative membrane protein	Poor database matches, similar to the internal
336	4019	1,4880e+00	YPO_RS00100	-	hypothetical protein	Derived by automated computational analysis using
337	2390	1,4881e+00	YPO2452	-	hypothetical protein	No significant database hits. Doubtful CDS
338	770	1,4882e+00	YPO0788	-	hypothetical protein	doubtful CDS with no significant database hits
339	488	1,4882e+00	YPO0498	-	hypothetical protein	No significant database hits
340	3895	1,4888e+00	YPO4006	-	putative exported protein	Similar to N-terminal regions of Alcaligenes
341	3412	1,4890e+00	YPO3514	-	conserved hypothetical protein	Similar to Bacteriophage D108 repressor protein CI
342	4077	1,4895e+00	YPO_RS00390	yopO	T3SS effector protein kinase YopO/YpkA	Derived by automated computational analysis using
343	2700	1,4909e+00	YPO2771	cvpA	putative colicin V production protein	Similar to Escherichia coli colicin V production
344	1618	1,4913e+00	YPO1663	flhC	flagellum biosynthesis transcription activator	Similar to the previously sequenced Yersinia pestis
345	91	1,4914e+00	YPO0092	-	hypothetical protein	No significant database hits
346	2254	1,4914e+00	YPO2316	-	putative membrane protein	Similar to Escherichia coli cytochrome b561
347	706	1,4929e+00	YPO0722	flgB	putative flagellar basal-body rod protein	Similar to Escherichia coli flagellar basal-body rod
348	1835	1,4931e+00	YPO1886	-	putative exported protein	Weak similarity to Homo sapiens cdna: flj22977
349	12	1,4948e+00	YPO0012	mobB	probable molybdopterin-guanine dinucleotide	Similar to Escherichia coli molybdopterin-guanine
350	850	1,4951e+00	YPO0871	-	putative colicin immunity protein	Similar to Escherichia coli colicin D-157 immunity
351	1070	1,4961e+00	YPO1092a	-	hypothetical protein	No significant database matches
352	3008	1,4989e+00	YPO3098	wbyL	probable glycosyltransferase	Identical to the previously sequenced Yersinia
353	3161	1,4994e+00	YPO3258	-	putative membrane protein	no significant database matches
354	1819	1,4996e+00	YPO1869	-	replicative DNA helicase (partial)	Similar to the C-terminal region of Bacteriophage
355	1828	1,5009e+00	YPO1878	-	putative membrane protein	No significant database matches
356	3507	1,5011e+00	YPO3609	-	conserved hypothetical protein	Similar to Escherichia coli hypothetical CorE
357	2979	1,5012e+00	YPO3067	-	hypothetical protein	no significant database hits
358	1655	1,5016e+00	YPO1702	yebS	putative membrane protein	Similar to Escherichia coli hypothetical 48.3 kDa
359	581	1,5030e+00	YPO0591	-	hypothetical protein	No significant database hits to the full length CDS.
360	1412	1,5041e+00	YPO1454	-	putative	Similar to Streptococcus agalactiae putative
361	3893	1,5046e+00	YPO4004	-	hypothetical protein	doubtful CDS with no significant database hits
362	1595	1,5051e+00	YPO1640	ymfC	putative pseudouridine synthase	Similar to Escherichia coli hypothetical 24.9 kDa
363	851	1,5056e+00	YPO0872	-	hypothetical protein	No significant database hits to the full length CDS.
364	2209	1,5057e+00	YPO2272	-	phage hypothetical protein	No significant database matches
365	4025	1,5058e+00	YPO_RS00130	-	type III secretion system effector YopK	Derived by automated computational analysis using
366	3575	1,5063e+00	YPO3676	-	putative phage-related protein	Similar to Bacteriophage P27 hypothetical 14.1 kDa
367	238	1,5064e+00	YPO0245	-	putative DNA-binding protein	Similar to the C-terminal DNA-binding zinc finger
368	462	1,5065e+00	YPO0473	-	hypothetical protein	Doubtful CDS. No significant database hits
369	4208	1,5081e+00	YPO_RS00045	-	type II toxin-antitoxin system RelE/ParE family	Derived by automated computational analysis using
370	3779	1,5084e+00	YPO3883	imm	colicin immunity protein	Similar to Escherichia coli colicin E9 immunity
371	1455	1,5085e+00	YPO1499	-	putative membrane protein	No significant database matches
372	3788	1,5089e+00	YPO3892	-	conserved hypothetical protein	Poor database matches. Similar to C-terminal region
373	3077	1,5097e+00	YPO3172	thiJ	4-methyl-5(B-hydroxyethyl)-thiazol monophosphate	Similar to Escherichia coli
374	1653	1,5099e+00	YPO1700	-	putative exported protein	Similar to Myxococcus xanthus protein U precursor
375	1205	1,5130e+00	YPO1238	-	conserved hypothetical protein	Similar to hypothetical proteins from both
376	1434	1,5131e+00	YPO1476	-	hypothetical protein	No significant database hits to the full length CDS.
377	1846	1,5139e+00	YPO1898	-	conserved hypothetical protein	Similar to Yersinia pseudotuberculosis hypothetical
378	920	1,5139e+00	YPO0944	-	conserved hypothetical protein	Similar to Escherichia coli hypothetical protein
379	2644	1,5144e+00	YPO2715	lepA	putative membrane protein	Poor database matches, some similarity to Rickettsia
380	3873	1,5148e+00	YPO3983	-	conserved hypothetical protein	Similar to Xylella fastidiosa hypothetical protein
381	1904	1,5151e+00	YPO1956	-	hypothetical protein	Weakly similar to the internal region of
382	305	1,5159e+00	YPO0310	ubiC	putative chorismate--pyruvate lyase	Similar to Escherichia coli chorismate--pyruvate
383	972	1,5164e+00	YPO0996	-	insertion element IS1661 DNA-binding protein	Similar to Escherichia coli insertion element IS1397
384	2473	1,5164e+00	YPO2538	-	putative lipoprotein	Similar to Escherichia coli hypothetical protein
385	4040	1,5165e+00	YPO_RS00205	lcrG	type III secretion system chaperone LcrG	Derived by automated computational analysis using
386	1648	1,5167e+00	YPO1695	-	putative membrane protein	Similar to Pseudomonas aeruginosa hypothetical
387	383	1,5169e+00	YPO0392	-	hypothetical protein	Similar to N-terminal regions of Neisseria
388	3042	1,5174e+00	YPO3137	-	conserved hypothetical protein	Similar to Escherichia coli hypothetical protein
389	1201	1,5177e+00	YPO1234	-	probable phage antitermination protein Q	Similar to bacteriophage APSE-1 probable
390	4185	1,5182e+00	YPO_RS00930	-	phospholipase D family protein	Derived by automated computational analysis using
391	1421	1,5182e+00	YPO1463	-	putative acyl transferase	Similar to Bacillus subtilis malonyl CoA-acyl
392	2657	1,5184e+00	YPO2728	-	conserved hypothetical protein	Similar to Pseudomonas aeruginosa hypothetical
393	1067	1,5189e+00	YPO1090	-	putative prophage DNA primase	Similar to the N-terminal regions of bacteriophage
394	2298	1,5197e+00	YPO2360	-	conserved hypothetical protein	No significant database matches to the full length
395	3325	1,5205e+00	YPO3426	hofB	putative type II secretion system protein	Similar to Escherichia coli protein transport
396	283	1,5211e+00	YPO0287	-	putative methylenetetrahydrofolate reductase	Similar to Haemophilus influenzae
397	1573	1,5224e+00	YPO1618	-	hypothetical protein	doubtful CDS with no significant database hits. Very
398	1649	1,5224e+00	YPO1696	-	probable outer membrane usher protein	Similar to Escherichia coli outer membrane usher
399	4093	1,5225e+00	YPO_RS00470	-	recombinase family protein	Derived by automated computational analysis using
400	259	1,5230e+00	YPO0264	-	conserved hypothetical protein	Similar to Escherichia coli L0051 TR:O85644
401	1651	1,5237e+00	YPO1698	-	putative exported protein	Similar to Myxococcus xanthus protein U precursor
402	2225	1,5244e+00	YPO2287	-	putative transport system permease	Similar to Escherichia coli taurine transport system
403	2163	1,5268e+00	YPO2223	pgpB	phosphatidylglycerophosphatase B	Similar to Escherichia coli
404	3781	1,5285e+00	YPO3885	-	hypothetical protein	no significant database hits
405	674	1,5288e+00	YPO0688	-	putative exported protein	Similar to Actinobacillus actinomycetemcomitans
406	3838	1,5315e+00	YPO3947	-	hypothetical protein	no significant database hits
407	2722	1,5318e+00	YPO2797	-	hypothetical protein	no significant database hits
408	3705	1,5327e+00	YPO3809	yhhK	putative acetyltransferase	Similar to Escherichia coli hypothetical 14.5 kDa
409	4051	1,5328e+00	YPO_RS00260	-	SctQ family type III secretion system cytoplasmic	Derived by automated computational analysis using
410	1928	1,5331e+00	YPO1982	-	putative dehydrogenase	Similar to Pseudomonas aeruginosa WbpK TR:P72144
411	3556	1,5336e+00	YPO3657a	yhdT	putative membrane protein	Similar to Escherichia coli hypothetical 9.1 kDa
412	649	1,5342e+00	YPO0662	-	hypothetical protein	doubtful CDS with no significant database matches
413	3444	1,5348e+00	YPO3546	-	conserved hypothetical protein	Similar to Escherichia coli hypothetical protein
414	3783	1,5350e+00	YPO3887	-	hypothetical protein	Poor database hits to the full length CDS. Similar
415	3935	1,5350e+00	YPO4050	-	putative membrane protein	Poor database matches, similar to C-terminal region
416	391	1,5351e+00	YPO0400	-	hypothetical protein	No significant database hits
417	2725	1,5356e+00	YPO2801	-	putative membrane protein	No significant database matches to the full length
418	4176	1,5361e+00	YPO_RS00885	-	AAA family ATPase	Derived by automated computational analysis using
419	1853	1,5362e+00	YPO1905	-	hypothetical protein	Similar to the previously sequenced Yersinia pestis
420	4018	1,5366e+00	YPO_RS00095	-	hypothetical protein	Derived by automated computational analysis using
421	4092	1,5370e+00	YPO_RS00465	-	Tn3 family transposase	Derived by automated computational analysis using
422	129	1,5375e+00	YPO0133	feoA	hypothetical ferrous iron transport protein A	Similar to Escherichia coli ferrous iron transport
423	116	1,5387e+00	YPO0119	-	insertion element DNA-binding protein	Similar to Escherichia coli insertion element IS1397
424	738	1,5387e+00	YPO0755	-	insertion element DNA-binding protein	Similar to Escherichia coli insertion element IS1397
425	3390	1,5387e+00	YPO3492	-	insertion element IS1661 DNA-binding protein	Similar to Escherichia coli insertion element IS1397
426	3823	1,5387e+00	YPO3931	-	insertion element IS1661 DNA-binding protein	Similar to Escherichia coli insertion element IS1397
427	3931	1,5387e+00	YPO4046	-	insertion element IS1661 DNA-binding protein	Similar to Escherichia coli insertion element IS1397
428	3970	1,5387e+00	YPO4091	-	insertion element IS1661 DNA-binding protein	Similar to Escherichia coli insertion element IS1397
429	3363	1,5388e+00	YPO3465	phnP	PhnP protein	Similar to Escherichia coli PhnP protein
430	4078	1,5388e+00	YPO_RS00395	-	hypothetical protein	Derived by automated computational analysis using
431	1411	1,5393e+00	YPO1453	-	hypothetical protein	No significant database hits
432	1881	1,5394e+00	YPO1933	-	putative dicarboxylic acid hydrolase	Previously sequenced as Yersinia pestis hypothetical
433	622	1,5406e+00	YPO0636	-	hypothetical protein	doubtful CDS with no significant database hits
434	2954	1,5410e+00	YPO3042	-	conserved hypothetical protein	Similar to Vibrio cholerae hypothetical protein
435	1626	1,5423e+00	YPO1671	-	putative DNA-binding protein	Similar to Haemophilus influenzae hypothetical
436	388	1,5432e+00	YPO0397	-	hypothetical protein	Weak database hits to the full length CDS. Similar
437	4064	1,5445e+00	YPO_RS00325	-	type III secretion system chaperone YscG	Derived by automated computational analysis using
438	2878	1,5459e+00	YPO2963	-	hypothetical protein	No significant database matches to the full length
439	1075	1,5460e+00	YPO1098	-	putative prophage integrase	Similar to Escherichia coli prophage CP4-57
440	2037	1,5463e+00	YPO2091	-	putative phage antitermination protein	Similar to bacteriophage H19B antitermination
441	3825	1,5463e+00	YPO3934	-	hypothetical protein	doubtful CDS with no significant database hits
442	2421	1,5468e+00	YPO2483	-	hypothetical protein	Poor database matches. Similar to an internal region
443	3203	1,5468e+00	YPO3302	yqaA	putative membrane protein	Similar to Escherichia coli hypothetical 15.6 kDa
444	2477	1,5472e+00	YPO2542	-	hypothetical protein	no significant database hits to the full length CDS.
445	2042	1,5477e+00	YPO2096	-	hypothetical phage protein	No significant database matches
446	1914	1,5479e+00	YPO1966	astE	succinylglutamate desuccinylase	Previously sequenced Yersinia pestis probable
447	41	1,5489e+00	YPO0041	-	putative DNA ligase	Similar to Chlamydia trachomatis DNA ligase LigA
448	2746	1,5492e+00	YPO2823	-	putative regulatory protein	Similar to Escherichia coli prophage CP4-57
449	2500	1,5493e+00	YPO2565	-	hypothetical protein	No significant database matches
450	2923	1,5495e+00	YPO3010	-	hypothetical protein	Weakly similar to the N-terminal and central regions
451	1409	1,5496e+00	YPO1451	-	putative oxidoreductase	C-terminal region similar to similar to Arthrobacter
452	612	1,5499e+00	YPO0625	-	hypothetical protein	Similar to Paracoccus denitrificans hypothetical
453	3040	1,5506e+00	YPO3135	-	putative ribosomal protein L36	Similar to Vibrio cholerae ribosomal putative	rib
454	757	1,5513e+00	YPO0775	-	conserved hypothetical protein	Similar to Corynebacterium diphtheriae
455	801	1,5518e+00	YPO0819	-	putative carbonic anhydrase	Similar to Chlamydomonas reinhardtii beta-carbonic
456	978	1,5528e+00	YPO1002	-	enterotoxin-like protein	N-terminal region similar to Escherichia coli shet2
457	1989	1,5530e+00	YPO2044	-	putative hemolysin activator protein	Similar to Serratia marcescens hemolysin activator
458	2394	1,5552e+00	YPO2456	ypeI	N-acylhomoserine lactone synthase YpeI	Previously sequenced as Yersinia
459	2755	1,5555e+00	YPO2833	pstb	putative phosphate transport ATP-binding protein	Similar to Pseudomonas aeruginosa phosphate
460	750	1,5561e+00	YPO0768	-	hypothetical protein	no significant database hits
461	3221	1,5562e+00	YPO3320	cybC	putative cytochrome B562	Similar to Escherichia coli soluble cytochrome B562
462	2292	1,5563e+00	YPO2354	-	hypothetical protein	No significant database hits
463	2919	1,5571e+00	YPO3006	-	putative aminotransferase	Similar to Bacillus subtilis putative
464	264	1,5576e+00	YPO0268a	-	hypothetical protein	Similar to the N-terminal region of Neisseria
465	618	1,5586e+00	YPO0631	-	LysR-family regulatory protein	Similar to Pseudomonas aeruginosa possible
466	3237	1,5590e+00	YPO3336	-	conserved hypothetical protein	Similar to Escherichia coli hypothetical protein
467	1264	1,5594e+00	YPO1301	psaE	putative regulatory protein	Previously sequenced as Yersinia pestis, and
468	2314	1,5599e+00	YPO2376	-	conserved hypothetical protein	No significant database matches to the full length
469	2085	1,5615e+00	YPO2141	dsbB	disulfide bond formation protein B	Similar to Escherichia coli disulfide bond formation
470	1148	1,5621e+00	YPO1174	-	hypothetical protein	no significant database hits
471	25	1,5622e+00	YPO0025	-	possible membrane protein	Doubtful CDS, No significant database hits
472	1874	1,5624e+00	YPO1926	-	putative 4-hydroxybutyrate coenzyme A	Previously sequenced as Yersinia pestis protein
473	3757	1,5640e+00	YPO3860	b3790	putative lipopolysaccharide biosynthesis protein	Similar to Escherichia coli lipopolysaccharide
474	672	1,5645e+00	YPO0686	-	putative membrane protein	Similar to Actinobacillus actinomycetemcomitans
475	1929	1,5650e+00	YPO1983	-	putative glycosyl transferase	Similar to Mus musculus ceramide glucosyltransferase
476	797	1,5653e+00	YPO0815	-	general secretion pathway protein E	Similar to Erwinia carotovora general secretion
477	2387	1,5655e+00	YPO2449	-	putative LuxR-family regulatory protein	Similar to Salmonella typhi colanic acid capsular
478	199	1,5663e+00	YPO0205	bfd	putative bacterioferritin-associated ferredoxin	Similar to Serratia marcescens
479	284	1,5668e+00	YPO0288	-	putative exported protein	Similar to Escherichia coli O157:H7 hypothetical
480	3330	1,5672e+00	YPO3431	-	conserved hypothetical protein	Similar to Escherichia coli hypothetical protein
481	3770	1,5677e+00	YPO3874	-	putative exported protein	Similar to Carica papaya glutamine cyclotransferase
482	2525	1,5677e+00	YPO2592	-	putative membrane protein	Similar to Streptococcus pneumoniae transmembrane
483	500	1,5684e+00	YPO0510	-	hypothetical protein	No significant database hits to the full length CDS.
484	1923	1,5702e+00	YPO1976	-	hypothetical protein	Previously sequenced as Yersinia pestis hypothetical
485	617	1,5702e+00	YPO0630	-	conserved hypothetical protein	Similar to Pseudomonas aeruginosa hypothetical
486	142	1,5703e+00	YPO0146	-	hypothetical protein	Weakly similar to Escherichia coli hypothetical
487	1930	1,5705e+00	YPO1984	-	hypothetical protein	Doubtful CDS. No significant database hits
488	375	1,5714e+00	YPO0384	-	putative lipoprotein	Similar to Escherichia coli hypothetical lipoprotein
489	3018	1,5732e+00	YPO3112	prt	paratose synthase	Similar to Salmonella typhi paratose synthase RfbS
490	4068	1,5740e+00	YPO_RS00345	yscK	type III secretion system sorting platform	Derived by automated computational analysis using
491	2035	1,5746e+00	YPO2089	ninB	putative phage protein	Similar to bacteriophage lambda protein NinB
492	2352	1,5748e+00	YPO2415	nlpC	putative lipoprotein	Similar to Escherichia coli probable lipoprotein
493	83	1,5755e+00	YPO0084	-	possible transcriptional regulator	Similar to several including: Sphingomonas sp LB126
494	2275	1,5759e+00	YPO2337	-	putative regulatory protein	Similar to Clostridium difficile transcriptional
495	2784	1,5766e+00	YPO2863	-	putative membrane protein	C-terminal region of the protein is similar to
496	478	1,5770e+00	YPO0488	-	hypothetical protein	No significant database hits
497	663	1,5770e+00	YPO0677	-	hypothetical protein	no significant database hits
498	916	1,5771e+00	YPO0940	-	conserved hypothetical protein	Similar to Pseudomonas aeruginosa twitching mobility
499	4047	1,5771e+00	YPO_RS00240	yopN	SctW family type III secretion system gatekeeper	Derived by automated computational analysis using
500	4205	1,5782e+00	YPO_RS00030	-	hypothetical protein	Derived by automated computational analysis using
501	4182	1,5784e+00	YPO_RS00915	-	recombinase family protein	Derived by automated computational analysis using
502	2202	1,5788e+00	YPO2265	tau	DNA replication terminus site-binding protein	Previously sequenced as Yersinia pestis DNA
503	2083	1,5792e+00	YPO2139	-	hypothetical phage protein	No significant database matches
504	2072	1,5793e+00	YPO2128	-	putative phage-related lipoprotein	No significant database matches
505	2300	1,5793e+00	YPO2362	-	putative membrane protein	Similar to Escherichia coli hypothetical protein
506	1663	1,5801e+00	YPO1710	-	putative fimbrial protein	Weak Similarity to Bordetella pertussis FhaE protein
507	605	1,5808e+00	YPO0618	-	putative membrane protein	Similar to Escherichia coli hypothetical transporter
508	4043	1,5808e+00	YPO_RS00220	yscY	type III secretion system chaperone YscY	Derived by automated computational analysis using
509	4054	1,5817e+00	YPO_RS00275	sctT	SctT family type III secretion system export	Derived by automated computational analysis using
510	2824	1,5829e+00	YPO2903	-	putative RNA-binding protein	Similar to Escherichia coli stationary phase
511	1065	1,5829e+00	YPO1088	-	putative DNA-binding prophage protein	Similar to Xylella fastidiosa hypothetical protein
512	4083	1,5838e+00	YPO_RS00420	-	replication regulatory protein RepA	Derived by automated computational analysis using
513	330	1,5838e+00	YPO0337	-	putative exported protein	No significant database hits
514	2956	1,5845e+00	YPO3044	-	hypothetical protein	Weakly similar to internal regions of Myrothecium
515	2269	1,5848e+00	YPO2331	-	putative lipoprotein	C-terminal region is similar to the C-termini of
516	4061	1,5850e+00	YPO_RS00310	sctD	SctD family type III secretion system inner	Derived by automated computational analysis using
517	1074	1,5858e+00	YPO1097	-	putative phage protein	No significant database matches
518	335	1,5864e+00	YPO0343	hydN	4Fe-4S ferrodoxin	Similar to Escherichia coli electron transport
519	2635	1,5864e+00	YPO2706	plaA	phospholipase A	Similar to Yersinia enterocolitica phospholipase A
520	4195	1,5871e+00	YPO_RS00980	-	site-specific integrase	Derived by automated computational analysis using
521	1812	1,5874e+00	YPO1862	-	putative membrane protein	No significant database matches
522	1037	1,5878e+00	YPO1062	-	conserved hypothetical protein	Similar to Escherichia coli putative cell cycle
523	2794	1,5895e+00	YPO2873	-	conserved hypothetical protein	Similar to Vibrio cholerae hypothetical protein
524	4178	1,5900e+00	YPO_RS00895	-	ParB/RepB/Spo0J family partition protein	Derived by automated computational analysis using
525	2362	1,5900e+00	YPO2425	btuC	puative vitamin B12 transport system permease	Similar to Escherichia coli vitamin B12 transport
526	4073	1,5902e+00	YPO_RS00370	yopH	T3SS effector protein-tyrosine-phosphatase YopH	Derived by automated computational analysis using
527	2067	1,5903e+00	YPO2123	-	putative phage minor tail protein	Similar to bacteriophage N15 protein gp19 TR:O64333
528	172	1,5906e+00	YPO0177	-	putative membrane protein	No significant database hits. CDS DNA has a low G+C
529	590	1,5913e+00	YPO0600	-	putative membrane protein	Poor database matches. Doubtful CDS
530	863	1,5915e+00	YPO0884	-	hypothetical protein	Weakly similar to Methanococcus jannaschii
531	3295	1,5917e+00	YPO3396	sfs1	sugar fermentation stimulation protein	Similar to Escherichia coli sugar fermentation
532	2039	1,5918e+00	YPO2093	-	putative phage protein	Similar to N-terminal regions of bacteriophage
533	1304	1,5922e+00	YPO1342	-	putative SPFH domain protein	Similar to Toxocara canis prohibitin-like molecule
534	3658	1,5924e+00	YPO3761	hemG	protoporphyrinogen oxidase	Similar to Escherichia coli protoporphyrinogen
535	3054	1,5926e+00	YPO3149	-	conserved hypothetical protein	Similar to Escherichia coli hypothetical protein
536	1325	1,5931e+00	YPO1363	-	putative virulence factor	Similar to Shigella flexneri large plasmid
537	2397	1,5933e+00	YPO2459	-	putative transporter protein	Similar to Escherichia coli hypothetical metabolite
538	3331	1,5933e+00	YPO3432	-	conserved hypothetical protein	Similar to Escherichia coli hypothetical protein
539	230	1,5938e+00	YPO0237	-	conserved hypothetical protein	Similar to Escherichia coli hypothetical protein
540	2203	1,5939e+00	YPO2266	-	putative membrane protein	Similar to Escherichia coli hypothetical transport
541	493	1,5950e+00	YPO0503	-	conserved hypothetical protein	Similar to Edwardsiella ictaluri hypothetical
542	1918	1,5954e+00	YPO1971	hutG	putative N-formylglutamate amidohydrolase	Previously sequenced Yersinia pestis hypothetical
543	1474	1,5959e+00	YPO1518	-	putative membrane protein	Weakly similar to membrane spanning regions of
544	1215	1,5964e+00	YPO1248	-	putative bacteriophage (baseplate assembly)	Similar to Neisseria meningitidis (serogroup A)
545	1419	1,5967e+00	YPO1461	-	hypothetical protein	Poor database matches, similar to Caenorhabditis
546	3373	1,5970e+00	YPO3475	-	conserved hypothetical protein	Similar to Escherichia coli hypothetical protein
547	4207	1,5980e+00	YPO_RS00040	-	XRE family transcriptional regulator	Derived by automated computational analysis using
548	3413	1,5982e+00	YPO3515	-	putative exported protein	no significant database matches
549	1085	1,5985e+00	YPO1109	cybA	succinate dehydrogenase cytochrome b-556 subunit	Similar to Escherichia coli succinate dehydrogenase
550	1506	1,5986e+00	YPO1550	-	hypothetical protein	Weakly similar to Vibrio cholerae hypothetical
551	1650	1,5987e+00	YPO1697	-	putative chaperone protein	Similar to Pseudomonas aeruginosa PA01 probable pili
552	254	1,5988e+00	YPO0260	-	putative AraC-family regulatory protein	Similar to the C-terminal DNA-binding domain of
553	1696	1,6004e+00	YPO1744	-	putative exported protein	Similar to Salmonella typhimurium PagP TR:Q9ZHL7
554	3267	1,6004e+00	YPO3368	-	putative membrane protein	no significant database matches
555	2952	1,6004e+00	YPO3040	napF	ferredoxin-type protein NapF	Similar to Escherichia coli ferredoxin-type protein
556	785	1,6012e+00	YPO0803	-	hypothetical protein	no significant database hits
557	764	1,6018e+00	YPO0782	-	putative membrane protein	Poor database matches. Doubtful CDS
558	2207	1,6020e+00	YPO2270	-	putative membrane protein	Similar to Escherichia coli hypothetical protein
559	4135	1,6027e+00	YPO_RS00680	-	transcriptional regulator	Derived by automated computational analysis using
560	3843	1,6031e+00	YPO3952	-	hypothetical protein	no significant database hits to the full length CDS.
561	1071	1,6036e+00	YPO1094	-	hypothetical protein	No significant database matches
562	923	1,6037e+00	YPO0947	-	putative virulence determinant	No significant database matches to the full length
563	3098	1,6049e+00	YPO3193	-	conserved hypothetical protein	Similar to Escherichia coli hypothetical protein
564	3697	1,6051e+00	YPO3801	-	putative exported protein	Similar to Escherichia coli colonization factor
565	2353	1,6052e+00	YPO2416	-	putative membrane protein	Similar to Pseudomonas aeruginosa hypothetical
566	3878	1,6052e+00	YPO3988	-	conserved hypothetical protein	Similar to Escherichia coli hypothetical protein
567	1606	1,6055e+00	YPO1651	-	AsnC-family transcriptional regulatory protein	Similar to Bacillus subtilis transcriptional
568	1439	1,6056e+00	YPO1484	-	hypothetical protein	No significant database hits. N-terminal region is
569	1699	1,6059e+00	YPO1747	-	conserved hypothetical protein	Similar to Vibrio cholerae hypothetical protein
570	534	1,6069e+00	YPO0544	-	putative membrane protein	Similar to Escherichia coli hypothetical protein
571	4065	1,6070e+00	YPO_RS00330	-	T3SS polymerization control protein YopR	Derived by automated computational analysis using
572	3789	1,6076e+00	YPO3893	-	putative membrane protein	Poor database matches, similar to Escherichia coli
573	3627	1,6079e+00	YPO3730	yjaH	putative exported protein	Similar to Escherichia coli hypothetical 26.3 kDa
574	1857	1,6087e+00	YPO1908	irp4	yersiniabactin biosynthetic protein YbtT	Similar to the previously sequenced Yersinia pestis
575	3322	1,6095e+00	YPO3423	ampD	putative signalling protein in beta-lactamase	Similar to Escherichia coli AmpD protein
576	3790	1,6097e+00	YPO3894	-	putative membrane protein	No significant database matches. Similar to YPO3893
577	735	1,6102e+00	YPO0751	-	putative membrane protein	Similar to internal regions of Pseudomonas
578	941	1,6110e+00	YPO0965	-	hypothetical protein	no significant database hits
579	1772	1,6112e+00	YPO1821	fliO	flagellar protein FliO	Similar to Escherichia coli flagellar protein FliO
580	1952	1,6114e+00	YPO2006	-	hypothetical protein	No significant database hits
581	1882	1,6122e+00	YPO1934	-	putative LysR-family transcriptional regulatory	Previously sequenced as Yersinia pestis hypothetical
582	175	1,6122e+00	YPO0180	-	conserved hypothetical protein	Similar to many including: Vibrio cholerae
583	962	1,6127e+00	YPO0985	yspR	quorum-sensing transcriptional regulator	Similar to Yersinia pseudotuberculosis
584	1271	1,6137e+00	YPO1308	-	putative LysR-family transcriptional regulatory	Similar to Chromatium vinosum rubisco operon
585	3012	1,6141e+00	YPO3104	wbyK	putative mannosyltransferase	Identical to to the previously sequenced Yersinia
586	2047	1,6142e+00	YPO2101	-	hypothetical phage protein	No significant database matches
587	455	1,6159e+00	YPO0466	-	hypothetical protein	No significant database matches. CDS DNA contains
588	2005	1,6164e+00	YPO2060	znuC	high-affinity zinc uptake system ATP-binding	Similar to Escherichia coli high-affinity zinc
589	3927	1,6170e+00	YPO4041	-	putative fimbrial chaperone	Similar to Proteus mirabilis fimbrial chaperone MrpD
590	4186	1,6171e+00	YPO_RS00935	-	phospholipase D	Derived by automated computational analysis using
591	3539	1,6182e+00	YPO3641	-	hypothetical protein	no significant database hits
592	1813	1,6187e+00	YPO1863	glpM	putative membrane protein	Similar to Escherichia coli hypothetical 12.5 kDa
593	332	1,6191e+00	YPO0339	-	enhancing factor (viral)	Significantly similar to many viral enhancing
594	251	1,6199e+00	YPO0257	-	possible type III secretion protein	Similar to Salmonella typhimurium Pathogenicity
595	2731	1,6204e+00	YPO2807	ptxR	putative LysR-family transcriptional regulatory	Similar to Pseudomonas aeruginosa exotoxin A
596	3906	1,6205e+00	YPO4018	cysM	pyridoxal-phosphate dependent protein	Similar to Streptococcus suis O-acetylserine lyase
597	3659	1,6206e+00	YPO3762	trkH	Trk system potassium uptake protein TrkH	Similar to Escherichia coli Trk system potassium
598	787	1,6208e+00	YPO0805	-	putative lipoprotein	Similar to Klebsiella pneumoniae pullulanase
599	380	1,6209e+00	YPO0389	-	hypothetical protein	Doubtful CDS. No significant database hits
600	71	1,6213e+00	YPO0072	-	bifunctional regulatory protein/DNA repair	Similar to Escherichia coli Ada regulatory protein
601	864	1,6213e+00	YPO0887	int	integrase	Similar to Shigella flexneri P4-like integrase Int
602	127	1,6216e+00	YPO0131	-	conserved hypothetical protein	Similar to Escherichia coli hypothetical protein
603	2435	1,6222e+00	YPO2497	-	putativeLlysR-family transcriptional regulatory	Similar to Escherichia coli hypothetical
604	2593	1,6222e+00	YPO2664	-	putative transport ATPase	Similar to Streptococcus pyogenes ATPase protein
605	2717	1,6224e+00	YPO2792	-	putative membrane protein	Doubtful CDS. No significant database matches to the
606	3362	1,6226e+00	YPO3464	phnN	PhnN protein	Similar to Escherichia coli PhnN protein
607	2018	1,6229e+00	YPO2073	-	putative lipoprotein	Similar to Escherichia coli hypothetical protein
608	756	1,6240e+00	YPO0774	-	conserved hypothetical protein	Similar to Yersinia enterocolitica
609	2612	1,6251e+00	YPO2683	-	hypothetical protein	no significant database hits to the full length CDS
610	2874	1,6255e+00	YPO2959	sfuB	iron(III)-transport system permease	Similar to Serratia marcescens iron(III)-transport
611	2081	1,6255e+00	YPO2137	-	conserved hypothetical phage protein	Similar to Staphylococcus aureus hypothetical
612	374	1,6257e+00	YPO0383	aidB	putative acyl-CoA dehydrogenase	Similar to Escherichia coli probable CoA
613	1356	1,6258e+00	YPO1394	-	putative membrane protein	Similar to Neisseria gonorrhoeae competence protein
614	2740	1,6260e+00	YPO2817	-	putative CDP-alcohol phosphatidyltransferase	Similar to Escherichia coli
615	2344	1,6260e+00	YPO2406	-	conserved hypothetical protein	Similar to Escherichia coli hypothetical protein
616	2108	1,6267e+00	YPO2167	nudG	putative pyrophosphohydrolase	Similar to Escherichia coli CTP pyrophosphohydrolase
617	1884	1,6267e+00	YPO1936	-	putative aminotransferase	Previously sequenced as Yersinia pestis hypothetical
618	3498	1,6268e+00	YPO3600	-	hypothetical protein	no significant database hits
619	445	1,6277e+00	YPO0456	rob	putative right origin-binding protein	Similar to Escherichia coli right origin-binding
620	1416	1,6291e+00	YPO1458	-	putative enoyl-CoA hydratase	Similar to Homo sapiens mitochondria enoyl-CoA
621	1456	1,6300e+00	YPO1500	-	hypothetical protein	No significant database hits
622	3831	1,6300e+00	YPO3940	glgC	glucose-1-phosphate adenylyltransferase	Similar to Escherichia coli glucose-1-phosphate
623	2547	1,6303e+00	YPO2614	gltJ	putative glutamate/aspartate transport system	Similar to Rhodobacter capsulatus
624	2652	1,6305e+00	YPO2723	-	putative OmpA family protein	Poor database matches, similar to Pseudomonas
625	676	1,6308e+00	YPO0690	-	putative type II secretion protein	Similar to Caulobacter crescentus pilus biogenesis
626	2138	1,6309e+00	YPO2199	-	putative membrane protein	Similar to Escherichia coli hypothetical protein
627	685	1,6312e+00	YPO0700	-	Fimbrial protein	Similar to Escherichia coli fimbrial lectin GafD
628	3514	1,6315e+00	YPO3616	-	conserved hypothetical protein	Similar to Ureaplasma parvum hypothetical protein
629	752	1,6325e+00	YPO0770	-	ABC-transporter transmembrane protein	Similar to Yersinia
630	1885	1,6325e+00	YPO1937	ansP	L-asparagine permease	Previously sequenced as Yersinia pestis probable
631	3780	1,6326e+00	YPO3884	-	colicin (partial)	Probable gene remnant, similar to C-terminal regions
632	1267	1,6328e+00	YPO1304	psaB	chaperone protein PsaB precursor	Required for the biogenesis of pH 6 antigen.
633	3791	1,6336e+00	YPO3895	-	putative membrane protein	No significant database matches. Similar to YPO3935
634	2714	1,6340e+00	YPO2785	nlp	putative DNA-binding protein	Similar to Bacteriophage Mu DNA-binding protein Ner
635	2246	1,6341e+00	YPO2308	rstA	two-component regulatory system, response	Similar to Escherichia coli transcriptional
636	3860	1,6344e+00	YPO3969	uspB	universal stress protein B	Similar to Escherichia coli universal stress protein
637	4206	1,6345e+00	YPO_RS00035	pla	omptin family plasminogen activator Pla	Derived by automated computational analysis using
638	2056	1,6352e+00	YPO2112	-	conserved hypothetical phage protein	Similar to Yersinia pestis pMT1 plasmid hypothetical
639	3376	1,6353e+00	YPO3478	-	hypothetical protein	doubtful CDS with no significant database hits. Very
640	1212	1,6360e+00	YPO1245	-	putative bacteriophage coat protein	Contains a region of weak similarity to Aedes
641	1788	1,6367e+00	YPO1838	-	putative membrane protein	Similar to the N-terminal region of Homo sapiens
642	1012	1,6367e+00	YPO1037	-	conserved hypothetical protein	Similar to Escherichia coli hypothetical protein
643	1398	1,6367e+00	YPO1437	-	conserved hypothetical protein	Similar to Haemophilus influenzae DNA transformation
644	3321	1,6368e+00	YPO3422	ampE	putative membrane-bound sensory transducer in	Similar to Escherichia coli AmpE protein
645	2393	1,6369e+00	YPO2455	-	putative membrane protein	Similar to the N-terminal regions of Bacillus
646	547	1,6373e+00	YPO0558	ftsQ	cell division protein FtsQ	Similar to Escherichia coli cell division protein
647	2905	1,6377e+00	YPO2991	cysZ	putative membrane protein	Similar to Escherichia coli hypothetical protein
648	755	1,6377e+00	YPO0773	-	putative thioesterase	Similar to Pseudomonas aeruginosa probable pyochelin
649	2869	1,6379e+00	YPO2953	-	putative membrane protein	No significant database matches to the full length
650	873	1,6380e+00	YPO0896	blrA	putative response regulator	Similar to Aeromonas jandaei beta-lactamase
651	1867	1,6380e+00	YPO1918	-	probable pili assembly chaperone	Previously sequenced as Yersinia pestis hypothetical
652	97	1,6380e+00	YPO0099	-	putative exported protein	Similar to several members of the HlyD family of
653	3438	1,6385e+00	YPO3540	-	hypothetical protein	no significant database hits
654	2235	1,6401e+00	YPO2297	-	putative membrane protein	No significant database hits
655	1625	1,6402e+00	YPO1670	-	conserved hypothetical protein	Similar to Escherichia coli hypothetical protein
656	3696	1,6404e+00	YPO3800	-	putative exported protein	Similar to Escherichia coli CFA/I fimbrial subunit A
657	3894	1,6408e+00	YPO4005	-	putative hemolysin activator protein	Similar to Serratia marcescens hemolysin activator
658	1902	1,6408e+00	YPO1954	hmsS	haemin storage system, HmsS protein	Previously sequenced as Yersinia pestis hypothetical
659	958	1,6408e+00	YPO0981	insA	insertion element protein	Similar to Shigella dysenteriae insertion element
660	703	1,6414e+00	YPO0719	-	hypothetical protein	Poor database hits. Weakly similar to Homo sapiens
661	1433	1,6415e+00	YPO1475	-	hypothetical protein	No significant database hits to the full length CDS.
662	503	1,6420e+00	YPO0512	-	putative lipoprotein	Similar to N-terminal regions of Pseudomonas
663	28	1,6430e+00	YPO0028	rbn	ribonuclease BN	Similar to Escherichia coli ribonuclease BN Rbn
664	2555	1,6432e+00	YPO2622	-	hypothetical protein	no significant database hits
665	1250	1,6435e+00	YPO1286	-	conserved hypothetical protein	Similar to Vibrio cholerae putative proteinase
666	1880	1,6436e+00	YPO1932	-	putative sugar transporter	Previously sequenced as Yersinia pestis hypothetical
667	1379	1,6438e+00	YPO1417	-	putative iron-sulfur binding protein	Similar to Escherichia coli hypothetical protein
668	551	1,6440e+00	YPO0562	-	conserved hypothetical protein	Similar to Vibrio cholerae hypothetical protein
669	86	1,6447e+00	YPO0087	-	conserved membrane protein	Similar to Escherichia coli hypothetical protein
670	3936	1,6449e+00	YPO4051	tnpA	transposase (partial)	Probable gene remnant. Similar to internal regions
671	2411	1,6453e+00	YPO2473	-	hypothetical protein	No significant database hits
672	3826	1,6456e+00	YPO3935	-	putative membrane protein	Poor database matches, similar to Escherichia coli
673	3543	1,6461e+00	YPO3645	-	hypothetical protein	no significant database hits
674	274	1,6461e+00	YPO0278	metC	cystathionine beta-lyase	Similar to Prokaryotic and Eukaryotic cystathionine
675	754	1,6464e+00	YPO0772	-	putative membrane protein	Similar to Yersinia
676	1732	1,6469e+00	YPO1781	pip	proline iminopeptidase	Similar to Serratia marcescens proline
677	240	1,6472e+00	YPO0246	aroE	shikimate 5-dehydrogenase	Similar to Escherichia coli shikimate
678	4048	1,6479e+00	YPO_RS00245	-	SctN family type III secretion system ATPase	Derived by automated computational analysis using
679	2189	1,6481e+00	YPO2252	-	putative toxin transport protein	Similar to Actinobacillus pleuropneumoniae RTX-I
680	359	1,6482e+00	YPO0367	-	putative iron-sulfur cluster-binding protein	Similar to several including: Vibrio cholerae
681	252	1,6483e+00	YPO0258	-	putative type-III secretion protein	Similar to several type III secretion proteins
682	3807	1,6490e+00	YPO3912	yijD	putative membrane protein	Similar to Escherichia coli hypothetical protein
683	1956	1,6490e+00	YPO2009a	-	conserved hypothetical protein	C-terminus is similar to Pseudomonas aeruginosa
684	249	1,6491e+00	YPO0255	-	putative two-component response regulator	Similar to Salmonella typhimurium transcriptional
685	1908	1,6494e+00	YPO1960	-	putative GntR-family regulatory protein	Previously sequenced as Yersinia pestis hypothetical
686	1670	1,6496e+00	YPO1717	ydjM	putative membrane protein	Similar to Escherichia coli hypothetical 22.8 kDa
687	940	1,6497e+00	YPO0964	insA	insertion sequence protein	Similar to Erwinia herbicola putative transposase A
688	3641	1,6499e+00	YPO3744	-	hypothetical protein	no significant database hits
689	996	1,6502e+00	YPO1020	recB	exodeoxyribonuclease V beta chain	Similar to Escherichia coli exodeoxyribonuclease V
690	516	1,6503e+00	YPO0525	-	hypothetical protein	Doubtful CDS with no significant database hits
691	2591	1,6504e+00	YPO2662	-	binding-protein-dependent transport protein	Similar to Salmonella typhimurium anaerobically
692	2013	1,6504e+00	YPO2068	-	putative integral membrane protein	Similar to Escherichia coli hypothetical kDa protein
693	3168	1,6510e+00	YPO3265	-	putative membrane protein	Similar to Escherichia coli hypothetical 12.0 kDa
694	991	1,6510e+00	YPO1015	-	putative prepilin peptidase dependent protein	Similar to Escherichia coli prepilin peptidase
695	1305	1,6516e+00	YPO1343	-	putative periplasmic binding protein	Similar to Vibrio cholerae vibriobactin and
696	2931	1,6516e+00	YPO3018	-	hypothetical protein	doubtful CDS with no significant database matches.
697	501	1,6517e+00	YPO0511	-	hypothetical protein	No significant database hits
698	744	1,6521e+00	YPO0761	-	hypothetical protein	no significant database hits
699	1609	1,6528e+00	YPO1654	lacZ	beta-galactosidase	Similar to Escherichia coli beta-galactosidase LacZ
700	1736	1,6535e+00	YPO1785	-	putative copper resistance protein D	Similar to Ralstonia metallidurans copper resistance
701	3698	1,6537e+00	YPO3802	-	putative exported protein	no significant database matches
702	2590	1,6546e+00	YPO2661	-	putative membrane protein	Similar to Salmonella typhimurium anaerobically
703	2288	1,6547e+00	YPO2350	pspB	phage shock protein B	Similar to Yersinia enterocolitica phage shock
704	2705	1,6566e+00	YPO2776	hisM	histidine transport system permease protein HisM	Similar to Salmonella typhimurium histidine
705	3551	1,6570e+00	YPO3653	-	putative colicin immunity protein	Similar to the C-terminal region of Escherichia coli
706	3420	1,6571e+00	YPO3522	-	conserved hypothetical protein	Similar to Escherichia coli hypothetical protein
707	308	1,6589e+00	YPO0313	b4042	diacylglycerol kinase	Similar to Escherichia coli diacylglycerol kinase
708	327	1,6597e+00	YPO0333	b3906	L-rhamnose operon transcriptional activator	Similar to Escherichia coli L-rhamnose operon
709	404	1,6598e+00	YPO0413	-	putative membrane protein	Doubtfull CDS. No significant database matches
710	680	1,6598e+00	YPO0695	-	putative membrane protein	Similar to Actinobacillus actinomycetemcomitans
711	2427	1,6605e+00	YPO2489	-	conserved hypothetical protein	Similar to Neisseria meningitidis hypothetical
712	169	1,6616e+00	YPO0174	-	putative membrane protein	Similar to Escherichia coli hypothetical 79.5 kDa
713	2462	1,6619e+00	YPO2526	-	conserved hypothetical protein	Similar to Pseudomonas aeruginosa esterase (probable
714	3174	1,6620e+00	YPO3271	-	conserved hypothetical protein	Similar to Escherichia coli hypothetical protein
715	479	1,6625e+00	YPO0489	-	putative exported protein	No significant database matches
716	2422	1,6630e+00	YPO2484	-	hypothetical protein	No significant database hits
717	2640	1,6632e+00	YPO2711	rpoE	RNA polymerase sigma E factor	Probable alternative sigma factor. Similar to
718	879	1,6634e+00	YPO0901	-	putative exported protein	No significant database matches. Similar to YPO1686
719	1939	1,6635e+00	YPO1993	-	putative dehydrogenase	Similar to Streptomyces clavuligerus clavaldehyde
720	1333	1,6638e+00	YPO1371	aat	putative leucyl/phenylalanyl-tRNA-protein	Similar to Escherichia coli
721	563	1,6639e+00	YPO0573	-	putative membrane protein	Similar to Escherichia coli hypothetical protein
722	409	1,6641e+00	YPO0418	-	putative membrane protein	Similar to the N-terminal region of Arabidopsis
723	580	1,6646e+00	YPO0590	hdeD	putative membrane protein	Similar to Escherichia coli H-NS regulated protein
724	2720	1,6647e+00	YPO2795	-	hypothetical protein	Weakly similar to Methanococcus jannaschii
725	842	1,6654e+00	YPO0863	-	putative lipoprotein	Similar to Escherichia coli hypothetical lipoprotein
726	3817	1,6655e+00	YPO3923	-	putative TonB dependent receptor protein	Similar to C-terminal regions of Serratia marcescens
727	861	1,6656e+00	YPO0882	-	conserved hypothetical protein	Similar to Escherichia coli hypothetical protein
728	2197	1,6658e+00	YPO2260	-	putative membrane protein	Similar to Escherichia coli hypothetical protein
729	1739	1,6658e+00	YPO1788	-	putative acyl carrier protein	Similar to the N-terminal end of Odontella sinensis
730	733	1,6663e+00	YPO0749	-	hypothetical protein	no significant database hits to the full length CDS.
731	2430	1,6664e+00	YPO2492	-	putative dioxygenase beta subunit	Similar to Escherichia coli putative dioxygenase
732	3830	1,6665e+00	YPO3939	glgA	glycogen synthase	Similar to Escherichia coli glycogen synthase GlgA
733	2075	1,6674e+00	YPO2131	-	putative phage host specificity protein	Similar to bacteriophage lambda host specificity
734	2034	1,6676e+00	YPO2088	-	putative methyltransferase	Similar to the C-terminal regions of Curtobacterium
735	9	1,6677e+00	YPO0009	-	putative membrane transport protein	Similar to many proteins belonging to the major
736	1567	1,6677e+00	YPO1612	ycfL	putative lipoprotein	Similar to Escherichia coli hypothetical 14.0 kDa
737	1604	1,6679e+00	YPO1649	-	conserved hypothetical protein	Similar to Escherichia coli hypothetical protein
738	743	1,6692e+00	YPO0760	-	putative membrane protein	Similar to Escherichia coli hypothetical protein
739	495	1,6698e+00	YPO0505	-	conserved hypothetical protein	Similar to Pseudomonas aeruginosa hypothetical
740	3120	1,6699e+00	YPO3216	-	putative methyltransferase	Similar to Rhizobium meliloti phospholipid
741	4055	1,6702e+00	YPO_RS00280	yscU	type III secretion system export apparatus switch	Derived by automated computational analysis using
742	1490	1,6703e+00	YPO1534	-	putative iron-siderophore transport	Similar to Vibrio cholerae cytoplasmic membrane
743	3293	1,6709e+00	YPO3394	hrpB	ATP-dependent helicase	Similar to Rhizobium meliloti helicase HelO
744	4052	1,6709e+00	YPO_RS00265	sctR	SctR family type III secretion system export	Derived by automated computational analysis using
745	1802	1,6715e+00	YPO1852	-	putative membrane protein	No significant database matches
746	2396	1,6721e+00	YPO2458	-	putative LysR-family transcriptional regulator	Similar to Pseudomonas aeruginosa probable
747	1947	1,6722e+00	YPO2001	copR	transcriptional activator	Similar to Pseudomonas syringae transcriptional
748	3713	1,6734e+00	YPO3816a	yhhL	putative membrane protein	Similar to Escherichia coli hypothetical protein
749	3476	1,6737e+00	YPO3578	-	conserved hypothetical protein	Similar to Escherichia coli hypothetical protein
750	4066	1,6738e+00	YPO_RS00335	sctI	SctI family type III secretion system inner rod	Derived by automated computational analysis using
751	4031	1,6743e+00	YPO_RS00160	-	transposase	Derived by automated computational analysis using
752	3774	1,6768e+00	YPO3878	-	putative fimbrial chaperone	Similar to Escherichia coli fimbrial chaperone
753	768	1,6768e+00	YPO0786	-	conserved hypothetical protein	Similar to Escherichia coli hypothetical protein
754	2219	1,6770e+00	YPO2281	-	phage hypothetical protein	No significant database matches
755	695	1,6773e+00	YPO0711	fliM	putative flagellar motor switch protein	Similar to Rhodobacter sphaeroides flagellar switch
756	31	1,6780e+00	YPO0031	y1093	transposase for insertion sequence IS100	Similar to Escherichia coli transposase for
757	167	1,6780e+00	YPO0171	y1093	transposase for insertion sequence IS100	Similar to Escherichia coli transposase for
758	243	1,6780e+00	YPO0249	y1093	transposase for insertion sequence IS100	Similar to Escherichia coli transposase for
759	377	1,6780e+00	YPO0386	y1093	transposase for insertion sequence IS100	Similar to Escherichia coli transposase for
760	519	1,6780e+00	YPO0528	y1093	transposase for insertion sequence IS100	Similar to Escherichia coli transposase for
761	556	1,6780e+00	YPO0567	y1093	transposase for insertion sequence IS100	Similar to Escherichia coli transposase for
762	623	1,6780e+00	YPO0637	y1093	transposase for insertion sequence IS100	Similar to Escherichia coli transposase for
763	762	1,6780e+00	YPO0780	y1093	transposase for insertion sequence IS100	Similar to Escherichia coli transposase for
764	901	1,6780e+00	YPO0924	y1093	transposase for insertion sequence IS100	Similar to Escherichia coli transposase for
765	988	1,6780e+00	YPO1013	y1093	transposase for insertion sequence IS100	Similar to Escherichia coli transposase for
766	1062	1,6780e+00	YPO1086	y1093	transposase for insertion sequence IS100	Similar to Escherichia coli transposase for
767	1108	1,6780e+00	YPO1132	y1093	transposase for insertion sequence IS100	Similar to Escherichia coli transposase for
768	1301	1,6780e+00	YPO1338	y1093	transposase for insertion sequence IS100	Similar to Escherichia coli transposase for
769	1390	1,6780e+00	YPO1427	y1093	transposase for insertion sequence IS100	Similar to Escherichia coli transposase for
770	1476	1,6780e+00	YPO1520	y1093	transposase for insertion sequence IS100	Similar to Escherichia coli transposase for
771	1578	1,6780e+00	YPO1623	y1093	transposase for insertion sequence IS100	Similar to Escherichia coli transposase for
772	1645	1,6780e+00	YPO1692	y1093	transposase for insertion sequence IS100	Similar to Escherichia coli transposase for
773	1682	1,6780e+00	YPO1729	y1093	transposase for insertion sequence IS100	Similar to Escherichia coli transposase for
774	1703	1,6780e+00	YPO1750	y1093	transposase for insertion sequence IS100	Similar to Escherichia coli transposase for
775	1848	1,6780e+00	YPO1900	y1093	transposase for insertion sequence IS100	Similar to Escherichia coli transposase for
776	2030	1,6780e+00	YPO2085	y1093	transposase for insertion sequence IS100	Similar to Escherichia coli transposase for
777	2119	1,6780e+00	YPO2178	y1093	transposase for insertion sequence IS100	Similar to Escherichia coli transposase for
778	2303	1,6780e+00	YPO2365	y1093	transposase for insertion sequence IS100	Similar to Escherichia coli transposase for
779	2334	1,6780e+00	YPO2396	y1093	transposase for insertion sequence IS100	Similar to Escherichia coli transposase for
780	2454	1,6780e+00	YPO2516	y1093	transposase for insertion sequence IS100	Similar to Escherichia coli transposase for
781	2574	1,6780e+00	YPO2643	y1093	transposase for insertion sequence IS100	Similar to Escherichia coli transposase for
782	2650	1,6780e+00	YPO2721	y1093	transposase for insertion sequence IS100	Similar to Escherichia coli transposase for
783	2732	1,6780e+00	YPO2808	y1093	transposase for insertion sequence IS100	Similar to Escherichia coli transposase for
784	2850	1,6780e+00	YPO2932	y1093	transposase for insertion sequence IS100	Similar to Escherichia coli transposase for
785	3114	1,6780e+00	YPO3209	y1093	transposase for insertion sequence IS100	Similar to Escherichia coli transposase for
786	3155	1,6780e+00	YPO3251	y1093	transposase for insertion sequence IS100	Similar to Escherichia coli transposase for
787	3185	1,6780e+00	YPO3282	y1093	transposase for insertion sequence IS100	Similar to Escherichia coli transposase for
788	3333	1,6780e+00	YPO3434	y1093	transposase for insertion sequence IS100	Similar to Escherichia coli transposase for
789	3440	1,6780e+00	YPO3542	y1093	transposase for insertion sequence IS100	Similar to Escherichia coli transposase for
790	3488	1,6780e+00	YPO3591	y1093	transposase for insertion sequence IS100	Similar to Escherichia coli transposase for
791	3598	1,6780e+00	YPO3701	y1093	transposase for insertion sequence IS100	Similar to Escherichia coli transposase for
792	3653	1,6780e+00	YPO3756	y1093	transposase for insertion sequence IS100	Similar to Escherichia coli transposase for
793	3899	1,6780e+00	YPO4010	y1093	transposase for insertion sequence IS100	Similar to Escherichia coli transposase for
794	4009	1,6780e+00	YPO_RS00050	-	IS21-like element IS100 family transposase	Derived by automated computational analysis using
795	4101	1,6780e+00	YPO_RS00510	-	IS21-like element IS100 family transposase	Derived by automated computational analysis using
796	4167	1,6780e+00	YPO_RS00840	-	IS21-like element IS100 family transposase	Derived by automated computational analysis using
797	4200	1,6780e+00	YPO_RS00005	-	IS21-like element IS100 family transposase	Derived by automated computational analysis using
798	3150	1,6781e+00	YPO3246	hmwC	putative accessory processing protein	Similar to Haemophilus influenzae putative accessory
799	2670	1,6790e+00	YPO2741	ccmH	putative cytochrome c-type biogenesis protein	Similar to the N-terminal region of Escherichia coli
800	2875	1,6792e+00	YPO2960	sfuC	iron(III)-transport ATP-binding protein	Similar to Serratia marcescens iron(III)-transport
801	1153	1,6797e+00	YPO1179	-	conserved hypothetical protein	Similar to Escherichia coli hypothetical protein
802	2418	1,6804e+00	YPO2480	mtlK	putative mannitol transport ATP-binding protein	Similar to Pseudomonas fluorescens probable mannitol
803	1491	1,6804e+00	YPO1535	-	putative iron-siderophore transport	Similar to Escherichia coli ferric enterobactin
804	3324	1,6809e+00	YPO3425	ppdD	putative prepilin peptidase dependent protein D	Similar to Escherichia coli prepilin peptidase
805	2326	1,6812e+00	YPO2388	-	LysR-family transcriptional regulatory protein	Similar to Escherichia coli hypothetical
806	1291	1,6812e+00	YPO1328	-	putative membrane protein	Similar to Escherichia coli hypothetical protein
807	489	1,6813e+00	YPO0499	-	hypothetical protein	Weakly similar to Pseudomonas aeruginosa
808	3443	1,6822e+00	YPO3545	-	lysR-family transcriptional regulatory protein	Similar to Escherichia coli hypothetical
809	1632	1,6822e+00	YPO1678	cheR	chemotaxis protein methyltransferase	Similar to Escherichia coli chemotaxis protein
810	181	1,6823e+00	YPO0186	-	putative sugar transferase	Similar to Serratia marcescens putative heptosyl III
811	1359	1,6826e+00	YPO1397	-	conserved hypothetical protein	Similar to Escherichia coli hypothetical protein
812	615	1,6826e+00	YPO0628	-	putative translational inhibitor protein	Similar to Rattus norvegicus translational inhibitor
813	96	1,6833e+00	YPO0097	y1093	transposase for insertion sequence IS100	Similar to Escherichia coli transposase for
814	3337	1,6833e+00	YPO3438	intB	integrase	Similar to Escherichia coli prophage P4 integrase
815	1942	1,6836e+00	YPO1996	-	hypothetical protein	No significant database hits
816	895	1,6837e+00	YPO0918	yggA	putative LysE type translocator	Similar to Escherichia coli hypothetical protein
817	4049	1,6845e+00	YPO_RS00250	yscO	type III secretion system central stalk protein	Derived by automated computational analysis using
818	1170	1,6845e+00	YPO1197	-	putative ABC transport integral membrane subunit	Similar to Escherichia coli hypothetical ABC
819	2736	1,6846e+00	YPO2813	ynbD	putative dual specificity phosphatase	Similar to Escherichia coli hypothetical protein
820	1891	1,6851e+00	YPO1943	-	putative membrane protein	Previously sequenced as Yersinia pestis hypothetical
821	803	1,6852e+00	YPO0821	-	hypothetical protein	no significant database hits
822	1096	1,6852e+00	YPO1120	-	conserved hypothetical protein	Similar to Escherichia coli hypothetical protein
823	3122	1,6861e+00	YPO3218	-	conserved hypothetical protein	Similar to Escherichia coli hypothetical protein
824	1303	1,6877e+00	YPO1341	-	hypothetical protein	No significant database hits
825	939	1,6884e+00	YPO0963	insB	insertion sequence protein	Similar to Erwinia herbicola putative transposase B
826	3152	1,6885e+00	YPO3248	hxuB	putative surface-exposed protein	Similar to Haemophilus influenzae heme/hemopexin
827	3599	1,6889e+00	YPO3702	-	insertion element IS1661 DNA-binding protein	This CDS has been disrupted by the insertion of an
828	1949	1,6897e+00	YPO2003	-	putative exported protein	No significant database matches
829	582	1,6900e+00	YPO0592	-	putative kinase protein	Internal region of the CDS similar to internal
830	2521	1,6903e+00	YPO2588	-	putative ABC transport protein	Similar to Rickettsia prowazekii mitochondrial
831	2195	1,6909e+00	YPO2258	araC	arabinose operon regulatory protein	Similar to Erwinia chrysanthemi arabinose operon
832	2121	1,6910e+00	YPO2181	-	putative membrane protein	Similar to Escherichia coli hypothetical protein
833	2581	1,6911e+00	YPO2650	nrdI	NrdI protein homologue	Similar to Escherichia coli hypothetical protein
834	3839	1,6912e+00	YPO3948	-	hypothetical protein	no significant database hits
835	1206	1,6914e+00	YPO1239	-	putative bacteriophage protein	Weakly similar to Bacteriophage N15 gp53 protein 53
836	1078	1,6915e+00	YPO1102	-	conserved hypothetical protein	Similar to Escherichia coli hypothetical protein
837	1903	1,6920e+00	YPO1955	-	putative acetyltransferase	Previously sequenced as Yersinia pestis hypothetical
838	2459	1,6926e+00	YPO2523	menE	putative O-succinylbenzoic acid--CoA ligase	Similar to Escherichia coli O-succinylbenzoic
839	1620	1,6926e+00	YPO1665	motB	chemotaxis MotB protein	Similar to Escherichia coli chemotaxis MotB protein
840	1410	1,6931e+00	YPO1452	-	putative short chain dehydrogenase	Similar to Pseudomonas paucimobilis
841	1235	1,6931e+00	YPO1269	-	conserved hypothetical protein	Similar to Escherichia coli hypothetical protein
842	1985	1,6931e+00	YPO2040	-	putative membrane protein	Similar to Escherichia coli hypothetical protein
843	2643	1,6931e+00	YPO2714	rseC	sigma E factor regulatory protein	Similar to Escherichia coli sigma E factor
844	1941	1,6933e+00	YPO1995	-	hypothetical protein	Weakly similar to Escherichia coli O157:H7 Z0020
845	2826	1,6933e+00	YPO2905	ail	attachment invasion locus protein	Similar to Yersinia pseudotuberculosis attachment
846	1748	1,6934e+00	YPO1798	flgA	flagella basal body P-ring formation protein	Similar to Yersinia enterocolitica flagella basal
847	2857	1,6934e+00	YPO2940	-	fimbrial protein	Similar to Escherichia coli major fimbrial subunit
848	975	1,6935e+00	YPO0999	-	putative membrane protein	No significant database matches to the full length
849	1158	1,6937e+00	YPO1184	-	putative ABC transport membrane permease	Similar to Pseudomonas stutzeri phosphite
850	3988	1,6939e+00	YPO4110	-	ABC transporter permease	Similar to Pseudomonas aeruginosa probable amino
851	2383	1,6943e+00	YPO2445	yfeE	putative yfeABCD locus regulator	Previously sequenced as Yersinia pestis putative
852	2572	1,6943e+00	YPO2641	intA	phage family integrase (partial)	Probable gene remnant, similar to Escherichia coli
853	1921	1,6945e+00	YPO1974	-	putative chlorohydrolase	Previously sequenced Yersinia pestis hypothetical
854	2113	1,6947e+00	YPO2172	-	conserved hypothetical protein	Similar to Escherichia coli hypothetical protein
855	3108	1,6948e+00	YPO3203	pstS	phosphate binding protein	Similar to Pseudomonas putida phosphate-binding
856	2895	1,6969e+00	YPO2981	-	putative exported protein	Similar to Escherichia coli hypothetical protein
857	250	1,6972e+00	YPO0256	-	two-component sensor/regulator	Similar to Salmonella typhimurium pathogenicity
858	994	1,6984e+00	YPO1018	recC	exodeoxyribonuclease V gamma chain	Similar to Escherichia coli exodeoxyribonuclease V
859	656	1,6986e+00	YPO0669	crgA	LysR-family regulatory protein	Similar to Neisseria meningitidis transcriptional
860	1558	1,6989e+00	YPO1603	pabC	4-amino-4-deoxychorismate lyase	Similar to Escherichia coli
861	2092	1,6991e+00	YPO2150	-	LysR-family transcriptional regulatory protein	Similar to Pseudomonas aeruginosa probable
862	435	1,6994e+00	YPO0445	-	conserved hypothetical protein	Similar to Pseudomonas aeruginosa hypothetical
863	49	1,6997e+00	YPO0049	radC	putative DNA repair protein	Similar to Escherichia coli DNA repair protein RadC
864	3354	1,6997e+00	YPO3456	phnF	probable gntR-family transcriptional regulatory	Similar to Escherichia coli PhnF protein
865	1436	1,7001e+00	YPO1481	-	hypothetical protein	Poor database matches, similar to an internal
866	2355	1,7005e+00	YPO2418	-	dolichyl-phosphate-mannose-protein	Similar to Escherichia coli hypothetical protein
867	3289	1,7005e+00	YPO3390	fhuB	ferrichrome transport system permease protein	Similar to Escherichia coli ferrichrome transport
868	1692	1,7011e+00	YPO1740	-	putative exported protein	Similar to Escherichia coli from bases 1896340 to
869	345	1,7011e+00	YPO0353	-	conserved hypothetical protein	Similar to many proteins of undefined function e.g.
870	3930	1,7011e+00	YPO4045	-	putative membrane protein	Similar to Escherichia coli hypothetical protein
871	2078	1,7012e+00	YPO2134	-	putative phage tail fiber assembly protein	Similar to bacteriophage APSE-1 probable tail fiber
872	3299	1,7012e+00	YPO3400	folK	2-amino-4-hydroxy-6-hydroxymethyldihydropteridin	Similar to Escherichia coli
873	419	1,7016e+00	YPO0428	b4372	DNA polymerase III, psi subunit	Similar to Escherichia coli DNA polymerase III, psi
874	1242	1,7016e+00	YPO1276	-	putative membrane protein	Similar to Escherichia coli hypothetical protein
875	1268	1,7019e+00	YPO1305	psaC	outer membrane usher protein PsaC precursor	Previously sequenced as Yersinia pestis outer
876	4202	1,7021e+00	YPO_RS00015	-	Rop family plasmid primer RNA-binding protein	Derived by automated computational analysis using
877	4094	1,7021e+00	YPO_RS00475	-	hypothetical protein	Derived by automated computational analysis using
878	1922	1,7026e+00	YPO1975	-	conserved hypothetical protein	Previously sequenced as Yersinia pestis hypothetical
879	2541	1,7027e+00	YPO2608	holA	DNA polymerase III, delta subunit	Similar to Escherichia coli DNA polymerase III,delta
880	1974	1,7031e+00	YPO2028	-	putative exported protein	Similar to Mycobacterium tuberculosis hypothetical
881	3606	1,7033e+00	YPO3709	-	hypothetical protein	no significant database hits
882	4154	1,7033e+00	YPO_RS00775	-	DUF2591 domain-containing protein	Derived by automated computational analysis using
883	2852	1,7037e+00	YPO2934	-	conserved hypothetical protein	Similar to Pseudomonas aeruginosa hypothetical
884	2221	1,7043e+00	YPO2283	-	putative LacI-family transcriptional regulatory	Similar to Escherichia coli galactose operon
885	3278	1,7048e+00	YPO3379	-	hypothetical protein	no significant database hits
886	3553	1,7054e+00	YPO3655	-	conserved hypothetical protein	Similar to Escherichia coli hypothetical protein
887	2863	1,7055e+00	YPO2947	-	conserved hypothetical protein	Similar to Pseudomonas aeruginosa hypothetical
888	2395	1,7056e+00	YPO2457	ypeR	quorum-sensing transcriptional activator YpeR	Previously sequenced as Yersinia pestis
889	3919	1,7059e+00	YPO4033	-	putative phage integrase	Similar to Escherichia coli CP4-like integrase Int
890	2406	1,7062e+00	YPO2468	-	conserved hypothetical protein	Similar to Pasteurella multocida hypothetical
891	759	1,7062e+00	YPO0777	-	putative siderophore biosysnthesis protein	Similar to the C-terminus of Vibrio anguillarum
892	515	1,7063e+00	YPO0524	-	conserved hypothetical protein	Similar to Escherichia coli hypothetical protein
893	1126	1,7072e+00	YPO1152	bioF	8-amino-7-oxononanoate synthase	Similar to many eg. Escherichia coli
894	561	1,7073e+00	YPO0571	-	hypothetical protein	No significant database hits
895	2316	1,7078e+00	YPO2378	-	TetR-family transcriptional regulatory protein	Similar to Escherichia coli hypothetical
896	3360	1,7084e+00	YPO3462	phnL	phosphonates transport ATP-binding protein	Similar to Escherichia coli phosphonates transport
897	3686	1,7087e+00	YPO3790	yigM	putative membrane protein	Similar to Escherichia coli hypothetical 32.4 kDa
898	2522	1,7088e+00	YPO2589	-	conserved hypothetical protein	Similar to Neisseria meningitidis hypothetical
899	3639	1,7090e+00	YPO3742	thiG	thiamine biosynthesis protein ThiG	Similar to Escherichia coli ThiG protein
900	2139	1,7094e+00	YPO2200	-	hypothetical protein	No significant database hits
901	1397	1,7097e+00	YPO1436	sfiA	putative cell division inhibitor	Similar to Escherichia coli cell division inhibitor
902	1063	1,7097e+00	YPO1086a	intA	phage integrase (partial)	Probable gene remnant. Similar to N-terminal regions
903	3079	1,7099e+00	YPO3174	-	hypothetical protein	no significant database hits
904	424	1,7100e+00	YPO0433	-	conserved hypothetical protein	Similar to Escherichia coli hypothetical protein
905	4020	1,7100e+00	YPO_RS00105	-	ParB/RepB/Spo0J family plasmid partition protein	Derived by automated computational analysis using
906	1010	1,7101e+00	YPO1035	syd	Syd protein	Similar to Escherichia coli Syd protein
907	3500	1,7105e+00	YPO3602	-	conserved hypothetical protein	Similar to Vibrio cholerae hypothetical protein
908	331	1,7108e+00	YPO0338	-	hypothetical protein	No significant database hits
909	1056	1,7111e+00	YPO1080	-	conserved hypothetical protein	Similar to Escherichia coli hypothetical protein
910	2182	1,7111e+00	YPO2243	-	putative AraC-family transcriptional regulatory	Similar to Escherichia coli right origin-binding
911	144	1,7112e+00	YPO0148	-	putative membrane protein	No significant database hits
912	1039	1,7112e+00	YPO1064	-	conserved hypothetical protein	Similar to Escherichia coli ROF protein SW:ROF_ECOLI
913	2632	1,7113e+00	YPO2703	pcp	putative pyrrolidone-carboxylate peptidase	Similar to Pseudomonas fluorescens
914	3549	1,7114e+00	YPO3651	-	putative GntR-family transcriptional regulatory	Similar to Streptomyces coelicolor putative
915	2610	1,7114e+00	YPO2681	celD	cel operon repressor	Similar to Escherichia coli cel operon repressor
916	3782	1,7128e+00	YPO3886	-	colicin (partial)	Probable gene remnant, similar to internal regions
917	1831	1,7135e+00	YPO1881	-	phage-related protein	Similar to the central regions of Bacteriophage P2
918	1946	1,7139e+00	YPO2000	-	putative two-component system sensor protein	Similar to Burkholderia pseudomallei sensor protein
919	1043	1,7142e+00	YPO1067	cutF	putative copper homeostasis lipoprotein	Similar to Escherichia coli copper homeostasis
920	3067	1,7143e+00	YPO3162	ampG	Beta-lactamase induction signal transducer AmpG	Similar to Escherichia coli AmpG protein
921	2660	1,7143e+00	YPO2731	-	putative membrane protein	Poor database matches, similar to Escherichia coli
922	4015	1,7146e+00	YPO_RS00080	-	type II toxin-antitoxin system RelE/ParE family	Derived by automated computational analysis using
923	389	1,7151e+00	YPO0398	-	M48 peptidase family protein	Similar to Deinococcus radiodurans conserved
924	1896	1,7151e+00	YPO1948	-	putative cytochrome	Previously sequenced as Yersinia pestis hypothetical
925	1251	1,7152e+00	YPO1287	-	putative short chain oxidoreductase	Similar to Gluconobacter oxydans gluconate
926	3198	1,7155e+00	YPO3297	corE	putative membrane protein	Similar to Salmonella typhimurium CorE TR:Q9X619
927	3177	1,7157e+00	YPO3274	-	putative lipoprotein	Similar to Pseudomonas aeruginosa hypothetical
928	3312	1,7157e+00	YPO3413	yddG	putative membrane protein	Similar to Escherichia coli hypothetical 29.4 kDa
929	1256	1,7162e+00	YPO1292	rpiA	putative ribose 5-phosphate isomerase	Similar to Methanobacterium thermoautotrophicum
930	1694	1,7163e+00	YPO1742	-	hypothetical protein	Weakly similar to C-terminal end of Thermoplasma
931	1811	1,7164e+00	YPO1861	-	hypothetical protein	No significant database hits
932	2211	1,7169e+00	YPO2274	-	putative phage protein	Similar to bacteriophage I2-2 gene II protein
933	758	1,7172e+00	YPO0776	-	putative siderophore biosysnthesis protein	Similar to N-terminus of Yersinia pestis
934	4026	1,7182e+00	YPO_RS00135	yopT	T3SS effector cysteine protease YopT	Derived by automated computational analysis using
935	1469	1,7186e+00	YPO1513	yohK	putative membrane protein	Similar to Escherichia coli hypothetical 24.5 kDa
936	2842	1,7190e+00	YPO2924	yfhB	putative membrane protein	Similar to Escherichia coli hypothetical protein
937	2442	1,7192e+00	YPO2504	-	hypothetical protein	No significant database hits. CDS DNA has a low G+C
938	298	1,7193e+00	YPO0302	-	putative outer membrane fimbrial usher protein	Similar to several membrane usher proteins
939	625	1,7194e+00	YPO0639	-	hypothetical protein	C-terminal region of the CDS is similar to an
940	2425	1,7194e+00	YPO2487	-	putative membrane protein	No significant database matches
941	3610	1,7198e+00	YPO3713	-	hypothetical protein	no significant database hits
942	3776	1,7202e+00	YPO3880	-	putative exported protein	Similar to Pseudomonas aeruginosa hypothetical
943	2990	1,7202e+00	YPO3078	ybbP	putative permease	Similar to Escherichia coli hypothetical 89.3 kDa
944	779	1,7204e+00	YPO0797	lysR	transcriptional activator protein LysR	Similar to Escherichia coli transcriptional
945	2708	1,7206e+00	YPO2779	-	conserved hypothetical protein	Similar to internal region of Acetobacter xylinum
946	2691	1,7208e+00	YPO2762	-	putative AraC-family regulatory protein	Similar to Vibrio cholerae putative transcriptional
947	1342	1,7210e+00	YPO1380	-	putative membrane protein	Similar to Escherichia coli hypothetical protein
948	2805	1,7211e+00	YPO2884	-	putative exported protein	No significant database matches
949	2882	1,7212e+00	YPO2968	-	conserved hypothetical protein	Similar to Yersinia pestis hypothetical protein
950	1548	1,7221e+00	YPO1593	-	conserved hypothetical protein	Similar to Escherichia coli hypothetical protein
951	1953	1,7221e+00	YPO2007	-	putative esterase	Weak similarity with the C-terminal regions of
952	3518	1,7225e+00	YPO3620	-	putative carbohydrate transport protein	Similar to Haemophilus influenzae high affinity
953	3714	1,7225e+00	YPO3817	-	putative membrane protein	Similar to Escherichia coli hypothetical protein
954	1827	1,7227e+00	YPO1877	-	hypothetical protein	Weakly similar to internal regions of Nicotiana
955	3036	1,7230e+00	YPO3131	acrR	putative tetR-family transcriptional regulatory	Similar to Escherichia coli potential acrAB operon
956	468	1,7233e+00	YPO0478	-	hypothetical protein	No significant database hits
957	3257	1,7233e+00	YPO3358	surE	stationary-phase survival protein	Similar to Escherichia coli stationary-phase
958	852	1,7233e+00	YPO0873	-	hypothetical protein	Weakly similar to internal regions of Pseudomonas
959	364	1,7241e+00	YPO0372	b4171	tRNA delta(2)-isopentenylpyrophosphate	Similar to Escherichia coli, and Shigella flexneri
960	4	1,7241e+00	YPO0004	-	conserved hypothetical protein	Similar to Vibrio cholerae hypothetical protein
961	2107	1,7244e+00	YPO2166	-	putative exported protein	Similar to Escherichia coli hypothetical protein
962	2055	1,7248e+00	YPO2111	-	hypothetical phage protein	No significant database matches
963	1350	1,7249e+00	YPO1388	-	putative exported protein	C-terminal region of the CDS is similar to Yersinia
964	1851	1,7249e+00	YPO1903	-	hypothetical protein	Previously sequenced as Yersinia pestis hypothetical
965	3763	1,7251e+00	YPO3866	b3784	putative undecaprenyl-phosphate	Similar to Escherichia coli putative
966	3502	1,7257e+00	YPO3604	-	hypothetical protein	no significant database hits
967	3548	1,7262e+00	YPO3650	-	putative metabolite transport protein	Similar to Escherichia coli proline/betaine
968	1661	1,7263e+00	YPO1708	ecpD	putative chaperone protein	Similar to Escherichia coli chaperone protein
969	268	1,7276e+00	YPO0272	-	putative type III secretion apparatus protein	Similar to Salmonella typhimurium secretion system
970	3349	1,7281e+00	YPO3451	-	putative transporter, permease protein	Similar to Escherichia coli dipeptide transport
971	3638	1,7285e+00	YPO3741	thiF	thiamine biosynthesis protein ThiF	Similar to Escherichia coli ThiF protein
972	417	1,7287e+00	YPO0426	-	putative membrane protein	Similar to Escherichia coli hypothetical 8.7 kDa
973	2822	1,7292e+00	YPO2901	-	putative membrane protein	Similar to Haemophilus influenzae hypothetical
974	1323	1,7297e+00	YPO1361	-	putative membrane protein	Similar to Escherichia coli hypothetical protein
975	2149	1,7298e+00	YPO2210	-	hypothetical protein	No significant database hits
976	3694	1,7298e+00	YPO3798	-	putative exported protein	Similar to Escherichia coli hypothetical 90.3 kDa
977	2301	1,7300e+00	YPO2363	-	conserved hypothetical protein	Similar to Escherichia coli hypothetical protein
978	3431	1,7302e+00	YPO3533	-	conserved hypothetical protein	Similar to Escherichia coli hypothetical protein
979	1105	1,7319e+00	YPO1129	-	putative cation transport protein	Similar to Escherichia coli hypothetical 34.7 kDa
980	2356	1,7321e+00	YPO2419	-	conserved hypothetical protein	Similar to Salmonella typhimurium hypothetical
981	1462	1,7324e+00	YPO1506	yeiB	putative exported protein	Similar to Escherichia coli hypothetical 43.4 kDa
982	1168	1,7325e+00	YPO1194	-	putative sulfurtransferase	Similar to many eg. Escherichia coli putative
983	2864	1,7334e+00	YPO2948	-	conserved hypothetical protein	Similar to Pseudomonas aeruginosa hypothetical
984	1838	1,7335e+00	YPO1890	-	GntR-family putative transcriptional regulatory	Similar to Deinococcus radiodurans GntR-family
985	3573	1,7340e+00	YPO3674	-	putative insecticidal toxin	Similar to Photorhabdus luminescens insecticidal
986	3017	1,7342e+00	YPO3111	wbyH	putative exported protein	Similar to Yersinia pseudotuberculosis WbyH protein
987	3832	1,7347e+00	YPO3941	glgX	putative alpha-amylase	Similar to Arthrobacter sp Q36 glycogen debranching
988	2348	1,7348e+00	YPO2410	-	Conserved hypothetical protein	Similar to Escherichia coli hypothetical protein
989	4050	1,7360e+00	YPO_RS00255	-	type III secretion system needle length	Derived by automated computational analysis using
990	760	1,7364e+00	YPO0778	-	putative siderophore biosysnthesis protein	Similar to Yersinia pestis yersiniabactin biogenesis
991	3799	1,7372e+00	YPO3904	-	LysR-family transcriptional regulatory protein	Similar to Escherichia coli H-NS-dependent FlhDC
992	3508	1,7377e+00	YPO3610	-	conserved hypothetical protein	Similar to Bacillus subtilis YokK protein TR:O31996
993	188	1,7382e+00	YPO0194	-	conserved hypothetical protein	Similar to Escherichia coli SlyX protein of unknown
994	1668	1,7384e+00	YPO1715	b0867	probable N-acetylmuramoyl-L-alanine amidase	Similar to Escherichia coli probable
995	848	1,7390e+00	YPO0869	-	hypothetical protein	No significant database hits to the full length CDS.
996	3032	1,7391e+00	YPO3127	priC	primosomal replication protein n''	Similar to Escherichia coli primosomal replication
997	3492	1,7405e+00	YPO3594	-	conserved hypothetical protein	Similar to Vibrio cholerae hypothetical protein
998	3530	1,7406e+00	YPO3632	ddg	putative membrane protein	Similar to Escherichia coli Ddg protein SW:DDG_ECOLI
999	1518	1,7411e+00	YPO1563	-	putative transmembrane transporter	Similar to Agrobacterium vitis putative tartrate
1000	4053	1,7411e+00	YPO_RS00270	sctS	SctS family type III secretion system export	Derived by automated computational analysis using
1001	802	1,7416e+00	YPO0820	-	hypothetical protein	no significant database hits
1002	2106	1,7421e+00	YPO2165	topB	DNA topoisomerase III	Similar to Escherichia coli DNA topoisomerase III
1003	4171	1,7421e+00	YPO_RS00860	-	hypothetical protein	Derived by automated computational analysis using
1004	2868	1,7422e+00	YPO2952	-	putative membrane protein	Poor database matches. Some similarity to an
1005	1652	1,7428e+00	YPO1699	-	putative exported protein	Similar to Myxococcus xanthus protein U precursor
1006	741	1,7429e+00	YPO0758	-	LacI-family regulatory protein	Similar to Escherichia coli transcriptional
1007	4189	1,7431e+00	YPO_RS00950	-	IS110-like element IS1618 family transposase	Derived by automated computational analysis using
1008	1760	1,7432e+00	YPO1810	-	putative transcriptional regulatory protein	Similar to Bacillus subtilis deoxyribonucleoside
1009	267	1,7432e+00	YPO0271	-	putative type III secretion apparatus protein	Similar to Salmonella typhimurium secretion system
1010	781	1,7434e+00	YPO0799	-	LysR-family transcriptional regulatory protein	Similar to Vibrio cholerae LysR-family
1011	2372	1,7441e+00	YPO2434	-	conserved hypothetical protein	Similar to Caulobacter crescentus hypothetical
1012	1733	1,7447e+00	YPO1782	holE	DNA polymerase III, theta subunit	Similar to Escherichia coli DNA polymerase III,theta
1013	3656	1,7457e+00	YPO3759	bioR	bifunctional protein BirA	Similar to Escherichia coli BirA bifunctional
1014	1258	1,7470e+00	YPO1294	-	putative ABC transport ATP-binding subunit	Similar to Escherichia coli ribose transport
1015	3088	1,7471e+00	YPO3183	ribD	riboflavin biosynthesis protein RibD [includes:	Similar to Escherichia coli riboflavin biosynthesis
1016	3545	1,7476e+00	YPO3647	-	conserved hypothetical protein	Similar to Archaeoglobus fulgidus hypothetical
1017	860	1,7477e+00	YPO0881	-	conserved hypothetical protein	Similar to Escherichia coli hypothetical protein
1018	3131	1,7479e+00	YPO3227	-	putative carbohydrate-binding protein	Similar to Pseudoalteromonas sp. S9 chitinase B ChiB
1019	2279	1,7481e+00	YPO2341	-	putative mandelate racemase / muconate	Weak similarity to Pseudomonas putida muconate
1020	1858	1,7483e+00	YPO1909	irp3	yersiniabactin biosynthetic protein YbtU	Previously sequenced as Yersinia pestis
1021	1519	1,7503e+00	YPO1564	-	putative membrane protein	Similar to Bacillus subtilis hypothetical 15.7 kDa
1022	3751	1,7507e+00	YPO3854	-	putative permease protein	Similar to Salmonella typhimurium proline-specific
1023	3946	1,7510e+00	YPO4063	-	putative membrane protein	No significant database matches
1024	1282	1,7514e+00	YPO1319	-	putative ABC transport integral membrane subunit	Similar to Streptomyces coelicolor putative ABC
1025	262	1,7519e+00	YPO0267	-	putative type III secretion system ATP synthase	Similar to many secretion system proteins including:
1026	3432	1,7520e+00	YPO3534	-	putative exported protein	no significant database matches
1027	3169	1,7523e+00	YPO3266	emrR	MarR-family transcriptional regulatory protein	Similar to Escherichia coli transcriptional
1028	2606	1,7529e+00	YPO2677	-	putative membrane protein	Similar to Helicobacter pylori conserved
1029	2624	1,7534e+00	YPO2695	phr	putative deoxyribodipyrimidine photolyase	Similar to Escherichia coli deoxyribodipyrimidine
1030	4179	1,7537e+00	YPO_RS00900	-	AAA family ATPase	Derived by automated computational analysis using
1031	2465	1,7539e+00	YPO2530	-	conserved hypothetical protein	Similar to Rhizobium leguminosarum
1032	510	1,7541e+00	YPO0519	-	putative DedA-family membrane protein	Similar to Escherichia coli hypothetical protein
1033	2628	1,7545e+00	YPO2699	-	conserved hypothetical protein	Similar to Escherichia coli hypothetical protein
1034	4204	1,7546e+00	YPO_RS00025	pst	pesticin	Derived by automated computational analysis using
1035	2205	1,7546e+00	YPO2268	mlc	putative ROK family transcriptional regulatory	Similar to Escherichia coli putative NAGC-like
1036	3462	1,7547e+00	YPO3564	-	conserved hypothetical protein	Similar to Escherichia coli hypothetical protein
1037	3115	1,7548e+00	YPO3211	-	conserved hypothetical protein	Similar to Escherichia coli hypothetical protein
1038	2812	1,7555e+00	YPO2891	fdx	adrenodoxin family ferredoxin	Similar to Escherichia coli adrenodoxin family
1039	2760	1,7557e+00	YPO2838	yfgG	putative exported protein	Similar to Escherichia coli hypothetical protein
1040	981	1,7558e+00	YPO1005	-	putative antigenic leucine-rich repeat protein	Similar to neighbouring CDSs YPO1007 and YPO1006.
1041	1707	1,7565e+00	YPO1755	yobD	putative membrane protein	Similar to Escherichia coli hypothetical 17.6 kDa
1042	2726	1,7567e+00	YPO2802	-	putative membrane protein	No significant database matches
1043	2059	1,7567e+00	YPO2115	-	hypothetical phage protein	No significant database matches
1044	3914	1,7569e+00	YPO4026	-	conserved hypothetical protein (partial)	Probable gene remnant. Similar to internal region of
1045	2867	1,7573e+00	YPO2951	-	hypothetical protein	no significant database hits
1046	2382	1,7578e+00	YPO2444	-	conserved hypothetical protein	Similar to Escherichia coli hypothetical protein
1047	1309	1,7586e+00	YPO1347	-	putative exported protein	Similar to Pseudomonas aeruginosa hypothetical
1048	2405	1,7587e+00	YPO2467	-	conserved hypothetical protein	Similar to Pasteurella multocida hypothetical
1049	965	1,7588e+00	YPO0988	-	putative membrane protein	Similar to Shigella flexneri SHI-2 pathogenicity
1050	1919	1,7588e+00	YPO1972	hutI	imidazolonepropionase	Previously sequenced as Yersinia pestis hypothetical
1051	2447	1,7593e+00	YPO2509	tam	puative trans-aconitate methyltransferase	Similar to Escherichia coli trans-aconitate
1052	1837	1,7597e+00	YPO1889	-	putative transposase (partial)	Partial CDS. Similar to the N-terminal regions of
1053	1124	1,7597e+00	YPO1150	bioA	adenosylmethionine-8-amino-7-oxononanoate	Similar to many eg. Escherichia coli
1054	2963	1,7598e+00	YPO3051	-	conserved hypothetical protein	Similar to Bacillus halodurans hypothetical protein
1055	1764	1,7598e+00	YPO1814	-	putative sugar ABC transporter, ATP-binding	Similar to Escherichia coli ribose transport
1056	3255	1,7603e+00	YPO3356	nlpD	lipoprotein	Similar to Escherichia coli lipoprotein NlpD
1057	1829	1,7609e+00	YPO1879	-	hypothetical protein	Weakly similar to Escherichia coli hypothetical
1058	3145	1,7614e+00	YPO3241	yafK	putative exported protein	Similar to Escherichia coli hypothetical 28.0 kDa
1059	258	1,7615e+00	YPO0263	-	type III secretion system apparatus lipoprotein	Similar to Salmonella typhimurium type III secretion
1060	922	1,7616e+00	YPO0946	-	putative oxygen-independent coproporphyrinogen	Similar to Escherichia coli hypothetical protein
1061	184	1,7619e+00	YPO0190	-	conserved hypothetical protein	Similar to Escherichia coli putative NAD(P)H
1062	2419	1,7621e+00	YPO2481	-	putative exported protein	Similar to the N-terminal region of Pseudomonas
1063	869	1,7621e+00	YPO0892	xerD	integrase/recombinase	Similar to Escherichia coli integrase/recombinase
1064	15	1,7629e+00	YPO0014	-	conserved hypothetical protein	Similar to Pectobacterium carotovorum subsp.
1065	1358	1,7631e+00	YPO1396	lpxK	tetraacyldisaccharide 4'-kinase	Similar to Escherichia coli tetraacyldisaccharide
1066	1966	1,7638e+00	YPO2019	-	putative membrane protein	Similar to Salmonella typhimurium hypothetical
1067	439	1,7639e+00	YPO0450	-	putative membrane protein	Similar to Pseudomonas aeruginosa hypothetical
1068	2757	1,7645e+00	YPO2835	pstC	putative phosphate transport system permease	Similar to Pseudomonas aeruginosa phosphate
1069	1909	1,7645e+00	YPO1961	-	putative membrane protein	Doubtful CDS (very low %GC content). No significant
1070	3210	1,7647e+00	YPO3309	-	putative membrane protein	Similar to Pseudomonas aeruginosa probable MFS
1071	1845	1,7650e+00	YPO1897	-	hypothetical protein	No significant database hits
1072	2966	1,7652e+00	YPO3054	-	putative carboxypeptidase	Similar to Vibrio cholerae
1073	4029	1,7657e+00	YPO_RS00150	-	hypothetical protein	Derived by automated computational analysis using
1074	504	1,7659e+00	YPO0513	-	conserved hypothetical protein	Similar to Pseudomonas aeruginosa hypothetical
1075	626	1,7661e+00	YPO0640	-	hypothetical protein	no significant database hits
1076	1643	1,7665e+00	YPO1690	-	hypothetical protein	No significant database hits
1077	6	1,7666e+00	YPO0006	kup	potassium transport protein	Similar to Escherichia coli low affinity potassium
1078	558	1,7667e+00	YPO0569	-	conserved hypothetical protein	Similar to Escherichia coli hypothetical protein
1079	1260	1,7669e+00	YPO1296	-	putative Mut family protein	Similar to Pseudomonas aeruginosa hypothetical
1080	1992	1,7672e+00	YPO2047	-	conserved hypothetical protein	Similar to Escherichia coli hypothetical protein
1081	1529	1,7674e+00	YPO1574	-	putative exported protein	Similar to Yersinia pseudotuberculosis hypothetical
1082	3006	1,7674e+00	YPO3096	cld	O-antigen chain length determinant	Similar to Yersinia pseudotuberculosis chain length
1083	2093	1,7675e+00	YPO2151	-	putative membrane protein	Similar to Ralstonia metallidurans putative nickel
1084	1238	1,7675e+00	YPO1272	-	putative ABC transporter integral membrane	Similar to Bacillus subtilis oligopeptide transport
1085	2360	1,7676e+00	YPO2423	btuD	putative vitamin B12 transport ATP-binding	Similar to Escherichia coli vitamin B12 transport
1086	3907	1,7682e+00	YPO4019	-	putative phosphoribosyl transferase protein	Similar to Bacillus subtilis xanthine
1087	1353	1,7682e+00	YPO1391	cmk	cytidylate kinase	Similar to Escherichia coli cytidylate kinase Cmk
1088	32	1,7683e+00	YPO0032	-	conserved membrane protein	Similar to Escherichia coli hypothetical protein
1089	2499	1,7686e+00	YPO2564	-	conserved hypothetical protein	Similar to Escherichia coli hypothetical protein
1090	1079	1,7690e+00	YPO1103	-	conserved hypothetical protein	Similar to Escherichia coli hypothetical protein
1091	1916	1,7694e+00	YPO1968	y1093	transposase for insertion sequence IS100	Similar to Escherichia coli transposase for
1092	3001	1,7696e+00	YPO3089	-	hypothetical protein	no significant database hits
1093	3877	1,7697e+00	YPO3987	-	putative exported protein	Similar to Pseudomonas aeruginosa hypothetical
1094	2969	1,7702e+00	YPO3057	yeaL	putative membrane protein	Similar to Escherichia coli hypothetical 15.3 kDa
1095	2176	1,7703e+00	YPO2237	-	putative integral membrane protein	Similar to Burkholderia cepacia phthalate
1096	487	1,7711e+00	YPO0497	rluA	ribosomal large subunit pseudouridine synthase A	Similar to Escherichia coli ribosomal large subunit
1097	2312	1,7713e+00	YPO2374	slyA	MarR-family transcriptional regulatory protein	Similar to Yersinia enterocolitica transcriptional
1098	1926	1,7718e+00	YPO1980	-	conserved hypothetical protein	Previously sequenced as Yersinia pestis hypothetical
1099	2745	1,7718e+00	YPO2822	-	hypothetical protein	no significant database hits
1100	3715	1,7722e+00	YPO3818	-	conserved hypothetical protein	Similar to Pseudomonas aeruginosa hypothetical
1101	826	1,7724e+00	YPO0846	-	LacI-family regulatory protein	Similar to Sphingomonas sp transcriptional regulator
1102	1128	1,7725e+00	YPO1154	bioD	dethiobiotin synthetase	Similar to many eg. Escherichia coli dethiobiotin
1103	853	1,7725e+00	YPO0874	-	hypothetical protein	Weakly similar to Halobacterium sp (strain NRC-1)
1104	1413	1,7726e+00	YPO1455	-	putative beta-ketoacyl-[acyl-carrier-protein]	Similar to Hordeum vulgare beta-ketoacyl-ACP
1105	2738	1,7730e+00	YPO2815	-	putative acyltransferase	Internal region of the CDS is similar to an internal
1106	890	1,7733e+00	YPO0913	-	putative 5-formyltetrahydrofolate	Similar to Escherichia coli hypothetical protein
1107	4007	1,7734e+00	YPO4129	gidB	glucose inhibited division protein B	Similar to Escherichia coli glucose inhibited
1108	52	1,7734e+00	YPO0052	fpg	formamidopyrimidine-DNA glycosylase	Similar to Escherichia coli formamidopyrimidine-DNA
1109	4063	1,7734e+00	YPO_RS00320	sctF	type III secretion system needle filament protein	Derived by automated computational analysis using
1110	2132	1,7741e+00	YPO2192	-	conserved hypothetical protein	Similar to Vibrio cholerae hypothetical protein
1111	3179	1,7743e+00	YPO3276	-	conserved hypothetical protein	Similar to Escherichia coli hypothetical protein
1112	1712	1,7745e+00	YPO1760	hpaR	homoprotocatechuate degradative operon repressor	Similar to Escherichia coli homoprotocatechuate
1113	2229	1,7746e+00	YPO2291	-	putative virulence factor	Similar to Salmonella typhimurium putative virulence
1114	3517	1,7747e+00	YPO3619	-	putative araC-family transcriptional regulatory	Similar to Pediococcus pentosaceus raffinose operon
1115	1400	1,7757e+00	YPO1439	-	putative membrane protein	Similar to Escherichia coli hypothetical protein
1116	1724	1,7758e+00	YPO1773	pabB	para-aminobenzoate synthase component I	Similar to Salmonella typhimurium para-aminobenzoate
1117	849	1,7765e+00	YPO0870	-	conserved hypothetical protein	Similar to Pseudomonas aeruginosa hypothetical
1118	572	1,7768e+00	YPO0582	-	putative membrane protein	Similar to Escherichia coli hypothetical protein
1119	1431	1,7772e+00	YPO1473	-	hypothetical protein	No significant database hits. Similar to YPO0966
1120	1415	1,7780e+00	YPO1457	-	putative hydroxymethylglutaryl-coenzyme A	Similar to Streptococcus pneumoniae HMG-CoA synthase
1121	1032	1,7783e+00	YPO1057	lpxB	lipid-A-disaccharide synthase	Similar to Escherichia coli lipid-A-disaccharide
1122	945	1,7785e+00	YPO0968	insA	insertion sequence protein	Similar to Erwinia herbicola putative transposase A
1123	3913	1,7787e+00	YPO4025	-	putative iron ABC transporter, ATP-binding	Similar to Escherichia coli ferrichrome transport
1124	272	1,7790e+00	YPO0276	-	putative LysR-family transcriptional regulator	Similar to several putative regulators e.g.
1125	1188	1,7804e+00	YPO1217	rcsC	two component sensor kinase/response regulator	Possibly regulates capsule synthesis. Similar to
1126	125	1,7805e+00	YPO0129	bioH	putative biotin biosynthesis protein	Similar to Escherichia coli protein BioH, implicated
1127	3576	1,7807e+00	YPO3677	-	putative phage-related protein	Similar to bacteriophage PS3 gp13 13 TR:O80283
1128	1225	1,7811e+00	YPO1258	-	conserved hypothetical protein	Similar to Escherichia coli hypothetical protein
1129	100	1,7817e+00	YPO0102	-	putative exported protein	No significant database hits
1130	3655	1,7826e+00	YPO3758	coaA	pantothenate kinase	Similar to Escherichia coli pantothenate kinase CoaA
1131	3837	1,7831e+00	YPO3946	-	hypothetical protein	no significant database hits
1132	1933	1,7832e+00	YPO1987	-	hypothetical protein	No significant database hits
1133	4116	1,7834e+00	YPO_RS00585	-	hypothetical protein	Derived by automated computational analysis using
1134	3814	1,7836e+00	YPO3919	-	HlyD family secretion protein	Similar to Serratia marcescens inner membrane
1135	1407	1,7837e+00	YPO1446	-	putative acylphosphatase	Similar to Cavia porcellus skeletal muscle
1136	2529	1,7840e+00	YPO2596	crcB	putative membrane protein	Similar to Escherichia coli hypothetical protein
1137	2227	1,7843e+00	YPO2289	-	putative virulence factor	Similar to Salmonella typhimurium putative virulence
1138	929	1,7844e+00	YPO0953	-	conserved hypothetical protein	Similar to Escherichia coli hypothetical protein
1139	1810	1,7845e+00	YPO1860	ail	attachment invasion locus protein	Similar to Yersinia enterocolitica attachment
1140	1024	1,7846e+00	YPO1049	rth	undecaprenyl pyrophosphate synthetase	Similar to Escherichia coli undecaprenyl
1141	3795	1,7853e+00	YPO3900	ilvM	acetolactate synthase isozyme II small subunit	Similar to Escherichia coli acetolactate synthase
1142	2349	1,7855e+00	YPO2411	aroH	phospho-2-dehydro-3-deoxyheptonate aldolase	Similar to Escherichia coli
1143	4070	1,7856e+00	YPO_RS00355	lcrQ	type III secretion system exported negative	Derived by automated computational analysis using
1144	3979	1,7857e+00	YPO4101	rnpA	ribonuclease P protein	Similar to Escherichia coli ribonuclease P protein
1145	1639	1,7859e+00	YPO1686	-	putative exported protein	Some similarity to the C-terminal part of Canine
1146	1203	1,7861e+00	YPO1236	-	putative class II aldolase-family protein	Similar to Escherichia coli hypothetical protein
1147	473	1,7863e+00	YPO0483	-	putative LysE type translocator	Similar to Escherichia coli threonine efflux protein
1148	511	1,7865e+00	YPO0520	thiQ	thiamine transport ATP-binding protein	Similar to Escherichia coli thiamine ABC
1149	2707	1,7866e+00	YPO2778	-	conserved hypothetical protein	Similar to Escherichia coli hypothetical protein
1150	2917	1,7867e+00	YPO3003	-	putative membrane protein	Similar to Bacillus subtilis hypothetical 7.4 kDa
1151	2400	1,7867e+00	YPO2462	-	conserved hypothetical protein	Similar to Pasteurella multocida hypothetical
1152	2224	1,7868e+00	YPO2286	-	conserved hypothetical protein	Similar to Deinococcus radiodurans putative ABC
1153	1324	1,7871e+00	YPO1362	-	conserved hypothetical protein	Similar to Escherichia coli hypothetical protein
1154	1404	1,7876e+00	YPO1443	-	conserved hypothetical protein	Similar to Escherichia coli hypothetical protein
1155	3676	1,7876e+00	YPO3780	-	conserved hypothetical protein	Similar to Escherichia coli hypothetical protein
1156	3516	1,7885e+00	YPO3618	-	putative oxidoreductase	Similar to Thermotoga maritima conserved
1157	3566	1,7886e+00	YPO3667	mreD	rod shape-determining protein MreD	Similar to Escherichia coli rod shape-determining
1158	1633	1,7886e+00	YPO1679	cheB	protein-glutamate methylesterase	Similar to Escherichia coli protein-glutamate
1159	1470	1,7891e+00	YPO1514	yohJ	putative membrane protein	Similar to Escherichia coli hypothetical 14.6 kDa
1160	1156	1,7891e+00	YPO1182	-	putative ABC transport ATP-binding subunit	Similar to Rhizobium meliloti phosphate transport
1161	3146	1,7892e+00	YPO3242	-	conserved hypothetical protein	Similar to Escherichia coli hypothetical protein
1162	4084	1,7894e+00	YPO_RS00425	-	phospholipase	Derived by automated computational analysis using
1163	2215	1,7895e+00	YPO2277	-	phage hypothetical protein	No significant database matches
1164	3003	1,7896e+00	YPO3093	fsr	putative membrane efflux protein	Similar to Yersinia enterocolitica efflux pump RosA
1165	616	1,7898e+00	YPO0629	-	conserved hypothetical protein	Similar to Escherichia coli hypothetical protein
1166	1438	1,7899e+00	YPO1483	-	hypothetical protein	Weakly similar to Pseudomonas aeruginosa
1167	4097	1,7901e+00	YPO_RS00490	sycH	type III secretion system chaperone SycH	Derived by automated computational analysis using
1168	734	1,7909e+00	YPO0750	-	putative membrane protein	Poor database matches, similarity to the internal
1169	379	1,7910e+00	YPO0388	-	conserved hypothetical protein	Similar to Deinococcus radiodurans hypothetical
1170	1004	1,7913e+00	YPO1029	gcvA	glycine cleavage system transcriptional	Similar to Escherichia coli glycine cleavage system
1171	1046	1,7913e+00	YPO1070	rcsF	putative lipoprotein	May be involved in regulation of exopolysaccharide
1172	1183	1,7915e+00	YPO1212	-	putative iron-sulphur binding protein	Similar to Escherichia coli hypothetical protein
1173	1894	1,7917e+00	YPO1946	-	ABC transporter, ATP-binding protein	Previously sequenced as Yersinia pestis hypothetical
1174	1481	1,7918e+00	YPO1525	b2065	deoxycytidine triphosphate deaminase	Similar to Escherichia coli deoxycytidine
1175	691	1,7921e+00	YPO0707	fliR	putative flagellar assembly protein	Similar to Erwinia carotovora flagellar biosynthetic
1176	46	1,7928e+00	YPO0046	ttk	TetR-family regulatory protein	Similar to Escherichia coli Ttk regulatory protein
1177	1986	1,7928e+00	YPO2041	rimJ	ribosomal-protein-alanine acetyltransferase	Similar to Escherichia coli
1178	2290	1,7929e+00	YPO2352	pspF	psp operon transcriptional activator	Similar to Escherichia coli phage shock protein
1179	3105	1,7930e+00	YPO3200	malZ	putative maltodextrin glucosidase	Similar to Escherichia coli maltodextrin glucosidase
1180	1364	1,7932e+00	YPO1402	smtA	putative methyltransferase	Some similarity to an internal region of Escherichia
1181	2237	1,7934e+00	YPO2299	ogt	putative methylated-DNA--protein-cysteine	Similar to Escherichia coli
1182	2028	1,7937e+00	YPO2083	-	conserved hypothetical protein	Similar to Escherichia coli hypothetical protein
1183	3387	1,7938e+00	YPO3489	nlpI	lipoprotein NlpI	Similar to Escherichia coli lipoprotein NlpI
1184	1450	1,7940e+00	YPO1494	chlN	molybdopterin biosynthesis protein	Similar to Escherichia coli molybdopterin
1185	1403	1,7941e+00	YPO1442	-	putative exported protein	Similar to Escherichia coli hypothetical protein
1186	1217	1,7941e+00	YPO1250	-	putative bacteriophage protein	Similar to Bacteriophage Mu protein gp47 47
1187	3572	1,7942e+00	YPO3673	-	putative insecticidal toxin	Similar to Photorhabdus luminescens insecticidal
1188	2767	1,7943e+00	YPO2845	-	putative GntR-family regulatory protein	Similar to Rhizobium meliloti probable rhizopine
1189	4037	1,7947e+00	YPO_RS00190	yopB	type III secretion system translocon subunit	Derived by automated computational analysis using
1190	2463	1,7948e+00	YPO2527	menD	menaquinone biosynthesis protein	Similar to Escherichia coli menaquinone biosynthesis
1191	1714	1,7951e+00	YPO1763	hpaE	5-carboxymethyl-2-hydroxymuconate semialdehyde	Similar to Escherichia coli
1192	3353	1,7953e+00	YPO3455	nrdG	anaerobic ribonucleoside-triphosphate reductase	Similar to Escherichia coli anaerobic
1193	2865	1,7955e+00	YPO2949	-	hypothetical protein	no significant database hits to the full length CDS.
1194	1172	1,7957e+00	YPO1199	-	putative ABC transport integral membrane subunit	Similar to Escherichia coli hypothetical ABC
1195	1830	1,7966e+00	YPO1880	-	phage-related protein	Similar to Bacteriophage P2 baseplate assembly
1196	1486	1,7979e+00	YPO1530	alcA	putative siderophore biosynthetic enzyme	Similar to Bordetella bronchiseptica alcaligin
1197	997	1,7979e+00	YPO1021	recD	exodeoxyribonuclease V alpha chain	Similar to Escherichia coli exodeoxyribonuclease V
1198	1141	1,7980e+00	YPO1167	betI	TetR-family regulatory protein	Similar to Escherichia coli regulatory protein of
1199	2795	1,7990e+00	YPO2874	-	putative membrane protein	Similar to Vibrio cholerae hypothetical protein
1200	3849	1,7992e+00	YPO3958	-	putative response regulator protein	Similar to Escherichia coli transcriptional
1201	1860	1,7993e+00	YPO1911	irp2	yersiniabactin biosynthetic protein	Previously sequenced as Yersinia pestis
1202	1444	1,7994e+00	YPO1488	-	conserved hypothetical protein	Poor database matches, N-terminus similar to
1203	1120	1,7994e+00	YPO1146	chlJ	molybdenum transport system permease protein	Similar to Escherichia coli molybdenum transport
1204	1154	1,7997e+00	YPO1180	-	hypothetical protein	no significant database hits
1205	1861	1,7998e+00	YPO1912	ybtA	transcriptional regulator YbtA	Previously sequenced as Yersinia pestis
1206	613	1,8000e+00	YPO0626	-	conserved hypothetical protein	Similar to Campylobacter jejuni hypothetical
1207	1165	1,8000e+00	YPO1191	-	putative ABC transport ATP-binding subunit	Similar to Bacillus halodurans ABC transporter
1208	3579	1,8000e+00	YPO3681	-	putative insecticial toxin	Similar in its central region to Photorhabdus
1209	2436	1,8001e+00	YPO2498	-	putative LacI-family transcriptional regulatory	Similar to Morganella morganii xylitol repressor
1210	2900	1,8003e+00	YPO2986	-	conserved hypothetical protein	Similar to Vibrio cholerae hypothetical protein
1211	3632	1,8004e+00	YPO3735	-	hypothetical protein	no significant database hits
1212	1281	1,8010e+00	YPO1318	-	putative ABC transport ATP-binding subunit	Similar to Streptomyces coelicolor putative ABC
1213	303	1,8012e+00	YPO0308	-	putative oxidoreductase	Similar to the eukaryotic Chondrus crispus (red
1214	3076	1,8013e+00	YPO3171	apbA	2-dehydropantoate 2-reductase	Similar to Salmonella typhimurium 2-dehydropantoate
1215	3248	1,8016e+00	YPO3349	-	conserved hypothetical protein	Similar to Escherichia coli protein YcgS
1216	2216	1,8017e+00	YPO2278	-	putative phage-related membrane protein	Similar to Vibrio cholerae O139 fs1 phage
1217	2949	1,8023e+00	YPO3037	napB	cytochrome C-type protein NapB precursor	Similar to Escherichia coli cytochrome C-type
1218	3801	1,8023e+00	YPO3906	-	putative sugar transport system permease	Similar to Escherichia coli ribose transport system
1219	846	1,8024e+00	YPO0867	-	putative membrane protein	No significant database matches to the full length
1220	3513	1,8029e+00	YPO3615	-	putative membrane protein	Similar to Escherichia coli RhsC protein precursor
1221	3447	1,8029e+00	YPO3549	-	conserved hypothetical protein	Similar to Escherichia coli hypothetical protein
1222	3777	1,8030e+00	YPO3881	-	putative chaperone protein	Similar to Bordetella pertussis chaperone protein
1223	3863	1,8030e+00	YPO3973	-	metalloprotease	Similar to Erwinia carotovora subsp. carotovora
1224	3297	1,8034e+00	YPO3398	yadB	putative glutamyl-tRNA synthetase	Similar to Escherichia coli hypothetical 33.6 kDa
1225	2208	1,8034e+00	YPO2271	-	phage hypothetical protein	Similar to the C-terminal region of Pyrococcus
1226	1856	1,8040e+00	YPO1907	irp5	yersiniabactin siderophore biosynthetic protein	Previously sequenced: Yersinia pestis yersiniabactin
1227	3118	1,8048e+00	YPO3214	-	putative membrane protein	no significant database matches
1228	3329	1,8048e+00	YPO3430	-	conserved hypothetical protein	Similar to Escherichia coli protein YacE
1229	1628	1,8049e+00	YPO1673	-	putative integral membrane protein	Similar to Pseudomonas aeruginosa hypothetical
1230	1806	1,8051e+00	YPO1856	-	conserved hypothetical protein	Similar to Escherichia coli hypothetical protein
1231	2117	1,8052e+00	YPO2176	tdk	thymidine kinase	Similar to Escherichia coli thymidine kinase Tdk
1232	1457	1,8054e+00	YPO1501	-	putative esterase	Similar to Homo sapiens esterase D SW:ESTD_Human
1233	3211	1,8055e+00	YPO3310	-	putative transcriptional regulatory protein	Similar to Bacillus subtilis deoxyribonucleoside
1234	2327	1,8056e+00	YPO2389	-	putative drug resistance protein	Similar to Escherichia coli bicyclomycin resistance
1235	401	1,8056e+00	YPO0410	-	putative ABC transporter permease protein	Similar to many ABC transporter permeases e.g.
1236	3701	1,8057e+00	YPO3805	livG	high-affinity branched-chain amino acid	Similar to Escherichia coli high-affinity
1237	3722	1,8059e+00	YPO3825	glpB	putative anaerobic glycerol-3-phosphate	Similar to Escherichia coli anaerobic
1238	1935	1,8060e+00	YPO1989	-	putative exported protein	Similar at its C-terminal region to the following:
1239	1988	1,8062e+00	YPO2043	mviN	putative membrane protein	Similar to Salmonella typhimurium possible virulence
1240	611	1,8063e+00	YPO0624	-	putative membrane protein	Similar to Bacillus firmus Na+/H+ antiporter protein
1241	2318	1,8068e+00	YPO2380	sepC	insecticial toxin	Similar to Serratia entomophila plasmid pADAP
1242	2247	1,8070e+00	YPO2309	rstB	two-component regulatory system, sensor kinase	Similar to Escherichia coli sensor protein RstB
1243	1418	1,8071e+00	YPO1460	-	putative short chain dehydrogenase	Similar to Spodoptera littoralis 3-dehydroecdysone
1244	3688	1,8072e+00	YPO3792	ugpQ	glycerophosphoryl diester phosphodiesterase	Similar to Escherichia coli glycerophosphoryl
1245	1637	1,8074e+00	YPO1683	-	probable N-acetylmuramoyl-L-alanine amidase	Similar to Escherichia coli probable
1246	1913	1,8076e+00	YPO1965	astB	succinylarginine dihydrolase	Previously sequenced Yersinia pestis probable
1247	3797	1,8076e+00	YPO3902	-	putative magnesium chelatase family protein	Similar to Haemophilus influenzae competence protein
1248	265	1,8078e+00	YPO0269	-	type III secretion system apparatus protein	Similar to Salmonella typhimurium secretion system
1249	3802	1,8080e+00	YPO3907	-	putative sugar transport system ATP-binding	Similar to Escherichia coli ribose transport
1250	1629	1,8088e+00	YPO1674	-	putative lipoprotein	Similar to Escherichia coli hypothetical 24.8 kDa
1251	2099	1,8090e+00	YPO2158	-	conserved hypothetical protein	Similar to Escherichia coli hypothetical protein
1252	1815	1,8094e+00	YPO1865	uvrY	response regulator protein	Similar to Escherichia coli UvrY protein
1253	1171	1,8102e+00	YPO1198	-	putative ABC transport ATP-binding subunit	Similar to Escherichia coli hypothetical ABC
1254	1723	1,8104e+00	YPO1772	-	MutT-family protein	Similar to Escherichia coli hypothetical protein
1255	686	1,8108e+00	YPO0701	-	periplasmic binding protein	Similar to Escherichia coli siderophore
1256	872	1,8111e+00	YPO0895	creC	putative histidine kinase sensor	Similar to Myxococcus xanthus developmental
1257	2916	1,8112e+00	YPO3002	-	putative permease	Similar to Bacillus subtilis hypothetical 52.8 kDa
1258	3912	1,8126e+00	YPO4024	-	putative iron transport permease	Similar to Vibrio anguillarum ferric anguibactin
1259	2373	1,8127e+00	YPO2435	-	putative membrane protein	No significant database matches
1260	4038	1,8129e+00	YPO_RS00195	lcrH	type III secretion system chaperone SycD/LcrH	Derived by automated computational analysis using
1261	1816	1,8129e+00	YPO1866	uvrC	excinuclease ABC subunit C	Similar to Escherichia coli excinuclease ABC subunit
1262	2057	1,8132e+00	YPO2113	-	hypothetical phage protein	No significant database matches
1263	180	1,8132e+00	YPO0185	ssiD	putative taurine dioxygenase	Similar to Escherichia coli
1264	2392	1,8135e+00	YPO2454	-	hypothetical protein	No significant database hits. Doubtful CDS
1265	1993	1,8152e+00	YPO2048	cutC	putative copper homeostasis protein	Similar to Escherichia coli copper homeostasis
1266	974	1,8155e+00	YPO0998	-	putative membrane protein	Similar to Pseudomonas aeruginosa conserved
1267	4033	1,8156e+00	YPO_RS00170	yopM	T3SS effector E3 ubiquitin ligase YopM	Derived by automated computational analysis using
1268	2935	1,8160e+00	YPO3023	-	conserved hypothetical protein	Similar to Escherichia coli hypothetical 24.1 kDa
1269	2164	1,8171e+00	YPO2224	-	putative membrane protein	Similar to Escherichia coli hypothetical protein
1270	4069	1,8172e+00	YPO_RS00350	-	SctL family type III secretion system stator	Derived by automated computational analysis using
1271	1521	1,8173e+00	YPO1566	-	putative hydrolase	Similar to many proposed:
1272	584	1,8174e+00	YPO0594	-	conserved hypothetical protein	N-terminus of the CDS is similar to Serratia
1273	565	1,8177e+00	YPO0575	-	putative lipoprotein	Doubtful CDS. No significant database matches
1274	1594	1,8179e+00	YPO1639	-	conserved hypothetical protein	Similar to Escherichia coli hypothetical protein
1275	3356	1,8180e+00	YPO3458	phnH	PhnH protein	Similar to Escherichia coli PhnH protein
1276	1642	1,8181e+00	YPO1689	-	putative lipoprotein	Weak similarity to Bacillus subtilis hypothetical
1277	552	1,8189e+00	YPO0563	-	putative exported protein	C-terminus similar to Escherichia coli hypothetical
1278	718	1,8194e+00	YPO0734	-	hypothetical protein	no significant database hits to the full length CDS.
1279	967	1,8198e+00	YPO0991	iucB	putative siderophore biosynthesis protein IucB	Similar to Escherichia coli aerobactin siderophore
1280	158	1,8200e+00	YPO0162	codA	cytosine deaminase	Similar to Escherichia coli cytosine deaminase CodA
1281	535	1,8201e+00	YPO0546	-	conserved hypothetical protein	Similar to Escherichia coli hypothetical protein
1282	1196	1,8201e+00	YPO1228	-	conserved hypothetical protein	Similar to Pseudomonas aeruginosa hypothetical
1283	986	1,8204e+00	YPO1011	-	putative TonB-dependent outer membrane receptor	Similar to Azospirillum irakense putative outer
1284	1159	1,8212e+00	YPO1185	-	putative ABC transport membrane permease	Similar to Rhizobium meliloti phosphate transporter
1285	942	1,8218e+00	YPO0966	-	putative kinase	No significant database matches to the full length
1286	3920	1,8218e+00	YPO4034	-	putative AraC-family transcriptional regulatory	N-terminus similar to Bacillus subtilis catabolite
1287	2503	1,8219e+00	YPO2568	-	LacI-family transcriptional regulatory protein	Similar to Escherichia coli gluconate utilization
1288	3524	1,8222e+00	YPO3626	ssuC	putative aliphatic sulfonates transport permease	Similar to Escherichia coli putative aliphatic
1289	72	1,8224e+00	YPO0073	cpxA	two component sensor kinase	Similar to Escherichia coli two component sensor
1290	3124	1,8225e+00	YPO3220	-	conserved hypothetical protein	Similar to Escherichia coli hypothetical protein
1291	2524	1,8233e+00	YPO2591	-	hypothetical protein	no significant database hits
1292	2328	1,8239e+00	YPO2390	cdfA	cyclopropane-fatty-acyl-phospholipid synthase	Similar to Escherichia coli
1293	2228	1,8242e+00	YPO2290	-	putative virulence factor	Similar to Salmonella typhimurium putative virulence
1294	1824	1,8244e+00	YPO1874	-	conserved hypothetical protein	Similar to Pseudomonas syringae ORF within IS1240
1295	1459	1,8246e+00	YPO1503	-	putative LysR-family transcriptional regulatory	Similar to Pseudomonas aeruginosa probable
1296	2991	1,8247e+00	YPO3079	ybbA	putative ABC transporter ATP-binding protein	Similar to Escherichia coli hypothetical ABC
1297	1868	1,8247e+00	YPO1919	-	putative exported protein	Previously sequenced as Yersinia pestis hypothetical
1298	3385	1,8248e+00	YPO3487	-	putative membrane protein	no significant database matches. doubtful CDS. Very
1299	1252	1,8248e+00	YPO1288	-	putative D-isomer specific 2-hydroxyacid	Similar to Streptomyces coelicolor putative
1300	2964	1,8248e+00	YPO3052	-	conserved hypothetical protein	Similar to Escherichia coli protein YffB
1301	1870	1,8252e+00	YPO1921	-	probable pili assembly chaperone	Previously sequenced as Yersinia pestis hypothetical
1302	2178	1,8255e+00	YPO2239	nth	endonuclease III	Similar to Escherichia coli endonuclease III Nth
1303	1761	1,8255e+00	YPO1811	-	putative oxidoreductase	Similar to Bacillus halodurans hypothetical protein
1304	3846	1,8258e+00	YPO3955	gntR	gluconate utilization system Gnt-I	Similar to Escherichia coli gluconate utilization
1305	1531	1,8265e+00	YPO1576	-	putative GerR-family transcriptional regulatory	Similar to Escherichia coli transcriptional
1306	3406	1,8266e+00	YPO3508	basS	two-component system sensor protein	Similar to Escherichia coli sensor protein BasS or
1307	2181	1,8266e+00	YPO2242	-	putative integral membrane protein	Similar to Rhodobacter capsulatus putative nitrogen
1308	2526	1,8273e+00	YPO2593	-	putative LuxR-family regulatory proteins	Similar to Salmonella typhimurium fimbriae W protein
1309	324	1,8275e+00	YPO0330	b3904	rhamnulokinase	Similar to Escherichia coli rhamnulokinase RhaB
1310	1136	1,8276e+00	YPO1162	chlA5	molybdopterin [mpt] converting factor, subunit 2	Similar to Escherichia coli molybdopterin [mpt]
1311	2996	1,8277e+00	YPO3084	ybbJ	putative membrane protein	Similar to Escherichia coli hypothetical 16.8 kDa
1312	2359	1,8283e+00	YPO2422	-	conserved hypothteical protein	Similar to Salmonella typhimurium hypothetical
1313	933	1,8287e+00	YPO0957	-	putative sugar transport system permease protein	Similar to Bacillus subtilis ribose transport system
1314	7	1,8287e+00	YPO0007	-	ribose permease	Similar to Lactobacillus sake ribose permease RbsD
1315	386	1,8289e+00	YPO0395	-	transposase (partial)	Probable gene remnant. Similar to N-terminal region
1316	2276	1,8291e+00	YPO2338	-	CorA-like Mg2+ transporter protein	Similar to Escherichia coli hypothetical protein
1317	3260	1,8291e+00	YPO3361	b2747	4-diphosphocytidyl-2C-methyl-D-erythritol	Similar to Escherichia coli
1318	4088	1,8292e+00	YPO_RS00445	-	hypothetical protein	Derived by automated computational analysis using
1319	2601	1,8293e+00	YPO2672	-	putative urea transporter	Similar to internal regions of Squalus acanthias
1320	2445	1,8299e+00	YPO2507	-	putative membrane protein	Similar to Escherichia coli hypothetical integral
1321	3550	1,8299e+00	YPO3652	-	hypothetical protein	no significant database hits
1322	416	1,8300e+00	YPO0425	hmsT	HmsT protein	Identical to the previously sequenced Yersinia
1323	338	1,8302e+00	YPO0346	-	putative cation tolerance protein	Similar to Escherichia coli periplasmic divalent
1324	1240	1,8302e+00	YPO1274	-	putative membrane protein	Similar to Escherichia coli hypothetical protein Rtn
1325	3046	1,8313e+00	YPO3141	tesB	acyl-CoA thioesterase II	Similar to Escherichia coli acyl-CoA thioesterase II
1326	453	1,8316e+00	YPO0464	chlG	molybdopterin biosynthesis protein	Similar to Escherichia coli molybdopterin
1327	1925	1,8322e+00	YPO1979	-	putative dehydrogenase	Previously sequenced as Yersinia pestis possible
1328	413	1,8326e+00	YPO0422	-	hypothetical protein	No significant database hits
1329	2638	1,8327e+00	YPO2709	-	conserved hypothetical protein	Similar to Escherichia coli hypothetical protein
1330	2825	1,8331e+00	YPO2904	hcaT	putative transport permease protein	Similar to Bacillus stearothermophilus maltose
1331	2584	1,8332e+00	YPO2653	-	conserved hypothetical protein	Similar to Escherichia coli hypothetical protein
1332	1721	1,8334e+00	YPO1770	hpaC	4-hydroxyphenylacetate 3-monooxygenase coupling	Similar to Escherichia coli 4-hydroxyphenylacetate
1333	23	1,8340e+00	YPO0023	glnR	Two component regulatory protein involved in	Similar to Escherichia coli nitrogen regulation
1334	4089	1,8342e+00	YPO_RS00450	-	transposase	Derived by automated computational analysis using
1335	3405	1,8344e+00	YPO3507	basR	two-component system response regulator	Similar to Escherichia coli transcriptional
1336	3085	1,8345e+00	YPO3180	thiL	thiamine-monophosphate kinase	Similar to Escherichia coli thiamine-monophosphate
1337	1528	1,8348e+00	YPO1573	-	putative polysaccharide deacetylase	Similar to Yersinia pseudotuberculosis hypothetical
1338	3947	1,8350e+00	YPO4064	-	hypothetical protein	Similar to C-terminal regions of Streptomyces
1339	845	1,8352e+00	YPO0866	-	conserved hypothetical protein	Similar to Pseudomonas aeruginosa hypothetical
1340	2128	1,8353e+00	YPO2188	cls	cardiolipin synthetase	Similar to Escherichia coli cardiolipin synthetase
1341	3454	1,8356e+00	YPO3556	-	conserved hypothetical protein	Similar to Escherichia coli hypothetical protein
1342	282	1,8356e+00	YPO0286	-	putative coproporphyrinogen III oxidase	Similar to many coproporphyrinogen III oxidases
1343	1445	1,8358e+00	YPO1489	-	hypothetical protein	Poor database hits, weakly similar to Vibrio
1344	2270	1,8358e+00	YPO2332	-	putative membrane protein	Similar to Escherichia coli hypothetical 23.2 kDa
1345	653	1,8358e+00	YPO0666	icc	Icc protein homologue	Similar to Escherichia coli Icc protein SW:ICC_ECOLI
1346	1224	1,8359e+00	YPO1257	-	hypothetical protein	No significant database hits
1347	823	1,8360e+00	YPO0843	-	hypothetical protein	Poor database hits. Weakly similar to internal
1348	583	1,8360e+00	YPO0593	-	hypothetical protein	Poor database hits. Internal region of the CDS
1349	2380	1,8367e+00	YPO2442	yfeD	chelated iron transport system membrane protein	Previously sequenced as Yersinia pestis chelated
1350	1892	1,8367e+00	YPO1944	-	putative membrane protein	Previously sequenced as Yersinia pestis hypothetical
1351	3746	1,8371e+00	YPO3849	hemC	porphobilinogen deaminase	Similar to Escherichia coli porphobilinogen
1352	729	1,8372e+00	YPO0745	fliA	putative RNA polymerase sigma factor for	Similar to Salmonella typhimurium RNA polymerase
1353	1296	1,8373e+00	YPO1333	potH	putrescine transport system permease protein	Similar to Escherichia coli putrescine transport
1354	1253	1,8376e+00	YPO1289	-	conserved hypothetical protein	Similar to Streptomyces coelicolor hypothetical
1355	2226	1,8377e+00	YPO2288	amn	putative AMP nucleosidase	Similar to Escherichia coli AMP nucleosidase Amn
1356	1716	1,8379e+00	YPO1765	hpaF	5-carboxymethyl-2-hydroxymuconate	Similar to Escherichia coli
1357	3700	1,8380e+00	YPO3804	livF	high-affinity branched-chain amino acid	Similar to Escherichia coli high-affinity
1358	1	1,8385e+00	YPO0001	-	putative flavoprotein	Similar to the FMN-binding domain of many
1359	1691	1,8387e+00	YPO1739	-	putative membrane protein	Similar to the C-terminal end of Influenza B virus
1360	2523	1,8387e+00	YPO2590	-	hypothetical protein	no significant database hits
1361	1442	1,8391e+00	YPO1486	-	conserved hypothetical protein	Similar to Vibrio cholerae hypothetical protein
1362	29	1,8392e+00	YPO0029	-	conserved hypothetical protein	Similar to Escherichia coli O157:H7 hypothetical
1363	2834	1,8392e+00	YPO2915	-	putative lipoprotein	No significant database matches to the full length
1364	2432	1,8396e+00	YPO2494	-	putative BCCT-family transporter	Similar to Staphylococcus xylosus choline
1365	387	1,8396e+00	YPO0396	-	hypothetical protein	Similar to C-terminal regions of Xylella fastidiosa
1366	2728	1,8399e+00	YPO2804	-	hypothetical protein	no significant database hits
1367	2579	1,8402e+00	YPO2648	nrdF	ribonucleoside-diphosphate reductase 2 beta	Similar to Escherichia coli
1368	1460	1,8404e+00	YPO1504	-	putative exported protein	Some similarity to Streptomyces viridifaciens
1369	2232	1,8405e+00	YPO2294	ilvN	putative acetolactate synthase small subunit	Similar to Escherichia coli acetolactate synthase
1370	3348	1,8406e+00	YPO3450	-	putative transporter, permease protein	Similar to Escherichia coli hypothetical ABC
1371	1864	1,8408e+00	YPO1915	irp8	putative signal transducer	Previously sequenced as Yersinia pestis putative
1372	2329	1,8413e+00	YPO2391	ribC	riboflavin synthase alpha chain	Similar to Escherichia coli riboflavin synthase
1373	3547	1,8417e+00	YPO3649	-	putative gamma carboxymuconolactone	Similar to Agrobacterium radiobacter gamma
1374	1086	1,8420e+00	YPO1110	sdhD	succinate dehydrogenase hydrophobic membrane	Similar to Escherichia coli succinate dehydrogenase
1375	3151	1,8421e+00	YPO3247	hmwA	putative adhesin	Similar to Haemophilus influenzae adhesin HmwA
1376	385	1,8428e+00	YPO0394	-	hypothetical protein	No significant database hits
1377	2206	1,8439e+00	YPO2269	bioD	putative dethiobiotin synthetase	Similar to Escherichia coli putative dethiobiotin
1378	3617	1,8439e+00	YPO3720	hpmB	hemolysin activator protein	Similar to Serratia marcescens hemolysin activator
1379	1348	1,8440e+00	YPO1386	ansB	putative L-asparaginase II precursor	Similar to Escherichia coli L-asparaginase II
1380	3007	1,8442e+00	YPO3097	manB	phosphomannomutase	Similar to Yersinia pseudotuberculosis
1381	179	1,8442e+00	YPO0184	ssiC	putative taurine transport system permease	Similar to Escherichia coli taurine transport system
1382	1569	1,8444e+00	YPO1614	-	conserved hypothetical protein	Similar to Escherichia coli hypothetical protein
1383	1990	1,8446e+00	YPO2045	-	putative hemolysin	Similar to Serratia marcescens hemolysin ShlA
1384	1961	1,8447e+00	YPO2014	ipk	putative	Similar to Escherichia coli
1385	3956	1,8449e+00	YPO4075	-	putative acetyltransferase	Similar to Escherichia coli hypothetical protein
1386	2346	1,8453e+00	YPO2408	-	putative membrane protein	Similar to Escherichia coli hypothetical protein
1387	666	1,8455e+00	YPO0680	-	putative DedA-family membrane protein	Similar to Escherichia coli hypothetical protein
1388	2881	1,8462e+00	YPO2967	dmsC	putative dimethyl sulfoxide reductase chain C	Similar to Escherichia coli anaerobic dimethyl
1389	1163	1,8465e+00	YPO1189	-	putative Branched-chain amino acid transport	Similar to many proposed transport permeases eg.
1390	1592	1,8469e+00	YPO1637	-	conserved hypothetical protein	Similar to Escherichia coli hypothetical protein
1391	2168	1,8481e+00	YPO2228	-	translation initiation factor SUI1 family	Similar to Escherichia coli hypothetical protein
1392	3423	1,8485e+00	YPO3525	msrA	peptide methionine sulfoxide reductase	Similar to Escherichia coli peptide methionine
1393	3582	1,8486e+00	YPO3684	-	putative membrane protein	Similar to Escherichia coli hypothetical 10.3 kDa
1394	4142	1,8490e+00	YPO_RS00715	-	hypothetical protein	Derived by automated computational analysis using
1395	2549	1,8491e+00	YPO2616	cutE	putative apolipoprotein N-acyltransferase	Similar to Salmonella typhimurium apolipoprotein
1396	4146	1,8492e+00	YPO_RS00735	-	ABC transporter substrate-binding protein	Derived by automated computational analysis using
1397	3699	1,8492e+00	YPO3803	-	hypothetical protein	no significant database hits
1398	2677	1,8493e+00	YPO2748	sixA	putative phosphohistidine phosphatase	Similar to Escherichia coli phosphohistidine
1399	178	1,8494e+00	YPO0183	ssiB	putative taurine transport ATP-binding protein	Similar to Escherichia coli taurine transport
1400	2518	1,8497e+00	YPO2585	-	putative carbohydrate kinase	N-terminus similar to Bacillus subtilis inositol
1401	1762	1,8503e+00	YPO1812	-	putative sugar transport system permease protein	Similar to Bacillus subtilis ribose transport system
1402	3563	1,8514e+00	YPO3664	yhdA	putative exported protein	Similar to Escherichia coli hypothetical 73.3 kDa
1403	2756	1,8516e+00	YPO2834	pstA	putative phosphate transport system permease	Similar to Pseudomonas aeruginosa phosphate
1404	3127	1,8525e+00	YPO3223	crl	curlin genes regulatory protein	Similar to Escherichia coli curlin genes
1405	3969	1,8525e+00	YPO4090	-	putative ornithine cyclodeaminase	Similar to Rhizobium sp hypothetical cyclodeaminase
1406	3280	1,8525e+00	YPO3381	barA	two-component regulatory protein	Similar to Escherichia coli sensor protein BarA
1407	1113	1,8526e+00	YPO1138	galB	galactose-1-phosphate uridylyltransferase	Similar to Escherichia coli galactose-1-phosphate
1408	312	1,8527e+00	YPO0318	-	putative exported protein	Similar to Escherichia coli hypothetical protein
1409	261	1,8530e+00	YPO0266	-	secretion system apparatus protein	Similar to Salmonella typhimurium type III secretion
1410	1363	1,8530e+00	YPO1401	-	conserved hypothetical protein	C-terminal region is similar to the C-terminus of
1411	3900	1,8531e+00	YPO4012	uhpA	two-component system response regulator	Similar to Escherichia coli transcriptional
1412	811	1,8533e+00	YPO0831	-	DeoR-family regulatory protein	Similar to Escherichia coli galactitol utilization
1413	1017	1,8533e+00	YPO1042	glnD	[protein-PII] uridylyltransferase	Similar to Escherichia coli [protein-PII]
1414	3041	1,8542e+00	YPO3136	-	hypothetical protein	no significant database hits
1415	1623	1,8547e+00	YPO1668	yihN	putative membrane protein	Similar to Escherichia coli hypothetical 46.3 kDa
1416	908	1,8547e+00	YPO0932	-	conserved hypothetical protein	Similar to Escherichia coli hypothetical protein
1417	1335	1,8549e+00	YPO1373	cydD	transport ATP-binding protein	Similar to Escherichia coli transport ATP-binding
1418	3841	1,8551e+00	YPO3950	yhgN	putative membrane protein	Similar to Escherichia coli hypothetical protein
1419	3164	1,8551e+00	YPO3261	-	probable amidase	Similar to Mycobacterium smegmatis
1420	1787	1,8553e+00	YPO1837	-	putative AraC-family transcriptional regulatory	Similar to Escherichia coli transcriptional
1421	138	1,8554e+00	YPO0142	-	putative membrane protein	Similar to Escherichia coli hypothetical 79.5 kDa
1422	1615	1,8556e+00	YPO1660	mgtC	Mg(2+) transport ATPase protein C	Similar to Salmonella typhimurium Mg(2+) transport
1423	3171	1,8558e+00	YPO3268	emrB	multidrug resistance protein B	Similar to Escherichia coli multidrug resistance
1424	1144	1,8559e+00	YPO1170	-	putative membrane protein	Weakly similar to Bacillus subtilis hypothetical
1425	3153	1,8561e+00	YPO3249	-	putative amino acid hydrolase	Similar to Bacillus stearothermophilus
1426	161	1,8562e+00	YPO0165	-	LacI-family transcriptional regulator	Similar to Vibrio cholerae transcriptional
1427	1535	1,8566e+00	YPO1580	-	putative phosphopantetheinyl transferase	Similar to Vibrio cholerae phosphopantetheinyl
1428	2154	1,8570e+00	YPO2215	-	putative short chain dehydrogenase	Similar to Escherichia coli hypothetical
1429	3023	1,8570e+00	YPO3117	hemH	ferrochelatase	Similar to Escherichia coli ferrochelatase HemH or
1430	1869	1,8571e+00	YPO1920	-	probable fimbrial usher protein	Previously sequenced as Yersinia pestis hypothetical
1431	287	1,8571e+00	YPO0291	-	conserved hypothetical protein	Similar to Deinococcus radiodurans hypothetical
1432	2655	1,8573e+00	YPO2726	-	hypothetical protein	no significant database hits to the full length CDS.
1433	4059	1,8573e+00	YPO_RS00300	yscB	type III secretion system chaperone YscB	Derived by automated computational analysis using
1434	1451	1,8577e+00	YPO1495	bisB	molybdopterin biosynthesis protein	Similar to Escherichia coli molybdopterin
1435	1110	1,8578e+00	YPO1134	psiF	putative starvation-inducible protein	Similar to Escherichia coli phosphate
1436	3175	1,8583e+00	YPO3272	yfiQ	putative acetyltransferase	Similar to Escherichia coli hypothetical 98.0 kDa
1437	2847	1,8585e+00	YPO2929	acpS	holo-[acyl-carrier protein] synthase	Similar to Escherichia coli holo-[acyl-carrier
1438	3204	1,8589e+00	YPO3303	yqaB	putative hydrolase	Similar to Escherichia coli hypothetical 20.8 kDa
1439	2914	1,8593e+00	YPO3000	-	putative ABC transporter, ATP-binding protein	Similar to Neisseria meningitidis ABC
1440	2683	1,8594e+00	YPO2754	-	conserved hypothetical protein	Similar to Escherichia coli hypothetical protein
1441	3687	1,8594e+00	YPO3791	-	putative membrane protein	Similar to Oenococcus oeni malate permease MleP
1442	3138	1,8597e+00	YPO3234	apbE	thiamine biosynthesis lipoprotein	Similar to Salmonella typhimurium thiamine
1443	1584	1,8597e+00	YPO1629	-	conserved hypothetical protein	Similar to Escherichia coli hypothetical protein
1444	1766	1,8598e+00	YPO1816	-	putative sugar kinase	Similar to Escherichia coli hypothetical sugar
1445	2006	1,8601e+00	YPO2061	znuA	exported high-affinity zinc uptake system	Similar to Escherichia coli high-affinity zinc
1446	118	1,8602e+00	YPO0121	glpG	probable membrane protein	Similar to Escherichia coli hypothetical protein
1447	983	1,8602e+00	YPO1007	-	putative antigenic leucine-rich repeat protein	Similar to neighbouring CDSs YPO1005 and YPO1006.
1448	2408	1,8608e+00	YPO2470	-	putative membrane protein	Similar to Escherichia coli hypothetical protein
1449	910	1,8610e+00	YPO0934	-	conserved hypothetical protein	Similar to Escherichia coli hypothetical protein
1450	182	1,8611e+00	YPO0187	-	putative glycosyl transferase	Similar to many transferases e.g. Klebsiella
1451	784	1,8613e+00	YPO0802	cheD	putative methyl-accepting chemotaxis protein	Similar to Escherichia coli methyl-accepting
1452	328	1,8616e+00	YPO0334	rhaT	L-rhamnose-proton symport protein	Similar to Escherichia coli L-rhamnose-proton
1453	1003	1,8618e+00	YPO1028	-	putative aminotransferase class V	Similar to Escherichia coli ORF_O401 TR:Q46925
1454	1213	1,8632e+00	YPO1246	-	putative bacteriophage protein	Similar to Haemophilus influenzae Mu-like prophage
1455	232	1,8635e+00	YPO0239	trkA	trk system potassium uptake protein	Similar to Escherichia coli Trk system potassium
1456	2027	1,8638e+00	YPO2082	-	putative fumarylacetoacetate hydrolase family	Similar to Escherichia coli hypothetical protein
1457	2220	1,8640e+00	YPO2282	-	hypothetical protein	No significant database hits
1458	2218	1,8640e+00	YPO2280	-	putative phage-related secreted protein	Similar to internal region of Vibrio cholerae
1459	889	1,8645e+00	YPO0912	-	conserved hypothetical protein	Similar to Escherichia coli hypothetical protein
1460	4067	1,8645e+00	YPO_RS00340	sctJ	SctJ family type III secretion inner membrane	Derived by automated computational analysis using
1461	1143	1,8646e+00	YPO1169	-	putative LysR-family regulatory protein	Similar to many eg. Escherichia coli xanthosine
1462	143	1,8647e+00	YPO0147	-	putative membrane protein	Similar to Haemophilus influenzae competence protein
1463	2772	1,8647e+00	YPO2850	yegB	putative membrane protein	Similar to the N-terminal region of Escherichia coli
1464	2582	1,8648e+00	YPO2651	nrdH	putative glutaredoxin	Similar to Corynebacterium ammoniagenes NrdH-redoxin
1465	2841	1,8649e+00	YPO2923	-	putative zinc-binding protein	Similar to Pseudomonas putida CumB TR:Q9X3V3
1466	406	1,8653e+00	YPO0415	-	putative carbohydrate kinase	Similar to carbohydrate kinases e.g. Bacillus
1467	1182	1,8653e+00	YPO1211	eco	putative ecotin precursor	Similar to Escherichia coli ecotin precursor Eco or
1468	1785	1,8654e+00	YPO1834	-	putative glycosidase	Similar to Schizosaccharomyces pombe
1469	2958	1,8656e+00	YPO3046	-	putative sulfatase modifier protein	Similar to Bacteroides thetaiotaomicron
1470	1174	1,8665e+00	YPO1201	-	putative amino acid decarboxylase	Similar to Escherichia coli biodegradative arginine
1471	2045	1,8666e+00	YPO2099	rzpR	putative prophage endopeptidase	Similar to Escherichia coli putative endopeptidase
1472	3350	1,8669e+00	YPO3452	-	putative ABC transporter transporter, ATP-binding	Similar to Escherichia coli dipeptide transport
1473	1129	1,8671e+00	YPO1155	-	putative amino acid transporter	Similar to Synechocystis sp high-affinity
1474	4014	1,8674e+00	YPO_RS00075	yopE	type III secretion system effector GTPase	Derived by automated computational analysis using
1475	2880	1,8682e+00	YPO2966	dmsB	putative dimethyl sulfoxide reductase chain B	Similar to Escherichia coli anaerobic dimethyl
1476	2451	1,8688e+00	YPO2513	glnP	putative glutamine transport system permease	Similar to Escherichia coli glutamine transport
1477	3974	1,8690e+00	YPO4095	recF	DNA metabolism protein	Similar to Escherichia coli DNA metabolism protein
1478	5	1,8690e+00	YPO0005	-	conserved hypothetical protein	Similar to Escherichia coli hypothetical protein
1479	37	1,8691e+00	YPO0037	spoU	tRNA (guanosine-2'-O-)-methyltransferase	Similar to Escherichia coli tRNA
1480	1288	1,8694e+00	YPO1325	-	putative membrane protein	Similar to Pseudomonas aeruginosa hypothetical
1481	1191	1,8695e+00	YPO1221	-	putative membrane protein	Similar to Deinococcus radiodurans transport
1482	3136	1,8695e+00	YPO3232	-	putative exported protein	Similar to Pseudomonas aeruginosa hypothetical
1483	2296	1,8700e+00	YPO2358	sapD	peptide transport system ATP-binding protein	Similar to Erwinia chrysanthemi antimicrobial
1484	80	1,8705e+00	YPO0081	-	putative membrane transport protein	Similar to several including: Escherichia coli
1485	1370	1,8707e+00	YPO1408	-	putative exported protein	Similar to Escherichia coli hypothetical 20.4 kDa
1486	1221	1,8708e+00	YPO1253	-	putative LacI-family regulatory protein	Similar to Bacillus halodurans BH0181 protein
1487	4021	1,8710e+00	YPO_RS00110	sopA	plasmid-partitioning protein SopA	Derived by automated computational analysis using
1488	2026	1,8711e+00	YPO2081	-	putative lipoprotein	Similar to Escherichia coli membrane-bound lytic
1489	3474	1,8711e+00	YPO3576	yrbG	putative sodium/calcium exchanger protein	Similar to Escherichia coli hypothetical 34.7 kDa
1490	3159	1,8712e+00	YPO3256	-	putative amino acid ABC transporter, permease	Similar to Thermotoga maritima amino acid ABC
1491	2611	1,8713e+00	YPO2682	-	conserved hypothetical protein	Similar to Escherichia coli hypothetical protein
1492	3220	1,8714e+00	YPO3319	katY	catalase-peroxidase	Similar to Escherichia coli EHEC-catalase/peroxidase
1493	1599	1,8715e+00	YPO1644	aer	putative methyl-accepting chemotaxis protein	Similar to Escherichia coli aerotaxis receptor Aer
1494	2416	1,8719e+00	YPO2478	-	LacI-family transcriptional regulatory protein	Similar to Mycobacterium tuberculosis hypothetical
1495	4016	1,8722e+00	YPO_RS00085	-	type II toxin-antitoxin system ParD family	Derived by automated computational analysis using
1496	3679	1,8722e+00	YPO3783	-	putative membrane protein	Similar to the N-terminal regions of Xylella
1497	1527	1,8723e+00	YPO1572	-	putative sugar transporter	Similar to Yersinia pseudotuberculosis hypothetical
1498	56	1,8723e+00	YPO0056	rfa-2	lipopolysaccharide heptosyltransferase-1	Similar to Escherichia coli lipopolysaccharide core
1499	2183	1,8724e+00	YPO2244	-	putative iron-sulfur binding NADH dehydrogenase	Similar to Rhodobacter capsulatus nitrogen fixation
1500	631	1,8726e+00	YPO0644	dnaG	DNA primase	Similar to Escherichia coli DNA primase
1501	2922	1,8728e+00	YPO3009	-	putative two-component response regulator	Similar to Streptococcus pneumoniae response
1502	3695	1,8728e+00	YPO3799	-	putative exported protein	Similar to Escherichia coli CFA/I fimbrial subunit A
1503	3716	1,8729e+00	YPO3819	yhhN	putative membrane protein	Similar to Escherichia coli hypothetical protein
1504	654	1,8733e+00	YPO0667	-	conserved hypothetical protein	Similar to Escherichia coli hypothetical protein
1505	2999	1,8734e+00	YPO3087	-	conserved hypothetical protein	Similar to Escherichia coli hypothetical protein
1506	3681	1,8734e+00	YPO3785	-	conserved hypothetical protein	Similar to Mycobacterium tuberculosis hypothetical
1507	3667	1,8741e+00	YPO3770	hlyT	putative regulatory protein	Similar to Escherichia coli transcriptional
1508	3529	1,8744e+00	YPO3631	-	putative exported protein	no significant database matches
1509	1927	1,8744e+00	YPO1981	-	putative coenzyme synthetase	Similar to Methanobacterium thermoautotrophicum
1510	3104	1,8756e+00	YPO3199	-	probable short-chain dehydrogenase	Similar to Salmonella typhimurium
1511	4151	1,8757e+00	YPO_RS00760	-	hypothetical protein	Derived by automated computational analysis using
1512	1371	1,8757e+00	YPO1409	-	metallo-beta-lactamase superfamily protein	Similar to Escherichia coli hypothetical protein
1513	2666	1,8758e+00	YPO2737	ccmD	putative heme exporter protein D	Similar to Escherichia coli heme exporter protein D
1514	2536	1,8760e+00	YPO2603	mrdB	rod shape-determining protein	Similar to Escherichia coli rod shape-determining
1515	838	1,8765e+00	YPO0858	-	sugar transport ATP-binding protein	Similar to Escherichia coli ribose ABC
1516	3640	1,8768e+00	YPO3743	thiH	thiamine biosynthesis protein ThiH	Similar to Escherichia coli ThiH protein
1517	486	1,8770e+00	YPO0496	b0055	DnaJ-like protein	Similar to Escherichia coli DnaJ-like protein DjlA
1518	438	1,8771e+00	YPO0449	-	putative exported protein	Similar to Escherichia coli hypothetical 46.0 kDa
1519	2853	1,8773e+00	YPO2935	-	putative exported protein	Similar to Pseudomonas aeruginosa hypothetical
1520	701	1,8776e+00	YPO0717	fla	putative flagellum-specific ATP synthase	Similar to Salmonella typhimurium flagellum-specific
1521	3505	1,8785e+00	YPO3607	-	conserved hypothetical protein	Similar to Pseudomonas aeruginosa hypothetical
1522	396	1,8786e+00	YPO0405	-	putative phosphoenolpyruvate-protein	Similar to e.g. Escherichia coli
1523	3336	1,8790e+00	YPO3437	-	conserved hypothetical protein	Shows weak similarity to Helicobacter pylori
1524	963	1,8790e+00	YPO0986	-	putative exported protein	No significant database matches to the full length
1525	494	1,8791e+00	YPO0504	-	conserved hypothetical protein	Similar to Pseudomonas aeruginosa hypothetical
1526	2046	1,8792e+00	YPO2100	-	phage regulatory protein	Similar to bacteriophage P1 antirepressor 2 protein
1527	4110	1,8798e+00	YPO_RS00555	-	phage tail protein	Derived by automated computational analysis using
1528	2981	1,8801e+00	YPO3069	-	putative exported protein	Similar to Escherichia coli hypothetical protein
1529	1164	1,8802e+00	YPO1190	-	putative ABC transport ATP-binding subunit	Similar to Bacillus halodurans ABC transporter
1530	4060	1,8806e+00	YPO_RS00305	sctC	SctC family type III secretion system outer	Derived by automated computational analysis using
1531	2464	1,8811e+00	YPO2528	menF	menaquinone-specific isochorismate synthase	Similar to Escherichia coli menaquinone-specific
1532	48	1,8812e+00	YPO0048	dfp	DNA/pantothenate metabolism flavoprotein	Similar to Escherichia coli DNA/pantothenate
1533	3712	1,8814e+00	YPO3816	-	conserved hypothetical protein	Similar to Escherichia coli hypothetical protein
1534	2172	1,8820e+00	YPO2232	mipB	putative transaldolase	Similar to Escherichia coli transaldolase-like
1535	1082	1,8820e+00	YPO1106	-	conserved hypothetical protein	Similar to Escherichia coli hypothetical protein
1536	1695	1,8821e+00	YPO1743	aroP	aromatic amino acid transport protein	Similar to Escherichia coli aromatic amino acid
1537	460	1,8825e+00	YPO0471	antO	transcriptional activator protein NhaR	Similar to Escherichia coli transcriptional
1538	1859	1,8831e+00	YPO1910	irp1	yersiniabactin biosynthetic protein	Previously sequenced as Yersinia pestis
1539	276	1,8833e+00	YPO0280	hmuU	hemin transport system permease protein HmuU	Previously sequenced Yersinia pestis hemin transport
1540	1492	1,8834e+00	YPO1536	-	putative iron-siderophore transport	Similar to Corynebacterium diphtheriae
1541	131	1,8839e+00	YPO0135	greB	transcription elongation factor	Similar to Haemophilus influenzae transcription
1542	2245	1,8840e+00	YPO2307	-	conserved hypothetical protein	Similar to Vibrio cholerae hypothetical protein
1543	3725	1,8842e+00	YPO3828	-	hypothetical protein	no significant database hits
1544	1514	1,8844e+00	YPO1559	-	hypothetical protein	Weakly similar to Pseudomonas aeruginosa
1545	3854	1,8846e+00	YPO3963	-	sugar transport system permease protein	Similar to Bacillus subtilis ribose transport system
1546	660	1,8848e+00	YPO0673	sufI	putative cell division protein	Similar to Escherichia coli protein involved in cell
1547	1729	1,8848e+00	YPO1778	-	conserved hypothetical protein	Similar to Escherichia coli hypothetical protein
1548	3515	1,8851e+00	YPO3617	-	hypothetical protein	no significant database hits
1549	1997	1,8852e+00	YPO2052	-	conserved hypothetical protein	Similar to Escherichia coli hypothetical protein
1550	2568	1,8854e+00	YPO2637	-	conserved hypothetical protein	Similar to Escherichia coli hypothetical protein
1551	2706	1,8855e+00	YPO2777	hisP	histidine transport ATP-binding protein HisP	Similar to Salmonella typhimurium histidine
1552	1466	1,8857e+00	YPO1510	sanA	putative exported protein	Similar to Escherichia coli inner membrane protein
1553	1965	1,8861e+00	YPO2018	-	putative protoporphyrinogen oxidase	Similar to Escherichia coli possible
1554	3026	1,8863e+00	YPO3120	recR	recombination protein RecR	Similar to Escherichia coli recombination protein
1555	1243	1,8864e+00	YPO1277	-	putative cobalamin synthesis protein	Similar to Escherichia coli hypothetical protein
1556	1198	1,8878e+00	YPO1231	pla2	putative outer membrane-associated protease	Similar to virulence associated proteases eg.
1557	3055	1,8879e+00	YPO3150	-	conserved hypothetical protein	Similar to Arthrobacter viscosus aluminum resistance
1558	3404	1,8881e+00	YPO3506	dacB	penicillin-binding protein 4 precursor	Similar to Escherichia coli penicillin-binding
1559	3909	1,8883e+00	YPO4021	-	hypothetical protein	no significant database hits to the full length CDS.
1560	2044	1,8884e+00	YPO2098	-	putative phage lysozyme	Similar to bacteriophage P1 lysozyme LysA
1561	1059	1,8884e+00	YPO1083	-	putative permease	Similar to Pseudomonas aeruginosa probable permease
1562	3506	1,8885e+00	YPO3608	-	putative exported protein	Similar to Escherichia coli CorE protein TR:O52666
1563	3808	1,8892e+00	YPO3913	-	TetR-family transcriptional regulatory protein	Similar to Escherichia coli hypothetical protein
1564	999	1,8902e+00	YPO1023	-	N-acetylmuramoyl-L-alanine amidase AmiC	Similar to Escherichia coli
1565	2961	1,8902e+00	YPO3049	-	putative binding protein-dependent transport	Similar to Streptomyces coelicolor putative membrane
1566	1427	1,8902e+00	YPO1469	-	putative exported protein	Internal region of the CDS is similar to the
1567	746	1,8906e+00	YPO0763	-	hypothetical protein	Poor database hits. C-terminal region of CDS is
1568	1987	1,8906e+00	YPO2042	-	putative oxidoreductase	C-terminal region is similar to Salmonella
1569	690	1,8907e+00	YPO0706	flhB	putative flagellar assembly protein	Similar to Yersinia enterocolitica flagellar
1570	3022	1,8919e+00	YPO3116	ascD	cdp-6-deoxy-delta-3,4-glucoseen reductase	Identical to Yersinia pseudotuberculosis
1571	2217	1,8920e+00	YPO2279	-	putative phage-related membrane protein	N-terminal region is similar to the N-terminus of
1572	554	1,8921e+00	YPO0565	mutT	mutator protein MutT	Similar to Escherichia coli mutator protein MutT
1573	2682	1,8923e+00	YPO2753	yfcA	putative membrane protein	Similar to Escherichia coli hypothetical protein
1574	273	1,8925e+00	YPO0277	-	putative transmembrane transport protein	Similar to many transport proteins e.g. Escherichia
1575	2160	1,8927e+00	YPO2220	-	hypothetical protein	No significant database hits
1576	3494	1,8929e+00	YPO3596	-	putative lipoprotein	Similar to Vibrio cholerae hypothetical protein
1577	2604	1,8931e+00	YPO2675	-	putative potassium channel protein	Similar to Escherichia coli putative potassium
1578	4162	1,8932e+00	YPO_RS00815	-	hypothetical protein	Derived by automated computational analysis using
1579	3943	1,8933e+00	YPO4060	fdhD	putative formate dehydrogenase	Similar to Wolinella succinogenes formate
1580	3787	1,8934e+00	YPO3891	-	hypothetical protein	Poor database hits to the full length CDS. Similar
1581	3009	1,8935e+00	YPO3099	manC	mannose-1-phosphate guanylyltransferase	Similar to Yersinia pseudotuberculosis
1582	831	1,8937e+00	YPO0851	-	PTS transport protein (partial)	Probable gene remnant, similar to C-terminal regions
1583	2234	1,8938e+00	YPO2296	-	hypothetical protein	No significant database matches to the full length
1584	2230	1,8940e+00	YPO2292	-	putative lipoprotein	Similar to Vibrio cholerae hypothetical protein
1585	1068	1,8942e+00	YPO1091	-	putative prophage protein	Similar to Shigella flexneri insertion sequence IS2
1586	2764	1,8950e+00	YPO2842	-	putative ABC transporter permease	Similarity to the N-terminus of Agrobacterium
1587	976	1,8950e+00	YPO1000	-	putative drug efflux protein	Similar to Escherichia coli acriflavin resistance
1588	3903	1,8952e+00	YPO4015	-	amino acid permease	Similar to Salmonella typhimurium proline-specific
1589	1344	1,8957e+00	YPO1382	-	hypothetical protein	Weak similarity to Pasteurella haemolytica LPS
1590	393	1,8957e+00	YPO0402	-	PTS system, IIB component	Similar to many carbohydrate phosphotransferase
1591	3239	1,8958e+00	YPO3339	-	hypothetical protein	Weakly similar to Escherichia coli ankyrin-repeat
1592	951	1,8962e+00	YPO0974	-	putative OmpA-family membrane protein	No significant database matches to the full length
1593	1876	1,8963e+00	YPO1928	-	putative citrate lyase beta chain	Previously sequenced as Yersinia pestis hypothetical
1594	3457	1,8965e+00	YPO3559	-	putative exported protein	Weak similarity to the N-terminal half of
1595	2671	1,8969e+00	YPO2741	ccmH	putative cytochrome c-type biogenesis protein	Similar to Rhizobium meliloti cytochrome c-type
1596	876	1,8975e+00	YPO0898	-	conserved hypothetical protein	Similar to Escherichia coli hypothetical protein
1597	2310	1,8976e+00	YPO2372	-	conserved hypothetical protein	Similar to Escherichia coli hypothetical protein
1598	81	1,8977e+00	YPO0082	-	possible transferase	Similar to Sphingomonas SPLB126 FldZ protein FldZ
1599	1905	1,8978e+00	YPO1957	phoH	putative phosphate starvation-inducible protein	Previously sequenced as Yersinia pestis hypothetical
1600	1536	1,8981e+00	YPO1581	rafA	alpha-galactosidase	Similar to Escherichia coli alpha-galactosidase RafA
1601	899	1,8983e+00	YPO0922	epd	D-erythrose 4-phosphate dehydrogenase	Similar to Escherichia coli D-erythrose 4-phosphate
1602	1526	1,8995e+00	YPO1571	yeeO	putative sugar transporter	Similar to Escherichia coli hypothetical 60.1 kDa
1603	938	1,8995e+00	YPO0962	-	hypothetical protein	no significant database hits to the full length CDS.
1604	1399	1,8996e+00	YPO1438	-	putative membrane protein	Similar to Escherichia coli hypothetical protein
1605	2975	1,8997e+00	YPO3063	gcvR	glycine cleavage system transcriptional	Similar to Escherichia coli glycine cleavage system
1606	1886	1,8998e+00	YPO1938	-	probable deoR-family transcriptional regulatory	Previously sequenced as Yersinia pestis hypothetical
1607	4042	1,8998e+00	YPO_RS00215	sctV	SctV family type III secretion system export	Derived by automated computational analysis using
1608	2535	1,8999e+00	YPO2602	rlpA	rare lipoprotein A precursor	Similar to Escherichia coli rare lipoprotein A
1609	3238	1,9001e+00	YPO3337	map	methionine aminopeptidase	Similar to Escherichia coli methionine
1610	1636	1,9009e+00	YPO1682	-	hypothetical protein	doubtful CDS with no significant database hits.
1611	1219	1,9010e+00	YPO1251	-	putative bacteriophage protein	Similar to Escherichia coli hypothetical 21.6 kDa
1612	1994	1,9012e+00	YPO2049	-	conserved hypothetical protein	Similar to Escherichia coli hypothetical protein
1613	1730	1,9013e+00	YPO1779	-	putative exported protein	Similar to Escherichia coli hypothetical 13.5 kDa
1614	1866	1,9015e+00	YPO1917	int	integrase	Previously sequenced Yersinia pestis integrase Int
1615	2068	1,9016e+00	YPO2124	-	hypothetical phage protein	No significant database matches
1616	1832	1,9016e+00	YPO1882	-	conserved hypothetical protein	Similar to Neisseria meningitidis hypothetical
1617	3142	1,9017e+00	YPO3238	nqr3	Na+-translocating NADH-quinone reductase subunit	Similar to Vibrio alginolyticus gamma subunit of
1618	1378	1,9019e+00	YPO1416	-	conserved hypothetical protein	Similar to Escherichia coli hypothetical protein
1619	1996	1,9021e+00	YPO2051	-	putative membrane protein	Similar to Escherichia coli hypothetical protein
1620	1887	1,9032e+00	YPO1939	-	putative glutaminase	Previously sequenced as Yersinia pestis probable
1621	3584	1,9038e+00	YPO3686	yhcP	putative membrane protein	Similar to Escherichia coli hypothetical 73.6 kDa
1622	1769	1,9038e+00	YPO1819	fliR	flagellar biosynthetic protein FliR	Similar to Erwinia carotovora flagellar biosynthetic
1623	2268	1,9039e+00	YPO2330	hslJ	putative heat shock protein	Similar to Escherichia coli heat shock protein HslJ
1624	652	1,9044e+00	YPO0665	-	conserved hypothetical protein	Similar to Escherichia coli hypothetical protein
1625	2066	1,9045e+00	YPO2122	-	putative phage protein	Similar to bacteriophage N15 protein gp18 TR:O64332
1626	713	1,9048e+00	YPO0729	flgH	putative flagellar L-ring protein	Similar to Escherichia coli flagellar L-ring protein
1627	3721	1,9050e+00	YPO3824	glpC	anaerobic glycerol-3-phosphate dehydrogenase	Similar to Escherichia coli anaerobic
1628	1321	1,9051e+00	YPO1359	hcr	putative oxidoreductase	Similar to Escherichia coli NADH oxidoreductase Hcr
1629	2020	1,9053e+00	YPO2075	rnd	ribonuclease D	Similar to Escherichia coli ribonuclease D Rnd
1630	4010	1,9056e+00	YPO_RS00055	-	AAA family ATPase	Derived by automated computational analysis using
1631	4102	1,9056e+00	YPO_RS00515	-	AAA family ATPase	Derived by automated computational analysis using
1632	4166	1,9056e+00	YPO_RS00835	-	AAA family ATPase	Derived by automated computational analysis using
1633	4201	1,9056e+00	YPO_RS00010	-	AAA family ATPase	Derived by automated computational analysis using
1634	2130	1,9057e+00	YPO2190	ail	attachment invasion locus protein precursor	Similar to Yersinia enterocolitica attachment
1635	928	1,9057e+00	YPO0952	mutB	A/G-specific adenine glycosylase	Similar to Escherichia coli A/G-specific adenine
1636	727	1,9058e+00	YPO0743	-	putative flagellar hook-length control protein	Similar to Escherichia coli flagellar hook-length
1637	2266	1,9060e+00	YPO2328	-	putative membrane protein	Similar to Escherichia coli hypothetical protein
1638	2402	1,9060e+00	YPO2464	-	conserved hypothetical protein	Similar to Pasteurella multocida hypothetical
1639	1127	1,9063e+00	YPO1153	bioC	biotin synthesis protein BioC	Similar to many eg. Escherichia coli biotin
1640	3876	1,9068e+00	YPO3986	cdh	CDP-diacylglycerol pyrophosphatase	Similar to Escherichia coli CDP-diacylglycerol
1641	2911	1,9068e+00	YPO2997	-	putative two-component system sensor kinase	Similar to Escherichia coli sensor protein BaeS
1642	1334	1,9069e+00	YPO1372	cydC	transport ATP-binding protein	Similar to Escherichia coli transport ATP-binding
1643	4112	1,9070e+00	YPO_RS00565	-	hypothetical protein	Derived by automated computational analysis using
1644	2073	1,9071e+00	YPO2129	-	putative phage tail assembly protein	Similar to bacteriophage lambda tail assembly
1645	4027	1,9074e+00	YPO_RS00140	sycT	type III secretion system chaperone SycT	Derived by automated computational analysis using
1646	3287	1,9076e+00	YPO3388	yadQ	putative chloride channel protein	Similar to Escherichia coli hypothetical 46.0 kDa
1647	1382	1,9079e+00	YPO1420	pqiA	putative paraquat-inducible protein A	Similar to Escherichia coli paraquat-inducible
1648	281	1,9082e+00	YPO0285	-	conserved hypothetical protein	Previously sequenced as Yersinia pestis hypothetical
1649	33	1,9083e+00	YPO0033	-	possible exported protein	Similar to Escherichia coli hypothetical protein
1650	1487	1,9085e+00	YPO1531	alcB	putative siderophore biosynthetic enzyme	Similar to Bordetella bronchiseptica AlcB alcB
1651	1177	1,9086e+00	YPO1206	dinG	putative ATP-dependent helicase DinG	Similar to Escherichia coli probable ATP-dependent
1652	3886	1,9089e+00	YPO3996	yhjK	putative membrane protein	Similar to Escherichia coli protein YhjK
1653	1912	1,9090e+00	YPO1964	astD	succinylglutamic semialdehyde dehydrogenase	Previously sequenced as Yersinia pestis probable
1654	3399	1,9096e+00	YPO3501	dhpS	dihydropteroate synthase	Similar to Escherichia coli dihydropteroate synthase
1655	606	1,9096e+00	YPO0619	-	putative HlyD family secretion protein	Similar to Escherichia coli hypothetical protein
1656	783	1,9099e+00	YPO0801	-	conserved hypothetical protein	Similar to Pseudomonas aeruginosa hypothetical
1657	2619	1,9099e+00	YPO2690	kdpC	putative potassium-transporting ATPase C chain	Similar to Escherichia coli potassium-transporting
1658	952	1,9103e+00	YPO0975	-	putative membrane protein	Similar to Vibrio cholerae hypothetical protein
1659	1865	1,9105e+00	YPO1916	irp9	putative salicylate synthetase	Previously sequenced as Yersinia pestis putative
1660	497	1,9108e+00	YPO0507	-	conserved hypothetical protein	Similar to Pseudomonas aeruginosa hypothetical
1661	2264	1,9110e+00	YPO2326	-	putative exported protein	Similar to Escherichia coli hypothetical protein
1662	30	1,9112e+00	YPO0030	ypmt1.57c	insertion sequence IS100, ATP-binding protein	Similar to Escherichia coli insertion sequence IS21
1663	95	1,9112e+00	YPO0096	ypmt1.57c	insertion sequence IS100, ATP-binding protein	Similar to Escherichia coli insertion sequence IS21
1664	242	1,9112e+00	YPO0248	ypmt1.57c	insertion sequence IS100, ATP-binding protein	Similar to Escherichia coli insertion sequence IS21
1665	376	1,9112e+00	YPO0385	ypmt1.57c	insertion sequence IS100, ATP-binding protein	Similar to Escherichia coli insertion sequence IS21
1666	518	1,9112e+00	YPO0527	ypmt1.57c	insertion sequence IS100, ATP-binding protein	Similar to Escherichia coli insertion sequence IS21
1667	555	1,9112e+00	YPO0566	ypmt1.57c	insertion sequence IS100, ATP-binding protein	Similar to Escherichia coli insertion sequence IS21
1668	624	1,9112e+00	YPO0638	ypmt1.57c	insertion sequence IS100, ATP-binding protein	Similar to Escherichia coli insertion sequence IS21
1669	761	1,9112e+00	YPO0779	ypmt1.57c	insertion sequence IS100, ATP-binding protein	Similar to Escherichia coli insertion sequence IS21
1670	808	1,9112e+00	YPO0825	ypmt1.57c	insertion sequence IS100, ATP-binding protein	Similar to Escherichia coli insertion sequence IS21
1671	900	1,9112e+00	YPO0923	ypmt1.57c	insertion sequence IS100, ATP-binding protein	Similar to Escherichia coli insertion sequence IS21
1672	989	1,9112e+00	YPO1014	ypmt1.57c	insertion sequence IS100, ATP-binding protein	Similar to Escherichia coli insertion sequence IS21
1673	1061	1,9112e+00	YPO1085	ypmt1.57c	insertion sequence IS100, ATP-binding protein	Similar to Escherichia coli insertion sequence IS21
1674	1107	1,9112e+00	YPO1131	ypmt1.57c	insertion sequence IS100, ATP-binding protein	Similar to Escherichia coli insertion sequence IS21
1675	1389	1,9112e+00	YPO1426	ypmt1.57c	insertion sequence IS100, ATP-binding protein	Similar to Escherichia coli insertion sequence IS21
1676	1475	1,9112e+00	YPO1519	ypmt1.57c	insertion sequence IS100, ATP-binding protein	Similar to Escherichia coli insertion sequence IS21
1677	1577	1,9112e+00	YPO1622	ypmt1.57c	insertion sequence IS100, ATP-binding protein	Similar to Escherichia coli insertion sequence IS21
1678	1644	1,9112e+00	YPO1691	ypmt1.57c	insertion sequence IS100, ATP-binding protein	Similar to Escherichia coli insertion sequence IS21
1679	1849	1,9112e+00	YPO1901	ypmt1.57c	insertion sequence IS100, ATP-binding protein	Similar to Escherichia coli insertion sequence IS21
1680	1971	1,9112e+00	YPO2025	ypmt1.57c	insertion sequence IS100, ATP-binding protein	Similar to Escherichia coli insertion sequence IS21
1681	2031	1,9112e+00	YPO2086	ypmt1.57c	insertion sequence IS100, ATP-binding protein	Similar to Escherichia coli insertion sequence IS21
1682	2118	1,9112e+00	YPO2177	ypmt1.57c	insertion sequence IS100, ATP-binding protein	Similar to Escherichia coli insertion sequence IS21
1683	2302	1,9112e+00	YPO2364	ypmt1.57c	insertion sequence IS100, ATP-binding protein	Similar to Escherichia coli insertion sequence IS21
1684	2335	1,9112e+00	YPO2397	ypmt1.57c	insertion sequence IS100, ATP-binding protein	Similar to Escherichia coli insertion sequence IS21
1685	2455	1,9112e+00	YPO2517	ypmt1.57c	insertion sequence IS100, ATP-binding protein	Similar to Escherichia coli insertion sequence IS21
1686	2573	1,9112e+00	YPO2642	ypmt1.57c	insertion sequence IS100, ATP-binding protein	Similar to Escherichia coli insertion sequence IS21
1687	2651	1,9112e+00	YPO2722	ypmt1.57c	insertion sequence IS100, ATP-binding protein	Similar to Escherichia coli insertion sequence IS21
1688	2733	1,9112e+00	YPO2809	ypmt1.57c	insertion sequence IS100, ATP-binding protein	Similar to Escherichia coli insertion sequence IS21
1689	2849	1,9112e+00	YPO2931	ypmt1.57c	insertion sequence IS100, ATP-binding protein	Similar to Escherichia coli insertion sequence IS21
1690	3113	1,9112e+00	YPO3208	ypmt1.57c	insertion sequence IS100, ATP-binding protein	Similar to Escherichia coli insertion sequence IS21
1691	3156	1,9112e+00	YPO3252	ypmt1.57c	insertion sequence IS100, ATP-binding protein	Similar to Escherichia coli insertion sequence IS21
1692	3334	1,9112e+00	YPO3435	ypmt1.57c	insertion sequence IS100, ATP-binding protein	Similar to Escherichia coli insertion sequence IS21
1693	3441	1,9112e+00	YPO3543	ypmt1.57c	insertion sequence IS100, ATP-binding protein	Similar to Escherichia coli insertion sequence IS21
1694	3489	1,9112e+00	YPO3592	ypmt1.57c	insertion sequence IS100, ATP-binding protein	Similar to Escherichia coli insertion sequence IS21
1695	3597	1,9112e+00	YPO3700	ypmt1.57c	insertion sequence IS100, ATP-binding protein	Similar to Escherichia coli insertion sequence IS21
1696	3652	1,9112e+00	YPO3755	ypmt1.57c	insertion sequence IS100, ATP-binding protein	Similar to Escherichia coli insertion sequence IS21
1697	3670	1,9112e+00	YPO3773	ypmt1.57c	insertion sequence IS100, ATP-binding protein	Similar to Escherichia coli insertion sequence IS21
1698	3898	1,9112e+00	YPO4009	ypmt1.57c	insertion sequence IS100, ATP-binding protein	Similar to Escherichia coli insertion sequence IS21
1699	3429	1,9112e+00	YPO3531	-	conserved hypothetical protein	Similar to Escherichia coli hypothetical protein
1700	443	1,9124e+00	YPO0454	-	conserved hypothetical protein	Similar to Escherichia coli hypothetical protein
1701	886	1,9125e+00	YPO0909	ubiH	2-octaprenyl-6-methoxyphenol hydroxylase	Similar to Escherichia coli
1702	2490	1,9128e+00	YPO2555	nuoA	NADH dehydrogenase I chain A	Similar to Escherichia coli NADH dehydrogenase I
1703	1665	1,9132e+00	YPO1712	-	putative transport protein	Similar to Zymomonas mobilis tetracenomycin C
1704	3499	1,9139e+00	YPO3601	-	conserved hypothetical protein	Similar to Vibrio cholerae hypothetical protein
1705	912	1,9139e+00	YPO0936	-	conserved hypothetical protein	Similar to Escherichia coli protein YqgE
1706	525	1,9147e+00	YPO0535	leuO	LysR-family transcriptional regulator LeuO	Similar to Escherichia coli LysR-family
1707	3111	1,9154e+00	YPO3206	sbcD	exonuclease SbcD	Similar to Escherichia coli exonuclease SbcD
1708	1676	1,9156e+00	YPO1723	kdgC	exopolygalacturonate lyase	Similar to Erwinia chrysanthemi exopolygalacturonate
1709	507	1,9160e+00	YPO0516	-	hypothetical protein	No significant database hits
1710	1257	1,9161e+00	YPO1293	-	putative periplasmic carbohydrate-binding	Weakly similar to Vibrio cholerae ribose ABC
1711	2921	1,9163e+00	YPO3008	-	putative two-component sensor histidine kinase	Similar to Escherichia coli sensor protein RcsC
1712	54	1,9165e+00	YPO0054	kdtX	lipopolysaccharide core biosynthesis glycosyl	Similar to Serratia marcescens lipopolysaccharide
1713	2287	1,9173e+00	YPO2349	pspC	phage shock protein C	Similar to Yersinia enterocolitica phage shock
1714	107	1,9173e+00	YPO0110	priA	primosomal protein n'	Highly similar to Escherichia coli primosomal
1715	745	1,9173e+00	YPO0762	-	conserved hypothetical protein	Similar to Pseudomonas aeruginosa hypothetical
1716	1508	1,9179e+00	YPO1552	-	putative exported protein	Doubtful CDS with no significant database hits. The
1717	943	1,9186e+00	YPO0967	-	hypothetical protein	no significant database hits. Full length CDS is
1718	360	1,9187e+00	YPO0368	-	conserved hypothetical protein	Similar to many proteins of unknown function e.g.
1719	36	1,9187e+00	YPO0036	recG	ATP-dependent DNA helicase	Similar to Escherichia coli ATP-dependent DNA
1720	1025	1,9188e+00	YPO1050	cds	phosphatidate cytidylyltransferase	Similar to Escherichia coli phosphatidate
1721	2265	1,9192e+00	YPO2327	-	putative lipoprotein	Similar to Escherichia coli hypothetical protein
1722	1426	1,9192e+00	YPO1468	-	putative membrane protein	Some similarity to Vibrio cholerae hypothetical
1723	1279	1,9195e+00	YPO1316	-	putative iron/ascorbate oxidoreductase family	Similar to Campylobacter jejuni putative
1724	1162	1,9195e+00	YPO1188	-	putative Branched-chain amino acid transport	C-terminal region similar to many transport
1725	2774	1,9195e+00	YPO2853	baeR	two-component system response regulator	Similar to Escherichia coli two-component
1726	2527	1,9196e+00	YPO2594	-	hypothetical protein	no significant database hits
1727	1232	1,9201e+00	YPO1265	-	putative DEAD box helicase family protein	Similar to Escherichia coli hypothetical protein
1728	628	1,9201e+00	YPO0641a	-	hypothetical protein	Poor database hits. Similar to C-terminal region of
1729	1173	1,9202e+00	YPO1200	-	putative amino acid permease	Similar to Escherichia coli hypothetical 46.8 kDa
1730	2676	1,9202e+00	YPO2747	faoA	putative fatty oxidation complex alpha	Similar to Pseudomonas fragi fatty oxidation complex
1731	193	1,9202e+00	YPO0199	-	conserved hypothetical protein	Similar to Escherichia coli hypothetical protein
1732	1239	1,9202e+00	YPO1273	-	putative substrate-binding transport protein	Similar to Bacillus subtilis oligopeptide-binding
1733	1917	1,9202e+00	YPO1969	y0016	putative IS100 transposase	Similar to Yersinia pestis, and Escherichia coli
1734	3902	1,9203e+00	YPO4014	-	putative membrane protein	No significant database matches to the full length
1735	3621	1,9204e+00	YPO3724	aceK	isocitrate dehydrogenase kinase/phosphatase	Similar to Escherichia coli isocitrate dehydrogenase
1736	1662	1,9205e+00	YPO1709	htrE	putative outer membrane usher protein	Similar to Escherichia coli outer membrane usher
1737	1701	1,9205e+00	YPO1749	-	hypothetical protein	Weakly similar to the C-terminal end of Drosophila
1738	1233	1,9208e+00	YPO1266	rsuA	ribosomal small subunit pseudouridine synthase A	Similar to Escherichia coli ribosomal small subunit
1739	2546	1,9216e+00	YPO2613	gltK	putative glutamate/aspartate transport system	Similar to Escherichia coli glutamate/aspartate
1740	407	1,9217e+00	YPO0416	-	putative lipopolysaccharide core biosynthesis	Similar to Escherichia coli lipopolysaccharide core
1741	2802	1,9218e+00	YPO2881	-	putative fimbrial biogenesis protein	Similar to Pseudomonas aeruginosa type 4 fimbrial
1742	1189	1,9219e+00	YPO1218	rcsB	probable two component response regulator	Possibly regulates capsule synthesis. Similar to
1743	2070	1,9220e+00	YPO2126	-	putative phage protein	Internal region similar to bacteriophage N15 protein
1744	3110	1,9221e+00	YPO3205	phoB	phosphate regulon transcriptional regulatory	Similar to Escherichia coli phosphate regulon
1745	3308	1,9222e+00	YPO3409	yacK	putative exported protein	Similar to Escherichia coli probable blue-copper
1746	1675	1,9223e+00	YPO1722	-	putative ABC sugar transporter (permease)	Similar to Bacillus halodurans lactose transport
1747	3857	1,9224e+00	YPO3966	-	conserved hypothetical protein	Similar to Escherichia coli hypothetical protein
1748	634	1,9229e+00	YPO0647	-	putative membrane protein	Similar to Escherichia coli hypothetical protein
1749	3510	1,9230e+00	YPO3612	-	putative transcriptional regulatory protein	Similar to Vibrio cholerae cryptic phage Ctxphi
1750	3926	1,9230e+00	YPO4040	-	putative exported protein	Similar to Escherichia coli hypothetical protein
1751	2399	1,9231e+00	YPO2461	-	putative oxidoreductase	Similar to Streptomyces coelicolor putative
1752	2689	1,9241e+00	YPO2760	flk	putative flagellar assembly regulatory	Similar to Salmonella typhimurium probable flagellar
1753	2685	1,9241e+00	YPO2756	-	conserved hypothetical protein	Similar to Escherichia coli hypothetical protein
1754	2363	1,9244e+00	YPO2426	-	putative exported protein	Similar to Escherichia coli hypothetical protein
1755	506	1,9245e+00	YPO0515	-	putative membrane protein	Similar to Legionella pneumophila IcmF protein
1756	2293	1,9251e+00	YPO2355	sapA	peptide transport periplasmic protein precursor	Similar to Escherichia coli peptide transport
1757	362	1,9252e+00	YPO0370	-	putative N-acetylmuramoyl-L-alanine	Similar to Escherichia coli cell wall hydrolase:
1758	2642	1,9256e+00	YPO2713	rseB	sigma E factor regulatory protein	Similar to Escherichia coli sigma E factor
1759	3224	1,9261e+00	YPO3323	dmsC	anaerobic dimethyl sulfoxide reductase chain C	Similar to Escherichia coli anaerobic dimethyl
1760	776	1,9263e+00	YPO0794	bisC	putative biotin sulfoxide reductas2	Similar to Rhodobacter sphaeroides biotin sulfoxide
1761	610	1,9264e+00	YPO0623	-	putative aminotransferase	Similar to Lactococcus lactis aspartate
1762	2023	1,9279e+00	YPO2078	minC	cell division inhibitor	Similar to Escherichia coli cell division inhibitor
1763	1862	1,9281e+00	YPO1913	irp6	lipoprotein inner membrane ABC-transporter	Previously sequenced as Yersinia pestis lipoprotein
1764	2815	1,9285e+00	YPO2894	-	conserved hypothetical protein	Similar to Escherichia coli hypothetical protein
1765	2231	1,9291e+00	YPO2293	ilvB	putative acetolactate synthase large subunit	Similar to Escherichia coli acetolactate synthase
1766	347	1,9294e+00	YPO0355	sugE	putative chaperone	Similar to Citrobacter freundii SugE protein, a
1767	3309	1,9300e+00	YPO3410	yacC	putative exported protein	Similar to Escherichia coli hypothetical 12.8 kDa
1768	3243	1,9306e+00	YPO3344	-	hypothetical protein	no significant database hits to the full length CDS.
1769	4108	1,9307e+00	YPO_RS00545	-	C40 family peptidase	Derived by automated computational analysis using
1770	133	1,9316e+00	YPO0137	envZ	osmolarity sensor protein	Similar to Escherichia coli osmolarity sensor
1771	2532	1,9317e+00	YPO2599	lipB	lipoate-protein ligase B	Similar to Escherichia coli lipoate-protein ligase B
1772	480	1,9319e+00	YPO0490	apaH	bis(5'nucleosyl)-tetraphosphatase	Similar to Escherichia coli
1773	2052	1,9325e+00	YPO2108	-	hypothetical phage protein	No significant database matches
1774	1236	1,9327e+00	YPO1270	-	putative ABC transporter ATP-binding subunit	N-terminal region of the CDS is similar to the
1775	1315	1,9330e+00	YPO1353	-	putative chorismate mutase	Similar to Erwinia herbicola monofunctional
1776	2778	1,9331e+00	YPO2857	-	putative exported protein	Poor database matches. Similar to Escherichia coli
1777	4062	1,9331e+00	YPO_RS00315	-	type III secretion system co-chaperone YscE	Derived by automated computational analysis using
1778	1255	1,9336e+00	YPO1291	-	putative carbohydrate kinase	Similar to Thermoanaerobacter ethanolicus xylulose
1779	1307	1,9337e+00	YPO1345	-	putative transport ATP-binding protein	Similar to Escherichia coli ferrichrome transport
1780	3448	1,9341e+00	YPO3550	-	probable phosphosugar isomerase	Similar to Escherichia coli hypothetical 21.1 kDa
1781	2636	1,9345e+00	YPO2707	yplB	putative phospholipase A accessory protein	Similar to Serratia spMK1. accessory protein PlaS
1782	2860	1,9345e+00	YPO2944	-	putative pili chaperone protein	Similar to Escherichia coli chaperone protein EcpD
1783	2388	1,9346e+00	YPO2450	-	putative membrane protein	Similar to Escherichia coli hypothetical protein
1784	2429	1,9350e+00	YPO2491	-	putative hemolysin activator protein	Similar to Serratia marcescens hemolysin activator
1785	509	1,9356e+00	YPO0518	dinA	DNA polymerase II	Similar to Escherichia coli DNA damage-inducible DNA
1786	575	1,9358e+00	YPO0585	-	putative MocA-family oxidoreductase	Similar to Escherichia coli hypothetical protein
1787	2283	1,9359e+00	YPO2345	-	conserved hypothetical protein	Similar to Yersinia enterocolitica hypothetical
1788	82	1,9361e+00	YPO0083	-	hypothetical protein	Weakly similar to several proteins e.g. Pyrococcus
1789	2665	1,9362e+00	YPO2736	ccmC	putative heme exporter protein C	Similar to Escherichia coli heme exporter protein C
1790	3290	1,9365e+00	YPO3391	fhuD	ferrichrome-binding periplasmic protein	Similar to Escherichia coli ferrichrome-binding
1791	3304	1,9366e+00	YPO3405	yadH	putative ABC transporter, integral membrane	Similar to Escherichia coli hypothetical 28.5 kDa
1792	2114	1,9368e+00	YPO2173	-	probable response regulator	Similar to Erwinia carotovora subsp. carotovora
1793	1871	1,9369e+00	YPO1922	-	fimbrial protein	Previously sequenced as Yersinia pestis hypothetical
1794	1414	1,9374e+00	YPO1456	-	putative beta-ketoacyl-[acyl-carrier-protein]	Similar to Escherichia coli 3-oxoacyl-[acyl-carrier
1795	3718	1,9378e+00	YPO3821	-	conserved hypothetical protein	Similar to Escherichia coli hypothetical protein
1796	1214	1,9378e+00	YPO1247	-	putative bacteriophage tail protein	Similar to Bacteriophage Mu 43 kDa tail protein P or
1797	3282	1,9381e+00	YPO3383	dgt	deoxyguanosinetriphosphate triphosphohydrolase	Similar to Escherichia coli
1798	1298	1,9381e+00	YPO1335	-	putative membrane protein	Similar to Escherichia coli hypothetical protein
1799	1741	1,9386e+00	YPO1790	flhB	flagellar biosynthetic protein FlhB	Similar to Salmonella typhimurium flagellar
1800	371	1,9389e+00	YPO0379	-	conserved hypothetical protein	Similar to Escherichia coli and Shigella flexneri
1801	1053	1,9394e+00	YPO1077	-	conserved hypothetical protein	Similar to Escherichia coli hypothetical protein
1802	3194	1,9394e+00	YPO3293	trmD	tRNA (guanine-N1)-methyltransferase	Similar to Escherichia coli tRNA
1803	2210	1,9394e+00	YPO2273	-	phage hypothetical protein	No significant database matches to the full length
1804	720	1,9395e+00	YPO0736	-	putative regulatory protein	N-terminus similar to the N-terminus regions of
1805	2342	1,9396e+00	YPO2404	-	conserved hypothetical protein	Similar to Escherichia coli hypothetical protein
1806	2613	1,9405e+00	YPO2684	-	putative exported protein	Poor database matches, similar to Pseudomonas
1807	1471	1,9406e+00	YPO1515	-	putative multidrug resistance protein	Similar to Bacillus halodurans multidrug resistance
1808	1385	1,9408e+00	YPO1423	-	hypothetical protein	No significant database hits
1809	1069	1,9414e+00	YPO1092	-	putative DNA-binding prophage protein	Similar to Pseudomonas aeruginosa
1810	2105	1,9414e+00	YPO2164	fdhB	selenide, water dikinase	Similar to Escherichia coli selenide, water dikinase
1811	137	1,9415e+00	YPO0141	-	conserved hypothetical protein	Similar to Escherichia coli hypothetical protein
1812	2663	1,9416e+00	YPO2734	ccmA	putative heme exporter protein A	Similar to Escherichia coli heme exporter protein A
1813	3761	1,9417e+00	YPO3864	nfrC	UDP-N-acetylglucosamine 2-epimerase	Similar to Escherichia coli UDP-N-acetylglucosamine
1814	1175	1,9417e+00	YPO1203	-	putative membrane protein	Similar to Escherichia coli hypothetical 32.2 kDa
1815	2687	1,9418e+00	YPO2758	-	putative aspartate/glutamate racemase	Similar to Streptococcus thermophilus aspartate
1816	1384	1,9418e+00	YPO1422	-	putative lipoprotein protein	Similar to Escherichia coli hypothetical protein
1817	2414	1,9419e+00	YPO2476	-	sugar ABC transporter, permease protein	Similar to Thermotoga maritima sugar ABC transporter
1818	3503	1,9425e+00	YPO3605	-	conserved hypothetical protein	Similar to Arabidopsis thaliana F15P11.1 protein
1819	1585	1,9428e+00	YPO1630	cobB	putative Sir2 family protein	Similar to Salmonella typhimurium putative nicotinic
1820	2063	1,9430e+00	YPO2119	-	putative phage tail protein	C-terminal region is similar to bacteriophage lambda
1821	637	1,9432e+00	YPO0650	cca	tRNA nucleotidyltransferase	Similar to Escherichia coli tRNA
1822	3719	1,9432e+00	YPO3822	yhhQ	putative membrane protein	Similar to Escherichia coli hypothetical protein
1823	1316	1,9435e+00	YPO1354	-	putative lipoprotein	Similar to Escherichia coli putative lipoprotein
1824	3383	1,9435e+00	YPO3485	-	putative transcriptional regulatory protein	Similar to Bacteriophage N15 gene 48 Gp48 TR:O64356
1825	256	1,9445e+00	YPO0261	-	putative type III secretion apparatus	Similar to Salmonella typhimurium putative secretory
1826	2248	1,9450e+00	YPO2310	-	putative carboxypeptidase	Similar to Vibrio cholerae thermostable
1827	2315	1,9451e+00	YPO2377	-	putative membrane protein	Similar to Escherichia coli hypothetical protein
1828	3747	1,9452e+00	YPO3850	hemD	uroporphyrinogen-III synthase	Similar to Escherichia coli uroporphyrinogen-III
1829	1167	1,9453e+00	YPO1193	-	putative pyridoxal-dependent decarboxylase	Similar to many decarboxylases eg. Catharanthus
1830	2870	1,9454e+00	YPO2954	-	hypothetical protein	no significant database hits
1831	3241	1,9462e+00	YPO3342	yhjA	putative cytochrome C peroxidase	Similar to Escherichia coli probable cytochrome C
1832	3053	1,9463e+00	YPO3148	-	putative haloacid dehalogenase-like hydrolase	Similar to Escherichia coli hypothetical protein Cof
1833	909	1,9464e+00	YPO0933	endA	endonuclease I	Similar to Escherichia coli endonuclease I EndA
1834	1720	1,9465e+00	YPO1769	hpaB	4-hydroxyphenylacetate 3-monooxygenase	Similar to Escherichia coli 4-hydroxyphenylacetate
1835	3630	1,9467e+00	YPO3733	nfi	endonuclease V	Similar to Escherichia coli endonuclease V Nfi
1836	1493	1,9469e+00	YPO1537	-	putative iron-siderophore receptor	Similar to Bordetella pertussis ferric alcaligin
1837	3911	1,9469e+00	YPO4023	-	putative iron transport permease	Similar to Vibrio anguillarum ferric anguibactin
1838	2993	1,9470e+00	YPO3081	ybbO	probable short-chain dehydrogenase	Similar to Escherichia coli hypothetical
1839	837	1,9472e+00	YPO0857	-	sugar transport ATP-binding protein	Similar to Agrobacterium radiobacter lactose ABC
1840	2698	1,9474e+00	YPO2769	dedC	putative FolC bifunctional protein	Similar to Escherichia coli folylpolyglutamate
1841	288	1,9477e+00	YPO0292	-	conserved hypothetical protein	Similar to Deinococcus radiodurans conserved
1842	1879	1,9477e+00	YPO1931	-	hypothetical protein	Previously sequenced Yersinia pestis hypothetical
1843	544	1,9479e+00	YPO0555	murG	UDP-N-acetylglucosamine:N-acetylmuramyl-(pentape	Similar to Escherichia coli peptidoglycan synthesis
1844	3955	1,9479e+00	YPO4074	tag	DNA-3-methyladenine glycosylase	Similar to Escherichia coli DNA-3-methyladenine
1845	2938	1,9481e+00	YPO3026	yfeY	putative lipoprotein	Similar to Escherichia coli hypothetical 20.9 kDa
1846	363	1,9483e+00	YPO0371	b4170	DNA mismatch repair protein	Similar to Escherichia coli DNA mismatch repair
1847	1878	1,9484e+00	YPO1930	-	putative lipoprotein	Previously sequenced Yersinia pestis hypothetical
1848	2902	1,9485e+00	YPO2988	-	conserved hypothetical protein	Similar to Escherichia coli hypothetical protein
1849	499	1,9487e+00	YPO0509	-	hypothetical protein	Internal region weakly similar to Rickettsia
1850	1746	1,9490e+00	YPO1796	flgN	flagella synthesis protein FlgN	Similar to Yersinia enterocolitica flagella
1851	2133	1,9495e+00	YPO2193	tonB	TonB protein	Similar to Yersinia enterocolitica TonB protein
1852	705	1,9506e+00	YPO0721	flgA	putative flagella basal body P-ring formation	Similar to Escherichia coli flagella basal body
1853	306	1,9508e+00	YPO0311	b4040	4-hydroxybenzoate octaprenyltransferase	Similar to Escherichia coli 4-hydroxybenzoate
1854	878	1,9512e+00	YPO0900	-	putative hemolysin III	Similar to Bacillus cereus hemolysin III
1855	2835	1,9513e+00	YPO2916	-	two-component system sensor kinase	Similar to Streptomyces coelicolor and Streptomyces
1856	1873	1,9515e+00	YPO1925	-	putative two-component response regulator	Previously sequenced as Yersinia pestis protein
1857	2927	1,9516e+00	YPO3014	cysT	sulfate transport system permease protein CysT	Similar to Escherichia coli sulfate transport system
1858	1931	1,9517e+00	YPO1985	-	putative glycosyl transferase	Similar to Streptomyces fradiae
1859	3135	1,9519e+00	YPO3231	dinP	DNA-damage-inducible protein P	Similar to Escherichia coli DNA-damage-inducible
1860	2127	1,9524e+00	YPO2187	-	conserved hypothetical protein	Similar to Escherichia coli hypothetical protein
1861	2125	1,9528e+00	YPO2185	oppD	oligopeptide transport ATP-binding protein	Similar to Escherichia coli oligopeptide transport
1862	1765	1,9528e+00	YPO1815	-	putative sugar ABC transporter, permease	Similar to Escherichia coli galactoside transport
1863	3422	1,9528e+00	YPO3524	-	putative exported protein	Similar to Escherichia coli hypothetical 64.8 kDa
1864	3910	1,9532e+00	YPO4022	-	putative iron transport protein	Probable siderophore-binding protein. Similar to
1865	2330	1,9535e+00	YPO2392	-	putative transport protein	Similar to Vibrio parahaemolyticus Na(+)-driven
1866	2540	1,9540e+00	YPO2607	nadD	putative nicotinate-nucleotide	Similar to Escherichia coli nicotinate-nucleotide
1867	75	1,9540e+00	YPO0076	-	conserved hypothetical protein	Similar to Salmonella typhimurium hypothetical
1868	3212	1,9545e+00	YPO3311	-	conserved hypothetical protein	Similar to Thermotoga maritima hypothetical protein
1869	3039	1,9551e+00	YPO3134	ykgM	putative ribosomal protein	Similar to Escherichia coli O157:H7 putative	rib
1870	683	1,9553e+00	YPO0698	-	outer membrane usher protein	Similar to Escherichia coli outer membrane usher
1871	3034	1,9553e+00	YPO3129	aefA	putative potassium efflux system	Similar to Escherichia coli potassium efflux system
1872	1821	1,9556e+00	YPO1871	-	hypothetical protein	No significant database hits
1873	684	1,9556e+00	YPO0699	-	fimbrial chaperone protein	Similar to Escherichia coli fimbrial chaperone
1874	234	1,9560e+00	YPO0241	fmt	methionyl-tRNA formyltransferase	Similar to Escherichia coli methionyl-tRNA
1875	2294	1,9561e+00	YPO2356	sapB	peptide transport system permease protein	Similar to Escherichia coli peptide transport system
1876	627	1,9561e+00	YPO0641	-	hypothetical protein	no significant database hits
1877	1417	1,9562e+00	YPO1459	-	putative enoyl-CoA hydratase	Similar to an internal region of Rattus norvegicus
1878	3319	1,9563e+00	YPO3420	aceC	pyruvate dehydrogenase complex repressor	Similar to Escherichia coli pyruvate dehydrogenase
1879	3323	1,9565e+00	YPO3424	nadC	nicotinate-nucleotide pyrophosphorylase	Similar to Escherichia coli nicotinate-nucleotide
1880	2992	1,9565e+00	YPO3080	apeA	putative acyl-CoA thioesterase	Similar to Escherichia coli acyl-CoA thioesterase I
1881	2811	1,9566e+00	YPO2890	-	conserved hypothetical protein	Similar to Escherichia coli hypothetical protein
1882	3577	1,9567e+00	YPO3678	tcaC	insecticidal toxin complex	Similar to Photorhabdus luminescens insecticidal
1883	2345	1,9568e+00	YPO2407	-	conserved hypothetical protein	Similar to Escherichia coli hypothetical protein
1884	2087	1,9569e+00	YPO2144	fadR	fatty acid metabolism regulatory protein	Similar to Escherichia coli fatty acid metabolism
1885	355	1,9571e+00	YPO0363	-	putative membrane transport protein	Similar to Escherichia coli potassium efflux system
1886	2115	1,9573e+00	YPO2174	-	putative nucleotide sugar dehydrogenase	Similar to Xanthomonas campestris UDP-glucose
1887	971	1,9574e+00	YPO0995	-	Sodium:galactoside symporter family protein	Similar to Salmonella typhimurium melibiose permease
1888	4104	1,9578e+00	YPO_RS00525	-	phage tail protein	Derived by automated computational analysis using
1889	2403	1,9580e+00	YPO2465	-	conserved hypothetical protein	Similar to Pasteurella multocida hypothetical
1890	2932	1,9580e+00	YPO3019	-	conserved hypothetical protein	Similar to Escherichia coli hypothetical protein
1891	3473	1,9581e+00	YPO3575	yrbF	putative ABC transporter ATP-binding protein	Similar to Escherichia coli hypothetical ABC
1892	2544	1,9584e+00	YPO2611	-	conserved hypothetical protein	Similar to Escherichia coli hypothetical protein
1893	1654	1,9585e+00	YPO1701	-	conserved hypothetical protein	Similar to Escherichia coli hypothetical protein
1894	856	1,9586e+00	YPO0877	-	hypothetical protein	doubtful CDS with no significant database hits
1895	3496	1,9593e+00	YPO3598	-	putative membrane protein	Similar to Vibrio cholerae hypothetical protein
1896	2282	1,9594e+00	YPO2344	tyrR	transcriptional regulatory protein	Similar to Escherichia coli transcriptional
1897	2443	1,9594e+00	YPO2505	-	putative membrane protein	Similar to Bacillus halodurans hypothetical protein
1898	3602	1,9594e+00	YPO3705	-	conserved hypothetical protein	Similar to Vibrio cholerae hypothetical protein
1899	299	1,9595e+00	YPO0303	-	putative fimbrial chaperone	Similar to Escherichia coli hypothetical 25.3 kDa
1900	3546	1,9596e+00	YPO3648	-	putative 2-hydroxy-3-oxopropionate reductase	Similar to Escherichia coli
1901	313	1,9599e+00	YPO0319	b4051	quinone oxidoreductase	Similar to Escherichia coli quinone oxidoreductase
1902	1369	1,9600e+00	YPO1407	-	putative exported protein	C-terminal region is similar to the C-terminus of
1903	3856	1,9600e+00	YPO3965	-	putative hybrid two-component system regulatory	Probable hybrid two-component system regulatory
1904	1485	1,9601e+00	YPO1529	-	putative decarboxylase	Similar to Enterobacter aerogenes
1905	2153	1,9607e+00	YPO2214	btuR	cob(I)alamin adenosyltransferase	Similar to Escherichia coli cob(I)alamin
1906	3189	1,9612e+00	YPO3287	-	two-component system response regulator	Similar to Vibrio cholerae response regulator VC0693
1907	1950	1,9614e+00	YPO2004	-	putative membrane protein	No significant database matches
1908	3815	1,9615e+00	YPO3920	-	ABC transporter protein	Similar to Pseudomonas fluorescens ABC protein HasD
1909	326	1,9615e+00	YPO0332	b3905	L-rhamnose operon regulatory protein	Similar to Escherichia coli L-rhamnose operon
1910	3922	1,9616e+00	YPO4036	-	sugar transport ATP-binding protein	Similar to Escherichia coli galactoside transport
1911	2064	1,9621e+00	YPO2120	-	putative phage protein	Similar to bacteriophage HK022 protein gp17
1912	2570	1,9622e+00	YPO2639	-	integrase (partial)	Probable gene remnant, similar to Enterobacter
1913	102	1,9624e+00	YPO0104	menA	1,4-dihydroxy-2-naphthoate octaprenyltransferase	Highly similar to Escherichia coli
1914	2278	1,9626e+00	YPO2340	-	conserved hypothetical protein	Similar to Shigella dysenteriae hypothetical protein
1915	334	1,9627e+00	YPO0342	-	putative oxidoreductase	Similar over whole length to Escherichia coli AegA
1916	2169	1,9628e+00	YPO2229	osmB	osmotically inducible lipoprotein B precursor	Similar to Escherichia coli osmotically inducible
1917	585	1,9629e+00	YPO0595	-	conserved hypothetical protein	Similar to Serratia marcescens plasmid (R478)
1918	2274	1,9633e+00	YPO2336	-	putative exported protein	Similar to Deinococcus radiodurans putative
1919	3657	1,9637e+00	YPO3760	murB	UDP-N-acetylenolpyruvoylglucosamine reductase	Similar to Escherichia coli
1920	3082	1,9640e+00	YPO3177	b0420	1-deoxy-D-xylulose 5-phosphate synthase	Similar to Escherichia coli 1-deoxy-D-xylulose
1921	3875	1,9641e+00	YPO3985	-	putative membrane protein	Similar to Erwinia chrysanthemi hypothetical protein
1922	2351	1,9643e+00	YPO2414	lplA	putative lipoate-protein ligase A	Similar to Escherichia coli lipoate-protein ligase A
1923	463	1,9647e+00	YPO0474	b0025	riboflavin biosynthesis protein (includes:	Similar to Escherichia coli riboflavin biosynthesis
1924	4148	1,9649e+00	YPO_RS00745	repA	replication protein RepA	Derived by automated computational analysis using
1925	1483	1,9652e+00	YPO1527	-	putative membrane protein	Similar to Escherichia coli hypothetical 59.5 kDa
1926	700	1,9653e+00	YPO0716	fliH	putative flagellar assembly protein	Similar to Vibrio parahaemolyticus polar flagellar
1927	687	1,9654e+00	YPO0702	-	putative exported protein	Poor database hits. Weakly similar to an internal
1928	1277	1,9655e+00	YPO1314	-	putative glutathione S-transferase-family	Similar to Pseudomonas aeruginosa probable
1929	3214	1,9659e+00	YPO3313	-	C-terminal region of transketolase	Similar to Methanococcus jannaschii putative
1930	2476	1,9660e+00	YPO2541	-	conserved hypothetical protein	Similar to Escherichia coli hypothetical protein
1931	2041	1,9662e+00	YPO2095	-	hypothetical phage protein	No significant database matches
1932	917	1,9663e+00	YPO0941	-	conserved hypothetical protein	Similar to Escherichia coli hypothetical protein
1933	3421	1,9665e+00	YPO3523	-	putative exported protein	Similar to Escherichia coli hypothetical 136.8 kDa
1934	3565	1,9667e+00	YPO3666	mreC	rod shape-determining protein MreC	Similar to Escherichia coli rod shape-determining
1935	696	1,9679e+00	YPO0712	flbD	sigma-54 transcriptional regulatory protein	Similar to C-terminal regions of Pseudomonas
1936	2710	1,9680e+00	YPO2781	-	conserved hypothetical protein	Similar to Escherichia coli putative regulator
1937	3338	1,9682e+00	YPO3439	-	putative membrane protein	Similar to Escherichia coli hypothetical 39.8 kDa
1938	3004	1,9684e+00	YPO3094	rosB	putative potassium antiporter	Similar to Escherichia coli glutathione-regulated
1939	3056	1,9686e+00	YPO3151	-	conserved hypothetical protein	Similar to Escherichia coli hypothetical protein
1940	2777	1,9695e+00	YPO2856	-	putative diacylglycerol kinase	Similar to Escherichia coli hypothetical protein
1941	665	1,9696e+00	YPO0679	-	AraC-family regulatory protein	Similar to Escherichia coli hypothetical
1942	3028	1,9705e+00	YPO3122	dnaX	DNA polymerase III subunit Tau (contains DNA	Similar to Escherichia coli DNA polymerase III
1943	2662	1,9706e+00	YPO2733	-	putative exported protein	No significant database matches. CDS DNA has a low
1944	3090	1,9711e+00	YPO3185	-	putative membrane protein	Similar to Actinobacillus pleuropneumoniae TolQ
1945	231	1,9712e+00	YPO0238	mscL	mechanosensitive ion channel	Similar to Escherichia coli O157:H7 mechanosensitive
1946	893	1,9712e+00	YPO0916	iciA	chromosome initiation inhibitor	Similar to Escherichia coli, LysR-family, chromosome
1947	577	1,9717e+00	YPO0587	-	putative autotransporter protein	Previously sequenced, Yersinia pestis putative
1948	3562	1,9720e+00	YPO3663	yhdH	probable zinc-binding dehydrogenase	Similar to Escherichia coli protein YhdH
1949	3685	1,9721e+00	YPO3789	metR	lysR-family transcriptional regulatory protein	Similar to Escherichia coli transcriptional
1950	1809	1,9730e+00	YPO1859	cycA	D-serine/D-alanine/glycine transporter	Similar to Escherichia coli
1951	27	1,9730e+00	YPO0027	-	conserved hypothetical protein	Similar to Escherichia coli hypothetical protein
1952	2967	1,9735e+00	YPO3055	-	putative membrane protein	Similar to Escherichia coli hypothetical protein
1953	1115	1,9736e+00	YPO1140	-	putative membrane protein	Similar to Vibrio cholerae hypothetical protein
1954	150	1,9737e+00	YPO0154	dam	DNA adenine methylase	Similar to Serratia marcescens DNA adenine methylase
1955	3702	1,9738e+00	YPO3806	livM	high-affinity branched-chain amino acid transport	Similar to Escherichia coli high-affinity
1956	3084	1,9743e+00	YPO3179	pgpA	phosphatidylglycerophosphatase A	Similar to Escherichia coli
1957	1349	1,9747e+00	YPO1387	-	putative exported protein	Similar to Yersinia enterocolitica invasin precursor
1958	1774	1,9750e+00	YPO1823	CheC2	flagellar motor switch protein FliM	Similar to Escherichia coli flagellar motor switch
1959	2709	1,9758e+00	YPO2780	-	conserved hypothetical protein	Similar to Escherichia coli hypothetical protein
1960	2475	1,9760e+00	YPO2540	gntV	putative thermosensitive gluconokinase	Similar to Escherichia coli thermosensitive
1961	3266	1,9761e+00	YPO3367	cysG	siroheme synthase	Similar to Escherichia coli siroheme synthase
1962	3227	1,9761e+00	YPO3326	araD	L-ribulose-5-phosphate 4-epimerase	Similar to Escherichia coli L-ribulose-5-phosphate
1963	1717	1,9764e+00	YPO1766	hpaH	2-oxo-hept-3-ene-1,7-dioate hydratase	Similar to Escherichia coli
1964	4174	1,9764e+00	YPO_RS00875	-	DNA methylase	Derived by automated computational analysis using
1965	635	1,9766e+00	YPO0648	folB	putative dihydroneopterin aldolase	Similar to Escherichia coli dihydroneopterin
1966	1306	1,9770e+00	YPO1344	-	FecCD transport family protein	C-terminal domain similar to C-terminal region of
1967	598	1,9784e+00	YPO0611	-	LacI-family regulatory protein	Similar to Bacillus subtilis catabolite control
1968	2123	1,9787e+00	YPO2183	oppB	oligopeptide transport system permease protein	Similar to Escherichia coli oligopeptide transport
1969	2647	1,9791e+00	YPO2718	rnc	ribonuclease III	Similar to Escherichia coli ribonuclease III Rnc
1970	2126	1,9794e+00	YPO2186	oppF	oligopeptide transport ATP-binding protein	Similar to Escherichia coli oligopeptide transport
1971	3786	1,9795e+00	YPO3890	-	hypothetical protein	no significant database hits
1972	444	1,9803e+00	YPO0455	gpmB	putative phosphoglycerate mutase	Similar to Escherichia coli probable
1973	3246	1,9803e+00	YPO3347	arsB	arsenical pump membrane protein	Similar to Escherichia coli arsenical pump membrane
1974	3689	1,9805e+00	YPO3793	ugpC	sn-glycerol-3-phosphate transport, ATP-binding	Similar to Escherichia coli sn-glycerol-3-phosphate
1975	1945	1,9805e+00	YPO1999	-	putative decarboxylase	Similar to Acinetobacter calcoaceticus
1976	1999	1,9805e+00	YPO2054	ntpA	putative dATP pyrophosphohydrolase	Similar to Escherichia coli dATP
1977	2437	1,9805e+00	YPO2499	rbsC	putative sugar transport system, permease	Similar to Bacillus subtilis ribose transport system
1978	3633	1,9807e+00	YPO3736	-	conserved hypothetical protein	Similar to Escherichia coli hypothetical protein
1979	1494	1,9808e+00	YPO1538	-	putative siderophore biosynthetic enzyme	Similar to Bordetella bronchiseptica siderophore
1980	3986	1,9808e+00	YPO4108	-	putative haloacid dehalogenase-like hydrolase	Similar to Escherichia coli hypothetical protein
1981	446	1,9809e+00	YPO0457	creA	putative exported protein	Similar to Escherichia coli hypothetical protein
1982	2469	1,9810e+00	YPO2534	-	conserved hypothetical protein	Similar to Rhizobium meliloti hypothetical protein
1983	1533	1,9816e+00	YPO1578	-	putative C4-dicarboxylate transporter, small	Similar to Wolinella succinogenes small integral
1984	3057	1,9816e+00	YPO3152	ybaV	putative exported protein	Similar to Escherichia coli hypothetical 12.7 kDa
1985	1605	1,9817e+00	YPO1650	-	hypothetical protein	Weakly similar to Mycobacterium tuberculosis
1986	3925	1,9818e+00	YPO4039	xylB	xylulose kinase	Similar to Escherichia coli xylulose kinase XylB
1987	1287	1,9819e+00	YPO1324	-	putative permease	Similar to Bacillus licheniformis bacitracin
1988	2664	1,9820e+00	YPO2735	ccmB	heme exporter protein B	Similar to Escherichia coli heme exporter protein B
1989	2094	1,9824e+00	YPO2152	-	conserved hypothetical protein	Similar to Escherichia coli hypothetical protein
1990	4105	1,9825e+00	YPO_RS00530	-	DUF4376 domain-containing protein	Derived by automated computational analysis using
1991	2025	1,9826e+00	YPO2080	-	conserved hypothetical protein	Similar to Escherichia coli protein YcgL
1992	3256	1,9834e+00	YPO3357	pcm	protein-L-isoaspartate O-methyltransferase	Similar to Escherichia coli protein-L-isoaspartate
1993	1420	1,9839e+00	YPO1462	-	putative acyl carrier protein	Similar to Escherichia coli acyl carrier protein
1994	3675	1,9839e+00	YPO3779	aarF	ubiquinone biosynthesis protein	Similar to Escherichia coli ubiquinone biosynthesis
1995	1482	1,9842e+00	YPO1526	-	putative exported protein	Similar to Escherichia coli AsmA protein precursor
1996	79	1,9845e+00	YPO0080	-	hypothetical protein	Weakly similar to Bacillus subtilis hypothetical
1997	827	1,9845e+00	YPO0847	-	putative sugar transporter	Similar to Escherichia coli hexuronate transport
1998	2653	1,9846e+00	YPO2724	-	putative membrane protein	Similar to Pseudomonas aeruginosa hypothetical
[truncated: 18,230 more rows]
