# Supplementary material for: Bioinformatic Assessment of Factors Affecting the Correlation between Protein Abundance and Elongation Efficiency in Prokaryotes
Source: Int J Mol Sci. 2022 Oct 9;23(19):11996. doi: 10.3390/ijms231911996 (PMC9570070; doi:10.3390/ijms231911996)
Supplement: Supplementary file 1 [file ijms-23-11996-s001.zip › EloE/output_folder/Yersinia_pestis_CO92_214092/yersinia pestis co92_eei1.txt]

#	##	locus_tag	protein_id	gene_id	gene_name	COG	EEI
1	3645	YPO3748	CAL22335.1	null	rplL	-	10.000000000000002
2	343	YPO0351	CAL19033.1	null	crpA	-	7.482925306231688
3	1020	YPO1045	CAL19710.1	null	tsf	-	7.429105592693177
4	1555	YPO1600	CAL20245.1	null	acpP	-	7.163958176631684
5	3275	YPO3376	CAL21965.1	null	eno	-	7.004834567431344
6	4004	YPO4126	CAL22694.1	null	atpE	-	6.5177611316657265
7	197	YPO0203	CAL18887.1	null	tufA	-	6.408326273194904
8	342	YPO0350	CAL19032.1	null	crpB	-	6.3410962094820205
9	457	YPO0468	CAL19147.1	null	dnaK	-	6.324375590028724
10	1354	YPO1392	CAL20044.1	null	rpsA	-	6.269244411387802
11	3063	YPO3158	CAL21753.1	null	tig	-	6.194241771016524
12	1610	YPO1655	CAL20300.1	null	cspC	-	5.925062239944951
13	2098	YPO2157	CAL20788.1	null	gapA	-	5.828752247187165
14	3647	YPO3750	CAL22337.1	null	rplA	-	5.820901207946136
15	3196	YPO3295	CAL21886.1	null	rpsP	-	5.792778386220736
16	1698	YPO1746	CAL20388.1	null	cspC	-	5.788329661908324
17	3434	YPO3536	CAL22124.1	null	rplI	-	5.713033343071115
18	1373	YPO1411	CAL20063.1	null	ompF	-	5.707115778807084
19	3409	YPO3511	CAL22099.1	null	rpmA	-	5.615043531484182
20	1019	YPO1044	CAL19709.1	null	rpsB	-	5.583473838734642
21	3648	YPO3751	CAL22338.1	null	relC	-	5.533512445832309
22	1515	YPO1560	CAL20205.1	null	-	-	5.435138416098802
23	3193	YPO3292	CAL21883.1	null	rplS	-	5.430572302155245
24	204	YPO0212	CAL18894.1	null	rplW	-	5.413965768419379
25	3541	YPO3643	CAL22231.1	null	cspa2	-	5.373001896282558
26	632	YPO0645	CAL19322.1	null	rpsU	-	5.264835289273478
27	203	YPO0211	CAL18893.1	null	eryA	-	5.217487374585979
28	219	YPO0226	CAL18909.1	null	rpsE	-	5.198341844143089
29	195	YPO0201	CAL18885.1	null	rpsG	-	5.19741089554076
30	3388	YPO3490	CAL22078.1	null	pnp	-	5.195067423133734
31	196	YPO0202	CAL18886.1	null	far	-	5.0811550675228085
32	2332	YPO2394	CAL21022.1	null	lpp	-	5.06553157293114
33	3460	YPO3562	CAL22150.1	null	rpsI	-	5.022929941985925
34	950	YPO0973	CAL19640.1	null	-	-	5.021423815681966
35	3643	YPO3746	CAL22333.1	null	rpoC	-	5.005128275602147
36	216	YPO0223	CAL18906.1	null	rpsH	-	4.955911057751716
37	1101	YPO1125	CAL19791.1	null	excC	-	4.949719760008312
38	3978	YPO4100	CAL22668.1	null	rimA	-	4.911215658057967
39	1231	YPO1264	CAL19921.1	null	rplY	-	4.900063142255907
40	1345	YPO1383	CAL20035.1	null	pfl	-	4.89013659686746
41	3646	YPO3749	CAL22336.1	null	rplJ	-	4.878805552110702
42	1428	YPO1470	CAL20118.1	null	-	-	4.859123569032222
43	4121	YPO_RS00610	WP_002211784.1	null	-	-	4.815071384427463
44	897	YPO0920	CAL19587.1	null	fba	-	4.7795535150032435
45	3386	YPO3488	CAL22076.1	null	csdA	-	4.770881665560889
46	205	YPO0213	CAL18895.1	null	rplB	-	4.762594495458808
47	2368	YPO2430	CAL21058.1	null	pdzA	-	4.761728373072303
48	1596	YPO1641	CAL20286.1	null	icd	-	4.7575593656172135
49	208	YPO0216	CAL18898.1	null	rpsC	-	4.6803826502737715
50	3552	YPO3654	CAL22242.1	null	fiS	-	4.6695771897462315
51	39	YPO0039	CAL18729.1	null	rpoZ	-	4.626789791130303
52	3099	YPO3194	CAL21789.1	null	ahpC	-	4.615675439771608
53	3651	YPO3754	CAL22341.1	null	tufA	-	4.600992350176624
54	2369	YPO2431	CAL21059.1	null	rpmI	-	4.579660257614346
55	3394	YPO3496	CAL22084.1	null	infB	-	4.5535151877645985
56	3344	YPO3445	CAL22034.1	null	-	-	4.545756827169339
57	1396	YPO1435	CAL20086.1	null	con	-	4.544027512162166
58	898	YPO0921	CAL19588.1	null	pgk	-	4.537784550741446
59	1497	YPO1541	CAL20187.1	null	gnd	-	4.4951696767226075
60	3461	YPO3563	CAL22151.1	null	rplM	-	4.489107076078422
61	2588	YPO2659	CAL21278.1	null	cspB	-	4.483004815629782
62	3317	YPO3418	CAL22007.1	null	aceF	-	4.4704357270122195
63	201	YPO0209	CAL18891.1	null	nusE	-	4.461610779372516
64	210	YPO0218	CAL18900.1	null	rpmC	-	4.457880911568371
65	3437	YPO3539	CAL22127.1	null	rpsF	-	4.45371533454806
66	461	YPO0472	CAL19151.1	null	b0023	-	4.446039447798959
67	3391	YPO3493	CAL22081.1	null	rpsO	-	4.443716852170002
68	207	YPO0215	CAL18897.1	null	eryB	-	4.427809052563334
69	2995	YPO3083	CAL21685.1	null	-	-	4.410413328417285
70	1792	YPO1842	CAL20482.1	null	flaF	-	4.39678767716117
71	51	YPO0051	CAL18741.1	null	rpmG	-	4.393482471552358
72	2528	YPO2595	CAL21218.1	null	cspE	-	4.377099957106056
73	549	YPO0560	CAL19239.1	null	ftsZ	-	4.375592683847503
74	221	YPO0228	CAL18911.1	null	rplO	-	4.368896326584435
75	202	YPO0210	CAL18892.1	null	rplC	-	4.358144506418064
76	220	YPO0227	CAL18910.1	null	rpmD	-	4.353628384340621
77	2831	YPO2911	CAL21521.1	null	glnB	-	4.3498786429361145
78	3784	YPO3888	CAL22474.1	null	ilvC	-	4.341091140287897
79	1332	YPO1370	CAL20022.1	null	infA	-	4.33502152688291
80	2909	YPO2995	CAL21599.1	null	crr	-	4.324986387986341
81	722	YPO0738	CAL19412.1	null	flaA2	-	4.3220885952898485
82	3410	YPO3512	CAL22100.1	null	rplU	-	4.2920712431225105
83	3628	YPO3731	CAL22318.1	null	hupA	-	4.278850930750948
84	1550	YPO1595	CAL20240.1	null	rpmF	-	4.27490377865015
85	452	YPO0463	CAL19142.1	null	talB	-	4.274497225457805
86	1463	YPO1507	CAL20153.1	null	mglB	-	4.273744642858097
87	4114	YPO_RS00575	WP_002211778.1	null	-	-	4.267019713911519
88	3487	YPO3590	CAL22177.1	null	-	-	4.255965346840443
89	3208	YPO3307	CAL21898.1	null	lexB	-	4.25412055382395
90	189	YPO0195	CAL18879.1	null	fkpA	-	4.252758360663143
91	84	YPO0085	CAL18774.1	null	tpi	-	4.243267429724154
92	213	YPO0221	CAL18903.1	null	rplX	-	4.23785396065295
93	3542	YPO3644	CAL22232.1	null	cspa1	-	4.2127558610810585
94	3944	YPO4061	CAL22634.1	null	sodA	-	4.210489488826061
95	224	YPO0231	CAL18914.1	null	rpsM	-	4.209111336748899
96	4001	YPO4123	CAL22691.1	null	atpA	-	4.203251630452257
97	2907	YPO2993	CAL21597.1	null	hpr	-	4.1966602479795325
98	3318	YPO3419	CAL22008.1	null	aceE	-	4.178853970926735
99	26	YPO0026	CAL18716.1	null	bipA	-	4.16923942222522
100	2444	YPO2506	CAL21134.1	null	omp4	-	4.150214900505424
101	3948	YPO4065	CAL22638.1	null	-	-	4.146120151116949
102	1028	YPO1053	CAL19718.1	null	ompH	-	4.135410391150059
103	3999	YPO4121	CAL22689.1	null	atpD	-	4.129571047419361
104	3059	YPO3154	CAL21749.1	null	hopD	-	4.1236601124255525
105	3644	YPO3747	CAL22334.1	null	groN	-	4.110314902185326
106	2854	YPO2937	CAL21544.1	null	-	-	4.095862438586741
107	66	YPO0067	CAL18756.1	null	secB	-	4.0809501739422736
108	226	YPO0233	CAL18916.1	null	ramA	-	4.072484624140084
109	2331	YPO2393	CAL21021.1	null	pykF	-	4.069932683923416
110	3024	YPO3118	CAL21714.1	null	adk	-	4.068941154515901
111	228	YPO0235	CAL18918.1	null	rplQ	-	4.061199931239443
112	2861	YPO2945	CAL21551.1	null	-	-	4.026428143454503
113	295	YPO0299	CAL18985.1	null	terE	-	4.015070385352909
114	3095	YPO3190	CAL21785.1	null	yajC	-	4.0098248755910655
115	370	YPO0378	CAL19060.1	null	adeK	-	4.005702281371346
116	4160	YPO_RS00805	WP_002213132.1	null	-	-	3.9929951392497327
117	4155	YPO_RS00780	WP_002222866.1	null	-	-	3.989554639612602
118	3395	YPO3497	CAL22085.1	null	nusA	-	3.983717073991296
119	723	YPO0739	CAL19413.1	null	flaA3	-	3.978025101981936
120	3419	YPO3521	CAL22109.1	null	ppa	-	3.968750804495543
121	1099	YPO1123	CAL19789.1	null	tolA	-	3.951545711600371
122	3316	YPO3417	CAL22006.1	null	lpd	-	3.9491228049488463
123	294	YPO0298	CAL18984.1	null	terD	-	3.942808986113315
124	1109	YPO1133	CAL19799.1	null	gpm	-	3.9360959876087858
125	218	YPO0225	CAL18908.1	null	rplR	-	3.9276359278797304
126	630	YPO0643	CAL19320.1	null	alt	-	3.92079666556491
127	346	YPO0354	CAL19036.1	null	b4147	-	3.908826426957936
128	92	YPO0093	CAL18782.1	null	-	-	3.908541088120718
129	2000	YPO2055	CAL20690.1	null	-	-	3.9038202332751832
130	214	YPO0222	CAL18904.1	null	rplE	-	3.9029885678025846
131	98	YPO0100	CAL18788.1	null	-	-	3.9027922011122826
132	212	YPO0220	CAL18902.1	null	rplN	-	3.8878777967175555
133	2116	YPO2175	CAL20806.1	null	bglY	-	3.8862834636893746
134	4122	YPO_RS00615	WP_002211785.1	null	-	-	3.8834776721611393
135	1047	YPO1071	CAL19737.1	null	-	-	3.879133035906886
136	24	YPO0024	CAL18714.1	null	glnA	-	3.873019728867801
137	3393	YPO3495	CAL22083.1	null	p15B	-	3.865225336667288
138	3087	YPO3182	CAL21777.1	null	ribE	-	3.82777968750554
139	2120	YPO2180	CAL20810.1	null	adhE	-	3.823190314000847
140	2986	YPO3074	CAL21676.1	null	ppiB	-	3.8116745476381824
141	2450	YPO2512	CAL21140.1	null	glnH	-	3.8068203989824987
142	2828	YPO2907	CAL21518.1	null	glyA	-	3.8033951546771463
143	4003	YPO4125	CAL22693.1	null	atpF	-	3.801376889980614
144	3980	YPO4102	CAL22670.1	null	yidC	-	3.779411794725582
145	3564	YPO3665	CAL22254.1	null	envB	-	3.7588750886462168
146	1092	YPO1116	CAL19782.1	null	sucD	-	3.7578183785721704
147	3588	YPO3691	CAL22278.1	null	-	-	3.7536607633036785
148	2792	YPO2871	CAL21482.1	null	guaB	-	3.7498169870805844
149	108	YPO0111	CAL18798.1	null	rpmE	-	3.744100654921367
150	3973	YPO4094	CAL22663.1	null	acrB	-	3.7193207305093927
151	1957	YPO2010	CAL20647.1	null	ychF	-	3.6879644321364564
152	2457	YPO2521	CAL21147.1	null	-	-	3.6754230370750913
153	217	YPO0224	CAL18907.1	null	rplF	-	3.673585962001509
154	1796	YPO1846	CAL20486.1	null	fliY	-	3.66782368981761
155	2817	YPO2896	CAL21507.1	null	iscS	-	3.666844897172026
156	3435	YPO3537	CAL22125.1	null	rpsR	-	3.6656000508995144
157	2501	YPO2566	CAL21191.1	null	ack	-	3.653414859069812
158	560	YPO0570	CAL19250.1	null	yqjD	-	3.6519106772793672
159	2804	YPO2883	CAL21494.1	null	ndk	-	3.635396020643614
160	194	YPO0200	CAL18884.1	null	rpsl	-	3.6284174604333073
161	3995	YPO4117	CAL22685.1	null	phoS	-	3.626623588584971
162	2280	YPO2342	CAL20970.1	null	tpx	-	3.625259038281384
163	103	YPO0105	CAL18793.1	null	hslU	-	3.6060203811710596
164	2971	YPO3059	CAL21661.1	null	purC	-	3.5848523013072717
165	1525	YPO1570	CAL20215.1	null	argG	-	3.5834969604871656
166	292	YPO0296	CAL18982.1	null	terB	-	3.5775035739900227
167	3027	YPO3121	CAL21717.1	null	-	-	3.57273932844595
168	2820	YPO2899	CAL21510.1	null	suhB	-	3.566126109112187
169	3611	YPO3714	CAL22301.1	null	malE	-	3.5636244060558226
170	553	YPO0564	CAL19243.1	null	azi	-	3.5602459567165714
171	3557	YPO3658	CAL22247.1	null	accC	-	3.5511798562493975
172	2908	YPO2994	CAL21598.1	null	ptsI	-	3.5430961445215288
173	2688	YPO2759	CAL21378.1	null	mrpA	-	3.5399897464280876
174	2261	YPO2323	CAL20951.1	null	acpD	-	3.536072441390251
175	3649	YPO3752	CAL22339.1	null	nusG	-	3.5278582148131634
176	1091	YPO1115	CAL19781.1	null	b0728	-	3.5274750191845
177	903	YPO0926	CAL19593.1	null	tkt	-	3.5268454073408857
178	3953	YPO4071	CAL22643.1	null	glyS	-	3.525339577737022
179	3704	YPO3808	CAL22394.1	null	livJ	-	3.5216929182099896
180	620	YPO0634	CAL19310.1	null	-	-	3.5204079813531686
181	2634	YPO2705	CAL21324.1	null	-	-	3.5197511024046335
182	3558	YPO3659	CAL22248.1	null	accB	-	3.5156356030148093
183	2567	YPO2635	CAL21257.1	null	fldA	-	3.493540099946392
184	2502	YPO2567	CAL21192.1	null	pta	-	3.492752801718115
185	1160	YPO1186	CAL19850.1	null	-	-	3.4921683829190897
186	2686	YPO2757	CAL21376.1	null	fabB	-	3.487862028130368
187	3400	YPO3502	CAL22090.1	null	ftsH	-	3.487550455358517
188	3342	YPO3443	CAL22032.1	null	valS	-	3.4816287073144307
189	74	YPO0075	CAL18764.1	null	cpxP	-	3.474447573872286
190	1677	YPO1724	CAL20367.1	null	kduD1	-	3.4688143166561933
191	1187	YPO1216	CAL19877.1	null	gyrA	-	3.4672977239024263
192	3605	YPO3708	CAL22295.1	null	-	-	3.4642174762357656
193	472	YPO0482	CAL19162.1	null	b0033	-	3.457496818368181
194	721	YPO0737	CAL19411.1	null	flaA1	-	3.457116263497414
195	1016	YPO1041	CAL19706.1	null	dapD	-	3.4536293599752863
196	187	YPO0193	CAL18877.1	null	slyD	-	3.4511872897498765
197	1090	YPO1114	CAL19780.1	null	sucB	-	3.450469996711307
198	77	YPO0078	CAL18767.1	null	pfkA	-	3.448183415492245
199	907	YPO0931	CAL19597.1	null	metK	-	3.4410632827142864
200	557	YPO0568	CAL19247.1	null	-	-	3.435832171503281
201	211	YPO0219	CAL18901.1	null	neaA	-	3.43258553971026
202	225	YPO0232	CAL18915.1	null	rpsK	-	3.4168114264052227
203	63	YPO0064	CAL18753.1	null	-	-	3.4164624879990937
204	1022	YPO1047	CAL19712.1	null	b0172	-	3.4160095431414765
205	2311	YPO2373	CAL21001.1	null	pcp	-	3.41563017068572
206	3793	YPO3897	CAL22483.1	null	ilvD	-	3.3979530590955944
207	1968	YPO2021	CAL20658.1	null	kdsA	-	3.3945237867815092
208	3403	YPO3505	CAL22093.1	null	greA	-	3.3945070265005137
209	3402	YPO3504	CAL22092.1	null	-	-	3.3884185366297705
210	1313	YPO1351	CAL20003.1	null	artI	-	3.385417518666741
211	1998	YPO2053	CAL20688.1	null	aspS	-	3.3836783962744175
212	4113	YPO_RS00570	WP_000163862.1	null	-	-	3.3816824906502037
213	367	YPO0375	CAL19057.1	null	hflA	-	3.376662661552823
214	3414	YPO3516	CAL22104.1	null	mdh	-	3.3725120879658874
215	3615	YPO3718	CAL22305.1	null	pgi	-	3.3655949789345594
216	2807	YPO2886	CAL21497.1	null	yapA	-	3.359071075056443
217	430	YPO0440	CAL19120.1	null	b4384	-	3.35549580093905
218	50	YPO0050	CAL18740.1	null	rpmB	-	3.3482000396750737
219	215	YPO0222a	CAL18905.1	null	rpsN	-	3.3479181189135265
220	883	YPO0906	CAL19573.1	null	gcsH	-	3.3469708699471994
221	2534	YPO2601	CAL21224.1	null	dacA	-	3.346255277902681
222	2012	YPO2067	CAL20702.1	null	eda	-	3.3404931575800947
223	147	YPO0151	CAL18837.1	null	aroK	-	3.3384936538806356
224	3794	YPO3899	CAL22484.1	null	ilvE	-	3.3312836575423854
225	209	YPO0217	CAL18899.1	null	rplP	-	3.3287868160461818
226	4130	YPO_RS00655	WP_002211792.1	null	-	-	3.321712613719111
227	3075	YPO3170	CAL21765.1	null	-	-	3.312427913417136
228	865	YPO0888	CAL19555.1	null	asuD	-	3.312072982778123
229	1192	YPO1222	CAL19882.1	null	ompC	-	3.295299941193546
230	3760	YPO3863	CAL22450.1	null	b3787	-	3.2921834399260623
231	1545	YPO1590	CAL20235.1	null	ams	-	3.2751313743842383
232	1660	YPO1707	CAL20350.1	null	-	-	3.2730746991423976
233	429	YPO0439	CAL19119.1	null	b4383	-	3.26650553329043
234	1336	YPO1374	CAL20026.1	null	trxB	-	3.2661231739358407
235	1290	YPO1327	CAL19980.1	null	grxA	-	3.2643147729199735
236	2054	YPO2110	CAL20744.1	null	-	-	3.244647953543683
237	3951	YPO4068	CAL22641.1	null	mtlA	-	3.2429151546309294
238	1563	YPO1608	CAL20253.1	null	glcA	-	3.239219077016986
239	3086	YPO3181	CAL21776.1	null	nusB	-	3.2279970778598766
240	1261	YPO1298	CAL19951.1	null	fpr	-	3.2274209453615796
241	955	YPO0978	CAL19645.1	null	-	-	3.2269963704724227
242	422	YPO0431	CAL19112.1	null	b4376	-	3.223935151986811
243	3182	YPO3279	CAL21872.1	null	yfiA	-	3.222365931216619
244	3430	YPO3532	CAL22120.1	null	fklB	-	3.2040397225792376
245	427	YPO0436	CAL19117.1	null	deoC	-	3.2029367056699702
246	4119	YPO_RS00600	WP_002211782.1	null	-	-	3.1983495922144964
247	2289	YPO2351	CAL20979.1	null	pspA	-	3.195650587174378
248	319	YPO0325	CAL19009.1	null	exrB	-	3.1943440163567765
249	64	YPO0065	CAL18754.1	null	-	-	3.1933718321609357
250	3531	YPO3633	CAL22221.1	null	-	-	3.185519760236945
251	1424	YPO1466	CAL20114.1	null	-	-	3.1850893020918254
252	3314	YPO3415	CAL22004.1	null	acnB	-	3.1828277845163
253	2798	YPO2877	CAL21488.1	null	yfgM	-	3.1819460882536506
254	2152	YPO2213	CAL20842.1	null	-	-	3.1790357786417585
255	4129	YPO_RS00650	WP_002211791.1	null	-	-	3.1688744461318303
256	4136	YPO_RS00685	WP_002211799.1	null	-	-	3.1686929526823446
257	3964	YPO4084	CAL22654.1	null	hslS	-	3.167639174938684
258	3756	YPO3859	CAL22446.1	null	b3791	-	3.1637967479199594
259	3058	YPO3153	CAL21748.1	null	ppiD	-	3.1633281271287705
260	1447	YPO1491	CAL20137.1	null	ybiT	-	3.163066506516826
261	2945	YPO3033	CAL21635.1	null	-	-	3.1581306133112492
262	1960	YPO2013	CAL20650.1	null	prs	-	3.1576680057877287
263	892	YPO0915	CAL19582.1	null	rpiA	-	3.156615438020521
264	3764	YPO3867	CAL22454.1	null	nitA	-	3.1501204987468503
265	1423	YPO1465	CAL20113.1	null	-	-	3.1475245363318876
266	1505	YPO1549	CAL20195.1	null	hisG	-	3.1460160277428164
267	1890	YPO1942	CAL20580.1	null	-	-	3.145115455288189
268	3811	YPO3916	CAL22501.1	null	-	-	3.1397244898721643
269	2484	YPO2549	CAL21174.1	null	nuoH	-	3.1382250889131544
270	2487	YPO2552	CAL21177.1	null	nuoE	-	3.1360080778772477
271	3061	YPO3156	CAL21751.1	null	clpX	-	3.1350375615927426
272	3608	YPO3711	CAL22298.1	null	lamB	-	3.1325552164521446
273	2307	YPO2369	CAL20997.1	null	tyrS	-	3.124281289802017
274	2192	YPO2255	CAL20882.1	null	araF	-	3.11553522375401
275	3867	YPO3977	CAL22557.1	null	gor	-	3.113860326221955
276	227	YPO0234	CAL18917.1	null	rpoA	-	3.1112852945161875
277	126	YPO0130	CAL18816.1	null	-	-	3.1100741053541596
278	2543	YPO2610	CAL21233.1	null	leuS	-	3.109849822043039
279	520	YPO0530	CAL19210.1	null	leuD	-	3.1054059674997347
280	3769	YPO3873	CAL22459.1	null	ppiC	-	3.1019483331053443
281	3458	YPO3560	CAL22148.1	null	sspB	-	3.1008326607447034
282	3197	YPO3296	CAL21887.1	null	ffh	-	3.1007750303524366
283	954	YPO0977	CAL19644.1	null	-	-	3.099426055335403
284	2605	YPO2676	CAL21295.1	null	-	-	3.096499433362913
285	1392	YPO1430	CAL20082.1	null	fabA	-	3.0964962785299988
286	3060	YPO3155	CAL21750.1	null	capR	-	3.094815492336698
287	3276	YPO3377	CAL21966.1	null	pyrG	-	3.094213003938535
288	2791	YPO2870	CAL21481.1	null	guaA	-	3.0940879960055434
289	3765	YPO3868	CAL22455.1	null	fipA	-	3.0933718007003184
290	1372	YPO1410	CAL20062.1	null	aspC	-	3.0930386099561074
291	3684	YPO3788	CAL22374.1	null	metE	-	3.0924319515502163
292	1035	YPO1060	CAL19725.1	null	accA	-	3.0893588844946747
293	1556	YPO1601	CAL20246.1	null	fabF	-	3.086284232088892
294	1097	YPO1121	CAL19787.1	null	tolQ	-	3.081275183062243
295	104	YPO0106	CAL18794.1	null	hslV	-	3.079380123303474
296	1840	YPO1892	CAL20530.1	null	-	-	3.0776507875225936
297	2533	YPO2600	CAL21223.1	null	-	-	3.0760938845499246
298	3892	YPO4003	CAL22582.1	null	dppA	-	3.0723360904240664
299	2750	YPO2827	CAL21440.1	null	upp	-	3.0696950811640504
300	2855	YPO2938	CAL21545.1	null	-	-	3.069155452909844
301	1937	YPO1991	CAL20627.1	null	-	-	3.0607796989353178
302	1374	YPO1412	CAL20064.1	null	asnS	-	3.057431485230001
303	3996	YPO4118	CAL22686.1	null	glmS	-	3.0554403728516064
304	2598	YPO2669	CAL21288.1	null	ureF	-	3.0542037398468693
305	1984	YPO2039	CAL20674.1	null	-	-	3.0521289094189403
306	1805	YPO1855	CAL20495.1	null	-	-	3.0515035333599942
307	1709	YPO1757	CAL20399.1	null	manY	-	3.044637715513228
308	2321	YPO2383	CAL21011.1	null	-	-	3.0436211480721576
309	278	YPO0282	CAL18968.1	null	hmuS	-	3.0432635338747143
310	1674	YPO1721	CAL20364.1	null	-	-	3.04133317857867
311	3840	YPO3949	CAL22530.1	null	asd	-	3.0393132375245218
312	1752	YPO1802	CAL20442.1	null	Fla FV	-	3.0382316371882325
313	816	YPO0836	CAL19506.1	null	-	-	3.036833232463625
314	1341	YPO1379	CAL20031.1	null	serS	-	3.036092647842337
315	2816	YPO2895	CAL21506.1	null	nifU	-	3.035682045722295
316	1498	YPO1542	CAL20188.1	null	hisI	-	3.034760929862929
317	44	YPO0044	CAL18734.1	null	rph	-	3.0317551350355205
318	570	YPO0580	CAL19260.1	null	uxaB	-	3.031592392622414
319	3998	YPO4120	CAL22688.1	null	atpC	-	3.029966290634097
320	132	YPO0136	CAL18822.1	null	kmt	-	3.0285656624346866
321	2609	YPO2680	CAL21299.1	null	celC	-	3.0238593463113292
322	3129	YPO3225	CAL21819.1	null	gpp	-	3.023713678019607
323	1178	YPO1207	CAL19868.1	null	katA	-	3.0199519940344555
324	2796	YPO2875	CAL21486.1	null	engA	-	3.0187799847946817
325	1094	YPO1118	CAL19784.1	null	cydB	-	3.0172956303603464
326	2751	YPO2828	CAL21441.1	null	purI	-	3.0172294033501976
327	1185	YPO1214	CAL19875.1	null	dnaF	-	3.0100237705827713
328	1084	YPO1108	CAL19774.1	null	gltA	-	3.005331713674938
329	1184	YPO1213	CAL19874.1	null	ftsB	-	3.004634523537913
330	340	YPO0348	CAL19030.1	null	aspA	-	3.0044299191363444
331	3219	YPO3318	CAL21909.1	null	-	-	3.002145082741359
332	1381	YPO1419	CAL20071.1	null	uup	-	3.0012477712878893
333	921	YPO0945	CAL19611.1	null	-	-	2.999893676614943
334	447	YPO0458	CAL19137.1	null	arcA	-	2.9911865842785126
335	523	YPO0533	CAL19213.1	null	leuA	-	2.988846064768653
336	906	YPO0929	CAL19596.1	null	speA	-	2.988130255888095
337	2256	YPO2318	CAL20946.1	null	asr	-	2.9870051528961445
338	2648	YPO2719	CAL21338.1	null	era	-	2.9857767457949675
339	135	YPO0139	CAL18825.1	null	hslO	-	2.9834893612029236
340	3861	YPO3970	CAL22551.1	null	uspA	-	2.9788131836134952
341	3734	YPO3837	CAL22424.1	null	corA	-	2.975347522973962
342	4158	YPO_RS00795	WP_000920226.1	null	-	-	2.9746382212915603
343	3707	YPO3811	CAL22397.1	null	fam	-	2.9742832748256673
344	2483	YPO2548	CAL21173.1	null	nuoI	-	2.9728627017856084
345	3327	YPO3428	CAL22017.1	null	guaC	-	2.971790797365767
346	3459	YPO3561	CAL22149.1	null	pog	-	2.9712003670091813
347	2583	YPO2652	CAL21273.1	null	asr	-	2.971142853698986
348	4153	YPO_RS00770	WP_002222869.1	null	-	-	2.9711242614568545
349	3470	YPO3572	CAL22160.1	null	yrbC	-	2.9705551210979557
350	2703	YPO2774	CAL21393.1	null	hisJ	-	2.9672039757007953
351	464	YPO0475	CAL19154.1	null	b0026	-	2.965920438798394
352	421	YPO0430	CAL19111.1	null	b4375	-	2.9641345924525613
353	2439	YPO2501	CAL21129.1	null	rbsB	-	2.964084842507454
354	3862	YPO3971	CAL22552.1	null	gdhA	-	2.9630181784868608
355	2563	YPO2630	CAL21253.1	null	glnS	-	2.9601330905716368
356	20	YPO0020	CAL18710.1	null	-	-	2.957839990181957
357	1706	YPO1754	CAL20396.1	null	yebN	-	2.9571084880248706
358	1044	YPO1068	CAL19734.1	null	drpA	-	2.9561900432974118
359	1248	YPO1284	CAL19938.1	null	-	-	2.9556536972467695
360	645	YPO0658	CAL19335.1	null	htrP	-	2.9532449774866847
361	2985	YPO3073	CAL21675.1	null	cysS	-	2.9508127962372033
362	1646	YPO1693	CAL20336.1	null	-	-	2.9483905379615165
363	3340	YPO3441	CAL22030.1	null	carP	-	2.948253702224098
364	2060	YPO2116	CAL20750.1	null	-	-	2.9465240546620213
365	1030	YPO1055	CAL19720.1	null	fabZ	-	2.9458450286961324
366	368	YPO0376	CAL19058.1	null	hflA	-	2.9445240433184154
367	3093	YPO3188	CAL21783.1	null	secF	-	2.944414875074314
368	3134	YPO3230	CAL21824.1	null	pepD	-	2.9435227822422907
369	58	YPO0058	CAL18748.1	null	htrM	-	2.940162952751789
370	1347	YPO1385	CAL20037.1	null	-	-	2.9362172423671593
371	1083	YPO1107	CAL19773.1	null	-	-	2.9350528501842277
372	151	YPO0155	CAL18841.1	null	rpe	-	2.9319685198330467
373	3865	YPO3975	CAL22555.1	null	opdA	-	2.9289153335826024
374	3147	YPO3243	CAL21837.1	null	gmhA	-	2.926699191208761
375	3819	YPO3925	CAL22509.1	null	argB	-	2.925064688094645
376	2319	YPO2381	CAL21009.1	null	gloA	-	2.9248739556427465
377	2162	YPO2222	CAL20852.1	null	ribA	-	2.9224786599774077
378	2548	YPO2615	CAL21238.1	null	glnH	-	2.918309274549868
379	2474	YPO2539	CAL21164.1	null	idnO	-	2.9161614259182955
380	3286	YPO3387	CAL21976.1	null	-	-	2.9142113772442757
381	1780	YPO1829	CAL20470.1	null	fla AII.2	-	2.911842817603612
382	3456	YPO3558	CAL22146.1	null	aspB	-	2.9102693471598813
383	2697	YPO2768	CAL21387.1	null	accD	-	2.909878336577975
384	153	YPO0157	CAL18843.1	null	trpS	-	2.9094777641820846
385	926	YPO0950	CAL19616.1	null	-	-	2.9091871274344023
386	3281	YPO3382	CAL21971.1	null	degP	-	2.9062358152439924
387	3527	YPO3629	CAL22217.1	null	yjcD	-	2.9042257591287304
388	1673	YPO1720	CAL20363.1	null	-	-	2.9027199506957633
389	3418	YPO3520	CAL22108.1	null	fbp	-	2.902489919188265
390	130	YPO0134	CAL18820.1	null	-	-	2.902466425180026
391	3066	YPO3161	CAL21756.1	null	yajG	-	2.9023751390210495
392	456	YPO0467	CAL19146.1	null	yaaH	-	2.901621913180575
393	1964	YPO2017	CAL20654.1	null	prfA	-	2.9007120787998417
394	3954	YPO4072	CAL22644.1	null	glyQ	-	2.899712968073931
395	2799	YPO2878	CAL21489.1	null	hisS	-	2.8993465930930675
396	223	YPO0230	CAL18913.1	null	rpmJ	-	2.8990441539929876
397	2561	YPO2628	CAL21251.1	null	nagE	-	2.8984170178466284
398	2694	YPO2765	CAL21384.1	null	asd	-	2.8977696304537353
399	1263	YPO1300	CAL19953.1	null	fruA	-	2.897482709718019
400	2928	YPO3015	CAL21618.1	null	cysP	-	2.8969064133044187
401	3467	YPO3569	CAL22157.1	null	murA	-	2.8965215205771604
402	349	YPO0357	CAL19039.1	null	b4151	-	2.8963943487010786
403	1021	YPO1046	CAL19711.1	null	pyrH	-	2.8929279721326746
404	101	YPO0103	CAL18791.1	null	menG	-	2.887300386052991
405	163	YPO0167	CAL18853.1	null	ppiA	-	2.8858700643267725
406	1641	YPO1688	CAL20331.1	null	-	-	2.8858579690312065
407	1089	YPO1113	CAL19779.1	null	sucA	-	2.8844944434185296
408	3626	YPO3729	CAL22316.1	null	purD	-	2.8839357952683895
409	2637	YPO2708	CAL21327.1	null	rbaB	-	2.8817176921124066
410	2810	YPO2889	CAL21500.1	null	pepB	-	2.8775438002912255
411	1814	YPO1864	CAL20504.1	null	-	-	2.8765036824381225
412	1502	YPO1546	CAL20192.1	null	hisB	-	2.87369784319522
413	3758	YPO3861	CAL22448.1	null	rffH	-	2.8731111803056493
414	3172	YPO3269	CAL21862.1	null	yfiF	-	2.8722666596757236
415	4169	YPO_RS00850	WP_002211745.1	null	-	-	2.8719508094028448
416	522	YPO0532	CAL19212.1	null	leuB	-	2.8712445825982362
417	3724	YPO3827	CAL22414.1	null	glpQ	-	2.8701972418273605
418	2539	YPO2606	CAL21229.1	null	-	-	2.8688691510137927
419	1500	YPO1544	CAL20190.1	null	hisA	-	2.861524249511814
420	3486	YPO3589	CAL22176.1	null	pyrI	-	2.859303746437669
421	3743	YPO3846	CAL22433.1	null	-	-	2.8558633778846345
422	2936	YPO3024	CAL21626.1	null	nanA	-	2.8556926283033044
423	836	YPO0856	CAL19526.1	null	-	-	2.8553093594128676
424	2747	YPO2824	CAL21437.1	null	ads	-	2.855220161131071
425	1351	YPO1389	CAL20041.1	null	serC	-	2.8510819309692854
426	134	YPO0138	CAL18824.1	null	pck	-	2.850981699534
427	2701	YPO2772	CAL21391.1	null	purF	-	2.8491231839802813
428	3038	YPO3133	CAL21728.1	null	acrB	-	2.846567183680845
429	1015	YPO1040	CAL19705.1	null	-	-	2.846357030156643
430	2461	YPO2525	CAL21151.1	null	menB	-	2.8462828199901122
431	394	YPO0403	CAL19084.1	null	-	-	2.8446148184316358
432	2190	YPO2253	CAL20880.1	null	araA	-	2.843090571190704
433	521	YPO0531	CAL19211.1	null	leuC	-	2.8426333059076785
434	726	YPO0742	CAL19416.1	null	-	-	2.8425391698249953
435	111	YPO0114	CAL18801.1	null	metJ	-	2.842253568618844
436	14	YPO0013a	CAL18704.1	null	-	-	2.8412561661124474
437	1630	YPO1675	CAL20320.1	null	cheD	-	2.8410633941616394
438	2898	YPO2984	CAL21588.1	null	gltX	-	2.8400994804957667
439	1087	YPO1111	CAL19777.1	null	sdhA	-	2.8390480355810883
440	1991	YPO2046	CAL20681.1	null	argS	-	2.837488296726583
441	2243	YPO2305	CAL20933.1	null	-	-	2.835754572769811
442	830	YPO0850	CAL19520.1	null	lamB	-	2.8344688603286583
443	3985	YPO4107	CAL22675.1	null	yieG	-	2.830064311744394
444	1176	YPO1205	CAL19866.1	null	ompC2	-	2.8288707140585014
445	914	YPO0938	CAL19604.1	null	-	-	2.827658226952822
446	3037	YPO3132	CAL21727.1	null	acrA	-	2.825581317681685
447	3710	YPO3814	CAL22400.1	null	ftsY	-	2.8250302251853343
448	657	YPO0670	CAL19347.1	null	mda66	-	2.8233881131362284
449	4152	YPO_RS00765	WP_002228797.1	null	-	-	2.821781671866889
450	2906	YPO2992	CAL21596.1	null	cysK	-	2.821721107575182
451	3407	YPO3509	CAL22097.1	null	-	-	2.8206915936600994
452	2240	YPO2302	CAL20930.1	null	pntB	-	2.8204749425014994
453	2175	YPO2235	CAL20865.1	null	rnb	-	2.820429441139193
454	866	YPO0889	CAL19556.1	null	prfB	-	2.8201860354919472
455	3744	YPO3847	CAL22434.1	null	cyaY	-	2.8196923615106675
456	2317	YPO2379	CAL21007.1	null	-	-	2.8183662264801645
457	782	YPO0800	CAL19472.1	null	-	-	2.815756548803487
458	882	YPO0905	CAL19572.1	null	gcvP	-	2.814732016129448
459	174	YPO0179	CAL18864.1	null	-	-	2.8147128428245867
460	3416	YPO3518	CAL22106.1	null	-	-	2.8137623017147417
461	3858	YPO3967	CAL22548.1	null	-	-	2.8125751500195726
462	4111	YPO_RS00560	WP_002211776.1	null	-	-	2.8116713262796336
463	3123	YPO3219	CAL21813.1	null	-	-	2.810627095519227
464	2848	YPO2930	CAL21538.1	null	pdxJ	-	2.8084186731886347
465	2531	YPO2598	CAL21221.1	null	lip	-	2.8078699314575393
466	4159	YPO_RS00800	WP_002225551.1	null	-	-	2.8061677185233815
467	513	YPO0522	CAL19203.1	null	tbpA	-	2.8027748415550118
468	2171	YPO2231	CAL20861.1	null	-	-	2.802087728918728
469	648	YPO0661	CAL19338.1	null	-	-	2.8014540450452405
470	16	YPO0015	CAL18706.1	null	dsbA	-	2.7969574513199302
471	1690	YPO1738	CAL20380.1	null	-	-	2.796898976429348
472	3625	YPO3728	CAL22315.1	null	purH	-	2.795617014965169
473	1725	YPO1774	CAL20415.1	null	-	-	2.795410327796454
474	2009	YPO2064	CAL20699.1	null	pykA	-	2.7934709833333113
475	3982	YPO4104	CAL22672.1	null	-	-	2.7923541378825836
476	1591	YPO1636	CAL20281.1	null	purB	-	2.790197270686395
477	2557	YPO2624	CAL21247.1	null	nagD	-	2.7886895200704007
478	1553	YPO1598	CAL20243.1	null	fabD	-	2.7879093532475627
479	3025	YPO3119	CAL21715.1	null	htpG	-	2.7876776082233823
480	3952	YPO4070	CAL22642.1	null	yiaF	-	2.7875673684343902
481	2711	YPO2782	CAL21401.1	null	-	-	2.7864007126382626
482	3478	YPO3580	CAL22168.1	null	-	-	2.7855552703272326
483	1888	YPO1940	CAL20578.1	null	-	-	2.7855055371799766
484	1222	YPO1254	CAL19912.1	null	bglA	-	2.783480158315113
485	2253	YPO2315	CAL20943.1	null	-	-	2.7821752675141465
486	1093	YPO1117	CAL19783.1	null	cydA	-	2.7817568911416846
487	2814	YPO2893	CAL21504.1	null	hscB	-	2.7812979950108394
488	2775	YPO2854	CAL21465.1	null	-	-	2.780216481899235
489	3368	YPO3470	CAL22058.1	null	-	-	2.779773606310689
490	1722	YPO1771	CAL20412.1	null	sdaA	-	2.7773568649561406
491	257	YPO0262	CAL18947.1	null	-	-	2.777198123522252
492	2832	YPO2912	CAL21522.1	null	adgA	-	2.7760952501989538
493	868	YPO0891	CAL19558.1	null	dsbC	-	2.7753935257023232
494	3268	YPO3369	CAL21958.1	null	-	-	2.7749087213093864
495	1671	YPO1718	CAL20361.1	null	-	-	2.7745023993519085
496	2599	YPO2670	CAL21289.1	null	ureG	-	2.774340726593576
497	2158	YPO2218	CAL20848.1	null	supX	-	2.773534967236769
498	1566	YPO1611	CAL20256.1	null	-	-	2.7723256898586546
499	546	YPO0557	CAL19236.1	null	ddl	-	2.769264535773695
500	3296	YPO3397	CAL21986.1	null	dksA	-	2.769208496351019
501	1504	YPO1548	CAL20194.1	null	hisD	-	2.7687671481277376
502	3428	YPO3530	CAL22118.1	null	cpdB	-	2.7676450633736267
503	314	YPO0320	CAL19004.1	null	b4052	-	2.766964024626456
504	1027	YPO1052	CAL19717.1	null	-	-	2.766705581873711
505	641	YPO0654	CAL19331.1	null	rfaE	-	2.765586503728559
506	1734	YPO1783	CAL20424.1	null	ftn	-	2.764969530981533
507	2480	YPO2545	CAL21170.1	null	nuoL	-	2.7648856917450493
508	891	YPO0914	CAL19581.1	null	serA	-	2.764069431697646
509	2545	YPO2612	CAL21235.1	null	gltL	-	2.761298222425702
510	3692	YPO3796	CAL22382.1	null	ugpB	-	2.757717809305398
511	3468	YPO3570	CAL22158.1	null	-	-	2.757679077002785
512	2560	YPO2627	CAL21250.1	null	glmD	-	2.7535335310712403
513	365	YPO0373	CAL19055.1	null	ymr	-	2.7519834678984476
514	43	YPO0043	CAL18733.1	null	-	-	2.7467674629275494
515	3301	YPO3402	CAL21991.1	null	panC	-	2.74667588223565
516	1672	YPO1719	CAL20362.1	null	-	-	2.7466216508539576
517	2556	YPO2623	CAL21246.1	null	asnB	-	2.745433201662912
518	4150	YPO_RS00755	WP_002227818.1	null	-	-	2.7445789577045705
519	1678	YPO1725	CAL20368.1	null	kduI	-	2.744306095235498
520	2873	YPO2958	CAL21563.1	null	sfuA	-	2.744152041490375
521	2156	YPO2217	CAL20846.1	null	-	-	2.7437938988100283
522	2340	YPO2402	CAL21030.1	null	-	-	2.7433223850777884
523	1247	YPO1283	CAL19937.1	null	uxuA	-	2.7432697832230097
524	2937	YPO3025	CAL21627.1	null	-	-	2.742477749338227
525	712	YPO0728	CAL19402.1	null	flgG	-	2.742459251513493
526	569	YPO0579	CAL19259.1	null	uxaC	-	2.7403134153912276
527	1657	YPO1704	CAL20347.1	null	proQ	-	2.7393053463002444
528	1314	YPO1352	CAL20004.1	null	artP	-	2.739142898654817
529	2803	YPO2882	CAL21493.1	null	-	-	2.738720517656473
530	3307	YPO3408	CAL21997.1	null	b0125	-	2.7358882964455886
531	3398	YPO3500	CAL22088.1	null	mrsA	-	2.732623897534958
532	78	YPO0079	CAL18768.1	null	sbp1	-	2.7316410260467534
533	949	YPO0971	CAL19639.1	null	clpB3	-	2.730973490651627
534	3592	YPO3695	CAL22282.1	null	rnk	-	2.7299919898168308
535	4106	YPO_RS00535	WP_002214118.1	null	-	-	2.72969221409695
536	3374	YPO3476	CAL22064.1	null	-	-	2.729069572537502
537	3923	YPO4037	CAL22613.1	null	-	-	2.727618617434578
538	2241	YPO2303	CAL20931.1	null	pntA	-	2.7271058021283068
539	894	YPO0917	CAL19584.1	null	yggE	-	2.7230559684642994
540	875	YPO0897	CAL19565.1	null	-	-	2.72119513166032
541	3591	YPO3694	CAL22281.1	null	-	-	2.721026643510129
542	2946	YPO3034	CAL21636.1	null	maeB	-	2.7209962278303195
543	2482	YPO2547	CAL21172.1	null	nuoJ	-	2.7196936128386855
544	3866	YPO3976	CAL22556.1	null	-	-	2.7179249207136658
545	4123	YPO_RS00620	WP_002211786.1	null	-	-	2.717191593710204
546	1228	YPO1261	CAL19918.1	null	-	-	2.7151412010080254
547	815	YPO0835	CAL19505.1	null	-	-	2.7129709715692694
548	3068	YPO3163	CAL21758.1	null	yfeN	-	2.7124083279575983
549	3206	YPO3305	CAL21896.1	null	alaS	-	2.7121100933700983
550	3882	YPO3992	CAL22572.1	null	dctA	-	2.7116728660617055
551	2994	YPO3082	CAL21684.1	null	ybbN	-	2.711242786168975
552	692	YPO0708	CAL19382.1	null	fliQ	-	2.710984719090767
553	3950	YPO4067	CAL22640.1	null	mtlD	-	2.7109082933625595
554	1773	YPO1822	CAL20463.1	null	flaN	-	2.709512528451711
555	3989	YPO4111	CAL22679.1	null	-	-	2.7083985882133397
556	1708	YPO1756	CAL20398.1	null	gptB	-	2.707990928817856
557	2370	YPO2432	CAL21060.1	null	fit	-	2.7076884057663078
558	3749	YPO3852	CAL22439.1	null	hemY	-	2.7041802191707616
559	1759	YPO1809	CAL20449.1	null	flaT	-	2.7032409778569306
560	2797	YPO2876	CAL21487.1	null	yfgL	-	2.703037350365985
561	1361	YPO1399	CAL20051.1	null	-	-	2.7019468059334892
562	1572	YPO1617	CAL20262.1	null	ndh	-	2.6975128443298098
563	484	YPO0494	CAL19174.1	null	b0053	-	2.697148337376631
564	290	YPO0294	CAL18980.1	null	terZ	-	2.6965442110031383
565	1634	YPO1680	CAL20324.1	null	cheY	-	2.6956496734935955
566	3945	YPO4062	CAL22635.1	null	cheM	-	2.6942203067282704
567	904	YPO0927	CAL19594.1	null	-	-	2.6941828092275273
568	2659	YPO2730	CAL21349.1	null	-	-	2.693301428312384
569	3604	YPO3707	CAL22294.1	null	-	-	2.692757164391109
570	3070	YPO3165	CAL21760.1	null	cyoB	-	2.690502116269788
571	4118	YPO_RS00595	WP_002211781.1	null	-	-	2.6904877148273085
572	4170	YPO_RS00855	WP_002211746.1	null	-	-	2.6893040994248554
573	440	YPO0451	CAL19130.1	null	-	-	2.688462837160207
574	3880	YPO3990	CAL22570.1	null	kdgK	-	2.6883230621065732
575	765	YPO0783	CAL19455.1	null	thyA	-	2.688004163546372
576	3479	YPO3581	CAL22169.1	null	yhbG	-	2.6873384776478813
577	4145	YPO_RS00730	WP_002213300.1	null	-	-	2.6835388648802097
578	206	YPO0214	CAL18896.1	null	rpsS	-	2.681414776654213
579	1479	YPO1523	CAL20169.1	null	-	-	2.6813758889832178
580	339	YPO0347	CAL19029.1	null	b4138	-	2.680757559322319
581	1161	YPO1187	CAL19851.1	null	-	-	2.6783926790659405
582	2976	YPO3064	CAL21666.1	null	bcp	-	2.6766259664529715
583	2603	YPO2674	CAL21293.1	null	-	-	2.675159604260738
584	2576	YPO2645	CAL21266.1	null	proU	-	2.6747762520787375
585	3883	YPO3993	CAL22573.1	null	-	-	2.674445878720283
586	4180	YPO_RS00905	WP_002211753.1	null	-	-	2.671350091046883
587	2980	YPO3068	CAL21670.1	null	perM	-	2.671268551471876
588	352	YPO0360	CAL19042.1	null	b4154	-	2.670978181405118
589	400	YPO0409	CAL19090.1	null	-	-	2.668966504956671
590	1512	YPO1557	CAL20202.1	null	yeeF	-	2.6667169478770614
591	458	YPO0469	CAL19148.1	null	dnaJ	-	2.6653759364204204
592	664	YPO0678	CAL19354.1	null	-	-	2.6653127370405745
593	715	YPO0731	CAL19405.1	null	flgJ	-	2.665107526752204
594	1554	YPO1599	CAL20244.1	null	fabG	-	2.664783847721038
595	2199	YPO2262	CAL20889.1	null	-	-	2.6646233624895417
596	3485	YPO3588	CAL22175.1	null	pyrB	-	2.6635289068336157
597	1119	YPO1145	CAL19809.1	null	modA	-	2.6627270525239704
598	492	YPO0502	CAL19182.1	null	-	-	2.6598797525708084
599	1710	YPO1758	CAL20400.1	null	gptB	-	2.6585826860442783
600	3869	YPO3979	CAL22559.1	null	-	-	2.6576895248332435
601	3726	YPO3829	CAL22416.1	null	-	-	2.657081262329765
602	1429	YPO1471	CAL20119.1	null	-	-	2.6567021946924445
603	3680	YPO3784	CAL22370.1	null	-	-	2.6557921318478854
604	2939	YPO3027	CAL21629.1	null	ygiW	-	2.655220952317032
605	2135	YPO2195	CAL20825.1	null	-	-	2.6531549428650507
606	3818	YPO3924	CAL22508.1	null	argH	-	2.652800521917729
607	450	YPO0461	CAL19140.1	null	thrC	-	2.6526471976942534
608	3870	YPO3980	CAL22560.1	null	glxK	-	2.652550154368656
609	3288	YPO3389	CAL21978.1	null	gsa	-	2.6521597365456686
610	1478	YPO1522	CAL20168.1	null	metG	-	2.651705389785689
611	470	YPO0480	CAL19160.1	null	b0031	-	2.6508546087855285
612	3463	YPO3565	CAL22153.1	null	-	-	2.6485276355937977
613	1621	YPO1666	CAL20311.1	null	cheA	-	2.6485167315420606
614	1145	YPO1171	CAL19835.1	null	pndA	-	2.6482421068042408
615	2448	YPO2510	CAL21138.1	null	dps	-	2.648105310732821
616	2485	YPO2550	CAL21175.1	null	nuoG	-	2.647374091888338
617	896	YPO0919	CAL19586.1	null	-	-	2.646384343365482
618	2122	YPO2182	CAL20812.1	null	oppA	-	2.646317207795365
619	466	YPO0476a	CAL19156.1	null	b0028	-	2.6460535664853584
620	2236	YPO2298	CAL20926.1	null	phoA	-	2.6434130098342106
621	3455	YPO3557	CAL22145.1	null	aspB	-	2.6430758488488113
622	3766	YPO3869	CAL22456.1	null	mmrA	-	2.6421501865825836
623	3828	YPO3937	CAL22518.1	null	glpD	-	2.6407690818164826
624	3616	YPO3719	CAL22306.1	null	apk	-	2.6395643094268335
625	541	YPO0552	CAL19231.1	null	mraY	-	2.6389596174110026
626	1754	YPO1804	CAL20444.1	null	fla FVII	-	2.638863283820305
627	3992	YPO4114	CAL22682.1	null	phoT	-	2.6357911051292313
628	2748	YPO2825	CAL21438.1	null	-	-	2.635419358280541
629	545	YPO0556	CAL19235.1	null	murC	-	2.6345430562358416
630	1622	YPO1667	CAL20312.1	null	cheW	-	2.634252467661777
631	351	YPO0359	CAL19041.1	null	b4153	-	2.634051742118228
632	8	YPO0008	CAL18698.1	null	rbsK	-	2.633571119488908
633	1758	YPO1808	CAL20448.1	null	flaS	-	2.6312918489723476
634	2839	YPO2921	CAL21529.1	null	purI	-	2.6301666701545354
635	1284	YPO1321	CAL19974.1	null	b2796	-	2.6256960785528176
636	2140	YPO2201	CAL20830.1	null	ompW	-	2.624752313271857
637	3078	YPO3173	CAL21768.1	null	thiI	-	2.623871096388982
638	708	YPO0724	CAL19398.1	null	flgD	-	2.6226474112618217
639	3762	YPO3865	CAL22452.1	null	b3785	-	2.622112484690538
640	402	YPO0411	CAL19092.1	null	-	-	2.621953789907982
641	985	YPO1009	CAL19675.1	null	-	-	2.6209268467963582
642	1272	YPO1309	CAL19962.1	null	cadR	-	2.6199125824070193
643	3619	YPO3722	CAL22309.1	null	metH	-	2.61895072996951
644	658	YPO0671	CAL19348.1	null	parC	-	2.6184940335105322
645	2471	YPO2536	CAL21161.1	null	-	-	2.615988023790157
646	530	YPO0540	CAL19220.1	null	ilvH	-	2.6159106282501865
647	1029	YPO1054	CAL19719.1	null	firA	-	2.6153275364440836
648	4143	YPO_RS00720	WP_038918515.1	null	-	-	2.6126884232522283
649	1568	YPO1613	CAL20258.1	null	-	-	2.612644564460289
650	1685	YPO1733	CAL20375.1	null	-	-	2.6107204507795325
651	3571	YPO3672	CAL22261.1	null	tldD	-	2.609688857560495
652	1018	YPO1043	CAL19708.1	null	ampM	-	2.609306636989177
653	1611	YPO1656	CAL20301.1	null	-	-	2.6091765507233804
654	3847	YPO3956	CAL22537.1	null	-	-	2.607932415850165
655	4131	YPO_RS00660	WP_002228791.1	null	-	-	2.607061061953502
656	293	YPO0297	CAL18983.1	null	terC	-	2.606645013180329
657	1262	YPO1299	CAL19952.1	null	fpk	-	2.605616497483825
658	69	YPO0070	CAL18759.1	null	cysE	-	2.605545297326569
659	3622	YPO3725	CAL22312.1	null	aceA	-	2.603475909064836
660	4127	YPO_RS00640	WP_002211789.1	null	-	-	2.6027963646565198
661	3302	YPO3403	CAL21992.1	null	panD	-	2.6019707180863945
662	2325	YPO2387	CAL21015.1	null	purR	-	2.6008982895099853
663	840	YPO0860	CAL19530.1	null	-	-	2.6004135651511313
664	2564	YPO2631	CAL21254.1	null	ybfM	-	2.6000371591083375
665	3603	YPO3706	CAL22293.1	null	-	-	2.599675955362115
666	3816	YPO3922	CAL22506.1	null	-	-	2.597460013402705
667	2723	YPO2798	CAL21413.1	null	-	-	2.5971004322174944
668	3792	YPO3896	CAL22482.1	null	ilvA	-	2.596118491700169
669	3464	YPO3566	CAL22154.1	null	degQ	-	2.5939193797551514
670	3798	YPO3903	CAL22488.1	null	-	-	2.5933957995314056
671	2401	YPO2463	CAL21091.1	null	-	-	2.592489301236677
672	4133	YPO_RS00670	WP_002214131.1	null	-	-	2.5921723209167435
673	3957	YPO4076	CAL22647.1	null	yiaD	-	2.591920535371856
674	471	YPO0481	CAL19161.1	null	b0032	-	2.5907595375662487
675	2645	YPO2715	CAL21335.1	null	lepA	-	2.590382185065729
676	2673	YPO2744	CAL21363.1	null	fadL	-	2.5899785673069684
677	3554	YPO3656	CAL22244.1	null	prmA	-	2.589719535259519
678	629	YPO0642	CAL19319.1	null	-	-	2.5891593405058106
679	3446	YPO3548	CAL22136.1	null	-	-	2.588712514851242
680	843	YPO0864	CAL19533.1	null	-	-	2.5877695069069215
681	3	YPO0003	CAL18693.1	null	asnA	-	2.586829756041228
682	1658	YPO1705	CAL20348.1	null	prc	-	2.586474340310923
683	3752	YPO3855	CAL22442.1	null	rffM	-	2.585890541271225
684	2371	YPO2433	CAL21061.1	null	thrS	-	2.585527227624777
685	2596	YPO2667	CAL21286.1	null	ureC	-	2.584781477719657
686	3180	YPO3277	CAL21870.1	null	rluD	-	2.584421462557176
687	1273	YPO1310	CAL19963.1	null	-	-	2.584269939885699
688	3311	YPO3412	CAL22001.1	null	speD	-	2.5824754020081384
689	2002	YPO2057	CAL20692.1	null	ruvA	-	2.5810799877797206
690	2409	YPO2471	CAL21099.1	null	-	-	2.5805391871964054
691	3106	YPO3201	CAL21796.1	null	proY	-	2.5804133232056876
692	2769	YPO2847	CAL21459.1	null	yegM	-	2.5786164200176644
693	3217	YPO3316	CAL21907.1	null	-	-	2.57713908778207
694	2943	YPO3031	CAL21633.1	null	-	-	2.5760424592149915
695	1077	YPO1101	CAL19767.1	null	b2620	-	2.575465522840485
696	1458	YPO1502	CAL20148.1	null	-	-	2.5749705541416064
697	3352	YPO3454	CAL22042.1	null	nrdD	-	2.5736655146547087
698	4120	YPO_RS00605	WP_002211783.1	null	-	-	2.573313001412626
699	655	YPO0668	CAL19345.1	null	nfxD	-	2.5724658711363437
700	2759	YPO2837	CAL21449.1	null	ppx	-	2.5698064130266145
701	3229	YPO3328	CAL21919.1	null	-	-	2.569792225319804
702	3371	YPO3473	CAL22061.1	null	-	-	2.569442082812458
703	2594	YPO2665	CAL21284.1	null	ureA	-	2.569418047415017
704	2100	YPO2159	CAL20790.1	null	-	-	2.5689875658756693
705	271	YPO0275	CAL18961.1	null	-	-	2.5688420517822976
706	3924	YPO4038	CAL22614.1	null	xylA	-	2.568415982129413
707	476	YPO0486	CAL19166.1	null	folA	-	2.5683959827797924
708	60	YPO0060	CAL18750.1	null	tdh	-	2.565998188935
709	574	YPO0584	CAL19264.1	null	-	-	2.5656870842226787
710	935	YPO0959	CAL19625.1	null	-	-	2.5651090999244386
711	3853	YPO3962	CAL22543.1	null	-	-	2.5648463911283996
712	571	YPO0581	CAL19261.1	null	uxaA	-	2.5646258290427872
713	11	YPO0011	CAL18701.1	null	y1062	-	2.563918431687009
714	2486	YPO2551	CAL21176.1	null	nuoF	-	2.5628947652973824
715	1208	YPO1241	CAL19898.1	null	-	-	2.5626942129865014
716	539	YPO0550	CAL19229.1	null	murE	-	2.562428114992439
717	1366	YPO1404	CAL20056.1	null	kicA	-	2.5621910990146244
718	3994	YPO4116	CAL22684.1	null	phoW	-	2.5621077859686197
719	1001	YPO1026	CAL19691.1	null	-	-	2.5613406466183215
720	647	YPO0660	CAL19337.1	null	-	-	2.5607835161909738
721	1728	YPO1777	CAL20418.1	null	-	-	2.559813328464466
722	1967	YPO2020	CAL20657.1	null	-	-	2.558999975900094
723	817	YPO0837	CAL19507.1	null	-	-	2.558786666589102
724	819	YPO0839	CAL19509.1	null	kduD2	-	2.555992582035823
725	1770	YPO1820a	CAL20460.1	null	fliQ	-	2.55475219327299
726	3292	YPO3393	CAL21982.1	null	b0149	-	2.554660094503004
727	3264	YPO3365	CAL21954.1	null	cysN	-	2.5518169683472207
728	1751	YPO1801	CAL20441.1	null	Fla FIV	-	2.551791041014835
729	911	YPO0935	CAL19601.1	null	gsh-II	-	2.5511132067531346
730	3731	YPO3834	CAL22421.1	null	pldA	-	2.549816608122818
731	45	YPO0045	CAL18735.1	null	pyrE	-	2.5489870881191083
732	1841	YPO1893	CAL20531.1	null	-	-	2.547780930862107
733	1598	YPO1643	CAL20288.1	null	-	-	2.545711951845609
734	4157	YPO_RS00790	WP_161597819.1	null	-	-	2.5452138712067915
735	3270	YPO3371	CAL21960.1	null	cysI	-	2.5449438073098154
736	508	YPO0517	CAL19198.1	null	hepA	-	2.5445133280107908
737	884	YPO0907	CAL19574.1	null	gcvT	-	2.54081052515498
738	3019	YPO3113	CAL21709.1	null	ddhC	-	2.539301182985572
739	3665	YPO3768	CAL22355.1	null	fadI	-	2.538626404245138
740	3822	YPO3929	CAL22512.1	null	glu	-	2.5381647154285094
741	812	YPO0832	CAL19502.1	null	agaZ	-	2.537106813861769
742	1473	YPO1517	CAL20163.1	null	-	-	2.5370781601642456
743	1977	YPO2031	CAL20667.1	null	-	-	2.535988488637967
744	3796	YPO3901	CAL22486.1	null	ilvG	-	2.5355772486174804
745	970	YPO0994	CAL19660.1	null	iutA	-	2.5354333363649473
746	2452	YPO2514	CAL21142.1	null	glnQ	-	2.5352931326115353
747	931	YPO0955	CAL19621.1	null	-	-	2.5329856583562296
748	2897	YPO2983	CAL21587.1	null	cru	-	2.5317866478559075
749	2050	YPO2104	CAL20740.1	null	y1062	-	2.530143674673811
750	2724	YPO2799	CAL21414.1	null	y1062	-	2.530143674673811
751	2783	YPO2862	CAL21473.1	null	y1062	-	2.530143674673811
752	4190	YPO_RS00955	WP_002209743.1	null	-	-	2.530143674673811
753	778	YPO0796	CAL19468.1	null	lysA	-	2.529927756699101
754	40	YPO0040	CAL18730.1	null	gmk	-	2.528484809470582
755	157	YPO0161	CAL18847.1	null	nirB	-	2.5272004930980936
756	3677	YPO3781	CAL22367.1	null	ubiE	-	2.5259550092119856
757	3218	YPO3317	CAL21908.1	null	-	-	2.52565682447215
758	578	YPO0588	CAL19268.1	null	-	-	2.522294827763929
759	123	YPO0127	CAL18813.1	null	-	-	2.522025313464502
760	3233	YPO3332	CAL21923.1	null	-	-	2.5202051571430553
761	1367	YPO1405	CAL20057.1	null	mukB	-	2.5192823703100573
762	1756	YPO1806	CAL20446.1	null	fla FIX	-	2.5181160504291182
763	1669	YPO1716	CAL20359.1	null	gltP	-	2.517483326447373
764	1552	YPO1597	CAL20242.1	null	fabH	-	2.517255750948359
765	1286	YPO1323	CAL19976.1	null	deoC	-	2.517010674560091
766	341	YPO0349	CAL19031.1	null	-	-	2.5148619873390246
767	2104	YPO2163	CAL20794.1	null	-	-	2.514811255324494
768	3504	YPO3606	CAL22194.1	null	-	-	2.514492453076001
769	309	YPO0314	CAL18999.1	null	b4043	-	2.514088182619475
770	2901	YPO2987	CAL21591.1	null	-	-	2.514075381602712
771	1711	YPO1759	CAL20401.1	null	yoaE	-	2.5135523477851986
772	2145	YPO2206	CAL20835.1	null	trpD	-	2.512747132409353
773	2884	YPO2970	CAL21574.1	null	-	-	2.5126287622950807
774	2885	YPO2971	CAL21575.1	null	-	-	2.5112467529738733
775	246	YPO0252	CAL18936.1	null	-	-	2.511183512408788
776	2953	YPO3041	CAL21643.1	null	narP	-	2.5109970388064076
777	2299	YPO2361	CAL20989.1	null	-	-	2.51079880956113
778	550	YPO0561	CAL19240.1	null	asmB	-	2.510749305896606
779	2233	YPO2295	CAL20923.1	null	-	-	2.5102355291859975
780	2143	YPO2204	CAL20833.1	null	trpB	-	2.5101119031953196
781	1137	YPO1163	CAL19827.1	null	-	-	2.5097133603445663
782	3720	YPO3823	CAL22410.1	null	dcrB	-	2.5088856878896806
783	3254	YPO3355	CAL21944.1	null	appR	-	2.508516711595547
784	542	YPO0553	CAL19232.1	null	murD	-	2.5084645377965495
785	3298	YPO3399	CAL21988.1	null	pcnB	-	2.5081731192948267
786	4002	YPO4124	CAL22692.1	null	atpH	-	2.50717214036071
787	426	YPO0435	CAL19116.1	null	-	-	2.5071193632013338
788	1365	YPO1403	CAL20055.1	null	kicB	-	2.5065202431807885
789	702	YPO0718	CAL19392.1	null	-	-	2.5060631571807646
790	2753	YPO2830	CAL21443.1	null	speG	-	2.5040087762374137
791	3236	YPO3335	CAL21926.1	null	fumA	-	2.502559152013392
792	1449	YPO1493	CAL20139.1	null	y1062	-	2.5021417203425917
793	1538	YPO1583	CAL20228.1	null	y1062	-	2.5021417203425917
794	1544	YPO1589	CAL20234.1	null	y1062	-	2.5021417203425917
795	1576	YPO1621	CAL20266.1	null	y1062	-	2.5021417203425917
796	1680	YPO1727	CAL20370.1	null	y1062	-	2.5021417203425917
797	1934	YPO1988	CAL20624.1	null	y1062	-	2.5021417203425917
798	2080	YPO2136	CAL20770.1	null	y1062	-	2.5021417203425917
799	2134	YPO2194	CAL20824.1	null	y1062	-	2.5021417203425917
800	2385	YPO2447	CAL21075.1	null	y1062	-	2.5021417203425917
801	2506	YPO2571	CAL21196.1	null	y1062	-	2.5021417203425917
802	2586	YPO2656	CAL21276.1	null	y1062	-	2.5021417203425917
803	2712	YPO2783	CAL21402.1	null	y1062	-	2.5021417203425917
804	3771	YPO3875	CAL22461.1	null	y1062	-	2.5021417203425917
805	2622	YPO2693	CAL21312.1	null	ybfA	-	2.501980423844
806	2504	YPO2569	CAL21194.1	null	-	-	2.501518881109306
807	818	YPO0838	CAL19508.1	null	-	-	2.5011613244766444
808	559	YPO0569a	CAL19249.1	null	-	-	2.499264507152207
809	3650	YPO3753	CAL22340.1	null	prlG	-	2.498910937379281
810	2001	YPO2056	CAL20691.1	null	ruvC	-	2.4984824681608564
811	2616	YPO2687	CAL21306.1	null	-	-	2.498085070466573
812	3929	YPO4044	CAL22619.1	null	-	-	2.4977909486493814
813	2488	YPO2553	CAL21178.1	null	nuoD	-	2.4975030841030246
814	1280	YPO1317	CAL19970.1	null	-	-	2.4974195790867673
815	3885	YPO3995	CAL22575.1	null	-	-	2.4967599757524823
816	3116	YPO3212	CAL21806.1	null	rdgC	-	2.4960755251970155
817	1360	YPO1398	CAL20050.1	null	cspB	-	2.4930002347537963
818	1330	YPO1368	CAL20020.1	null	clpA	-	2.49254896232781
819	2571	YPO2640	CAL21261.1	null	trp1400A	-	2.492458402497456
820	1346	YPO1384	CAL20036.1	null	focA	-	2.4919981806750804
821	4141	YPO_RS00710	WP_002214145.1	null	-	-	2.4916895078841317
822	600	YPO0613	CAL19290.1	null	-	-	2.491528157940743
823	277	YPO0281	CAL18967.1	null	hmuT	-	2.4903313553097304
824	1727	YPO1776	CAL20417.1	null	dbpA	-	2.490290338702724
825	2365	YPO2428	CAL21055.1	null	pheT	-	2.490284647169043
826	2679	YPO2750	CAL21369.1	null	-	-	2.490133268889973
827	2930	YPO3017	CAL21620.1	null	-	-	2.4899142893005712
828	4115	YPO_RS00580	WP_002211779.1	null	-	-	2.488717211573342
829	73	YPO0074	CAL18763.1	null	cpxR	-	2.4881185661330965
830	4199	YPO_RS01000	WP_002211767.1	null	-	-	2.488033897259261
831	3589	YPO3692	CAL22279.1	null	pmbA	-	2.48717341353952
832	3607	YPO3710	CAL22297.1	null	malM	-	2.48702593341046
833	1209	YPO1242	CAL19899.1	null	-	-	2.4838378979107048
834	3568	YPO3669	CAL22258.1	null	cafA	-	2.4825331888855704
835	529	YPO0539	CAL19219.1	null	ilvI	-	2.4824413353392707
836	3096	YPO3191	CAL21786.1	null	tgt	-	2.4823969856850194
837	4000	YPO4122	CAL22690.1	null	atpG	-	2.481997884827104
838	1394	YPO1433	CAL20084.1	null	-	-	2.48162375148428
839	3205	YPO3304	CAL21895.1	null	csrA	-	2.4815988688882773
840	2338	YPO2400	CAL21028.1	null	-	-	2.4814161241837907
841	90	YPO0091	CAL18780.1	null	glpF	-	2.4807169252695727
842	4161	YPO_RS00810	WP_002213135.1	null	-	-	2.4806203965237366
843	3181	YPO3278	CAL21871.1	null	yfiO	-	2.478831986619863
844	4126	YPO_RS00635	WP_000176291.1	null	-	-	2.478781071366872
845	694	YPO0710	CAL19384.1	null	fliN	-	2.4779927345585606
846	3310	YPO3411	CAL22000.1	null	speE	-	2.477843574210315
847	3735	YPO3838	CAL22425.1	null	-	-	2.4777831148192306
848	2478	YPO2543	CAL21168.1	null	nuoN	-	2.4765556779945457
849	350	YPO0358	CAL19040.1	null	b4152	-	2.4763245712550304
850	3140	YPO3236	CAL21830.1	null	nqr5	-	2.4750200819767776
851	2550	YPO2617	CAL21240.1	null	ybeX	-	2.474077100216542
852	1150	YPO1176	CAL19840.1	null	pbpG	-	2.4739484637972864
853	814	YPO0834	CAL19504.1	null	manX	-	2.473727921353256
854	2366	YPO2429	CAL21056.1	null	pheS	-	2.473682568519194
855	749	YPO0767	CAL19439.1	null	gntP	-	2.473121408544877
856	3148	YPO3244	CAL21838.1	null	yafH	-	2.47197400081417
857	87	YPO0088	CAL18777.1	null	fpr	-	2.4716039592733594
858	980	YPO1004	CAL19670.1	null	yapH	-	2.471460872550548
859	1112	YPO1137	CAL19802.1	null	galA	-	2.4713327091925157
860	467	YPO0477	CAL19157.1	null	b0029	-	2.470994971585688
861	1210	YPO1243	CAL19900.1	null	-	-	2.4705260410734216
862	3231	YPO3330	CAL21921.1	null	-	-	2.470075202285002
863	2887	YPO2973	CAL21577.1	null	-	-	2.4687129193649646
864	1995	YPO2050	CAL20685.1	null	-	-	2.467981825086784
865	177	YPO0182	CAL18867.1	null	ssiA	-	2.466249357148935
866	650	YPO0663	CAL19340.1	null	hasF	-	2.465675789658591
867	3259	YPO3360	CAL21949.1	null	b2746	-	2.465609769222626
868	1125	YPO1151	CAL19815.1	null	bioB	-	2.465505511790858
869	2493	YPO2558	CAL21183.1	null	aat	-	2.465406442947941
870	3097	YPO3192	CAL21787.1	null	queA	-	2.4649347426407493
871	279	YPO0283	CAL18969.1	null	hmuR	-	2.4646348182080757
872	176	YPO0181	CAL18866.1	null	-	-	2.4644724849635877
873	3544	YPO3646	CAL22234.1	null	pcp	-	2.462845705762029
874	4139	YPO_RS00700	WP_002211802.1	null	-	-	2.462588460611275
875	2904	YPO2990	CAL21594.1	null	zipA	-	2.4613519825172774
876	1549	YPO1594	CAL20239.1	null	-	-	2.461326492235607
877	3411	YPO3513	CAL22101.1	null	cel	-	2.4610653613902205
878	3043	YPO3138	CAL21733.1	null	ymoA	-	2.460497640499258
879	3346	YPO3447	CAL22036.1	null	-	-	2.460182971301031
880	109	YPO0112	CAL18799.1	null	-	-	2.4598304434016423
881	668	YPO0682	CAL19358.1	null	-	-	2.458953408268695
882	2552	YPO2619	CAL21242.1	null	-	-	2.458897761163424
883	2015	YPO2070	CAL20705.1	null	-	-	2.458829993001308
884	2973	YPO3061	CAL21663.1	null	dapX	-	2.4583944012659296
885	1534	YPO1579	CAL20224.1	null	-	-	2.456185911507845
886	2514	YPO2581	CAL21204.1	null	-	-	2.455189155017532
887	1565	YPO1610	CAL20255.1	null	-	-	2.451835362711304
888	3370	YPO3472	CAL22060.1	null	-	-	2.4514516134360735
889	2965	YPO3053	CAL21655.1	null	dapE	-	2.44975587421669
890	3703	YPO3807	CAL22393.1	null	livH	-	2.44967389963787
891	3730	YPO3833	CAL22420.1	null	recQ	-	2.4494478039629843
892	3845	YPO3954	CAL22535.1	null	gntM	-	2.4491679269878315
893	2845	YPO2927	CAL21535.1	null	fdx	-	2.4484182980570615
894	3139	YPO3235	CAL21829.1	null	nqr6	-	2.4482394911927123
895	3618	YPO3721	CAL22308.1	null	-	-	2.447166472984854
896	536	YPO0547	CAL19226.1	null	-	-	2.446635728081396
897	566	YPO0576	CAL19256.1	null	exuR	-	2.446316650838046
898	1100	YPO1124	CAL19790.1	null	tolB	-	2.4452245130256287
899	1688	YPO1736	CAL20378.1	null	-	-	2.4451014279390746
900	3047	YPO3142	CAL21737.1	null	amtB	-	2.445043926013218
901	1499	YPO1543	CAL20189.1	null	hisF	-	2.4446780982136507
902	1686	YPO1734	CAL20376.1	null	-	-	2.44446982832687
903	1782	YPO1831	CAL20472.1	null	fla AI	-	2.4433001185903063
904	2014	YPO2069	CAL20704.1	null	-	-	2.4430991035642444
905	2856	YPO2939	CAL21546.1	null	-	-	2.4417328096644626
906	3195	YPO3294	CAL21885.1	null	rimM	-	2.441188309201879
907	448	YPO0459	CAL19138.1	null	thrA	-	2.441012863042863
908	1157	YPO1183	CAL19847.1	null	-	-	2.44082543355439
909	2615	YPO2686	CAL21305.1	null	pgm	-	2.4403275123166916
910	1791	YPO1841	CAL20481.1	null	flaV	-	2.437763253040038
911	2940	YPO3028	CAL21630.1	null	-	-	2.4368032089101823
912	3733	YPO3836	CAL22423.1	null	rarD	-	2.436350826534588
913	2155	YPO2216	CAL20845.1	null	sohB	-	2.4359859417278233
914	2962	YPO3050	CAL21652.1	null	-	-	2.4352728894659403
915	1801	YPO1851	CAL20491.1	null	poaA	-	2.435059189623821
916	2313	YPO2375	CAL21003.1	null	-	-	2.4347044915043927
917	636	YPO0649	CAL19326.1	null	bacA	-	2.4337973210936807
918	2926	YPO3013	CAL21616.1	null	cysW	-	2.43341881555779
919	1747	YPO1797	CAL20437.1	null	flgM	-	2.432911413155997
920	697	YPO0713	CAL19387.1	null	fliE	-	2.43256319382244
921	3536	YPO3638	CAL22226.1	null	-	-	2.432339741831783
922	2196	YPO2259	CAL20886.1	null	-	-	2.432120130731419
923	1376	YPO1414	CAL20066.1	null	pepN	-	2.431726021058724
924	2669	YPO2740	CAL21359.1	null	ccmG	-	2.430472449352997
925	1322	YPO1360	CAL20012.1	null	hcp	-	2.4304662518607243
926	3773	YPO3877	CAL22463.1	null	-	-	2.4300202412442795
927	3738	YPO3841	CAL22428.1	null	mutU	-	2.426637289649438
928	4128	YPO_RS00645	WP_002211790.1	null	-	-	2.4264750642982604
929	3033	YPO3128	CAL21723.1	null	-	-	2.426133352803243
930	766	YPO0784	CAL19456.1	null	lgt	-	2.4258109675316253
931	824	YPO0844	CAL19514.1	null	agaY	-	2.4237330339350245
932	1031	YPO1056	CAL19721.1	null	lpxA	-	2.4230215990314443
933	2267	YPO2329	CAL20957.1	null	hslI	-	2.4213271107461622
934	887	YPO0910	CAL19577.1	null	pepP	-	2.4196220976731952
935	3631	YPO3734	CAL22321.1	null	hemE	-	2.418758726533063
936	2537	YPO2604	CAL21227.1	null	mrdA	-	2.4178303978046416
937	3511	YPO3613	CAL22201.1	null	-	-	2.4175100257824376
938	395	YPO0404	CAL19085.1	null	-	-	2.4169401252664517
939	113	YPO0116	CAL18803.1	null	metL	-	2.416536056008947
940	59	YPO0059	CAL18749.1	null	kbl	-	2.4163176259101453
941	1326	YPO1364	CAL20016.1	null	-	-	2.4159358823561434
942	3570	YPO3671	CAL22260.1	null	-	-	2.415433882814864
943	3029	YPO3123	CAL21719.1	null	apt	-	2.4148268343689794
944	2494	YPO2559	CAL21184.1	null	-	-	2.414763823418281
945	3997	YPO4119	CAL22687.1	null	glmU	-	2.414743681254836
946	2620	YPO2691	CAL21310.1	null	kdpB	-	2.4134302241347343
947	3265	YPO3366	CAL21955.1	null	cysD	-	2.413047396503251
948	1380	YPO1418	CAL20070.1	null	-	-	2.412861887062515
949	3682	YPO3786	CAL22372.1	null	udp	-	2.410817009829778
950	3178	YPO3275	CAL21868.1	null	clpB	-	2.410137559167902
951	248	YPO0254	CAL18938.1	null	gltP	-	2.4101003919943205
952	2672	YPO2743	CAL21362.1	null	vacJ	-	2.4098700062904723
953	1375	YPO1413	CAL20065.1	null	pncB	-	2.4098343581897046
954	3662	YPO3765	CAL22352.1	null	pepQ	-	2.4073658339766872
955	537	YPO0548	CAL19227.1	null	ftsL	-	2.406791586272512
956	140	YPO0144	CAL18830.1	null	-	-	2.40641346052417
957	844	YPO0865	CAL19534.1	null	-	-	2.4053260382184987
958	2297	YPO2359	CAL20987.1	null	sapF	-	2.4050461461413466
959	1408	YPO1447	CAL20098.1	null	-	-	2.404936004097404
960	586	YPO0596	CAL19276.1	null	terX	-	2.4046915243778764
961	3080	YPO3175	CAL21770.1	null	xseB	-	2.403822748436795
962	3636	YPO3739	CAL22326.1	null	thiC	-	2.402579528391553
963	2896	YPO2982	CAL21586.1	null	mntH	-	2.402470584793602
964	3126	YPO3222	CAL21816.1	null	proB	-	2.4022595679732373
965	1593	YPO1638	CAL20283.1	null	asuE	-	2.402021455040561
966	325	YPO0331	CAL19015.1	null	-	-	2.4017052541897295
967	3668	YPO3771	CAL22358.1	null	hemB	-	2.4011724179039424
968	3483	YPO3586	CAL22173.1	null	-	-	2.400895178233053
969	3445	YPO3547	CAL22135.1	null	-	-	2.4003419871835656
970	4165	YPO_RS00830	WP_050551281.1	null	-	-	2.3999788631986454
971	3809	YPO3914	CAL22499.1	null	sth	-	2.3998045647563853
972	2174	YPO2234	CAL20864.1	null	cstA	-	2.3983867518185864
973	2559	YPO2626	CAL21249.1	null	nagA	-	2.3978254688568947
974	3520	YPO3622	CAL22210.1	null	-	-	2.396515105600635
975	3271	YPO3372	CAL21961.1	null	cysJ	-	2.3965076684338715
976	3283	YPO3384	CAL21973.1	null	mtn	-	2.39623638337539
977	709	YPO0725	CAL19399.1	null	flgE	-	2.396164680737942
978	2702	YPO2773	CAL21392.1	null	ubiX	-	2.3944902132407915
979	4124	YPO_RS00625	WP_002211787.1	null	-	-	2.393892648977375
980	888	YPO0911	CAL19578.1	null	-	-	2.3937361088698244
981	3803	YPO3908	CAL22493.1	null	-	-	2.3934980430262356
982	2809	YPO2888	CAL21499.1	null	-	-	2.3932222593623296
983	2886	YPO2972	CAL21576.1	null	-	-	2.392705389521341
984	1102	YPO1126	CAL19792.1	null	-	-	2.3914427688052946
985	669	YPO0683	CAL19359.1	null	-	-	2.3905138854514028
986	3614	YPO3717	CAL22304.1	null	yjbA	-	2.3882695401030998
987	1779	YPO1828	CAL20469.1	null	fla AII.3	-	2.3880454956819874
988	1038	YPO1063	CAL19728.1	null	-	-	2.3878085409517116
989	1697	YPO1745	CAL20387.1	null	-	-	2.3875606611688975
990	1543	YPO1588	CAL20233.1	null	-	-	2.3869040259321825
991	1496	YPO1540	CAL20186.1	null	galF	-	2.3867325953800678
992	3069	YPO3164	CAL21759.1	null	cyoA	-	2.3861190209207934
993	3976	YPO4097	CAL22666.1	null	dnaA	-	2.3852139690780167
994	4125	YPO_RS00630	WP_002211788.1	null	-	-	2.385109855047184
995	2800	YPO2879	CAL21490.1	null	aarC	-	2.3850501036055487
996	662	YPO0676	CAL19352.1	null	-	-	2.3849853340595923
997	1465	YPO1509	CAL20155.1	null	mglC	-	2.3842951100092185
998	1294	YPO1331	CAL19984.1	null	potF	-	2.3842332040143703
999	1355	YPO1393	CAL20045.1	null	himD	-	2.384162123439887
1000	643	YPO0656	CAL19333.1	null	-	-	2.382894819825717
1001	1546	YPO1591	CAL20236.1	null	rluC	-	2.382468724665908
1002	3821	YPO3928	CAL22511.1	null	argE	-	2.382271670577865
1003	1781	YPO1830	CAL20471.1	null	fla AII.1	-	2.382129543817566
1004	399	YPO0408	CAL19089.1	null	-	-	2.3820829322384762
1005	567	YPO0577	CAL19257.1	null	exuT	-	2.3815230819170132
1006	968	YPO0992	CAL19658.1	null	iucC	-	2.3812758864036465
1007	2752	YPO2829	CAL21442.1	null	purN	-	2.3802063756077403
1008	3378	YPO3480	CAL22068.1	null	-	-	2.3797558004902024
1009	4173	YPO_RS00870	WP_002211748.1	null	-	-	2.3795645753095784
1010	699	YPO0715	CAL19389.1	null	fla	-	2.3790182261166266
1011	17	YPO0017	CAL18707.1	null	polA	-	2.378231754039229
1012	3242	YPO3343	CAL21932.1	null	-	-	2.3769171415848147
1013	3000	YPO3088	CAL21690.1	null	-	-	2.3765223951897
1014	915	YPO0939	CAL19605.1	null	-	-	2.375405716455641
1015	4168	YPO_RS00845	WP_002211744.1	null	-	-	2.3752295542987354
1016	3062	YPO3157	CAL21752.1	null	clpP	-	2.375109186509186
1017	1825	YPO1875	CAL20515.1	null	-	-	2.3747830895887816
1018	3170	YPO3267	CAL21860.1	null	emrA	-	2.3747375990555524
1019	3144	YPO3240	CAL21834.1	null	nqr1	-	2.3743797662150294
1020	2578	YPO2647	CAL21268.1	null	proV	-	2.3735540405958484
1021	2553	YPO2620	CAL21243.1	null	miaB	-	2.372621061838719
1022	2022	YPO2077	CAL20712.1	null	minD	-	2.3724596253904164
1023	540	YPO0551	CAL19230.1	null	mra	-	2.3714385294959603
1024	3879	YPO3989	CAL22569.1	null	-	-	2.370202813040612
1025	2639	YPO2710	CAL21329.1	null	nadB	-	2.370001025285809
1026	2147	YPO2208	CAL20837.1	null	trpE	-	2.3699349090748614
1027	3369	YPO3471	CAL22059.1	null	-	-	2.3695326811934474
1028	3107	YPO3202	CAL21797.1	null	brnQ	-	2.369073168356695
1029	3484	YPO3587	CAL22174.1	null	npr	-	2.3688456117714387
1030	3968	YPO4089	CAL22658.1	null	-	-	2.3659566890528554
1031	372	YPO0380	CAL19062.1	null	rnr	-	2.3650223158305868
1032	3583	YPO3685	CAL22273.1	null	yhcQ	-	2.3648446047039187
1033	2631	YPO2702	CAL21321.1	null	-	-	2.364675088323328
1034	3975	YPO4096	CAL22665.1	null	dnaN	-	2.363640699671396
1035	2481	YPO2546	CAL21171.1	null	nuoK	-	2.363274144077073
1036	2844	YPO2926	CAL21534.1	null	-	-	2.3625327821069884
1037	2696	YPO2767	CAL21386.1	null	dedA	-	2.3622425475878828
1038	412	YPO0421	CAL19102.1	null	-	-	2.362006180247946
1039	3905	YPO4017	CAL22595.1	null	hutU	-	2.361702006857591
1040	1008	YPO1033	CAL19698.1	null	-	-	2.3614782123433464
1041	3048	YPO3143	CAL21738.1	null	glnK	-	2.3614612257224685
1042	3305	YPO3406	CAL21995.1	null	yadG	-	2.3606089433136135
1043	2347	YPO2409	CAL21037.1	null	pps	-	2.3597883980644196
1044	2667	YPO2738	CAL21357.1	null	ccmE	-	2.3587349158313073
1045	1278	YPO1315	CAL19968.1	null	-	-	2.35843514078352
1046	1742	YPO1791	CAL20432.1	null	flhA	-	2.3583192413540224
1047	2337	YPO2399	CAL21027.1	null	-	-	2.3580074390220322
1048	936	YPO0960	CAL19626.1	null	speC	-	2.357613325058858
1049	2146	YPO2207	CAL20836.1	null	trpG	-	2.3567166462606797
1050	772	YPO0790	CAL19462.1	null	tas	-	2.352858550326309
1051	2730	YPO2806	CAL21420.1	null	-	-	2.352478836811633
1052	1199	YPO1232	CAL19889.1	null	dinI	-	2.3521941970390614
1053	2096	YPO2155	CAL20786.1	null	-	-	2.351581749077206
1054	2551	YPO2618	CAL21241.1	null	-	-	2.350934172406723
1055	2144	YPO2205	CAL20834.1	null	trpC	-	2.3497202377587225
1056	117	YPO0120	CAL18807.1	null	glpR	-	2.3494504027473972
1057	3663	YPO3766	CAL22353.1	null	fadB	-	2.3491048547756366
1058	318	YPO0324	CAL19008.1	null	b4058	-	2.3490778696813823
1059	1783	YPO1832	CAL20473.1	null	-	-	2.3487541851161065
1060	3375	YPO3477	CAL22065.1	null	-	-	2.3480381526540874
1061	3471	YPO3573	CAL22161.1	null	yrbD	-	2.34785786898029
1062	2765	YPO2843	CAL21455.1	null	-	-	2.3465656318776875
1063	1383	YPO1421	CAL20073.1	null	pqiB	-	2.346329899248481
1064	2170	YPO2230	CAL20860.1	null	araD	-	2.345354750461814
1065	1461	YPO1505	CAL20151.1	null	folE	-	2.34427527859763
1066	2801	YPO2880	CAL21491.1	null	yfgA	-	2.3432986951976504
1067	3094	YPO3189	CAL21784.1	null	secD	-	2.3431980129431462
1068	3392	YPO3494	CAL22082.1	null	p35	-	2.342616366437877
1069	1635	YPO1681	CAL20325.1	null	cheZ	-	2.3420949562873825
1070	2595	YPO2666	CAL21285.1	null	ureB	-	2.341994964351458
1071	3537	YPO3639	CAL22227.1	null	yghU	-	2.3419906653519798
1072	1600	YPO1645	CAL20290.1	null	-	-	2.340402281591452
1073	1000	YPO1025	CAL19690.1	null	-	-	2.339846576944596
1074	3759	YPO3862	CAL22449.1	null	rffG	-	2.3391689698592675
1075	155	YPO0159	CAL18845.1	null	nirC	-	2.3387514667451232
1076	1179	YPO1208	CAL19869.1	null	-	-	2.338707871905982
1077	2762	YPO2840	CAL21452.1	null	-	-	2.3383735146383997
1078	3453	YPO3555	CAL22143.1	null	arcB	-	2.338042425387304
1079	4194	YPO_RS00975	WP_002216410.1	null	caf1	-	2.3371420770849145
1080	432	YPO0442	CAL19122.1	null	b4388	-	2.336961375588079
1081	2423	YPO2485	CAL21113.1	null	-	-	2.3367134313928384
1082	420	YPO0429	CAL19110.1	null	b4373	-	2.336371786987987
1083	1895	YPO1947	CAL20585.1	null	-	-	2.3359588607591406
1084	1586	YPO1631	CAL20276.1	null	pepT	-	2.33590748113909
1085	639	YPO0652	CAL19329.1	null	-	-	2.3346930131030903
1086	3736	YPO3839	CAL22426.1	null	-	-	2.334084938740152
1087	3732	YPO3835	CAL22422.1	null	-	-	2.3336427804194284
1088	1726	YPO1775	CAL20416.1	null	purT	-	2.333469058580012
1089	1058	YPO1082	CAL19748.1	null	dnaQ	-	2.3334507690798163
1090	38	YPO0038	CAL18728.1	null	spoT	-	2.333174733031053
1091	3397	YPO3499	CAL22087.1	null	secG	-	2.3330081234760662
1092	297	YPO0301	CAL18987.1	null	-	-	2.3320077160730253
1093	2449	YPO2511	CAL21139.1	null	-	-	2.331772451322024
1094	1195	YPO1226	CAL19885.1	null	-	-	2.331317215347542
1095	1343	YPO1381	CAL20033.1	null	act	-	2.330332858073603
1096	148	YPO0152	CAL18838.1	null	aroB	-	2.3301693568858153
1097	2607	YPO2678	CAL21297.1	null	celA	-	2.3296106279142403
1098	3300	YPO3401	CAL21990.1	null	panB	-	2.327701034203881
1099	820	YPO0840	CAL19510.1	null	-	-	2.327643413960064
1100	2185	YPO2246	CAL20875.1	null	-	-	2.327254156953184
1101	2818	YPO2897	CAL21508.1	null	-	-	2.327037868970884
1102	2273	YPO2335	CAL20963.1	null	-	-	2.3266665081032296
1103	930	YPO0954	CAL19620.1	null	mltC	-	2.3266046372669202
1104	4109	YPO_RS00550	WP_002211775.1	null	-	-	2.326369205017676
1105	2440	YPO2502	CAL21130.1	null	gutB	-	2.32597488488481
1106	3232	YPO3331	CAL21922.1	null	-	-	2.325738299677898
1107	354	YPO0362	CAL19044.1	null	b4155	-	2.3252741242416595
1108	19	YPO0019	CAL18709.1	null	-	-	2.325121954268728
1109	2102	YPO2161	CAL20792.1	null	ansA	-	2.3247924528177717
1110	397	YPO0406	CAL19087.1	null	-	-	2.323846700349781
1111	2431	YPO2493	CAL21121.1	null	-	-	2.323747574046998
1112	1149	YPO1175	CAL19839.1	null	-	-	2.3235226411399648
1113	719	YPO0735	CAL19409.1	null	-	-	2.322589636850815
1114	3691	YPO3795	CAL22381.1	null	ugpA	-	2.321943810241601
1115	3365	YPO3467	CAL22055.1	null	-	-	2.3217318498676387
1116	1753	YPO1803	CAL20443.1	null	fla FVI	-	2.321513066578373
1117	3890	YPO4001	CAL22580.1	null	dppC	-	2.3213488010235075
1118	3748	YPO3851	CAL22438.1	null	hemX	-	2.321327915583821
1119	2530	YPO2597	CAL21220.1	null	tatE	-	2.3208972797779945
1120	164	YPO0168	CAL18854.1	null	-	-	2.320640672530483
1121	2180	YPO2241	CAL20870.1	null	-	-	2.319754951310064
1122	601	YPO0614	CAL19291.1	null	-	-	2.31951380380322
1123	2680	YPO2751	CAL21370.1	null	aroC	-	2.3186986132514535
1124	1705	YPO1753	CAL20395.1	null	fcuA	-	2.318578015291061
1125	320	YPO0326	CAL19010.1	null	-	-	2.3182580267237087
1126	62	YPO0063	CAL18752.1	null	-	-	2.318237967293985
1127	47	YPO0047	CAL18737.1	null	dnaS	-	2.316909230813195
1128	2517	YPO2584	CAL21207.1	null	-	-	2.3160695129651203
1129	2674	YPO2745	CAL21364.1	null	-	-	2.315996953722872
1130	747	YPO0764	CAL19437.1	null	-	-	2.315230118528885
1131	3532	YPO3634	CAL22222.1	null	-	-	2.3144003129351116
1132	141	YPO0145	CAL18831.1	null	b3396	-	2.314112723155897
1133	358	YPO0366	CAL19048.1	null	b4162	-	2.313374405100692
1134	237	YPO0244	CAL18927.1	null	-	-	2.3131199008866603
1135	1270	YPO1307	CAL19960.1	null	-	-	2.3129411426965376
1136	1276	YPO1313	CAL19966.1	null	-	-	2.3119905261144322
1137	2920	YPO3007	CAL21610.1	null	-	-	2.3111416649279017
1138	2516	YPO2583	CAL21206.1	null	-	-	2.3107714353987134
1139	2357	YPO2420	CAL21047.1	null	-	-	2.310636388243555
1140	1735	YPO1784	CAL20425.1	null	-	-	2.310285072504198
1141	3888	YPO3999	CAL22578.1	null	dppE	-	2.310229642592643
1142	1530	YPO1575	CAL20220.1	null	-	-	2.309595265342129
1143	3745	YPO3848	CAL22435.1	null	cya	-	2.3095554545394794
1144	3377	YPO3479	CAL22067.1	null	-	-	2.307685719596063
1145	173	YPO0178	CAL18863.1	null	prk	-	2.3071977903871863
1146	806	YPO0824	CAL19496.1	null	-	-	2.307197008381359
1147	1842	YPO1894	CAL20532.1	null	-	-	2.3069176368818707
1148	3160	YPO3257	CAL21850.1	null	-	-	2.306587193911085
1149	3534	YPO3636	CAL22224.1	null	-	-	2.3063506666164235
1150	3466	YPO3568	CAL22156.1	null	degS	-	2.3061415327671044
1151	2566	YPO2634	CAL21256.1	null	fur	-	2.305973538333634
1152	2238	YPO2300	CAL20928.1	null	fnr	-	2.305055982229905
1153	2324	YPO2386	CAL21014.1	null	sodB	-	2.3049487235570907
1154	1666	YPO1713	CAL20356.1	null	ogl	-	2.3047720107894714
1155	3247	YPO3348	CAL21937.1	null	-	-	2.3043922571569926
1156	2988	YPO3076	CAL21678.1	null	purE	-	2.3041938878974593
1157	451	YPO0462	CAL19141.1	null	-	-	2.3040480545069024
1158	825	YPO0845	CAL19515.1	null	-	-	2.3037539032491092
1159	2479	YPO2544	CAL21169.1	null	nuoM	-	2.303038330122603
1160	3664	YPO3767	CAL22354.1	null	fadA	-	2.3028140680090448
1161	984	YPO1008	CAL19674.1	null	-	-	2.302785900008051
1162	266	YPO0270	CAL18956.1	null	-	-	2.3026764817819996
1163	2097	YPO2156	CAL20787.1	null	-	-	2.30236274525119
1164	1140	YPO1166	CAL19830.1	null	betB	-	2.3012967467095105
1165	2998	YPO3086	CAL21688.1	null	ybaR	-	2.3008639808592557
1166	3594	YPO3697	CAL22284.1	null	treB	-	2.3006470834455572
1167	1135	YPO1161	CAL19825.1	null	chlA4	-	2.300393085986999
1168	2833	YPO2914	CAL21523.1	null	-	-	2.3000950447417763
1169	222	YPO0229	CAL18912.1	null	prlA	-	2.3000508036336407
1170	1406	YPO1445	CAL20096.1	null	-	-	2.3000389307713403
1171	357	YPO0365	CAL19047.1	null	-	-	2.299862167233812
1172	593	YPO0606	CAL19283.1	null	yapF	-	2.2998476326981
1173	3313	YPO3414	CAL22003.1	null	-	-	2.29867083083091
1174	1269	YPO1306	CAL19959.1	null	nfo	-	2.2984957474948446
1175	3480	YPO3582	CAL22170.1	null	glnF	-	2.296838058915093
1176	3820	YPO3927	CAL22510.1	null	argC	-	2.2966858098520695
1177	42	YPO0042	CAL18732.1	null	-	-	2.2965959866750016
1178	3320	YPO3421	CAL22010.1	null	aroP	-	2.2957978344771157
1179	1352	YPO1390	CAL20042.1	null	aroA	-	2.2954938256102615
1180	3812	YPO3917	CAL22502.1	null	-	-	2.295053360405565
1181	3609	YPO3712	CAL22299.1	null	malK	-	2.2947270460470452
1182	373	YPO0381	CAL19063.1	null	-	-	2.2946287852120166
1183	2010	YPO2065	CAL20700.1	null	hexR	-	2.2945048451245156
1184	3143	YPO3239	CAL21833.1	null	nqr2	-	2.2943680523263943
1185	4103	YPO_RS00520	WP_002211769.1	null	-	-	2.2936771113098855
1186	3074	YPO3169	CAL21764.1	null	yajR	-	2.2932723523988083
1187	1114	YPO1139	CAL19804.1	null	galD	-	2.2930948699280567
1188	2320	YPO2382	CAL21010.1	null	rnt	-	2.2930676654930613
1189	3081	YPO3176	CAL21771.1	null	ispA	-	2.292850564952315
1190	2258	YPO2320	CAL20948.1	null	-	-	2.2926309257209763
1191	1122	YPO1148	CAL19812.1	null	-	-	2.2917477408396767
1192	3358	YPO3460	CAL22048.1	null	phnJ	-	2.291509043473996
1193	1036	YPO1061	CAL19726.1	null	-	-	2.2911417321265826
1194	3990	YPO4112	CAL22680.1	null	-	-	2.2898129815517203
1195	2007	YPO2062	CAL20697.1	null	-	-	2.2893066509700515
1196	247	YPO0253	CAL18937.1	null	acs	-	2.289069141222366
1197	1659	YPO1706	CAL20349.1	null	htpX	-	2.2879674700915067
1198	1844	YPO1896	CAL20534.1	null	-	-	2.287890002593327
1199	2989	YPO3077	CAL21679.1	null	purK	-	2.287591108736996
1200	4023	YPO_RS00120	WP_002229770.1	null	-	-	2.286161380008495
1201	1402	YPO1441	CAL20092.1	null	mgsA	-	2.285545792959117
1202	1542	YPO1587	CAL20232.1	null	b1062	-	2.284677102606972
1203	1057	YPO1081	CAL19747.1	null	dasF	-	2.284580820294429
1204	3981	YPO4103	CAL22671.1	null	thdF	-	2.2845564374159677
1205	1581	YPO1626	CAL20271.1	null	lolC	-	2.2842643357492465
1206	3380	YPO3482	CAL22070.1	null	-	-	2.2836456711567146
1207	2103	YPO2162	CAL20793.1	null	sppA	-	2.283210311911051
1208	1229	YPO1262	CAL19919.1	null	-	-	2.2825998040880293
1209	2681	YPO2752	CAL21371.1	null	mepA	-	2.282599074147338
1210	2415	YPO2477	CAL21105.1	null	-	-	2.2821715772651183
1211	3881	YPO3991	CAL22571.1	null	-	-	2.2818621649950863
1212	3613	YPO3716	CAL22303.1	null	malG	-	2.2800983598079947
1213	2453	YPO2515	CAL21143.1	null	-	-	2.27975471034611
1214	442	YPO0453	CAL19132.1	null	rtrY	-	2.279617420484632
1215	1123	YPO1149	CAL19813.1	null	-	-	2.2791091563071046
1216	867	YPO0890	CAL19557.1	null	recJ	-	2.278901405504019
1217	3690	YPO3794	CAL22380.1	null	ugpE	-	2.2786301985258754
1218	3477	YPO3579	CAL22167.1	null	yrbK	-	2.278043504834107
1219	67	YPO0068	CAL18757.1	null	gpsA	-	2.2778577173040335
1220	2428	YPO2490	CAL21118.1	null	-	-	2.2774778085118785
1221	659	YPO0672	CAL19349.1	null	parF	-	2.277348863589746
1222	2364	YPO2427	CAL21054.1	null	hid	-	2.277314170807103
1223	390	YPO0399	CAL19080.1	null	-	-	2.2770620845787017
1224	2361	YPO2424	CAL21051.1	null	btuE	-	2.277027094632089
1225	3279	YPO3380	CAL21969.1	null	relA	-	2.2769821459648774
1226	1050	YPO1074	CAL19740.1	null	-	-	2.276967702493227
1227	3851	YPO3960	CAL22541.1	null	-	-	2.276630398951944
1228	1049	YPO1073	CAL19739.1	null	abc	-	2.275540544252847
1229	2091	YPO2149	CAL20781.1	null	-	-	2.2735535967793297
1230	2166	YPO2226	CAL20856.1	null	-	-	2.273458492794874
1231	698	YPO0714	CAL19388.1	null	fliF	-	2.2733905240382737
1232	1579	YPO1624	CAL20269.1	null	ycfJ	-	2.272549330456028
1233	3693	YPO3797	CAL22383.1	null	-	-	2.2724499036000547
1234	2813	YPO2892	CAL21503.1	null	hsc	-	2.2720865241183805
1235	2141	YPO2202	CAL20831.1	null	-	-	2.271991437103829
1236	3359	YPO3461	CAL22049.1	null	phnK	-	2.2717147184080977
1237	1982	YPO2037	CAL20672.1	null	-	-	2.2711162545399493
1238	1117	YPO1143	CAL19807.1	null	modE	-	2.271036016455596
1239	431	YPO0441	CAL19121.1	null	smp	-	2.2699672419982666
1240	3884	YPO3994	CAL22574.1	null	pelY	-	2.269088214783857
1241	595	YPO0608	CAL19285.1	null	-	-	2.2669589986627
1242	3234	YPO3333	CAL21924.1	null	sgbU	-	2.266422483180644
1243	3071	YPO3166	CAL21761.1	null	cyoC	-	2.2663866148520238
1244	3739	YPO3842	CAL22429.1	null	-	-	2.2659616610544613
1245	34	YPO0034	CAL18724.1	null	-	-	2.265892793978976
1246	152	YPO0156	CAL18842.1	null	gph	-	2.2657743862077435
1247	2913	YPO2999	CAL21603.1	null	-	-	2.2639248584573743
1248	149	YPO0153	CAL18839.1	null	-	-	2.2636110507707667
1249	3207	YPO3306	CAL21897.1	null	oraA	-	2.263378695811581
1250	361	YPO0369	CAL19051.1	null	-	-	2.262970647885274
1251	1975	YPO2029	CAL20665.1	null	-	-	2.2629557193829326
1252	3427	YPO3529	CAL22117.1	null	amtA	-	2.262173667649195
1253	1357	YPO1395	CAL20047.1	null	msbA	-	2.2617393473131986
1254	165	YPO0169	CAL18855.1	null	pabA	-	2.261687480369978
1255	1295	YPO1332	CAL19985.1	null	potG	-	2.2612855778048195
1256	858	YPO0879	CAL19548.1	null	-	-	2.260462280728228
1257	2271	YPO2333	CAL20961.1	null	qacE	-	2.2604250876651526
1258	2770	YPO2848	CAL21460.1	null	yegN	-	2.259905484300823
1259	291	YPO0295	CAL18981.1	null	terA	-	2.2594963761240776
1260	714	YPO0730	CAL19404.1	null	flgI	-	2.2594583736521283
1261	3417	YPO3519	CAL22107.1	null	mpl	-	2.259421065255888
1262	1338	YPO1376	CAL20028.1	null	ftsK	-	2.2592106600215898
1263	2285	YPO2347	CAL20975.1	null	-	-	2.2588477515721923
1264	2151	YPO2212	CAL20841.1	null	-	-	2.2582978304711103
1265	2470	YPO2535	CAL21160.1	null	-	-	2.2578228375601657
1266	289	YPO0293	CAL18979.1	null	-	-	2.257602177861298
1267	2489	YPO2554	CAL21179.1	null	nuoB	-	2.257453570207817
1268	1227	YPO1260	CAL19917.1	null	-	-	2.256133593981341
1269	2124	YPO2184	CAL20814.1	null	oppC	-	2.255763267937387
1270	2109	YPO2168	CAL20799.1	null	xth	-	2.2547515241114113
1271	162	YPO0166	CAL18852.1	null	-	-	2.2545222383109116
1272	1186	YPO1215	CAL19876.1	null	pufX	-	2.253518864301439
1273	2214	YPO2276a	CAL20904.1	null	-	-	2.253426155627131
1274	2987	YPO3075	CAL21677.1	null	-	-	2.253349675980276
1275	2376	YPO2438	CAL21066.1	null	-	-	2.252834150251733
1276	3711	YPO3815	CAL22401.1	null	-	-	2.2528248211349893
1277	285	YPO0289	CAL18975.1	null	-	-	2.252624454856505
1278	2704	YPO2775	CAL21394.1	null	hisQ	-	2.250253116149366
1279	2142	YPO2203	CAL20832.1	null	trpA	-	2.2500515555407317
1280	2743	YPO2820	CAL21433.1	null	-	-	2.2498349251614025
1281	2893	YPO2979	CAL21583.1	null	-	-	2.248224547699549
1282	1480	YPO1524	CAL20170.1	null	b2066	-	2.2480899191539057
1283	1329	YPO1367	CAL20019.1	null	-	-	2.247985103913509
1284	1587	YPO1632	CAL20277.1	null	-	-	2.2476578985677604
1285	3021	YPO3115	CAL21711.1	null	ddhA	-	2.2474318326124396
1286	2950	YPO3038	CAL21640.1	null	napA	-	2.2472695445048103
1287	1959	YPO2012	CAL20649.1	null	-	-	2.2456753087431944
1288	2737	YPO2814	CAL21427.1	null	-	-	2.245292933808494
1289	1202	YPO1235	CAL19892.1	null	-	-	2.244897045048718
1290	3933	YPO4048	CAL22623.1	null	cmr	-	2.2439186013431534
1291	2970	YPO3058	CAL21660.1	null	-	-	2.2429461423037917
1292	2458	YPO2522	CAL21148.1	null	ybiB	-	2.2418823107001877
1293	3965	YPO4085	CAL22655.1	null	hslT	-	2.24133335889926
1294	2184	YPO2245	CAL20874.1	null	-	-	2.240743077373571
1295	1194	YPO1224	CAL19884.1	null	ampH	-	2.2401077216779406
1296	3940	YPO4056	CAL22630.1	null	fdoI	-	2.2399075037862866
1297	3972	YPO4093	CAL22662.1	null	-	-	2.239414722367609
1298	2460	YPO2524	CAL21150.1	null	menC	-	2.2392910117052085
1299	1104	YPO1128	CAL19794.1	null	pnuC	-	2.2391663390515335
1300	3216	YPO3315	CAL21906.1	null	rbsC	-	2.239104179738244
1301	2131	YPO2191	CAL20821.1	null	-	-	2.2390826988180503
1302	2159	YPO2219	CAL20849.1	null	cysB	-	2.2376689168132655
1303	3469	YPO3571	CAL22159.1	null	-	-	2.237622308267845
1304	1051	YPO1075	CAL19741.1	null	-	-	2.237207865172233
1305	1045	YPO1069	CAL19735.1	null	-	-	2.236536733547463
1306	3941	YPO4057	CAL22631.1	null	fdoH	-	2.236444150557505
1307	833	YPO0853	CAL19523.1	null	-	-	2.235957402445344
1308	1804	YPO1854	CAL20494.1	null	-	-	2.235888909443901
1309	159	YPO0163	CAL18849.1	null	-	-	2.2355201169315144
1310	1778	YPO1827	CAL20468.1	null	fla AIII	-	2.234523090050124
1311	1570	YPO1615	CAL20260.1	null	ycfO	-	2.2336589402229223
1312	322	YPO0328	CAL19012.1	null	b3902	-	2.2330308129252536
1313	2136	YPO2196	CAL20826.1	null	ispA	-	2.2327770792933066
1314	3708	YPO3812	CAL22398.1	null	ftsS	-	2.2321710752911565
1315	2508	YPO2573	CAL21198.1	null	-	-	2.232091452481194
1316	862	YPO0883	CAL19552.1	null	-	-	2.231657857339502
1317	3277	YPO3378	CAL21967.1	null	-	-	2.2298228912963003
1318	3343	YPO3444	CAL22033.1	null	-	-	2.2291621909624024
1319	2879	YPO2965	CAL21569.1	null	dmsA	-	2.2288886905217717
1320	2617	YPO2688	CAL21307.1	null	kdpE	-	2.2288503215654085
1321	433	YPO0443	CAL19123.1	null	b4389	-	2.227549298572848
1322	2890	YPO2976	CAL21580.1	null	-	-	2.2275391711629267
1323	2341	YPO2403	CAL21031.1	null	-	-	2.227207687888823
1324	2223	YPO2285	CAL20913.1	null	-	-	2.2265117324356525
1325	2053	YPO2109	CAL20743.1	null	-	-	2.226346662945388
1326	3717	YPO3820	CAL22407.1	null	-	-	2.2257143139865065
1327	804	YPO0822	CAL19494.1	null	-	-	2.2253250296419695
1328	604	YPO0617	CAL19294.1	null	-	-	2.2247744714324793
1329	311	YPO0316	CAL19001.1	null	-	-	2.224076426397136
1330	4005	YPO4127	CAL22695.1	null	atpB	-	2.2238830531969476
1331	3188	YPO3286	CAL21878.1	null	aroF	-	2.2235841382193375
1332	2239	YPO2301	CAL20929.1	null	-	-	2.223233671129
1333	777	YPO0795	CAL19467.1	null	galR	-	2.222432391667446
1334	1906	YPO1958	CAL20596.1	null	chaA	-	2.2222648143268366
1335	2061	YPO2117	CAL20751.1	null	-	-	2.2220687739377487
1336	1948	YPO2002	CAL20638.1	null	-	-	2.22151934918116
1337	3262	YPO3363	CAL21952.1	null	ygbE	-	2.2205859373526238
1338	730	YPO0746	CAL19420.1	null	motA	-	2.21939086979075
1339	4164	YPO_RS00825	WP_002425587.1	null	-	-	2.219327089956602
1340	2472	YPO2537	CAL21162.1	null	-	-	2.218928437631687
1341	2398	YPO2460	CAL21088.1	null	-	-	2.218323097311886
1342	932	YPO0956	CAL19622.1	null	-	-	2.217900317670276
1343	398	YPO0407	CAL19088.1	null	-	-	2.217479920107755
1344	57	YPO0057	CAL18747.1	null	rfaF	-	2.216303984516384
1345	2090	YPO2148	CAL20780.1	null	-	-	2.2154766523021046
1346	2542	YPO2609	CAL21232.1	null	rlpB	-	2.215225235147223
1347	4036	YPO_RS00185	WP_002212987.1	null	yopD	-	2.214861176766194
1348	323	YPO0329	CAL19013.1	null	b3903	-	2.2145626836029004
1349	3991	YPO4113	CAL22681.1	null	nmpA	-	2.214293671273886
1350	3519	YPO3621	CAL22209.1	null	-	-	2.213454680108849
1351	3535	YPO3637	CAL22225.1	null	-	-	2.2132392105787693
1352	114	YPO0117	CAL18804.1	null	metF	-	2.2127752990077663
1353	1289	YPO1326	CAL19979.1	null	-	-	2.21273063691539
1354	270	YPO0274	CAL18960.1	null	-	-	2.2127017569561596
1355	2729	YPO2805	CAL21419.1	null	-	-	2.2126104686102264
1356	3755	YPO3858	CAL22445.1	null	b3792	-	2.21226270079397
1357	3166	YPO3263	CAL21856.1	null	-	-	2.211845182480834
1358	2925	YPO3012	CAL21615.1	null	cysA	-	2.2118153428440332
1359	3424	YPO3526	CAL22114.1	null	-	-	2.211813587356081
1360	3381	YPO3483	CAL22071.1	null	-	-	2.211466942680258
1361	877	YPO0899	CAL19567.1	null	-	-	2.211398756753241
1362	835	YPO0855	CAL19525.1	null	-	-	2.211075612948196
1363	602	YPO0615	CAL19292.1	null	-	-	2.211045537318976
1364	528	YPO0538	CAL19218.1	null	-	-	2.21094830692583
1365	638	YPO0651	CAL19328.1	null	-	-	2.210598782717049
1366	1034	YPO1059	CAL19724.1	null	dnaE	-	2.2094306051682087
1367	2384	YPO2446	CAL21074.1	null	-	-	2.209389074446876
1368	454	YPO0465	CAL19144.1	null	-	-	2.2093692382356838
1369	1009	YPO1034	CAL19699.1	null	-	-	2.2093270124483686
1370	918	YPO0942	CAL19608.1	null	proC	-	2.208798521696795
1371	1511	YPO1556	CAL20201.1	null	-	-	2.208415221028346
1372	870	YPO0893	CAL19560.1	null	fldB	-	2.2082210806403477
1373	594	YPO0607	CAL19284.1	null	-	-	2.207755216558773
1374	1319	YPO1357	CAL20009.1	null	ltaA	-	2.2077358873182726
1375	934	YPO0958	CAL19624.1	null	mglA	-	2.2076194910459397
1376	2021	YPO2076	CAL20711.1	null	minE	-	2.2075704782352488
1377	2167	YPO2227	CAL20857.1	null	pyrF	-	2.207304619971971
1378	2597	YPO2668	CAL21287.1	null	ureE	-	2.207140868916478
1379	3141	YPO3237	CAL21831.1	null	nqr4	-	2.2060925409915813
1380	1583	YPO1628	CAL20273.1	null	lolE	-	2.205620413564748
1381	106	YPO0108	CAL18796.1	null	cytR	-	2.2055134300654826
1382	1430	YPO1472	CAL20120.1	null	-	-	2.2052349657404595
1383	1023	YPO1048	CAL19713.1	null	b0173	-	2.205165097794576
1384	260	YPO0265	CAL18950.1	null	-	-	2.204775000572799
1385	3449	YPO3551	CAL22139.1	null	-	-	2.204710732928247
1386	1405	YPO1444	CAL20095.1	null	-	-	2.20400283691212
1387	2511	YPO2577	CAL21201.1	null	-	-	2.203431420270436
1388	2997	YPO3085	CAL21687.1	null	cueR	-	2.2032552895512607
1389	411	YPO0420	CAL19101.1	null	-	-	2.2032189559349167
1390	415	YPO0424	CAL19105.1	null	-	-	2.2032094100714
1391	3339	YPO3440	CAL22029.1	null	-	-	2.203178037139507
1392	1616	YPO1661	CAL20306.1	null	mgtB	-	2.2031077679914914
1393	2889	YPO2975	CAL21579.1	null	-	-	2.20275592727519
1394	1464	YPO1508	CAL20154.1	null	mglA	-	2.202045866925885
1395	2389	YPO2451	CAL21079.1	null	-	-	2.201084880565057
1396	3497	YPO3599	CAL22187.1	null	clpB2	-	2.200677736285789
1397	3523	YPO3625	CAL22213.1	null	ssuD	-	2.200291150362126
1398	1627	YPO1672	CAL20317.1	null	-	-	2.1996999951171756
1399	2519	YPO2586	CAL21209.1	null	-	-	2.1995119322906156
1400	2424	YPO2486	CAL21114.1	null	-	-	2.1994881171786176
1401	4034	YPO_RS00175	WP_002229781.1	null	-	-	2.199407668032998
1402	3176	YPO3273	CAL21866.1	null	pss	-	2.1989283168639773
1403	1763	YPO1813	CAL20453.1	null	-	-	2.198380067070451
1404	2019	YPO2074	CAL20709.1	null	fadD	-	2.1980027956090074
1405	3921	YPO4035	CAL22611.1	null	-	-	2.19734093152958
1406	3173	YPO3270	CAL21863.1	null	trxC	-	2.197235366010759
1407	913	YPO0937	CAL19603.1	null	-	-	2.197142141240003
1408	2179	YPO2240	CAL20869.1	null	-	-	2.1965973927211486
1409	1501	YPO1545	CAL20191.1	null	hisH	-	2.1961582151179786
1410	481	YPO0491	CAL19171.1	null	apaG	-	2.1952281224226264
1411	2212	YPO2275	CAL20902.1	null	-	-	2.1951753964022704
1412	3874	YPO3984	CAL22564.1	null	yapE	-	2.1947277205451994
1413	3673	YPO3777	CAL22363.1	null	mtta2	-	2.194590039190662
1414	3223	YPO3322	CAL21913.1	null	-	-	2.1944232311791274
1415	1180	YPO1209	CAL19870.1	null	tyrP	-	2.193916450930539
1416	3729	YPO3832	CAL22419.1	null	rhtC	-	2.1938988907630375
1417	3509	YPO3611	CAL22199.1	null	-	-	2.193601025707856
1418	1962	YPO2015	CAL20652.1	null	-	-	2.1935353438284984
1419	2101	YPO2160	CAL20791.1	null	nam	-	2.19294289080034
1420	3672	YPO3776	CAL22362.1	null	mttB	-	2.192862025725497
1421	4198	YPO_RS00995	WP_002211766.1	null	-	-	2.1924522399063084
1422	1897	YPO1949	CAL20587.1	null	tehB	-	2.1920353311146603
1423	1130	YPO1156	CAL19820.1	null	uvrB	-	2.1917699105453865
1424	1503	YPO1547	CAL20193.1	null	hisC	-	2.1915137768366857
1425	3634	YPO3737	CAL22324.1	null	rsd	-	2.1910729215694724
1426	1958	YPO2011	CAL20648.1	null	pth	-	2.191062074124877
1427	2244	YPO2306	CAL20934.1	null	-	-	2.1909882357933537
1428	485	YPO0495	CAL19175.1	null	b0054	-	2.1906671096953305
1429	1006	YPO1031	CAL19696.1	null	-	-	2.1892581131224187
1430	3367	YPO3469	CAL22057.1	null	-	-	2.1891736215139357
1431	2309	YPO2371	CAL20999.1	null	-	-	2.1874787899703563
1432	2194	YPO2257	CAL20884.1	null	araH	-	2.1871211273220186
1433	3451	YPO3553	CAL22141.1	null	elb2	-	2.1867900697999416
1434	2675	YPO2746	CAL21365.1	null	-	-	2.1865816160655376
1435	2277	YPO2339	CAL20967.1	null	mppA	-	2.186320026319523
1436	1142	YPO1168	CAL19832.1	null	betT	-	2.185781712113172
1437	3891	YPO4002	CAL22581.1	null	dppB	-	2.185643513815183
1438	1134	YPO1160	CAL19824.1	null	chlA3	-	2.184940864022149
1439	728	YPO0744	CAL19418.1	null	-	-	2.184878783342492
1440	1297	YPO1334	CAL19987.1	null	potI	-	2.184766724248526
1441	1467	YPO1511	CAL20157.1	null	maeA	-	2.1839177837214026
1442	1118	YPO1144	CAL19808.1	null	-	-	2.1836923616753827
1443	1266	YPO1303	CAL19956.1	null	psaA	-	2.183413826728961
1444	3574	YPO3675	CAL22264.1	null	-	-	2.1833153413862396
1445	2903	YPO2989	CAL21593.1	null	dnaL	-	2.183253177580571
1446	533	YPO0543	CAL19223.1	null	cra	-	2.182850571728767
1447	1757	YPO1807	CAL20447.1	null	fla FX	-	2.182718944236557
1448	356	YPO0364	CAL19046.1	null	psd	-	2.1820007936880526
1449	576	YPO0586	CAL19266.1	null	-	-	2.180633404547416
1450	969	YPO0993	CAL19659.1	null	iucD	-	2.1802691327114023
1451	2308	YPO2370	CAL20998.1	null	pdxH	-	2.1797840177210737
1452	315	YPO0321	CAL19005.1	null	alr	-	2.1797800623139114
1453	1317	YPO1355	CAL20007.1	null	-	-	2.179557584917202
1454	597	YPO0610	CAL19287.1	null	-	-	2.179191752685054
1455	2011	YPO2066	CAL20701.1	null	zwf	-	2.179152143552819
1456	3521	YPO3623	CAL22211.1	null	ssuE	-	2.178639379028616
1457	1731	YPO1780	CAL20421.1	null	ptrB	-	2.178121689594762
1458	1495	YPO1539	CAL20185.1	null	galU	-	2.1775758276293287
1459	1472	YPO1516	CAL20162.1	null	-	-	2.177501780381331
1460	3052	YPO3147	CAL21742.1	null	-	-	2.176677599728705
1461	3396	YPO3498	CAL22086.1	null	-	-	2.1757930294853356
1462	1103	YPO1127	CAL19793.1	null	nadA	-	2.1757127255562065
1463	953	YPO0976	CAL19643.1	null	-	-	2.1755858899861944
1464	3209	YPO3308	CAL21899.1	null	-	-	2.1751742232571183
1465	2558	YPO2625	CAL21248.1	null	nagC	-	2.1750802005013146
1466	3163	YPO3260	CAL21853.1	null	-	-	2.1739742115004885
1467	2944	YPO3032	CAL21634.1	null	hemF	-	2.1736750676308656
1468	418	YPO0427	CAL19108.1	null	b4371	-	2.173185159002042
1469	1667	YPO1714	CAL20357.1	null	kdgR	-	2.173170544894967
1470	3291	YPO3392	CAL21981.1	null	fhuC	-	2.1724394524526023
1471	366	YPO0374	CAL19056.1	null	hflX	-	2.172132000783728
1472	3612	YPO3715	CAL22302.1	null	malF	-	2.1717208526043046
1473	2684	YPO2755	CAL21374.1	null	-	-	2.1716358954760806
1474	2003	YPO2058	CAL20693.1	null	ruvB	-	2.171543021581901
1475	4172	YPO_RS00865	WP_002215082.1	null	-	-	2.1711975054675996
1476	693	YPO0709	CAL19383.1	null	fliP	-	2.1697800080262577
1477	1776	YPO1825	CAL20466.1	null	fliK	-	2.1695243944620497
1478	919	YPO0943	CAL19609.1	null	yggT	-	2.1694834426583447
1479	2496	YPO2561	CAL21186.1	null	-	-	2.168674110561631
1480	2468	YPO2533	CAL21158.1	null	edd	-	2.168428554144555
1481	122	YPO0126	CAL18812.1	null	malQ	-	2.1680354954395726
1482	1013	YPO1038	CAL19703.1	null	-	-	2.1671394028553834
1483	300	YPO0304	CAL18990.1	null	-	-	2.167023694382195
1484	2580	YPO2649	CAL21270.1	null	nrdE	-	2.1668196164306663
1485	3051	YPO3146	CAL21741.1	null	-	-	2.1656584992782943
1486	1910	YPO1962	CAL20600.1	null	argM	-	2.1655114648453653
1487	3215	YPO3314	CAL21905.1	null	-	-	2.1647437476448896
1488	465	YPO0476	CAL19155.1	null	b0027	-	2.1646448569613628
1489	3855	YPO3964	CAL22545.1	null	-	-	2.1629517473162148
1490	1204	YPO1237	CAL19894.1	null	-	-	2.1624365235651015
1491	591	YPO0601	CAL19281.1	null	-	-	2.16203859427831
1492	2621	YPO2692	CAL21311.1	null	kdpA	-	2.1617729910029153
1493	3993	YPO4115	CAL22683.1	null	phoT	-	2.161714906653322
1494	3125	YPO3221	CAL21815.1	null	proA	-	2.161633933642507
1495	1562	YPO1607	CAL20252.1	null	-	-	2.1614762444488385
1496	2625	YPO2696	CAL21315.1	null	-	-	2.1613994246962167
1497	3345	YPO3446	CAL22035.1	null	argI	-	2.161336405912077
1498	498	YPO0508	CAL19188.1	null	-	-	2.160550178694847
1499	948	YPO0970	CAL19638.1	null	-	-	2.159530777378546
1500	646	YPO0659	CAL19336.1	null	-	-	2.1594877060294766
1501	2654	YPO2725	CAL21344.1	null	-	-	2.159058584699011
1502	1308	YPO1346	CAL19998.1	null	-	-	2.1587901161478924
1503	1246	YPO1280	CAL19936.1	null	-	-	2.1585631174303446
1504	1793	YPO1843	CAL20483.1	null	flaD	-	2.1580677527082397
1505	1794	YPO1844	CAL20484.1	null	fliZ	-	2.1580486741959617
1506	3341	YPO3442	CAL22031.1	null	holC	-	2.1580462982713877
1507	235	YPO0242	CAL18925.1	null	def	-	2.1575610688852915
1508	2641	YPO2712	CAL21331.1	null	mclA	-	2.1571720464865685
1509	614	YPO0627	CAL19304.1	null	-	-	2.156964694345245
1510	1293	YPO1330	CAL19983.1	null	-	-	2.1566530201354297
1511	3538	YPO3640	CAL22228.1	null	-	-	2.156444572807437
1512	1139	YPO1165	CAL19829.1	null	betA	-	2.1545185869629484
1513	2193	YPO2256	CAL20883.1	null	araG	-	2.153829980534541
1514	1513	YPO1558	CAL20203.1	null	cpeA	-	2.1537090295639976
1515	2608	YPO2679	CAL21298.1	null	celB	-	2.1536632626286263
1516	822	YPO0842	CAL19512.1	null	-	-	2.1536139355085724
1517	2819	YPO2898	CAL21509.1	null	-	-	2.1535954124687575
1518	434	YPO0444	CAL19124.1	null	b4390	-	2.15345453653394
1519	1520	YPO1565	CAL20210.1	null	-	-	2.15308026168139
1520	1954	YPO2008	CAL20644.1	null	-	-	2.153014717393305
1521	2678	YPO2749	CAL21368.1	null	-	-	2.1523437287466716
1522	1339	YPO1377	CAL20029.1	null	lolA	-	2.1523103985442815
1523	3939	YPO4055	CAL22629.1	null	fdhE	-	2.1522835368472957
1524	3987	YPO4109	CAL22677.1	null	-	-	2.1519374829214053
1525	3501	YPO3603	CAL22191.1	null	-	-	2.151908327922721
1526	3065	YPO3160	CAL21755.1	null	bolA	-	2.1508084807116274
1527	1608	YPO1653	CAL20298.1	null	-	-	2.150805281464586
1528	3493	YPO3595	CAL22183.1	null	-	-	2.1507797363128476
1529	2951	YPO3039	CAL21641.1	null	napD	-	2.150730811243408
1530	2771	YPO2849	CAL21461.1	null	yegO	-	2.150409061766082
1531	2089	YPO2147	CAL20779.1	null	dadA	-	2.150311212387641
1532	275	YPO0279	CAL18965.1	null	hmuV	-	2.1496889634552243
1533	3740	YPO3843	CAL22430.1	null	xerC	-	2.149128593534841
1534	2840	YPO2922	CAL21530.1	null	-	-	2.1482442815149145
1535	3959	YPO4078	CAL22649.1	null	-	-	2.1479816079091103
1536	475	YPO0485	CAL19165.1	null	-	-	2.1478207656246564
1537	3593	YPO3696	CAL22283.1	null	olgH	-	2.1476284565771473
1538	1624	YPO1669	CAL20314.1	null	-	-	2.146610186110091
1539	2866	YPO2950	CAL21556.1	null	-	-	2.146499492777967
1540	1152	YPO1178	CAL19842.1	null	cyaB	-	2.1452730541105756
1541	192	YPO0198	CAL18882.1	null	-	-	2.144846407379134
1542	1254	YPO1290	CAL19944.1	null	-	-	2.143852642163289
1543	1283	YPO1320	CAL19973.1	null	dacC	-	2.1438387458161734
1544	2692	YPO2763	CAL21382.1	null	pdxB	-	2.1435603249292248
1545	3235	YPO3334	CAL21925.1	null	lyx	-	2.143396793502195
1546	2510	YPO2576	CAL21200.1	null	-	-	2.1431324314852502
1547	185	YPO0191	CAL18875.1	null	kefB	-	2.143005790601474
1548	579	YPO0589	CAL19269.1	null	fadH	-	2.1429436284245873
1549	2766	YPO2844	CAL21456.1	null	gabT	-	2.142810462366635
1550	2734	YPO2811	CAL21424.1	null	-	-	2.1426660500609302
1551	2862	YPO2946	CAL21552.1	null	clpB5	-	2.1426558158874283
1552	1590	YPO1635	CAL20280.1	null	-	-	2.1422453169044764
1553	3272	YPO3373	CAL21962.1	null	ygcM	-	2.1419139736962927
1554	3274	YPO3375	CAL21964.1	null	sodC	-	2.14106796735683
1555	3303	YPO3404	CAL21993.1	null	-	-	2.140766876048753
1556	3415	YPO3517	CAL22105.1	null	argR	-	2.1407510454689986
1557	1310	YPO1348	CAL20000.1	null	-	-	2.1403982439815645
1558	2589	YPO2660	CAL21279.1	null	-	-	2.1403749313970017
1559	1211	YPO1244	CAL19901.1	null	-	-	2.1402164083092123
1560	1393	YPO1431	CAL20083.1	null	-	-	2.139896118732124
1561	2262	YPO2324	CAL20952.1	null	-	-	2.1394898372885542
1562	2413	YPO2475	CAL21103.1	null	-	-	2.1392233599505563
1563	603	YPO0616	CAL19293.1	null	-	-	2.1390517102437503
1564	599	YPO0612	CAL19289.1	null	-	-	2.1384028357558367
1565	2585	YPO2654	CAL21275.1	null	yicN	-	2.138376300165083
1566	482	YPO0492	CAL19172.1	null	b0051	-	2.138319738139731
1567	810	YPO0829	CAL19500.1	null	-	-	2.138180845234636
1568	2086	YPO2142	CAL20776.1	null	nhaB	-	2.1380913740787317
1569	859	YPO0880	CAL19549.1	null	-	-	2.138076267485724
1570	333	YPO0341	CAL19023.1	null	-	-	2.13778052242624
1571	2626	YPO2697	CAL21316.1	null	-	-	2.1376957186077905
1572	3559	YPO3660	CAL22249.1	null	aroQ	-	2.1375751182012412
1573	3962	YPO4082	CAL22652.1	null	avtA	-	2.1364420520172067
1574	1014	YPO1039	CAL19704.1	null	-	-	2.136121159006502
1575	1066	YPO1089	CAL19756.1	null	-	-	2.136119901405187
1576	2186	YPO2247	CAL20876.1	null	-	-	2.1360720516670004
1577	640	YPO0653	CAL19330.1	null	glnE	-	2.1353320866930936
1578	813	YPO0833	CAL19503.1	null	-	-	2.1347778582016166
1579	4132	YPO_RS00665	WP_002211794.1	null	-	-	2.13393073112378
1580	2602	YPO2673	CAL21292.1	null	-	-	2.1323779881458447
1581	1425	YPO1467	CAL20115.1	null	-	-	2.1320377887833373
1582	1797	YPO1847	CAL20487.1	null	yecS	-	2.1318830910525177
1583	2358	YPO2421	CAL21048.1	null	pmrF	-	2.131757299681043
1584	1320	YPO1358	CAL20010.1	null	poxB	-	2.1317480390077312
1585	3623	YPO3726	CAL22313.1	null	aceB	-	2.13148591755575
1586	3426	YPO3528	CAL22116.1	null	-	-	2.1312725794724754
1587	2375	YPO2437	CAL21065.1	null	marC	-	2.131173962152229
1588	2780	YPO2859	CAL21470.1	null	thiD	-	2.1311738398523725
1589	717	YPO0733	CAL19407.1	null	flgL	-	2.1310797496417297
1590	53	YPO0053	CAL18743.1	null	coaD	-	2.1308453880295337
1591	1944	YPO1998	CAL20634.1	null	-	-	2.1306633566663886
1592	3528	YPO3630	CAL22218.1	null	yjcE	-	2.130511213530713
1593	3835	YPO3944	CAL22525.1	null	-	-	2.130104485752124
1594	3072	YPO3167	CAL21762.1	null	cyoD	-	2.130004089330657
1595	767	YPO0785	CAL19457.1	null	ptsP	-	2.1296469909975335
1596	119	YPO0122	CAL18809.1	null	-	-	2.1293512993297643
1597	1843	YPO1895	CAL20533.1	null	-	-	2.129350951308995
1598	316	YPO0322	CAL19006.1	null	tyrB	-	2.128170550808188
1599	1095	YPO1119	CAL19785.1	null	-	-	2.127536771582056
1600	1337	YPO1375	CAL20027.1	null	alsB	-	2.127404108954086
1601	2378	YPO2440	CAL21068.1	null	yfeB	-	2.127375611356713
1602	2629	YPO2700	CAL21319.1	null	-	-	2.127231349511461
1603	1234	YPO1267	CAL19924.1	null	bcr	-	2.1271201532930473
1604	2286	YPO2348	CAL20976.1	null	-	-	2.1261918554531465
1605	1899	YPO1951	CAL20589.1	null	hmsH	-	2.1258234049296227
1606	927	YPO0951	CAL19617.1	null	-	-	2.125676615317786
1607	2377	YPO2439	CAL21067.1	null	yfeA	-	2.125393615651037
1608	3306	YPO3407	CAL21996.1	null	yadF	-	2.124847962668087
1609	3805	YPO3910	CAL22495.1	null	-	-	2.1244961470541073
1610	1133	YPO1159	CAL19823.1	null	bisA	-	2.124390625580876
1611	120	YPO0123	CAL18810.1	null	malT	-	2.12379451478554
1612	2948	YPO3036	CAL21638.1	null	napC	-	2.12376977792223
1613	2982	YPO3070	CAL21672.1	null	yfgD	-	2.1237378626871646
1614	805	YPO0823	CAL19495.1	null	-	-	2.1230394642280492
1615	925	YPO0949	CAL19615.1	null	-	-	2.122678006006063
1616	1131	YPO1157	CAL19821.1	null	-	-	2.1223852634303673
1617	1285	YPO1322	CAL19975.1	null	deoR	-	2.1218869078166893
1618	2758	YPO2836	CAL21448.1	null	ppk	-	2.1218303681462927
1619	1441	YPO1485	CAL20131.1	null	-	-	2.1201808098474038
1620	2894	YPO2980	CAL21584.1	null	-	-	2.119885692713775
1621	1249	YPO1285	CAL19939.1	null	mtr	-	2.1196105925350843
1622	3569	YPO3670	CAL22259.1	null	-	-	2.1192572146219724
1623	2438	YPO2500	CAL21128.1	null	rbsA	-	2.1190632931349556
1624	2929	YPO3016	CAL21619.1	null	nanT	-	2.119062090687551
1625	774	YPO0792	CAL19464.1	null	ygeD	-	2.118767855153775
1626	2776	YPO2855	CAL21466.1	null	-	-	2.118169291910056
1627	171	YPO0176	CAL18861.1	null	-	-	2.1178848634937077
1628	76	YPO0077	CAL18766.1	null	-	-	2.1177048511273853
1629	1275	YPO1312	CAL19965.1	null	-	-	2.117617071931855
1630	1664	YPO1711	CAL20354.1	null	-	-	2.1169121817842997
1631	3768	YPO3872	CAL22458.1	null	rep	-	2.116751404961622
1632	378	YPO0387	CAL19068.1	null	-	-	2.116536871398507
1633	2924	YPO3011	CAL21614.1	null	cysM	-	2.1160280606003785
1634	170	YPO0175	CAL18860.1	null	cap	-	2.1155887445462565
1635	589	YPO0599	CAL19279.1	null	-	-	2.115474816956965
1636	512	YPO0521	CAL19202.1	null	thiP	-	2.115152648780273
1637	667	YPO0681	CAL19357.1	null	metC	-	2.1137644305406207
1638	2695	YPO2766	CAL21385.1	null	asuC	-	2.1132660552148486
1639	543	YPO0554	CAL19233.1	null	ftsW	-	2.1131325559809815
1640	4138	YPO_RS00695	WP_002211801.1	null	-	-	2.112924026335986
1641	3167	YPO3264	CAL21857.1	null	-	-	2.1125229389208857
1642	1693	YPO1741	CAL20383.1	null	-	-	2.112025114736209
1643	2048	YPO2102	CAL20738.1	null	-	-	2.111988790149541
1644	4196	YPO_RS00985	WP_002228802.1	null	-	-	2.1118159540351273
1645	245	YPO0251	CAL18935.1	null	-	-	2.111404161485059
1646	2200	YPO2263	CAL20890.1	null	manA	-	2.1112635180290495
1647	403	YPO0412	CAL19093.1	null	-	-	2.11082302033398
1648	2947	YPO3035	CAL21637.1	null	-	-	2.110737513935433
1649	3889	YPO4000	CAL22579.1	null	dppD	-	2.1102188438158764
1650	3864	YPO3974	CAL22554.1	null	-	-	2.109918475303834
1651	1274	YPO1311	CAL19964.1	null	-	-	2.108784352151155
1652	3226	YPO3325	CAL21916.1	null	dmsA	-	2.108679949665795
1653	55	YPO0055	CAL18745.1	null	kdtA	-	2.108018471665326
1654	1983	YPO2038	CAL20673.1	null	-	-	2.107678301547652
1655	885	YPO0908	CAL19575.1	null	visC	-	2.1074695240888754
1656	562	YPO0572	CAL19252.1	null	-	-	2.1071000246032816
1657	832	YPO0852	CAL19522.1	null	bgaB	-	2.1070705089496378
1658	1002	YPO1027	CAL19692.1	null	-	-	2.1064112019458006
1659	3896	YPO4007	CAL22586.1	null	uhpC	-	2.1058075537891465
1660	2646	YPO2717	CAL21336.1	null	lepB	-	2.1055482569126283
1661	1900	YPO1952	CAL20590.1	null	hmsF	-	2.1054251573368687
1662	2058	YPO2114	CAL20748.1	null	-	-	2.105366556314632
1663	608	YPO0621	CAL19298.1	null	-	-	2.1053556583381408
1664	3581	YPO3683	CAL22271.1	null	-	-	2.1048987437720155
1665	3366	YPO3468	CAL22056.1	null	-	-	2.1046890967373466
1666	4008	YPO4130	CAL22698.1	null	gidA	-	2.104312269405161
1667	3253	YPO3354	CAL21943.1	null	fdv	-	2.103977962941138
1668	191	YPO0197	CAL18881.1	null	-	-	2.1035325388564656
1669	3960	YPO4080	CAL22650.1	null	malS	-	2.1031932182086166
1670	2272	YPO2334	CAL20962.1	null	nifJ	-	2.10311939857186
1671	3842	YPO3951	CAL22532.1	null	-	-	2.102710297879534
1672	3201	YPO3300	CAL21891.1	null	luxS	-	2.1024399292800755
1673	1750	YPO1800	CAL20440.1	null	fla FIII	-	2.102238388749911
1674	2829	YPO2908	CAL21519.1	null	fsrB	-	2.1020193785189623
1675	731	YPO0747	CAL19421.1	null	lafU	-	2.1016139350616467
1676	3785	YPO3889	CAL22475.1	null	ilvY	-	2.1010817787859124
1677	2744	YPO2821	CAL21434.1	null	-	-	2.100024767233265
1678	474	YPO0484	CAL19164.1	null	b4364	-	2.0995321516392815
1679	2618	YPO2689	CAL21308.1	null	kdpD	-	2.099320202444315
1680	839	YPO0859	CAL19529.1	null	-	-	2.09918320205351
1681	1041	YPO1065	CAL19731.1	null	-	-	2.0990782621949524
1682	449	YPO0460	CAL19139.1	null	thrB	-	2.098225807399406
1683	1559	YPO1604	CAL20249.1	null	yceG	-	2.0978888473593154
1684	2339	YPO2401	CAL21029.1	null	-	-	2.0977198985943843
1685	1443	YPO1487	CAL20133.1	null	-	-	2.0971534174301554
1686	3199	YPO3298	CAL21889.1	null	b2612/b2613	-	2.0961693009588327
1687	4149	YPO_RS00750	WP_002222711.1	null	-	-	2.095597260529323
1688	128	YPO0132	CAL18818.1	null	feoB	-	2.095183800829568
1689	2739	YPO2816	CAL21429.1	null	ynbB	-	2.0950958657806855
1690	3050	YPO3145	CAL21740.1	null	mdl	-	2.0947306330147732
1691	821	YPO0841	CAL19511.1	null	-	-	2.094719156584445
1692	1889	YPO1941	CAL20579.1	null	-	-	2.0946230811816666
1693	1936	YPO1990	CAL20626.1	null	-	-	2.094414142854944
1694	1656	YPO1703	CAL20346.1	null	-	-	2.0924724929043057
1695	321	YPO0327	CAL19011.1	null	-	-	2.09233391827754
1696	3187	YPO3285	CAL21877.1	null	tyrA	-	2.091779679024
1697	1437	YPO1482	CAL20127.1	null	-	-	2.0917493451989007
1698	3533	YPO3635	CAL22223.1	null	-	-	2.090581803288861
1699	3382	YPO3484	CAL22072.1	null	-	-	2.0905484462771304
1700	3522	YPO3624	CAL22212.1	null	ssuA	-	2.089793130384276
1701	2577	YPO2646	CAL21267.1	null	proW	-	2.088389126751941
1702	307	YPO0312	CAL18997.1	null	b4041	-	2.0876723067567453
1703	2017	YPO2072	CAL20707.1	null	-	-	2.0874833970552222
1704	834	YPO0854	CAL19524.1	null	-	-	2.0869695883723653
1705	1181	YPO1210	CAL19871.1	null	-	-	2.0869053409813594
1706	3035	YPO3130	CAL21725.1	null	-	-	2.0865728216460977
1707	2386	YPO2448	CAL21076.1	null	solA	-	2.086179525130219
1708	3666	YPO3769	CAL22356.1	null	-	-	2.0859993909221832
1709	1943	YPO1997	CAL20633.1	null	-	-	2.08585262673667
1710	2306	YPO2368	CAL20996.1	null	pdxY	-	2.0858018955172155
1711	3357	YPO3459	CAL22047.1	null	phnI	-	2.085714236189124
1712	1080	YPO1104	CAL19770.1	null	-	-	2.085639796364965
1713	3361	YPO3463	CAL22051.1	null	phnM	-	2.0855685122347887
1714	1920	YPO1973	CAL20610.1	null	hutC	-	2.0853485459303287
1715	3629	YPO3732	CAL22319.1	null	-	-	2.0853115920088166
1716	200	YPO0206	CAL18890.1	null	bfr	-	2.0849078323045074
1717	1468	YPO1512	CAL20158.1	null	cdd	-	2.0848862310380265
1718	1755	YPO1805	CAL20445.1	null	fla FVIII	-	2.084539105430048
1719	3049	YPO3144	CAL21739.1	null	mdl	-	2.084536931672893
1720	2891	YPO2977	CAL21581.1	null	glk	-	2.083694789914054
1721	3450	YPO3552	CAL22140.1	null	mtgA	-	2.083617527825705
1722	3128	YPO3224	CAL21818.1	null	-	-	2.083315992870803
1723	3162	YPO3259	CAL21852.1	null	-	-	2.0815349543803614
1724	3595	YPO3698	CAL22285.1	null	treR	-	2.0813954800541032
1725	2456	YPO2519	CAL21146.1	null	-	-	2.0804393538112373
1726	491	YPO0501	CAL19181.1	null	-	-	2.0791665548689457
1727	1893	YPO1945	CAL20583.1	null	-	-	2.0789739306655735
1728	725	YPO0741	CAL19415.1	null	fliS	-	2.078938077324191
1729	3158	YPO3255	CAL21848.1	null	-	-	2.0786487707068817
1730	2417	YPO2479	CAL21107.1	null	manB	-	2.0785987430916673
1731	3966	YPO4086	CAL22656.1	null	-	-	2.078428353171708
1732	2721	YPO2796	CAL21411.1	null	yapC	-	2.0780509819897683
1733	564	YPO0574	CAL19254.1	null	yqjA	-	2.0780164854583285
1734	1007	YPO1032	CAL19697.1	null	exo	-	2.077346800980034
1735	2191	YPO2254	CAL20881.1	null	araB	-	2.0766892066544003
1736	1200	YPO1233	CAL19890.1	null	-	-	2.076377878726392
1737	3157	YPO3254	CAL21847.1	null	-	-	2.076363648644255
1738	3263	YPO3364	CAL21953.1	null	cysC	-	2.0759956938222293
1739	3901	YPO4013	CAL22591.1	null	yhjW	-	2.075887443936751
1740	3850	YPO3959	CAL22540.1	null	-	-	2.075788203268442
1741	538	YPO0549	CAL19228.1	null	ftsI	-	2.075521900401252
1742	1589	YPO1634	CAL20279.1	null	phoP	-	2.075128228797107
1743	186	YPO0192	CAL18876.1	null	-	-	2.0748290165199696
1744	1522	YPO1567	CAL20212.1	null	-	-	2.074337115075097
1745	1312	YPO1350	CAL20002.1	null	artQ	-	2.074259212462494
1746	1245	YPO1279	CAL19935.1	null	-	-	2.0740921320831855
1747	3958	YPO4077	CAL22648.1	null	-	-	2.074068589409785
1748	3728	YPO3831	CAL22418.1	null	rhtB	-	2.073887205895539
1749	4006	YPO4128	CAL22696.1	null	atpI	-	2.073725598535767
1750	441	YPO0452	CAL19131.1	null	slt	-	2.0735894366314502
1751	1098	YPO1122	CAL19788.1	null	tolR	-	2.0734491570828055
1752	3742	YPO3845	CAL22432.1	null	dapF	-	2.0732709217846423
1753	3372	YPO3474	CAL22062.1	null	-	-	2.07317350372307
1754	2761	YPO2839	CAL21451.1	null	mgtE	-	2.0728350574392036
1755	2614	YPO2685	CAL21304.1	null	seqA	-	2.0727699918916938
1756	1976	YPO2030	CAL20666.1	null	-	-	2.072455994483826
1757	3379	YPO3481	CAL22069.1	null	ibeB	-	2.0721594347381873
1758	1509	YPO1553	CAL20199.1	null	-	-	2.072094467325034
1759	1737	YPO1786	CAL20427.1	null	yebY	-	2.0717132882037648
1760	3425	YPO3527	CAL22115.1	null	-	-	2.071391933237583
1761	3754	YPO3857	CAL22444.1	null	-	-	2.07007928388318
1762	1981	YPO2036	CAL20671.1	null	-	-	2.0699023060512505
1763	1795	YPO1845	CAL20485.1	null	YedO	-	2.069868510595128
1764	2633	YPO2704	CAL21323.1	null	ung	-	2.0698345137438117
1765	1088	YPO1112	CAL19778.1	null	sdhB	-	2.0691199556961792
1766	2088	YPO2145	CAL20778.1	null	-	-	2.068516152264137
1767	65	YPO0066	CAL18755.1	null	grxC	-	2.0684932226080206
1768	1259	YPO1295	CAL19949.1	null	-	-	2.0681888626000386
1769	548	YPO0559	CAL19238.1	null	divA	-	2.0678029352044183
1770	2295	YPO2357	CAL20985.1	null	sapC	-	2.067623481070792
1771	2305	YPO2367	CAL20995.1	null	gst	-	2.0667496768777984
1772	1771	YPO1820	CAL20461.1	null	fliP	-	2.0666580902875467
1773	1963	YPO2016	CAL20653.1	null	hemA	-	2.066199848445212
1774	269	YPO0273	CAL18959.1	null	-	-	2.0660015026678784
1775	190	YPO0196	CAL18880.1	null	-	-	2.065336972144489
1776	1715	YPO1764	CAL20405.1	null	hpaD	-	2.0650342372956176
1777	3119	YPO3215	CAL21809.1	null	aroL	-	2.0650133671009407
1778	1807	YPO1857	CAL20497.1	null	wrbA	-	2.064526585825829
1779	1571	YPO1616	CAL20261.1	null	-	-	2.0640563358275377
1780	3852	YPO3961	CAL22542.1	null	-	-	2.0628043212891822
1781	1040	YPO1064a	CAL19730.1	null	-	-	2.0626739485364887
1782	1197	YPO1229	CAL19887.1	null	cheD2	-	2.062472935833047
1783	2727	YPO2803	CAL21417.1	null	bglB	-	2.062360107255022
1784	1551	YPO1596	CAL20241.1	null	plsX	-	2.0622817942891625
1785	1789	YPO1839	CAL20479.1	null	fliT	-	2.062264965308986
1786	3294	YPO3395	CAL21984.1	null	ligT	-	2.0622024228600844
1787	483	YPO0493	CAL19173.1	null	pdxA	-	2.062187237249288
1788	1026	YPO1051	CAL19716.1	null	-	-	2.061698238332294
1789	2084	YPO2140	CAL20774.1	null	-	-	2.061625207415463
1790	1524	YPO1569	CAL20214.1	null	lctD	-	2.0614096853613963
1791	742	YPO0759	CAL19432.1	null	-	-	2.061250248421087
1792	3285	YPO3386	CAL21975.1	null	yadS	-	2.0607485939643135
1793	1151	YPO1177	CAL19841.1	null	dld	-	2.06055896261343
1794	2412	YPO2474	CAL21102.1	null	-	-	2.0602496590258017
1795	995	YPO1019	CAL19685.1	null	ptr	-	2.0600443974021294
1796	2498	YPO2563	CAL21188.1	null	-	-	2.0598242792312482
1797	4046	YPO_RS00235	WP_002212965.1	null	tyeA	-	2.059680149375802
1798	1743	YPO1792	CAL20433.1	null	flhE	-	2.05931428713024
1799	871	YPO0894	CAL19561.1	null	creD	-	2.059305962629122
1800	771	YPO0789	CAL19461.1	null	mutH	-	2.059222254599172
1801	724	YPO0740	CAL19414.1	null	fliD	-	2.0588093821354323
1802	3089	YPO3184	CAL21779.1	null	-	-	2.058767588656081
1803	3472	YPO3574	CAL22162.1	null	yrbE	-	2.058599814522979
1804	998	YPO1022	CAL19688.1	null	argA	-	2.0579835462187783
1805	2779	YPO2858	CAL21469.1	null	-	-	2.057842241605456
1806	3833	YPO3942	CAL22523.1	null	glgB	-	2.056922033196522
1807	2592	YPO2663	CAL21282.1	null	-	-	2.0568689013681447
1808	651	YPO0664	CAL19341.1	null	-	-	2.0561919095519765
1809	1911	YPO1963	CAL20601.1	null	astA	-	2.056102444584246
1810	977	YPO1001	CAL19667.1	null	-	-	2.0556676468983506
1811	2630	YPO2701	CAL21320.1	null	-	-	2.0554921291398163
1812	2260	YPO2322	CAL20950.1	null	hrpA	-	2.0546040123152247
1813	751	YPO0769	CAL19441.1	null	-	-	2.054596915992785
1814	4137	YPO_RS00690	WP_002214137.1	null	-	-	2.0544016581188784
1815	423	YPO0432	CAL19113.1	null	-	-	2.052734227301667
1816	1749	YPO1799	CAL20439.1	null	fla FII	-	2.0523209639731967
1817	2201	YPO2264	CAL20891.1	null	fumC	-	2.0518681644011822
1818	633	YPO0646	CAL19323.1	null	gcp	-	2.0513516623898918
1819	2016	YPO2071	CAL20706.1	null	-	-	2.0507654020206134
1820	3261	YPO3362	CAL21951.1	null	-	-	2.0507221476412925
1821	3963	YPO4083	CAL22653.1	null	yidE	-	2.0504128782586375
1822	2623	YPO2694	CAL21313.1	null	-	-	2.0499183081827166
1823	1299	YPO1336	CAL19989.1	null	-	-	2.0489351121384667
1824	21	YPO0021	CAL18711.1	null	hemN	-	2.0487011233691423
1825	2959	YPO3047	CAL21649.1	null	ydeN	-	2.048517546523886
1826	3806	YPO3911	CAL22496.1	null	trmA	-	2.0475488747593795
1827	1207	YPO1240	CAL19897.1	null	-	-	2.0474592995923806
1828	2008	YPO2063	CAL20698.1	null	msbB	-	2.0472797606482267
1829	3938	YPO4054	CAL22628.1	null	fdhA	-	2.046217525264477
1830	775	YPO0793	CAL19465.1	null	aas	-	2.045959452067237
1831	2512	YPO2578	CAL21202.1	null	-	-	2.0448247294847506
1832	2379	YPO2441	CAL21069.1	null	yfeC	-	2.0447481948852007
1833	3737	YPO3840	CAL22427.1	null	-	-	2.044554683509692
1834	437	YPO0448	CAL19127.1	null	-	-	2.0442530815352287
1835	425	YPO0434	CAL19115.1	null	-	-	2.044228408948648
1836	905	YPO0928	CAL19595.1	null	-	-	2.0438627488331864
1837	2004	YPO2059	CAL20694.1	null	znuB	-	2.043817015637066
1838	1377	YPO1415	CAL20067.1	null	pyrD	-	2.0437247164242587
1839	3810	YPO3915	CAL22500.1	null	oxyR	-	2.043471600194539
1840	1532	YPO1577	CAL20222.1	null	-	-	2.0430378054454463
1841	1767	YPO1817	CAL20457.1	null	-	-	2.0428923465250217
1842	1718	YPO1767	CAL20408.1	null	hpaI	-	2.0424738233963353
1843	2974	YPO3062	CAL21664.1	null	dapA	-	2.042103205006279
1844	1863	YPO1914	CAL20553.1	null	irp7	-	2.0415910729308506
1845	2554	YPO2621	CAL21244.1	null	ubiF	-	2.0412706199673916
1846	1898	YPO1950	CAL20588.1	null	-	-	2.0410195695501616
1847	3567	YPO3668	CAL22257.1	null	yhdE	-	2.0408073395894477
1848	1116	YPO1142	CAL19806.1	null	modF	-	2.0406141024968942
1849	2690	YPO2761	CAL21380.1	null	-	-	2.039587828465883
1850	1619	YPO1664	CAL20309.1	null	motA	-	2.0395588416141845
1851	1241	YPO1275	CAL19931.1	null	spr	-	2.0395531186957303
1852	1132	YPO1158	CAL19822.1	null	-	-	2.03950989153006
1853	3225	YPO3324	CAL21915.1	null	dmsB	-	2.0394768558267558
1854	3590	YPO3693	CAL22280.1	null	-	-	2.0385686992489838
1855	2699	YPO2770	CAL21389.1	null	dedD	-	2.038352917454774
1856	2983	YPO3071	CAL21673.1	null	-	-	2.0379980955369983
1857	1901	YPO1953	CAL20591.1	null	hmsR	-	2.037287986480784
1858	780	YPO0798	CAL19470.1	null	-	-	2.0367863292359756
1859	2420	YPO2482	CAL21110.1	null	-	-	2.03667408819
1860	2515	YPO2582	CAL21205.1	null	-	-	2.0365170233386873
1861	490	YPO0500	CAL19180.1	null	-	-	2.0363800478769165
1862	344	YPO0352	CAL19034.1	null	-	-	2.035647017081281
1863	4163	YPO_RS00820	WP_002213141.1	null	-	-	2.0353436234077646
1864	2768	YPO2846	CAL21458.1	null	-	-	2.035337813611968
1865	3401	YPO3503	CAL22091.1	null	ftsJ	-	2.035158138439433
1866	3868	YPO3978	CAL22558.1	null	-	-	2.0348832696640122
1867	4134	YPO_RS00675	WP_002211796.1	null	-	-	2.034781435720736
1868	70	YPO0071	CAL18760.1	null	-	-	2.0345295030690473
1869	3949	YPO4066	CAL22639.1	null	mtlR	-	2.034056895923624
1870	3495	YPO3597	CAL22185.1	null	-	-	2.0332001548776097
1871	3191	YPO3290	CAL21881.1	null	ydiY	-	2.032977210556227
1872	3258	YPO3359	CAL21948.1	null	-	-	2.0329073475060784
1873	753	YPO0771	CAL19443.1	null	-	-	2.0327527522950612
1874	4107	YPO_RS00540	WP_002211773.1	null	-	-	2.0326269731521984
1875	146	YPO0150	CAL18836.1	null	-	-	2.0318589637758038
1876	3829	YPO3938	CAL22519.1	null	glgP	-	2.0317145133801984
1877	2095	YPO2153	CAL20785.1	null	-	-	2.0314691831736726
1878	1687	YPO1735	CAL20377.1	null	-	-	2.031322936744026
1879	3408	YPO3510	CAL22098.1	null	-	-	2.0311968511498786
1880	1237	YPO1271	CAL19927.1	null	-	-	2.0311036301450054
1881	3073	YPO3168	CAL21763.1	null	cyoE	-	2.030442535146566
1882	1640	YPO1687	CAL20330.1	null	-	-	2.0301602080245496
1883	3202	YPO3301	CAL21892.1	null	b2688	-	2.030013959435167
1884	1980	YPO2035	CAL20670.1	null	-	-	2.02930820344815
1885	2872	YPO2957	CAL21562.1	null	mltB	-	2.0292008390272556
1886	3637	YPO3740	CAL22327.1	null	thiE	-	2.0285725385954567
1887	1875	YPO1927	CAL20565.1	null	-	-	2.0284400882686913
1888	2915	YPO3001	CAL21605.1	null	-	-	2.0281969848133503
1889	2284	YPO2346	CAL20974.1	null	-	-	2.0272410426071774
1890	337	YPO0345	CAL19027.1	null	cycZ	-	2.027135931587166
1891	1684	YPO1732	CAL20374.1	null	-	-	2.0268884710668216
1892	2242	YPO2304	CAL20932.1	null	-	-	2.025725498401454
1893	642	YPO0655	CAL19332.1	null	asoB	-	2.0252498813368502
1894	154	YPO0158	CAL18844.1	null	cysG	-	2.0248636176004444
1895	2466	YPO2531	CAL21156.1	null	elaB	-	2.0248163807149444
1896	4087	YPO_RS00440	WP_002213244.1	null	-	-	2.0245678233165236
1897	2410	YPO2472	CAL21100.1	null	-	-	2.02440922258248
1898	2161	YPO2221	CAL20851.1	null	acn	-	2.0238825770798985
1899	881	YPO0904	CAL19571.1	null	-	-	2.0237977731549273
1900	3117	YPO3213	CAL21807.1	null	-	-	2.023229475423402
1901	979	YPO1003	CAL19669.1	null	-	-	2.022899193650766
1902	2150	YPO2211	CAL20840.1	null	trpH	-	2.0228088607959305
1903	3251	YPO3352	CAL21941.1	null	ydjJ	-	2.022784959749271
1904	3683	YPO3787	CAL22373.1	null	-	-	2.022442405606207
1905	160	YPO0164	CAL18850.1	null	-	-	2.022253898942656
1906	1318	YPO1356	CAL20008.1	null	-	-	2.0215896928214985
1907	105	YPO0107	CAL18795.1	null	ftsN	-	2.0214189056371232
1908	4117	YPO_RS00590	WP_001027662.1	null	-	-	2.0212193173787147
1909	707	YPO0723	CAL19397.1	null	flgC	-	2.021070757529734
1910	3250	YPO3351	CAL21940.1	null	-	-	2.0210317778005558
1911	2257	YPO2319	CAL20947.1	null	-	-	2.0209902788401815
1912	716	YPO0732	CAL19406.1	null	flgK	-	2.0209298262041755
1913	3555	YPO3657	CAL22245.1	null	panF	-	2.0204091181872874
1914	3674	YPO3778	CAL22364.1	null	b3836	-	2.020326143421658
1915	3561	YPO3662	CAL22251.1	null	-	-	2.0201741094370025
1916	1588	YPO1633	CAL20278.1	null	phoQ	-	2.019641187892528
1917	1775	YPO1824	CAL20465.1	null	cheC1	-	2.019639828948501
1918	3904	YPO4016	CAL22594.1	null	hutH	-	2.0191633515923035
1919	3482	YPO3585	CAL22172.1	null	ptsN	-	2.0189637580308957
1920	2213	YPO2276	CAL20903.1	null	-	-	2.0180319863281664
1921	280	YPO0284	CAL18970.1	null	-	-	2.0169196653404753
1922	1647	YPO1694	CAL20337.1	null	-	-	2.0165843791102285
1923	1798	YPO1848	CAL20488.1	null	yecC	-	2.0165390671125354
1924	3475	YPO3577	CAL22165.1	null	-	-	2.016272623825998
1925	1700	YPO1748	CAL20390.1	null	rrmA	-	2.016160873741064
1926	2497	YPO2562	CAL21187.1	null	-	-	2.0159067205395176
1927	1489	YPO1533	CAL20179.1	null	-	-	2.0158912714149007
1928	2323	YPO2385	CAL21013.1	null	-	-	2.015425157747724
1929	2263	YPO2325	CAL20953.1	null	dalD	-	2.015079696032074
1930	2165	YPO2225	CAL20855.1	null	-	-	2.015063663156213
1931	4184	YPO_RS00925	WP_002211756.1	null	-	-	2.014953785723411
1932	3834	YPO3943	CAL22524.1	null	-	-	2.014622857591721
1933	1033	YPO1058	CAL19723.1	null	b0183	-	2.0140449757175194
1934	310	YPO0315	CAL19000.1	null	-	-	2.014036979351993
1935	1932	YPO1986	CAL20622.1	null	-	-	2.0140257936859496
1936	1790	YPO1840	CAL20480.1	null	fliS	-	2.013817995626757
1937	2793	YPO2872	CAL21483.1	null	xseA	-	2.013208988737944
1938	1817	YPO1867	CAL20507.1	null	pgsA	-	2.0130104863640024
1939	3228	YPO3327	CAL21918.1	null	fucR	-	2.012665993189153
1940	35	YPO0035	CAL18725.1	null	gltC	-	2.0126396822260015
1941	336	YPO0344	CAL19026.1	null	b4079	-	2.012036218284779
1942	1951	YPO2005	CAL20641.1	null	-	-	2.0118069449059672
1943	1327	YPO1365	CAL20017.1	null	-	-	2.011804960415174
1944	1081	YPO1105	CAL19771.1	null	-	-	2.0116304196254093
1945	3249	YPO3350	CAL21939.1	null	dhaK	-	2.0115170162384177
1946	4081	YPO_RS00410	WP_002213292.1	null	repA	-	2.0112551049846554
1947	2843	YPO2925	CAL21533.1	null	-	-	2.01084305705415
1948	459	YPO0470	CAL19149.1	null	ant	-	2.010434177249608
1949	1907	YPO1959	CAL20597.1	null	narR	-	2.0103275017586046
1950	1216	YPO1249	CAL19906.1	null	-	-	2.00948761669749
1951	1938	YPO1992	CAL20628.1	null	-	-	2.0090828821571685
1952	2656	YPO2727	CAL21346.1	null	-	-	2.0090602555918533
1953	3844	YPO3953	CAL22534.1	null	-	-	2.0086417338878237
1954	2446	YPO2508	CAL21136.1	null	-	-	2.008382351077926
1955	2177	YPO2238	CAL20867.1	null	-	-	2.0083040422071132
1956	2955	YPO3043	CAL21645.1	null	-	-	2.008186161580094
1957	1607	YPO1652	CAL20297.1	null	ylaC	-	2.008103249167565
1958	588	YPO0598	CAL19278.1	null	-	-	2.0072474137584866
1959	408	YPO0417	CAL19098.1	null	-	-	2.007080665399849
1960	2649	YPO2720	CAL21339.1	null	recO	-	2.0067181131316194
1961	1808	YPO1858	CAL20498.1	null	-	-	2.0064982206886484
1962	85	YPO0086	CAL18775.1	null	-	-	2.006046447757748
1963	3915	YPO4028	CAL22605.1	null	-	-	2.005296175241377
1964	1580	YPO1625	CAL20270.1	null	mfd	-	2.0051755066919448
1965	2569	YPO2638	CAL21259.1	null	-	-	2.005096923847695
1966	496	YPO0506	CAL19186.1	null	clpB	-	2.004236805221246
1967	3045	YPO3140	CAL21735.1	null	ybaY	-	2.0039473071643314
1968	1803	YPO1853	CAL20493.1	null	putP	-	2.003710584542337
1969	304	YPO0309	CAL18994.1	null	-	-	2.003540571504284
1970	156	YPO0160	CAL18846.1	null	nirD	-	2.00329347078171
1971	3284	YPO3385	CAL21974.1	null	btuF	-	2.0028213858514268
1972	2668	YPO2739	CAL21358.1	null	ccmF	-	2.002705413726746
1973	3723	YPO3826	CAL22413.1	null	glpA	-	2.002689040799841
1974	2933	YPO3020	CAL21623.1	null	-	-	2.002609883519529
1975	3525	YPO3627	CAL22215.1	null	ssuB	-	2.002570138303874
1976	527	YPO0537	CAL19217.1	null	-	-	2.0023210476998976
1977	1121	YPO1147	CAL19811.1	null	chlD	-	2.0022241318050034
1978	1401	YPO1440	CAL20091.1	null	-	-	2.0019119172983277
1979	3678	YPO3782	CAL22368.1	null	rumC	-	2.0018711641847537
1980	10	YPO0010	CAL18700.1	null	-	-	2.001793224523896
1981	4183	YPO_RS00920	WP_002215065.1	null	-	-	2.001754778888227
1982	3005	YPO3095	CAL21695.1	null	gsk	-	2.001648905658222
1983	1048	YPO1072	CAL19738.1	null	-	-	2.0014796035745794
1984	828	YPO0848	CAL19518.1	null	-	-	2.0014642160571947
1985	2876	YPO2961	CAL21566.1	null	-	-	2.0012844604294115
1986	1603	YPO1648	CAL20293.1	null	-	-	2.0010505688589664
1987	2960	YPO3048	CAL21650.1	null	-	-	2.0009838563083324
1988	1042	YPO1066	CAL19732.1	null	-	-	2.0004389656262984
1989	2434	YPO2496	CAL21124.1	null	-	-	2.0003717322922907
1990	286	YPO0290	CAL18976.1	null	-	-	2.000310924253506
1991	3273	YPO3374	CAL21963.1	null	-	-	1.9999996659258235
1992	2661	YPO2732	CAL21351.1	null	3	-	1.9997949934274317
1993	1777	YPO1826	CAL20467.1	null	flaO	-	1.9995869014355172
1994	2912	YPO2998	CAL21602.1	null	-	-	1.9995497408155742
1995	3741	YPO3844	CAL22431.1	null	-	-	1.9994874862691943
1996	1507	YPO1551	CAL20197.1	null	-	-	1.998961318800596
1997	3252	YPO3353	CAL21942.1	null	rpiB	-	1.9988728873085089
1998	3165	YPO3262	CAL21855.1	null	-	-	1.9988706138644405
1999	22	YPO0022	CAL18712.1	null	glnG	-	1.9985445852280745
[truncated: 2,045 more rows]
