# Supplementary material for: Bioinformatic Assessment of Factors Affecting the Correlation between Protein Abundance and Elongation Efficiency in Prokaryotes
Source: Int J Mol Sci. 2022 Oct 9;23(19):11996. doi: 10.3390/ijms231911996 (PMC9570070; doi:10.3390/ijms231911996)
Supplement: Supplementary file 1 [file ijms-23-11996-s001.zip › EloE/output_folder/Yersinia_pestis_CO92_214092/yersinia pestis co92_genes_and_flanks.txt]

>1	N operona: 1	first-last	YPO0001	gene_poz=(601-1041)	-	putative flavoprotein	Similar to the FMN-binding domain of many	/position=-329 - 1311 (271 - 711)	/lenght=1641 (441)	/codons=547 (147)	/complement=true	GC-compoz=42.857142857142854%	/LCI1=1.091324200913242	/LCI2=0.08036529680365298	p_i1=0.21689921038453325	p_i2=0.012161877298146708	/Tai=0.478048401052252	/Tei=0.11094568956833205	/EEI=1.8385370931110203
ttatatggcactataattgagatatcgataaaaaaacgggggaaatatgagtgaaatttatcagatcgataatctcgatcgcagcatcctgaaagcattaatggaaaatgcacgcacaccctatgctgaattagccaaaaacctcgctgttagccccggaactattcatgtaagagtagaaaagatgcggcaagcagggatcattaccgcagcttgtgtacacgttaacccaaaacaactgggttacgacgtttgctgctttattggcataatcttgaaaagtgccaaagattacccttccgccttgaaaaaattggaaagcttagaagaagtggttgaggcctattacaccactggccactacagcatatttattaaagtgatgtgtaaatccattgatgcattgcagcaggtacttatcaacaaaatccagactattgatgagatccagtcaaccgagacactaatatcactgcaaaaccctatcatgcgtacgatcgttccttaaccctaaaataactatacccacattatccacagctagatcccagctgattcacagagtacaatgccagctctttacttcagttgggttcttgaatggctgacataacgttgataagtggcagtacgcttggtagtgctgaatatgttgctgaacatttagcggataaattagaagaagctgggttttctacagaaatacttcatggcccagagttggacgaacttacgctgaatggcctgtggttaatcgtgacatccactcatggtgccggggatctacctgataacttgcagccattattagaacagatcgaacaacaaaagcctgatttatcccaagtacgctttggggcggttggtttaggcagctcagaatatgacactttctgcggtgcaatcataaaactggatcaacaattgatcgcacaaggtgctcaacggttgggtgaaatattagaaattgacgtcatccaacatgaaataccagaggatccagcagagatttgggtcaaagattggattaatttactctaattagctcaaagatcgcgcgaacgaatgtgtataactatgcttaaaagcagggtaaaaccagtagatatccacataacaaccttgattctgccgagtgactgtgcataacatgccatttagatcccagcttatacgcaatacgatcaccggtcactcacaacaaacgatcctccttaattatatgatctgccatgtgaataatcacttatccacagaggatcatgatcctaataagagatctaataaagagatcgtttaaataaaaagatccaggggtcggggtacgcattccctcatgcgtcaatattatctggcattgcgatgtcacatttttattttttggttttgcatgccgttaaacagggttttatattcggagatgcaaaagtcaggactagacatattaaccatcgattcagtccttatcatacgccctcacagaacacctcctgtgagggccttttttatgtggtggcaaagaaaaagcccctctgcctgaaggaggggctttatgtgagcaaaaaaataccgggtgttatccaccttcggaagtttcagactaatcacaaaatggaacacaggcaatgccctgaagttaag
>2	N operona: 2	first-last	YPO0002	gene_poz=(601-1062)	asnC	regulatory protein	Similar to the Escherichia coli regulator of AnsA:	/position=204 - 1865 (804 - 1265)	/lenght=1662 (462)	/codons=554 (154)	/complement=true	GC-compoz=41.55844155844156%	/LCI1=1.0544662309368191	/LCI2=0.27233115468409586	p_i1=0.19396175390906084	p_i2=0.3357245977612455	/Tai=0.46876694812479724	/Tei=0.40215213798512095	/EEI=1.9851127675230615
atcgctgcataaatcttgttaacagtcgatttcaggtaagccaggttacgttcaccgtcccccataacccgttcccaatcccactgatctacatatacagaatgaatagcactcaggcgatcttcatctgggcgcaatgctttcatatgggtatacaccccttggtcagcaccaaaatcaaaacgccctaaggttttacgtttccacttcgctaatgaatgtacaacttcaaaagttgaatccggcaatgacttaacttttacctgtaccgctttctcagaaccagaaaggttatcttgggttccatcacccacacggctcaaaataggagcctggacttcgatcaagccaagttgttgctctaattggcgggaaaagaatgattttacgaagctgatttgttgttgtttttggataaattgttttttcattgctgttttctcaattcgttatgtttagttatgcctactggcttgtcatcgattaagcaacagaatgagggttaaattcaatatccaataacaaatatagccattatggttttaataatgaatttatatggcactataattgagatatcgataaaaaaacgggggaaatatgagtgaaatttatcagatcgataatctcgatcgcagcatcctgaaagcattaatggaaaatgcacgcacaccctatgctgaattagccaaaaacctcgctgttagccccggaactattcatgtaagagtagaaaagatgcggcaagcagggatcattaccgcagcttgtgtacacgttaacccaaaacaactgggttacgacgtttgctgctttattggcataatcttgaaaagtgccaaagattacccttccgccttgaaaaaattggaaagcttagaagaagtggttgaggcctattacaccactggccactacagcatatttattaaagtgatgtgtaaatccattgatgcattgcagcaggtacttatcaacaaaatccagactattgatgagatccagtcaaccgagacactaatatcactgcaaaaccctatcatgcgtacgatcgttccttaaccctaaaataactatacccacattatccacagctagatcccagctgattcacagagtacaatgccagctctttacttcagttgggttcttgaatggctgacataacgttgataagtggcagtacgcttggtagtgctgaatatgttgctgaacatttagcggataaattagaagaagctgggttttctacagaaatacttcatggcccagagttggacgaacttacgctgaatggcctgtggttaatcgtgacatccactcatggtgccggggatctacctgataacttgcagccattattagaacagatcgaacaacaaaagcctgatttatcccaagtacgctttggggcggttggtttaggcagctcagaatatgacactttctgcggtgcaatcataaaactggatcaacaattgatcgcacaaggtgctcaacggttgggtgaaatattagaaattgacgtcatccaacatgaaataccagaggatccagcagagatttgggtcaaagattggattaatttactctaattagctcaaagatcgcgcgaacgaatgtgtataactatgcttaaaagcagggtaaaaccagtagata
>3	N operona: 3	first-last	YPO0003	gene_poz=(601-1593)	asnA	aspartate-ammonia ligase	Similar to Escherichia coli aspartate-ammonia ligase	/position=835 - 3027 (1435 - 2427)	/lenght=2193 (993)	/codons=731 (331)	/complement=false	GC-compoz=45.51863041289023%	/LCI1=1.0646464646464646	/LCI2=0.1413131313131313	p_i1=0.20019823331007147	p_i2=0.06895995918546417	/Tai=0.3458956471531688	/Tei=0.16206396326691774	/EEI=2.586829756041228
tgcagtgatattagtgtctcggttgactggatctcatcaatagtctggattttgttgataagtacctgctgcaatgcatcaatggatttacacatcactttaataaatatgctgtagtggccagtggtgtaataggcctcaaccacttcttctaagctttccaattttttcaaggcggaagggtaatctttggcacttttcaagattatgccaataaagcagcaaacgtcgtaacccagttgttttgggttaacgtgtacacaagctgcggtaatgatccctgcttgccgcatcttttctactcttacatgaatagttccggggctaacagcgaggtttttggctaattcagcatagggtgtgcgtgcattttccattaatgctttcaggatgctgcgatcgagattatcgatctgataaatttcactcatatttcccccgtttttttatcgatatctcaattatagtgccatataaattcattattaaaaccataatggctatatttgttattggatattgaatttaaccctcattctgttgcttaatcgatgacaagccagtaggcataactaaacataacgaattgagaaaacagcaatgaaaaaacaatttatccaaaaacaacaacaaatcagcttcgtaaaatcattcttttcccgccaattagagcaacaacttggcttgatcgaagtccaggctcctattttgagccgtgtgggtgatggaacccaagataacctttctggttctgagaaagcggtacaggtaaaagttaagtcattgccggattcaacttttgaagttgtacattcattagcgaagtggaaacgtaaaaccttagggcgttttgattttggtgctgaccaaggggtgtatacccatatgaaagcattgcgcccagatgaagatcgcctgagtgctattcattctgtatatgtagatcagtgggattgggaacgggttatgggggacggtgaacgtaacctggcttacctgaaatcgactgttaacaagatttatgcagcgattaaagaaactgaagcggcgatcagtgctgagtttggtgtgaagcctttcctgccggatcatattcagtttatccacagtgaaagcctgcgggccagattccctgatttagatgctaaaggccgtgaacgtgcaattgccaaagagttaggtgctgtcttccttatagggattggtggcaaattggcagatggtcaatcccatgatgttcgtgcgccagattatgatgattggacctctccgagtgcggaaggtttctctggattaaacggcgacattattgtctggaacccaatattggaagatgcctttgagatatcttctatgggaattcgtgttgatgccgaagctcttaagcgtcagttagccctgactggcgatgaagaccgcttggaactggaatggcatcaatcactgttgcgcggtgaaatgccacaaactatcgggggaggtattggtcagtcccgcttagtgatgttattgctgcagaaacaacatattggtcaggtgcaatgtggtgtttggggccctgaaatcagcgagaaagttgatggcctgctgtaaaatctagtcattatccccctatgctaactcgcgataacggtatcagtcatcgcgggtttttaactttatcagtctgtaggcggcatcactatgggggattatcgtttccagcggcgtatcaaacggctttttaaacttgtatcaaaacgccagatatgatcaaaaatacgcatgatccctggtttgccataagcggacatggcaacagcatggaaacggtgctggtgggcctgctgctggatttttatctttctgactaactcttctggcaaacgctgggcgataaagtctgaaatgatcaccgcgtctgcgtcataccattctctgtcttccattttatttaacgtgttggctaagcatgccgccagatccgtaccaccacgaaaatgttggttgaggaaacgtatggcttgctcaataccattgtcagctgatagctcgtagtgaattatttcagtagcaaataacatgatgtaacagcggcgattatcggctaacgcgatacggagtaaggccagacaaaatgctttggcgcattgctcgttgaagcctcccatcgagcctgaggtatcgacgcagacaataaatggcccacggggt
>4	N operona: 4	first	YPO0004	gene_poz=(601-2067)	-	conserved hypothetical protein	Similar to Vibrio cholerae hypothetical protein	/position=1926 - 4592 (2526 - 3992)	/lenght=2667 (1467)	/codons=889 (489)	/complement=true	GC-compoz=47.71642808452625%	/LCI1=1.1188524590163935	/LCI2=0.225204918032787	p_i1=0.2346359359335466	p_i2=0.22584019802259583	/Tai=0.5292670932293043	/Tei=0.30325617822033624	/EEI=1.7241481153351503
aatagcaaatggttgcaacaccaacagcagcaaagtgaccaccaggcactcactgtggttaagcaaagcggcatgttcagccgtaaagcgcaatatgctctgccggataatctgacagacagtaccttgacgctattactgcaaaaaccgcttaacttacatgatattcaggtcaatcatctgcaggttgataaagaggcccttgctcaatggctgaataaaggtggcgctttacgagccaaattaaatggtgttggctatgcgcaatctatcgatgcggaaattgatgatcagttacatataatcatactggatgtgagccgccagccatcaaccttgtcccttccgggtgccacaaccactagcgtgccaccagaactgctgctggcactcaccaaactggaaagtacgctggcagaacaacggcgcttatttagccaacatcagccttgtttatttaccccatcatcttggctggcaaaaatagaggccagcctgctacaggtggtggagcaacttcaatttcaacaaattcaatttcaacaaattcaatttcaacaacgtaaatttcaacaacaaaaacacagtggacactgaccgatgctcagtctggcaacactggatatgctgctgtcgataagtgaaggtgaacttatcgaagagatggtggtaggtttactggcagcacctcagttggcgattttttttgaaaaattcccgcggattaaacgggcattaatgaaagatattcccggctggaaacaaaatttgcaacaacggatccgtgaagctagcgttccgccagggctggcgaatgaattttccttatatcaacagagtctgttggaggatagcccacagttttatgcgcatctgcccgatatcgtggctcagttacaagatttacattccccgtttgcaacgcaggctaaaacattagtgcaaaccgcagacctggcaaaaaacccgccaggcggagatagcctgcaaacgctctttttacaacgttggcgtgtcagtctgatcctacaaaccatcacaattcatcatcagttgttagaacaagaacgggaacagctcttagctgagctacagcgaagattagcgctcagtggtgcactggaacccattctcaccaccaatgacaatgccgctgggcgtctttgggatatgagtcaggggcatttgcaacgtggcgattatcaattattgctgcaatatggcgactttctgcaacagcaacctgaattaatacgtttagccgaacagctcggccgcagccgctcagccaaagcacaaccggcacctgacgcccgctatgagccttacaccgttatggtacgccagccagattcggtgcctgaggaggtcagtggtattcatcagagtaatgacatcctgcgattattgcctactgaattggtgatgttagggatgagtgagttggagtttgagttttatcgccgcttactggaacggcgtttgctcacataccgattacaaggagacaactggcaggaaaaaacgcaacagagacccgtcagccttaaacaaaatgatgagcaaccccgtgggccatttattgtctgcgtcgatacctcaggctcgatgggaggcttcaacgagcaatgcgccaaagcattttgtctggccttactccgtatcgcgttagccgataatcgccgctgttacatcatgttatttgctactgaaataattcactacgagctatcagctgacaatggtattgagcaagccatacgtttcctcaaccaacattttcgtggtggtacggatctggcggcatgcttagccaacacgttaaataaaatggaagacagagaatggtatgacgcagacgcggtgatcatttcagactttatcgcccagcgtttgccagaagagttagtcagaaagataaaaatccagcagcaggcccaccagcaccgtttccatgctgttgccatgtccgcttatggcaaaccagggatcatgcgtatttttgatcatatctggcgttttgatacaagtttaaaaagccgtttgatacgccgctggaaacgataatcccccatagtgatgccgcctacagactgataaagttaaaaacccgcgatgactgataccgttatcgcgagttagcatagggggataatgactagattttacagcaggccatcaactttctcgctgatttcagggccccaaacaccacattgcacctgaccaatatgttgtttctgcagcaataacatcactaagcgggactgaccaatacctcccccgatagtttgtggcatttcaccgcgcaacagtgattgatgccattccagttccaagcggtcttcatcgccagtcagggctaactgacgcttaagagcttcggcatcaacacgaattcccatagaagatatctcaaaggcatcttccaatattgggttccagacaataatgtcgccgtttaatccagagaaaccttccgcactcggagaggtccaatcatcataatctggcgcacgaacatcatgggattgaccatctgccaatttgccaccaatccctataaggaagacagcacctaactctttggcaattgcacgttcacggcctttagcatctaaatcagggaatctggcccgcaggctttcactgtggataaactgaata
>5	N operona: 4	last	YPO0005	gene_poz=(601-2154)	-	conserved hypothetical protein	Similar to Escherichia coli hypothetical protein	/position=3396 - 6149 (3996 - 5549)	/lenght=2754 (1554)	/codons=918 (518)	/complement=true	GC-compoz=46.653796653796654%	/LCI1=1.0960670535138621	/LCI2=0.20818826563507417	p_i1=0.21992006376580742	p_i2=0.18863074447267925	/Tai=0.5009456629473173	/Tei=0.26976767002541135	/EEI=1.8689950581729589
accaattagcccaaggaccaccaagatagacgtcgctctggaagaggtattacgccctgccaaagacatcaacgttaaaatccctccttcacccgcgttatcagcccgcatcacataggtcagatatttaaccgagacgactagaattagcatccagaaaatcagcgataaaaaaccaaacaccacatcgggtcggacatcaaaaccataatgaccagaaaaacactctctcaaggtatagagtgggctggtgccaatatcaccgtaaacgaccccgattgcagccaaagtcaccgcggataaatattgtttatgctctgtgctcatttgctagaacatccataagctgatgtatgcgtttaggccccatgacagaagatcctgtgtcctttcacgcccacgaaaggcgttcagtatgcattatttaaatggattgcctactcttaaattagagcagaaaaagaacgatatttaatcaaaaacaaataattgatgatatgaaaatttcactaatcaacaagctatcctattaagaaaaagaggatttattccgttttatcaggtaaaaattaactcatcagaggaacatgtagaacaattatggcgcaatcatcgcaattggcagaaagaatatctcgcttaagtcatgcccttgaaagtgggctgtatgaaagacaggaagccatccgtttgtgcttactggcagcactcagcggtgaaagtgtatttctgcttggtcctccgggaattgccaaaagcctgattgcccgccgcttgaaatttgctttccgccatgctcgggcatttgaatacctgatgacccgcttttctacaccggaagaggtttttggcccgctgtccatacaggcattaaaagaagaagggcgttaccaacgaatgaccgggggttatctaccagaagctgaaattgtcttcctcgatgaaatctggaaggcgggcccggctatccttaatactctactgaccgccattaatgaacggcgctttcgaaatggtgatagggaagacagtatcccgatgcgcttgctggtaaccgcgtccaatgagttgccagacgcagacagcagcctggaagcactttatgaccggatgctgatccgcctgtggctagaccgggtacaagaaaaacagaatttccgctcactgctgatcagcagacaaaatgaaaatcacaacccggtagcagaaaacctcagtatcactgatgaagaattccaccagtggcagcccttgattgacaaaatcacattaccagatcactgctttgagcttatttttcagctacgtcaacgactcagcgctctggaacacgctccttatgtctctgaccgccgctggaagaaggcattacgtctactacaagccagtgcattcttcagtggccgtgatgaaataacccctattgatctgattttactgaaagattgcctatggcatgaccttaactcgttcaaattactgcaacagcaactggaacaattgttgacggaacaagggtatcaacagcaaagcttattaatgaagctacaagatattaatagcaaatggttgcaacaccaacagcagcaaagtgaccaccaggcactcactgtggttaagcaaagcggcatgttcagccgtaaagcgcaatatgctctgccggataatctgacagacagtaccttgacgctattactgcaaaaaccgcttaacttacatgatattcaggtcaatcatctgcaggttgataaagaggcccttgctcaatggctgaataaaggtggcgctttacgagccaaattaaatggtgttggctatgcgcaatctatcgatgcggaaattgatgatcagttacatataatcatactggatgtgagccgccagccatcaaccttgtcccttccgggtgccacaaccactagcgtgccaccagaactgctgctggcactcaccaaactggaaagtacgctggcagaacaacggcgcttatttagccaacatcagccttgtttatttaccccatcatcttggctggcaaaaatagaggccagcctgctacaggtggtggagcaacttcaatttcaacaaattcaatttcaacaaattcaatttcaacaacgtaaatttcaacaacaaaaacacagtggacactgaccgatgctcagtctggcaacactggatatgctgctgtcgataagtgaaggtgaacttatcgaagagatggtggtaggtttactggcagcacctcagttggcgattttttttgaaaaattcccgcggattaaacgggcattaatgaaagatattcccggctggaaacaaaatttgcaacaacggatccgtgaagctagcgttccgccagggctggcgaatgaattttccttatatcaacagagtctgttggaggatagcccacagttttatgcgcatctgcccgatatcgtggctcagttacaagatttacattccccgtttgcaacgcaggctaaaacattagtgcaaaccgcagacctggcaaaaaacccgccaggcggagatagcctgcaaacgctctttttacaacgttggcgtgtcagtctgatcctacaaaccatcacaattcatcatcagttgttagaacaagaacgggaacagctcttagctgagctacagcgaagattagcgctcagtggtgcactggaacccattctcaccaccaatgacaatgccgctgggcgtctttgggatatgagtcaggggcatttgcaacgtggc
>6	N operona: 5	first-last	YPO0006	gene_poz=(601-2469)	kup	potassium transport protein	Similar to Escherichia coli low affinity potassium	/position=5223 - 8291 (5823 - 7691)	/lenght=3069 (1869)	/codons=1023 (623)	/complement=false	GC-compoz=45.799892990904226%	/LCI1=0.9523043944265809	/LCI2=0.13060021436227226	p_i1=0.13616477369057828	p_i2=0.055028233278982534	/Tai=0.5262119563664257	/Tei=0.1495254099510843	/EEI=1.7666294797266215
ttcagcttctggtagataacccccggtcattcgttggtaacgcccttcttcttttaatgcctgtatggacagcgggccaaaaacctcttccggtgtagaaaagcgggtcatcaggtattcaaatgcccgagcatggcggaaagcaaatttcaagcggcgggcaatcaggcttttggcaattcccggaggaccaagcagaaatacactttcaccgctgagtgctgccagtaagcacaaacggatggcttcctgtctttcatacagcccactttcaagggcatgacttaagcgagatattctttctgccaattgcgatgattgcgccataattgttctacatgttcctctgatgagttaatttttacctgataaaacggaataaatcctctttttcttaataggatagcttgttgattagtgaaattttcatatcatcaattatttgtttttgattaaatatcgttctttttctgctctaatttaagagtaggcaatccatttaaataatgcatactgaacgcctttcgtgggcgtgaaaggacacaggatcttctgtcatggggcctaaacgcatacatcagcttatggatgttctagcaaatgagcacagagcataaacaatatttatccgcggtgactttggctgcaatcggggtcgtttacggtgatattggcaccagcccactctataccttgagagagtgtttttctggtcattatggttttgatgtccgacccgatgtggtgtttggttttttatcgctgattttctggatgctaattctagtcgtctcggttaaatatctgacctatgtgatgcgggctgataacgcgggtgaaggagggattttaacgttgatgtctttggcagggcgtaatacctcttccagagcgacgtctatcttggtggtccttgggctaattggtggcagcttcttttatggtgaagtggtcattaccccggcaatctcggtgatgtcagctattgaagggttggaaatcgccgcacccgcccttgatccctacattgttccctgctccattgccgtattaacgctactttttgtgattcaaaagcatggcactggcagtgttggtaaacttttcgccccggtgatgctggtgtggttcctgacgttagccttacttggtctgcgcagtattattgctaacccagaagttttggccgcgctgaatcccaaatgggcaataagcttttttgttgaatataagtctgtttcgttttttgcccttggtgcggtagttctggcgattactggcgttgaggcgttgtatgcggatatggggcattttggtaagtttcctatccggctcgcttggtttactgtggtcttaccgtcgttggtgctgaattattttggtcagggggcgttattactgaaaaaccctgaagccatcaaaaaccccttctttctgctagcccccgactgggcactgattccattacttattctggcgacgctagccactgttattgcctcacaggcggtgatttctggcgtattttcacttactcgacaggctgttcgtttagggtatttaccacccatgcgaattattcatacttcagagatggaatctggccagatatatatcccagtgatcaattggaccctctatttagcggtggtgttagtgattatcggttttgaacgctccagtaatttggcggcggcttatggaatagcggttaccgggactatggttatcaccagtattctgttttgtaccgtggcatggaaaaactggcattggaatcgctttctcgtcgtatttttactgatggtcttgttgattatcgatatcccgatgttttctgccaatgtgcttaaattattctcagggggttggttgccactgtctttaggtttggtgatgtttattattatgaccacctggaaaagtgagcgtttcagtttactgcgccgtatgcatgaacacagtaattcactggaagcgatgattgcttcactagagaagtcaccgccagtacgggtacccggtacggcggtgtatatgtcgcgagcaatgaatgtcattccatttgcattattacataaccttaaacataacaaagtgttacatgagcgtgttgtgttgctaacgatgcggactgacgatgtgccttatgtacataatgtggagcgggttaccatcgagcaactttctccaaccttctggcgggtggttgccagatacggttggcgtgaaacacctaatgtggcggaaattttccaccgttgtggtttggaaggtttgtcttgccagatgatggaaacgtcgttctttatgtcacatgaatcgctaatcctgactaagcggccatggcacttatttttacgtggtaagttatttattgcacttagccgtaatgcattacgcgcaccagatcaatttgagatcccacccaatagggttattgaacttgggacacaagtggaaatttaattgagaggccgttaatcataacggcctcttctatcatcattcacactattatcatcatccacactatcaccgctaaaatccttcttcttatatcgctagcaaagtgtttcggtggcgatcacaatttcactaaatgaggtttgtcttctactgccgtttttctaaactccttgttagcgaaacgtttcgctcttggagtagatcatgaaaaaaggtgtattactgaacgctgatatttccgcggttatctcccgtctgggccataccgatcagattgtgatcggtgacgcagggctaccgataccggcaaccaccacacgaatcgatttggcgttaacacgaggcgtgccagggtttctgcaggttgtcgatgtagtcacgcaagaaatgcaggttgagaatgcttaccttgcagaagaaatcgttaaaaataatccgcaacttcatgaagcattactcgtgctgctcacacagcttgagcaacggcaggaaaaccaaattgctttgcgttatatcagccatgaggcgtttaaagagcaaactaaacaaagccgggcggtgatacgcagcggagagtgttctccctttgctaatatcatt
>7	N operona: 6	first-last	YPO0007	gene_poz=(601-1020)	-	ribose permease	Similar to Lactobacillus sake ribose permease RbsD	/position=7296 - 8915 (7896 - 8315)	/lenght=1620 (420)	/codons=540 (140)	/complement=false	GC-compoz=48.095238095238095%	/LCI1=1.2158273381294964	/LCI2=0.2964028776978418	p_i1=0.3003930273294313	p_i2=0.3930661269661207	/Tai=0.5063217167093365	/Tei=0.45375951426950867	/EEI=1.828710572784183
ttacataaccttaaacataacaaagtgttacatgagcgtgttgtgttgctaacgatgcggactgacgatgtgccttatgtacataatgtggagcgggttaccatcgagcaactttctccaaccttctggcgggtggttgccagatacggttggcgtgaaacacctaatgtggcggaaattttccaccgttgtggtttggaaggtttgtcttgccagatgatggaaacgtcgttctttatgtcacatgaatcgctaatcctgactaagcggccatggcacttatttttacgtggtaagttatttattgcacttagccgtaatgcattacgcgcaccagatcaatttgagatcccacccaatagggttattgaacttgggacacaagtggaaatttaattgagaggccgttaatcataacggcctcttctatcatcattcacactattatcatcatccacactatcaccgctaaaatccttcttcttatatcgctagcaaagtgtttcggtggcgatcacaatttcactaaatgaggtttgtcttctactgccgtttttctaaactccttgttagcgaaacgtttcgctcttggagtagatcatgaaaaaaggtgtattactgaacgctgatatttccgcggttatctcccgtctgggccataccgatcagattgtgatcggtgacgcagggctaccgataccggcaaccaccacacgaatcgatttggcgttaacacgaggcgtgccagggtttctgcaggttgtcgatgtagtcacgcaagaaatgcaggttgagaatgcttaccttgcagaagaaatcgttaaaaataatccgcaacttcatgaagcattactcgtgctgctcacacagcttgagcaacggcaggaaaaccaaattgctttgcgttatatcagccatgaggcgtttaaagagcaaactaaacaaagccgggcggtgatacgcagcggagagtgttctccctttgctaatatcattctcggctccggcgtaaccttctaaggcctttatgcaacctttactaaaatttcaaggacaaaggaataaataagatggaaacaggtaagctggtggtgttgggcagtatcaatgccgaccatattctgaatattgagcagtttccacgtccgggtgaaacggtgatcgggcagcagtataacgttgctttcggaggtaaaggggctaatcaagcggttgctgctggccgtagcggtgcggatatcgcatttattgcctgtgtgggtgacgatgatattggtgaacgggtgcgtcagcaactcactgccgataagattgatactcagcctatcgaggctattaagggggcaactaccggtgtggcattgatcttcgtgaatagcgatggcgaaaatgtgattggtattaatgcgggggctaactcagcggtgacaccagagtatcttcgccgctaccaacaacaagtgatcgatgctgatgcactcttaatgcaactggagtcgccgctcgacactgttattgcggccgctaaactggcgaagcagcatcaaactcaggttatcctcaatccggcacccgcccgtaaattacccgatgaattattaactctggtcgatatgatta
>8	N operona: 7	first-last	YPO0008	gene_poz=(601-1527)	rbsK	ribokinase	Similar to Escherichia coli ribokinase RbsK	/position=7766 - 9892 (8366 - 9292)	/lenght=2127 (927)	/codons=709 (309)	/complement=false	GC-compoz=50.05393743257821%	/LCI1=1.0183982683982684	/LCI2=0.167965367965368	p_i1=0.17252200831785486	p_i2=0.11047697437821441	/Tai=0.3380769565015883	/Tei=0.19942927694039297	/EEI=2.633571119488908
aaaatccttcttcttatatcgctagcaaagtgtttcggtggcgatcacaatttcactaaatgaggtttgtcttctactgccgtttttctaaactccttgttagcgaaacgtttcgctcttggagtagatcatgaaaaaaggtgtattactgaacgctgatatttccgcggttatctcccgtctgggccataccgatcagattgtgatcggtgacgcagggctaccgataccggcaaccaccacacgaatcgatttggcgttaacacgaggcgtgccagggtttctgcaggttgtcgatgtagtcacgcaagaaatgcaggttgagaatgcttaccttgcagaagaaatcgttaaaaataatccgcaacttcatgaagcattactcgtgctgctcacacagcttgagcaacggcaggaaaaccaaattgctttgcgttatatcagccatgaggcgtttaaagagcaaactaaacaaagccgggcggtgatacgcagcggagagtgttctccctttgctaatatcattctcggctccggcgtaaccttctaaggcctttatgcaacctttactaaaatttcaaggacaaaggaataaataagatggaaacaggtaagctggtggtgttgggcagtatcaatgccgaccatattctgaatattgagcagtttccacgtccgggtgaaacggtgatcgggcagcagtataacgttgctttcggaggtaaaggggctaatcaagcggttgctgctggccgtagcggtgcggatatcgcatttattgcctgtgtgggtgacgatgatattggtgaacgggtgcgtcagcaactcactgccgataagattgatactcagcctatcgaggctattaagggggcaactaccggtgtggcattgatcttcgtgaatagcgatggcgaaaatgtgattggtattaatgcgggggctaactcagcggtgacaccagagtatcttcgccgctaccaacaacaagtgatcgatgctgatgcactcttaatgcaactggagtcgccgctcgacactgttattgcggccgctaaactggcgaagcagcatcaaactcaggttatcctcaatccggcacccgcccgtaaattacccgatgaattattaactctggtcgatatgattacgcctaatgaaacggaagccgagcgtttgaccggcattcatattgagcaggatgatgatgccgcgaaagcagcgcaaattttgcatgataaaggcattgctaccgtgatcatcaccttaggtagccgtggcgtatggctcagtgaacaaggtaaaggtaaattagtggcggggttcaaggtaaatgccgtagataccattgctgccggtgatacgtttaacggtgcattattgacagcgttattagaaggccagtctatggatgtcgcagtgcgttttgctcatgccgcggcggctattgcggtcactcggcctggagcacagccgtccattccatggcgtgccgaaattgatagcttcttacaagaacgagtgtaaaacgtggccacaatgaaagatgtcgcccgtctggcaggggtatcgtcaagcaatggcacgtgcaggtttgccaattattgccgggtatgaagttgtcagtgattttgaatttggtggtggcctggttgccctgaagcaacgactaaataatccagaagctgagccacaagttctgcccctgactcccgagctaatagaacgcggttcggtctcccttcgttaaacattatttttcacctgtggggctacttttttcacattacggccctgaattaaattgtctccatccctgggtttgagtaacaagaacaccagagatgatagcaatgtcactattcccatggtgataaaggtgtagtggaagtgatccacattaccgcctaacgacaacccatcataaaaacgcaacacagtcgcactgatagcaatcccaaagcttatcgataattgttgggttaccgccagaacactgttaccggagctggcattgttatccgtcaaatcagccagtgtaattgtattcatcgcagtaaattgggtcgacatcgctatacctaatataaatagcggcaatatcatcatccatgccgacatccccgg
>9	N operona: 8	first-last	YPO0009	gene_poz=(601-2025)	-	putative membrane transport protein	Similar to many proteins belonging to the major	/position=8912 - 11536 (9512 - 10936)	/lenght=2625 (1425)	/codons=875 (475)	/complement=true	GC-compoz=46.45614035087719%	/LCI1=0.9634317862165963	/LCI2=0.16476793248945146	p_i1=0.14200161392840582	p_i2=0.10501135925547418	/Tai=0.5411710482353919	/Tei=0.19451022332992676	/EEI=1.667666328381495
cagtaaaaatgctggcagcgaaggggatgctattaccgcgcccgcgtattggcactcgtgttatgccacagacgaattggaactaccttgatcaggaattattaacgtggtggatgaccaaggagaattttgatcaggtcatgcaacacttccttatactaagaacatcgttggaaccacaagcctgttatctggctgccacacacgccaatgagaaacagcgagagctgttagcatcactagttgcagaaatgcgtgcactgcatagcaactttaatcgtgagcaatggattcaggtggatacccagtttcataaattaatttatgaagccagcggcaatccatttttaatctcttttgctaacttattcagttcggtttattacagctactttcgtgctattactggtgatgaagtgattaagctacaacatcatcagaacattgtagatacgattctggcaggtgataatcaaggtgctttattcgcctgtcaggtgctattaaaaacggtagactgacgacagcacgatcagccacatgctatctatataaagaagagaaaattatcgccccccatataaatcaccaggacggataatgataaaatctgcgcgcagtatggcaggccttccttggatagcggctatggctttctttatgcaggctttggatgccaccatactgaatacggctctcccttcaatcgccgaaagccttaaccgttctccgctgacaatgcaatcagccattattagctataccctgaccgtcgcgatgttgattccagttagtggttggctggccgatcgttttggtacccgacgaatttttatcctggcggtttctttatttaccttcggatcactgctctgtgcactttcaggctcactggctttcttagtggcttctcgggttattcaagggatcggtggggcgatgatgatgccggtagccaggctggcgctcatccgggcttatccacgcagtgagttattgccggttttaaattttgtcactattccagggttagtcgggccagtcatggggccattattgggcgggttgttggtgacttataccacttggcattggatttttatccttaatattcctattggcttgttgggtattttttatgcccgcaaatatatgcctaatttcacgatgcctaagcgcacttttgattttgttggtttcctactatttggtatcagtttagtcatgatatccaccagcctggagattatggggcggccagaaatcgcagattatttacccgccgcaactctgctaggcggcctattaatgctgattttctatatatttcatgccaaaggccatcctaatccactcattggtttgccattatttaagacccggacattctccgtggggattgccggtaacgtggcctcccgcttagggacgggctgtgtaccttttttaatgccgttgatgttacaagttggattcggttattccgcacttatcgccggttgtatgatggctcccaccgcgattggatccatcatggcaaaatcagccgtcacacaggtgctgcgctcactgggctatcgtaaagtgttagtcggtataaccttaattatcggggtactgattgcctcctttgcattgcaatcaccggggatgtcggcatggatgatgatattgccgctatttatattaggtatagcgatgtcgacccaatttactgcgatgaatacaattacactggctgatttgacggataacaatgccagctccggtaacagtgttctggcggtaacccaacaattatcgataagctttgggattgctatcagtgcgactgtgttgcgtttttatgatgggttgtcgttaggcggtaatgtggatcacttccactacacctttatcaccatgggaatagtgacattgctatcatctctggtgttcttgttactcaaacccagggatggagacaatttaattcagggccgtaatgtgaaaaaagtagccccacaggtgaaaaataatgtttaacgaagggagaccgaaccgcgttctattagctcgggagtcaggggcagaacttgtggctcagcttctggattatttagtcgttgcttcagggcaaccaggccaccaccaaattcaaaatcactgacaacttcatacccggcaataattggcaaacctgcacgtgccattgcttgacgatacccctgccagacgggcgacatctttcattgtggccacgttttacactcgttcttgtaagaagctatcaatttcggcacgccatggaatggacggctgtgctccaggccgagtgaccgcaatagccgccgcggcatgagcaaaacgcactgcgacatccatagactggccttctaataacgctgtcaataatgcaccgttaaacgtatcaccggcagcaatggtatctacggcatttaccttgaaccccgccactaatttacctttaccttgttcactgagccatacgccacggctacctaaggtgatgatcacggtagcaatgcctttatcatgcaaaatttgcgctgctttcgcggcatcatcatcctgctcaatatgaatgccggtcaaacgctcggcttccgtttcattaggcgtaat
>10	N operona: 9	first-last	YPO0010	gene_poz=(601-1290)	-	putative GntR-famly transcriptional regulator	Similar to several including: Streptomyces	/position=10416 - 12305 (11016 - 11705)	/lenght=1890 (690)	/codons=630 (230)	/complement=true	GC-compoz=44.05797101449275%	/LCI1=1.1368267831149927	/LCI2=0.26812227074235817	p_i1=0.24646751631408162	p_i2=0.3256992351105798	/Tai=0.4649716747674889	/Tei=0.3931293115995218	/EEI=2.001793224523896
cgccagcgttcaatctgagccatgatcaaactcttcaatttaagatttgtttgatttgctgacttttacttgcgtaaaagcagcggtgctcaaagattactttctgcaaataggcatcttgaccgaagtcaaaatgtttactgctttggtcactcttcaagacttgatattatttctgcctgccgaaacaggcgtcgatatcgtcttgcgagtgcccacacagattgtctgataaattgttaaagagcgctcgttacccgtttgccttgcggcgaatcttacggtaacgcgggaggcagataatacgctttcccgctgaagagtcaaggttttcttttatttctttcgaagttcaagtctgcttttctcttcctgacccggcgaagtgtgtttcgttgttcccggtcagtggaggcgcattatagggagttcctgacagcctgcaacccctaatttcaaaaaacttttcaaccgtgttttttttcagcaaaaacagagaaaaaggacaatccttaaacaattattaagctaaacatccaataccgaagtgaaacagtagagtaaaatagaaatataagaagactgataggacaaatcaccatgcaactaaatacccaacagcaagccgcccagcgaaatctttcctacttactggctgaaaagattggtcagcgtattctcgcaggagaatatgaagcgggcagtatactgcccggcgaaatagagttgggtgaacaatttggtgtaagtcgcaccgcagtacgtgaagcagtaaaaatgctggcagcgaaggggatgctattaccgcgcccgcgtattggcactcgtgttatgccacagacgaattggaactaccttgatcaggaattattaacgtggtggatgaccaaggagaattttgatcaggtcatgcaacacttccttatactaagaacatcgttggaaccacaagcctgttatctggctgccacacacgccaatgagaaacagcgagagctgttagcatcactagttgcagaaatgcgtgcactgcatagcaactttaatcgtgagcaatggattcaggtggatacccagtttcataaattaatttatgaagccagcggcaatccatttttaatctcttttgctaacttattcagttcggtttattacagctactttcgtgctattactggtgatgaagtgattaagctacaacatcatcagaacattgtagatacgattctggcaggtgataatcaaggtgctttattcgcctgtcaggtgctattaaaaacggtagactgacgacagcacgatcagccacatgctatctatataaagaagagaaaattatcgccccccatataaatcaccaggacggataatgataaaatctgcgcgcagtatggcaggccttccttggatagcggctatggctttctttatgcaggctttggatgccaccatactgaatacggctctcccttcaatcgccgaaagccttaaccgttctccgctgacaatgcaatcagccattattagctataccctgaccgtcgcgatgttgattccagttagtggttggctggccgatcgttttggtacccgacgaatttttatcctggcggtttctttatttaccttcggatcactgctctgtgcactttcaggctcactggctttcttagtggcttctcgggttattcaagggatcggtggggcgatgatgatgccggtagccaggctggcgctcatccgggcttatccacgcagtgagttattgccggttttaaattttgtcactattccagggttagtcgggccagtcatggggccattattgggcgggttgttggtgacttataccacttggcattggatttttatccttaatattcctattgg
>11	N operona: 10	first-last	YPO0011	gene_poz=(601-1809)	y1062	transposase for the IS285 insertion element	Previously sequenced Yersinia pestis transposase	/position=17306 - 19714 (17906 - 19114)	/lenght=2409 (1209)	/codons=803 (403)	/complement=false	GC-compoz=49.79321753515302%	/LCI1=1.0638474295190714	/LCI2=0.1476782752902156	p_i1=0.19970592593397113	p_i2=0.07801065041103923	/Tai=0.37484491352085036	/Tei=0.1702095853699353	/EEI=2.563918431687009
gtggtcccacctgatcccatgccgaactcagaagtgaaacgccgtagcgccgatggtagtgtggggtctccccatgcgagagtaggacactgccaggcatcaaataaagccaagaccccatgcccaaagcgtggggtttttgctgtgcgcgaaacacagaaattacgcgttgtaatgatgattaaaatggtgaggataaggtaggttagcaacgtgtccacaccaatgatggcgtagctcgagcctatatggagcaggaaaaacggtatttttactggctgcctattctcttcgccgcggacatttggtcatcaacctcagaaacttcactttttgtgatagatattctcttctccctactgttttgttcgtcgtgggccctaagtgaagagactgtgggtataatcgattaccgggagaagcggtatggcggcgtatggctatggtccagcacgattaattcataccactacgattaaattaatactatatcggtaaatattattaattatggatagtgccttttgtagagactgtaaacaatattgtgtaattgcctgtttttgatatcttcactccaacaacggagacaggcaaattatggacgaaaagaaacttaaagcacttgcggctgaactggctaaaggtcttaaaaccgaagccgaccttaatgcattttctcgtatgctgacaaagcttaccgtcgaaacagcgttaaatgcagagcttaccgaacacctcgggcacgagaaaaacacccctaaatcaggctcgaatacccgcaacggctattcgtccaaaacactgctatgcgacgacggcgaaatcgagctgaatacgccacgcgaccgcgaaaacacctttgaaccgcagctgataaagaaaaatcagacgcgtatcacacagatggacagccagattttgtccctgtacgccaaaggcatgaccacccgcgaaatcgtcgccaccttcaaagagatgtatgacgccgatgtgtctcccacgctgatatctaaagtcaccgatgccgtaaaagagcaggttgctgaatggcaaaaccgccaactggatgctctgtatcccattgtttatatggactgcattgtcgtaaaagtccgccagaacggtagcgtgataaacaaagcagtgttcctagcgctgggcatcaacactgaaggtcagaaagagctgctgggcatgtggctggcagaaaatgaaggtgcgaagttctggctaagtgtgctgacagagctgaaaaatcgcggtcttcaggacattctgattgcctgcgtggatggcctgaaggggttcccggatgcgataaacagtgtttatccgcagactcacatccagctgtgcatcatccatatggtacgcaacagcctgaaatatgtgtcatggaaggactataaagccgtcaccagcggtttgaaaatggtgtatcaggctccgacagaagaggcggcgctgatggcgctggataagtttgcggaggcctgggacgacaaatacccgcaaattagcaaaagttggcgtacgcactgggaaaatctcaatacattcttcggctatccgcccgatatccgcaaggctatctacaccacgaatgccatcgaatcggtgaacagcgtgatccgtgcagccattaaaaagcgcaaagtgttcccgacagacgactcagtgcggaaggttgtttatttggcgatcaaggatgcatcaaaaaaatggagtatgccgatccagaactggcggttagcgatgagccgttttattatcgagttcggtgaccgcctgagcgatcacctttaatacggtggcagttacacagaattatggacaggctcattttgtatgactacccccgcattaccttacttcaaaactaatattttctaaccaggtgcagataaactccgtaatctgttcgggctgattaatatccaattgttttaccgtcgtctctattggcttatcacttgccagagcaataacgtgtttatcgatcaaaccagagaaaggtttaccgatggattctctatagagtgcaattttattgattggctcatgcttaaagccttcaactaatattaagtctatcgtagaggcatctaatcggctggcaagataatgaagatttaacggctgttgttctggggtttctgtcattagtgcccaacggcaatcactggcgaccagtgtttgtagcgctccagccttacgtaattcgtagctatctttgcctggggtatcgatttccatattatggtgagtatgtttgattaagccgactcgaacttgtcgctgttgcagtagaggaataagactttttaataaagtcgtttttcctgtaccactataagccgctattcctaatagcggcggtgacttgtagttcatcattggcctctt
>12	N operona: 11	first	YPO0012	gene_poz=(601-1131)	mobB	probable molybdopterin-guanine dinucleotide	Similar to Escherichia coli molybdopterin-guanine	/position=18572 - 20302 (19172 - 19702)	/lenght=1731 (531)	/codons=577 (177)	/complement=true	GC-compoz=40.67796610169492%	/LCI1=1.1193181818181819	/LCI2=0.2221590909090909	p_i1=0.23494009904016877	p_i2=0.21904345922110105	/Tai=0.621718829295263	/Tei=0.29713911329899095	/EEI=1.4947937847265735
cggagcgatagaaatgcaacccaatattacaggtgttattctcgcagggggccgttcgtccagaatgggcggtaatgataagggacttattcctcttaatggaaaaccgctatttcagtatgttatagacagattcaaaccccaagtgagtgatttagtgattaatgctaatcgcaaccaagggttatataaggaaagtggaatcccagtcattgacgatatcattactggctttgtaggcccactggcggggatgcatgccggattaagctatgcgtctaccgagtgggtcgtttttgctccctgcgacgttcccgcactgccttccgatttagtttctcagctttggcaaggtaaaaaacaggcacttgcggcttatgctaacgatgatgaaagagcacatcccactttcgcattgatgcatatcagcctaaaaacacaattagctgactatctgataaggggtgaccgtaagcttatgttatttttagactctattaatgctcaacgtgtaaaatttagcgggaaggctgatttattcagcaacctaaataccccagcagattgtgatttatgggaacaaaagagaagaggccaatgatgaactacaagtcaccgccgctattaggaatagcggcttatagtggtacaggaaaaacgactttattaaaaagtcttattcctctactgcaacagcgacaagttcgagtcggcttaatcaaacatactcaccataatatggaaatcgataccccaggcaaagatagctacgaattacgtaaggctggagcgctacaaacactggtcgccagtgattgccgttgggcactaatgacagaaaccccagaacaacagccgttaaatcttcattatcttgccagccgattagatgcctctacgatagacttaatattagttgaaggctttaagcatgagccaatcaataaaattgcactctatagagaatccatcggtaaacctttctctggtttgatcgataaacacgttattgctctggcaagtgataagccaatagagacgacggtaaaacaattggatattaatcagcccgaacagattacggagtttatctgcacctggttagaaaatattagttttgaagtaaggtaatgcgggggtagtcatacaaaatgagcctgtccataattctgtgtaactgccaccgtattaaaggtgatcgctcaggcggtcaccgaactcgataataaaacggctcatcgctaaccgccagttctggatcggcatactccatttttttgatgcatccttgatcgccaaataaacaaccttccgcactgagtcgtctgtcgggaacactttgcgctttttaatggctgcacggatcacgctgttcaccgattcgatggcattcgtggtgtagatagccttgcggatatcgggcggatagccgaagaatgtattgagattttcccagtgcgtacgccaacttttgctaatttgcgggtatttgtcgtcccaggcctccgcaaacttatccagcgccatcagcgccgcctcttctgtcggagcctgatacaccattttcaaaccgctggtgacggctttatagtccttccatgacacatatttcaggctgttgcgtaccatatggatgatgcacagctggatgtgagtctgcggataaacactgtttatcgcatccgggaaccccttcaggccatccacgcaggcaatcagaatgtcctgaag
>13	N operona: 11	last	YPO0013	gene_poz=(601-1242)	chlB	molybdopterin-guanine dinucleotide biosynthesis	Similar to Escherichia coli molybdopterin-guanine	/position=19102 - 20943 (19702 - 20343)	/lenght=1842 (642)	/codons=614 (214)	/complement=true	GC-compoz=43.30218068535825%	/LCI1=1.0672926447574336	/LCI2=0.09436619718309856	p_i1=0.20183199146990977	p_i2=0.02044562660826328	/Tai=0.6718182407370358	/Tei=0.11840106394743695	/EEI=1.391658307557666
cgtttactctcttcatccataaactggtagacacggttttcgtaactattcagcgcggttaaccccgaatctacccgtaatcctgccccctcaagggcatccataatcaggtcaggagacaaggtctgaaaattaaaagcagagttgttcataacaacatttagtctatataagtgctgagaataataaataatatcattaaagcccctatctccgcagacaggagtatgactaatctttaataatgccacgagcacgcaacagtgctgttttaaaatcttcttcataatcttttttcaggccagggatcacctcggttgatgcagcgccccgcattttcagatgatagataagaacatcgtccgttaaatccgaaaaatcccccttaaaacccgcttctgccgccaatttttgtaaaaattgtaccaagtttaaatcaggctcctgctgccaagctggatgtaaaagctcaatcaattcattaacacgatggcatttcatagcaaatttatcctcttcaaaaagatgctgacaaagtagcagggatactcacgtagggaaagagagcctattgtcaataaaagtaaatcctgaacccctatgttatttacagatacaatccctgtgtcaataggatgcagcggagcgatagaaatgcaacccaatattacaggtgttattctcgcagggggccgttcgtccagaatgggcggtaatgataagggacttattcctcttaatggaaaaccgctatttcagtatgttatagacagattcaaaccccaagtgagtgatttagtgattaatgctaatcgcaaccaagggttatataaggaaagtggaatcccagtcattgacgatatcattactggctttgtaggcccactggcggggatgcatgccggattaagctatgcgtctaccgagtgggtcgtttttgctccctgcgacgttcccgcactgccttccgatttagtttctcagctttggcaaggtaaaaaacaggcacttgcggcttatgctaacgatgatgaaagagcacatcccactttcgcattgatgcatatcagcctaaaaacacaattagctgactatctgataaggggtgaccgtaagcttatgttatttttagactctattaatgctcaacgtgtaaaatttagcgggaaggctgatttattcagcaacctaaataccccagcagattgtgatttatgggaacaaaagagaagaggccaatgatgaactacaagtcaccgccgctattaggaatagcggcttatagtggtacaggaaaaacgactttattaaaaagtcttattcctctactgcaacagcgacaagttcgagtcggcttaatcaaacatactcaccataatatggaaatcgataccccaggcaaagatagctacgaattacgtaaggctggagcgctacaaacactggtcgccagtgattgccgttgggcactaatgacagaaaccccagaacaacagccgttaaatcttcattatcttgccagccgattagatgcctctacgatagacttaatattagttgaaggctttaagcatgagccaatcaataaaattgcactctatagagaatccatcggtaaacctttctctggtttgatcgataaacacgttattgctctggcaagtgataagccaatagagacgacggtaaaacaattggatattaatcagcccgaacagattacggagtttatctgcacctggttagaaaatattagttttgaagtaaggtaatgcgggggtagtcatacaaaatgagcctgtccataattctgtgtaactgccaccgtattaaaggtgatcg
>14	N operona: 12	first-last	YPO0013a	gene_poz=(601-870)	-	conserved hypothetical protein	Similar to Pectobacterium carotovorum subsp.	/position=19843 - 21312 (20443 - 20712)	/lenght=1470 (270)	/codons=490 (90)	/complement=false	GC-compoz=41.11111111111111%	/LCI1=1.146067415730337	/LCI2=0.10561797752808989	p_i1=0.25262115399486584	p_i2=0.02910721024189512	/Tai=0.3138334128960306	/Tei=0.1261964892177056	/EEI=2.8412561661124474
tatcagatagtcagctaattgtgtttttaggctgatatgcatcaatgcgaaagtgggatgtgctctttcatcatcgttagcataagccgcaagtgcctgttttttaccttgccaaagctgagaaactaaatcggaaggcagtgcgggaacgtcgcagggagcaaaaacgacccactcggtagacgcatagcttaatccggcatgcatccccgccagtgggcctacaaagccagtaatgatatcgtcaatgactgggattccactttccttatataacccttggttgcgattagcattaatcactaaatcactcacttggggtttgaatctgtctataacatactgaaatagcggttttccattaagaggaataagtcccttatcattaccgcccattctggacgaacggccccctgcgagaataacacctgtaatattgggttgcatttctatcgctccgctgcatcctattgacacagggattgtatctgtaaataacataggggttcaggatttacttttattgacaataggctctctttccctacgtgagtatccctgctactttgtcagcatctttttgaagaggataaatttgctatgaaatgccatcgtgttaatgaattgattgagcttttacatccagcttggcagcaggagcctgatttaaacttggtacaatttttacaaaaattggcggcagaagcgggttttaagggggatttttcggatttaacggacgatgttcttatctatcatctgaaaatgcggggcgctgcatcaaccgaggtgatccctggcctgaaaaaagattatgaagaagattttaaaacagcactgttgcgtgctcgtggcattattaaagattagtcatactcctgtctgcggagataggggctttaatgatattatttattattctcagcacttatatagactaaatgttgttatgaacaactctgcttttaattttcagaccttgtctcctgacctgattatggatgcccttgagggggcaggattacgggtagattcggggttaaccgcgctgaatagttacgaaaaccgtgtctaccagtttatggatgaagagagtaaacggtatgtggtgaagttttatcgccccgagcgttggagtagtgaacaaattacagaggagcaccagttttctctggatttggcggagtcagaaattccggtgattgccccattgcgactcaatggcaagactttgcatactcactgtggatttttcttcgctgtttttcctagcgttggtgggcgtcagtatgaaattgataatcttgaccaattggagtgggttgggcgttttcttggcagaatccatcaggccgctcgtaatagccttttcgttgcccgcccaacaatgggtatagaagagtatttgacagagccgcgtcagctactcgccaattgtgatttagtaccagtaaaacaacgggataaatt
>15	N operona: 13	first	YPO0014	gene_poz=(601-1587)	-	conserved hypothetical protein	Similar to Pectobacterium carotovorum subsp.	/position=20192 - 22378 (20792 - 21778)	/lenght=2187 (987)	/codons=729 (329)	/complement=false	GC-compoz=46.504559270516715%	/LCI1=1.032520325203252	/LCI2=0.18394308943089424	p_i1=0.18079086447420967	p_i2=0.1395697632189072	/Tai=0.5232090516281372	/Tei=0.2256127868970165	/EEI=1.7629133175267435
agcggttttccattaagaggaataagtcccttatcattaccgcccattctggacgaacggccccctgcgagaataacacctgtaatattgggttgcatttctatcgctccgctgcatcctattgacacagggattgtatctgtaaataacataggggttcaggatttacttttattgacaataggctctctttccctacgtgagtatccctgctactttgtcagcatctttttgaagaggataaatttgctatgaaatgccatcgtgttaatgaattgattgagcttttacatccagcttggcagcaggagcctgatttaaacttggtacaatttttacaaaaattggcggcagaagcgggttttaagggggatttttcggatttaacggacgatgttcttatctatcatctgaaaatgcggggcgctgcatcaaccgaggtgatccctggcctgaaaaaagattatgaagaagattttaaaacagcactgttgcgtgctcgtggcattattaaagattagtcatactcctgtctgcggagataggggctttaatgatattatttattattctcagcacttatatagactaaatgttgttatgaacaactctgcttttaattttcagaccttgtctcctgacctgattatggatgcccttgagggggcaggattacgggtagattcggggttaaccgcgctgaatagttacgaaaaccgtgtctaccagtttatggatgaagagagtaaacggtatgtggtgaagttttatcgccccgagcgttggagtagtgaacaaattacagaggagcaccagttttctctggatttggcggagtcagaaattccggtgattgccccattgcgactcaatggcaagactttgcatactcactgtggatttttcttcgctgtttttcctagcgttggtgggcgtcagtatgaaattgataatcttgaccaattggagtgggttgggcgttttcttggcagaatccatcaggccgctcgtaatagccttttcgttgcccgcccaacaatgggtatagaagagtatttgacagagccgcgtcagctactcgccaattgtgatttagtaccagtaaaacaacgggataaatttctggcagcggcagatttgctcattacaacgattaagcagtattggcatacagaatggcagcctttacggctacatggtgattgccatccaggaaatattttgtggcgtgatggtccgatgttcgttgatttagatgatgcgaggaatggcccggctatccaagatttatggatgctattacacggtgatcgccgtgaccaatctatgcagttggatatattgctggaagcttatagtgagtttgctgattttgatcagcgtgaattagcactaattgaacccttgcgcgcgatgcggatggtttactaccttgcatgggtcgccagacgttggcaagaccctgcatttccgaaaagttttccgtggatggctgaatctgatttttggctccagcagacagcatcattcactgagcaggttaagctgttgcaggaaccccctttgcagctgatgccaatgtactaaagctaagataatggagattgttatagtatgaaaaatgtatggttagcactcgttggtatcgtgatggcgttcagtgtgacggctgcacaattcaccgatgggaagcagtatctaacgttagataagccagtaacgggtgaacctcaggttctagagtttttctctttctattgcccacattgttaccagtttgaagaggtttatcaggtacctaaagcagtaaaaaaagcgctacctgaagggacaaaaatgacccgttaccacgttgaatttcttggtcctctcggcaagcaactgacgcaagcgtgggctgtcgctatggcattgggggttgaagaaaaaattaccccactgatgtttgaaggtgtgcagaagacacaaactgtacagactcctggcgatattcgtaatgtctttatcaaggcgggtatcagtggtgaagactacgacgctgcattgaatagttttgtggttaaatcattagttgctcagcaacaaaaagcggctgaagatttacaactacgtggtgttcctgcgatgtttgttaatggaaaatatatgattaagaatgatggtatggataccagctcaatggataat
>16	N operona: 13	last	YPO0015	gene_poz=(601-1224)	dsbA	secreted thiol:disulfide interchange protein	Previously sequenced Yersinia pestis thiol:disulfide	/position=21206 - 23029 (21806 - 22429)	/lenght=1824 (624)	/codons=608 (208)	/complement=false	GC-compoz=42.1474358974359%	/LCI1=1.0724637681159421	/LCI2=0.11465378421900159	p_i1=0.2050394763881929	p_i2=0.03741063798165987	/Tai=0.32749523087753474	/Tei=0.13366957418349387	/EEI=2.7969574513199302
agccttttcgttgcccgcccaacaatgggtatagaagagtatttgacagagccgcgtcagctactcgccaattgtgatttagtaccagtaaaacaacgggataaatttctggcagcggcagatttgctcattacaacgattaagcagtattggcatacagaatggcagcctttacggctacatggtgattgccatccaggaaatattttgtggcgtgatggtccgatgttcgttgatttagatgatgcgaggaatggcccggctatccaagatttatggatgctattacacggtgatcgccgtgaccaatctatgcagttggatatattgctggaagcttatagtgagtttgctgattttgatcagcgtgaattagcactaattgaacccttgcgcgcgatgcggatggtttactaccttgcatgggtcgccagacgttggcaagaccctgcatttccgaaaagttttccgtggatggctgaatctgatttttggctccagcagacagcatcattcactgagcaggttaagctgttgcaggaaccccctttgcagctgatgccaatgtactaaagctaagataatggagattgttatagtatgaaaaatgtatggttagcactcgttggtatcgtgatggcgttcagtgtgacggctgcacaattcaccgatgggaagcagtatctaacgttagataagccagtaacgggtgaacctcaggttctagagtttttctctttctattgcccacattgttaccagtttgaagaggtttatcaggtacctaaagcagtaaaaaaagcgctacctgaagggacaaaaatgacccgttaccacgttgaatttcttggtcctctcggcaagcaactgacgcaagcgtgggctgtcgctatggcattgggggttgaagaaaaaattaccccactgatgtttgaaggtgtgcagaagacacaaactgtacagactcctggcgatattcgtaatgtctttatcaaggcgggtatcagtggtgaagactacgacgctgcattgaatagttttgtggttaaatcattagttgctcagcaacaaaaagcggctgaagatttacaactacgtggtgttcctgcgatgtttgttaatggaaaatatatgattaagaatgatggtatggataccagctcaatggataattatgttaaacagtatgcggatgttgttacattcctgctgactcaaaaataatttagtacataaagagggggcttttgttgccccttttttttatttatttttatgctgtttagcttgggtttatctattttagggagcaatagatatcaatattcgtgggactaaaaatagatattgtcggttatgagtaataaaaaagacagtcgctattgagtactcataaggcaagttaattggccttgttgttgtaatggaataagtaatatccacaattgatataaataaatcattacagagaaaaaagatacaaataaacctaacatcatgatttatatggttttaaatataaccatcggcatgattccataacagaaataattcacacatacttttattcacaagattatccacaggttagatctttaggatctctgtgcggtaatgttcactttcgcacaatattggacgctaaaattcgtctcttgctgtcagctatggcattcttagcgtcagactttgctgaatacagatgaagaaactctatggctcagattgcagaaaacccattgctccttgttgacggttcctcttacctctaccgtgcttaccatgctttcccaccactgactaatggtagcggggagccaaccg
>17	N operona: 14	first-last	YPO0017	gene_poz=(601-3399)	polA	DNA polymerase I	Highly similar to Escherichia coli DNA polymerase I	/position=22321 - 26319 (22921 - 25719)	/lenght=3999 (2799)	/codons=1333 (933)	/complement=false	GC-compoz=47.51697034655234%	/LCI1=1.0650929899856938	/LCI2=0.15118025751072964	p_i1=0.20047355612093856	p_i2=0.08322880959621282	/Tai=0.3860002827690051	/Tei=0.17490592863659155	/EEI=2.378231754039229
tgttaatggaaaatatatgattaagaatgatggtatggataccagctcaatggataattatgttaaacagtatgcggatgttgttacattcctgctgactcaaaaataatttagtacataaagagggggcttttgttgccccttttttttatttatttttatgctgtttagcttgggtttatctattttagggagcaatagatatcaatattcgtgggactaaaaatagatattgtcggttatgagtaataaaaaagacagtcgctattgagtactcataaggcaagttaattggccttgttgttgtaatggaataagtaatatccacaattgatataaataaatcattacagagaaaaaagatacaaataaacctaacatcatgatttatatggttttaaatataaccatcggcatgattccataacagaaataattcacacatacttttattcacaagattatccacaggttagatctttaggatctctgtgcggtaatgttcactttcgcacaatattggacgctaaaattcgtctcttgctgtcagctatggcattcttagcgtcagactttgctgaatacagatgaagaaactctatggctcagattgcagaaaacccattgctccttgttgacggttcctcttacctctaccgtgcttaccatgctttcccaccactgactaatggtagcggggagccaaccggtgcgatgtatggcgttctgaacatgctacgcagtctgctgctgcaatatcgaccaagtcatgttgcagtagtttttgatgcaaaaggtaaaacgttccgtgatgaactttttgctgaatataaatcccaccgaccgccaatgccggatgatttacgggtgcaaattgaacctcttcatcagatggttaaagcgatgggattgcctttattggtcgtttctggcgtcgaagctgatgatgttattggcaccctagctcgggaagccgaaaaagcaggccattcggtattaatcagtactggtgataaagacatggcgcaattagttacgccgaatatcactttgatcaataccatgaataacactattttagggccgcaggatgtttgcgataaatatggtgtccctcccgaactgatcattgattttctcgctctgatgggtgactcctccgataatattccgggagtacctggtgttggcgaaaaaacagcacaggctttattgcaaggtttgggtgggttggatacgttattcagtaatctggataaaatatcaaccttgacgttccgtggtgcgaaaacaatgtcggccaagctagagcaaaataaagacgttgcttatctctcctataaattggctactatcaagacagacgttgagttagatgtaacctgtgatgagctaaccgtttctcctcccgatgataaacagttacatcagttattcagtcgttatgaatttaagcgttggctggctgatgtcgaagccggcaaatggttggacagtaaaaaagatcggccaacagggcaaacaagcagtcaatcttttgttgccgcagatacggcccctactgctgaagtcaccgcagtgctttcacaagagaattaccagactattttagatgagaaagcattggctgattggattgagcgccttaaagccgctgaagtttttgcttttgatactgaaactgatggccttgatacccttagctgtaacttaattgggatgtcttttgctgtcgctccaggtgaagcggcttatctgcctctggctcatgattacctggatgccccgccccaacttgaccgtgactgggttctggcgaccctgaaaccacttctggaagacgataaggcgcttaaagttgggcagaacctcaagttcgataaaagtatgctggctcgttatggtatcgatctaaaaggtatcgctttcgataccatgctggagtcttatgttttggatagtgttgcgggccgtcatgatatggacagcttggcggagcgctacctcaatcataaaacgattacgtttgaagagattgccggtaaaggtaaaaatcagctaacgtttaatcagattgcgttggagcaagctggcccgtatgccgcagaggatgccgatgttacccttcaattacatttggtcttatggccaaaattacagcaaagtgaaggcctcaagcgggtattccaagaaattgagatgccgttattgccgatcttgtctcgtattgagcggactggcgtattgattgaccaaaatatattagcggcacactcaaaagagctcaccatccgtttggatgagctggaaaagcaggcccatgaattggctgaagagccattcaacctggcatcacctaaacagctacaggctattctttatgaaaagcaaaaattgcctatcttgaagaaaacacctggaggcgcggcgtcaacgaatgaggaagtgctggctgagttggctctggattatcctttgccgaaggtgattctggaatatcgtggtctggcgaaactaaaaagcacttacaccgacaaattgccgctaatgattaaccccgtctccggtcgggtacacacttcctatcatcaggcagtgacagcaaccgggcgcttgtcttcccgcgatcctaacctacaaaatatccctgtacgtaatgaagaggggcgacgtattcgccaggcctttattgcaccgaagggctactgcattatggcggccgactattcgcaaattgaactgcgtattatggcgcatttgtcgcaggataacgggctgttagctgcatttgctgctgggcaggatattcaccgggcaaccgccgcggaagtatttggttcgccattggaaaaagtgacgacggagcagcgtcgtagcgcaaaagcgattaattttggtttgatttatggcatgagtgcttttggcttggcacgccagttggggatccctcgtggagaggctcaacgttatatggatctctattttgagcgttatccgggggtgttggagtatatggagcgtactcgtaaacaggctgctgagcagggctatgtcacgacactggatggtcgccgcctctatctgccggatattcactcacggaatgcaaaccgtcgaaaagcggctgaacgtgaggcgattaatgcccctatgcaaggtacggctgcggatattatcaagcgggcgatgattgcggtggatggttggttacagcaagagccagaaccgttggtgcgtgtcatcatgcaagtacacgatgaattggtctttgaagtgcatgaaagtgttttgcaaagtgctgagcagaaaatccgtgagttgatggagcaaagtatgcaactggctgtgccattgaaggtggatgtcggtgttggcgctaactgggatcaagctcattagtgatgtgggtaagtggcgataaacaaagcgttttttgtaattaagctacatttatgggctaatttacctgaaatagctctgctgaatcgtgacaatttgtgtaactaaacaacaaaaatttcttttgccctgcgaaaaaatgatgtagagttatagacgtagggtacagaggtaagatgttctatctttcagaccttttacttcacgtaatcggatttggctgtatattagccgccccagtcatttattgactggggcgttttttgtgcccagaaaacccccagctaggctgggggttcagtaaagctttcagctttgggtcagttataaaaaccccttttgatttgttaaaacagtttgcggtctggcaactgcaaatgttcaacaagaaatcaaaagggggtcccaatgagggatgaaaagagcttagcgcacacccgatggaactgtaaatatcatatagtttttgcgccgaagtaccgaaggcaggtgttctacagggaaaaacgcagagcgattggcagtattttaagaaaactgtgcgaatggaaaaacgtgaatatcctggaagcagaatgctgtgtggatcacatccatatg
>18	N operona: 15	first-last	YPO0018	gene_poz=(601-1059)	tnp	transposase for the IS1541 insertion element	Similar to Salmonella typhimurium, and Salmonella	/position=25528 - 27186 (26128 - 26586)	/lenght=1659 (459)	/codons=553 (153)	/complement=false	GC-compoz=45.969498910675384%	/LCI1=1.0570175438596492	/LCI2=0.16929824561403506	p_i1=0.19551734761782666	p_i2=0.11279192992556847	/Tai=0.7874782423132588	/Tei=0.20151273693301164	/EEI=1.2554599016677284
ttacagcaagagccagaaccgttggtgcgtgtcatcatgcaagtacacgatgaattggtctttgaagtgcatgaaagtgttttgcaaagtgctgagcagaaaatccgtgagttgatggagcaaagtatgcaactggctgtgccattgaaggtggatgtcggtgttggcgctaactgggatcaagctcattagtgatgtgggtaagtggcgataaacaaagcgttttttgtaattaagctacatttatgggctaatttacctgaaatagctctgctgaatcgtgacaatttgtgtaactaaacaacaaaaatttcttttgccctgcgaaaaaatgatgtagagttatagacgtagggtacagaggtaagatgttctatctttcagaccttttacttcacgtaatcggatttggctgtatattagccgccccagtcatttattgactggggcgttttttgtgcccagaaaacccccagctaggctgggggttcagtaaagctttcagctttgggtcagttataaaaaccccttttgatttgttaaaacagtttgcggtctggcaactgcaaatgttcaacaagaaatcaaaagggggtcccaatgagggatgaaaagagcttagcgcacacccgatggaactgtaaatatcatatagtttttgcgccgaagtaccgaaggcaggtgttctacagggaaaaacgcagagcgattggcagtattttaagaaaactgtgcgaatggaaaaacgtgaatatcctggaagcagaatgctgtgtggatcacatccatatgcttctggagatcccgcccaagatgagtgtctcgggatttatggggtacctgaagggaaagagcagtctgatgctttatgagcagtttggcgatttgaagttcaaataccgtaacagggagttttggtgtcgagggtattacgttgatacggtagggaaaaacacggccaggatacaagaatacataaagcaccaattggaagaggataaaatgggtgagcaactctcgatcccgtatcccggtagcccgtttacgggccgtaagtaatccatagatgcaaatgtcagatcgcgatgcgcctgttagggcgcggctggtaacagagccttataggcgcatatgaaaaacctccggctatgccggaggatatttatttatggggattttgctgacattattggcgtaactgctgggctggtaggtgctcatcaggcgggtaactgtgcaggaaatggtaagtcttataatgcagggcgacattaatcatcgcccttgtctgggctgctttttacaataaattactcgccttcgccgtcaaactcttcagccataacttctggtgggatctcactaaaccaggtgtccagtttttcccgtaacttatcgacaccaatctttttcagtgatgagaatgcctcgacctgaatatcacccataaatgggatgatagcttctcgcaccagatttaattgtgctttacgcgcaccggatgccagcttatccgctttggtcaacagcaaaagaaccggtgtaccgaccgcgaccgcccaggtaatcatctgctgatccaaatctttcaatggatgacgaatatccatcagcacaactaatcctttcagacaattacgtttctgcaaatattcaccc
>19	N operona: 16	first-last	YPO0019	gene_poz=(601-1251)	-	conserved hypothetical protein	Similar to Escherichia coli hypothetical GTP-binding	/position=26238 - 28088 (26838 - 27488)	/lenght=1851 (651)	/codons=617 (217)	/complement=true	GC-compoz=46.54377880184332%	/LCI1=1.037037037037037	/LCI2=0.18379629629629632	p_i1=0.1834702156744338	p_i2=0.13928972690594085	/Tai=0.4031437746199472	/Tei=0.22536075421534676	/EEI=2.325121954268728
aagaagagaaagaaaaaaggcggcaggttaacctgtcgccttttttcgcaccttctgcggaaggatatccttacagcgcactccctgcacttagataacgtcccggtttctccctcctgcaatacgcgatccttgccacccctcaaaccctgaaggcgattcgcccggcgctccggccagtgtcctgaacatccctttacattagctccgtttatagcatccttggctcccgtacatccattacattccttgtatatccattacgttccttaaacataagccactcatcctgagtaactgtgctccttgcatggtgtatccgtaccaataacaaattgactagctgattgcttttgttcaacaaactcaattaaaaccaatcagagagctgtgcataatagcccattttttatcaagtatttcttaacagtagctaaatgataagacattatcgccgcccacaatgaccgacgactcacaaaactataatttcacttaaagaaacaattaaaaacggggccaaaagataaacccccttttttctgcctgatgcagttataatcgccctatataagtaatctctaacggagacgacaaattttgaccatcagaaactataactatcatatgactcacttcgtcatcagtgctccggatattcgtcacctaccacgggatgaaggtattgaagtcgcattcgcgggccgctcaaacgcgggtaaatccagtgcactcaatacattaactaaccaaaaaggtttagccagaaccagtaaaacaccggggcgaactcagctaattaacctgtttgaagtggttgatggtgtccgtctagtggacttaccaggttatggctatgccgaagtgcctgaggagatgaaactcaagtggcaacgtgcgctgggtgaatatttgcagaaacgtaattgtctgaaaggattagttgtgctgatggatattcgtcatccattgaaagatttggatcagcagatgattacctgggcggtcgcggtcggtacaccggttcttttgctgttgaccaaagcggataagctggcatccggtgcgcgtaaagcacaattaaatctggtgcgagaagctatcatcccatttatgggtgatattcaggtcgaggcattctcatcactgaaaaagattggtgtcgataagttacgggaaaaactggacacctggtttagtgagatcccaccagaagttatggctgaagagtttgacggcgaaggcgagtaatttattgtaaaaagcagcccagacaagggcgatgattaatgtcgccctgcattataagacttaccatttcctgcacagttacccgcctgatgagcacctaccagcccagcagttacgccaataatgtcagcaaaatccccataaataaatatcctccggcatagccggaggtttttcatatgcgcctataaggctctgttaccagccgcgccctaacaggcgcatcgcgatctgacatttgcatctatggattacttacggcccgtaaacgggctaccgggatacgggatcgagagttgctcacccattttatcctcttccaattggtgctttatgtattcttgtatcctggccgtgtttttccctaccgtatcaacgtaataccctcgacaccaaaactccctgttacggtatttgaacttcaaatcgccaaactgctcataaagcatcagactgctctttcccttcaggtaccccataaatcccgagacactcatcttgggcgggatctccagaagcatatggatgtgatccacacagcattctgcttccaggatattcacgtttttccattcgcacagttttcttaaaatactgcca
>20	N operona: 17	first-last	YPO0020	gene_poz=(601-1167)	-	conserved hypothetical protein	Similar to Salmonella typhimurium hypothetical	/position=27633 - 29399 (28233 - 28799)	/lenght=1767 (567)	/codons=589 (189)	/complement=false	GC-compoz=48.500881834215164%	/LCI1=0.7358156028368794	/LCI2=0.11684397163120569	p_i1=0.04850378685597052	p_i2=0.03960628978176366	/Tai=0.3344625107858271	/Tei=0.1356456608035873	/EEI=2.957839990181957
ggcgataatgtcttatcatttagctactgttaagaaatacttgataaaaaatgggctattatgcacagctctctgattggttttaattgagtttgttgaacaaaagcaatcagctagtcaatttgttattggtacggatacaccatgcaaggagcacagttactcaggatgagtggcttatgtttaaggaacgtaatggatatacaaggaatgtaatggatgtacgggagccaaggatgctataaacggagctaatgtaaagggatgttcaggacactggccggagcgccgggcgaatcgccttcagggtttgaggggtggcaaggatcgcgtattgcaggagggagaaaccgggacgttatctaagtgcagggagtgcgctgtaaggatatccttccgcagaaggtgcgaaaaaaggcgacaggttaacctgccgccttttttctttctcttctttctgctagattccggcccaatcctatacccaatagattttaagatgcaggaaggcggcaaacgagagcggccaacacatctgcaacttggacggtggcgggtatatactaaatccgatcccatactcatttaagagcacaggttatgaagcagccaaataaagcaccacgcgcgaatattgcggccccgaagggtacagcaacaccaaaacgtagaagaaagacccgtgatgagctggatgctgaagcacgtgaccgtaaacgtcagaagaaacacagtggcaatcgctcaggtgcgagaaccaatgttgagggcagcaataagaaagggcatagccagactcaagagaaagatccgcgtgtcggtagtaaagtgcctgtaccgctggtcattgagagccaggtcaaagccaagtcaatgcctaagcctgtagagaaaaatgtggttaagccacgcctgacgccggaagaagagctagccaagctggagaatgacgaacgtctggatgcgctgcttgatcgtctggataatgacgaagtattgaacaaagaagaccaggcctatgtcgatctgacattagaccgtattgatgccctgatggagcaattaggcatcgaactgggtgatgacgaagatgatgttgagcgagaagagaagcaggaagatatcttgcagctactgaaacgtggtaatccaaaagatacattttaagtcatgaactgggtggtcccactaatagccctactactcacgtgttatctattgtggttattaggtaaactatggcggctgtcgcaacgcaaatcacggttgcgcagtgctactgcggtcagacaacaaaaacatctgccctctaaccgacccggtaggcgaaaatatcggaaggagtgaacatgtctgagcacgctatagtttgggatctatccctgattcaaaaatataattattcagggccgcgttatacctcgtatccaacggctcttgagtttagtgaagattacaatgagtctgctttccagcaggcggtgaaacgttatccgcaacggccattgtcgctgtatgtgcatattccgttttgccacaaactttgctacttctgtggctgcaataaactggtgacgcgtcagcaacataaagctgatgaatatctggtggtgttggaaaaagagatccgccagcgggccgccttgtttaccgggcgtcaggtcagccagatgcactggggggggggtacgccaacctatctgaataaaacgcaaatcagccatttaatgacggtgctgcgtgaacactttgattttctgcccgatg
>21	N operona: 18	first-last	YPO0021	gene_poz=(601-1974)	hemN	oxygen-independent coproporphyrinogen III	Highly similar to Escherichia coli	/position=28382 - 30955 (28982 - 30355)	/lenght=2574 (1374)	/codons=858 (458)	/complement=false	GC-compoz=47.74381368267831%	/LCI1=1.0889861415025528	/LCI2=0.15229759299781181	p_i1=0.21541561090596187	p_i2=0.08492869269177192	/Tai=0.4449192732731232	/Tei=0.17643582342259473	/EEI=2.0487011233691423
tgcgagaaccaatgttgagggcagcaataagaaagggcatagccagactcaagagaaagatccgcgtgtcggtagtaaagtgcctgtaccgctggtcattgagagccaggtcaaagccaagtcaatgcctaagcctgtagagaaaaatgtggttaagccacgcctgacgccggaagaagagctagccaagctggagaatgacgaacgtctggatgcgctgcttgatcgtctggataatgacgaagtattgaacaaagaagaccaggcctatgtcgatctgacattagaccgtattgatgccctgatggagcaattaggcatcgaactgggtgatgacgaagatgatgttgagcgagaagagaagcaggaagatatcttgcagctactgaaacgtggtaatccaaaagatacattttaagtcatgaactgggtggtcccactaatagccctactactcacgtgttatctattgtggttattaggtaaactatggcggctgtcgcaacgcaaatcacggttgcgcagtgctactgcggtcagacaacaaaaacatctgccctctaaccgacccggtaggcgaaaatatcggaaggagtgaacatgtctgagcacgctatagtttgggatctatccctgattcaaaaatataattattcagggccgcgttatacctcgtatccaacggctcttgagtttagtgaagattacaatgagtctgctttccagcaggcggtgaaacgttatccgcaacggccattgtcgctgtatgtgcatattccgttttgccacaaactttgctacttctgtggctgcaataaactggtgacgcgtcagcaacataaagctgatgaatatctggtggtgttggaaaaagagatccgccagcgggccgccttgtttaccgggcgtcaggtcagccagatgcactggggggggggtacgccaacctatctgaataaaacgcaaatcagccatttaatgacggtgctgcgtgaacactttgattttctgcccgatgcggagcagtcaatcgaagttgacccccgtgaaattgaattagatgtgcttgatcacctgcgtgctgaagggtttaatcgcctgagcatgggggtgcaggatttcaataaagaggtgcagcggctggttaaccgcgagcaagatgaagattttatcttcgctttaattgcccgagctaaagcgcttggatttaactcaaccaatattgatttgatttatggcttgcccaagcagacaccagaaagttttgctttcaccttaaaacgggttgctgagctgaacccagatcgcttaagcgtgtttaattacgcccatctgccaagcctgtttgccgcccaacgtaaaatcaaagacgctgatctgccaacggcggagcaacggttggatattttgcagcacaccatccgtttcttaacggagtctggctatcaattcattgggatggatcattttgcgcgtccggatgatgaactggcaattgctcagcaggaaggaacattacaccgcaactttcaagggtataccacgcagggtgagagcgatctccttgggttgggggtttctgctatcagcatgttaggtgacagctacgctcagaatgaaaaagatctggaaacatattacgcctgtgtagagcaacggggtaatgcgttgtggcgcggcctgactatgaccgaagacgattgtttacgccgagatgtgattaaaacgctgatttgtcatttccaactcagttaccagccgattgagcagcgttatggtattcggtttgccgattattttgccgaagattttgagctgcttgcaccttttgaacaggatgggctggtggagcgaaatgaaacagggcttcgcgtgaccccccgtgggcgcttactcattcgtaatatttgtatgtgtttcgatatctatttacgtaaacaggcgcgcaagcagcaattctcacgtgtaatctgacgatatcaccctcagtgcggttatcgctcttgagggtgaccatctggcgggaactactccatccccaactctttcaacttccgcgttaatgtattacggccccagcccagcaggcgtgctgcttcctgcttatggccttgggtatggcgtaatgcggtggttaacagcgtgcgctccatttctggttgtgcttcagacagtaaatcctgatgaccagaacgcaacgcacgatccgcccattgcgctaacagcgttgaccaactgtcgggggctcgttggccggatgcatcgggcatatgagtttcaaataattcagacggcagatcctgaacgaggacttcctgcccagcggccatgacggtcagccaacgacaggtattctccagttggcgcacgttcccaggccaaggtaagcgggttagcgccgcttcggtctctggatgcagatttttgctttccacgcccaactctttagccgctacgtgtaaaaagtagcgagccaaacgcggaatatcctcactgcgttcacgtagtggaggtaaatgtactcggatcacattcagacgatggaatagatcctcacggaattttccttcttga
>22	N operona: 19	first	YPO0022	gene_poz=(601-2013)	glnG	nitrogen regulation protein	Highly similar to Escherichia coli nitrogen	/position=29809 - 32421 (30409 - 31821)	/lenght=2613 (1413)	/codons=871 (471)	/complement=true	GC-compoz=52.653927813163484%	/LCI1=1.0815602836879432	/LCI2=0.3214893617021277	p_i1=0.21072844277127897	p_i2=0.45192016277569835	/Tai=0.45721688232432445	/Tei=0.5067281464981285	/EEI=1.9985445852280745
aattattagctaaagcgttacccgatccagcgttgctggaatatacccaagtgattattgaacaggcggatcgcctacgtaatttagttgatcgcttgttaggcccacagcggcctggccaacatattacacagagtattcatcaggttgctgagcgggtttgccaattagtctcattggaaaaaccagataacgtcacgttaatccgcgactatgatccaagcctccctgagcttgcccatgatccagaccaaatagaacaagtgctgctgaatatcacccgtaacgcattacaggctctcggggagactggcggcacaattacacttcgcacccgaaccgctttccaagtgacgctacatggcatgcgctaccgtttagccgctcggattgatattgaagatgacggtcccggtgtaccaacgcaattacaagataccgtattctatccgatggtcagtggccgcgagggcggtacgggtcttggtttatctatcgcccgtaatcttatcgatcagcattcgggtaaaattgaatttaacagttggccaggacacaccgagttttcggtttacctgcctattcgccagtgaggtttctatgcaacgagggatagtctggatcgtcgatgacgatagttccatccgctgggtgcttgagcgcgcactgactggagcgggtctaaactgtgtcgcattcgatagcggcaatcaggtattggatgcactggctacgcgaactccagatgtgttgttatcagatatccgtatgccaggaatggatggcttggcattactcaaacaaattaagcaacgccatccgatgctcccggtcatcataatgacggcccattcagatttagatgccgccgtcagtgcgtatcagcaaggggcctttgactatttgcccaaaccgtttgatatcgacgaggccgtggctctggttgaacgggctattagccattatcaggagcaacaacaacccgcccgtagccaaccagtcagtgggccgacagccgatattatcggcgaagcaccggcgatgcaggatgtttttcgtatcattggccgcttgtcacgctcctcaattagcgtactgattaatggtgaatccggtaccggtaaagagctggtcgcacacgcattacatcgccacagcccacgggctaaagccctctttatcgcactgaacatggcggctatcccgaaagatttaattgagtcggaactgttcggtcacgaaaaaggggcatttaccggggccaatcaggtacggcaggggcgctttgaacaagctgacaccggcacactttttttagatgaaattggtgatatgccactggatgtgcaaacccgcctgttacgggtattggctgatggccagttctatcgggtcgggggctatgcacccgttaaagtcgatgtgcggatcattgcggcaactcaccagaatctggagttgcgtgttcaagaaggaaaattccgtgaggatctattccatcgtctgaatgtgatccgagtacatttacctccactacgtgaacgcagtgaggatattccgcgtttggctcgctactttttacacgtagcggctaaagagttgggcgtggaaagcaaaaatctgcatccagagaccgaagcggcgctaacccgcttaccttggcctgggaacgtgcgccaactggagaatacctgtcgttggctgaccgtcatggccgctgggcaggaagtcctcgttcaggatctgccgtctgaattatttgaaactcatatgcccgatgcatccggccaacgagcccccgacagttggtcaacgctgttagcgcaatgggcggatcgtgcgttgcgttctggtcatcaggatttactgtctgaagcacaaccagaaatggagcgcacgctgttaaccaccgcattacgccatacccaaggccataagcaggaagcagcacgcctgctgggctggggccgtaatacattaacgcggaagttgaaagagttggggatggagtagttcccgccagatggtcaccctcaagagcgataaccgcactgagggtgatatcgtcagattacacgtgagaattgctgcttgcgcgcctgtttacgtaaatagatatcgaaacacatacaaatattacgaatgagtaagcgcccacggggggtcacgcgaagccctgtttcatttcgctccaccagcccatcctgttcaaaaggtgcaagcagctcaaaatcttcggcaaaataatcggcaaaccgaataccataacgctgctcaatcggctggtaactgagttggaaatgacaaatcagcgttttaatcacatctcggcgtaaacaatcgtcttcggtcatagtcaggccgcgccacaacgcattaccccgttgctctacacaggcgtaatatgtttccagatctttttcattctgagcgtagctgtcacctaacatgctgatagcagaaacccccaacccaaggagatcgctctcaccctgcgtggtatacccttgaaagttgcggtgtaatgttccttcctgctgagcaattgccagttcatcatccggacgcgcaaaatgatccatcccaatgaattgatagccagactccgttaag
>23	N operona: 19	last	YPO0023	gene_poz=(601-1650)	glnR	Two component regulatory protein involved in	Similar to Escherichia coli nitrogen regulation	/position=31229 - 33478 (31829 - 32878)	/lenght=2250 (1050)	/codons=750 (350)	/complement=true	GC-compoz=49.238095238095234%	/LCI1=1.005730659025788	/LCI2=0.22817574021012416	p_i1=0.16524850766342913	p_i2=0.23251999982747126	/Tai=0.4912047956587692	/Tei=0.30926799984472414	/EEI=1.8339856593238217
cgccgtattgaagcgcgtttccccgatcctgcggctaacccgtacctgtgcttcgccgcgctgttgatggctggccttgatggcatcatcaacaaaattcacccaggtgatgcgatggacaaaaacctgtatgacttgccgccggaagaagaagctgagattccaaaagttgccggttcactggacgaagccatggccgcattgaacgaagatcgcgagttcctgactcgtggtggcgtgttcaccgatgatgctatcgatgcgtatatcgagctacgtagagaagaaatggatcgcgtgcgtatgactccgcatcctgttgagttcgaactgtattacagcgtttaagtttacctaatagatttcaaggtgtaggaaggtggcgagcgaaagcagccaacacaccgacaacttgaaagatgaaaggttgttgccgtggaaacttttggcccatcttaggatgggcttttttctccacttttcgttttcgtcatcatccccttgattctattgcaacggaaccaataggatggaccgaatagaaacataccctacagatgaagggtataaatgcaccgaaactgtgcaggagtctgcattatggcaacaggcacgctgcccgatgctgggcagatcctcaatactctcattaatagcattctgctgttagatgatgatttggctattcattatgccaaccccgcagcccagcaacttctggcgcaaagctcccgtaaactttttggtacacctctgcctgatttattaggctatttttcactgaatatcgtgttgatgcgagagagtttgcaagccgggcaagggtttactgataacgaagtgacattagttgttgatggccgggcacatattttatcgctgaccgcacagtccctagcggaagggtttattctgctagaattagccccgatggataatcagcgccggttaagccaagagcaattgcaacacgctcaacaagttgccgcacgtgatttagtgcgcggattggctcacgagattaaaaacccactcggaggcctacggggcgctgcgcaattattagctaaagcgttacccgatccagcgttgctggaatatacccaagtgattattgaacaggcggatcgcctacgtaatttagttgatcgcttgttaggcccacagcggcctggccaacatattacacagagtattcatcaggttgctgagcgggtttgccaattagtctcattggaaaaaccagataacgtcacgttaatccgcgactatgatccaagcctccctgagcttgcccatgatccagaccaaatagaacaagtgctgctgaatatcacccgtaacgcattacaggctctcggggagactggcggcacaattacacttcgcacccgaaccgctttccaagtgacgctacatggcatgcgctaccgtttagccgctcggattgatattgaagatgacggtcccggtgtaccaacgcaattacaagataccgtattctatccgatggtcagtggccgcgagggcggtacgggtcttggtttatctatcgcccgtaatcttatcgatcagcattcgggtaaaattgaatttaacagttggccaggacacaccgagttttcggtttacctgcctattcgccagtgaggtttctatgcaacgagggatagtctggatcgtcgatgacgatagttccatccgctgggtgcttgagcgcgcactgactggagcgggtctaaactgtgtcgcattcgatagcggcaatcaggtattggatgcactggctacgcgaactccagatgtgttgttatcagatatccgtatgccaggaatggatggcttggcattactcaaacaaattaagcaacgccatccgatgctcccggtcatcataatgacggcccattcagatttagatgccgccgtcagtgcgtatcagcaaggggcctttgactatttgcccaaaccgtttgatatcgacgaggccgtggctctggttgaacgggctattagccattatcaggagcaacaacaacccgcccgtagccaaccagtcagtgggccgacagccgatattatcggcgaagcaccggcgatgcaggatgtttttcgtatcattggccgcttgtcacgctcctcaattagcgtactgattaatggtgaatccggtaccggtaaagagctggtcgcacacgcattacatcgccacagcccacgggctaaagccctctttatcgcactgaacat
>24	N operona: 20	first-last	YPO0024	gene_poz=(601-2010)	glnA	glutamine synthetase	Highly similar to Escherichia coli glutamine	/position=32531 - 35140 (33131 - 34540)	/lenght=2610 (1410)	/codons=870 (470)	/complement=true	GC-compoz=50.78014184397163%	/LCI1=1.0653873489694385	/LCI2=0.241222459132907	p_i1=0.20065513554015268	p_i2=0.26236858057829987	/Tai=0.2607901086875961	/Tei=0.3361317225204699	/EEI=3.873019728867801
gtgcgcaataatggcgatgttacgcagattctcgatcacagcttttttgcctcaggcatttagaaatagcgcgctattgtacacgtattaagcgagggactaaacaagatcacaaaattctcttataaacaacctgacggcggtgtgtttgtgatccctttcacggtgcaaaaatagcctttcggcccatccctgcaccaaaatagtgcccaacggcgcaaatgaggcaccaaaatagtgcaatataactatcctggtgcatactgattatcagcagacccccatgatatggcataaatggggggtttggaaagttggcatagatttcgcaacgtattttatcatgaatagctttatcacgaatcgctttagcatggatcgctcgcttgaatctttggcatggatcctgagatgagtatttagcgcgacacgatttatggcctgatgatttttatggcggcatcgttccaggtaaaacgtttttgaagtggccttttttgaaagagctttttaccggcaaaatgcctgaacaccataaatgcagtaacacacggtaatcgttccacgacgacgactatgacaaatccgggagatataagtatgtccgctgaacatgttttgacgatgctgaatgagcacgaagtgaaatttgttgatttacgtttcactgataccaaagggaaagagcagcacatcacgatccctgctcatcaagtcaacgctgacttcttcgaagaaggcaaaatgtttgatggctcctcgattggtggctggaaaggcattaacgaatccgacatggtactgatgccagacgccagcactgccgttatggacccgttcttcgcagattcaacactgattatccgttgtgacattcttgagccaggcaccatgcagggctatgaccgcgatccacgttctatctccaaacgtgctgaagacttcctgaaatcttcaggtatcgctgataccgtgttgttcgggccagaaccagaattcttcctgtttgacgatatccgttttggtagcagcatcaatgggtcacacgtatccatcgatgacgtcgaaggcgcatggaactccagcaccaaatacgaaggcggcaacaaaggccaccgtcctgcagtaaaaggcggttacttccctgttcctccggtcgactctgcacaagacctccgttctgccatgtgtctgacgatggaagagatgggcttggtggtagaagcacaccaccacgaagtggctaccgcgggtcaaaacgaagtggctacccgcttcaataccatgaccaagaaagcagatgagatccagatttacaaatacgtcgtacacaacgtggcgcacgcatttggtaaaacagcgacctttatgccaaaaccgatgttcggcgataacggctcaggtatgcactgccatatgtctttgtccaagaacggtaataacctgttcgctggcgacaaatacggcggcctgtctgaaatcgccctgttctacatcggcggtatcatcaaacatgcgaaagccattaatgccttggctaacccgaccaccaactcctacaagcgtctggtcccaggttatgaagcaccggtcatgctggcatattcagcccgtaaccgttcagcttctatccgtattcctgttgttgccagcccgaaagctcgccgtattgaagcgcgtttccccgatcctgcggctaacccgtacctgtgcttcgccgcgctgttgatggctggccttgatggcatcatcaacaaaattcacccaggtgatgcgatggacaaaaacctgtatgacttgccgccggaagaagaagctgagattccaaaagttgccggttcactggacgaagccatggccgcattgaacgaagatcgcgagttcctgactcgtggtggcgtgttcaccgatgatgctatcgatgcgtatatcgagctacgtagagaagaaatggatcgcgtgcgtatgactccgcatcctgttgagttcgaactgtattacagcgtttaagtttacctaatagatttcaaggtgtaggaaggtggcgagcgaaagcagccaacacaccgacaacttgaaagatgaaaggttgttgccgtggaaacttttggcccatcttaggatgggcttttttctccacttttcgttttcgtcatcatccccttgattctattgcaacggaaccaataggatggaccgaatagaaacataccctacagatgaagggtataaatgcaccgaaactgtgcaggagtctgcattatggcaacaggcacgctgcccgatgctgggcagatcctcaatactctcattaatagcattctgctgttagatgatgatttggctattcattatgccaaccccgcagcccagcaacttctggcgcaaagctcccgtaaactttttggtacacctctgcctgatttattaggctatttttcactgaatatcgtgttgatgcgagagagtttgcaagccgggcaagggtttactgataacgaagtgacattagttgttgatggccgggcacatattttatcgctgaccgcacagtccctagcggaagggtttattctgctagaattagccccgatggataatcagcgccgg
>25	N operona: 21	first-last	YPO0025	gene_poz=(601-759)	-	possible membrane protein	Doubtful CDS, No significant database hits	/position=34126 - 35484 (34726 - 34884)	/lenght=1359 (159)	/codons=453 (53)	/complement=true	GC-compoz=42.76729559748428%	/LCI1=1.2243589743589745	/LCI2=0.42051282051282046	p_i1=0.306368654014413	p_i2=0.6576928547656705	/Tai=0.602132297382688	/Tei=0.6919235692891035	/EEI=1.5622376482833522
ttgataaccacgataggtttcagaccatgagcaaaggcttttttggtcacgaaacgggtctgcggcattgggccatccattgcgtcgacgaccaacagcacagagtcaaccatagacattacacgctcaacctcaccgccgaaatcggcgtgccctggggtatcaacgatgttgatgcggtagtctttccaattaatggcagtattttttgcgaggatggttatcccacgctctttctccaaatcgttggagtccattacacgttcagttgcttcagtacgttcaccgaaagtaccagattgttgtagcaacttatcaaccagggtagttttcccatggtcaacgtgcgcaataatggcgatgttacgcagattctcgatcacagcttttttgcctcaggcatttagaaatagcgcgctattgtacacgtattaagcgagggactaaacaagatcacaaaattctcttataaacaacctgacggcggtgtgtttgtgatccctttcacggtgcaaaaatagcctttcggcccatccctgcaccaaaatagtgcccaacggcgcaaatgaggcaccaaaatagtgcaatataactatcctggtgcatactgattatcagcagacccccatgatatggcataaatggggggtttggaaagttggcatagatttcgcaacgtattttatcatgaatagctttatcacgaatcgctttagcatggatcgctcgcttgaatctttggcatggatcctgagatgagtatttagcgcgacacgatttatggcctgatgatttttatggcggcatcgttccaggtaaaacgtttttgaagtggccttttttgaaagagctttttaccggcaaaatgcctgaacaccataaatgcagtaacacacggtaatcgttccacgacgacgactatgacaaatccgggagatataagtatgtccgctgaacatgttttgacgatgctgaatgagcacgaagtgaaatttgttgatttacgtttcactgataccaaagggaaagagcagcacatcacgatccctgctcatcaagtcaacgctgacttcttcgaagaaggcaaaatgtttgatggctcctcgattggtggctggaaaggcattaacgaatccgacatggtactgatgccagacgccagcactgccgttatggacccgttcttcgcagattcaacactgattatccgttgtgacattcttgagccaggcaccatgcagggctatgaccgcgatccacgttctatctccaaacgtgctgaagacttcctgaaatcttcaggtatcgctgataccgtgttgttcgggccagaaccagaattcttcctgtttgacgata
>26	N operona: 22	first-last	YPO0026	gene_poz=(601-2424)	bipA	putative GTPase	Similar to Salmonella typhimurium GTPase BipA	/position=34502 - 37525 (35102 - 36925)	/lenght=3024 (1824)	/codons=1008 (608)	/complement=false	GC-compoz=49.01315789473684%	/LCI1=1.0631521142229545	/LCI2=0.16304228445908844	p_i1=0.19927790949324686	p_i2=0.10211386633126357	/Tai=0.23480449062964015	/Tei=0.19190247969813723	/EEI=4.16923942222522
gtgctcattcagcatcgtcaaaacatgttcagcggacatacttatatctcccggatttgtcatagtcgtcgtcgtggaacgattaccgtgtgttactgcatttatggtgttcaggcattttgccggtaaaaagctctttcaaaaaaggccacttcaaaaacgttttacctggaacgatgccgccataaaaatcatcaggccataaatcgtgtcgcgctaaatactcatctcaggatccatgccaaagattcaagcgagcgatccatgctaaagcgattcgtgataaagctattcatgataaaatacgttgcgaaatctatgccaactttccaaaccccccatttatgccatatcatgggggtctgctgataatcagtatgcaccaggatagttatattgcactattttggtgcctcatttgcgccgttgggcactattttggtgcagggatgggccgaaaggctatttttgcaccgtgaaagggatcacaaacacaccgccgtcaggttgtttataagagaattttgtgatcttgtttagtccctcgcttaatacgtgtacaatagcgcgctatttctaaatgcctgaggcaaaaaagctgtgatcgagaatctgcgtaacatcgccattattgcgcacgttgaccatgggaaaactaccctggttgataagttgctacaacaatctggtactttcggtgaacgtactgaagcaactgaacgtgtaatggactccaacgatttggagaaagagcgtgggataaccatcctcgcaaaaaatactgccattaattggaaagactaccgcatcaacatcgttgataccccagggcacgccgatttcggcggtgaggttgagcgtgtaatgtctatggttgactctgtgctgttggtcgtcgacgcaatggatggcccaatgccgcagacccgtttcgtgaccaaaaaagcctttgctcatggtctgaaacctatcgtggttatcaacaaagttgaccgtcctggcgcgcgccctgactgggttgtggatcaggtgtttgacctgttcgttaacctggatgcgaccgacgaacaactggacttccctatcatctatgcatctgcattgatgggtatcgcgggtgaagaccacaatgatatggcagaggatatgaccccgctgtatcaggcgattattgaccatgttcctgctcctgatgtagacagttctggtccgttgcagatgcaaatctcccaactggattacaacaactacgtgggtgtcatcggtatcggccggatcaaacgtggtattgttaagcctaatcagcaagttactgttatcgatagcgaaggtaagacccgcaacggtaaagtgggcaaagtactgggccatatgggtctggaacgaatcgaaactactcaggcagaagctggcgacatcgttgctatcaccggcctgggcgagttgaacatctctgacactatctgtgatgtgaatgcggttgaagcattgccaccactgtctgttgatgaaccaacggtaaccatgtatttctgcgttaacacctctccgttctgtggtaaagaaggtaagtatgtgacttcacgtcagattcttgaccgtctgaacaaagagttgatccataacgtagctctacgtgttgaagaaacggaagatgctgatgcattccgtgtatcaggccgtggtgaacttcacctgtcagttctgatcgaaaacatgcgtcgtgaaggtttcgagctggctgtttctcgtcctaaagttatcaaccgtattatcgacggtcgcaatcaagaaccttttgaaagcgtaacgctggatatcgaagagcagcaccagggcgcagtaatgcaagccatgggtgagcgtaaaggtgacgtgaaggacatgatcccagacggcaaaggtcgtattcgtctggattatatgatcccaagccgtggcctgattggcttccgtactgaattcatgaccatgacttctggtaccggcctgctgtactccacattcagtcattatgatgatgtgcgtccaggtgatatcggccaacgccaaaacggtgtgctgatctctaatggtcagggtaaagcggttgcgttcgccttgtacaaactgcaagaccgcggcaagctgttcatcggtcacggtacagaagtgtatgaaggccagatcatcggtattcactcacgttctaatgacctgacggtaaactgcctgacaggtaagcagctgactaacatgcgtgcatccggtactgacgaagcaaccactttggttcctttcctcaagaaaacgttggaacaggcactggaattcatcgatgacgatgaattggtagaagttaccccgcaatcaatccgtatccgtaagcgtcacctgacggaaaacgatcgtaagcgtgctggacgtggtccaagagaaggttaattcttctttgcattgttgatacttagggcgctcaaggcgccctgagttcttactcctcctatcctctgcgtccttgaagttgtaacggtattaatttcactgacccactgacgtatataaactcatcggcgttttgttcacttgctgcagctgcaattttaggtgacggcgacaaatgcctttgaaaagacttcctgtttttttgccattactgtaaaaaatattatttttcctgcctgaaccctcctttttctccctctccctattcagtcttatcttttcccgctacagtgaaactcaccatctaattgggagagcgttatgctgtatatctttgatctagggaatgtgattgttgatatcgacttcaaacgtgttttaggtgtttggagcaaattaagcagtgttccgttggctacattgaacgagcgttttacgatgggagaggtatttcagcaacatgagcgtggtgaaatcagcgacgaggattttgcccaccagctcagtgatgaaatggggatatccttgagtttcgagcagttcgctgagggttggcaggcgatattcgtcgctttgcggccagaagttattgatataatg
>27	N operona: 23	first-last	YPO0027	gene_poz=(601-1191)	-	conserved hypothetical protein	Similar to Escherichia coli hypothetical protein	/position=36647 - 38437 (37247 - 37837)	/lenght=1791 (591)	/codons=597 (197)	/complement=false	GC-compoz=44.16243654822335%	/LCI1=0.9659863945578231	/LCI2=0.1197278911564626	p_i1=0.1433584297400725	p_i2=0.04260651544526041	/Tai=0.4599977436510233	/Tei=0.1383458639007344	/EEI=1.9730187962812964
acagaagtgtatgaaggccagatcatcggtattcactcacgttctaatgacctgacggtaaactgcctgacaggtaagcagctgactaacatgcgtgcatccggtactgacgaagcaaccactttggttcctttcctcaagaaaacgttggaacaggcactggaattcatcgatgacgatgaattggtagaagttaccccgcaatcaatccgtatccgtaagcgtcacctgacggaaaacgatcgtaagcgtgctggacgtggtccaagagaaggttaattcttctttgcattgttgatacttagggcgctcaaggcgccctgagttcttactcctcctatcctctgcgtccttgaagttgtaacggtattaatttcactgacccactgacgtatataaactcatcggcgttttgttcacttgctgcagctgcaattttaggtgacggcgacaaatgcctttgaaaagacttcctgtttttttgccattactgtaaaaaatattatttttcctgcctgaaccctcctttttctccctctccctattcagtcttatcttttcccgctacagtgaaactcaccatctaattgggagagcgttatgctgtatatctttgatctagggaatgtgattgttgatatcgacttcaaacgtgttttaggtgtttggagcaaattaagcagtgttccgttggctacattgaacgagcgttttacgatgggagaggtatttcagcaacatgagcgtggtgaaatcagcgacgaggattttgcccaccagctcagtgatgaaatggggatatccttgagtttcgagcagttcgctgagggttggcaggcgatattcgtcgctttgcggccagaagttattgatataatgaataaattgcgtcgtgaagggaatcgtgttgttgtgttatcgaataccaaccgcttacattgttattactggccagagcactatcctgaagtcgctgctgctgctgatcacatgtatttgtcacaggatttgggaatgcgtaaaccggaggccagaatttatcagcatgtactgaatgctgaaaatgtaccggcagagcaggccgtgttctttgacgatgtcgaagcgaatgtactcgccgccaaggctgttggtataaatgctattcacgtcaccgatagacaaattattcctacttatttttccttataatttcgtgctctaatcattaatgggttagccttagtcgtgctaacccttatcacgctggcccaccccgagctttatcgtgttgacagagagacgaatatggcaagtttccggcgttttcgcttactttcccccttaaaaccctgtgtcacttttgggcggatgctgtacacccgaattgataaagatggtctgacgatgctggccgggcatttggcctatgtttcgttgctctctttggtccccttgattacggtgatttttgcgttattcgctgctttcccgatgtttgctgagatcagcataaagttaaaagcctttatatttgctaactttatgcctgccacgggtgacatcatccaaaattatcttgagcagtttgtcgccaactccaatcgtatgaccgtggtaggcacctgtggtctgatcgtcaccgcgttattactgatttactccgtcgatagtgtgctcaatattatttggcgcagtaaaattcagcgctcactggtcttttcatttgcagtttattggatggtattgacgctggggccgatcctggtgggggccagcatggttatcagttcgtatttactgtcactacac
>28	N operona: 24	first	YPO0028	gene_poz=(601-1485)	rbn	ribonuclease BN	Similar to Escherichia coli ribonuclease BN Rbn	/position=37334 - 39418 (37934 - 38818)	/lenght=2085 (885)	/codons=695 (295)	/complement=false	GC-compoz=48.0225988700565%	/LCI1=0.9183673469387755	/LCI2=0.16564625850340126	p_i1=0.11911831683090339	p_i2=0.10650029372456868	/Tai=0.558763854703454	/Tei=0.1958502643521118	/EEI=1.6430045322341305
ccgttggctacattgaacgagcgttttacgatgggagaggtatttcagcaacatgagcgtggtgaaatcagcgacgaggattttgcccaccagctcagtgatgaaatggggatatccttgagtttcgagcagttcgctgagggttggcaggcgatattcgtcgctttgcggccagaagttattgatataatgaataaattgcgtcgtgaagggaatcgtgttgttgtgttatcgaataccaaccgcttacattgttattactggccagagcactatcctgaagtcgctgctgctgctgatcacatgtatttgtcacaggatttgggaatgcgtaaaccggaggccagaatttatcagcatgtactgaatgctgaaaatgtaccggcagagcaggccgtgttctttgacgatgtcgaagcgaatgtactcgccgccaaggctgttggtataaatgctattcacgtcaccgatagacaaattattcctacttatttttccttataatttcgtgctctaatcattaatgggttagccttagtcgtgctaacccttatcacgctggcccaccccgagctttatcgtgttgacagagagacgaatatggcaagtttccggcgttttcgcttactttcccccttaaaaccctgtgtcacttttgggcggatgctgtacacccgaattgataaagatggtctgacgatgctggccgggcatttggcctatgtttcgttgctctctttggtccccttgattacggtgatttttgcgttattcgctgctttcccgatgtttgctgagatcagcataaagttaaaagcctttatatttgctaactttatgcctgccacgggtgacatcatccaaaattatcttgagcagtttgtcgccaactccaatcgtatgaccgtggtaggcacctgtggtctgatcgtcaccgcgttattactgatttactccgtcgatagtgtgctcaatattatttggcgcagtaaaattcagcgctcactggtcttttcatttgcagtttattggatggtattgacgctggggccgatcctggtgggggccagcatggttatcagttcgtatttactgtcactacactggctggcacacgccagggtagatagcatgatcgatgagatattacgggtatttccgttattgatctcctgggtttctttttggctattgtatagcgtggtgcccacggtacgggtgcctgctcgagatgcgcttatcggcgcactggtagctgcattactctttgagttgggtaagaaagggttcgcgatgtatatcacgctgtttccctcttatcagttgatttatggggtattagcggtcattcccattttattcctctgggtgtactggagttggtgcattgtgttattaggtgcggaaatcaccgtgacattgggtgaataccgcgccgagcgccatcacgcgaagagcgtcaccacccagagtccggagatgtaaggcattatgattgcgttgattcaacgggcgcttagcgccagtgtcgtggtcgaagggaatatcgtgggtgaaattggccctggcctactggtattactcggcgttgagcaaggagatactgagcaaaaagcacagcgtttatgtgagcgggtactggggtatcggatttttagcgatgagaatgacaaaatgaatctcaacgtccagcaagctgggggcagtgtgctggtggtttcgcaatttaccttggttgctgatactcaaaagggcatgagacccagtttttctcgtggtgcgatcccgcaagaagctgaccggctttatcagtattttgttgctcagtgccgtgagcgtggtgtaaaaacggaaacagggctttttgcagcagatatgaaagttagcttggtaaacgatggtccggtaactttctggttgcaagtctagagatgaatgtcaacgacggatgaaaagtgatccacttatatctccaccaacggcccaatattgatccaccgttttactcaggattagcttctgctataaccccggcctttcgtttctgtctgagtcgatagctttctcctttgatttgaacgacat
>29	N operona: 24	last	YPO0029	gene_poz=(601-1038)	-	conserved hypothetical protein	Similar to Escherichia coli O157:H7 hypothetical	/position=38225 - 39862 (38825 - 39262)	/lenght=1638 (438)	/codons=546 (146)	/complement=false	GC-compoz=48.858447488584474%	/LCI1=0.9862068965517241	/LCI2=0.15862068965517245	p_i1=0.15431479683270352	p_i2=0.0948608331827317	/Tai=0.49093976192115163	/Tei=0.18537474986445854	/EEI=1.8391793937518057
tccaatcgtatgaccgtggtaggcacctgtggtctgatcgtcaccgcgttattactgatttactccgtcgatagtgtgctcaatattatttggcgcagtaaaattcagcgctcactggtcttttcatttgcagtttattggatggtattgacgctggggccgatcctggtgggggccagcatggttatcagttcgtatttactgtcactacactggctggcacacgccagggtagatagcatgatcgatgagatattacgggtatttccgttattgatctcctgggtttctttttggctattgtatagcgtggtgcccacggtacgggtgcctgctcgagatgcgcttatcggcgcactggtagctgcattactctttgagttgggtaagaaagggttcgcgatgtatatcacgctgtttccctcttatcagttgatttatggggtattagcggtcattcccattttattcctctgggtgtactggagttggtgcattgtgttattaggtgcggaaatcaccgtgacattgggtgaataccgcgccgagcgccatcacgcgaagagcgtcaccacccagagtccggagatgtaaggcattatgattgcgttgattcaacgggcgcttagcgccagtgtcgtggtcgaagggaatatcgtgggtgaaattggccctggcctactggtattactcggcgttgagcaaggagatactgagcaaaaagcacagcgtttatgtgagcgggtactggggtatcggatttttagcgatgagaatgacaaaatgaatctcaacgtccagcaagctgggggcagtgtgctggtggtttcgcaatttaccttggttgctgatactcaaaagggcatgagacccagtttttctcgtggtgcgatcccgcaagaagctgaccggctttatcagtattttgttgctcagtgccgtgagcgtggtgtaaaaacggaaacagggctttttgcagcagatatgaaagttagcttggtaaacgatggtccggtaactttctggttgcaagtctagagatgaatgtcaacgacggatgaaaagtgatccacttatatctccaccaacggcccaatattgatccaccgttttactcaggattagcttctgctataaccccggcctttcgtttctgtctgagtcgatagctttctcctttgatttgaacgacatgtgagtggtgtaagatacggtccagcatcgctgaggtcagtgctgcatcaccggcgaacgtttgatcccactgcccgaacggcagattggatgtcaggatcattgcgctcttttcgtaacgtttagcgatgacctggaagaacagctttgcttcttcctgactgaacggcagatagcctatttcatcaatgatgagcaggcggggggccattactccacgctgaagcgtcgttttataacggccctgacgttgtgccgtagataactgaagtaacagatctgctgctgttgtgaagcgaactttgatacctgcacggactgcttcatagcccatcgctattgccagatgggttttccccacacctgatggccccagtaatacgatattttcattacgttctatgaagctgagtgagcgtaacgactggagttgcttctgcggtg
>30	N operona: 25	first	YPO0030	gene_poz=(601-1383)	ypmt1.57c	insertion sequence IS100, ATP-binding protein	Similar to Escherichia coli insertion sequence IS21	/position=38736 - 40718 (39336 - 40118)	/lenght=1983 (783)	/codons=661 (261)	/complement=true	GC-compoz=50.44699872286079%	/LCI1=1.0884615384615384	/LCI2=0.2835897435897436	p_i1=0.21508323819159922	p_i2=0.36257626610688626	/Tai=0.4862442971099564	/Tei=0.42631863949619764	/EEI=1.9112081818459112
gttcgttgctgttctcggatacagccgaatgctgtacatcgaattcactgacaatatgcgttatgacacgctggagacctgccatcgtaatgcgttccgcttctttggtggtgtgccgcgcgaagtgttgtatgacaatatgaaaactgtggttctgcaacgtgacgcatatcagaccggtcagcaccggttccatccttcgctgtggcagttcggcaaggagatgggcttctctccccgactgtgtcgccccttcagggcacagactaaaggtaaggtggaacggatggtgcagtacacccgtaacagtttttacatcccactaatgactcgcctgcgcccgatggggatcactgtcgatgttgaaacagccaaccgccacggtctgcgctggctgcacgatgtcgctaaccaacgaaagcatgaaacaatccaggcccgtccctgcgatcgctggctcgaagagcagcagtccatgctggcactgcctccggagaaaaaagagtatgacgtgcatcttgatgaaaatctggtgaacttcgacaaacaccccctgcatcatccactctccatctacgactcattctgcagaggagtggcgtgatgatggaactgcaacatcaacgactgatggcgctcgccgggcagttgcaactggaaagccttataagcgcagcgcctgcgctgtcacaacaggcagtagaccaggaatggagttatatggacttcctggagcatctgcttcatgaagaaaaactggcacgtcatcaacgtaaacaggcgatgtatacccgaatggcagccttcccggcggtgaaaacgttcgaagagtatgacttcacattcgccaccggagcaccgcagaagcaactccagtcgttacgctcactcagcttcatagaacgtaatgaaaatatcgtattactggggccatcaggtgtggggaaaacccatctggcaatagcgatgggctatgaagcagtccgtgcaggtatcaaagttcgcttcacaacagcagcagatctgttacttcagttatctacggcacaacgtcagggccgttataaaacgacgcttcagcgtggagtaatggccccccgcctgctcatcattgatgaaataggctatctgccgttcagtcaggaagaagcaaagctgttcttccaggtcatcgctaaacgttacgaaaagagcgcaatgatcctgacatccaatctgccgttcgggcagtgggatcaaacgttcgccggtgatgcagcactgacctcagcgatgctggaccgtatcttacaccactcacatgtcgttcaaatcaaaggagaaagctatcgactcagacagaaacgaaaggccggggttatagcagaagctaatcctgagtaaaacggtggatcaatattgggccgttggtggagatataagtggatcacttttcatccgtcgttgacattcatctctagacttgcaaccagaaagttaccggaccatcgtttaccaagctaactttcatatctgctgcaaaaagccctgtttccgtttttacaccacgctcacggcactgagcaacaaaatactgataaagccggtcagcttcttgcgggatcgcaccacgagaaaaactgggtctcatgcccttttgagtatcagcaaccaaggtaaattgcgaaaccaccagcacactgcccccagcttgctggacgttgagattcattttgtcattctcatcgctaaaaatccgataccccagtacccgctcacataaacgctgtgctttttgctcagtatctccttgctcaacgccgagtaataccagtaggccagggccaatttcacccacgatattcccttcgaccacgacactggcgctaagcgcccgttgaatcaacgcaatcataatgccttacatctccggactctgggtggtgacgctcttcgcgtgatggcgctcggcgcggtattcacccaatgtcacggtgatttccg
>31	N operona: 25	last	YPO0031	gene_poz=(601-1623)	y1093	transposase for insertion sequence IS100	Similar to Escherichia coli transposase for	/position=39515 - 41737 (40115 - 41137)	/lenght=2223 (1023)	/codons=741 (341)	/complement=true	GC-compoz=52.785923753665685%	/LCI1=1.0901960784313725	/LCI2=0.2211764705882352	p_i1=0.21618290501887255	p_i2=0.21686245502142193	/Tai=0.5781358096714165	/Tei=0.29517620951927975	/EEI=1.6779709217658931
cacgcgcgctacacaccactcgtttgaccccctcctgacgcgccactgactctaatgtcattgcgactagcgtccctaaccctttgttgcgtactgacggagccaccgccaagaaacggattgccgcttcattatcggcattgatatataagcgcccaatggcgaccgctttaccctgctcatccacaaccatttgatgatgggccattgcatcataggcatctttttctgagccaattggttgatgcagtggcttgcgtaacatttcccaacggaattgataataatctttgagttcttgttctgttatgggcacacgcaagtgatacataggagcgttctctctttaaaattatcaataaaaaccatgtgatacccaaagttattagcattgtagccaacggggaaacaagcgaattccgacgaactggctcacctctgtcattcagacgtgtcactcacaacatgcgatatcgagcaggaggagaccccccctgtattgagcggtgttcattgtaacgaacggtgcaatagtgatccacacccaacgcctgaaatcagatccagggggtaatctgctctcctgattcaggagagtttatggtcacttttgagacagttatggaaattaaaatcctgcacaagcagggaatgagtagccgggcgattgccagagaactggggatctcccgcaataccgttaaacgttatttgcaggcaaaatctgagccgccaaaatatacgccgcgacctgctgttgcttcactcctggatgaataccgggattatattcgtcaacgcatcgccgatgctcatccttacaaaatcccggcaacggtaatcgctcgcgagatcagagaccagggatatcgtggcggaatgaccattctcagggcattcattcgttctctctcggttcctcaggagcaggagcctgccgttcggttcgaaactgaacccggacgacagatgcaggttgactggggcactatgcgtaatggtcgctcaccgcttcacgtgttcgttgctgttctcggatacagccgaatgctgtacatcgaattcactgacaatatgcgttatgacacgctggagacctgccatcgtaatgcgttccgcttctttggtggtgtgccgcgcgaagtgttgtatgacaatatgaaaactgtggttctgcaacgtgacgcatatcagaccggtcagcaccggttccatccttcgctgtggcagttcggcaaggagatgggcttctctccccgactgtgtcgccccttcagggcacagactaaaggtaaggtggaacggatggtgcagtacacccgtaacagtttttacatcccactaatgactcgcctgcgcccgatggggatcactgtcgatgttgaaacagccaaccgccacggtctgcgctggctgcacgatgtcgctaaccaacgaaagcatgaaacaatccaggcccgtccctgcgatcgctggctcgaagagcagcagtccatgctggcactgcctccggagaaaaaagagtatgacgtgcatcttgatgaaaatctggtgaacttcgacaaacaccccctgcatcatccactctccatctacgactcattctgcagaggagtggcgtgatgatggaactgcaacatcaacgactgatggcgctcgccgggcagttgcaactggaaagccttataagcgcagcgcctgcgctgtcacaacaggcagtagaccaggaatggagttatatggacttcctggagcatctgcttcatgaagaaaaactggcacgtcatcaacgtaaacaggcgatgtatacccgaatggcagccttcccggcggtgaaaacgttcgaagagtatgacttcacattcgccaccggagcaccgcagaagcaactccagtcgttacgctcactcagcttcatagaacgtaatgaaaatatcgtattactggggccatcaggtgtggggaaaacccatctggcaatagcgatgggctatgaagcagtccgtgcaggtatcaaagttcgcttcacaacagcagcagatctgttacttcagttatctacggcacaacgtcagggccgttataaaacgacgcttcagcgtggagtaatggccccccgcctgctcatcattgatgaaataggctatctgccgttcagtcaggaagaagcaaagctgttcttccaggtcatcgctaaacgttacgaaaagagcgcaatgatcc
>32	N operona: 26	first-last	YPO0032	gene_poz=(601-1524)	-	conserved membrane protein	Similar to Escherichia coli hypothetical protein	/position=40807 - 42930 (41407 - 42330)	/lenght=2124 (924)	/codons=708 (308)	/complement=false	GC-compoz=50.97402597402597%	/LCI1=1.0369163952225842	/LCI2=0.19315960912052121	p_i1=0.18339843507477444	p_i2=0.1575863840479155	/Tai=0.5170104540806472	/Tei=0.24182774564312395	/EEI=1.7682810550947845
cctgctcctgaggaaccgagagagaacgaatgaatgccctgagaatggtcattccgccacgatatccctggtctctgatctcgcgagcgattaccgttgccgggattttgtaaggatgagcatcggcgatgcgttgacgaatataatcccggtattcatccaggagtgaagcaacagcaggtcgcggcgtatattttggcggctcagattttgcctgcaaataacgtttaacggtattgcgggagatccccagttctctggcaatcgcccggctactcattccctgcttgtgcaggattttaatttccataactgtctcaaaagtgaccataaactctcctgaatcaggagagcagattaccccctggatctgatttcaggcgttgggtgtggatcactattgcaccgttcgttacaatgaacaccgctcaatacagggggggtctcctcctgctcgatatcgcatgttgtgagtgacacgtctgaatgacagaggtgagccagttcgtcggaattcgcttgtttccccgttggctacaatgctaataactttgggtatcacatggtttttattgataattttaaagagagaacgctcctatgtatcacttgcgtgtgcccataacagaacaagaactcaaagattattatcaattccgttgggaaatgttacgcaagccactgcatcaaccaattggctcagaaaaagatgcctatgatgcaatggcccatcatcaaatggttgtggatgagcagggtaaagcggtcgccattgggcgcttatatatcaatgccgataatgaagcggcaatccgtttcttggcggtggctccgtcagtacgcaacaaagggttagggacgctagtcgcaatgacattagagtcagtggcgcgtcaggagggggtcaaacgagtggtgtgtagcgcgcgtgaggatgccgtagatttttttgccaaactgggttttgtttgtcagggagagataacggcaccgcaaacgacacctgtacgccatttcttaatgatcaaacccgtggcgacgatggatgatattttgcatcggcccgattggtgtggtcagttgcagcaagcttggtacgaccatatccctctgagcgaaaaaatgggggtacgtatcagccagtataccggccagcgttttgttaccaccatgcccgaagcggggaatcaaaaccctcaccatacgttattcgccggtagccttttctcattggcaacgttgaccggatgggggttgatttggctattgctgcgagaacgccatttaggtggcacgattattctcgccgatgcacatattcgctacagtgctcccgtgacggggcggccaagagcggttgctgagttgagttctctgagtggggatctggatcggctggcgcgtggtcgccgggccagagtgcagctaaacgttaatttgttcggcgatgaaaatcagggggctgtttttgaaggaacttatatggtgctgcctgtcgctgcaggcgatgacatggctaattaatcctctggtacccttaaaatcactgacatgagccagtgatttgctgccgggcgatgacgaacccgagtattattagccagcccgctattgcaaggcaggacgttggatagcagaatttacctaattaaccgcccttattgctctgctgtgccctgcacgaccccatgtaataccgtttgattgatttgttgcccgttgctgtctattgcctgtagagagccgttaagggtgggtttcaatggtgcgtcggctgtcagattgccctttatctgcaatttcaagttacccagaccttgcaacggtaatgctggccatccccagttgtgtaaaaaattaaggtcaacagaacggcctgtcagagcgagtgataaggctctgtctggggtttgatcaatactggcagtggcttctagcaacccctctttagtaaacgcacttaaatcactgaacgtgatctgctgttcattggcattcagcgccagtgaagggcgtcggatatcgtttttattaaatgttgcattaccggcattcaacaccagtgacccggaccatacgccccattggtgatttttggccagtaataggttgctgcctgctgca
>33	N operona: 27	first-last	YPO0033	gene_poz=(601-2310)	-	possible exported protein	Similar to Escherichia coli hypothetical protein	/position=41865 - 44774 (42465 - 44174)	/lenght=2910 (1710)	/codons=970 (570)	/complement=true	GC-compoz=48.30409356725146%	/LCI1=1.0193321616871704	/LCI2=0.16736965436438198	p_i1=0.1730636727892556	p_i2=0.10944924289794503	/Tai=0.4788173811533668	/Tei=0.19850431860815054	/EEI=1.9083205214043786
gtactggccaatggtttgaactcgatgctgtccgctatattcaataccttccccaactcctgcttcggtcagaataatggcgtgatccaattgactggcgttgccagccgttatgtcggttttgttgtggcaataatgctcatcattttgggcctgttccctgctgtcgctgggtttgtgcagcatattcctgagccggtactgggtggagcaactctcgtgatgttcgggactatcgcagcgtctggtgtgcgtattgtgtcacgcgagaccctgaatcgccgggcgattatgataatggccttatcattagcggttggtatgggtgtcgcacagcagccattgattttgcaatttgcgcctgactggatcaaaacgctgttctcttctgggattgccgctggcggtattactgccatcgtacttaacttactcttcccacaagaaaaatagtctttacactaacacatcactgaaatggtcggtcattaatgatgccggccattttttttatggtccgatagctgattatctattgagctaatggaaaaattgcggcataaacagtgttcctcatactgacagacgtggattggccagatgaaatttctcgggaaaacgctgctaacgttattgctgctgtttgcgctgtctatcgtgctgtgctacgcagtgcttcagaccagttgggccgcgggctggcttagtcgttgggtcagcaataacagtggttatcacctctctctaagggggatcgatcatcgatggtcccaaccggggcaaatcagttttagtgatgtcacactagcacgtgccgatcagcccccgttcctaaccgctcagcaggtcatttttggcctgagttggcgtcaactgactgatcctaagcattttctcagtctgcaattacaaaatggtagcttaaccctcaataacagcacaccgtcactcccgttgcaggctgataccttacagttaaccgacatgacgctgaataccacggttgaatcaaaaaacgcgaccagccagtggaaaattgcaggtcagcatgtcaacggggggctagtgccttggcaaccaataccaggcaacagctttggggaaaatacccaattccatttcagtgctggcttcctgacgattaatgacatatcagcccaacagatttatctgcaaggctcaatacagaaagatatcctgaccctgaccaatttcggggccaatatcgcccaaggggaattgaccggcaatgcccgtcagtctgctgatggcagttggctggttgatcgcctacgtctgagtaatatccgcttgcaaacaacggccagcttagaagatgtctggaataatgttttacagttaccccctatcaccctcaaacggtttgatttgattgatgcgcgagttgaaggaaaaggctgggctgtgaatgatgttgatctgacgctaaaaaacatcacctttaaacaaggggattggcaaagtgatgatggcgaactggtgttcaatgccagtgatattattaaaggtaatattcatctgattgacccaatcgcgacgtttaccttgtcacctgagggcgtggcgattaaccaattcactacccgttggcaagatggtctgttgagaacgctggggagttggtcccgtgctacgcatcggttacaactgggtgagttgactgttgtggcactggtttacactctgccgaacgattggaaacagctgtggcaacaaacattgccagactggctgtctgaggtgtatgtcggtaaattgagtgctaaccgtaacttactcattgatatcagcccggattttcccttccaaatcacctcattagatgcagcaggcagcaacctattactggccaaaaatcaccaatggggcgtatggtccgggtcactggtgttgaatgccggtaatgcaacatttaataaaaacgatatccgacgcccttcactggcgctgaatgccaatgaacagcagatcacgttcagtgatttaagtgcgtttactaaagaggggttgctagaagccactgccagtattgatcaaaccccagacagagccttatcactcgctctgacaggccgttctgttgaccttaattttttacacaactggggatggccagcattaccgttgcaaggtctgggtaacttgaaattgcagataaagggcaatctgacagccgacgcaccattgaaacccacccttaacggctctctacaggcaatagacagcaacgggcaacaaatcaatcaaacggtattacatggggtcgtgcagggcacagcagagcaataagggcggttaattaggtaaattctgctatccaacgtcctgccttgcaatagcgggctggctaataatactcgggttcgtcatcgcccggcagcaaatcactggctcatgtcagtgattttaagggtaccagaggattaattagccatgtcatcgcctgcagcgacaggcagcaccatataagttccttcaaaaacagccccctgattttcatcgccgaacaaattaacgtttagctgcactctggcccggcgaccacgcgccagccgatccagatccccactcagagaactcaactcagcaaccgctcttggccgccccgtcacgggagcactgtagcgaatatgtgcatcggcgagaataatcgtgccacctaaatggcgttctcgcagcaatagccaaatcaacccccatccggtcaacgttgccaatgagaaaaggctaccggcgaataacgtatggtgagggttttgattccccgcttcgggcatggtggtaacaaaacgctggccggtatactggctgatacgtacccccattttttcgctcagagggatatggtcgtaccaagcttgctgcaactgaccacaccaatcgggccga
>34	N operona: 28	first-last	YPO0034	gene_poz=(601-1986)	-	putative membrane permease	Similar to Escherichia coli putative purine permease	/position=43722 - 46307 (44322 - 45707)	/lenght=2586 (1386)	/codons=862 (462)	/complement=true	GC-compoz=50.505050505050505%	/LCI1=0.9103398409255242	/LCI2=0.15589298626174986	p_i1=0.11525695515603178	p_i2=0.09051173414024447	/Tai=0.4084486502964887	/Tei=0.18146056072622002	/EEI=2.265892793978976
cagccccatcaatttagccagcacaatcccaatcgtgttttgcaccagcagtaagccaacaacgataaagacaaatatgctcagagccttacctccagcccgtaaactggccaagttggcgttcaaacctatcgtggcaaagaaggctagcatcagagggtctttcagagacatatcaaaactgacttcccagcccagcgtcttctgtaccagaagcatcataaaagccaccagcaaaccaccggctacgggttcagggatagtgtatttctttaggaaagggacggtttgtacaagttttcggcctaacagtaaaaccagacaggccgcaactagcgtgccataggtatcgagatgaaacatcttggtactccatgcaataaaatatctaataaaaatatgacgttagacagttccttaaaaaacgccaaagtaatagaagagaggattagaaaaaaaaatggtgaagaatacaagtttagttataaaaaatgtgagttagcaaaaaaatagaaataatataaaaacccagcgcaaacgattgcttttgtgagccggatcattaaaatgccccctttgccgatctggaaataccacgccatgtctacgcaatctgccgaacttgatactgcaccgccatcaccggctcaccccagcgaattgatctaccacctagaagaccgaccgccactcccacaaacactgtttgccgcttgccagcatctcttggcgatgtttgttgcggtaatcacccccggtttattgatttgtcaggctttggggttacccgcagaagatactcaacgcattattagtatgtcgttatttgcttcgggcctagcgtctttactgcagattaaaacttggggccccgtgggttcaggcctgttatccattcaaggcaccagttttaactttgtttctccgttgattatgggggggctggcgctaaaaaacggtggggcagatatcccaacgatgatggcggcgctgttcggtacgttaatggttgcgtcctgcaccgagatcttactctcacatgtgctgcatctggcacgccgtattatcaccccgctggtatccggtattgtggtgatgattatcggcctgtcattgattcaagttgggctgacatctattggtggtggttatggtgcgatgagcgataacacctttggtgcaccgaaaaacttattattagccggtgccgtattgggggtgatcattctgcttaaccgccagcgtaacccgtatttacgtgttgcctctttggtgatcgctatggccgtgggttatctgctcgcctgggcattggggatgttgcctgagagccgcccagttgtagataccgcgctgattactattccaacgccgttgtactatgggctgtccttcgactggaacttactgattcctctgatgctgatctttatggtgacctcactggaaaccataggcgatattaccgcaacatctgatgtatcagagcaaccggttcgcggcccgttatatatgaaacgcctaaaaggcggtgtactggccaatggtttgaactcgatgctgtccgctatattcaataccttccccaactcctgcttcggtcagaataatggcgtgatccaattgactggcgttgccagccgttatgtcggttttgttgtggcaataatgctcatcattttgggcctgttccctgctgtcgctgggtttgtgcagcatattcctgagccggtactgggtggagcaactctcgtgatgttcgggactatcgcagcgtctggtgtgcgtattgtgtcacgcgagaccctgaatcgccgggcgattatgataatggccttatcattagcggttggtatgggtgtcgcacagcagccattgattttgcaatttgcgcctgactggatcaaaacgctgttctcttctgggattgccgctggcggtattactgccatcgtacttaacttactcttcccacaagaaaaatagtctttacactaacacatcactgaaatggtcggtcattaatgatgccggccattttttttatggtccgatagctgattatctattgagctaatggaaaaattgcggcataaacagtgttcctcatactgacagacgtggattggccagatgaaatttctcgggaaaacgctgctaacgttattgctgctgtttgcgctgtctatcgtgctgtgctacgcagtgcttcagaccagttgggccgcgggctggcttagtcgttgggtcagcaataacagtggttatcacctctctctaagggggatcgatcatcgatggtcccaaccggggcaaatcagttttagtgatgtcacactagcacgtgccgatcagcccccgttcctaaccgctcagcaggtcatttttggcctgagttggcgtcaactgactgatcctaagcattttctcagtctgcaattacaaaatggtagcttaaccctcaataacagcacaccgtcactcccgttgcaggctgataccttacagttaaccgacatgacgctgaataccacggttgaatcaaaaaacgcgaccagccagtggaaaattgcaggtcagcatgtc
>35	N operona: 29	first-last	YPO0035	gene_poz=(601-1815)	gltC	sodium/glutamate symport carrier protein	Highly similar to Escherichia coli sodium/glutamate	/position=45345 - 47759 (45945 - 47159)	/lenght=2415 (1215)	/codons=805 (405)	/complement=false	GC-compoz=50.041152263374485%	/LCI1=1.051980198019802	/LCI2=0.17722772277227722	p_i1=0.19245075998086805	p_i2=0.12699374421231677	/Tai=0.4548755345544565	/Tei=0.2142943697910851	/EEI=2.0126396822260015
cccaccgttttttagcgccagcccccccataatcaacggagaaacaaagttaaaactggtgccttgaatggataacaggcctgaacccacggggccccaagttttaatctgcagtaaagacgctaggcccgaagcaaataacgacatactaataatgcgttgagtatcttctgcgggtaaccccaaagcctgacaaatcaataaaccgggggtgattaccgcaacaaacatcgccaagagatgctggcaagcggcaaacagtgtttgtgggagtggcggtcggtcttctaggtggtagatcaattcgctggggtgagccggtgatggcggtgcagtatcaagttcggcagattgcgtagacatggcgtggtatttccagatcggcaaagggggcattttaatgatccggctcacaaaagcaatcgtttgcgctgggtttttatattatttctatttttttgctaactcacattttttataactaaacttgtattcttcaccatttttttttctaatcctctcttctattactttggcgttttttaaggaactgtctaacgtcatatttttattagatattttattgcatggagtaccaagatgtttcatctcgatacctatggcacgctagttgcggcctgtctggttttactgttaggccgaaaacttgtacaaaccgtccctttcctaaagaaatacactatccctgaacccgtagccggtggtttgctggtggcttttatgatgcttctggtacagaagacgctgggctgggaagtcagttttgatatgtctctgaaagaccctctgatgctagccttctttgccacgataggtttgaacgccaacttggccagtttacgggctggaggtaaggctctgagcatatttgtctttatcgttgttggcttactgctggtgcaaaacacgattgggattgtgctggctaaattgatggggctggatcccttaatgggtctcttggctgggtccatcacattatcgggtgggcacggcactggtgctgcgtggagtaaattattctctgagcgttacggatttgaaaacgcaacagaagttgccatggcttgtgcaacctttggtttggtattgggtgggttgattggtggcccggtcgctcgttatctggtgaagcactcttccacgccagagggtaccccagatgatagcgccgtcccctctgcttttgagaagccctctgctggccgtatgatcacatcactggtgttgatagaaaccatcgccatgatctctatttgcctgatggccggtaatctgattgcaggttggttgcaagggacgatgttcgagttaccgatctttgtttgcgtactatttgtcggagtaatccttagcaatacgctgtcagccagcggcttctatagagtctttgaccgtgcggtatccgtgttggggaatgtcagtttatcattgttcctggccatggcgctgatgagcctgaagctgtgggagctggcttcattagcattaccgatgttggtgattttgtcggtacaggcgttggccatggcactgtacgcgatatttgtcacctaccgtatcatgggcaaaaactatgatgcagcggtattagcggcaggacactgtggcttcggtttgggggctacgccaaccgcgattgccaatatgcaagccatcaccgaccggtttggcccatctcatttggcgttcttggtggttccgatggttggcgcgttctttattgatatcgtcaatgcgattgtgatcaagctttatctgttgttgccaatatttccagccgtaacggggtgatagctccgtcatgctgcgggtagcatatacgttagttatcctcgctcacaccagttactttcttatgtgagtggctgggaattaagaagcctcatgaatgaggctgaggttattgacaaagtgcctgcaacggagagaacaggcagatcgtaaagacgccgtaaatacatccatgtaggctcgagccgcgccatccttggcgcggacgctttactcttctgcctatcctcaccgttcaagagtgagtcatcggggtttgtcagcagtctgagcctcatgaatgaggctgaggttgatgagcacgaattttgaggatattagggctgacagagcgggttttttatcggccctgccatttgcaccctttacgcattggtataccgtacccgctccggcaaccagcgttctatcaatgccttggcatgttcagggtactgttgatgcagatgacgggcgacccgctgaacttctgggatcatcgcttgatcacgaagtaggtcggcaaccttaaactctgcgctacctgtttgccgtgtgcccaatagctcaccggggccacggatttctagatctcgctgtgcaatcacaaaaccatcattg
>36	N operona: 30	first	YPO0036	gene_poz=(601-2682)	recG	ATP-dependent DNA helicase	Similar to Escherichia coli ATP-dependent DNA	/position=46925 - 50206 (47525 - 49606)	/lenght=3282 (2082)	/codons=1094 (694)	/complement=true	GC-compoz=51.6330451488953%	/LCI1=1.012025012025012	/LCI2=0.1819143819143819	p_i1=0.16884531881652287	p_i2=0.1357196153044161	/Tai=0.48346761020554274	/Tei=0.2221476537739745	/EEI=1.9187462422103043
aatgtctccgccattattcgaactgccgatgccgtgggcatccatcaagttcatgccatctggccaacaacgcaaatgtatactcggctgtccgccgccgcaggcagtaatagctgggtgcaagtcaaaacgcatccccatattgctgatgccattgcttatctaaaatcacaagatatgcaaattctggcgacacatctgtctgataaggctgttgattttcgtgaaatcgattatacccgccctacctgtattttaatgggtcaggaaaaaaccggtatttcaccagaagcgctggcactggccgatcaagacatcatcattccaatgatcggcatggtacagtcgctgaatgtttccgtcgcttccgcgctaattttatatgaagcacagcggcaacggcagaatgccgggatgtataaacggacacacagcgttctggcagagagtgagcagcaacggctattgtttgaagggggttacccggtattggcacacgttgccaaacgtaaagggctcccccaacctcatattgatgaacaaggccaaatcattgccgatgcgcaatggtggtcggccatgcaagccacggagtcttaaatgaaaggccgcctactggacgccgtacccctcagtacactttccggagttggcgcaagtcaggctggaaaactcgccaagataggtttggaaaccattcaggacctgctgctgcaccttccgctacgttatgaggatcgtactcgtctatatcgtattggtgatctgctgcccggtctttcggtcacggttgaaggtgaagttctacgctctgatattagctttggtcgccgccgtatgatgacctgtcaaatcagcgatggtagcggcgttctcaccctgcgcttttttaacttcaatgcagcaatgaaaaacagtctgtcagtaggcaaacatgtcattgcttatggcgaagccaaacgaggcaataacgggccagaaatcattcaccctgaatatcgggttcatggcgagaatattggcgttgaattacaggaatcgctgacaccagtctatcccacgaccgagggcattcgtcaggcaactctgcgcaaacttatcgatcaggcactggcaatgctggacacctgtgttattgctgagttactgccaattgaattgagccgttctctcatcagcctgcctgaagcgattcatactctgcatcgccctccggcagatattcaattagctgatttagaacaagggaagcaccccgctcaacggcgtctgatcatggaagagttgctggctcataacctcagtatgttggcagtcagggcgggtgcacaaagctaccgagcattgccattaatggccgaagagcagcttaaacaacgttttctggccgccctaccttttacgcctactcaagcccagcaacgggtcgtcgccgaaattgaacgggatatgacccaaagtttcccgatgatgcgactgattcagggggatgtaggttccggtaaaacactggtagccgcactggccgcgctacgggccatcgctcacggtaagcaggttgccctgatggcaccgaccgaactgctggcagaacagcacgccactactttccgtcaatggctggagcctcttgggtttagtgtcggctggttggctggcaagcaaaaggggaaagcgcggttagcacaacaagaggccgttgccagcggtcaggtctccatggtgatcggtactcatgccatgtttcaagaacaggtgcaattctcggggttagcactggtaattattgatgagcagcatcgtttcggtgttcaccagcgcctcacgttatgggaaaaaggtgaggagcaaggcttccatccacatcaattaatcatgacggcaaccccgatcccaagaacattagccatgactgcctatgcagatctcgatacctccgtgattgatgaattaccgccaggcagaacccccgtgacaacggtggcaatcccggatactcgccgtagtgatgttattcagcgggttaaaaacgcgtgcctggaagagggtaggcaagcatattgggtatgtaccttgattgaagaatcagagttgctggaggctcaggctgcagaggtaacgtgcgaagagctgaaaattgccttaccggaaattaaagttggcttggttcatgggcggatgaaaggccccgaaaaacaggcgattatgctggcctttaaacaaggtgagctacagttattggtcgcaaccacggtgattgaagtgggagttgatgtgcccaatgccagcttgatgattatcgataatcctgaacggttggggctggcgcagttacatcagttacgtgggcgtgtcgggcgcggtgctgtcgcttcccactgcgtattactctataaaacgccattaagtaaaaccgctcaaatgcggttgcaggtattacgtgatagcaatgatggttttgtgattgcacagcgagatctagaaatccgtggccccggtgagctattgggcacacggcaaacaggtagcgcagagtttaaggttgccgacctacttcgtgatcaagcgatgatcccagaagttcagcgggtcgcccgtcatctgcatcaacagtaccctgaacatgccaaggcattgatagaacgctggttgccggagcgggtacggtataccaatgcgtaaagggtgcaaatggcagggccgataaaaaacccgctctgtcagccctaatatcctcaaaattcgtgctcatcaacctcagcctcattcatgaggctcagactgctgacaaaccccgatgactcactcttgaacggtgaggataggcagaagagtaaagcgtccgcgccaaggatggcgcggctcgagcctacatggatgtatttacggcgtctttacgatctgcctgttctctccgttgcaggcactttgtcaataacctcagcctcattcatgaggcttcttaattcccagccactcacataagaaagtaactggtgtgagcgaggataactaacgtatatgctacccgcagcatgacggagctatcaccccgttacggctggaaatattggcaacaacagataaagcttgatcacaatcgcattgacgatatcaataaagaacgcgccaaccatcggaaccaccaagaacgccaaatgagatgggccaaaccggtcggtgatggcttgcatattggcaatcgcggttggcgtagcccccaaaccgaagccacagtgtcctgccgctaataccgctgcatcatagtttttgcccatgata
>37	N operona: 30	middle	YPO0037	gene_poz=(601-1293)	spoU	tRNA (guanosine-2'-O-)-methyltransferase	Similar to Escherichia coli tRNA	/position=49007 - 50899 (49607 - 50299)	/lenght=1893 (693)	/codons=631 (231)	/complement=true	GC-compoz=49.63924963924964%	/LCI1=1.2072463768115942	/LCI2=0.30463768115942036	p_i1=0.294408049549863	p_i2=0.41254466216770336	/Tai=0.50154185323771	/Tei=0.471290195950933	/EEI=1.86913178184511
agaaaatatcaaacacgagttggatagaatgaaactggctacggtagatgacttgctggcagaaattggtttaggtaatgccatgagcgtagtggtggctaaaaacctattgggcgatccatcaacactgggcacctctgcttctggtacccgcaagttaccgatcaaaggtgccgatggcgtacttatcacgtttgccaagtgctgccgtccaatccctggtgaccctattatcgcccatatcagcccaggtaaagggttggttattcatcacgaatcttgtcggaatatccgtggttaccagaaagagcctgagaaatttatggctgtagaatgggaccaagagactgaacaagagtttattgccgaaattaaagtcgatatgtttaaccaacaaggtgcgcttgccaatctgaccgccgcgattaacgccgccgaatccaatattcagagtttgaatacagaagaaaaagatggccgggtatacagcgcctttattcgcctgaccactcggaaccgggtccatctggctaacattatgcgtaaaatccgtatcatgccagatgtggttaaagttagccgtaatcgcaattaacgcctatgaatcctcaacgctatgcgcggatttgtgacatgcttgccaccaggcaacccgatttaacggtctgtctggagcaagtccacaaacctcataatgtctccgccattattcgaactgccgatgccgtgggcatccatcaagttcatgccatctggccaacaacgcaaatgtatactcggctgtccgccgccgcaggcagtaatagctgggtgcaagtcaaaacgcatccccatattgctgatgccattgcttatctaaaatcacaagatatgcaaattctggcgacacatctgtctgataaggctgttgattttcgtgaaatcgattatacccgccctacctgtattttaatgggtcaggaaaaaaccggtatttcaccagaagcgctggcactggccgatcaagacatcatcattccaatgatcggcatggtacagtcgctgaatgtttccgtcgcttccgcgctaattttatatgaagcacagcggcaacggcagaatgccgggatgtataaacggacacacagcgttctggcagagagtgagcagcaacggctattgtttgaagggggttacccggtattggcacacgttgccaaacgtaaagggctcccccaacctcatattgatgaacaaggccaaatcattgccgatgcgcaatggtggtcggccatgcaagccacggagtcttaaatgaaaggccgcctactggacgccgtacccctcagtacactttccggagttggcgcaagtcaggctggaaaactcgccaagataggtttggaaaccattcaggacctgctgctgcaccttccgctacgttatgaggatcgtactcgtctatatcgtattggtgatctgctgcccggtctttcggtcacggttgaaggtgaagttctacgctctgatattagctttggtcgccgccgtatgatgacctgtcaaatcagcgatggtagcggcgttctcaccctgcgcttttttaacttcaatgcagcaatgaaaaacagtctgtcagtaggcaaacatgtcattgcttatggcgaagccaaacgaggcaataacgggccagaaatcattcaccctgaatatcgggttcatggcgagaatattggcgttgaattacaggaatcgctgacaccagtctatcccacgaccgagggcattcgtcaggcaactctgcgcaaacttatcgatcaggcactggcaatgctggacacctgtgttattgctgagttactgccaattgaattgagccgttctctcatcagcctgcctgaagcgattcatact
>38	N operona: 30	middle	YPO0038	gene_poz=(601-2709)	spoT	guanosine-3',5'-bisbis(diphosphate)	Similar to Escherichia coli	/position=49705 - 53013 (50305 - 52413)	/lenght=3309 (2109)	/codons=1103 (703)	/complement=true	GC-compoz=48.933143669985775%	/LCI1=1.064102564102564	/LCI2=0.2131054131054131	p_i1=0.19986306978240378	p_i2=0.19918136109496487	/Tai=0.3974103990931016	/Tei=0.2792632249854684	/EEI=2.333174733031053
cgccatccaaaacagaattggatcgccgtttacgcggtcgtgggcaggatagcgaagaagttatcgctaagcgtatggagcaagctgtcgcagagatggcccattacgcagagtatgattatttaatcgtaaatgatgatttcaatctggctttgtctgatctgaaaaccattattcgcgcagaacgactgcgtttaggccgccagaaacagcggcatgacgctttaatcagcaaattattggcggactgaacagagtttcagtatcatgcccagtcatttcgtcacctgtggagtagcagaattatggcacgcgtaactgttcaagacgctgtagagaaaattggtaaccgttttgacctggtgttggtcgctgctcgtcgggcacgtcaaatccagtccggcggtaaagacgcactggttccagaagagaacgataaagttactgtaatcgcgttacgtgagatcgaagaaggcctgatcaccaatcagattctcgatgttcgtgagcgccaagagcagcaagagcagcaagccgcagagatccaagcggttaccgccattgctgaaggtcgtcgttaattagactgcgagtctgcctttgtacctgtttgaaagcctgaatctgctgattcaacgttacctgccagaggagcagattaagcgcctcaaacaggcatatcttgtcgcacgtgatgctcacgaggggcagacacgctccagcggtgagccttatatcactcacccggttgctgtggcctgtattctcgcggagatgcggctcgactacgaaaccttaatggcggcgctattacatgacgtcattgaagatacacctgctacatatcaagatatggaacagctgtttgggaaaagcgtagccgagttagtcgagggtgtatctaaactcgataaactgaacttccgtgacaagaaagaagcccaggcggaaaacttccgcaaaatgatcatggcaatggtgcaagacatccgcgtcattttgatcaaactggctgaccgtacacacaatatgcgcacactgggctctttgcgcccggataaacgtcggcgcattgctcgcgaaacccttgagatatacagcccactagcccaccggctgggtattcatcatttaaaaaccgagctggaagagctgggttttgaagcactctatcccaatcgttaccgcgtcattaaagaagtggtaaaagccgcgcgcggtaaccgcaaagagatgattcagaagatcctcgcggagattgaagggcgcttgaccgaggctggcattccttgccgggtcagtggccgtgagaagcatctgtattccatctactgcaagatgcacctgaaagaacagcgcttccattccatcatggatatctatgcttttcgggttatcgtcaaagaagtcgatacttgctaccgcgtgttggggcaggctcatagcctgtataaaccccgccctgggcgcgtaaaagactatatcgctatccctaaagctaacggctaccaatcattacatacgtcattaatcggtccccatggcgtaccggtagaagtacaaatccgtactgaagatatggaccagatggccgaaatgggggttgctgcacactgggcttataaagaacaaggtgagtccggtaccacggctcaaatccgtgctcagcggtggatgcaaagcttgctggagttacaacaaagcgcgggtagctcatttgaatttattgaaagcgtgaaatctgatttattccctgatgagatctacgttttcaccccggaagggcgcattgtggaattaccggctggtgccacaccggtcgattttgcctatgttgtgcataccgatatcggccatgcctgcgtaggtgcccgcgttgatcgtcagccgtacccgctctctcagccactgagtagtggccagacggttgagattattaccgctccaggagccagaccaaatgctgcctggctgaattttgtcgtcagttcaaaagcgcgagccaaaatacgtcaattactgaaaaatcttaaacgtgatgaatcggtcagccttggtcgccggttactgaatcatgcattaggaaatgggcgtaaactctctgatatttctgaagaaaatatcaaacacgagttggatagaatgaaactggctacggtagatgacttgctggcagaaattggtttaggtaatgccatgagcgtagtggtggctaaaaacctattgggcgatccatcaacactgggcacctctgcttctggtacccgcaagttaccgatcaaaggtgccgatggcgtacttatcacgtttgccaagtgctgccgtccaatccctggtgaccctattatcgcccatatcagcccaggtaaagggttggttattcatcacgaatcttgtcggaatatccgtggttaccagaaagagcctgagaaatttatggctgtagaatgggaccaagagactgaacaagagtttattgccgaaattaaagtcgatatgtttaaccaacaaggtgcgcttgccaatctgaccgccgcgattaacgccgccgaatccaatattcagagtttgaatacagaagaaaaagatggccgggtatacagcgcctttattcgcctgaccactcggaaccgggtccatctggctaacattatgcgtaaaatccgtatcatgccagatgtggttaaagttagccgtaatcgcaattaacgcctatgaatcctcaacgctatgcgcggatttgtgacatgcttgccaccaggcaacccgatttaacggtctgtctggagcaagtccacaaacctcataatgtctccgccattattcgaactgccgatgccgtgggcatccatcaagttcatgccatctggccaacaacgcaaatgtatactcggctgtccgccgccgcaggcagtaatagctgggtgcaagtcaaaacgcatccccatattgctgatgccattgcttatctaaaatcacaagatatgcaaattctggcgacacatctgtctgataaggctgttgattttcgtgaaatcgattatacccgccctacctgtattttaatgggtcaggaaaaaaccggtatttcaccagaagcgctggcactggccgatcaagacatcatcattccaatgatcggcatggtacagtcgctgaatgtttccgtcgcttccgcgctaattttatatgaagcacagcggcaacggcagaatgccgggatgtataaacggacacacagcgttctggcagagagtgagcagcaacggctattgtttgaagggggttacccggtattggcacacgttg
>39	N operona: 30	last	YPO0039	gene_poz=(601-876)	rpoZ	DNA-directed RNA polymerase, omega chain	Similar to Escherichia coli DNA-directed RNA	/position=51833 - 53308 (52433 - 52708)	/lenght=1476 (276)	/codons=492 (92)	/complement=true	GC-compoz=51.449275362318836%	/LCI1=0.9377289377289377	/LCI2=0.10476190476190482	p_i1=0.12870233431633327	p_i2=0.028383266591691346	/Tai=0.1988075529341048	/Tei=0.12554493993252222	/EEI=4.626789791130303
acacaaccgctgtacgacacgcaggtttcaatttcccataccacgcgtgctaaacgtccaggggagaatcacggcgagcattacttctttgtttctgaaaaagagttttgccagatgattgatgatgatgcttttcttgagcatgccaaagtatttgaaaattactacggtacctcacgtctggctattgagcaggttcttgcaaccggggttgatgtctttttagatattgactggcaaggagcgcaacagattcgcgcaaaaatgccaaccgctcgcagtattttcatcttgccgccatccaaaacagaattggatcgccgtttacgcggtcgtgggcaggatagcgaagaagttatcgctaagcgtatggagcaagctgtcgcagagatggcccattacgcagagtatgattatttaatcgtaaatgatgatttcaatctggctttgtctgatctgaaaaccattattcgcgcagaacgactgcgtttaggccgccagaaacagcggcatgacgctttaatcagcaaattattggcggactgaacagagtttcagtatcatgcccagtcatttcgtcacctgtggagtagcagaattatggcacgcgtaactgttcaagacgctgtagagaaaattggtaaccgttttgacctggtgttggtcgctgctcgtcgggcacgtcaaatccagtccggcggtaaagacgcactggttccagaagagaacgataaagttactgtaatcgcgttacgtgagatcgaagaaggcctgatcaccaatcagattctcgatgttcgtgagcgccaagagcagcaagagcagcaagccgcagagatccaagcggttaccgccattgctgaaggtcgtcgttaattagactgcgagtctgcctttgtacctgtttgaaagcctgaatctgctgattcaacgttacctgccagaggagcagattaagcgcctcaaacaggcatatcttgtcgcacgtgatgctcacgaggggcagacacgctccagcggtgagccttatatcactcacccggttgctgtggcctgtattctcgcggagatgcggctcgactacgaaaccttaatggcggcgctattacatgacgtcattgaagatacacctgctacatatcaagatatggaacagctgtttgggaaaagcgtagccgagttagtcgagggtgtatctaaactcgataaactgaacttccgtgacaagaaagaagcccaggcggaaaacttccgcaaaatgatcatggcaatggtgcaagacatccgcgtcattttgatcaaactggctgaccgtacacacaatatgcgcacactgggctctttgcgcccggataaacgtcggcgcattgctcgcgaaacccttgagatatacagcccactagcccaccggctgggtattcatcatttaaaaaccgagctggaagagctgggttttgaagcactctatcccaatcg
>40	N operona: 31	first-last	YPO0040	gene_poz=(601-1224)	gmk	guanylate kinase	Similar to Escherichia coli guanylate kinase Gmk	/position=52163 - 53986 (52763 - 53386)	/lenght=1824 (624)	/codons=608 (208)	/complement=true	GC-compoz=46.47435897435898%	/LCI1=1.1900161030595813	/LCI2=0.29951690821256033	p_i1=0.2824736525060358	p_i2=0.4004461129406754	/Tai=0.363017537706959	/Tei=0.46040150164660787	/EEI=2.528484809470582
atgtcatccgtgaccgggctatggccttgctgatggtaagcggccgaccacttattcaactgttgctccaacgcgttaatctcaaccgctattctggttgcaggccaatcagggcatgttgatgtagcccaagcaccgcccaccactatggtgttagatattaataggaacattattatctttagattcagtatgttcataagcctccttccgttgtgatcggaagtaaaacgcgaaataagctacccgtcgaagcctaaaagagtaaaatgcgtacagtgctgaaaaatactttcgtgattgctgcaacaaaccgaaatgacacaatattcctcgcaaaataagaaaatcaggctgtttataagcaaaacattcaggtgaaatgtgttgtaacgctgcatgacgcgtgacacccgtgtatactgtgcggagattcacacttctgctttctatatacacccaaagtaattggagttgcgggtaggcaacgagcgagttccggtgagttggctagagccagtcattcgagaaagagctgctaacactgctgcaacctcaaggtaagaagggtatatcaacctaatcaactgaaacgtcatcatggttcaaggtacgctatacatagtttccgcgcccagcggggcagggaaatcaagcctgattcaggctttgttaaaaacacaaccgctgtacgacacgcaggtttcaatttcccataccacgcgtgctaaacgtccaggggagaatcacggcgagcattacttctttgtttctgaaaaagagttttgccagatgattgatgatgatgcttttcttgagcatgccaaagtatttgaaaattactacggtacctcacgtctggctattgagcaggttcttgcaaccggggttgatgtctttttagatattgactggcaaggagcgcaacagattcgcgcaaaaatgccaaccgctcgcagtattttcatcttgccgccatccaaaacagaattggatcgccgtttacgcggtcgtgggcaggatagcgaagaagttatcgctaagcgtatggagcaagctgtcgcagagatggcccattacgcagagtatgattatttaatcgtaaatgatgatttcaatctggctttgtctgatctgaaaaccattattcgcgcagaacgactgcgtttaggccgccagaaacagcggcatgacgctttaatcagcaaattattggcggactgaacagagtttcagtatcatgcccagtcatttcgtcacctgtggagtagcagaattatggcacgcgtaactgttcaagacgctgtagagaaaattggtaaccgttttgacctggtgttggtcgctgctcgtcgggcacgtcaaatccagtccggcggtaaagacgcactggttccagaagagaacgataaagttactgtaatcgcgttacgtgagatcgaagaaggcctgatcaccaatcagattctcgatgttcgtgagcgccaagagcagcaagagcagcaagccgcagagatccaagcggttaccgccattgctgaaggtcgtcgttaattagactgcgagtctgcctttgtacctgtttgaaagcctgaatctgctgattcaacgttacctgccagaggagcagattaagcgcctcaaacaggcatatcttgtcgcacgtgatgctcacgaggggcagacacgctccagcggtgagccttatatcactcacccggttgctgtggcctgtattctcgcggagatgcggctcgactacgaaaccttaatggcggcgctattacatgacgtcattgaagatacacctgctacatatcaaga
>41	N operona: 32	first-last	YPO0041	gene_poz=(601-2304)	-	putative DNA ligase	Similar to Chlamydia trachomatis DNA ligase LigA	/position=53187 - 56090 (53787 - 55490)	/lenght=2904 (1704)	/codons=968 (568)	/complement=false	GC-compoz=48.12206572769953%	/LCI1=1.0511463844797178	/LCI2=0.21634332745443854	p_i1=0.19194504055733247	p_i2=0.2062228624639962	/Tai=0.604386134846422	/Tei=0.2856005762175966	/EEI=1.5488877548804751
tcaatcatctggcaaaactctttttcagaaacaaagaagtaatgctcgccgtgattctcccctggacgtttagcacgcgtggtatgggaaattgaaacctgcgtgtcgtacagcggttgtgtttttaacaaagcctgaatcaggcttgatttccctgccccgctgggcgcggaaactatgtatagcgtaccttgaaccatgatgacgtttcagttgattaggttgatatacccttcttaccttgaggttgcagcagtgttagcagctctttctcgaatgactggctctagccaactcaccggaactcgctcgttgcctacccgcaactccaattactttgggtgtatatagaaagcagaagtgtgaatctccgcacagtatacacgggtgtcacgcgtcatgcagcgttacaacacatttcacctgaatgttttgcttataaacagcctgattttcttattttgcgaggaatattgtgtcatttcggtttgttgcagcaatcacgaaagtatttttcagcactgtacgcattttactcttttaggcttcgacgggtagcttatttcgcgttttacttccgatcacaacggaaggaggcttatgaacatactgaatctaaagataataatgttcctattaatatctaacaccatagtggtgggcggtgcttgggctacatcaacatgccctgattggcctgcaaccagaatagcggttgagattaacgcgttggagcaacagttgaataagtggtcggccgcttaccatcagcaaggccatagcccggtcacggatgacatttatgatcaattacaggacaaattacgtgtgtggcaatcctgtagggggttacctgataagacggaaagccagccgatccccggcaaagggcaatttcttcacccagttgcccataccgggttaaaaaaactcaaagatgaaaccgccctcacaaggtggatggcggggcggaaaaatctctgggtacaacccaaggtcgacggtgtggcagtgacactggtttatcacggggggaaattggtgcaacttcttagtcgaggaaatggagtaaaaggtcaaaactggacagaaaaagcgccatttatttctgctattcctcaatatattgcaaatgcgcctgcactattaacgttgcaaggggagttgtttctactgatggatggccaccagcaagcaaaatcgggtggggtgaatgccagatcaacggtggcaggtgcactgatgcgcaaatctccgtctccgctattagctcaagttggggtctttatttgggcatggcctgatggcccaacaaccatgaaagagaaggtggcactattacaggtaatgggttttccttttacagctaaatacagcgagcccgtcatgtcgcatcttgatgttgtgcaatggcgtcagttctggtttcaagcaccactgccgtttgtcaccgatggtgttgtggtcaggcaagaggaggagccagctggtcgttattggcaggcaacaccggggcagtggtctatggcgtggaagtatccgcctttgcaacacattgccgaagtaaaagatattcattttacccttggacgaacgggtaaaggcacggtggtattagaggttttaccgataaaaattgatgataaatggattcgtcgagtgaatattggttcggtcacccgttggaaacaatgggacatcgctcctggtgatcacattacattggcacttgccgggcatggtatccctcggctagataacgttgtctggcgagtacaccaacggaatactattacggcacccaattgggataaattccatcagctcagttgctttcaacgcttaccacatggctgtgaacctcagtttttatcccgcttgatatggcttagtggcccaggggggctagatattggcggcatcggtggcggcttttggcaagagcttattcaccatgagttaattaatgatttggtcggatggttattactaacaccagagcaaattgcaagtatccctggaattggaaatgcgcgggctgaaaaaatttatcaacagtttcaacgggcaaagcagcaacccttttctcgttggttgctggcattggggttcccgcaggttgtttccgttgacgcgcagtggcaggttgtattgcgccggagtctatctgaatgggccaccatggccgggattgggcaaatgagagcaaaacaaattaagcattttttggatcaccccgacgtacaagcactggctgatttcttatctactcagaaagttgttgggttcgagctcacagagtaaatcctcctagggctataacttaatggtctgagtgctcatatttgaatacaggcaggccaagccggaatcgtaaggcgagtaatctagcgctaagccggtgatgagcgtaatgataatgacccaattatgggacagcggcgtgtattgcagagcaatgtaaatccaggctgccgcaaatgagatgcctgcataaatttctttctgaaacactaagggaatgcagttgcagagcatatcgcgtagtacgccaccaaagacaccagtaatcacggcggcaatagcggcaataatagtactgtggcccatatcgagagcaatttgtgcgccaataattgagaaaacaatcagcccaatggcatcaagcactaaaaatagatggcgtaactgtttcatcaatggagccatccaggtggtgacgatcgctgcgatggcgacgatcacaatgtattcaggatgcttaacccaaccaagtggatagtggcctaaaagcatatctctaaccgagccaccgccaattgcggtcgctgaggcaataataataacgccaaacatatccatttggcggcgacccgcagccagagccccggtcatggcttcagc
>42	N operona: 33	first-last	YPO0042	gene_poz=(601-1224)	-	putative membrane protein	Similar to Escherichia coli hypothetical protein	/position=54903 - 56726 (55503 - 56126)	/lenght=1824 (624)	/codons=608 (208)	/complement=true	GC-compoz=47.27564102564102%	/LCI1=1.0901771336553945	/LCI2=0.25378421900161036	p_i1=0.2161708833269467	p_i2=0.29172598711791886	/Tai=0.4133292513628172	/Tei=0.362553388406127	/EEI=2.2965959866750016
gcgcacgtcaaagaaacatacaacattctgaagaagaaagaagccgttggccgccgccttgattttatgatgcaagaattcaaccgcgagtcgaatacgctggcatcaaaatccatcaatgccgaggtcactaactccgctatcgagttaaaggtgttgattgagcagatgcgcgaacagatccagaacatcgagtaatctttcataagctatcaccagaacacaaaaaaccagcaagctcgctaatctgcgggcttgctggttcgcaggaaaagcctacgcaatgatgattgattcatatgccgaattatttttatcaaaagccagagacacagccaaagaacttcagttcgtgtatcacggagttatgacgtagctgtcgccctcaccttaaattaaggcaatgtgatgagcgccccatagatttacttatgtaagacaataagaatgtggtttttttatttaaataaatcaaatgaatggcctgattttaaattagattaactaacactgatagtatcacttagaaaatctcagtcgcgttgatatggctttgtgattactctgcggcctttcattgtctccaacatttgattcattatgctactcagtgttctttatattattggtatcaccgctgaagccatgaccggggctctggctgcgggtcgccgccaaatggatatgtttggcgttattattattgcctcagcgaccgcaattggcggtggctcggttagagatatgcttttaggccactatccacttggttgggttaagcatcctgaatacattgtgatcgtcgccatcgcagcgatcgtcaccacctggatggctccattgatgaaacagttacgccatctatttttagtgcttgatgccattgggctgattgttttctcaattattggcgcacaaattgctctcgatatgggccacagtactattattgccgctattgccgccgtgattactggtgtctttggtggcgtactacgcgatatgctctgcaactgcattcccttagtgtttcagaaagaaatttatgcaggcatctcatttgcggcagcctggatttacattgctctgcaatacacgccgctgtcccataattgggtcattatcattacgctcatcaccggcttagcgctagattactcgccttacgattccggcttggcctgcctgtattcaaatatgagcactcagaccattaagttatagccctaggaggatttactctgtgagctcgaacccaacaactttctgagtagataagaaatcagccagtgcttgtacgtcggggtgatccaaaaaatgcttaatttgttttgctctcatttgcccaatcccggccatggtggcccattcagatagactccggcgcaatacaacctgccactgcgcgtcaacggaaacaacctgcgggaaccccaatgccagcaaccaacgagaaaagggttgctgctttgcccgttgaaactgttgataaattttttcagcccgcgcatttccaattccagggatacttgcaatttgctctggtgttagtaataaccatccgaccaaatcattaattaactcatggtgaataagctcttgccaaaagccgccaccgatgccgccaatatctagcccccctgggccactaagccatatcaagcgggataaaaactgaggttcacagccatgtggtaagcgttgaaagcaactgagctgatggaatttatcccaattgggtgccgtaatagtattccgttggtgtactcgccagacaacgttatctagccgagggataccatgcccggcaagtgccaatgtaat
>43	N operona: 34	first-last	YPO0043	gene_poz=(601-1464)	-	conserved hypothetical protein	Similar to Escherichia coli hypothetical protein	/position=55929 - 57992 (56529 - 57392)	/lenght=2064 (864)	/codons=688 (288)	/complement=true	GC-compoz=48.495370370370374%	/LCI1=1.0743321718931476	/LCI2=0.2562137049941927	p_i1=0.2062031585257906	p_i2=0.29745522673418845	/Tai=0.33616611056183043	/Tei=0.36770970406076964	/EEI=2.7467674629275494
caggcccttcatcgggttagctttcaatttaccactagcaaccagtttgttcagcgcgtcagccaatgctacacaagcaccactgattgaggcggtacgggtgccaccatccgcttgcaatacatcgcagtctaaggtgatggtaaattcacccaactttttcaaatcgaccgctgcacgtaaagaacgggcgatcagacgttggatttcaagagtacgcccaccttgtttaccttttgcggcttcgcgcgcattacggctatgggtcgaacgaggcaacatgccatattctgccgttatccacccttggccctggcctttcagaaagcgtggaacaccttcttcaactgtggcggtacacaatactttggtatcgccgaattcaaccaacactgaaccttcagcgtgtttcgtgtaattacgggtcaaagtcagtgggcgaacttgttgagctgctcggtctgctggacgcatgggctttctccggcttgaaatctatattggtcgcgcattatacggccttagtgatgtaatgcctatcctgcccgcacctgcgaagctataatccccccatcttttctttaaaacgggtacgcaacgatgatccgcagcatgaccgcctacgctcgacgtgatattaagggtgaatggggcaacgcagcctgggagctgcgttccgttaaccaacgctatttagaaacgtacattcgcttaccagaacaattccggagtctggaaccggtgatccgcgaacgtattcgcagccgtctgacacggggaaagattgaatgtcatttacgttttgagttggatgccaacgcacaaagctctttgatcctcaatgaaaaactggcgaagcagttagttgaagccggtaattgggtcaagatgcaaagtgatgaaggcgaaattaacccagtagatatcctgcgctggccaggggtaatgtctgctgaggaacaagatttggatgcgattagcaccgagttaatgcaggcgctagataccgccctagacgattttattgtttcccgagaaactgaaggggcagcactgaaaacgcttatcgagcagcgtttagagggggtcagcgctgaagtggttaaagtccgcgcacatatgccaaatatcttgcagtggcaacgtgagcgcttactgaacaaactggaagaagcgcaagttcagttggaaaatactcgtttggagcaggagttagtgctaatggcacagcgtatcgatgtggccgaagagctagatcgtttggaagcgcacgtcaaagaaacatacaacattctgaagaagaaagaagccgttggccgccgccttgattttatgatgcaagaattcaaccgcgagtcgaatacgctggcatcaaaatccatcaatgccgaggtcactaactccgctatcgagttaaaggtgttgattgagcagatgcgcgaacagatccagaacatcgagtaatctttcataagctatcaccagaacacaaaaaaccagcaagctcgctaatctgcgggcttgctggttcgcaggaaaagcctacgcaatgatgattgattcatatgccgaattatttttatcaaaagccagagacacagccaaagaacttcagttcgtgtatcacggagttatgacgtagctgtcgccctcaccttaaattaaggcaatgtgatgagcgccccatagatttacttatgtaagacaataagaatgtggtttttttatttaaataaatcaaatgaatggcctgattttaaattagattaactaacactgatagtatcacttagaaaatctcagtcgcgttgatatggctttgtgattactctgcggcctttcattgtctccaacatttgattcattatgctactcagtgttctttatattattggtatcaccgctgaagccatgaccggggctctggctgcgggtcgccgccaaatggatatgtttggcgttattattattgcctcagcgaccgcaattggcggtggctcggttagagatatgcttttaggccactatccacttggttgggttaagcatcctgaatacattgtg
>44	N operona: 35	first-last	YPO0044	gene_poz=(601-1317)	rph	ribonuclease PH	Similar to Escherichia coli ribonuclease PH Rph	/position=56919 - 58835 (57519 - 58235)	/lenght=1917 (717)	/codons=639 (239)	/complement=false	GC-compoz=51.324965132496516%	/LCI1=0.9929971988795518	/LCI2=0.13473389355742296	p_i1=0.15807872335291498	p_i2=0.060207449168352904	/Tai=0.3054711740910052	/Tei=0.15418670425151762	/EEI=3.0317551350355205
ctgctcgataagcgttttcagtgctgccccttcagtttctcgggaaacaataaaatcgtctagggcggtatctagcgcctgcattaactcggtgctaatcgcatccaaatcttgttcctcagcagacattacccctggccagcgcaggatatctactgggttaatttcgccttcatcactttgcatcttgacccaattaccggcttcaactaactgcttcgccagtttttcattgaggatcaaagagctttgtgcgttggcatccaactcaaaacgtaaatgacattcaatctttccccgtgtcagacggctgcgaatacgttcgcggatcaccggttccagactccggaattgttctggtaagcgaatgtacgtttctaaatagcgttggttaacggaacgcagctcccaggctgcgttgccccattcacccttaatatcacgtcgagcgtaggcggtcatgctgcggatcatcgttgcgtacccgttttaaagaaaagatggggggattatagcttcgcaggtgcgggcaggataggcattacatcactaaggccgtataatgcgcgaccaatatagatttcaagccggagaaagcccatgcgtccagcagaccgagcagctcaacaagttcgcccactgactttgacccgtaattacacgaaacacgctgaaggttcagtgttggttgaattcggcgataccaaagtattgtgtaccgccacagttgaagaaggtgttccacgctttctgaaaggccagggccaagggtggataacggcagaatatggcatgttgcctcgttcgacccatagccgtaatgcgcgcgaagccgcaaaaggtaaacaaggtgggcgtactcttgaaatccaacgtctgatcgcccgttctttacgtgcagcggtcgatttgaaaaagttgggtgaatttaccatcaccttagactgcgatgtattgcaagcggatggtggcacccgtaccgcctcaatcagtggtgcttgtgtagcattggctgacgcgctgaacaaactggttgctagtggtaaattgaaagctaacccgatgaagggcctggttgctgctgtgtctgtcgggatcgttaaaggcgaggctctttgcgatctggaatacgtagaagattctgcggcagaaacagatatgaatgtggtgatgatggaagatggccggatgattgaggtgcaaggcaccgctgaaggtgagccgttcagtcacgaagaattattggcgttgctggatctggcccgcggagggatagaaaccatcttccaggcgcagaaggcggcattggaatcataaatttattaggcgacggatagtcgcctttttttacccgctaacttggaatgccaagtgttcgcgcatttacctcagttataaatcacgttagccatcgggtaatgaaccaaattaacacataacgttattaaccaaagcagtcacaatctggagaggagacgtaccaatgaaagcctatcagcgcgagtttatcgagtttgcgcttaacaagcaggtgttgaaatttggtgaatttaccctgaagtctgggcgcattagcccttatttcttcaatgccgggttgtttaacaccgggctggatctggcgaaactgggccgcttttatgctgctgcattaatggattgtggcgtcgagttcgatctcctgtttgggcccgcctacaaaggtatccctattgcgacaacaaccgccgtggcattggcggagcatcatgagcgcgacgtgccttactgttttaaccgtaaagaagcgaaaactcacggtgaaggtggcaatcttgtcggtagcccattacaagggcgggtgatgctagtggatgatgtgataaccgccggtaccgctattcgtgaatcaatggagattatcaatgcgcagggcgc
>45	N operona: 36	first-last	YPO0045	gene_poz=(601-1248)	pyrE	orotate phosphoribosyltransferase	Similar to Escherichia coli orotate	/position=57802 - 59649 (58402 - 59049)	/lenght=1848 (648)	/codons=616 (216)	/complement=false	GC-compoz=50.77160493827161%	/LCI1=1.0248062015503876	/LCI2=0.21596899224806207	p_i1=0.17625343682742176	p_i2=0.20540514246492186	/Tai=0.35882886601856245	/Tei=0.28486462821842967	/EEI=2.5489870881191083
cccgttctttacgtgcagcggtcgatttgaaaaagttgggtgaatttaccatcaccttagactgcgatgtattgcaagcggatggtggcacccgtaccgcctcaatcagtggtgcttgtgtagcattggctgacgcgctgaacaaactggttgctagtggtaaattgaaagctaacccgatgaagggcctggttgctgctgtgtctgtcgggatcgttaaaggcgaggctctttgcgatctggaatacgtagaagattctgcggcagaaacagatatgaatgtggtgatgatggaagatggccggatgattgaggtgcaaggcaccgctgaaggtgagccgttcagtcacgaagaattattggcgttgctggatctggcccgcggagggatagaaaccatcttccaggcgcagaaggcggcattggaatcataaatttattaggcgacggatagtcgcctttttttacccgctaacttggaatgccaagtgttcgcgcatttacctcagttataaatcacgttagccatcgggtaatgaaccaaattaacacataacgttattaaccaaagcagtcacaatctggagaggagacgtaccaatgaaagcctatcagcgcgagtttatcgagtttgcgcttaacaagcaggtgttgaaatttggtgaatttaccctgaagtctgggcgcattagcccttatttcttcaatgccgggttgtttaacaccgggctggatctggcgaaactgggccgcttttatgctgctgcattaatggattgtggcgtcgagttcgatctcctgtttgggcccgcctacaaaggtatccctattgcgacaacaaccgccgtggcattggcggagcatcatgagcgcgacgtgccttactgttttaaccgtaaagaagcgaaaactcacggtgaaggtggcaatcttgtcggtagcccattacaagggcgggtgatgctagtggatgatgtgataaccgccggtaccgctattcgtgaatcaatggagattatcaatgcgcagggcgcgaccctcgcaggtgtgatgatttcactggatcgccaggagcgtgggcgtggtgagatttcggcgattcaggaagttgaacgtgattatcactgtaaggtcattgctatcgtgacgctgaatgatgtgattcgctatctggaagataagccagagatggctgagcatttggtggcagtgcggcagtatcgcgagcaatatggggttaccctttagctgtaacgctaataacatggggtaatcccgaatcaagctacgccaagagggccgtttgccctttttgcgtagcttgattcgctgttctctctatgtcttacggagaagaggaaagagaaagttgatcctgggttttattgcaactgggcgacaatcaatggccagcgggaatcaaactcttgtgttgggcagtaacggaattcagaacgaacgaagcgtgaaagcatcccttcgcaaaatgccaacaactgggtggccagtaacgcttcatcatggataaagccttgtccatcacgcagctttttctcacgaaggacttggcgtaactgcatttcaattcgttcaaatagctggttaatccgcccttgtaagcgatcctgctcaaacatgagcgcatgcccggtcatgattcgggtcagcccagggttgcgttctgcaaaccctaataccaacagcaggattaagcggaggcgattaaacgtctctttttcatcttgtagaatcaaattaatgcgggacatcagactatcttcaataaactcgatcaggctatcaaacatccgcgttttactggggaaatgccgataaagcgctgcttca
>46	N operona: 37	first-last	YPO0046	gene_poz=(601-1197)	ttk	TetR-family regulatory protein	Similar to Escherichia coli Ttk regulatory protein	/position=58584 - 60380 (59184 - 59780)	/lenght=1797 (597)	/codons=599 (199)	/complement=true	GC-compoz=47.90619765494137%	/LCI1=1.0134680134680134	/LCI2=0.14730639730639733	p_i1=0.16967473058502877	p_i2=0.07746638231145184	/Tai=0.5133425118694545	/Tei=0.16971974408030666	/EEI=1.792750302466481
agacgagattgtcagccgttatgatgaaaaaaatcgacattaaaattctggacccacgtgttggcaacgaatttccattacccacgtatgccaccgaaggttctgccgggctggatttacgtgcttgtttagatcacgcagtagaactacagcctggacaaacaaccttgttaccaaccggtttagccattcacattggtgacagtgccctcgccgcggttattttgccgcgttcaggtctggggcataaacacgggatcgtattaggtaatttagtgggccttatagactccgactatcaggggcagttgatggtatccgtatggaaccgtggccagcagcctttcaccatcgaacccggtgagcgtatcgctcagatggtatttgttcctgtggtacaagcagagttcaatctggttgaagactttaccgacagtgaacgtggtaccggtggttttggccattctggacgccaataaccaaccctagaccccaataccgtaaaaaagctatcacataagccgcctgggcattgttcccagagcggccggtgtttgggtttttgttattaagtcatttttagcaagggtctactcggacatggcagaaaaagaaaatacgaaaaggaacaggcgcgaggaaatattgcaggctttagcgcagatgctggaatccagcgacggcagccaacgcattactaccgcgaaactcgccgctaatgtgggggtttctgaagcagcgctttatcggcatttccccagtaaaacgcggatgtttgatagcctgatcgagtttattgaagatagtctgatgtcccgcattaatttgattctacaagatgaaaaagagacgtttaatcgcctccgcttaatcctgctgttggtattagggtttgcagaacgcaaccctgggctgacccgaatcatgaccgggcatgcgctcatgtttgagcaggatcgcttacaagggcggattaaccagctatttgaacgaattgaaatgcagttacgccaagtccttcgtgagaaaaagctgcgtgatggacaaggctttatccatgatgaagcgttactggccacccagttgttggcattttgcgaagggatgctttcacgcttcgttcgttctgaattccgttactgcccaacacaagagtttgattcccgctggccattgattgtcgcccagttgcaataaaacccaggatcaactttctctttcctcttctccgtaagacatagagagaacagcgaatcaagctacgcaaaaagggcaaacggccctcttggcgtagcttgattcgggattaccccatgttattagcgttacagctaaagggtaaccccatattgctcgcgatactgccgcactgccaccaaatgctcagccatctctggcttatcttccagatagcgaatcacatcattcagcgtcacgatagcaatgaccttacagtgataatcacgttcaacttcctgaatcgccgaaatctcaccacgcccacgctcctggcgatccagtgaaatcatcacacctgcgagggtcgcgccctgcgcattgataatctccattgattcacgaatagcggtaccggcggttatcacatcatccactagcatcacccgcccttgtaatgggctaccgacaagattgccaccttcaccgtgagttttcgcttctttacggttaaaacagtaaggcacgtcgcgctcatgatgctccgccaatgccacggcggttgttgtcgcaatagggatacctttgtaggcgggcccaaacaggagatcgaactcgacg
>47	N operona: 38	first	YPO0047	gene_poz=(601-1056)	dnaS	deoxyuridine 5'-triphosphate nucleotidohydrolase	Similar to Escherichia coli deoxyuridine	/position=59302 - 60957 (59902 - 60357)	/lenght=1656 (456)	/codons=552 (152)	/complement=true	GC-compoz=49.122807017543856%	/LCI1=1.1015452538631347	/LCI2=0.1883002207505519	p_i1=0.2234278369152867	p_i2=0.14798236836848394	/Tai=0.387981948666975	/Tei=0.23318413153163553	/EEI=2.316909230813195
cacgcgaaccacttgatcctgtacgctttatcagcaatcaaagttcgggcaagatgggcttcgcgattgcccaagcattggctgcaagaggatctaacgtcacgctaatcgctggccccgtgaatttatcgacacctgaaggtgtaaaacgtattgatgtgattacagctcttgagatgcagcaggctgttcaaaaaatagcacagcagcagaacatttttatttcttgtgccgcagtagcggattaccgcgcggaacacgtttctgacgagaaaataaaaaaacaaggtgacgaaatcacacttaagttggtgaaaaatcccgatattgttgctggtgtggcttcaatggctaaaaatcgtccatttgttgttggatttgcggctgaaacccagaatgtggaagaatacgcgcgacaaaagttggcacgaaaaaatttagatctgatttgcgctaatgatgtatcactcgcagagcatggttttaacagtgataccaatgccttgcaccttttttggtcgactggagagaaacgtttaccactcagtgataaatatcttctcagtcaacgtttaatagacgagattgtcagccgttatgatgaaaaaaatcgacattaaaattctggacccacgtgttggcaacgaatttccattacccacgtatgccaccgaaggttctgccgggctggatttacgtgcttgtttagatcacgcagtagaactacagcctggacaaacaaccttgttaccaaccggtttagccattcacattggtgacagtgccctcgccgcggttattttgccgcgttcaggtctggggcataaacacgggatcgtattaggtaatttagtgggccttatagactccgactatcaggggcagttgatggtatccgtatggaaccgtggccagcagcctttcaccatcgaacccggtgagcgtatcgctcagatggtatttgttcctgtggtacaagcagagttcaatctggttgaagactttaccgacagtgaacgtggtaccggtggttttggccattctggacgccaataaccaaccctagaccccaataccgtaaaaaagctatcacataagccgcctgggcattgttcccagagcggccggtgtttgggtttttgttattaagtcatttttagcaagggtctactcggacatggcagaaaaagaaaatacgaaaaggaacaggcgcgaggaaatattgcaggctttagcgcagatgctggaatccagcgacggcagccaacgcattactaccgcgaaactcgccgctaatgtgggggtttctgaagcagcgctttatcggcatttccccagtaaaacgcggatgtttgatagcctgatcgagtttattgaagatagtctgatgtcccgcattaatttgattctacaagatgaaaaagagacgtttaatcgcctccgcttaatcctgctgttggtattagggtttgcagaacgcaaccctgggctgacccgaatcatgaccgggcatgcgctcatgtttgagcaggatcgcttacaagggcggattaaccagctatttgaacgaattgaaatgcagttacgccaagtccttcgtgagaaaaagctgcgtgatggacaaggctttatccatgatgaagcgttactggccac
>48	N operona: 38	last	YPO0048	gene_poz=(601-1818)	dfp	DNA/pantothenate metabolism flavoprotein	Similar to Escherichia coli DNA/pantothenate	/position=59738 - 62155 (60338 - 61555)	/lenght=2418 (1218)	/codons=806 (406)	/complement=true	GC-compoz=48.11165845648605%	/LCI1=1.2106995884773664	/LCI2=0.24329218106995887	p_i1=0.29681341913721665	p_i2=0.267169926127282	/Tai=0.4926914596684685	/Tei=0.34045293351455386	/EEI=1.881222210238794
cgaataacacgatgctggttatccaaaaatacgactaaaaaaatctctcgttcacggtgagacagtatattttgcagaaatttttgtgtgataccggggttaagcagaacactttcccgcatcagatgagatgaaaaacaacgacaggccagctcaccgatagcctgaatctgactatatttggatgcaccaatccctttatgggcacataacgtttgataatctgcagatatcaacccatgcagtgagccaaatgtctcaattaaatactcagccatcttcatcacatgcatcccaggaatacccgtacgcaaaaaaatagcgagtagttcagcatcagtcagtaccgcagcaccatacttcagtaatttctctcttggggccacctgcccataccactcatccattccttagctcctgttattcctgaactacgtgaatagcatgacatagggcttaacgcaccacgacctcacgcttgatagcatgcgtgacgtctcgcaaattttacgattggtcgcttcagagagtgccctgatagctaatctgttcaatggttatgctaaaatatcgcctcttacagctttcattcggacaatcatgatgacgggactttccggcaagcatattgtgctcgggataagcggaggcattgccgcatataaatctcctgagctcgtacgccgtttgcgcgacaaaggtgcagatgtgcgtgtagtgatgacccacgccgctaaagcgttcatagcaccactcacgctacaggcagtctcgggctatcccgtttctgatgatttgctcgatcctgcggcagaagccgctatggggcatattgaactgggcaaatgggctgacttagtcattattgcccccgctacggcggatttactggccagaatggcagccggaatggccaatgacctactgaccaccgtttgtctggcaaccgctgcgcctattgccgcagtaccggccatgaatcagcaaatgtaccgtgcgccagccacacaggagaatttacaaaccttgtctaaatggggtgtcttgctgtgggggccagatagcggtagccaggcttgtggcgatatcggccctggtagaatgttagacccacaagaaatcgtggctttagcgtacaatcatttctctgcaaagcaagatctgcaacatttgagtgtcatgattaccgccgggccaacacgcgaaccacttgatcctgtacgctttatcagcaatcaaagttcgggcaagatgggcttcgcgattgcccaagcattggctgcaagaggatctaacgtcacgctaatcgctggccccgtgaatttatcgacacctgaaggtgtaaaacgtattgatgtgattacagctcttgagatgcagcaggctgttcaaaaaatagcacagcagcagaacatttttatttcttgtgccgcagtagcggattaccgcgcggaacacgtttctgacgagaaaataaaaaaacaaggtgacgaaatcacacttaagttggtgaaaaatcccgatattgttgctggtgtggcttcaatggctaaaaatcgtccatttgttgttggatttgcggctgaaacccagaatgtggaagaatacgcgcgacaaaagttggcacgaaaaaatttagatctgatttgcgctaatgatgtatcactcgcagagcatggttttaacagtgataccaatgccttgcaccttttttggtcgactggagagaaacgtttaccactcagtgataaatatcttctcagtcaacgtttaatagacgagattgtcagccgttatgatgaaaaaaatcgacattaaaattctggacccacgtgttggcaacgaatttccattacccacgtatgccaccgaaggttctgccgggctggatttacgtgcttgtttagatcacgcagtagaactacagcctggacaaacaaccttgttaccaaccggtttagccattcacattggtgacagtgccctcgccgcggttattttgccgcgttcaggtctggggcataaacacgggatcgtattaggtaatttagtgggccttatagactccgactatcaggggcagttgatggtatccgtatggaaccgtggccagcagcctttcaccatcgaacccggtgagcgtatcgctcagatggtatttgttcctgtggtacaagcagagttcaatctggttgaagactttaccgacagtgaacgtggtaccggtggttttggccattctggacgccaataaccaaccctagaccccaataccgtaaaaaagctatcacataagccgcctgggcattgttcccagagcggccggtgtttgggtttttgttattaagtcatttttagcaagggtctactcggacatggcagaaaaagaaaatacgaaaaggaacaggcgcgaggaaa
>49	N operona: 39	first-last	YPO0049	gene_poz=(601-1269)	radC	putative DNA repair protein	Similar to Escherichia coli DNA repair protein RadC	/position=61149 - 63017 (61749 - 62417)	/lenght=1869 (669)	/codons=623 (223)	/complement=false	GC-compoz=45.440956651718984%	/LCI1=0.984984984984985	/LCI2=0.13843843843843842	p_i1=0.15364193874540583	p_i2=0.06505941808588135	/Tai=0.5401913600502363	/Tei=0.15855347627729321	/EEI=1.6997071101788779
gtggctggcgcacggtacatttgctgattcatggccggtactgcggcaataggcgcagcggttgccagacaaacggtggtcagtaggtcattggccattccggctgccattctggccagtaaatccgccgtagcgggggcaataatgactaagtcagcccatttgcccagttcaatatgccccatagcggcttctgccgcaggatcgagcaaatcatcagaaacgggatagcccgagactgcctgtagcgtgagtggtgctatgaacgctttagcggcgtgggtcatcactacacgcacatctgcacctttgtcgcgcaaacggcgtacgagctcaggagatttatatgcggcaatgcctccgcttatcccgagcacaatatgcttgccggaaagtcccgtcatcatgattgtccgaatgaaagctgtaagaggcgatattttagcataaccattgaacagattagctatcagggcactctctgaagcgaccaatcgtaaaatttgcgagacgtcacgcatgctatcaagcgtgaggtcgtggtgcgttaagccctatgtcatgctattcacgtagttcaggaataacaggagctaaggaatggatgagtggtatgggcaggtggccccaagagagaaattactgaagtatggtgctgcggtactgactgatgctgaactactcgctatttttttgcgtacgggtattcctgggatgcatgtgatgaagatggctgagtatttaattgagacatttggctcactgcatgggttgatatctgcagattatcaaacgttatgtgcccataaagggattggtgcatccaaatatagtcagattcaggctatcggtgagctggcctgtcgttgtttttcatctcatctgatgcgggaaagtgttctgcttaaccccggtatcacacaaaaatttctgcaaaatatactgtctcaccgtgaacgagagatttttttagtcgtatttttggataaccagcatcgtgttattcgccatgaagagatgtttactggtaccatcagcagcgtagaggtccatccgagagaaattgtgcgtgaagcgctgaaggttaatgccgccgcgctgattttggcgcataatcatccctctggtaaggctgaaccgagccaagctgaccgtttgataacgacgcaggtgataaaagcctgttcattattagatattcgggtgctcgatcatttagtagttggccggggtgaatgtgtctcatttgctgaacgaggatggctttagagcaatatttattgatcctttcgggatctttagctgttcgggacttgagcacttacgcttcagagcgtatactacgccacctttgagaatcttgggtttggcgtgaagagcctatctcagcaggtttttgcctggtgacaggggtttctgacctgatgacagtgagtcttctcagtgaatttgctgagatgggctctaaagcctgacgaggcggccataccctatacgaagctcgagctgatttgatttttggagaatagacatgtcccgagtctgccaagttactggcaagcgcccgatgagcggtaacaaccgttctcacgcaatgaacgcgaccaaacgccgttttctgccgaacctgcactctcaccgtttttgggttgagggcgagaagcgctttgtaactctgcgtgtatctgctaaaggtatgcgtgttattgataaaaagggtattgaaacggtcttggccgaaattcgtgcccgcggtgagaagtattaaggaactgaatcatggctaaaggtgttcgcgagaagattaagctggtttcttctgctggtactggtcacttctataccactacgaagaacaagcgtactaag
>50	N operona: 40	first	YPO0050	gene_poz=(601-837)	rpmB	50S ribosomal protein L28	Similar to Escherichia coli 50S ribosomal protein	/position=62080 - 63516 (62680 - 62916)	/lenght=1437 (237)	/codons=479 (79)	/complement=false	GC-compoz=50.63291139240506%	/LCI1=0.7948717948717948	/LCI2=0.15256410256410255	p_i1=0.06734768823088402	p_i2=0.0853366307225237	/Tai=0.3087307188039421	/Tei=0.17680296765027134	/EEI=3.3482000396750737
tgcaaaatatactgtctcaccgtgaacgagagatttttttagtcgtatttttggataaccagcatcgtgttattcgccatgaagagatgtttactggtaccatcagcagcgtagaggtccatccgagagaaattgtgcgtgaagcgctgaaggttaatgccgccgcgctgattttggcgcataatcatccctctggtaaggctgaaccgagccaagctgaccgtttgataacgacgcaggtgataaaagcctgttcattattagatattcgggtgctcgatcatttagtagttggccggggtgaatgtgtctcatttgctgaacgaggatggctttagagcaatatttattgatcctttcgggatctttagctgttcgggacttgagcacttacgcttcagagcgtatactacgccacctttgagaatcttgggtttggcgtgaagagcctatctcagcaggtttttgcctggtgacaggggtttctgacctgatgacagtgagtcttctcagtgaatttgctgagatgggctctaaagcctgacgaggcggccataccctatacgaagctcgagctgatttgatttttggagaatagacatgtcccgagtctgccaagttactggcaagcgcccgatgagcggtaacaaccgttctcacgcaatgaacgcgaccaaacgccgttttctgccgaacctgcactctcaccgtttttgggttgagggcgagaagcgctttgtaactctgcgtgtatctgctaaaggtatgcgtgttattgataaaaagggtattgaaacggtcttggccgaaattcgtgcccgcggtgagaagtattaaggaactgaatcatggctaaaggtgttcgcgagaagattaagctggtttcttctgctggtactggtcacttctataccactacgaagaacaagcgtactaagccggaaaaattggaattgaagaaatttgatccagttgtccgtcaacacgtactctataaagaagctaaaattaagtaattttagcggactaagaaaaacccggccttggccgggttttttattatataaagtacagtgagatacgttgaaaggaggttaagtgcctgaattaccagaagttgaaaccagccgacgcgggatcgaaccttatcttgtcggccagacaatcctttatgctgtggtcagaaatgcccgtttacgctggccggtatccgatgaaattctaacacttagcgatcaacccgtactgagtgtccaacgccgggcgaagtatttactgctagagctgcctaaaggctggatcatcatacatttaggtatgtcaggtagcctgcgcgtattatctgaagagactgcagctgaaaagcacgatcatgtcgatttggtggtcagtaacggaaaaatattgcgttataccgacccacgacgttttggtgcc
>51	N operona: 40	last	YPO0051	gene_poz=(601-768)	rpmG	50S ribosomal protein L33	Similar to Escherichia coli and Salmonella	/position=62328 - 63695 (62928 - 63095)	/lenght=1368 (168)	/codons=456 (56)	/complement=false	GC-compoz=39.285714285714285%	/LCI1=1.2181818181818183	/LCI2=0.1715151515151516	p_i1=0.3020397004920633	p_i2=0.11668907647329009	/Tai=0.22725740997444277	/Tei=0.20502016882596108	/EEI=4.393482471552358
gcctgttcattattagatattcgggtgctcgatcatttagtagttggccggggtgaatgtgtctcatttgctgaacgaggatggctttagagcaatatttattgatcctttcgggatctttagctgttcgggacttgagcacttacgcttcagagcgtatactacgccacctttgagaatcttgggtttggcgtgaagagcctatctcagcaggtttttgcctggtgacaggggtttctgacctgatgacagtgagtcttctcagtgaatttgctgagatgggctctaaagcctgacgaggcggccataccctatacgaagctcgagctgatttgatttttggagaatagacatgtcccgagtctgccaagttactggcaagcgcccgatgagcggtaacaaccgttctcacgcaatgaacgcgaccaaacgccgttttctgccgaacctgcactctcaccgtttttgggttgagggcgagaagcgctttgtaactctgcgtgtatctgctaaaggtatgcgtgttattgataaaaagggtattgaaacggtcttggccgaaattcgtgcccgcggtgagaagtattaaggaactgaatcatggctaaaggtgttcgcgagaagattaagctggtttcttctgctggtactggtcacttctataccactacgaagaacaagcgtactaagccggaaaaattggaattgaagaaatttgatccagttgtccgtcaacacgtactctataaagaagctaaaattaagtaattttagcggactaagaaaaacccggccttggccgggttttttattatataaagtacagtgagatacgttgaaaggaggttaagtgcctgaattaccagaagttgaaaccagccgacgcgggatcgaaccttatcttgtcggccagacaatcctttatgctgtggtcagaaatgcccgtttacgctggccggtatccgatgaaattctaacacttagcgatcaacccgtactgagtgtccaacgccgggcgaagtatttactgctagagctgcctaaaggctggatcatcatacatttaggtatgtcaggtagcctgcgcgtattatctgaagagactgcagctgaaaagcacgatcatgtcgatttggtggtcagtaacggaaaaatattgcgttataccgacccacgacgttttggtgcctggttgtgggcgaaagaccttgagaccagtaatgtattagcccatttagggccagaaccactaagtgatgaatttactgcgcaatatctgttcgataaatcacgtaataaacgcacattgattaaaccgtggttgatggataacaaagtggtcgtcggagtgggtaacatttatgcgag
>52	N operona: 41	first-last	YPO0052	gene_poz=(601-1410)	fpg	formamidopyrimidine-DNA glycosylase	Similar to Escherichia coli formamidopyrimidine-DNA	/position=62578 - 64587 (63178 - 63987)	/lenght=2010 (810)	/codons=670 (270)	/complement=false	GC-compoz=48.888888888888886%	/LCI1=0.9727385377942999	/LCI2=0.09355638166047087	p_i1=0.1469744956353235	p_i2=0.0198926118236198	/Tai=0.5219724919934116	/Tei=0.11790335064125783	/EEI=1.7733726154446428
agtgagtcttctcagtgaatttgctgagatgggctctaaagcctgacgaggcggccataccctatacgaagctcgagctgatttgatttttggagaatagacatgtcccgagtctgccaagttactggcaagcgcccgatgagcggtaacaaccgttctcacgcaatgaacgcgaccaaacgccgttttctgccgaacctgcactctcaccgtttttgggttgagggcgagaagcgctttgtaactctgcgtgtatctgctaaaggtatgcgtgttattgataaaaagggtattgaaacggtcttggccgaaattcgtgcccgcggtgagaagtattaaggaactgaatcatggctaaaggtgttcgcgagaagattaagctggtttcttctgctggtactggtcacttctataccactacgaagaacaagcgtactaagccggaaaaattggaattgaagaaatttgatccagttgtccgtcaacacgtactctataaagaagctaaaattaagtaattttagcggactaagaaaaacccggccttggccgggttttttattatataaagtacagtgagatacgttgaaaggaggttaagtgcctgaattaccagaagttgaaaccagccgacgcgggatcgaaccttatcttgtcggccagacaatcctttatgctgtggtcagaaatgcccgtttacgctggccggtatccgatgaaattctaacacttagcgatcaacccgtactgagtgtccaacgccgggcgaagtatttactgctagagctgcctaaaggctggatcatcatacatttaggtatgtcaggtagcctgcgcgtattatctgaagagactgcagctgaaaagcacgatcatgtcgatttggtggtcagtaacggaaaaatattgcgttataccgacccacgacgttttggtgcctggttgtgggcgaaagaccttgagaccagtaatgtattagcccatttagggccagaaccactaagtgatgaatttactgcgcaatatctgttcgataaatcacgtaataaacgcacattgattaaaccgtggttgatggataacaaagtggtcgtcggagtgggtaacatttatgcgagcgaatcactgtttgctgctgggattttgccagatcgtgccgcaggctcattgactgacgctgaatccgtattgctggtagcaacgataaaagccgtgttattgcattcgattgagcagggcggcaccacattacgtgattttctgcagtcggatggtaaaccagggtatttcgcgcaagagttgcaggtctatgggcgtgcgggtgaaccatgtcggcagtgtgggcatcccattgaaatagcgaaacacgggcagcgcagcacgttcttttgccgccactgccagcattgagaggtttaggccaatttggccaataatgctttggtaaccggtttgggcaggaatggcgtgatatccccaccgtggcgcgccacttctttcactaatgaggaagagataaacgaccatttctctgatggtatcagaaatacgctttccaatttgggcattaagtggcggttcatattggccagttgccactcatattcaaaatctgatactgaacgcaaaccccgaaccaaaatattcgcattgtgctttttggcaaactcagccatcagttcactgaatcccagaacctcaacattctttagcggcgcagtcacctttttagcgagtgcgacacgctcatccaacgtaaacattggctttttgctggaactgtccgcaatagccaagatcacatgactgaacatcgcggatgcgcgcgtcactaaatccaaatgcccattagtaatgggatcaaatgtccccggatagatggctttggtgatcatgatttctcgcttttctgatactggtggctcaatgcccacagagcagcatatttattaaaagtatattgcgcgttgactaccgccagtaatagcccttgcttaccatcaaggaagc
>53	N operona: 42	first	YPO0053	gene_poz=(601-1080)	coaD	phosphopantetheine adenylyltransferase	Similar to Serratia marcescens phosphopantetheine	/position=63393 - 65072 (63993 - 64472)	/lenght=1680 (480)	/codons=560 (160)	/complement=true	GC-compoz=46.25%	/LCI1=1.2117400419287212	/LCI2=0.2836477987421384	p_i1=0.29753899736054623	p_i2=0.36271470089358726	/Tai=0.4281577170838843	/Tei=0.4264432308042285	/EEI=2.1308453880295337
ttggcccggttacggtaaacagcggcaactcgctcaacaatatgccagcggcgactatattttgatgttagatgctgatgagcgggtgaccccagagcttaaaatcgcgattgaatctgttctgctagcaccagaagagggtgctgtttatagctgttcacgccggaacctctttttagggcgttttatgcgccacagcggctggtatccagatagggtgactcggttatatcctcatcaccaatatcgctacaacgataatttagtccatgaatcactcgatagcggctcagcaaaagttatcccactggctggtgatttattgcatctgacttgccgcgacttttttgcctttcaacgtaaacagcttagttatgccgaagcatgggccatccaacgtcatcagcaaggcaaaagttgcagttattttgccattctcagccatactcttggggcattcagtaaaacgtggttattacgtgctggcttccttgatggtaagcaagggctattactggcggtagtcaacgcgcaatatacttttaataaatatgctgctctgtgggcattgagccaccagtatcagaaaagcgagaaatcatgatcaccaaagccatctatccggggacatttgatcccattactaatgggcatttggatttagtgacgcgcgcatccgcgatgttcagtcatgtgatcttggctattgcggacagttccagcaaaaagccaatgtttacgttggatgagcgtgtcgcactcgctaaaaaggtgactgcgccgctaaagaatgttgaggttctgggattcagtgaactgatggctgagtttgccaaaaagcacaatgcgaatattttggttcggggtttgcgttcagtatcagattttgaatatgagtggcaactggccaatatgaaccgccacttaatgcccaaattggaaagcgtatttctgataccatcagagaaatggtcgtttatctcttcctcattagtgaaagaagtggcgcgccacggtggggatatcacgccattcctgcccaaaccggttaccaaagcattattggccaaattggcctaaacctctcaatgctggcagtggcggcaaaagaacgtgctgcgctgcccgtgtttcgctatttcaatgggatgcccacactgccgacatggttcacccgcacgcccatagacctgcaactcttgcgcgaaataccctggtttaccatccgactgcagaaaatcacgtaatgtggtgccgccctgctcaatcgaatgcaataacacggcttttatcgttgctaccagcaatacggattcagcgtcagtcaatgagcctgcggcacgatctggcaaaatcccagcagcaaacagtgattcgctcgcataaatgttacccactccgacgaccactttgttatccatcaaccacggtttaatcaatgtgcgtttattacgtgatttatcgaacagatattgcgcagtaaattcatcacttagtggttctggccctaaatgggctaatacattactggtctcaaggtctttcgcccacaaccaggcaccaaaacgtcgtgggtcggtataacgcaatatttttccgttactgaccaccaaatcgacatgatcgtgcttttcagctgcagtctcttcagataatacgcgcaggctacctgacatacct
>54	N operona: 42	middle	YPO0054	gene_poz=(601-1383)	kdtX	lipopolysaccharide core biosynthesis glycosyl	Similar to Serratia marcescens lipopolysaccharide	/position=63869 - 65851 (64469 - 65251)	/lenght=1983 (783)	/codons=661 (261)	/complement=true	GC-compoz=46.61558109833972%	/LCI1=1.0884615384615384	/LCI2=0.1993589743589744	p_i1=0.21508323819159922	p_i2=0.17015812901081018	/Tai=0.47444707262342833	/Tei=0.25314231610972915	/EEI=1.9165399800794034
caatgggcaccgcaccgccccgtttggattgcgactagcacacatgacggtgaagaaactatcttgttggaagcccatcggcagctattacaacagttcccaacattgctactgatcctggtacctcgccatcctgaacgcttcggaaaggccgttgaattaacacaaaagataggcttgagttatacattacgtagtaaaggtgaagtgccctcgagtagcacccaagtcgttatcggcgacacgatgggtgagctgatgctgctgtacggtattgccgacctggcctttgttggcggtagtttggttgaacgtggcggtcataacccactggaagcagcggctcatgctattcccgtgttgatgggcccacatacctttaactttaaagatatttgcgccaagctggagcaggctgaagggttaattaccgtgactgatactctatcgctggtaaaagaaatcacggtgttactgactgatgaagattgccgcctctactatggccgccacgcggttgatgtcttacatgaaaatcagggcgcattacagcggttattacatttgttggagccttatctgccacaacggagccactaaatgggtaccaaaaaacgtctgtcggtggtgatgataaccaagaatgaagcctctctgctgacggactgtttggcatccgtggcctgggctgatgaaataatcgtattagactcaggcagtgaagatgaaacacgggcattagctcagcaattcggggcaaaagtttacagcaacatcaattggcccggttacggtaaacagcggcaactcgctcaacaatatgccagcggcgactatattttgatgttagatgctgatgagcgggtgaccccagagcttaaaatcgcgattgaatctgttctgctagcaccagaagagggtgctgtttatagctgttcacgccggaacctctttttagggcgttttatgcgccacagcggctggtatccagatagggtgactcggttatatcctcatcaccaatatcgctacaacgataatttagtccatgaatcactcgatagcggctcagcaaaagttatcccactggctggtgatttattgcatctgacttgccgcgacttttttgcctttcaacgtaaacagcttagttatgccgaagcatgggccatccaacgtcatcagcaaggcaaaagttgcagttattttgccattctcagccatactcttggggcattcagtaaaacgtggttattacgtgctggcttccttgatggtaagcaagggctattactggcggtagtcaacgcgcaatatacttttaataaatatgctgctctgtgggcattgagccaccagtatcagaaaagcgagaaatcatgatcaccaaagccatctatccggggacatttgatcccattactaatgggcatttggatttagtgacgcgcgcatccgcgatgttcagtcatgtgatcttggctattgcggacagttccagcaaaaagccaatgtttacgttggatgagcgtgtcgcactcgctaaaaaggtgactgcgccgctaaagaatgttgaggttctgggattcagtgaactgatggctgagtttgccaaaaagcacaatgcgaatattttggttcggggtttgcgttcagtatcagattttgaatatgagtggcaactggccaatatgaaccgccacttaatgcccaaattggaaagcgtatttctgataccatcagagaaatggtcgtttatctcttcctcattagtgaaagaagtggcgcgccacggtggggatatcacgccattcctgcccaaaccggttaccaaagcattattggccaaattggcctaaacctctcaatgctggcagtggcggcaaaagaacgtgctgcgctgcccgtgtttcgctatttcaatgggatgcccacactgccgacatggttcacccgcacgcccatagacctgcaactcttgcg
>55	N operona: 42	last	YPO0055	gene_poz=(601-1878)	kdtA	3-deoxy-D-manno-octulosonic-acid transferase	Similar to Escherichia coli	/position=64652 - 67129 (65252 - 66529)	/lenght=2478 (1278)	/codons=826 (426)	/complement=true	GC-compoz=50.54773082942097%	/LCI1=0.9968627450980392	/LCI2=0.21568627450980396	p_i1=0.160240029168312	p_i2=0.2047881806308298	/Tai=0.44386995040241983	/Tei=0.2843093625677468	/EEI=2.108018471665326
tggcctcagccatctgaccgccgccctggatcgcccaaacattacgctgtttggccccactgaccccggtttaatcggcggctacgggaaaaaccaaattgccgtgatttccgagcaaaaaaagatggatagcctctctgcgcccactattatggcacgattagaaacactcatttcatagcgctgctttattgtctctgaaagagtgagttcataaacatccgatataaaactttcatcgattctggtaattatcagggtcgatgaaattgagaaatattattcaaataaatagcacccaacagctctaacgataagatttcagagaaaatttacttatccatttaacacagcataattaactcttttaatcccataccaggccagtttttatctagtgcaatagacaatgaaaatgattctcattttgtaataaaaaatcaataaatagcctctcttttatcactcagagcaagatattatattcttcctatgaataaccacggctcaatgtggtgctccgccctcctagccggaaagagccttttttgcccagatatggtattattcttaataatccatataaatgaaattgatagaatgctgctgcgtttataccaggtattactctaccttattcaacctctgatttggctgcgtttactattacgtagccgtaaagcccccgcttatcgcaagcgttggggggaacgctatggtttttgtgccggtaaagtcgttgctggcggtatcatgctgcattccgtttcagtcggggaaacactggctgcaatcccattggtcagagcattacgccaccgttacccgtcgctgcctatcacggtgaccacgatgacgcctaccggctcagagcgcgtccagtctgcttttggtaaagatgttcaccacgtttatttaccttatgatctccccggctctgtgaaccgtttccttgaccaggtcaatcccaaactggttatcatcatggaaactgaactttggcctaacctgatcaacactctgcatcgccgtaagatcccactggttattgccaatgcacgtctttctgcccgctctgcggcaggttacaagaagatcggtagttttatccgcactatactgcaacggatcacgttgattgcggcacagaaccaagaggatggtgaccgcttcatcgaactggggcttaaacgttcccagctcaccgtgacgggtagtctgaagtttgatatttctgtcacaccggagttggcagccagagcggtgacattacgccgccaatgggcaccgcaccgccccgtttggattgcgactagcacacatgacggtgaagaaactatcttgttggaagcccatcggcagctattacaacagttcccaacattgctactgatcctggtacctcgccatcctgaacgcttcggaaaggccgttgaattaacacaaaagataggcttgagttatacattacgtagtaaaggtgaagtgccctcgagtagcacccaagtcgttatcggcgacacgatgggtgagctgatgctgctgtacggtattgccgacctggcctttgttggcggtagtttggttgaacgtggcggtcataacccactggaagcagcggctcatgctattcccgtgttgatgggcccacatacctttaactttaaagatatttgcgccaagctggagcaggctgaagggttaattaccgtgactgatactctatcgctggtaaaagaaatcacggtgttactgactgatgaagattgccgcctctactatggccgccacgcggttgatgtcttacatgaaaatcagggcgcattacagcggttattacatttgttggagccttatctgccacaacggagccactaaatgggtaccaaaaaacgtctgtcggtggtgatgataaccaagaatgaagcctctctgctgacggactgtttggcatccgtggcctgggctgatgaaataatcgtattagactcaggcagtgaagatgaaacacgggcattagctcagcaattcggggcaaaagtttacagcaacatcaattggcccggttacggtaaacagcggcaactcgctcaacaatatgccagcggcgactatattttgatgttagatgctgatgagcgggtgaccccagagcttaaaatcgcgattgaatctgttctgctagcaccagaagagggtgctgtttatagctgttcacgccggaacctctttttagggcgttttatgcgccacagcggctggtatccagatagggtgactcggttatatcctcatcaccaatatcgctacaacgataatttagtccatgaatcactcgatagcggctcagcaaaagttatcccactggctggtgatttattgcatctgacttgccgcgacttttttgcctttcaacgtaaacagcttagttatgccgaagcatgggccatccaacgtcatcagcaaggcaaaagttgc
>56	N operona: 43	first	YPO0056	gene_poz=(601-1566)	rfa-2	lipopolysaccharide heptosyltransferase-1	Similar to Escherichia coli lipopolysaccharide core	/position=66349 - 68514 (66949 - 67914)	/lenght=2166 (966)	/codons=722 (322)	/complement=true	GC-compoz=50.72463768115942%	/LCI1=1.066458982346833	/LCI2=0.20851505711318796	p_i1=0.20131672856250638	p_i2=0.18932636549514245	/Tai=0.4913688187111275	/Tei=0.2703937289456282	/EEI=1.8723458269298927
gttgtggccgcaattgcaagtacgcgatgaagaaattgcagagacaacggcctcattcaatctgaccgataaccggcccattattggattctgccctggcgcagaatttgggccagcgaaacgttggccgcattaccactacgccacgctggcgcagaaattgattgatgatggctatcaggtcatcttattcggttctgcgaaagacaatgaagctggtgaagatatccgtcaggctctcagcgatacagatcgtgaatattgcctcaatctggcagggcagacctcactggaacaagcggtcgttctcatcgccgcctgtagtgccgtcgtgagtaacgactctggtttaatgcatgtcgcggcggcactcaacaagccattagtggcattgtatggcccgagcagcccagacttcacgccaccactgtcagagaaagccacggtgatccgtctgattaccggctatcacaaagtccgcaagggcgattctgcacagggctatcatcaaagtttgattgatatccaacccgaacacgtgatggccgcgcttgagaagcaattggctacgcaagaatgctcagtcaaagggggcgattaatgcacgtattaatcgttaaaacctcgtcaatgggcgatgttttacataccttacccgcgctgacggatgccatgaatgccatacccggtattcgcttcgattgggtggtagaagaagggttcagccaaatccccagttggcatccggcggtggataaagtgatcccggtggccatccgccgttggcgtaaaaactggtttggtagtgatacccggcaggaacgctgtgattttaagcgtgtggtacaacaacgcagttatgatcgggtcattgatgcccaagggttgattaaaagcgccgcgctgataacccggattgcgaaaggcacgaagcacgggccggattgtaaaagtgcccgtgagccgtttgccagttggttttataactgccgccatgaaattgataccaaacaacatgccgtagaacgtatacgtcaactgtttgctaaaagcctcggctatgataaaccggaaagttatggcgactatgccatcgcacaacgctttttaaatcagttaccggccgatgcaggtcagtacttggttttcctacatgcgacgacccgtgacaacaagcactggcccgagagccattgggtacaattgattgagttagtgcaacccacaggtttaaaaatcaaactaccgtggggcgcagaacatgagcatcagcgcgctttacgattagcggaacatttcccacacgtagaggttctgcctaagctcagtcttcagcaggtcgccgaggttctggcgggtgcaaaagccgtagtctctgtcgatactggcctcagccatctgaccgccgccctggatcgcccaaacattacgctgtttggccccactgaccccggtttaatcggcggctacgggaaaaaccaaattgccgtgatttccgagcaaaaaaagatggatagcctctctgcgcccactattatggcacgattagaaacactcatttcatagcgctgctttattgtctctgaaagagtgagttcataaacatccgatataaaactttcatcgattctggtaattatcagggtcgatgaaattgagaaatattattcaaataaatagcacccaacagctctaacgataagatttcagagaaaatttacttatccatttaacacagcataattaactcttttaatcccataccaggccagtttttatctagtgcaatagacaatgaaaatgattctcattttgtaataaaaaatcaataaatagcctctcttttatcactcagagcaagatattatattcttcctatgaataaccacggctcaatgtggtgctccgccctcctagccggaaagagccttttttgcccagatatggtattattcttaataatccatataaatgaaattgatagaatgctgctgcgtttataccaggtattactctaccttattcaacctctgatttggctgcgtttactattacgtagccgtaaagcccccgcttatcgcaagcgttggggggaacgctatggtttttgtgccggtaaagtcgttgctggcggtatcatgctgcattccgtttcagtcggggaaa
>57	N operona: 43	middle	YPO0057	gene_poz=(601-1665)	rfaF	ADP-heptose--LPS heptosyltransferase II	Similar to Escherichia coli ADP-heptose--LPS	/position=67314 - 69578 (67914 - 68978)	/lenght=2265 (1065)	/codons=755 (355)	/complement=true	GC-compoz=51.737089201877936%	/LCI1=1.2278719397363465	/LCI2=0.3482109227871937	p_i1=0.30883602885956496	p_i2=0.5123776507215361	/Tai=0.42187036737156347	/Tei=0.5611398856493824	/EEI=2.216303984516384
gggcgcactgacaactttattgaagatcgtcagtacgaacagccacttaacgtttatggctattccaaattcttgtttgatcagtatgtgcgtgaaattctgccacaagccgattcgcaaatttgtggattccgttatttcaacgtttatggtccacgtgaaggccataagggcagcatggccagcgtcgctttccatctgaataaccaaattaatgcaggtgaaaggcctaagttattcgcgggtagcgaaaactttaaacgtgatttcatttatgtgggtgatgttgctgacgttaatctgtggttctggcaaaacggcgtatccggtattttcaactgcggtactggccgggcagagtctttccaggctgtcgctgatgcagtggtggattatcaccaaagtgggccagtcgaatacatcgagttccctgaaaaactgaaaggccgctatcaggcatatacacaagccgatctcactaaattacgggctgccggttatggtaaaccgtttaaaacggtcgctgaaggcgttaaagaatatctggcctggctcaatcgctcagtctaaatcacttgctgcaaggaattgataaacggtatgaaaatactggtcatcggcccttcatgggttggcgatatgatgatgtcgcaaagtctttaccgtaccctgaaggccgaatatccggcagcagacattgatgtgatggcacccgcatggtgccgtccgcttctggccagaatgccggaagtccgtcacgcaattccaatgccgttaggccatggggcatttgcttttgaggagcgtcgccgtttgggattggccttacgtgaaaccgagtatgatcgtgcttacgtgttgcccaactcatttaaatccgcgctgataccttacttttcagggatcaaacgacgtattggctggcgtggcgaaatgcgttatttcctgctcaatgacctccgtattctggataagcaagcctttccaatgatggtccagcgctacgttgcgctggcctatgataaagaacgcatccgttcagcggcagatttaccacaaccgttgttgtggccgcaattgcaagtacgcgatgaagaaattgcagagacaacggcctcattcaatctgaccgataaccggcccattattggattctgccctggcgcagaatttgggccagcgaaacgttggccgcattaccactacgccacgctggcgcagaaattgattgatgatggctatcaggtcatcttattcggttctgcgaaagacaatgaagctggtgaagatatccgtcaggctctcagcgatacagatcgtgaatattgcctcaatctggcagggcagacctcactggaacaagcggtcgttctcatcgccgcctgtagtgccgtcgtgagtaacgactctggtttaatgcatgtcgcggcggcactcaacaagccattagtggcattgtatggcccgagcagcccagacttcacgccaccactgtcagagaaagccacggtgatccgtctgattaccggctatcacaaagtccgcaagggcgattctgcacagggctatcatcaaagtttgattgatatccaacccgaacacgtgatggccgcgcttgagaagcaattggctacgcaagaatgctcagtcaaagggggcgattaatgcacgtattaatcgttaaaacctcgtcaatgggcgatgttttacataccttacccgcgctgacggatgccatgaatgccatacccggtattcgcttcgattgggtggtagaagaagggttcagccaaatccccagttggcatccggcggtggataaagtgatcccggtggccatccgccgttggcgtaaaaactggtttggtagtgatacccggcaggaacgctgtgattttaagcgtgtggtacaacaacgcagttatgatcgggtcattgatgcccaagggttgattaaaagcgccgcgctgataacccggattgcgaaaggcacgaagcacgggccggattgtaaaagtgcccgtgagccgtttgccagttggttttataactgccgccatgaaattgataccaaacaacatgccgtagaacgtatacgtcaactgtttgctaaaagcctcggctatgataaaccggaaagttatggcgactatgccatcgcacaacgctttttaaatcagttaccggccgatgcaggtcagtacttggttttcctacatgcgacgacccgtgacaacaagcactggcccgagagccattgggtac
>58	N operona: 43	last	YPO0058	gene_poz=(601-1533)	htrM	ADP-L-glycero-D-manno-heptose-6-epimerase	Similar to Escherichia coli	/position=68409 - 70541 (69009 - 69941)	/lenght=2133 (933)	/codons=711 (311)	/complement=true	GC-compoz=45.12325830653805%	/LCI1=1.021505376344086	/LCI2=0.18161290322580645	p_i1=0.17432700607382295	p_i2=0.13515116777424077	/Tai=0.3134651064755102	/Tei=0.2216360509968167	/EEI=2.940162952751789
catcaaagcaagaggagtacaggatagcgtcttccatcccgaggaaactggcgagcttatgttcgagctctttatgtatgtcttgggtaccacagataaagcggactgaagccatgccaaacccatgggaatccatgccggctttagcggctgcaataagttttggatgatttgccagccctagatagttattggcgcaaaagttaatcacccggctgccatcagcaacagcgatattcgcttgctgtgcggaagtaataacgcgttcgtttttatacaacccttcggtacgagtcgtgtcgagttgttgttctaattgctgataaaaggggtgcttgttacaaggtagggacatttcggttatctccaggattggcaattgcacacaatattttactgcttggtgggcaaactgacgagaaaccttatcttatattgtcgaaaatgtagcatatatcacggcgaactatcctaaagcgaccgagaaaccaagagattaccccccttcccgctgtgcgctatcctatgaaatgttatgatagtgccaaatagggggtggggtgtggtacccaaccaagaaaattagcaagggtgaatacgatgattatcgttacaggcggcgcaggtttcattggcagcaatatagttaaggctctgaataatattggctacaaagatattctggtggttgataacctcaaagacggcactaaattcgtcaatctggttgatctggatatcgctgattacatggataaagaagattttgtcgccagtattgttgcgggtgatgacatgggcgatatcgatgctattttccacgaaggcgcgtgttcttccaccaccgagtgggatggcaagtacatgatggataacaactatcagtattctaaagatatccttcacttctgtctggatcgtagtattcctttcttatacgcctcttctgccgccacttacggtgggcgcactgacaactttattgaagatcgtcagtacgaacagccacttaacgtttatggctattccaaattcttgtttgatcagtatgtgcgtgaaattctgccacaagccgattcgcaaatttgtggattccgttatttcaacgtttatggtccacgtgaaggccataagggcagcatggccagcgtcgctttccatctgaataaccaaattaatgcaggtgaaaggcctaagttattcgcgggtagcgaaaactttaaacgtgatttcatttatgtgggtgatgttgctgacgttaatctgtggttctggcaaaacggcgtatccggtattttcaactgcggtactggccgggcagagtctttccaggctgtcgctgatgcagtggtggattatcaccaaagtgggccagtcgaatacatcgagttccctgaaaaactgaaaggccgctatcaggcatatacacaagccgatctcactaaattacgggctgccggttatggtaaaccgtttaaaacggtcgctgaaggcgttaaagaatatctggcctggctcaatcgctcagtctaaatcacttgctgcaaggaattgataaacggtatgaaaatactggtcatcggcccttcatgggttggcgatatgatgatgtcgcaaagtctttaccgtaccctgaaggccgaatatccggcagcagacattgatgtgatggcacccgcatggtgccgtccgcttctggccagaatgccggaagtccgtcacgcaattccaatgccgttaggccatggggcatttgcttttgaggagcgtcgccgtttgggattggccttacgtgaaaccgagtatgatcgtgcttacgtgttgcccaactcatttaaatccgcgctgataccttacttttcagggatcaaacgacgtattggctggcgtggcgaaatgcgttatttcctgctcaatgacctccgtattctggataagcaagcctttccaatgatggtccagcgctacgttgcgctggcctatgataaagaacgcatccgttcagcggcagatttaccacaaccgttgttgtggccgcaattgcaagtacgcgatgaagaaattgcagagacaacggcctcattcaatctgaccgataaccggcccattattggattctgccctggcgcagaa
>59	N operona: 44	first	YPO0059	gene_poz=(601-1812)	kbl	2-amino-3-ketobutyrate coenzyme A ligase	Similar to Escherichia coli 2-amino-3-ketobutyrate	/position=69587 - 71998 (70187 - 71398)	/lenght=2412 (1212)	/codons=804 (404)	/complement=false	GC-compoz=50.165016501650165%	/LCI1=1.086848635235732	/LCI2=0.22853598014888338	p_i1=0.2140625297167813	p_i2=0.23333322668975784	/Tai=0.38358854901678063	/Tei=0.30999990402078204	/EEI=2.4163176259101453
tggcggcagaagaggcgtataagaaaggaatactacgatccagacagaagtgaaggatatctttagaatactgatagttgttatccatcatgtacttgccatcccactcggtggtggaagaacacgcgccttcgtggaaaatagcatcgatatcgcccatgtcatcacccgcaacaatactggcgacaaaatcttctttatccatgtaatcagcgatatccagatcaaccagattgacgaatttagtgccgtctttgaggttatcaaccaccagaatatctttgtagccaatattattcagagccttaactatattgctgccaatgaaacctgcgccgcctgtaacgataatcatcgtattcacccttgctaattttcttggttgggtaccacaccccaccccctatttggcactatcataacatttcataggatagcgcacagcgggaaggggggtaatctcttggtttctcggtcgctttaggatagttcgccgtgatatatgctacattttcgacaatataagataaggtttctcgtcagtttgcccaccaagcagtaaaatattgtgtgcaattgccaatcctggagataaccgaaatgtccctaccttgtaacaagcaccccttttatcagcaattagaacaacaactcgacacgactcgtaccgaagggttgtataaaaacgaacgcgttattacttccgcacagcaagcgaatatcgctgttgctgatggcagccgggtgattaacttttgcgccaataactatctagggctggcaaatcatccaaaacttattgcagccgctaaagccggcatggattcccatgggtttggcatggcttcagtccgctttatctgtggtacccaagacatacataaagagctcgaacataagctcgccagtttcctcgggatggaagacgctatcctgtactcctcttgctttgatgctaacggcggcctatttgaaaccctgttagggcctgaagatgccattatttccgatgcgttgaatcatgcctcaatcattgatggcgtacggttatgtaaagccaagcgttatcgttatgccaacaatgatatgacagagctggaagcgcagctaaaacaagcgaaagcggagggggctcgccatatcatgattgccaccgatggcgtgttctccatggatggtgtgattgctaacttaaaaagggtgtgtgaccttgctgatgaatatcaggcgctggttatggtcgatgattcacatgcggtgggggtgattggtgcgaatgggcgggggactcatgaatactgcgaagtgatggatcgcgttgatatcatcactggtaccttgggcaaagcactcggcggtgcatctggcggttatactgccgggcgcaaagagttggtcgagtggctgcgccagcgttcacggccttatctattttcaaactcactggctccagcgattgtcgccgcgtctattgaagtcttgtcactgctggaagagggaggggcattgcgtgatcgtctatgggcgaatgcgcgtttattccgtgagaaaatgagcgcggctggtttcactttggcgggtgctgatcatgccattattcctgtcatgttgggtgaggctaaactggcgcaggattttgccaatgccttgctgaaagaaggcatttatgtcactggcttcttcttccctgtcgtgccgaagggccaggcccgtattcgtacccagatgtctgcaggccataccactgagcaagttgaacgtgccatcgaggcatttgtgcgtattggtaagcaacttaacgttattgcgtaagggattttcatgaaagcactttctaaactgaaagcagaagaaggcatttggatgaccgatgtgccacagccagagctgggtcacaacgatatcatgatcaaaattcgcaaaacggctatctgtggtactgacgtacatatttataattgggatgaatggtcacaaaaaaccatccccgtacccatggtcgttggccatgaatatgtcggtgaagtggtggccattgggcaggaagttaaagggtttaatattggtgaccgggtgtctggtgaaggccatattacctgtggtcactgccgtaactgccgtggtggtcgtacccacctttgtcgtaatacggtgggtgttggcgtgaatcgccctggttcgtttgccgaatatttggtgatccctgcttttaacgcgttcaagatcccagacaatatttctgatgagcttgcggctatttttgaccccttcggcaatgcagttcataccgcgttatcttttgatttagtcggcgaggatgtgttggtctccggggctggcccaattggtattatggccgccgcagtctgtaagcatgtgggtgctcgtcatgttgtcatcgctgatgtgaat
>60	N operona: 44	last	YPO0060	gene_poz=(601-1626)	tdh	threonine 3-dehydrogenase	Similar to Escherichia coli threonine	/position=70808 - 73033 (71408 - 72433)	/lenght=2226 (1026)	/codons=742 (342)	/complement=false	GC-compoz=48.148148148148145%	/LCI1=0.9872922776148583	/LCI2=0.16813294232649068	p_i1=0.15491361815195073	p_i2=0.11076684715980287	/Tai=0.36199928400077563	/Tei=0.1996901624438226	/EEI=2.565998188935
tatcaggcgctggttatggtcgatgattcacatgcggtgggggtgattggtgcgaatgggcgggggactcatgaatactgcgaagtgatggatcgcgttgatatcatcactggtaccttgggcaaagcactcggcggtgcatctggcggttatactgccgggcgcaaagagttggtcgagtggctgcgccagcgttcacggccttatctattttcaaactcactggctccagcgattgtcgccgcgtctattgaagtcttgtcactgctggaagagggaggggcattgcgtgatcgtctatgggcgaatgcgcgtttattccgtgagaaaatgagcgcggctggtttcactttggcgggtgctgatcatgccattattcctgtcatgttgggtgaggctaaactggcgcaggattttgccaatgccttgctgaaagaaggcatttatgtcactggcttcttcttccctgtcgtgccgaagggccaggcccgtattcgtacccagatgtctgcaggccataccactgagcaagttgaacgtgccatcgaggcatttgtgcgtattggtaagcaacttaacgttattgcgtaagggattttcatgaaagcactttctaaactgaaagcagaagaaggcatttggatgaccgatgtgccacagccagagctgggtcacaacgatatcatgatcaaaattcgcaaaacggctatctgtggtactgacgtacatatttataattgggatgaatggtcacaaaaaaccatccccgtacccatggtcgttggccatgaatatgtcggtgaagtggtggccattgggcaggaagttaaagggtttaatattggtgaccgggtgtctggtgaaggccatattacctgtggtcactgccgtaactgccgtggtggtcgtacccacctttgtcgtaatacggtgggtgttggcgtgaatcgccctggttcgtttgccgaatatttggtgatccctgcttttaacgcgttcaagatcccagacaatatttctgatgagcttgcggctatttttgaccccttcggcaatgcagttcataccgcgttatcttttgatttagtcggcgaggatgtgttggtctccggggctggcccaattggtattatggccgccgcagtctgtaagcatgtgggtgctcgtcatgttgtcatcgctgatgtgaatgaatatcgcctggatctggcccgtaaaatgggcgtgacccgtgccgttaacgtcagcaaagagaacctaaatgacgttatgacggaattgggcatgaccgaagggtttgatgtgggcttggagatgtcaggtgctcccccggctttccgttcattacttaattcaatgaatcatggtggtcgtatagcgatgctgggaataccgccgtctgatatgtcgatcgactggaatcaggttatctttaaggggctgtttataaaggggatttatggccgtgagatgttcgaaacctggtacaaaatggccgcgttgattcaatctggtttggacttaactccgatcattacccaccgtttccctattgatgaattccagcaagggtttgacgccatgcgttcgggtaaatcaggcaaagtggtattaagctgggattagtttatccccttcgggcttggtgttgcaaaactacccgctgcgataccaagcccttgtcaggatttacgttttttgcggtggccgccttaccgcaatttgatattaatatcagcgattaaaataaagcgagttcccgattattgtgccgccttcttgggtggcaatttctctgtattttcaatcgctttctgttcatcaataggtgttgccggcggcgctggcgtaaaatattgttgccaatgttgctgaataaatatgaccgccgggttttgcatcaagctctcacccaataagataaacagcttatcagcgtagattttctcaggcacatagctggctttcgctttacattgcttgatagcgggcagacgttggcctttcaccggttcacgtggttttgttttgtccggagagagactttgtaccggttcatttagcagcgcactgggtctgactaagacgatgtcggcaggcaactgaggcaacatttgttgcaatactttaatggtcgcagggtgagggtgcccgatagcaatcgctgagccattgcggcgtgccagtgctactgcccggttaaattgttgacggatagctgcttca
>62	N operona: 46	first	YPO0063	gene_poz=(601-1953)	-	putative membrane protein	Similar to many proteins of unknown function e.g.	/position=72929 - 75481 (73529 - 74881)	/lenght=2553 (1353)	/codons=851 (451)	/complement=true	GC-compoz=50.25868440502587%	/LCI1=1.0437037037037038	/LCI2=0.28185185185185163	p_i1=0.18745495117382818	p_i2=0.3584316273066604	/Tai=0.3931058786428202	/Tei=0.42258846457599436	/EEI=2.318237967293985
gataaaacccagttacgcatttccgaaactgaaaaatatgctcacgtcaccttcttctataacggcggcgttgaagagccatttaaaggtgaagaccgcattctgatcaactcgcctaaagtagccacctatgacctgcaacccgagatgagttcagcagaactgacggaaaaactggtcagcgccatcggtagcggcaaatatgatgtgatcatttgtaactatccgaacggcgacatggtcggtcataccggtgattacgatgcggcagtgaaagcggttgaaacactggataactgcatcgaacaagtggttgcagcagtgaaagcagccgatggtcaattgttgatcaccgctgaccacggcaacgctgagcaaatgcgtgacccggcaactggccaggcacacaccgcccataccagcctgccagtgcccctgatttacgtaggtaacaaagccgttaaagctgttgaaggtggcaagctttctgatatcgcaccaaccatgttgtcactgatggaaatggaaatcccacaagagatgactggtaagccgctgttcatcgtggaataatccttcgttatgaaggatagagagttattggcgaaatcaataactacgaaagatgccgtctctgacggtagagagtctccctctctgctgtcagataagttgagtcgtctaccgtggtcaacactctatgccagcgttttttgtgctggcgtactgttattgccattttctggtcaggctgtcgaaccccctgtcgcggccaaagcatcagagaataaaaaccaactcaaaaccctccaacaggatatcgctgaaaaagaaaaaagtgttcagcaacaaaaaaaacaacgcagttcattgctggatcaactaaaacagcaagaaaatacaatttctcagaccagccgcagcctgcgcgagacccaagcggccctggctgaactgagtaaagatattgccagcctcacgacctcgattgaaaaactgcaaaatcagcagtcgcaacagcaaagtattctgtctaaacaacttgcagcggcgtttaaacaaggcaaacacagtagcttacaacttattttaagtggcgaagagagccagcgcagtgagcgtattttggcttatttcagttacctgaatgaagctcggcaaaaagccattgaagagttgaagcagacacgtaccacgctgtctgcagagaaaaaaatgctggagcaaaaacagaatcaacacaaggcattgctggatgaacagaaagcgcaacaacagaagctggaacaagcgcgtattgcccgccaaaaaaccctgacatcgctggaagcctcgctggagaaagatcagcagagtttggcggagttaaagttgaacgaaagccgtttacgtgaccaaatcgccaaagcagaacgggaagccaaagctcgggctgaacgggaggccaaagaagcggcccgtgtgcgtgaacaggtaaaagtcaaagagcagcaagcgaagaagaccggtagcagttataaaccaagtgaaagtgagcgctcattgatggcgcgcaccggcggcttgggccgtcctggcggtcaagccctatggcccgttcgtggtaacgtgtcccaccgtttcggtgaacccctacaaggtgaactacgctggaaagggatggttatcaccgcacctgaaggcagcgaagtcaaagccatcgccgatggccgtgttttactggctgactggttacaaggttatggcttggtggtcgttatcgagcatgggaaaggggatatgagtttgtatggctacaaccaaagtgccttggtcaatgttggcgctcaggttaaagcgggccagcctatcgcacttgtgggtaccagcggtgggcagggcgagccatcgctctatttcgaaatccgccgtcagggacaagccgttaacccacagccctggttaggaagatagggaacaacgttagggaactcgtattgcgctacttcaacacacgccaatttatcatcgtaagcacgctattcatcgccagcacagcacaggccggcaaactctctattgttattgacgattttggttatcgcccccaaaacgaaaataagattttacagatgcccctgcccatttcagtggccattctgcctaatgctccttacgccagagagatggcaaccaaagcccataatcaggggcgtgaaatcctgattcacttgccgatggccccacagagtaaacagccactggagcgtgataccttgcagccttcaatgagcagcgaggaaatccagcgcatcatccgccaggccgcgaataacgtcccttatgcgaaaggcatgaataaccatatgggcagtgcgatgaccgccagtttgccaggtatgcagaaagtgatgcaggcactggtgtcaaagtgatcaagcggaaaatctttttagatgactcacaaaatgaagcagctatccgtcaacaatttaaccgggcagtagcactggcacgccgcaatggctcagcgattgctatcgggcaccctcaccctgcgaccattaaagtatt
>63	N operona: 46	last	YPO0064	gene_poz=(601-2148)	-	2,3-bisphosphoglycerate-independent	Similar to Escherichia coli	/position=74309 - 77056 (74909 - 76456)	/lenght=2748 (1548)	/codons=916 (516)	/complement=true	GC-compoz=50.129198966408275%	/LCI1=1.1514563106796116	/LCI2=0.1670550161812299	p_i1=0.2562309101907481	p_i2=0.10890815879411946	/Tai=0.27868094703897195	/Tei=0.19801734291470752	/EEI=3.4164624879990937
cttgcgataatcttcacgtgtgcggatatcaaccacaaccgcatcttctttattaattagacgcgtcgcttcaccacgggtgacctctttaactttagaaagagaatttttgaagctggtgaaaactacagcaccgaacaacaacacccaagccagactcaaaattggatgctggctaatgaattgcataatttcttgcaacatgggggtaaaaactcccgttagttaggggataatattcaaggtcacagagtatacctgcgcgttgcggcaaatacagccaataagcaagcgctattgtagaaactgcgaacaatctcgggaagttttattgattaaatgatgtcaattgcgcaaaaccccactccaatgttgatctccctgggctatttttaacccgttctgtagtaaattaccgcctcggtacatatccctaaagtcattgatgtccctgcaatgttgtcacgtcaagtacaatgttgtcacatcaagtacaaaggggataccgagtgtacatagccgcgcatatcattctccctcctttacagggtgatgttcgctgctatttaacacttggacttataagaaagaggttatgcaatgtcgagcacgaaaaaaccactggtcctgacgattcttgatggttacggtcaccgtgaagaacagcaggataatgctattttgaatgccaaaaccccggtaatggacgtgttatggcagcaacagcctcacacattgatcgccgcgtcgggtctggatgtaggcctgcctgatgggcaaatgggtaactctgaagtcggtcacgtcaatctgggtgctgggcgcattgtttatcaggatctgacccgcctcgacaaagagatcaaagagggtgacttcttcacgaatccaaccctgacggctgccgttgataacgcggttaaaacgggtaaggccgttcatatcatggggttgttatctgccggtggtgtacacagccatgaagaccatattatggcgatggttgagctggcggctaaacgcggtgcaaccgctatttatctgcatgccttcctcgatggacgtgataccccaccacgcagtgccgagtcatcactgaaacgattcacagccaagtttgctgaactgggtaatggccgtatcgcgtcgattattggccgttactatgccatggaccgtgataatcgttgggatcgcgtgcaactggcatacgatttactgactcaagcgaaaggcgaatttactgcagataacgcagttgcgggcctgcaagcggcctatgcccgtggtgaaaatgatgagtttgttaaaccaaccgtgattcaagcaactggcgaagccgatgcggccatgaacgagggtgatacattaatctttatgaatttccgtgctgaccgcgcccgccaaattacccgcacctttgttaatgccgagtttgacggtttcaagcgagataaagtggttaacttcggcgatttcatcatgctaaccgaatatgccgcggatattaaagtcgcctgtgcttatccacccgcctcactgacaaacactttcggtgaatggttgatgaagcatgataaaacccagttacgcatttccgaaactgaaaaatatgctcacgtcaccttcttctataacggcggcgttgaagagccatttaaaggtgaagaccgcattctgatcaactcgcctaaagtagccacctatgacctgcaacccgagatgagttcagcagaactgacggaaaaactggtcagcgccatcggtagcggcaaatatgatgtgatcatttgtaactatccgaacggcgacatggtcggtcataccggtgattacgatgcggcagtgaaagcggttgaaacactggataactgcatcgaacaagtggttgcagcagtgaaagcagccgatggtcaattgttgatcaccgctgaccacggcaacgctgagcaaatgcgtgacccggcaactggccaggcacacaccgcccataccagcctgccagtgcccctgatttacgtaggtaacaaagccgttaaagctgttgaaggtggcaagctttctgatatcgcaccaaccatgttgtcactgatggaaatggaaatcccacaagagatgactggtaagccgctgttcatcgtggaataatccttcgttatgaaggatagagagttattggcgaaatcaataactacgaaagatgccgtctctgacggtagagagtctccctctctgctgtcagataagttgagtcgtctaccgtggtcaacactctatgccagcgttttttgtgctggcgtactgttattgccattttctggtcaggctgtcgaaccccctgtcgcggccaaagcatcagagaataaaaaccaactcaaaaccctccaacaggatatcgctgaaaaagaaaaaagtgttcagcaacaaaaaaaacaacgcagttcattgctggatcaactaaaacagcaagaaaatacaatttctcagaccagccgcagcctgcgcgagacccaagcggccctggctgaactgagtaaagatattgccagcctcacgacctcgattgaaaaactgcaaaatcagcagtcgcaacagcaaagtattctgtctaaacaacttgcagcggcgtttaaacaaggcaaacacagtagcttacaacttattttaagtggcgaagagagccagcgcagtgagcgtattttggcttatttcagttacctgaatgaagctcggcaaaaagccattgaa
>64	N operona: 47	first-last	YPO0065	gene_poz=(601-1035)	-	putative membrane protein	Similar to Escherichia coli hypothetical protein	/position=76253 - 77887 (76853 - 77287)	/lenght=1635 (435)	/codons=545 (145)	/complement=false	GC-compoz=45.05747126436781%	/LCI1=1.1736111111111112	/LCI2=0.3229166666666667	p_i1=0.271224707885988	p_i2=0.4552173686399026	/Tai=0.28842944091460243	/Tei=0.5096956317759124	/EEI=3.1933718321609357
gtgaccgacttcagagttacccatttgcccatcaggcaggcctacatccagacccgacgcggcgatcaatgtgtgaggctgttgctgccataacacgtccattaccggggttttggcattcaaaatagcattatcctgctgttcttcacggtgaccgtaaccatcaagaatcgtcaggaccagtggttttttcgtgctcgacattgcataacctctttcttataagtccaagtgttaaatagcagcgaacatcaccctgtaaaggagggagaatgatatgcgcggctatgtacactcggtatcccctttgtacttgatgtgacaacattgtacttgacgtgacaacattgcagggacatcaatgactttagggatatgtaccgaggcggtaatttactacagaacgggttaaaaatagcccagggagatcaacattggagtggggttttgcgcaattgacatcatttaatcaataaaacttcccgagattgttcgcagtttctacaatagcgcttgcttattggctgtatttgccgcaacgcgcaggtatactctgtgaccttgaatattatcccctaactaacgggagtttttacccccatgttgcaagaaattatgcaattcattagccagcatccaattttgagtctggcttgggtgttgttgttcggtgctgtagttttcaccagcttcaaaaattctctttctaaagttaaagaggtcacccgtggtgaagcgacgcgtctaattaataaagaagatgcggttgtggttgatatccgcacacgtgaagattatcgcaagggccatatcgctaactcaattaacctgatcccgagtgacattaaaaatggtaatttgggtgagttggaaaagcataaaacacagcctattattgtggtctgtgcaatgggcacaacgtcccgtgcctcggcagatatgctgagcaaagcgggttttgagcgggtattcaccctgaaagagggtatttccggctggagtggtgagaacttaccactggcgcgcggtaaataagcataaaagcttgtgcggctattatatcgatattccgtatatcggtatttagttgtataagtgtttgttataaaaactcgctatatcaatagattgtaaatttaactgaggtgtatccatggcgaagattgagatgtataccaaagcaacatgcccgttctgtcaccgtgctaaagcactgctgaacgccaagggtgctgctttccatgaaatcgcaatagataatgatccggccaaacgcgaagagatgattgctcgtagtgggcggacgacggtgcctcagatatttattgatgggcagcatatcggtggctgtgatgatttacacgccctggatgcgcgcggtgggctagacccactgctttaactcgtcagtgggccccgatattaatgggaaaagcccacgacggaagagctgtttaataaggacgtctaactaagggtatctatacacatgtcagaacaaaacaacaccgagatggctttccagatccaacgtatctacaccaaagatatctccttcgaagcccctaatgctccgcaggtttttcagcaggattggcagccagaagttaaacttgatctagatacggcttctag
>65	N operona: 48	first-last	YPO0066	gene_poz=(601-849)	grxC	glutaredoxin	Similar to Escherichia coli glutaredoxin 3 GrxC	/position=76806 - 78254 (77406 - 77654)	/lenght=1449 (249)	/codons=483 (83)	/complement=false	GC-compoz=51.40562248995983%	/LCI1=0.9105691056910569	/LCI2=0.2983739837398374	p_i1=0.11536631146739997	p_i2=0.3977392900650921	/Tai=0.4461506479159475	/Tei=0.45796536105858293	/EEI=2.0684932226080206
ctgtgaccttgaatattatcccctaactaacgggagtttttacccccatgttgcaagaaattatgcaattcattagccagcatccaattttgagtctggcttgggtgttgttgttcggtgctgtagttttcaccagcttcaaaaattctctttctaaagttaaagaggtcacccgtggtgaagcgacgcgtctaattaataaagaagatgcggttgtggttgatatccgcacacgtgaagattatcgcaagggccatatcgctaactcaattaacctgatcccgagtgacattaaaaatggtaatttgggtgagttggaaaagcataaaacacagcctattattgtggtctgtgcaatgggcacaacgtcccgtgcctcggcagatatgctgagcaaagcgggttttgagcgggtattcaccctgaaagagggtatttccggctggagtggtgagaacttaccactggcgcgcggtaaataagcataaaagcttgtgcggctattatatcgatattccgtatatcggtatttagttgtataagtgtttgttataaaaactcgctatatcaatagattgtaaatttaactgaggtgtatccatggcgaagattgagatgtataccaaagcaacatgcccgttctgtcaccgtgctaaagcactgctgaacgccaagggtgctgctttccatgaaatcgcaatagataatgatccggccaaacgcgaagagatgattgctcgtagtgggcggacgacggtgcctcagatatttattgatgggcagcatatcggtggctgtgatgatttacacgccctggatgcgcgcggtgggctagacccactgctttaactcgtcagtgggccccgatattaatgggaaaagcccacgacggaagagctgtttaataaggacgtctaactaagggtatctatacacatgtcagaacaaaacaacaccgagatggctttccagatccaacgtatctacaccaaagatatctccttcgaagcccctaatgctccgcaggtttttcagcaggattggcagccagaagttaaacttgatctagatacggcttctagccaactggcggaagatgtgtatgaagtggtactgcgtgtgactgtaacggcctctttgggtgaagaaaccgcgttcctgtgtgaagttcaacaaggtggcatcttctccgttgcgggtatcgaaggcactcaactggcgcattgtttaggcgcatattgtccgaatattctgttcccgtatgcgcgcgaatgtatcaccagcctggtctctcgcggtactttcccacagctgaatttggcacctgttaactttgatgctctgttcatgaattatctgcaacagcaggctgaaggtgaagttgaaggtgttgaacaacgtcaggatgcctgatgaacaccaaccctgcttcaatggctgttatcggtg
>66	N operona: 49	first	YPO0067	gene_poz=(601-1077)	secB	protein-export protein	Similar to Escherichia coli protein-export protein	/position=77142 - 78818 (77742 - 78218)	/lenght=1677 (477)	/codons=559 (159)	/complement=false	GC-compoz=48.42767295597484%	/LCI1=1.1350210970464134	/LCI2=0.09767932489451478	p_i1=0.24527053976257882	p_i2=0.022805560048289604	/Tai=0.2367932758270319	/Tei=0.12052500404346064	/EEI=4.0809501739422736
ctattattgtggtctgtgcaatgggcacaacgtcccgtgcctcggcagatatgctgagcaaagcgggttttgagcgggtattcaccctgaaagagggtatttccggctggagtggtgagaacttaccactggcgcgcggtaaataagcataaaagcttgtgcggctattatatcgatattccgtatatcggtatttagttgtataagtgtttgttataaaaactcgctatatcaatagattgtaaatttaactgaggtgtatccatggcgaagattgagatgtataccaaagcaacatgcccgttctgtcaccgtgctaaagcactgctgaacgccaagggtgctgctttccatgaaatcgcaatagataatgatccggccaaacgcgaagagatgattgctcgtagtgggcggacgacggtgcctcagatatttattgatgggcagcatatcggtggctgtgatgatttacacgccctggatgcgcgcggtgggctagacccactgctttaactcgtcagtgggccccgatattaatgggaaaagcccacgacggaagagctgtttaataaggacgtctaactaagggtatctatacacatgtcagaacaaaacaacaccgagatggctttccagatccaacgtatctacaccaaagatatctccttcgaagcccctaatgctccgcaggtttttcagcaggattggcagccagaagttaaacttgatctagatacggcttctagccaactggcggaagatgtgtatgaagtggtactgcgtgtgactgtaacggcctctttgggtgaagaaaccgcgttcctgtgtgaagttcaacaaggtggcatcttctccgttgcgggtatcgaaggcactcaactggcgcattgtttaggcgcatattgtccgaatattctgttcccgtatgcgcgcgaatgtatcaccagcctggtctctcgcggtactttcccacagctgaatttggcacctgttaactttgatgctctgttcatgaattatctgcaacagcaggctgaaggtgaagttgaaggtgttgaacaacgtcaggatgcctgatgaacaccaaccctgcttcaatggctgttatcggtgccggatcttacggcaccgcattagctatcacactggcgcgtaatggccatcaagtcgtgttatggggccatgaccctaaacatattcaacagctgcaacaagaccgctgtaaccgcgctttcctacctgatgctgctttccccgatacgttgcgattggaaaccgacttagcatgtgcgttggctgccagccgcgatgtgttggtcgtcgtgcccagccatgtctttggtgctgttttacatcagttgaagcctcatctacgtaaagatgcacgtatcgtctgggcaaccaaagggctagaagctgaaaccggccgtctgctacaggatgtggcccgcgaagtcttgggcgaggctatcccgcttgccgtgatttctggtccaacgtttgccaaagaattggccgcgggtttgcctacggcgattgcgttggcatcgaccgatgtgcaatttagcgaagatctgcaacagttattgcactgtggaaaaagctttcgagtttacagtaatcctgattttatcggggtacagcttggtggcgcagtgaaaaacgtgattgccatcg
>67	N operona: 49	last	YPO0068	gene_poz=(601-1620)	gpsA	glycerol-3-phosphate dehydrogenase	Similar to Escherichia coli glycerol-3-phosphate	/position=77618 - 79837 (78218 - 79237)	/lenght=2220 (1020)	/codons=740 (340)	/complement=false	GC-compoz=51.5686274509804%	/LCI1=1.0540806293018683	/LCI2=0.3318584070796459	p_i1=0.19372707665970149	p_i2=0.4757130260394197	/Tai=0.4088089972696146	/Tei=0.5281417234354777	/EEI=2.2778577173040335
cctggatgcgcgcggtgggctagacccactgctttaactcgtcagtgggccccgatattaatgggaaaagcccacgacggaagagctgtttaataaggacgtctaactaagggtatctatacacatgtcagaacaaaacaacaccgagatggctttccagatccaacgtatctacaccaaagatatctccttcgaagcccctaatgctccgcaggtttttcagcaggattggcagccagaagttaaacttgatctagatacggcttctagccaactggcggaagatgtgtatgaagtggtactgcgtgtgactgtaacggcctctttgggtgaagaaaccgcgttcctgtgtgaagttcaacaaggtggcatcttctccgttgcgggtatcgaaggcactcaactggcgcattgtttaggcgcatattgtccgaatattctgttcccgtatgcgcgcgaatgtatcaccagcctggtctctcgcggtactttcccacagctgaatttggcacctgttaactttgatgctctgttcatgaattatctgcaacagcaggctgaaggtgaagttgaaggtgttgaacaacgtcaggatgcctgatgaacaccaaccctgcttcaatggctgttatcggtgccggatcttacggcaccgcattagctatcacactggcgcgtaatggccatcaagtcgtgttatggggccatgaccctaaacatattcaacagctgcaacaagaccgctgtaaccgcgctttcctacctgatgctgctttccccgatacgttgcgattggaaaccgacttagcatgtgcgttggctgccagccgcgatgtgttggtcgtcgtgcccagccatgtctttggtgctgttttacatcagttgaagcctcatctacgtaaagatgcacgtatcgtctgggcaaccaaagggctagaagctgaaaccggccgtctgctacaggatgtggcccgcgaagtcttgggcgaggctatcccgcttgccgtgatttctggtccaacgtttgccaaagaattggccgcgggtttgcctacggcgattgcgttggcatcgaccgatgtgcaatttagcgaagatctgcaacagttattgcactgtggaaaaagctttcgagtttacagtaatcctgattttatcggggtacagcttggtggcgcagtgaaaaacgtgattgccatcggtgcaggtatgtccgatggcatcggttttggtgcgaatgcccgtaccgctctaataacccgcgggttagcggagatgacgcgcttagggacggcattaggtgccgatccttccacctttatgggcatggcagggttaggcgatttggtgctaacctgcacagataaccaatcccgtaaccgccgatttggcattatgctgggtcaggggttgggggtgaaggaggcgcaggacaacattggtcaagtggtagaaggttaccgtaataccaaggaagttctggcattagcacagcgtcatggcgtcgaaatgccaataactgaacaaatttatcaagtgttgtattgtcataagaatgctcgtgaggcggctctgacgttgttggggcggaccaaaaaagatgaaaaaatcggcatttgatagattagaagagtaggtcagctagctgaaataaaataatcgctacgtgcccaacgtcattggagttgcagcaaggcagcaaacgagcctatcccgatgaactgatccacgtcagtgattcgggggggcgagagccgctaatgttaattataaccaaatcaatagtaaccataattaatcgtaacagtgctacagcttgaaggaataagggcatagccgcttcggtcgttccccggagtgatttgtttatgggcaggggtacatgatgtcgtcagaagagttagaacaggtctggagcaacataaaatcagaagcaagggcactggctgaatgtgaaccgatgctggctagcttttttcatgcaacactcttgaagcatgagaatttgggcagtgcgctgagttatattctcgcgaataagttggctaatcctatcatgccagcgattgctatccgtgaagtggttgaagaagcttatcgttcagatgcgcatatgatcgtttccgctgcccgcgatattctggccgtccggttacgcgatccagccgttgataaatactccacaccgttactgtatctcaaaggttttcatgctttgca
>68	N operona: 50	first-last	YPO0069	gene_poz=(601-741)	-	hypothetical protein	No significant database hits	/position=78697 - 80037 (79297 - 79437)	/lenght=1341 (141)	/codons=447 (47)	/complement=false	GC-compoz=45.39007092198582%	/LCI1=0.9420289855072463	/LCI2=0.14927536231884056	p_i1=0.13088205288754004	p_i2=0.08036966918457332	/Tai=0.8073024753670576	/Tei=0.172332702266116	/EEI=1.1470442728567627
tgtgcaatttagcgaagatctgcaacagttattgcactgtggaaaaagctttcgagtttacagtaatcctgattttatcggggtacagcttggtggcgcagtgaaaaacgtgattgccatcggtgcaggtatgtccgatggcatcggttttggtgcgaatgcccgtaccgctctaataacccgcgggttagcggagatgacgcgcttagggacggcattaggtgccgatccttccacctttatgggcatggcagggttaggcgatttggtgctaacctgcacagataaccaatcccgtaaccgccgatttggcattatgctgggtcaggggttgggggtgaaggaggcgcaggacaacattggtcaagtggtagaaggttaccgtaataccaaggaagttctggcattagcacagcgtcatggcgtcgaaatgccaataactgaacaaatttatcaagtgttgtattgtcataagaatgctcgtgaggcggctctgacgttgttggggcggaccaaaaaagatgaaaaaatcggcatttgatagattagaagagtaggtcagctagctgaaataaaataatcgctacgtgcccaacgtcattggagttgcagcaaggcagcaaacgagcctatcccgatgaactgatccacgtcagtgattcgggggggcgagagccgctaatgttaattataaccaaatcaatagtaaccataattaatcgtaacagtgctacagcttgaaggaataagggcatagccgcttcggtcgttccccggagtgatttgtttatgggcaggggtacatgatgtcgtcagaagagttagaacaggtctggagcaacataaaatcagaagcaagggcactggctgaatgtgaaccgatgctggctagcttttttcatgcaacactcttgaagcatgagaatttgggcagtgcgctgagttatattctcgcgaataagttggctaatcctatcatgccagcgattgctatccgtgaagtggttgaagaagcttatcgttcagatgcgcatatgatcgtttccgctgcccgcgatattctggccgtccggttacgcgatccagccgttgataaatactccacaccgttactgtatctcaaaggttttcatgctttgcaggcttatcgtattggccattggttgtgggcgcaggatcgtaaagcgctggcgatttatctgcaaaatcaagtctctgtcgcatttggtgtggatatccaccctgcggcaaccattggttgtggcatcatgctggaccacgctaccggtatcgttattggtgaaacggctgtggttgagaatgacgtgtctattctgcaat
>69	N operona: 51	first-last	YPO0070	gene_poz=(601-1422)	cysE	serine acetyltransferase	Similar to Escherichia coli serine acetyltransferase	/position=78903 - 80924 (79503 - 80324)	/lenght=2022 (822)	/codons=674 (274)	/complement=false	GC-compoz=49.75669099756691%	/LCI1=1.021978021978022	/LCI2=0.09108669108669111	p_i1=0.1746022913972561	p_i2=0.01826326545733843	/Tai=0.355779958891676	/Tei=0.11643693891160459	/EEI=2.605545297326569
tagggacggcattaggtgccgatccttccacctttatgggcatggcagggttaggcgatttggtgctaacctgcacagataaccaatcccgtaaccgccgatttggcattatgctgggtcaggggttgggggtgaaggaggcgcaggacaacattggtcaagtggtagaaggttaccgtaataccaaggaagttctggcattagcacagcgtcatggcgtcgaaatgccaataactgaacaaatttatcaagtgttgtattgtcataagaatgctcgtgaggcggctctgacgttgttggggcggaccaaaaaagatgaaaaaatcggcatttgatagattagaagagtaggtcagctagctgaaataaaataatcgctacgtgcccaacgtcattggagttgcagcaaggcagcaaacgagcctatcccgatgaactgatccacgtcagtgattcgggggggcgagagccgctaatgttaattataaccaaatcaatagtaaccataattaatcgtaacagtgctacagcttgaaggaataagggcatagccgcttcggtcgttccccggagtgatttgtttatgggcaggggtacatgatgtcgtcagaagagttagaacaggtctggagcaacataaaatcagaagcaagggcactggctgaatgtgaaccgatgctggctagcttttttcatgcaacactcttgaagcatgagaatttgggcagtgcgctgagttatattctcgcgaataagttggctaatcctatcatgccagcgattgctatccgtgaagtggttgaagaagcttatcgttcagatgcgcatatgatcgtttccgctgcccgcgatattctggccgtccggttacgcgatccagccgttgataaatactccacaccgttactgtatctcaaaggttttcatgctttgcaggcttatcgtattggccattggttgtgggcgcaggatcgtaaagcgctggcgatttatctgcaaaatcaagtctctgtcgcatttggtgtggatatccaccctgcggcaaccattggttgtggcatcatgctggaccacgctaccggtatcgttattggtgaaacggctgtggttgagaatgacgtgtctattctgcaatctgtcacgcttggggggacgggcaaaaccagtggcgaccgccatccaaaaatccgtgaaggtgtcatgattggcgcaggcgcgaaaattctcggcaatatcgaggtgggccgtggtgcgaagattggtgccggttcagttgtactacaatcggtacccgctcacacgacggctgccggtgtacctgcccgtatcgttggtaaaccagagagtgataaaccctcgttggatatggatcagcatttcaatggcagcattcagggctttgaatatggcgatggtatttaaccgtatacccttcctgttttgcttgttgcaacgccagcgccaactgttttggatatgcccctaatatggggcagattagccactctgattgtggctgacacgttctctctgcgtaagaaaaatcactctttcagtaatgcacctggatagcccagttgacgccaggcctcatacaccacgactgaaacggcattcgatagattcatgctccggctatcggcttgcatggggattctgattttctgctgagcgggtaacgcatccagaatataggccggtaagccacgggtttctgggccaaataacaggtaatcattcgcctgatagctcaccgcactgtgagccggcgtccccttggtcgtcagcgcaaataagcgagccggttgtgtgctatcgagtttttcactgtccaggaaggcttgataatcatggtgatgtttgatgtcggcaaactcatggtaatcaaggcccgcacggcgtaaacgtttatcgtcccaagtaaaacccaaaggtttaatcagatgaagctggcagccggtattcgcacataaccggataatattgccggtatttggcggaatttcgggttcaaataaaaca
>70	N operona: 52	first-last	YPO0071	gene_poz=(601-1089)	-	putative methyltransferase	Similar to Escherichia coli hypothetical tRNA/rRNA	/position=79847 - 81535 (80447 - 80935)	/lenght=1689 (489)	/codons=563 (163)	/complement=true	GC-compoz=49.079754601226995%	/LCI1=0.9814814814814815	/LCI2=0.18600823045267495	p_i1=0.15172030011187582	p_i2=0.14353301321498887	/Tai=0.45606253509329886	/Tei=0.22917971189348998	/EEI=2.0345295030690473
gaatacgctcactgcgggtcgcgttagcatatcctttgggcgtcagcccggtgatggctttaaacaaccgatgaaaataaaaagtgctaagccccagttgagctgccaattcattcagcttagggggagtttctgccagttcaatcaaccgacatgcctgactgattttttctacctgttgctgcgcccgcgataattgagttggctggcaacgcttacaaggccgataaccggcttgctctgctgccgtattatcgataaagaattcaatgttttctgctttggctcgacgagatgggcaagaggggcggcaatatatgcccgtcgtttttaccgcatacacaaactgaccatcggcggttttatcccgattgataatcgcggcccagcgagggtcttttacgttattcatgaataccccactgatgtcatgataaataccccattactcttaactgtgccaaccagcatataaaagatgccactggtcacacactccgctccttgcttttaaatttttgttttacaccgccgctactggcaaccgctgcactgaacaagggtttctggtatcctgcgcccctcattattgggggacatatgcttaacattgttttatttgaacccgaaattccgccaaataccggcaatattatccggttatgtgcgaataccggctgccagcttcatctgattaaacctttgggttttacttgggacgataaacgtttacgccgtgcgggccttgattaccatgagtttgccgacatcaaacatcaccatgattatcaagccttcctggacagtgaaaaactcgatagcacacaaccggctcgcttatttgcgctgacgaccaaggggacgccggctcacagtgcggtgagctatcaggcgaatgattacctgttatttggcccagaaacccgtggcttaccggcctatattctggatgcgttacccgctcagcagaaaatcagaatccccatgcaagccgatagccggagcatgaatctatcgaatgccgtttcagtcgtggtgtatgaggcctggcgtcaactgggctatccaggtgcattactgaaagagtgatttttcttacgcagagagaacgtgtcagccacaatcagagtggctaatctgccccatattaggggcatatccaaaacagttggcgctggcgttgcaacaagcaaaacaggaagggtatacggttaaataccatcgccatattcaaagccctgaatgctgccattgaaatgctgatccatatccaacgagggtttatcactctctggtttaccaacgatacgggcaggtacaccggcagccgtcgtgtgagcgggtaccgattgtagtacaactgaaccggcaccaatcttcgcaccacggcccacctcgatattgccgagaattttcgcgcctgcgccaatcatgacaccttcacggatttttggatggcggtcgccactggttttgcccgtccccccaagcgtgacagattgcagaatagacacgtcattctcaaccacagccgtttcaccaataacgataccggtagcgtggtccagcatgatgccacaaccaatggttgccgcagggtggatatccacaccaaatgcgacagagacttgattttgcagataaatcgccagcgctttacgatcctgcgcccacaaccaatggccaata
>71	N operona: 53	first-last	YPO0072	gene_poz=(601-1665)	-	bifunctional regulatory protein/DNA repair	Similar to Escherichia coli Ada regulatory protein	/position=80524 - 82788 (81124 - 82188)	/lenght=2265 (1065)	/codons=755 (355)	/complement=false	GC-compoz=52.01877934272301%	/LCI1=1.0338983050847457	/LCI2=0.22598870056497183	p_i1=0.1816065364300797	p_i2=0.22759779864500612	/Tai=0.5763561639495439	/Tei=0.30483801878050554	/EEI=1.6212657527283372
gattcatgctccggctatcggcttgcatggggattctgattttctgctgagcgggtaacgcatccagaatataggccggtaagccacgggtttctgggccaaataacaggtaatcattcgcctgatagctcaccgcactgtgagccggcgtccccttggtcgtcagcgcaaataagcgagccggttgtgtgctatcgagtttttcactgtccaggaaggcttgataatcatggtgatgtttgatgtcggcaaactcatggtaatcaaggcccgcacggcgtaaacgtttatcgtcccaagtaaaacccaaaggtttaatcagatgaagctggcagccggtattcgcacataaccggataatattgccggtatttggcggaatttcgggttcaaataaaacaatgttaagcatatgtcccccaataatgaggggcgcaggataccagaaacccttgttcagtgcagcggttgccagtagcggcggtgtaaaacaaaaatttaaaagcaaggagcggagtgtgtgaccagtggcatcttttatatgctggttggcacagttaagagtaatggggtatttatcatgacatcagtggggtattcatgaataacgtaaaagaccctcgctgggccgcgattatcaatcgggataaaaccgccgatggtcagtttgtgtatgcggtaaaaacgacgggcatatattgccgcccctcttgcccatctcgtcgagccaaagcagaaaacattgaattctttatcgataatacggcagcagagcaagccggttatcggccttgtaagcgttgccagccaactcaattatcgcgggcgcagcaacaggtagaaaaaatcagtcaggcatgtcggttgattgaactggcagaaactccccctaagctgaatgaattggcagctcaactggggcttagcactttttattttcatcggttgtttaaagccatcaccgggctgacgcccaaaggatatgctaacgcgacccgcagtgagcgtattcgtgcacaactgtctcatggcggttcggtcactgacgctatctttgaggccggttataactcgagtagtcgattttatgcgcaatcacagcagttgctgggaatgacaccaacccgttaccgcaaagggggctgtgatgccaggttgcattttgccgttggggagagttctctgggcgcgattttagtggcaaaaagtgagttgggcgtctgtgctattttgctgggtgatgacccagtgcggttagtacaacagctacaggataaatttccacaggccaatttagtcggcggtgatgctgagtttgagcaatgggtggcgcaggttgtggggtgcgttgaggcacccaaacttgggttgaacctaccgttggatatccgtggcactgcattccagcagcgggtatggcaggctttgcgggagataccgataggtgaaaccgccagttatgcagatatcgcgagccgaatcggttcacccacagcggtacgtgctgtcgcaggcgcttgtgctgctaacatattggcagttgctatcccctgtcatcgagtcattcgtcaggatggggcattatcgggttaccgttggggcgtggagcgcaagaggcttttgctggaaagagagggtgtggaaaaagaggcggaagaccactgattctcaatatctgcccgaaccacattgatctggcagatagacggcagattaagatttaagcggatgcagcggtagccagacaatcaggcgtaagccacctaatgggctatcttcggcttttacccaccctcgatgctgactcaccgcggtttcaacaattgccaggcccaatcctgttcctcccgacgcccgatctcgggcttcatctgtacgataaaatggccggaatatttgttcacggtcctctgggctgacgcctggaccatcatcatcaacaatgatagtgacgccttgattatctatgctgaatgccaccgcaatatgatgatgggagtaacgcagtgcgttacgcacgatattctccagcgcactgtcaagggccgcaggattacaaaataagggccatggccccggaggtgccgtgactaccagcgttttacccatttgttcagcctcgaactgtgcattctccagcacatcggaccaaagctcatcagctttaatgggttcgcggtgtaattcatttttatgctggctacgcgataacaccagcaagtcattaatcatgctatctaagcgctgtgcttccatttcgatacg
>72	N operona: 54	first	YPO0073	gene_poz=(601-1977)	cpxA	two component sensor kinase	Similar to Escherichia coli two component sensor	/position=81637 - 84213 (82237 - 83613)	/lenght=2577 (1377)	/codons=859 (459)	/complement=true	GC-compoz=49.89106753812636%	/LCI1=1.0509461426491995	/LCI2=0.2555312954876273	p_i1=0.19182367120706795	p_i2=0.2958445798482868	/Tai=0.5070122429982199	/Tei=0.36626012186345813	/EEI=1.82240683877015
tgatggcgaacaagcgttaagccagctagatagctctatcgacttgttattgcttgatattatgatgccgcgtaaaaacggtatcgaaaccttgaaagaattacgccaacaccatcagaccccggtgattatgctgactgcccgtggtagtgagttggatcgggtgcttggcctggaattaggggccgatgattatctggcaaaaccgtttaatgatcgcgagctggttgctcgtatccgcgcgattttacgccgctccaattggagtgaacagcaacaaaatgccgagcaaggcgcgcctacactggaagttgattgcctgcaattgaatccgggtcgtcaggaagccagttttgaaggccaaccactggaattaaccggcactgagttcaccctgctctatctgctggctcagcaccttggccaagtggtgtcgcgggagcatcttagccaagaggttctggggaaacgattgaccccctttgaccgcgcgattgatatgcacatctcgaacttacgccgtaagttaccagaccgcaaagacgggctaccgtggtttaaaacgttgcgtggccgcggctacttgatggtatcagaaacatgataaacagtttaacgacgcgaatttttgctattttctggtttactttagcgttagtgctcatgctagtgctgatggtgccaaagcttgattcgcgtcaactcactgttttactcgacagtgaacagcgtcagggaacgatgctggaacaacatattgaagctgaactggccaatgatcctgccaatgacctcatgtggtggcgtaggctacaccgcgccattgagaaatgggctccgcctgggcaacatttgattttggtgacgtctgagggccgtatcattggcgtacagcgtcaagaagtgcaaatggtgcgtaactttatcggccaatcggataacgccgatcagccgaaaaagaaaaagtatggccgggtagaaatggtcggtcccttttccatcagggacggcgaagataactatcagctttatctaatacgccccgccaatagtccgcaatctgattttattaatctgatgtttgaccgcccgctgctgctcttgattgcgaccatgttgatcagtgcaccgctgctactttggttggcatggagcctggcgaaacctgcccgcaagctgaaaaatgcggctgatgatgtggcccgaggtaacctgaaacaacatcctgaactggaatccggtccacaggaatttttagccacaggtgccagtttcaaccagatgatcagttcgttagacagaatggtcgtcgctcaacaacggctgatttcagatatttcccatgagttacgcacaccacttacccggctgcaactggccaccgcgctgatgcgccgccgtcatggtgaagggaaagaattagagcgtatcgaaatggaagcacagcgcttagatagcatgattaatgacttgctggtgttatcgcgtagccagcataaaaatgaattacaccgcgaacccattaaagctgatgagctttggtccgatgtgctggagaatgcacagttcgaggctgaacaaatgggtaaaacgctggtagtcacggcacctccggggccatggcccttattttgtaatcctgcggcccttgacagtgcgctggagaatatcgtgcgtaacgcactgcgttactcccatcatcatattgcggtggcattcagcatagataatcaaggcgtcactatcattgttgatgatgatggtccaggcgtcagcccagaggaccgtgaacaaatattccggccattttatcgtacagatgaagcccgagatcgggcgtcgggaggaacaggattgggcctggcaattgttgaaaccgcggtgagtcagcatcgagggtgggtaaaagccgaagatagcccattaggtggcttacgcctgattgtctggctaccgctgcatccgcttaaatcttaatctgccgtctatctgccagatcaatgtggttcgggcagatattgagaatcagtggtcttccgcctctttttccacaccctctctttccagcaaaagcctcttgcgctccacgccccaacggtaacccgataatgccccatcctgacgaatgactcgatgacaggggatagcaactgccaatatgttagcagcacaagcgcctgcgacagcacgtaccgctgtgggtgaaccgattcggctcgcgatatctgcataactggcggtttcacctatcggtatctcccgcaaagcctgccatacccgctgctggaatgcagtgccacggatatccaacggtaggttcaacccaagtttgggtgcctcaacgcaccccacaacctgcgccacccattgctcaaactcagcatcaccgccgactaaattggcctgtggaaatttatcctgtagctgttgtactaaccgcactgggtcatcacccagcaaaatagcacagacgcccaactcactttttgccactaaaatcgcgcccagagaactctccccaacggcaaaatgcaacctggcatcacagccccctttgcggtaacgggttggtgtcat
>73	N operona: 54	last	YPO0074	gene_poz=(601-1299)	cpxR	two component system response regulatory protein	Similar to Escherichia coli two component system	/position=83010 - 84908 (83610 - 84308)	/lenght=1899 (699)	/codons=633 (233)	/complement=true	GC-compoz=49.92846924177397%	/LCI1=1.0660919540229885	/LCI2=0.18390804597701146	p_i1=0.20109004123083082	p_i2=0.1395028906715132	/Tai=0.3714160344217291	/Tei=0.22555260160436189	/EEI=2.4881185661330965
gatgctttttgttcaatgcttccttttgctctggtgtgagcaagttatacatttggttacgaactttggccatttcgacatggcgctcaatctggttctgagacattttctcagcctgcgctcttacagcagcttcgtcgaatttatcggcagtaatcaatttgtgcattgcctcgcgatcttcaagatcaaggcgcggctgactttggtgagactggcgcatcaagtcacgcatttgctgacgctgctgttcagtgaggttgatgccatcaaacatgttatggtgaccgcggtcgcctttcttgttcatcatcatcttaccgtcaccgtggtaaccctcagtgactttagtgttgtcggcagcaaaggcggctgaagaaccaagaacgaacattgacgccataactaatgttgtaactttacgcatcgttaactcctaaagttcaatatgctatgtgattcaatgggaggcattctatcggcctgcctgcaaacaagcgtcagtggatgtaaaactggggtcagggcatgtaaagctgagtaaagtcatggaataccggcagttgataacgtattttgcgtcagagaggagaaataaccatgcataaaatcctattagttgatgatgaccgtgaactgacgtcgctgttgaaagaattgttggaaatggagggtttcaatgttgtggtcgcctatgatggcgaacaagcgttaagccagctagatagctctatcgacttgttattgcttgatattatgatgccgcgtaaaaacggtatcgaaaccttgaaagaattacgccaacaccatcagaccccggtgattatgctgactgcccgtggtagtgagttggatcgggtgcttggcctggaattaggggccgatgattatctggcaaaaccgtttaatgatcgcgagctggttgctcgtatccgcgcgattttacgccgctccaattggagtgaacagcaacaaaatgccgagcaaggcgcgcctacactggaagttgattgcctgcaattgaatccgggtcgtcaggaagccagttttgaaggccaaccactggaattaaccggcactgagttcaccctgctctatctgctggctcagcaccttggccaagtggtgtcgcgggagcatcttagccaagaggttctggggaaacgattgaccccctttgaccgcgcgattgatatgcacatctcgaacttacgccgtaagttaccagaccgcaaagacgggctaccgtggtttaaaacgttgcgtggccgcggctacttgatggtatcagaaacatgataaacagtttaacgacgcgaatttttgctattttctggtttactttagcgttagtgctcatgctagtgctgatggtgccaaagcttgattcgcgtcaactcactgttttactcgacagtgaacagcgtcagggaacgatgctggaacaacatattgaagctgaactggccaatgatcctgccaatgacctcatgtggtggcgtaggctacaccgcgccattgagaaatgggctccgcctgggcaacatttgattttggtgacgtctgagggccgtatcattggcgtacagcgtcaagaagtgcaaatggtgcgtaactttatcggccaatcggataacgccgatcagccgaaaaagaaaaagtatggccgggtagaaatggtcggtcccttttccatcagggacggcgaagataactatcagctttatctaatacgccccgccaatagtccgcaatctgattttattaatctgatgtttgaccgcccgctgctgctcttgattgcgaccatgttgatcagtgcaccgctgctactttggttggcatggagcctggcgaaacctgcccgcaagctgaaaaatgcggctgatgatgtggccc
>74	N operona: 55	first-last	YPO0075	gene_poz=(601-1089)	cpxP	putative exported protein	Similar to Escherichia coli periplasmic protein CpxP	/position=83882 - 85570 (84482 - 84970)	/lenght=1689 (489)	/codons=563 (163)	/complement=false	GC-compoz=46.62576687116564%	/LCI1=1.037037037037037	/LCI2=0.2255144032921811	p_i1=0.1834702156744338	p_i2=0.22653379532802284	/Tai=0.2863598514649517	/Tei=0.30388041579522057	/EEI=3.474447573872286
gattcaattgcaggcaatcaacttccagtgtaggcgcgccttgctcggcattttgttgctgttcactccaattggagcggcgtaaaatcgcgcggatacgagcaaccagctcgcgatcattaaacggttttgccagataatcatcggcccctaattccaggccaagcacccgatccaactcactaccacgggcagtcagcataatcaccggggtctgatggtgttggcgtaattctttcaaggtttcgataccgtttttacgcggcatcataatatcaagcaataacaagtcgatagagctatctagctggcttaacgcttgttcgccatcataggcgaccacaacattgaaaccctccatttccaacaattctttcaacagcgacgtcagttcacggtcatcatcaactaataggattttatgcatggttatttctcctctctgacgcaaaatacgttatcaactgccggtattccatgactttactcagctttacatgccctgaccccagttttacatccactgacgcttgtttgcaggcaggccgatagaatgcctcccattgaatcacatagcatattgaactttaggagttaacgatgcgtaaagttacaacattagttatggcgtcaatgttcgttcttggttcttcagccgcctttgctgccgacaacactaaagtcactgagggttaccacggtgacggtaagatgatgatgaacaagaaaggcgaccgcggtcaccataacatgtttgatggcatcaacctcactgaacagcagcgtcagcaaatgcgtgacttgatgcgccagtctcaccaaagtcagccgcgccttgatcttgaagatcgcgaggcaatgcacaaattgattactgccgataaattcgacgaagctgctgtaagagcgcaggctgagaaaatgtctcagaaccagattgagcgccatgtcgaaatggccaaagttcgtaaccaaatgtataacttgctcacaccagagcaaaaggaagcattgaacaaaaagcatcaggaacgtattgagaaattgcagcaaaaaccagcagcacaaccttcttctgcccagaagtaagtagtagtactagtaacaccctgttttccttgccatagacaccatccctgtctttcgccctccatgatggagggctttttttgcttattgagaaacgatagctttaaaaatagtcatttacaaatttcacaaaaggcggtgttatctccaaatgcgcttaagtgtggacactttgtggacgcgtttcggcagctaatccaccctttaatggggtaagtataacggtgttttgaaggtaatcaggtgccagatgcgcgtaggccattgttggctgaatgttagcgtgtctgagtatttgctggagtgcaatgatgttcctgctattcatcataaaatggctggcacaagtgtgacgtaacacatggggtacctaaccatgtggtaggtctggttttacgtttcgctgcgtttcaccgaattttccgtaatccatgttgaaaagtttcccactggcatttgccttcacttcttgcttcaacgctgcagatatcgccgttatatgagtgcatcaacgtactgaccgatgccgtaacaataaataatcaagagactgatattcagcaattggtggcatgcaagcactaccgtgtggcgttaatg
>75	N operona: 56	first-last	YPO0076	gene_poz=(601-1560)	-	conserved hypothetical protein	Similar to Salmonella typhimurium hypothetical	/position=85048 - 87207 (85648 - 86607)	/lenght=2160 (960)	/codons=720 (320)	/complement=false	GC-compoz=51.041666666666664%	/LCI1=0.9853709508881923	/LCI2=0.23312434691745035	p_i1=0.15385432707481123	p_i2=0.2437491091048497	/Tai=0.47590821522010607	/Tei=0.31937419819436474	/EEI=1.9540218225164385
tttttgcttattgagaaacgatagctttaaaaatagtcatttacaaatttcacaaaaggcggtgttatctccaaatgcgcttaagtgtggacactttgtggacgcgtttcggcagctaatccaccctttaatggggtaagtataacggtgttttgaaggtaatcaggtgccagatgcgcgtaggccattgttggctgaatgttagcgtgtctgagtatttgctggagtgcaatgatgttcctgctattcatcataaaatggctggcacaagtgtgacgtaacacatggggtacctaaccatgtggtaggtctggttttacgtttcgctgcgtttcaccgaattttccgtaatccatgttgaaaagtttcccactggcatttgccttcacttcttgcttcaacgctgcagatatcgccgttatatgagtgcatcaacgtactgaccgatgccgtaacaataaataatcaagagactgatattcagcaattggtggcatgcaagcactaccgtgtggcgttaatgcgtacccatgctgcccctaagtcgcctcaataaccgactgtttttacgggaaaaaggttgtcctaaagtgggaccgagtgattgctcaggaggatgctcatgattatcatcgcccgatgaaaacaacccctaccccccacgacgctctctttaagaattttatgacccagcccgccacggcgtgtgacctgctggagtttcacttgccgcctgaattgcggcaactttgtgacctgagcacgctgcggctggaatccggcagtttcattgaaaacaacctgcgtgcctgttactcggacgtgctctattcgctaaaaacgacggtgggagacggttatgtttacgctctcattgagcatcaaagctcccctgataaacatatggcttttcgcctgatgcgctacgctattgcagccatgcagagccatctggaggcggggtacgataagttgccgctggtgatccccatcctcttctatcatggaatggtcacgccgtacccgtacccgatgagctggctgcacgcctttaaccagccagaactcgctggacagttgtattgcggaaacttcccgttggttgatgtgacggtgatccccgatcatgaaatcatgacccatcggcgcattgccctgctggaactgttgcaaaaacatattcgccagcgtgatttatctgaattattggatcaactggtcatactgatagcgagcggttacactacggaagatcagctaaaatctgcgataaattacatcatacaggttggcgaaacggccgaaccggaagtgttcatccgtagcctggcccaccgcttaccggagcatgaggagtcactgatgacgattgcacaaaaactggaacaaaaaggtgaagccagaggtattgtaaaaggccgtgtagaaggccgagtcgaaggggcgcaagagacggctctgaaaattgctcgtactatgctggctaatggtcttgaccgcgccacagtaatgaaaatgaccggtctgagcgaagaagaattgactcagattcaccattgatctgcacaggcaatatcatgaacctgtccacccgataattcgaaatgaaccgaaagcccataactgtctaccgcgagatgagtttttgtcgagttaccccgcgatgcttctttattgactcatcactttctgataccgctcccgttccatgctgatgagtacgaataatattgtcatcaataaaaatcaattataaatcagcatgttaatgcaagtatttaaaaggtttctgtaaagtaccctttttagaccatagtgaaaacggcggaatacggtattccacagaccagaaattctctgggagatcagcccgttcgcatcctatcaagtatcccttccagggtcatccgatgttcacttttgttatacacacgaccacttttcagcatcaggctgtgtagcctgtaccactgttcatctgttaacattattctcggcatggtggtttgttttttttgatttgtggtgaatccaattataccggctcaccatgccgctcaattaataatctcaaaagatcaacagaccctaatagctcttaaatataatttgggatgagttatggatccacaatatgcgcgttgggttaaagccgctgcg
>76	N operona: 57	first-last	YPO0077	gene_poz=(601-1503)	-	putative integral membrane protein	Similar to several proteins of undefined function	/position=86569 - 88671 (87169 - 88071)	/lenght=2103 (903)	/codons=701 (301)	/complement=false	GC-compoz=48.50498338870432%	/LCI1=0.9255555555555556	/LCI2=0.18177777777777776	p_i1=0.12263211705423652	p_i2=0.13546192413539526	/Tai=0.42852683200802655	/Tei=0.22191573172185575	/EEI=2.1177048511273853
ggtctgagcgaagaagaattgactcagattcaccattgatctgcacaggcaatatcatgaacctgtccacccgataattcgaaatgaaccgaaagcccataactgtctaccgcgagatgagtttttgtcgagttaccccgcgatgcttctttattgactcatcactttctgataccgctcccgttccatgctgatgagtacgaataatattgtcatcaataaaaatcaattataaatcagcatgttaatgcaagtatttaaaaggtttctgtaaagtaccctttttagaccatagtgaaaacggcggaatacggtattccacagaccagaaattctctgggagatcagcccgttcgcatcctatcaagtatcccttccagggtcatccgatgttcacttttgttatacacacgaccacttttcagcatcaggctgtgtagcctgtaccactgttcatctgttaacattattctcggcatggtggtttgttttttttgatttgtggtgaatccaattataccggctcaccatgccgctcaattaataatctcaaaagatcaacagaccctaatagctcttaaatataatttgggatgagttatggatccacaatatgcgcgttgggttaaagccgctgcgctcagtgctaccgcattagcatcaatcttactgatcattaaaatttttgcctggtggcatacaggttcggtgagtttgttggcggcgttagttgactctttggtggatctggcagcctctctgacaaacttatttgtcgtgcgttactctctgcaacctgctgatgaagaacatacttttggtcatggtaaggcggagtccttggcggctctggcccaaagtatgtttatttccggctccgctttatttcttttcctgaccggttttcggcatttggcctcaccggagccattgcaagatcctagtataggcatcggggtaacgttagtcgcattgttcagtacactgatattagtcacatttcagcgttgggtagtacgaaaaacacacagtcaggcgattcgtgccgatatgttgcactatcaatctgacgtcttgatgaatggtgctattcttattgcgttggcattgagttggtatggttttcgccgggcggatgcattgttcgcgttgggtatcggtgtttatattctttatagcgcgttacgtatgggctatgaagcggtgcagtccttgctagaccgtgcgctgcctgatgatgagcggcagcagattatcgatattgtgacgtcatggccgggggtgatcggggcacatgacttacgtacccgccggtcagggcaaacacgttttattcagctccatctggagatggaggatatgatgccgttaatggaggcgcatgtgttagctgaacaagttgaacatgccttactgtaccgtttcccaggggcagatgtgcttattcatcaagacccatgttctgttgtccctaaagagcgtcatgcgcactgggaattataattgcttcaccaatagccgatatattgtgatgacgtttatggtaaggcagtgaaaaataccgcaaaatggctgacttgaatcaattcagcttggcgtttttgctataatatccgatattaatcccataaagctgattttctgtacggtctcttccgtgcaaagataatcggcagataaagaattctacaaaatcgcatttacaagttcagaggtagtcatggttaagaaaattggtgtcctaacaagtggtggtgatgcacccggtatgaatgctgctattcgcggggttgttcgtgccgctttgtcagcagggttagacgttttcggtattgaagatggctatcttggcttatatgaaaatcgtatgaagaagctggatcgctatagcgtgtcagatatgattaaccgtggcggtactttcctcggatctgctcgtttcccagaattccgcgatccggaagtgcgtaaagttgccctcaagaatatgcatgagcgtggcattgatggcttggttgttatcggtggtgatggttcttatgctggtgcggacctgctgacaaaagaagggggaattcactgtgttggtttaccgggcactat
>77	N operona: 58	first-last	YPO0078	gene_poz=(601-1584)	pfkA	6-phosphofructokinase	Similar to Escherichia coli 6-phosphofructokinase	/position=87689 - 89872 (88289 - 89272)	/lenght=2184 (984)	/codons=728 (328)	/complement=false	GC-compoz=47.15447154471545%	/LCI1=0.9378185524974516	/LCI2=0.12823649337410808	p_i1=0.12874757254449543	p_i2=0.052179012400511655	/Tai=0.2660655655030745	/Tei=0.14696111116046048	/EEI=3.448183415492245
gttttcgccgggcggatgcattgttcgcgttgggtatcggtgtttatattctttatagcgcgttacgtatgggctatgaagcggtgcagtccttgctagaccgtgcgctgcctgatgatgagcggcagcagattatcgatattgtgacgtcatggccgggggtgatcggggcacatgacttacgtacccgccggtcagggcaaacacgttttattcagctccatctggagatggaggatatgatgccgttaatggaggcgcatgtgttagctgaacaagttgaacatgccttactgtaccgtttcccaggggcagatgtgcttattcatcaagacccatgttctgttgtccctaaagagcgtcatgcgcactgggaattataattgcttcaccaatagccgatatattgtgatgacgtttatggtaaggcagtgaaaaataccgcaaaatggctgacttgaatcaattcagcttggcgtttttgctataatatccgatattaatcccataaagctgattttctgtacggtctcttccgtgcaaagataatcggcagataaagaattctacaaaatcgcatttacaagttcagaggtagtcatggttaagaaaattggtgtcctaacaagtggtggtgatgcacccggtatgaatgctgctattcgcggggttgttcgtgccgctttgtcagcagggttagacgttttcggtattgaagatggctatcttggcttatatgaaaatcgtatgaagaagctggatcgctatagcgtgtcagatatgattaaccgtggcggtactttcctcggatctgctcgtttcccagaattccgcgatccggaagtgcgtaaagttgccctcaagaatatgcatgagcgtggcattgatggcttggttgttatcggtggtgatggttcttatgctggtgcggacctgctgacaaaagaagggggaattcactgtgttggtttaccgggcactatcgataacgatgtggcgggtactgactacaccatcggttttttcaccgcactggaaacggtagtggaagccattgaccgcttacgcgatacctcttcttcccaccaacgtatctctatcgtggaagtgatgggccgctattgcggtgatttaacgttggcagccgcgattgccggtggttgtgagtttattgcgatccctgaagttgaatttaaacgtgatgatctggttgctgaaatcaaagcgggcatcgcgaaaggtaaaaagcacgcgattgttgctattactgaaaagctggatgatatcgattcattggctaagtacattgaaaaagagacgggccgtgaaactcgtggcaccgtgttaggccatatccaacgtggtggtgctccggtggcttatgaccgtattcttgcttcccgtatgggggcttatgctgtcgatttgctgttacaggaccacgattacaaaaaaggtggtttctgcgtcggtgtacagaatgagaagatggtgcatgagttaatttctgtgtgtatcgcgccagagaataagaaaagtaaatttaaagaagattggtacgatacagcgaagaaactgttctaaaacggcaactcgctcattcatcaagccctcgaaattgaactgatcccaaaaagttgggcagtttacattacgagggctttttactttcggtcacccctatatttcgtattgatataatcaaaaattttttattctttaataggatggaaagtttctggcacgctctgtatcaagccaaccaattaggttgattacaataatttttttgaggagtgggtcaatgcgtaaatggggtgtaggtctgtcattactcgtgctggcatcaggtgccatggcaaaagatattcaattattgaatgtgtcttatgatccgacgcgagaattttatcaggaatataaccaggctttcagtaagtattggcaacagcaaaccggggataaggtaacagtacgtcaatcccatggtggttctggcaagcaggcgacctcggtgattaatggtattgaagctgatgtggtgacactagcactggcttatgatgtcgatgctattgctgagcgaggtagaattgataaaaactggattaagcgcctgccagataactcggcaccttatacttcaacgattgtttttctggtgcgtaaaggtaatccgaaaca
>78	N operona: 59	first-last	YPO0079	gene_poz=(601-1590)	sbp1	exported sulfate-binding protein	Similar to Escherichia coli sulfate-binding protein	/position=88893 - 91082 (89493 - 90482)	/lenght=2190 (990)	/codons=730 (330)	/complement=false	GC-compoz=46.06060606060606%	/LCI1=1.0182370820668694	/LCI2=0.12340425531914895	p_i1=0.1724285939607672	p_i2=0.046610760939658914	/Tai=0.34082601220374664	/Tei=0.14194968484569304	/EEI=2.7316410260467534
atctggttgctgaaatcaaagcgggcatcgcgaaaggtaaaaagcacgcgattgttgctattactgaaaagctggatgatatcgattcattggctaagtacattgaaaaagagacgggccgtgaaactcgtggcaccgtgttaggccatatccaacgtggtggtgctccggtggcttatgaccgtattcttgcttcccgtatgggggcttatgctgtcgatttgctgttacaggaccacgattacaaaaaaggtggtttctgcgtcggtgtacagaatgagaagatggtgcatgagttaatttctgtgtgtatcgcgccagagaataagaaaagtaaatttaaagaagattggtacgatacagcgaagaaactgttctaaaacggcaactcgctcattcatcaagccctcgaaattgaactgatcccaaaaagttgggcagtttacattacgagggctttttactttcggtcacccctatatttcgtattgatataatcaaaaattttttattctttaataggatggaaagtttctggcacgctctgtatcaagccaaccaattaggttgattacaataatttttttgaggagtgggtcaatgcgtaaatggggtgtaggtctgtcattactcgtgctggcatcaggtgccatggcaaaagatattcaattattgaatgtgtcttatgatccgacgcgagaattttatcaggaatataaccaggctttcagtaagtattggcaacagcaaaccggggataaggtaacagtacgtcaatcccatggtggttctggcaagcaggcgacctcggtgattaatggtattgaagctgatgtggtgacactagcactggcttatgatgtcgatgctattgctgagcgaggtagaattgataaaaactggattaagcgcctgccagataactcggcaccttatacttcaacgattgtttttctggtgcgtaaaggtaatccgaaacagatccatgactggtctgatttagtaaaaccaggcacgtctgttatcacccccaatcctaaaacctccggtggggcgcgttggaactatctggcagcttgggggtatgcgttagagcataataataacgatcaggccaaggcgcaggagttcgtgaatgctctgtataagaatgtagaagtattggactccggcgctcgcggtgcgactaatacttttgttgaacgtggaattggtgatgtgttgattgcctgggaaaacgaagcgctgttggctgtgaatgaagtgggtaatggtcaatttgatattgtgacgcccagtgtgtctattctggcagaaccaacggtatcggtggttgataaagtggtcgataaacgcggaacccgtgacgttgccgatgcttatttgaagtacctgtattcaccagaaggccagactattgcggctaaaaattactatcgcccacgtgacccagtagttgcggctaaatttgccaaagaattcccgcaactgaaactgtttactatcgatgaagtttttggtggttggactcaagcacagaaaacacattttgccaccggcggggtgtttgatgagatcagtaaacgctaaattaacgttctgatcgttgccgctaattctgcgcctatacctgcgaacatcatccccaaagggttgcctgaggacggatggtaaagcaggtagttacagcaaataccgggactaccaaccgctttatcgccaacaccacatcgttgtatgttgtggtgttgaacgtttatcgctaccgcgctgcttgcaacagcgctcatagcaaaacgagtaaatagcaaaactgaggtcgaaagctcaattttacgttcagatcggctccatgccattcttgattttagcctctgtagccgcaggcgatgcaaggaagtccagtaataccttaatggctttttgctgattggttttaagggggacccctgctgaaaaatgagtcattatctgaatatccgtgggcaaaggcccaagtatgataatgccttttaaatgaagcagttcactgagttgctggaatccaagttcaacttcacccttggctaccagagaaccgacagggactcctggtgggacttttacaatgcgatctttgatttgttcggcaatgccccagtgctcgaaaacctcagtcaggtacacgccgctagggcctgttgagtaagc
>79	N operona: 60	first-last	YPO0080	gene_poz=(601-1419)	-	hypothetical protein	Weakly similar to Bacillus subtilis hypothetical	/position=90132 - 92150 (90732 - 91550)	/lenght=2019 (819)	/codons=673 (273)	/complement=true	GC-compoz=48.22954822954823%	/LCI1=1.1115196078431373	/LCI2=0.182843137254902	p_i1=0.22986431261157406	p_i2=0.13747686732800304	/Tai=0.4604081329918962	/Tei=0.22372918059520275	/EEI=1.9844554414306954
gcaatggcactgtgtattttactgggtgttatcaagtgggatgatgttcttcaaaacaaaggggcttggaatacgttgctttggtttgggggcatcattgggctggcaagtgcactgagtaaagaaaaagtgtttgattggctggcgaatttgatacagaacaatgtcgactttgggcacaatccattcatagcgttaaccattatcggcttcctcagtattatcattcgttatttctttgcatctgcaagttcgtatgccattgctatgcttcctgtttttcttaccgtagggaaagttgcgggtgccgaccccatggcccttgcactcgtcttggccgcgacgaactcctacggtggtgcgttgacacattatggcggtggttcagcccccatcatctttggtgccggttataacaacgtaaaacagtggtgggcttctggagcggtcatcgcgacggtatgttttattgtgacaatgactgttggttatgtttggtggcaattcctgggttttgttaagtaatattgctgaccaatctatttattcagctaatttaaacgtcgcttagccactgaagacaaggtcatcctgttttcggtggcctgtcttttggcgcaatataatagcggagatatattaatgaaatattctaacgtgattgtatcgggcctgtgtatgagtatggtcagcctggcaacggcagcaccaacagaggttccatccgacgagccagtgaccctacggatcatttcgtcgatggccactcgacagttcttgaccgaggttatcgcgcaatttgcgcaacaatcaaaataccaggtcgagctcgagtcagtgggaggagtggatgccactaaacgcgtagaagctggcgaagcttttgacgtggtgatcctgtctgccaatgcaatcgataaactgattgattcaggtaagattttacctaatagtcgcattgacctggttaagtcaggcgtggctatcgcggtgaaagaaggggcacagataatggatgttagcagcgaggaaacggtaaaacaggctgttttagcggccaatacgatcgcttactcaacaggccctagcggcgtgtacctgactgaggttttcgagcactggggcattgccgaacaaatcaaagatcgcattgtaaaagtcccaccaggagtccctgtcggttctctggtagccaagggtgaagttgaacttggattccagcaactcagtgaactgcttcatttaaaaggcattatcatacttgggcctttgcccacggatattcagataatgactcatttttcagcaggggtcccccttaaaaccaatcagcaaaaagccattaaggtattactggacttccttgcatcgcctgcggctacagaggctaaaatcaagaatggcatggagccgatctgaacgtaaaattgagctttcgacctcagttttgctatttactcgttttgctatgagcgctgttgcaagcagcgcggtagcgataaacgttcaacaccacaacatacaacgatgtggtgttggcgataaagcggttggtagtcccggtatttgctgtaactacctgctttaccatccgtcctcaggcaaccctttggggatgatgttcgcaggtataggcgcagaattagcggcaacgatcagaacgttaatttagcgtttactgatctcatcaaacaccccgccggtggcaaaatgtgttttctgtgcttgagtccaaccaccaaaaacttcatcgatagtaaacagtttcagttgcgggaattctttggcaaatttagccgcaactactgggtcacgtgggcgatagtaatttttagccgcaatagtctggccttctggtgaatacaggtacttcaaataagcatcggcaacgtcacgggttccgcgtttatcgaccactttatcaaccaccgataccgttggttctgccagaatagacacactgggcgtcacaatatcaaattgaccattacccacttcattcacagccaacagcgcttc
>80	N operona: 61	first-last	YPO0081	gene_poz=(601-2028)	-	putative membrane transport protein	Similar to several including: Escherichia coli	/position=91026 - 93653 (91626 - 93053)	/lenght=2628 (1428)	/codons=876 (476)	/complement=true	GC-compoz=44.6078431372549%	/LCI1=1.0140350877192983	/LCI2=0.12252631578947364	p_i1=0.1700011647009916	p_i2=0.04563625028197938	/Tai=0.4870004479822353	/Tei=0.14107262525378145	/EEI=1.8704859801457934
ggtgacggtattggttacacccggagataactggatgttccatgttgccgtagagcagtgtcagcctggcgatgtgttgctcgttgcgccgacctccgaatgccatgatggcttttttggtgacctgctcgcgacctcactgctggcgcgcggcgtggtggcattggttggagatatcgggatccgagatagccagacgctgcgcgaaatgaatttccctgtgtggtcgcgtgcggtttgggcacaaggtacggtgaaagcctcgcttggctcggtcaatgtgccggtgatctgcgcgggtcagttggtcaaccccggcgatattgtggtggcagacgatgatggcgtagtcattgtgccaagagaacaagccaccgcgattgctgatgcggcacagacacgggtagatcttgaaacgagcaaacgtcagcgtctggctaatggcgagctcgggctggatatctatcaaatgcgtgcccctctggcgaaaaaagggctgcgttacgtcaatagtctcaacgcgttaaagtcataagaataaatattcctcttgccagtaagtttcagtattacaacaccttagaaaagggaaactacagcatgaaaaataagatatggaagttgtgtatcttagtaatgataccgcttgtcatctggtttattccaccacctgaaggattgacagaattatcatggcgtctgtccgggttctatctggctgctatttgtggccttattttaaaaccgttttctgaagccgttgttttgttaggcgtagtcggttttgcgggtttcttccttaataacaccagccaaatcctggtcggatatgcaacatcaacggtttggttagtgtttgcggcatttggcattagtatctcttttgttaaaaccgggttagggcgacgcattgcatttcacatgattcgcttctgcggcagtaccacgcttaggcttggatatgtcaccgcatttttagaatttgttatttctcctgtgaccccctcaaatacggcgcgaagtgggggaattgtatttcctatcatcctgtcggtagtaaaagcgttgggatcagaacccggtgatacggcaaagaaagcgggctcttatttgatgtccaatatttactttgtcatgaaggtcagcagttttatgtttatcactgcgatggcaccaaatctactggctgctgatttcgctgccaaaattctgggcattcatcttgactggggcgtttgggctctggccatggttgttcccggtttgctgttactgctgattgttcccgccgttggttattatcttgataaaccagaactaaaaaaagtagataacaaaaaaattgcggatgaaggtttggctgaactagggccaataacgcgcaatgaaaagcttttagtcggtatatttatttcagctcttctgggttgggcactgccttctctacttgggcaattatttggcatcacactcaaaatcgatgcaacagcggttgcaataatggcaatggcactgtgtattttactgggtgttatcaagtgggatgatgttcttcaaaacaaaggggcttggaatacgttgctttggtttgggggcatcattgggctggcaagtgcactgagtaaagaaaaagtgtttgattggctggcgaatttgatacagaacaatgtcgactttgggcacaatccattcatagcgttaaccattatcggcttcctcagtattatcattcgttatttctttgcatctgcaagttcgtatgccattgctatgcttcctgtttttcttaccgtagggaaagttgcgggtgccgaccccatggcccttgcactcgtcttggccgcgacgaactcctacggtggtgcgttgacacattatggcggtggttcagcccccatcatctttggtgccggttataacaacgtaaaacagtggtgggcttctggagcggtcatcgcgacggtatgttttattgtgacaatgactgttggttatgtttggtggcaattcctgggttttgttaagtaatattgctgaccaatctatttattcagctaatttaaacgtcgcttagccactgaagacaaggtcatcctgttttcggtggcctgtcttttggcgcaatataatagcggagatatattaatgaaatattctaacgtgattgtatcgggcctgtgtatgagtatggtcagcctggcaacggcagcaccaacagaggttccatccgacgagccagtgaccctacggatcatttcgtcgatggccactcgacagttcttgaccgaggttatcgcgcaatttgcgcaacaatcaaaataccaggtcgagctcgagtcagtgggaggagtggatgccactaaacgcgtagaagctggcgaagcttttgacgtggtgatcctgtctgccaatgcaatcgataaactgattgattcaggtaagattttacctaatagtcgcattgacctggttaagtcaggcgtggctatcgcggtgaaagaaggggcacagataatggatgttagcagcgaggaaacggtaaaacaggctgttttagcggccaatacgatcgcttactcaacaggccctagcggcgtgtacctgactgaggttttcgagcactggggc
>81	N operona: 62	first	YPO0082	gene_poz=(601-1314)	-	possible transferase	Similar to Sphingomonas SPLB126 FldZ protein FldZ	/position=92519 - 94432 (93119 - 93832)	/lenght=1914 (714)	/codons=638 (238)	/complement=true	GC-compoz=54.061624649859944%	/LCI1=0.890295358649789	/LCI2=0.17172995780590716	p_i1=0.10590830115129014	p_i2=0.11706976328548871	/Tai=0.4928514567002472	/Tei=0.20536278695693985	/EEI=1.8976668097732097
cgaacgtggtgaatccgccaaattgtggcgtaaaggcgacatgacggaagaaagagtaaaagcaagccgccacaccgaagcgcaagcggcggcaaatgttcttggtgccagtattgagtttttcgatatgggtgactatccgttacgcgcagataaagaaagcctgttccgtctggcagacgtattccgccgcatacagccccattttgttctcacccattcgctggccgatccctacaactatgaccatcccctagcggctaacctggctcaagaagctcgcattatcgctcaggcagaagggtatcgaccgggagaagccatcattggtgcgccacccgtgtactgcttcgagccgcatcagcctgaacagtgtggctggaagcctgacgtattactggatatcacatcagtatgggagaaaaaatatgcggctattcaatgcatggccggtcaggaacatttgtgggaatactacacgcgagtggcgttacaacgtggggtacaagcaaaacgcaacatcggcattgccagtaccaagaccattattcatggcgaaggttatcaaagcctcttccctcgcgtcacggaggatctgtcatgagcctggttaatatgaaaggggtcgtggtcacaaacattgaacgagctgaactagccctgttacaacgtttcgctgaatatggcgtggcaacagtgcatgaagctcaactgcggcagggactattggatgagcgaattaaacctattcagcaagggcgctgtattgctggcaatgcggtgacggtattggttacacccggagataactggatgttccatgttgccgtagagcagtgtcagcctggcgatgtgttgctcgttgcgccgacctccgaatgccatgatggcttttttggtgacctgctcgcgacctcactgctggcgcgcggcgtggtggcattggttggagatatcgggatccgagatagccagacgctgcgcgaaatgaatttccctgtgtggtcgcgtgcggtttgggcacaaggtacggtgaaagcctcgcttggctcggtcaatgtgccggtgatctgcgcgggtcagttggtcaaccccggcgatattgtggtggcagacgatgatggcgtagtcattgtgccaagagaacaagccaccgcgattgctgatgcggcacagacacgggtagatcttgaaacgagcaaacgtcagcgtctggctaatggcgagctcgggctggatatctatcaaatgcgtgcccctctggcgaaaaaagggctgcgttacgtcaatagtctcaacgcgttaaagtcataagaataaatattcctcttgccagtaagtttcagtattacaacaccttagaaaagggaaactacagcatgaaaaataagatatggaagttgtgtatcttagtaatgataccgcttgtcatctggtttattccaccacctgaaggattgacagaattatcatggcgtctgtccgggttctatctggctgctatttgtggccttattttaaaaccgttttctgaagccgttgttttgttaggcgtagtcggttttgcgggtttcttccttaataacaccagccaaatcctggtcggatatgcaacatcaacggtttggttagtgtttgcggcatttggcattagtatctcttttgttaaaaccgggttagggcgacgcattgcatttcacatgattcgcttctgcggcagtaccacgcttaggcttggatatgtcaccgcatttttagaatttgttatttctcctgtgaccccctcaaatacggcgcgaagtgggggaattgtatttcctatcatcctgtcggtagtaaaagcgttgggatcagaacccggtgatacggcaaagaaagcgggctcttatttgatgtccaatatttactttgtca
>82	N operona: 62	last	YPO0083	gene_poz=(601-1533)	-	hypothetical protein	Weakly similar to several proteins e.g. Pyrococcus	/position=93229 - 95361 (93829 - 94761)	/lenght=2133 (933)	/codons=711 (311)	/complement=true	GC-compoz=47.37406216505895%	/LCI1=1.0806451612903225	/LCI2=0.18505376344086027	p_i1=0.21015347278118562	p_i2=0.1416958269627974	/Tai=0.49186780075877057	/Tei=0.22752624426651766	/EEI=1.9361382283055386
attgcctgtggtagcaggcgtgcacggcttaatggcagagcgccaacacgtaccgagccggtcaaatcccctctatgtgcggtgatctcttccggaatatggtggagcgcattcaatgcccggctgatacagggcgcaatttcatgaccggcaggggtcggcaacatcccttttggtgttcgatggaacagatacatacccgcccccttctccaaaaccttcaacgcggcgcttaccgccgactgggtgatatccagtgcctgagcgacatgcaacgcgtgctgctggcgatagagcgagaggaaaatctgtagccgccgttcattgaataaccatgtgggttcaaggtcttcaataccctcatcgtcgcgttgttgtaaccgacgcaacagtgccgggatccgagtcaactcctccatggcagaacgagctcgtgggagaataacgttgcccaaatcggttaacagcatgcccttggcgtggcgttcaaataacgagatggctaaagtgtgttcaagatcacgaatagaacgagtaatcgctgactgagtgcgaaataaattgagcgccgctaaggaagctgccccctgttcagccgtcatgcaaaatgctcttatttgcataatttttatcgagttacgatcattcttcttttgcatatttcgccgcgttattttatttaattttttcagcttaaataaaacttgtcgcttgggcaataaaactcactatttcccattaattaagccatgccagaatcctagacagttaaagcagcaaaaaaaggaaaaagatatggcaatgattccacaaaaaaccgccttagtcgtcagcgcccattcggcagattttgtctggcgcgcaggtggggctatcgctttacatgtcgaacaagggtatcaagttcatattgtctgcctctcttacggcgaacgtggtgaatccgccaaattgtggcgtaaaggcgacatgacggaagaaagagtaaaagcaagccgccacaccgaagcgcaagcggcggcaaatgttcttggtgccagtattgagtttttcgatatgggtgactatccgttacgcgcagataaagaaagcctgttccgtctggcagacgtattccgccgcatacagccccattttgttctcacccattcgctggccgatccctacaactatgaccatcccctagcggctaacctggctcaagaagctcgcattatcgctcaggcagaagggtatcgaccgggagaagccatcattggtgcgccacccgtgtactgcttcgagccgcatcagcctgaacagtgtggctggaagcctgacgtattactggatatcacatcagtatgggagaaaaaatatgcggctattcaatgcatggccggtcaggaacatttgtgggaatactacacgcgagtggcgttacaacgtggggtacaagcaaaacgcaacatcggcattgccagtaccaagaccattattcatggcgaaggttatcaaagcctcttccctcgcgtcacggaggatctgtcatgagcctggttaatatgaaaggggtcgtggtcacaaacattgaacgagctgaactagccctgttacaacgtttcgctgaatatggcgtggcaacagtgcatgaagctcaactgcggcagggactattggatgagcgaattaaacctattcagcaagggcgctgtattgctggcaatgcggtgacggtattggttacacccggagataactggatgttccatgttgccgtagagcagtgtcagcctggcgatgtgttgctcgttgcgccgacctccgaatgccatgatggcttttttggtgacctgctcgcgacctcactgctggcgcgcggcgtggtggcattggttggagatatcgggatccgagatagccagacgctgcgcgaaatgaatttccctgtgtggtcgcgtgcggtttgggcacaaggtacggtgaaagcctcgcttggctcggtcaatgtgccggtgatctgcgcgggtcagttggtcaaccccggcgatattgtggtggcagacgatgatggcgtagtcattgtgccaagagaacaagccaccgcgattgctgatgcggcacagacacgggtagatcttgaaacgagcaaac
>83	N operona: 63	first-last	YPO0084	gene_poz=(601-1647)	-	possible transcriptional regulator	Similar to several including: Sphingomonas sp LB126	/position=94292 - 96538 (94892 - 95938)	/lenght=2247 (1047)	/codons=749 (349)	/complement=false	GC-compoz=51.19388729703916%	/LCI1=1.0488505747126438	/LCI2=0.17318007662835247	p_i1=0.19055538507976308	p_i2=0.11965376531624147	/Tai=0.5952856462997994	/Tei=0.20768838878461732	/EEI=1.5755105086518746
ggatagtcacccatatcgaaaaactcaatactggcaccaagaacatttgccgccgcttgcgcttcggtgtggcggcttgcttttactctttcttccgtcatgtcgcctttacgccacaatttggcggattcaccacgttcgccgtaagagaggcagacaatatgaacttgatacccttgttcgacatgtaaagcgatagccccacctgcgcgccagacaaaatctgccgaatgggcgctgacgactaaggcggttttttgtggaatcattgccatatctttttcctttttttgctgctttaactgtctaggattctggcatggcttaattaatgggaaatagtgagttttattgcccaagcgacaagttttatttaagctgaaaaaattaaataaaataacgcggcgaaatatgcaaaagaagaatgatcgtaactcgataaaaattatgcaaataagagcattttgcatgacggctgaacagggggcagcttccttagcggcgctcaatttatttcgcactcagtcagcgattactcgttctattcgtgatcttgaacacactttagccatctcgttatttgaacgccacgccaagggcatgctgttaaccgatttgggcaacgttattctcccacgagctcgttctgccatggaggagttgactcggatcccggcactgttgcgtcggttacaacaacgcgacgatgagggtattgaagaccttgaacccacatggttattcaatgaacggcggctacagattttcctctcgctctatcgccagcagcacgcgttgcatgtcgctcaggcactggatatcacccagtcggcggtaagcgccgcgttgaaggttttggagaagggggcgggtatgtatctgttccatcgaacaccaaaagggatgttgccgacccctgccggtcatgaaattgcgccctgtatcagccgggcattgaatgcgctccaccatattccggaagagatcaccgcacatagaggggatttgaccggctcggtacgtgttggcgctctgccattaagccgtgcacgcctgctaccacaggcaatgatcaagctgatttctcgccaccctggcataaaaatagtcactaatgagagtggatttaccgccctgatagctgaactgcgcgccggtgatatagatttcattatcggtgcactgcgcaatgagaaaatgcttttagatatccatagcgaaatattatttgaagaagagctgattttattggcgcgacccaaccatcccctgtctgatcgcagggtaaaaaaccaagaactaaaagatattcaatgggttttaccccgaaatcacgccccatcacgccacctgctggaagtcgcattctgcaaaatgggactcgcatcgccccagccagtagtcgaaagcggtgatcccgccgtggtacgtgcgctattgcttggttctgatatggtggcggcagtttcctcccatcaacttgattttgaagtttcagaagggatcctcataccgctgcaggtcaaccttacaggtacgcgacgcgagataggcctgatgactcgccagaaagccttgaattcacccgctaccgatgccctgatcaattgtgttcgcgaagttattcaatcgagtaacgataaataggcagttttagataaatgagttaaccatctaatttattttttgattgataagaatacttttgtcagaaaaacaaaaaactccattttagactggcacagataaaagagggaaggtcaagtggggggggagtcaagtggatgaatctactcgaattattttggatatataaaaaccggcgcttttatttacgccggtttttgtgttgtacccagaattagcttaaagcgtggattaggcttttttagctttagcggctgctttcacgataactgcgaaagcgtctgctttcagtgatgcaccgccaaccagtgcgccatcaatatctggctgagtgaacaattctgctgcgtttttatcgttaacagaaccgccgtactgaatgatcacttgtgctgcaactgctgcgtcttgcttggcgatatggtcacggataaatttgtgaacagcctgagcctgcgctggagttgctgatttaccggtaccgatagcccagattggctcataagcgataaccgcaccttcgaacgctttcacgcctagggtattcagcacggcgtccagttgtttggcgcatactgcttcagtttggcccgcttcgtt
>84	N operona: 64	first-last	YPO0085	gene_poz=(601-1368)	tpi	triosephosphate isomerase	Similar to Escherichia coli triosephosphate	/position=95570 - 97537 (96170 - 96937)	/lenght=1968 (768)	/codons=656 (256)	/complement=true	GC-compoz=48.95833333333333%	/LCI1=0.9555555555555556	/LCI2=0.1491503267973856	p_i1=0.13785777323145293	p_i2=0.08018372331555992	/Tai=0.231759261470459	/Tei=0.17216535098400393	/EEI=4.243267429724154
caacgctccaacgtttgatttgaccttggttaaattccgcgaaagttataatcgcgccaatccaacgctgccaatcaacgaatttcatgccatcacggtaaaagaagattcaccgccactgacacgggctgccagtaaaattaatgaaaatctttatgcctcaaccgcactggagaaaggcacaggtaagataaaaaccttacaaattacctacttaccaattaaaggtaatgaagagaaaaccgctaaactgcttgcaatcaactacatggcagccctgatgcgtcagtttgagccgacattgtcagtagcgcaaagtctcgccaacgtgcaaaagctgctgacagaaggcaaaggctcgcctttctatgcccatactattggcgcaatccgctatgtggtggcagataacggagaaaaagggcttaccttcgcagttgaaccgattaagctgtcgctatctgaagcataatctcactgcaattaatgacgaaaagcaaagccatgacgactaatcatctctatactgttggacaggtaaactgcctgtcaggcagtcattattattgaccctcgcgttccctagttggaggaagaaacatgcgacatccattagttatgggtaactggaagctgaacggtagtactcatatggttaacgagcttatcgctggcctgcgtaaagaattgagcaccgttgatggttgtggcgttgccattgccccaccggcgatctatctaaatcaggcaaaacatgagcttgctggtagccgtattgctctgggtgctcaaaacgtcgatgtgaacctctccggcgcatttaccggtgaaacatctgctgaaatgctgaaagatatcggtgcgcaatacattattatcggccactctgagcgccgtacttatcaccaagaaagtgatgaattgatcgcgaagaaatttggcgtactgaaagagatcggcttgatcccagtattgtgtatcggtgagtccgaagcagaaaacgaagcgggccaaactgaagcagtatgcgccaaacaactggacgccgtgctgaataccctaggcgtgaaagcgttcgaaggtgcggttatcgcttatgagccaatctgggctatcggtaccggtaaatcagcaactccagcgcaggctcaggctgttcacaaatttatccgtgaccatatcgccaagcaagacgcagcagttgcagcacaagtgatcattcagtacggcggttctgttaacgataaaaacgcagcagaattgttcactcagccagatattgatggcgcactggttggcggtgcatcactgaaagcagacgctttcgcagttatcgtgaaagcagccgctaaagctaaaaaagcctaatccacgctttaagctaattctgggtacaacacaaaaaccggcgtaaataaaagcgccggtttttatatatccaaaataattcgagtagattcatccacttgactccccccccacttgaccttccctcttttatctgtgccagtctaaaatggagttttttgtttttctgacaaaagtattcttatcaatcaaaaaataaattagatggttaactcatttatctaaaactgcctatttatcgttactcgattgaataacttcgcgaacacaattgatcagggcatcggtagcgggtgaattcaaggctttctggcgagtcatcaggcctatctcgcgtcgcgtacctgtaaggttgacctgcagcggtatgaggatcccttctgaaacttcaaaatcaagttgatgggaggaaactgccgccaccatatcagaaccaagcaatagcgcacgtaccacggcgggatcaccgctttcgactactggctggggcgatgcgagtcccattttgcagaatgcgacttccagcaggtggcgtgatggggcgtgatttcggggtaaaacccattgaatatcttttagttcttggttttttaccctgcg
>85	N operona: 65	first-last	YPO0086	gene_poz=(601-1236)	-	putative exported protein	Similar in parts to Escherichia coli hypothetical	/position=96466 - 98301 (97066 - 97701)	/lenght=1836 (636)	/codons=612 (212)	/complement=true	GC-compoz=45.125786163522015%	/LCI1=1.2195892575039495	/LCI2=0.2143759873617693	p_i1=0.30302492728150177	p_i2=0.20193588820095149	/Tai=0.45721103394477114	/Tei=0.2817422993808564	/EEI=2.006046447757748
gccattaacctaaaaacgtcacttcgccttatcagcgaaaaatttcactggcaccgcttctgggccaaagcggttatcaccttccgtcccaagaaaagcaccgcagtcgataaacatcatgacaaaaataagcgtagggataaatcgcccaaccccccattgccaaataggcgtcagcatctgccaatttccagccatcagcatccaggctagcaccgccaacaatgcccaccagcctgctttattacgatcatgtagccgcttgacgacgacggcggccgttggccacagtaagaaaacaagcgcaaacgaggctgactgaatcgggagccactccttccccgccaacgtaaaaataaccagcattgccagtagccacagccccatccagatccaaaattctcgccgcccgatgcggcctttaaatgagaaacaccactgctgtattgtcattgatgaacagatccatttacccaacataatttcggcaaagtgtacctcaaggtcgcaactaaccaataatctttgcggtgaattttgacaatgactactgattaccgctttaatcctctctatacacttctaacggcggcctaagtcatgagaaaagaaatcgtctcaatgcggataatattgttgctggcagcattgttattaataacatttatgttgataacaacgatcaaccacgctcatgccgatcctaccaatgacagtagcccgccaaaggaaggggctccgccaattgcgccctacctgcttttcaacgctccaacgtttgatttgaccttggttaaattccgcgaaagttataatcgcgccaatccaacgctgccaatcaacgaatttcatgccatcacggtaaaagaagattcaccgccactgacacgggctgccagtaaaattaatgaaaatctttatgcctcaaccgcactggagaaaggcacaggtaagataaaaaccttacaaattacctacttaccaattaaaggtaatgaagagaaaaccgctaaactgcttgcaatcaactacatggcagccctgatgcgtcagtttgagccgacattgtcagtagcgcaaagtctcgccaacgtgcaaaagctgctgacagaaggcaaaggctcgcctttctatgcccatactattggcgcaatccgctatgtggtggcagataacggagaaaaagggcttaccttcgcagttgaaccgattaagctgtcgctatctgaagcataatctcactgcaattaatgacgaaaagcaaagccatgacgactaatcatctctatactgttggacaggtaaactgcctgtcaggcagtcattattattgaccctcgcgttccctagttggaggaagaaacatgcgacatccattagttatgggtaactggaagctgaacggtagtactcatatggttaacgagcttatcgctggcctgcgtaaagaattgagcaccgttgatggttgtggcgttgccattgccccaccggcgatctatctaaatcaggcaaaacatgagcttgctggtagccgtattgctctgggtgctcaaaacgtcgatgtgaacctctccggcgcatttaccggtgaaacatctgctgaaatgctgaaagatatcggtgcgcaatacattattatcggccactctgagcgccgtacttatcaccaagaaagtgatgaattgatcgcgaagaaatttggcgtactgaaagagatcggcttgatcccagtattgtgtatcggtgagtccgaagcagaaaacgaagcgggccaaactgaagcagtatgcgccaaacaactggacgccgtgctgaataccctaggcgtgaaag
>86	N operona: 66	first-last	YPO0087	gene_poz=(601-1035)	-	conserved membrane protein	Similar to Escherichia coli hypothetical protein	/position=97249 - 98883 (97849 - 98283)	/lenght=1635 (435)	/codons=545 (145)	/complement=false	GC-compoz=51.95402298850574%	/LCI1=0.8240740740740741	/LCI2=0.3453703703703703	p_i1=0.07808725708518735	p_i2=0.5060919150328518	/Tai=0.5657236475243698	/Tei=0.5554827235295666	/EEI=1.6446783348591298
ctgacgcatcagggctgccatgtagttgattgcaagcagtttagcggttttctcttcattacctttaattggtaagtaggtaatttgtaaggtttttatcttacctgtgcctttctccagtgcggttgaggcataaagattttcattaattttactggcagcccgtgtcagtggcggtgaatcttcttttaccgtgatggcatgaaattcgttgattggcagcgttggattggcgcgattataactttcgcggaatttaaccaaggtcaaatcaaacgttggagcgttgaaaagcaggtagggcgcaattggcggagccccttcctttggcgggctactgtcattggtaggatcggcatgagcgtggttgatcgttgttatcaacataaatgttattaataacaatgctgccagcaacaatattatccgcattgagacgatttcttttctcatgacttaggccgccgttagaagtgtatagagaggattaaagcggtaatcagtagtcattgtcaaaattcaccgcaaagattattggttagttgcgaccttgaggtacactttgccgaaattatgttgggtaaatggatctgttcatcaatgacaatacagcagtggtgtttctcatttaaaggccgcatcgggcggcgagaattttggatctggatggggctgtggctactggcaatgctggttatttttacgttggcggggaaggagtggctcccgattcagtcagcctcgtttgcgcttgttttcttactgtggccaacggccgccgtcgtcgtcaagcggctacatgatcgtaataaagcaggctggtgggcattgttggcggtgctagcctggatgctgatggctggaaattggcagatgctgacgcctatttggcaatggggggttgggcgatttatccctacgcttatttttgtcatgatgtttatcgactgcggtgcttttcttgggacggaaggtgataaccgctttggcccagaagcggtgccagtgaaatttttcgctgataaggcgaagtgacgtttttaggttaatggccaaattgaagttaataacccaatattcgcagcagagagcaggcagtgcgtaattgtaaaacaagcgccctatcggcttgaaccgcactgctgcggtgtgggtgctttacgcttctgtctattctcacggctcactatcgagtcatcaatcttgtgtcattgggggccagccgcttgggcgagcagtaacgttttttctttaaaaaacagtttgttaatgatatttatcatccgctgcaaatactgtcatccactacaaatactgtcattcactacaaatactaccgcccaccacgaatactccccatcgcccatactgtctgtcaccaatactgctcgctggtcatatgccccggtttacggcgcagatgtttacgcatttcgcgctgttctttcagtaattgctgggtatcacgcaccatttgtgggttaccacacagcatgacatggctgtctttcgcatcaatttttaggccaactgccgcttccaaagcaccattttcgatcagcgccggtacccgcccagttaaagaaccgggtgattcttcgcggctcacgacggtttggatacgcagcttgccgt
>87	N operona: 67	first-last	YPO0088	gene_poz=(601-1347)	fpr	ferredoxin--NADP reductase	Similar to Escherichia coli ferredoxin--NADP	/position=98024 - 99970 (98624 - 99370)	/lenght=1947 (747)	/codons=649 (249)	/complement=true	GC-compoz=52.07496653279786%	/LCI1=0.9583333333333334	/LCI2=0.20389784946236558	p_i1=0.13931239023496747	p_i2=0.17957509260050858	/Tai=0.37585313498442285	/Tei=0.2616175833404577	/EEI=2.4716039592733594
ttgctgcgtcaattttgacttgtatgccagaaagcgaagtggacgtgatgtactgcattggtggcgcacctgaaggggtgatttctgctgcagtgatccgtgcgctagatggcgatatgcaaggccgcttgttaccgcgccatcaagtgaagggcgacagtgaagataaccgccgcatcggcgaacaagagttattacgttgtaaatcaatgggtattgaagcaggcaacgtgctgcagctcggtgatatggcccgtaatgataatgttatcttctctgccactggcattactaaaggtgacctgctagaaggtatctatcgtaaagggaatatggcgaccactgaaacactgctgatccggggtaaatcacgcactatccgccgcatccgctcgacccatttcctggatcgcaaagacccggcattgcacgagttcttactgtaaaccggctagcaatcatttttattctgcacggcgctcgtaaaagcgccgtaaagtttacatcagttagatgattcggagataacttcaaacaagtctgtaaataaaagcaagtatgtaaatagaaacaagcatgtaaataacgggaattataattatggctgaatgggttagtggcaaaattactcacatcgagcactggactgacgcgctgtttagtctccaggttaatgcacccgtggatccgtttaccgccgggcagttcgccaaactggcgttggatattaatggtgagcgtgtacagcgtgcctactcttacgtgaatgccccgagcgaccataatctggagttttatctggtcacggtaccggaaggaaaactcagtccacgcctggatcaactatccgtggggggggaagtgatgatcaccaagcaagccgcaggttttttcgtactggaagaaattcccgactgcgataccttgtggatgctggcaaccggtaccgccattggcccttatttgtcgattttacaggaagggcaagatttggagcgtttcaagcatttggtactggtacacgccgcacgctttgcccatgacctcagctacctaccgctgatgcaacagcttgagcaacgctataacggcaagctgcgtatccaaaccgtcgtgagccgcgaagaatcacccggttctttaactgggcgggtaccggcgctgatcgaaaatggtgctttggaagcggcagttggcctaaaaattgatgcgaaagacagccatgtcatgctgtgtggtaacccacaaatggtgcgtgatacccagcaattactgaaagaacagcgcgaaatgcgtaaacatctgcgccgtaaaccggggcatatgaccagcgagcagtattggtgacagacagtatgggcgatggggagtattcgtggtgggcggtagtatttgtagtgaatgacagtatttgtagtggatgacagtatttgcagcggatgataaatatcattaacaaactgttttttaaagaaaaaacgttactgctcgcccaagcggctggcccccaatgacacaagattgatgactcgatagtgagccgtgagaatagacagaagcgtaaagcacccacaccgcagcagtgcggttcaagccgatagggcgcttgttttacaattacgcactgcctgctctctgctgcgaatattgggttattaacttcaatttggccattaacctaaaaacgtcacttcgccttatcagcgaaaaatttcactggcaccgcttctgggccaaagcggttatcaccttccgtcccaagaaaagcaccgcagtcgataaacatcatgacaaaaataagcgtagggataaatcgcccaaccccccattgccaaataggcgtcagcatctgccaatttccagccatcagcatccaggctagcaccgccaacaatgcccaccagcctgctttattacgatcatgtagccgcttgacgacgacggcgg
>90	N operona: 70	first	YPO0091	gene_poz=(601-1449)	glpF	glycerol uptake facilitator protein	Similar to Escherichia coli glycerol uptake	/position=100932 - 102980 (101532 - 102380)	/lenght=2049 (849)	/codons=683 (283)	/complement=true	GC-compoz=50.8833922261484%	/LCI1=0.9078014184397163	/LCI2=0.23309692671394805	p_i1=0.11404980646914631	p_i2=0.24368655671352213	/Tai=0.37207937651401435	/Tei=0.31931790104216995	/EEI=2.4807169252695727
gtacatctcttgggcgcagtcatcattacttgccaaaaactcatcgtaaccactggcgtatgaaactgctgcgaatacttactgcgctatatactcatcgaacgacggtgataagcgcggtgttctaatacgcacctttataaaggtgatactgcttgatgaaagcgataacttcgtaaaaacaatacgtcataaaaatggtgcccgacgaaaccggtgctctatgaaaccggtgctctatgaaaccgattgtatgtagccaatcccgccctgtctagctccataccagtgcaaaccacactctgtagcaatttcctgcatgtgactatcagcaaagactgaaaaatatctatgaccgcccctttgatgcgatacacccctttaacattttcacaaaaaatcactggtccgatcacacttttaaagtcccttaacgccctaaaattacgcgaaaacgctcatttcatgacgaataacacatattttgatttcgctacttctcgttttcgctcgttaacgataaatttacattatccccttcactgctcgaagggcaaaaacaagaaataccctataaatctctgtctgtaggacattattatgagccaaaccgctagttctaccttaaaaggccaatgtattgcggagtttctcggtactgggctattgatattttttggtgcaggttgtgttgctgctttgaagttggcaggggccagttttgggcagtgggaaatcagtatcatttggggcctgggtgttgctatggccatttatttgacggcagccatttcaggcgcgcatcttaatccggccgtcaccatcgcattgtggttattcgcctgtttcgaacgccgtaaagttctcccttacatcgtggcacaggttgccggcgcattttgtgccgcggcgttagtatacggcctgtattacagcctgttcgtcgattttgaacaaactcaccagatggtgcgtggcagcaccgagagcctccaactggcaggtatcttctctacttacccaaatccacatatttctgtcgttcaagctttcttggttgaaacagtcattaccgccattctgatgtgtctgattctggcactgactgatgatggtaacggcattccacgcggcccgctggcccccctactgatcggtattctgatcgcagttattggtgcttcaatggggccactgaccgggttcgcactcaacccagcacgtgaccttggtccaaaagcattctcttatctggcaggctggggtgatattgccttcactggtgggcgcgatattccttatttcctggtaccgatcttcgggcctatcgtcggtgctttgttgggtgcatttggttatcgggccttaattggccgccacctgccctgtgatgtgtgtacccttgaggatgaagaatccacaacgataaccacagaacgtaaagcataaataatagatactgaaatatacacaagtcattggagtcgcatgtaggcagcaaacgcacaacaaatgggttataaaccgttttgaacgcgcctacagaggccgagtaatcagagtaactatccccctgcggcttcaagtacgaaggggataaatggcaacttaaaagtaggcttattatgacaactgaaaatactactcaaaaaaaatacattgtcgcacttgatcaggggacaaccagctccagggcggtagtactggatcacaatgcaaatatcgtgagtgtttctcagcgtgaattcactcagatttacccaaaggctggctgggttgagcatgacccaatggagatctgggcgacccaaagctctacactgattgaagtcctggccaaagccggtatcaactctgatgaaatcgcgggtatcggtattaccaatcagcgcgaaaccacgattgtttgggataaagtgaccggtaagccggtgtataacgccattgtctggcaatgccgccgtactgcggatatttgcgaaaaactgaaaaaagaagggctggaagagtatatccgccacaacaccggtttggtggtagatccctact
>91	N operona: 70	last	YPO0092	gene_poz=(601-840)	-	hypothetical protein	No significant database hits	/position=101790 - 103229 (102390 - 102629)	/lenght=1440 (240)	/codons=480 (80)	/complement=true	GC-compoz=39.166666666666664%	/LCI1=1.3037974683544304	/LCI2=0.14177215189873418	p_i1=0.3629043792453604	p_i2=0.06959364770579266	/Tai=0.6423936269007468	/Tei=0.1626342829352134	/EEI=1.4914113416124664
acccaacagtgctcgcaaacgatcctgccagacatgttgttcttgtttcagttgctcattttcgcgcactaatgcctcacggctaccagcagcatcctgaacttcctgggtcagtgtgttatttttctctttcagctcttcaatttccatctgcaataacgtgatggtatcaatcgcctgctgaactttaacttccaatttctcaaatacttcaaatgacattctttggtcctcttatggtagcaaggcgtacatctcttgggcgcagtcatcattacttgccaaaaactcatcgtaaccactggcgtatgaaactgctgcgaatacttactgcgctatatactcatcgaacgacggtgataagcgcggtgttctaatacgcacctttataaaggtgatactgcttgatgaaagcgataacttcgtaaaaacaatacgtcataaaaatggtgcccgacgaaaccggtgctctatgaaaccggtgctctatgaaaccgattgtatgtagccaatcccgccctgtctagctccataccagtgcaaaccacactctgtagcaatttcctgcatgtgactatcagcaaagactgaaaaatatctatgaccgcccctttgatgcgatacacccctttaacattttcacaaaaaatcactggtccgatcacacttttaaagtcccttaacgccctaaaattacgcgaaaacgctcatttcatgacgaataacacatattttgatttcgctacttctcgttttcgctcgttaacgataaatttacattatccccttcactgctcgaagggcaaaaacaagaaataccctataaatctctgtctgtaggacattattatgagccaaaccgctagttctaccttaaaaggccaatgtattgcggagtttctcggtactgggctattgatattttttggtgcaggttgtgttgctgctttgaagttggcaggggccagttttgggcagtgggaaatcagtatcatttggggcctgggtgttgctatggccatttatttgacggcagccatttcaggcgcgcatcttaatccggccgtcaccatcgcattgtggttattcgcctgtttcgaacgccgtaaagttctcccttacatcgtggcacaggttgccggcgcattttgtgccgcggcgttagtatacggcctgtattacagcctgttcgtcgattttgaacaaactcaccagatggtgcgtggcagcaccgagagcctccaactggcaggtatcttctctacttacccaaatccacatatttctgtcgttcaagctttcttggttgaaacagtcattaccgccattctgatgtgtctgattctggcactgactgatgatggtaacggcattccacgcggcccgctggcccccctactgatcggtattctgatcgcagttattggtgcttcaatgggg
>92	N operona: 71	first-last	YPO0093	gene_poz=(601-840)	-	conserved hypothetical protein	Similar to Escherichia coli hypothetical protein	/position=102408 - 103847 (103008 - 103247)	/lenght=1440 (240)	/codons=480 (80)	/complement=false	GC-compoz=42.916666666666664%	/LCI1=0.8945147679324894	/LCI2=0.07552742616033754	p_i1=0.10784112260399857	p_i2=0.009904334268707668	/Tai=0.23161455881829662	/Tei=0.10891390084183691	/EEI=3.908541088120718
agggtatttcttgtttttgcccttcgagcagtgaaggggataatgtaaatttatcgttaacgagcgaaaacgagaagtagcgaaatcaaaatatgtgttattcgtcatgaaatgagcgttttcgcgtaattttagggcgttaagggactttaaaagtgtgatcggaccagtgattttttgtgaaaatgttaaaggggtgtatcgcatcaaaggggcggtcatagatatttttcagtctttgctgatagtcacatgcaggaaattgctacagagtgtggtttgcactggtatggagctagacagggcgggattggctacatacaatcggtttcatagagcaccggtttcatagagcaccggtttcgtcgggcaccatttttatgacgtattgtttttacgaagttatcgctttcatcaagcagtatcacctttataaaggtgcgtattagaacaccgcgcttatcaccgtcgttcgatgagtatatagcgcagtaagtattcgcagcagtttcatacgccagtggttacgatgagtttttggcaagtaatgatgactgcgcccaagagatgtacgccttgctaccataagaggaccaaagaatgtcatttgaagtatttgagaaattggaagttaaagttcagcaggcgattgataccatcacgttattgcagatggaaattgaagagctgaaagagaaaaataacacactgacccaggaagttcaggatgctgctggtagccgtgaggcattagtgcgcgaaaatgagcaactgaaacaagaacaacatgtctggcaggatcgtttgcgagcactgttgggtaagatggaagaagtctgagttccgattgacttccgttgccactagaaatcgctaacgcgtttttgatcaaggttggttgctgagcatagcgaggctagccttaagtcagcggaaataaataaatatcctccggcatagccggaggtttttcatatgcgcctataaggctctgttaccagccgcgccctaacaggcgcatcgcgatctgacatttgcatctatggattacttacggcccgtaaacgggctaccgggatacgggatcgagagttgctcacccattttatcctcttccaattggtgctttatgtattcttgtatcctggccgtgtttttccctaccgtatcaacgtaataccctcgacaccaaaactccctgttacggtatttgaacttcaaatcgccaaactgctcataaagcatcagactgctctttcccttcaggtaccccataaatcccgagacactcatcttgggcgggatctccagaagcatatggatgtgatccacacagtattctgcttccaggatattcacgtttttccattcgcacagttttcttaaaatactgccaatcgctctgcgtttttccctgtagaacacctgccttcggtactt
>93	N operona: 72	first-last	YPO0094	gene_poz=(601-1059)	tnp	transposase for the IS1541 insertion element	Similar to Salmonella typhimurium and Salmonella	/position=102855 - 104513 (103455 - 103913)	/lenght=1659 (459)	/codons=553 (153)	/complement=true	GC-compoz=45.751633986928105%	/LCI1=1.0745614035087718	/LCI2=0.16776315789473684	p_i1=0.2063461018735529	p_i2=0.11012763885903662	/Tai=0.7775229026348712	/Tei=0.19911487497313296	/EEI=1.2699487934243912
gggcgggcagaagcaacgtttattgattgccagagcgttgtatcgtcaacctagtttactgtttctggacgaggcaacaagtcatctggacttagcaaacgaagcacatatcaataatgcgatagcctcactgaagatcacccgtatttttatcgcccatcgtccttcaacgatagccagtgcccagcgtattattaatctggaaaaacaaaacgtatcgtaatgatttatttacataatgacaggcaaagggatgagggatgagggatgagggatgatttagccataacggaattttcagcgttgcgcgactgagtggggcacgaataggaaaatattggcattggccttgtaaataaggcgcctgatcctgcaataacatttgtgatattgccccccgctccgcgagcatcggcgcacccacagaaaagggcgatactgatatcgccctttacttgtgcccagaaaacccccagctaggctgggggttcagtaaagctttcagctttgggtcagttataaaaaccccttttgatttgttaaaacagtttgcggtctggcaactgcaaatgttcaacaagaaatcaaaagggggtcccaatgagggatgaaaagagcttagcgcacacccgatggaactgtaaatatcatatagtttttgcgccgaagtaccgaaggcaggtgttctacagggaaaaacgcagagcgattggcagtattttaagaaaactgtgcgaatggaaaaacgtgaatatcctggaagcagaatactgtgtggatcacatccatatgcttctggagatcccgcccaagatgagtgtctcgggatttatggggtacctgaagggaaagagcagtctgatgctttatgagcagtttggcgatttgaagttcaaataccgtaacagggagttttggtgtcgagggtattacgttgatacggtagggaaaaacacggccaggatacaagaatacataaagcaccaattggaagaggataaaatgggtgagcaactctcgatcccgtatcccggtagcccgtttacgggccgtaagtaatccatagatgcaaatgtcagatcgcgatgcgcctgttagggcgcggctggtaacagagccttataggcgcatatgaaaaacctccggctatgccggaggatatttatttatttccgctgacttaaggctagcctcgctatgctcagcaaccaaccttgatcaaaaacgcgttagcgatttctagtggcaacggaagtcaatcggaactcagacttcttccatcttacccaacagtgctcgcaaacgatcctgccagacatgttgttcttgtttcagttgctcattttcgcgcactaatgcctcacggctaccagcagcatcctgaacttcctgggtcagtgtgttatttttctctttcagctcttcaatttccatctgcaataacgtgatggtatcaatcgcctgctgaactttaacttccaatttctcaaatacttcaaatgacattctttggtcctcttatggtagcaaggcgtacatctcttgggcgcagtcatcattacttgccaaaaactcatcgtaaccactggcgtatgaaactgctgcgaatacttactgcgctatatactcatcgaacgacggtgataagcgcggtgttct
>95	N operona: 73	middle	YPO0096	gene_poz=(601-1383)	ypmt1.57c	insertion sequence IS100, ATP-binding protein	Similar to Escherichia coli insertion sequence IS21	/position=105045 - 107027 (105645 - 106427)	/lenght=1983 (783)	/codons=661 (261)	/complement=true	GC-compoz=50.44699872286079%	/LCI1=1.0884615384615384	/LCI2=0.2835897435897436	p_i1=0.21508323819159922	p_i2=0.36257626610688626	/Tai=0.4862442971099564	/Tei=0.42631863949619764	/EEI=1.9112081818459112
gttcgttgctgttctcggatacagccgaatgctgtacatcgaattcactgacaatatgcgttatgacacgctggagacctgccatcgtaatgcgttccgcttctttggtggtgtgccgcgcgaagtgttgtatgacaatatgaaaactgtggttctgcaacgtgacgcatatcagaccggtcagcaccggttccatccttcgctgtggcagttcggcaaggagatgggcttctctccccgactgtgtcgccccttcagggcacagactaaaggtaaggtggaacggatggtgcagtacacccgtaacagtttttacatcccactaatgactcgcctgcgcccgatggggatcactgtcgatgttgaaacagccaaccgccacggtctgcgctggctgcacgatgtcgctaaccaacgaaagcatgaaacaatccaggcctgtacgtgcgatcgctggctcgaagagcagcagtccatgctggcactgcctccggagaaaaaagagtatgacgtgcatcttgatgaaaatctggtgaacttcgacaaacaccccctgcatcatccactctccatctacgactcattctgcagaggagtggcgtgatgatggaactgcaacatcaacgactgatggcgctcgccgggcagttgcaactggaaagccttataagcgcagcgcctgcgctgtcacaacaggcagtagaccaggaatggagttatatggacttcctggagcatctgcttcatgaagaaaaactggcacgtcatcaacgtaaacaggcgatgtatacccgaatggcagccttcccggcggtgaaaacgttcgaagagtatgacttcacattcgccaccggagcaccgcagaagcaactccagtcgttacgctcactcagcttcatagaacgtaatgaaaatatcgtattactggggccatcaggtgtggggaaaacccatctggcaatagcgatgggctatgaagcagtccgtgcaggtatcaaagttcgcttcacaacagcagcagatctgttacttcagttatctacggcacaacgtcagggccgttataaaacgacgcttcagcgtggagtaatggccccccgcctgctcatcattgatgaaataggctatctgccgttcagtcaggaagaagcaaagctgttcttccaggtcatcgctaaacgttacgaaaagagcgcaatgatcctgacatccaatctgccgttcgggcagtgggatcaaacgttcgccggtgatgcagcactgacctcagcgatgctggaccgtatcttacaccactcacatgtcgttcaaatcaaaggagaaagctatcgactcagacagaaacgaaaggccggggttatagcagaagctaatcctgagtaaaacggtggatcaatattgggccgttggtggagatataagtggatcacttttcatccgtcgttgacagtttggctccctcgatatcatacgttcaacattaaccaacaatgtggtcaacggcatcattgacggtctaatgtctattggcgtgtttatcatgatgtttttgtatggtggctggctggtttgggtggtacttggttttaccgccatgtacatgatcctgcgccttgccacttataatcaataccgtcaggcttccgaagagcaaattgtaaaaaatgccaaagccagctctcattttatggaaacactttatggcatcagtacgcttaaggccctggggctggcagcaacacgctcacaattttggctcaatctaaacatagacacgaccaatgccaatatccgactgactaagttagatatgttttttggcggcgtaaacacactgatctgcaccatcgatcaagttgtcatcttatggctaggcgcgtcgatggtgattgatgggcaaatgacattaggtatgtttgttgcctttaatgcttatcggggacaattttctgatcgggcaaccaacttgatcaatatggtgtt
>96	N operona: 73	last	YPO0097	gene_poz=(601-1623)	y1093	transposase for insertion sequence IS100	Similar to Escherichia coli transposase for	/position=105824 - 108046 (106424 - 107446)	/lenght=2223 (1023)	/codons=741 (341)	/complement=true	GC-compoz=52.59042033235581%	/LCI1=1.0901960784313725	/LCI2=0.21833333333333324	p_i1=0.21618290501887255	p_i2=0.21058549959860332	/Tai=0.5762833343096131	/Tei=0.289526949638743	/EEI=1.6833081285314295
tcgtccttgttgcagtgaagggcacccggtttattattcacgacccggcatttggccggcgtactgtcagcctaagtgagatgtcacagcattttaccggtgtcgcactggaattatggcctaacagtgaatttacccgccaaaaaagccgtacccgtttaagcctattatcactgatgcgtaatatcagcggcttacctggctttctgacaaaaatattttgcttatcgttaatggtcgaggccattaacctactgctaccggtaggaactcagttggtcatggaccatgtgatcattgccgaggactatgacctattagcattgatttgtatcggcctgcttttctttattctgttccgcacgtttttaagtatgttgcgatcgtggacatcgctggttatggggtctttagttgatgtgcaatggaaggcgggtttatttgatcatctactcaaattacctttggcttattttgaaaaacgtaaactgggcgatattcagtcacggtttggtgtaacgaacggtgcaatagtgatccacacccaacgcctgaaatcagatccagggggtaatctgctctcctgattcaggagagtttatggtcacttttgagacagttatggaaattaaaatcctgcacaagcagggaatgagtagccgggcgattgccagagaactggggatctcccgcaataccgttaaacgttatttgcaggcaaaatctgagccgccaaaatatacgccgcgacctgctgttgcttcactcctggatgaataccgggattatattcgtcaacgcatcgccgatgctcatccttacaaaatcccggcaacggtaatcgctcgcgagatcagagaccagggatatcgtggcggaatgaccattctcagggcattcattcgttctctctcggttcctcaggagcaggagcctgccgttcggttcgaaactgaacccggacgacagatgcaggttgactggggcactatgcgtaatggtcgctcaccgcttcacgtgttcgttgctgttctcggatacagccgaatgctgtacatcgaattcactgacaatatgcgttatgacacgctggagacctgccatcgtaatgcgttccgcttctttggtggtgtgccgcgcgaagtgttgtatgacaatatgaaaactgtggttctgcaacgtgacgcatatcagaccggtcagcaccggttccatccttcgctgtggcagttcggcaaggagatgggcttctctccccgactgtgtcgccccttcagggcacagactaaaggtaaggtggaacggatggtgcagtacacccgtaacagtttttacatcccactaatgactcgcctgcgcccgatggggatcactgtcgatgttgaaacagccaaccgccacggtctgcgctggctgcacgatgtcgctaaccaacgaaagcatgaaacaatccaggcctgtacgtgcgatcgctggctcgaagagcagcagtccatgctggcactgcctccggagaaaaaagagtatgacgtgcatcttgatgaaaatctggtgaacttcgacaaacaccccctgcatcatccactctccatctacgactcattctgcagaggagtggcgtgatgatggaactgcaacatcaacgactgatggcgctcgccgggcagttgcaactggaaagccttataagcgcagcgcctgcgctgtcacaacaggcagtagaccaggaatggagttatatggacttcctggagcatctgcttcatgaagaaaaactggcacgtcatcaacgtaaacaggcgatgtatacccgaatggcagccttcccggcggtgaaaacgttcgaagagtatgacttcacattcgccaccggagcaccgcagaagcaactccagtcgttacgctcactcagcttcatagaacgtaatgaaaatatcgtattactggggccatcaggtgtggggaaaacccatctggcaatagcgatgggctatgaagcagtccgtgcaggtatcaaagttcgcttcacaacagcagcagatctgttacttcagttatctacggcacaacgtcagggccgttataaaacgacgcttcagcgtggagtaatggccccccgcctgctcatcattgatgaaataggctatctgccgttcagtcaggaagaagcaaagctgttcttccaggtcatcgctaaacgttacgaaaagagcgcaatgatcc
>97	N operona: 74	first-last	YPO0099	gene_poz=(601-1836)	-	putative exported protein	Similar to several members of the HlyD family of	/position=107758 - 110193 (108358 - 109593)	/lenght=2436 (1236)	/codons=812 (412)	/complement=true	GC-compoz=38.83495145631068%	/LCI1=1.2197891321978913	/LCI2=0.11184103811841037	p_i1=0.3031648959553398	p_i2=0.03469576979036295	/Tai=0.5534592988780317	/Tei=0.13122619281132666	/EEI=1.638046167572313
acaccctacaaacatgactacttaataatgcgtactgtccagatccctttcaattaatatgccagcgctttcacgctggcatatttacttattactgctgtggtgctgataaaccaaagaattgtttaactccggaaatacccgcatcaaaagcagaaccgatgctttcgccgattttaccgattgttgcgctagcatttggcttaataccaaagatagatgcacccgcgtcaatcagagcaccaaagccagaacccagcactttacctgcatcagaaacaatacccgcgcccgaaacttccatcacttccgtttgtgtaagttctttcacagaaagactcctatatagataaaattaagttagttcttcatggtgagcataaaagcgctcaacaaaaatgtaatagcaaaataataaaaaatcaaactgcaattcgtaaataattaaatataccgaaatagagttacgtgaaaatgattcaattaaaccttctattttttgtgatatgttgatttgaaatgatgggtataacggagcgaggaatgagcagcaatcagatattccgccgggacgcggtagagtatattagaacaaaatggttggggaaggcgctgttaacttcgggttattccacaacgttcatagctgctttatgtgctatctttttggtgttattaattactcttatcatttatggaacatacacccgtagaataaacgttaatggtgaggttatttctcagcctcaccccataaacattttttctccccaacaaggattcattaccaaaaaatgggtggaagtgggtgatattgtccgtaaaggtcagcacttatatcaaattgatgtcagtcgaacgaccttttcaggtaatgttagccttaactctttagaagcaataaataaccaactttctcaaattgatagcatcatcaataatacacagaaaaataaagaacttacgctacttaatttacgtcagcagctcgcacaataccaaaaggcacataagaaatcccaagagctggtcgataacgcaggcaaaggaatggatgatatgcggcgtacaatggccagttatggtacttaccaacgtcagggtctaattactaaagatcaattaaccaatcagcgttccctcttttatcaacaacagaatgcctttcaaagcctgaatactcaactgatacaagaaagcttacagatagcaaaacttgaaagtgaaatctctacgcgagcatcagattttgataatgatatctctcagtatttatttcaaaaaggtgatttaaagcgtcaattggctgaagttgatgcgagtggcatgttactcattaattcgccaagcgatggcaagattgaaaatatgagtgtgacccaaggacagatggtcaacgtaaatgacagtttggtccaattgacgccttctgataatccctattattgtcttgtgctttgggtaccaaacaatagcgtcccttatataaatactggagacaaagtcaatatacgctatgacgctttcccctttgaaaagtttggtcaatttcctgggcgtataatctctatctctaatgtccccgtttcacaacaagaaatagcctcatacaatattgcaccgcggctcccgaacggtggactcattgagccttactataaagtcatcgtggcactagacgatattcattttcgttatcagtctaaacctttaatgctatccaatggccttaaagctaatgtcacgttattccttgaaaaaaggcctctttatcaatggatgctatctccattttatgacatcaagaaaagtgtaacggggcctgtaaatgaatgatacgcattttaacgagataaaaaaccgtctgaattttagctttcgtcgtaaagtcccacaggtgcttcaaaccgaagcagcagaatgcggacttgcctgtctggtaatgacatgccgctaccatgggatggatatagatttatttaatttacgccaacgttttggtatttcttctcatggcgcaacattagcgctgttaattaatatctcagcacaacttaagtttaaaacccgtgctttatcactggatttagatgagttacgccaattaaaaacaccctgtatattgcattgggatatgagccattttgtcgtccttgttgcagtgaagggcacccggtttattattcacgacccggcatttggccggcgtactgtcagcctaagtgagatgtcacagcattttaccggtgtcgcactggaattatggcctaacagtgaatttacccgccaaaaaagccgtacccgtttaagcctattatcactgatgcgtaatatcagcggcttacctggctttctgacaaaaatattttgcttatcgttaatggtcgaggccattaacctactgctaccggtaggaactcagttggtcatggacca
>98	N operona: 75	first-last	YPO0100	gene_poz=(601-840)	-	hypothetical protein	no significant database hits	/position=109263 - 110702 (109863 - 110102)	/lenght=1440 (240)	/codons=480 (80)	/complement=false	GC-compoz=45.83333333333333%	/LCI1=1.0759493670886076	/LCI2=0.1468354430379747	p_i1=0.2072124068913243	p_i2=0.07677984411919862	/Tai=0.23157070024393722	/Tei=0.16910185970727876	/EEI=3.9027922011122826
tgctatcaatttgagaaagttggttatttattgcttctaaagagttaaggctaacattacctgaaaaggtcgttcgactgacatcaatttgatataagtgctgacctttacggacaatatcacccacttccacccattttttggtaatgaatccttgttggggagaaaaaatgtttatggggtgaggctgagaaataacctcaccattaacgtttattctacgggtgtatgttccataaatgataagagtaattaataacaccaaaaagatagcacataaagcagctatgaacgttgtggaataacccgaagttaacagcgccttccccaaccattttgttctaatatactctaccgcgtcccggcggaatatctgattgctgctcattcctcgctccgttatacccatcatttcaaatcaacatatcacaaaaaatagaaggtttaattgaatcattttcacgtaactctatttcggtatatttaattatttacgaattgcagtttgattttttattattttgctattacatttttgttgagcgcttttatgctcaccatgaagaactaacttaattttatctatataggagtctttctgtgaaagaacttacacaaacggaagtgatggaagtttcgggcgcgggtattgtttctgatgcaggtaaagtgctgggttctggctttggtgctctgattgacgcgggtgcatctatctttggtattaagccaaatgctagcgcaacaatcggtaaaatcggcgaaagcatcggttctgcttttgatgcgggtatttccggagttaaacaattctttggtttatcagcaccacagcagtaataagtaaatatgccagcgtgaaagcgctggcatattaattgaaagggatctggacagtacgcattattaagtagtcatgtttgtagggtgtttaaaaacagattattcctattttaagcgatgggataagtagcgtaatgaaattttaaatgcagaattatcctatttaaatagatgaaaattgcttatcgaacaatacgctttataaatttatggatatatgctgttttctacagtgagttttttgggttcgaactgtcacattatctttccactgccgatatgattttttttggtgattatgagtttattttatatcactaatgactttagtttaaaaaatcagtgtcctaattaaacacatcaaatttctcccttcttttatttttcagtgctggtatctatatcaataaaatactaaggataggtgttctcatgccatgaaaaatttcagataaacatcttttttatggattagcgaacaactcgcaaggcgcgccaaatgggtaatagcacggtggtggcgggtataaacgtattatcgtggatttattattttcacggcccgatacccacagtgattatctatttactgactta
>99	N operona: 76	first-last	YPO0101	gene_poz=(601-750)	-	hypothetical protein	Doubtful CDS with no significant database hits	/position=109677 - 111026 (110277 - 110426)	/lenght=1350 (150)	/codons=450 (50)	/complement=false	GC-compoz=29.333333333333332%	/LCI1=1.6122448979591837	/LCI2=0.024489795918367356	p_i1=0.578706791669877	p_i2=1.7785735246817668E-4	/Tai=0.6352831173980004	/Tei=0.10016007161722136	/EEI=1.4117314065235484
caaatcaacatatcacaaaaaatagaaggtttaattgaatcattttcacgtaactctatttcggtatatttaattatttacgaattgcagtttgattttttattattttgctattacatttttgttgagcgcttttatgctcaccatgaagaactaacttaattttatctatataggagtctttctgtgaaagaacttacacaaacggaagtgatggaagtttcgggcgcgggtattgtttctgatgcaggtaaagtgctgggttctggctttggtgctctgattgacgcgggtgcatctatctttggtattaagccaaatgctagcgcaacaatcggtaaaatcggcgaaagcatcggttctgcttttgatgcgggtatttccggagttaaacaattctttggtttatcagcaccacagcagtaataagtaaatatgccagcgtgaaagcgctggcatattaattgaaagggatctggacagtacgcattattaagtagtcatgtttgtagggtgtttaaaaacagattattcctattttaagcgatgggataagtagcgtaatgaaattttaaatgcagaattatcctatttaaatagatgaaaattgcttatcgaacaatacgctttataaatttatggatatatgctgttttctacagtgagttttttgggttcgaactgtcacattatctttccactgccgatatgattttttttggtgattatgagtttattttatatcactaatgactttagtttaaaaaatcagtgtcctaattaaacacatcaaatttctcccttcttttatttttcagtgctggtatctatatcaataaaatactaaggataggtgttctcatgccatgaaaaatttcagataaacatcttttttatggattagcgaacaactcgcaaggcgcgccaaatgggtaatagcacggtggtggcgggtataaacgtattatcgtggatttattattttcacggcccgatacccacagtgattatctatttactgacttaattcattcacatcttgatgaggttttttgatgcaaagaggctgctgttttctccgtagtacaactaccgctggagtggctttgatcgttgccatgacgctatcggtatcggcatgggcaatttcagaacaggcaaagtcagaacaggccacgaccgtaccaaataatgatatcgtctgtcatgtggctcacctcaacgcccgttttgacgataaagaggggctattcgaaggtgcatcacaaagcggtactttgctgatattacgtaatattagcgctcgagcctgccaggttaatgcaatgccagtgatcagtttcgaaggcg
>100	N operona: 77	first-last	YPO0102	gene_poz=(601-1185)	-	putative exported protein	No significant database hits	/position=110132 - 111916 (110732 - 111316)	/lenght=1785 (585)	/codons=595 (195)	/complement=false	GC-compoz=53.162393162393165%	/LCI1=1.0498281786941581	/LCI2=0.21941580756013745	p_i1=0.19114662897815873	p_i2=0.2129693478304384	/Tai=0.5275055334167148	/Tei=0.29167241304739455	/EEI=1.781657669421447
gcatattaattgaaagggatctggacagtacgcattattaagtagtcatgtttgtagggtgtttaaaaacagattattcctattttaagcgatgggataagtagcgtaatgaaattttaaatgcagaattatcctatttaaatagatgaaaattgcttatcgaacaatacgctttataaatttatggatatatgctgttttctacagtgagttttttgggttcgaactgtcacattatctttccactgccgatatgattttttttggtgattatgagtttattttatatcactaatgactttagtttaaaaaatcagtgtcctaattaaacacatcaaatttctcccttcttttatttttcagtgctggtatctatatcaataaaatactaaggataggtgttctcatgccatgaaaaatttcagataaacatcttttttatggattagcgaacaactcgcaaggcgcgccaaatgggtaatagcacggtggtggcgggtataaacgtattatcgtggatttattattttcacggcccgatacccacagtgattatctatttactgacttaattcattcacatcttgatgaggttttttgatgcaaagaggctgctgttttctccgtagtacaactaccgctggagtggctttgatcgttgccatgacgctatcggtatcggcatgggcaatttcagaacaggcaaagtcagaacaggccacgaccgtaccaaataatgatatcgtctgtcatgtggctcacctcaacgcccgttttgacgataaagaggggctattcgaaggtgcatcacaaagcggtactttgctgatattacgtaatattagcgctcgagcctgccaggttaatgcaatgccagtgatcagtttcgaaggcgcagttggccagcagttggccgtctttcgcaaagtaccgcgtgggatgcggcaggagccggtactctcacccgtcactgttgcggcgggagctgaagtcgcggtgcaattgcgttgggtggccagtgacgcgttcgatgggaataactgtgtaacacctgagaaagtggtggtgaccctgctaggggggacattgcgtttacctttcggccgacagatgtgtgcggcatctggtgatactgaattcttcagtcaggcaccagtaggcccagcgaccaatgaggtgcaatgagtatcgggagggggcaatattacgccaggatcgcaatcacagtggataggagaagaaggggaaccttctcctatctgtgcactaatccccgtcagacagatattatttagggtatgttattcaatatccaggggatcttccgataagataataccggtgttatcggcataaagatggtcacctgagaagaacgttacaccgccaaaattaacacggatatcgctctcacccacaccctcatcagcagccccgacgggtattgcggccattgcctgaatgccaatgtccaactcggccaagtcatcgacctgacgcacggcaccgtaaacaacaatgccttcccactcgtttttcaaggctaattcggctagctcagcattgattaatgcacggcgcactgaaccaccgccatcaacgaccaagacacggccaagaccattctcttcaagcaggtcaaacaacaagccgttatcttcgaaacattttacggtagtaatcttgccaccaaatgaagtgcgcccaccaaaattggagaacagtggttctaccacgtttacctcttcatgatagatgtcacagagatcggaagtatcatatttc
>101	N operona: 78	first-last	YPO0103	gene_poz=(601-1086)	menG	S-adenosylmethionine:2-demethylmenaquinone	Similar to Escherichia coli	/position=110833 - 112518 (111433 - 111918)	/lenght=1686 (486)	/codons=562 (162)	/complement=true	GC-compoz=47.53086419753087%	/LCI1=1.1677018633540373	/LCI2=0.12939958592132508	p_i1=0.26720228569119125	p_i2=0.05357073941466347	/Tai=0.31976544495688775	/Tei=0.14821366547319711	/EEI=2.887300386052991
ttgggtgatatttcggtattggtattcttcggttggttaagcgtcgcagggacctattatcttcaagctggccactttgatagcatcgtcatgctgccggccacggcctgtggtttactggccacggcggtattaaatattaataacttacgcgatatcgaaaatgataaagcaaatggcaaaaatacgctggcagtccgtctagggcctgtcgtagcacgctattatcatgcgctgttaattggtgccgccatcttctgcctggcactcttcagcattctccatctgcacagttggcacggttggatctttttattagcgatcccattactgggaaaacatgcgctgtttgttttacgggaccctaccgcagcaggtatgcgccctatgctcgagcagatggtgaaagccgctttactgaccaatatcctgtttgctgtgggcctggtattcagttaatacggcttgtttatcatagaaaggtctccgggccattagcggctcaaggtaacttgaataaatttaacaattgatgattttgccaacagcggccagaaaaggatatactcaatctcccagccgcaaccagacgttaatcctatgaaatatgatacttccgatctctgtgacatctatcatgaagaggtaaacgtggtagaaccactgttctccaattttggtgggcgcacttcatttggtggcaagattactaccgtaaaatgtttcgaagataacggcttgttgtttgacctgcttgaagagaatggtcttggccgtgtcttggtcgttgatggcggtggttcagtgcgccgtgcattaatcaatgctgagctagccgaattagccttgaaaaacgagtgggaaggcattgttgtttacggtgccgtgcgtcaggtcgatgacttggccgagttggacattggcattcaggcaatggccgcaatacccgtcggggctgctgatgagggtgtgggtgagagcgatatccgtgttaattttggcggtgtaacgttcttctcaggtgaccatctttatgccgataacaccggtattatcttatcggaagatcccctggatattgaataacataccctaaataatatctgtctgacggggattagtgcacagataggagaaggttccccttcttctcctatccactgtgattgcgatcctggcgtaatattgccccctcccgatactcattgcacctcattggtcgctgggcctactggtgcctgactgaagaattcagtatcaccagatgccgcacacatctgtcggccgaaaggtaaacgcaatgtcccccctagcagggtcaccaccactttctcaggtgttacacagttattcccatcgaacgcgtcactggccacccaacgcaattgcaccgcgacttcagctcccgccgcaacagtgacgggtgagagtaccggctcctgccgcatcccacgcggtactttgcgaaagacggccaactgctggccaactgcgccttcgaaactgatcactggcattgcattaacctggcaggctcgagcgctaatattacgtaatatcagcaaagtaccgctttgtgatgcaccttcgaatagcccctctttatcgtcaaaacgggcgttgaggtgagccacatgacagacgatatcattatttggtacggtcgtggcctgttctgactttgcc
>102	N operona: 79	first-last	YPO0104	gene_poz=(601-1518)	menA	1,4-dihydroxy-2-naphthoate octaprenyltransferase	Highly similar to Escherichia coli	/position=111460 - 113577 (112060 - 112977)	/lenght=2118 (918)	/codons=706 (306)	/complement=true	GC-compoz=49.01960784313725%	/LCI1=1.0076502732240438	/LCI2=0.3143169398907104	p_i1=0.1663417909674081	p_i2=0.43525529858540796	/Tai=0.4662911970135525	/Tei=0.4917297687268672	/EEI=1.9624262403908501
aaggccgtttgccaatccgcgtagagttacaagcgctgacaacagatgactttgaacgcatcttgaccgagccaagtgcttcattaaccgaacagtataaagcgctgatggcgaccgaaggcgttaccatcgagtttactcgcgagggtatccgtaaaattgctgaagcggcatggcaggtgaacgaacgtaccgaaaatattggtgcccgccgtttacacacagtgttagagcgtctgatggaagatatttcctatgacgccagcgaaagcagtggtcaatctatcactattgacgcggaatacgttggtaagcacttagatgagctggttgcggatgaagacttgagccgttttatcctataattcgctttatcagcctaggctgaataaaatcatccagtatggagtatcccgagtgggaggcatcgcctcccactcttgtttttatcgtattatgattcttatcgcattatgattttgataacgtcataattttttgacatgataattttattaacattatttccatttggcatgatcccgttttcttacacgccgagattaaggcggaccagactcctattgaatgaagcgaaaaatgagcctatcaatcaacaccagccaaacccaggcttggctggaaagcctacgaccacgcaccctaccattggcgttcgcctctatcgttaccggttcagctctggctgtctggctcgatagttttaaacccgccgtggcactattagccctattaactgccggtctactgcaaattctatccaatctggctaacgactatggcgatgcggtgaaaggcagcgataccgaagaacgtatcgggccattacgcggtatgcaaaaagggataattagccaccagcaaatgaaagtggcgctaattatcaccgtgatcttaacaatcatttcaggtatcgccctcattgccgtcgcctgtgaaaagcccagcgatattcttggatttttactgcttggcctgatggcgattgttgccgccattacttacaccgtggggagaaaaccctatggttatatgggattgggtgatatttcggtattggtattcttcggttggttaagcgtcgcagggacctattatcttcaagctggccactttgatagcatcgtcatgctgccggccacggcctgtggtttactggccacggcggtattaaatattaataacttacgcgatatcgaaaatgataaagcaaatggcaaaaatacgctggcagtccgtctagggcctgtcgtagcacgctattatcatgcgctgttaattggtgccgccatcttctgcctggcactcttcagcattctccatctgcacagttggcacggttggatctttttattagcgatcccattactgggaaaacatgcgctgtttgttttacgggaccctaccgcagcaggtatgcgccctatgctcgagcagatggtgaaagccgctttactgaccaatatcctgtttgctgtgggcctggtattcagttaatacggcttgtttatcatagaaaggtctccgggccattagcggctcaaggtaacttgaataaatttaacaattgatgattttgccaacagcggccagaaaaggatatactcaatctcccagccgcaaccagacgttaatcctatgaaatatgatacttccgatctctgtgacatctatcatgaagaggtaaacgtggtagaaccactgttctccaattttggtgggcgcacttcatttggtggcaagattactaccgtaaaatgtttcgaagataacggcttgttgtttgacctgcttgaagagaatggtcttggccgtgtcttggtcgttgatggcggtggttcagtgcgccgtgcattaatcaatgctgagctagccgaattagccttgaaaaacgagtgggaaggcattgttgtttacggtgccgtgcgtcaggtcgatgacttggccgagttggacattggcattcaggcaatggccgcaatacccgtcggggctgctgatgagggtgtgggtgagagcgatatccgtgttaattttggcggtgtaacgttcttctcaggtgaccatctttatgccgataacaccggtattatctta
>103	N operona: 80	first-last	YPO0105	gene_poz=(601-1932)	hslU	ATP-binding heat shock protein	Similar to Escherichia coli heat shock protein HslU	/position=112613 - 115144 (113213 - 114544)	/lenght=2532 (1332)	/codons=844 (444)	/complement=true	GC-compoz=48.7987987987988%	/LCI1=1.0519187358916477	/LCI2=0.20135440180586914	p_i1=0.19241346400979098	p_i2=0.17427678282766418	/Tai=0.2605544976588202	/Tei=0.2568491045448978	/EEI=3.6060203811710596
cgctcgtgacaacaattgtaagtgtacgccgtgatggtcatgtcgttattggtggcgatggccaagtcactttgggcaataccgtgatgaaaggtaatgccaaaaaagtccgccgtctttataacaacaaggttattgctggctttgcgggggggactgctgatgcctttactctgttcgagttatttgaacgcaagctggaaatgcatcaaggccacctgacgaaagcggctgttgaactagccaaagactggcgcaccgaccgtatgctgcgcaagcttgaagcgttactggcggttgccgatgagaccgcttcgctgatcattactggtaacggtgacgtggttcaacctgaagatgatctgattgccattggctccggtgggccttatgcccaatcggcagcacgtgcgttgttagaaaatactgaattaggtgcgcgggatatcgttgagaaatcactgagtattgcgggggatatttgtatctacaccaaccgcttccaaaccattgaagaattaacatactaaacgtaattaacgcactgcataattaatgtacagtacataattaacgtacagagcgtaaggatagaataatatgtctgaaatgaccccacgcgaaatagttagcgaacttgatagccatatcatcggccaagacaaagccaagcgtgcggtggctatcgccctgcgtaaccgctggcgtcgtatgcagcttaacgaagagctgcgccacgaagtgacacctaaaaatattctgatgatcgggccaaccggtgtgggtaaaactgaaattgcccgccgtctggctaaattggccaatgccccgttcatcaaagttgaagccacaaaattcaccgaagtgggttatgttggtaaagaagtggattctatcattcgcgatctaaccgatgcagccgtaaaaatggttcgccatcagtctatcgagaaaatgcgctatcgggcggaagagttggccgaagaacgcattttggatgtgctcatcccacccgccaaaaacaactggggcgtaccggatgaatcacaggagccttctgccacccgtcagactttccgtaagaagctgcgtgaaggccaactggatgataaagagattgagatagatctggctgcggccccgatgggagttgaaattatggcacctcctggcatggaagagatgaccaatcagctacaatccatgttccagaatattgctggccagaaacagaaaccgcgcaaaatcaaaatcaaagaagcacttaagctactgattgaagaagaagcagcaaaactggttaatccagaagagctgaaacagcaagcgattgatgcggttgaacaacacggtatcgtgtttattgatgagatcgataaaatctgtaaacgcggccagacttccggcccagatgtctcccgtgaaggggtacagcgtgacttactgccactggttgaaggttgtaccgtctcaaccaagcacggtatggtgaagactgaccatattctgtttattgcatctggcgcattccaggtttccagtccatcagacttgatcccggagttgcaaggccgtttgccaatccgcgtagagttacaagcgctgacaacagatgactttgaacgcatcttgaccgagccaagtgcttcattaaccgaacagtataaagcgctgatggcgaccgaaggcgttaccatcgagtttactcgcgagggtatccgtaaaattgctgaagcggcatggcaggtgaacgaacgtaccgaaaatattggtgcccgccgtttacacacagtgttagagcgtctgatggaagatatttcctatgacgccagcgaaagcagtggtcaatctatcactattgacgcggaatacgttggtaagcacttagatgagctggttgcggatgaagacttgagccgttttatcctataattcgctttatcagcctaggctgaataaaatcatccagtatggagtatcccgagtgggaggcatcgcctcccactcttgtttttatcgtattatgattcttatcgcattatgattttgataacgtcataattttttgacatgataattttattaacattatttccatttggcatgatcccgttttcttacacgccgagattaaggcggaccagactcctattgaatgaagcgaaaaatgagcctatcaatcaacaccagccaaacccaggcttggctggaaagcctacgaccacgcaccctaccattggcgttcgcctctatcgttaccggttcagctctggctgtctggctcgatagttttaaacccgccgtggcactattagccctattaactgccggtctactgcaaattctatccaatctggctaacgactatggcgatgcggtgaaaggcagcgataccgaagaacgtatcgggccattacgcggtatgcaaaaagggataattagccaccagcaaatgaaagtggcgctaattatcaccgtgatcttaacaatcatttcaggtatcgccctcattgccgtcgcctgtgaaaagcc
>104	N operona: 81	first-last	YPO0106	gene_poz=(601-1125)	hslV	heat shock protein	Similar to Escherichia coli heat shock protein HslV	/position=114015 - 115739 (114615 - 115139)	/lenght=1725 (525)	/codons=575 (175)	/complement=true	GC-compoz=48.76190476190476%	/LCI1=1.078544061302682	/LCI2=0.1888888888888889	p_i1=0.20883558364378307	p_i2=0.14913359110582824	/Tai=0.29572137881730653	/Tei=0.23422023199524544	/EEI=3.079380123303474
caacgtcagttactggagcagatgcaggcagatatgcgtcaacaaccgacgcaactttctgaggttccctataaccaaggtatgcagcaggtaccacgttcagcggtaaccatcaaaccaccggccaccagtgtacagccgcaaccggtaactccgccgcgtcaaaccactattcctgtacaacctcaagcaccggcccccgtgcgtacaccgcccgccgcgccagtgactcaggccgttacgccgcctaaagtggaaaaagagaaagaaaaaacacaacgctggatggtgcaatgtggctcattcaaagccgttgatcaggcagaatctatccgcgctcaattggcatttgcgggtatcgaaagccgtattacctcgggcggtggctggaatcgcgtggtgcttggcccctacaatagtaaggctgccgcagataaagccttgcagcgtttacaaggtgcaggtcaatcaggatgcattcccctctctgttgggggttgaaaagtcttaatcctcccccatttataatttcaatatactccgtactgttttttaacaggcagtacggggactcattcagtctgcaacgagggtccgctcgtgacaacaattgtaagtgtacgccgtgatggtcatgtcgttattggtggcgatggccaagtcactttgggcaataccgtgatgaaaggtaatgccaaaaaagtccgccgtctttataacaacaaggttattgctggctttgcgggggggactgctgatgcctttactctgttcgagttatttgaacgcaagctggaaatgcatcaaggccacctgacgaaagcggctgttgaactagccaaagactggcgcaccgaccgtatgctgcgcaagcttgaagcgttactggcggttgccgatgagaccgcttcgctgatcattactggtaacggtgacgtggttcaacctgaagatgatctgattgccattggctccggtgggccttatgcccaatcggcagcacgtgcgttgttagaaaatactgaattaggtgcgcgggatatcgttgagaaatcactgagtattgcgggggatatttgtatctacaccaaccgcttccaaaccattgaagaattaacatactaaacgtaattaacgcactgcataattaatgtacagtacataattaacgtacagagcgtaaggatagaataatatgtctgaaatgaccccacgcgaaatagttagcgaacttgatagccatatcatcggccaagacaaagccaagcgtgcggtggctatcgccctgcgtaaccgctggcgtcgtatgcagcttaacgaagagctgcgccacgaagtgacacctaaaaatattctgatgatcgggccaaccggtgtgggtaaaactgaaattgcccgccgtctggctaaattggccaatgccccgttcatcaaagttgaagccacaaaattcaccgaagtgggttatgttggtaaagaagtggattctatcattcgcgatctaaccgatgcagccgtaaaaatggttcgccatcagtctatcgagaaaatgcgctatcgggcggaagagttggccgaagaacgcattttggatgtgctcatcccacccgccaaaaacaactggggcgtaccggatgaatcacaggagccttctgccacccgtcagactttccgtaagaagctgcgtgaaggccaactggatgataaagagattgagatagatct
>105	N operona: 82	first-last	YPO0107	gene_poz=(601-1446)	ftsN	cell division protein	Similar to Escherichia coli cell division protein	/position=114639 - 116684 (115239 - 116084)	/lenght=2046 (846)	/codons=682 (282)	/complement=true	GC-compoz=53.07328605200946%	/LCI1=1.018979833926453	/LCI2=0.33096085409252674	p_i1=0.17285923349585178	p_i2=0.47366887873310365	/Tai=0.46948400292577797	/Tei=0.5263019908597932	/EEI=2.0214189056371232
tatcgataacctgaccgccgcttatgaagccgttaactatttgcatgagttgggccataaacgcatcgcctgtatcgccgggccagaaagcctgccgctgagccattatcggttacaaggttatattcaggcactgcgtcgtaatggtattactgtcgataatgactatattatacgcggggatttcagctacgaagcgggggcccaaagctttgcggctcttatggagctgccccacccccccactgcaatattttctcacaatgatgtcatggcagtaggggctatctggcaggcgaagcaattagggttacgtatcccgcaggatgtctcgctggttggctttgatgacttgaagctgtcacagttttgtgaccccccattaactaccgtcgcacaaccccgttaccagattggccagcaagccatgttactcttactggagcaactgcaagggcattcagtacaaagtggctcccgcttgttagataccgaattaatcatcagggaaagtactgctgcgcctaaacactaggcaaatattcaagggttcagtaacatgacggacttattccatcattacgacgcagcgaaacgattgtggcacaaagagattatgtaagccgagggcgctcaggagcgcggcgcaaaagcaccagccggaaaaaacgcagtgctccaatagtatctaaaaccgtgatggcactggctgtcgcgctattagtggtgtttgttggcggcctctattttatcacccacaataaaccgggtgagcttccgctattgccaaatcatgacccacgtaccgggaatgggctaccgccaaaaccggaagaacgctggcgttatattaaagaattggaaaatcgtcagattggcgtacccatgccaacagaaccctctgcagggggtgaagtaaacgccaaaacagagttgaccaatgaacaacgtcagttactggagcagatgcaggcagatatgcgtcaacaaccgacgcaactttctgaggttccctataaccaaggtatgcagcaggtaccacgttcagcggtaaccatcaaaccaccggccaccagtgtacagccgcaaccggtaactccgccgcgtcaaaccactattcctgtacaacctcaagcaccggcccccgtgcgtacaccgcccgccgcgccagtgactcaggccgttacgccgcctaaagtggaaaaagagaaagaaaaaacacaacgctggatggtgcaatgtggctcattcaaagccgttgatcaggcagaatctatccgcgctcaattggcatttgcgggtatcgaaagccgtattacctcgggcggtggctggaatcgcgtggtgcttggcccctacaatagtaaggctgccgcagataaagccttgcagcgtttacaaggtgcaggtcaatcaggatgcattcccctctctgttgggggttgaaaagtcttaatcctcccccatttataatttcaatatactccgtactgttttttaacaggcagtacggggactcattcagtctgcaacgagggtccgctcgtgacaacaattgtaagtgtacgccgtgatggtcatgtcgttattggtggcgatggccaagtcactttgggcaataccgtgatgaaaggtaatgccaaaaaagtccgccgtctttataacaacaaggttattgctggctttgcgggggggactgctgatgcctttactctgttcgagttatttgaacgcaagctggaaatgcatcaaggccacctgacgaaagcggctgttgaactagccaaagactggcgcaccgaccgtatgctgcgcaagcttgaagcgttactggcggttgccgatgagaccgcttcgctgatcattactggtaacggtgacgtggttcaacctgaagatgatctgattgccattggctccggtgggccttatgcccaatcggcagcacgtgcgttgttagaaaatactgaattaggtgcgcgggatatcgttgagaaatcactgagtattgcgggggatatttgtatctacaccaaccgcttccaa
>106	N operona: 83	first-last	YPO0108	gene_poz=(601-1629)	cytR	transcriptional repressor	Similar to Escherichia coli transcriptional	/position=115550 - 117778 (116150 - 117178)	/lenght=2229 (1029)	/codons=743 (343)	/complement=true	GC-compoz=48.10495626822158%	/LCI1=1.087719298245614	/LCI2=0.18937621832358673	p_i1=0.21461329819293068	p_i2=0.1500892160334812	/Tai=0.42209141454869414	/Tei=0.23508029443013306	/EEI=2.2055134300654826
tcttcctgcaacaattacgtaatttgctggaggccagccccctcaaagatgaggcgttatggattatggggccagttccggcgttacaagccaaacggggtgggcgctttcgctggcagttattgctacaacatccctcacggcaactgctgcaacggctgattaaaacctctcagccattaatcagtaccttacctcaggcacgcaaagtgaaatggacaatagatgtcgatcctatcgatagttgatatctatacccaaaatcattaacacggtaggtgaacagcgaataaatcccgatgaactgacacgaaagtgattcaggtgaggggatatggcgaaccccttgcagcgtcaagaaaaaggggttcgcccgatcttttattgtctgatcgtcaccacgaagcaatcgtttaccctcctttctgcgagccagttcgaaaaaacctacttacgtcacattttttatgcaaattaggtaacaaattacccccactatctgtatagaatgacggcaagtcagtatttaaccgaaacaacacggccataaaagtctatgagcgcgcttactggctcggagctagagtaaggagaagggcgttggaaaataagaaagaattcacaatgaccacgatgaaagatgttgctgaaatggcaggtgtatcaacagcaaccgtgtctcgcgcgttgatgaaccctgaaaaggtttcaaccgtgacccgacaaaaagtggaacaagccgttttggctgttggttattctcctcatgctttatcccgtaatattaagcgtaatgaatcacgtacgattctggtgatcgtacccgatatcagtgacccattttttgccgatgtcattcagggcattgaacacgcagccgcccagcaaggctatctgatattaattggtgattgcgcacaacaaacccagcaagagcgcacatttgttaatctgattatcaccaaacagatcgatggcatgctgctattaggctctaacctgccttttgatgccagtaaagaagagcagcgaaatttacccccgatggtcatggcgaatgagtttgctcctgagttggagctgccgaccgtacatatcgataacctgaccgccgcttatgaagccgttaactatttgcatgagttgggccataaacgcatcgcctgtatcgccgggccagaaagcctgccgctgagccattatcggttacaaggttatattcaggcactgcgtcgtaatggtattactgtcgataatgactatattatacgcggggatttcagctacgaagcgggggcccaaagctttgcggctcttatggagctgccccacccccccactgcaatattttctcacaatgatgtcatggcagtaggggctatctggcaggcgaagcaattagggttacgtatcccgcaggatgtctcgctggttggctttgatgacttgaagctgtcacagttttgtgaccccccattaactaccgtcgcacaaccccgttaccagattggccagcaagccatgttactcttactggagcaactgcaagggcattcagtacaaagtggctcccgcttgttagataccgaattaatcatcagggaaagtactgctgcgcctaaacactaggcaaatattcaagggttcagtaacatgacggacttattccatcattacgacgcagcgaaacgattgtggcacaaagagattatgtaagccgagggcgctcaggagcgcggcgcaaaagcaccagccggaaaaaacgcagtgctccaatagtatctaaaaccgtgatggcactggctgtcgcgctattagtggtgtttgttggcggcctctattttatcacccacaataaaccgggtgagcttccgctattgccaaatcatgacccacgtaccgggaatgggctaccgccaaaaccggaagaacgctggcgttatattaaagaattggaaaatcgtcagattggcgtacccatgccaacagaaccctctgcagggggtgaagtaaacgccaaaacagagttgaccaatgaacaacgtcagttactggagcagatgcaggcagatatgcgtcaacaaccgacgcaactttctgaggttccctataaccaaggtatgcagcaggtaccacgttcagcggtaaccatcaaaccaccggccaccagtgtacagccgcaaccggtaactccgccgcgtcaaaccactattcctgtacaacctcaag
>107	N operona: 84	first-last	YPO0110	gene_poz=(601-2799)	priA	primosomal protein n'	Highly similar to Escherichia coli primosomal	/position=116931 - 120329 (117531 - 119729)	/lenght=3399 (2199)	/codons=1133 (733)	/complement=true	GC-compoz=52.88767621646203%	/LCI1=1.0883424408014573	/LCI2=0.3614298724954464	p_i1=0.21500780765311017	p_i2=0.5411223469092489	/Tai=0.4830182798180426	/Tei=0.587010112218324	/EEI=1.9173023733093215
gcgacgaacaatcatcgccataaaacaatcatccccataaaataatcatcatcgccataaaacgatcacgacttccgtaaaaggtggttagagtggcaacaaaaaaggcgcccaaggcgcctttttatctgacgggcgataattacttcttcgcacccggcacgctgaaacgtttgttaaagcggtcaacacggccaccagaagcaacatcacgctgcttgccagtgtagaacgggtggcattcgccgcacacgtccaggttcagatcatgaccaacagtagagttgatcttgataacgttaccgcaagagcaagaagcagtaacttgttcgtatttagggtggataccttgtttcatggaaacctctatattaggccgtgtcgctatccagccctgttccgccagacaccacacgattgataaataaccatcgttgataaaataagcaacgatggttaacaggatttgatatcaaaggcggcgaatcatacagaatttgacgaaaccgcgcaatcgaatccgcacattgtgaagtatgcggtgtaaactgttcaatctttttttattcaggccaatctctttattcaggatgacatcatatgtcagttgttcaagtggcattacccgtaccgctggcccgtaccttcgattaccgcttagacagtgccatggcctgccctgtcgtaggggcccgtgtcagtgtgccattcggtaaacgcaaagcgattggtatcgtcgtgggtctcagtgataccagcacctttccgcttgaacaactcaaaaccattgatgccattttagataatcacagcttattcccccctagcctgtggcgcattctctgctgggcaaccgagtattaccattatccgataggtgaagtgctgtttcatgcactgccgatcttgttacgtcaggggagacccgcccaatcagcgcccttatggcaatggtttgtcaccgagcaaggccgcgctacaccaccagaaagcttaaaacgcgcgcccaagcagcagcaagcgcttgctgcattattgcagaaaccggtttatcgccatcaggttaatgaaatggcattaactgaaagtgcattacaggcattacgcagtaaagggttgattgatctacgggcgcaggaagccacaaccaccgactggcgtcacagtttttcggtactgggggaacgcctacggcttaatactgaacaggccaccgccgtcggggctattcgtagcgaagataaccaatttgccgcttggttgctggcaggtgttacgggttcaggtaaaaccgaagtttacctgagcgtgctggaaaacattctagcgcagggccgtcaggccctaattctggtgcctgaaattggcctgaccccacaaaccatcgcccgttttcgtgaacggtttaacgcaccggttgaggttctccattcaggcttgaacgacagtgagcgcttatccgtctggttgcgggcacgtagtggtgaggcggcgattgtgattgggacccgctcagccttgtttacgccgttttcacgccttggcgtcatcattattgatgaagagcatgacagctcttataaacagcaggaaggttggcgttatcatgccagggatttagcggtatttcgcgcccgcgaagagggtattcctatcgtcatggggacggcaactcccgcgcttgagactctgcataacgtccaaatgggtaaataccgccagctaaccctgaccaaacgcgcagggagtgccaaacctgcggcacaacatttgctggatctaaaaggcctgccattgaaagtcggcctctctcaacccctgctgaaacagatgaaaacgcacctgcaagcgggtaatcaggtgattttattcctcaaccgccgtggctatgcacctgccctgttgtgtcacgaatgtggctggattgccgaatgtcagcgctgcgaccactattacacgctgcatcaaaaccaccgtcagttacgttgccaccactgtgacagccaacggcctgtgcctcagcaatgccctaaatgcggatcgactcatctggtctccgttggcgtggggacggaacagttggaaaatgaactggcaccgttatttcctgagacaccaataacccgcattgaccgcgatacgaccagccgtaaaggatcgctggagcaatatctggcggatgttcaccaaggtggtgcacgcattttgattggtacacaaatgttggccaaagggcaccacttccctgacgtcaccttggtggcgctactggatgttgatggcgcgctgttttcagcggatttccgctcagccgagcgctttgcccagctttatacgcaggtctcaggccgggccgggcgggcaggcaagcaaggggaagtgattttacaaactcaccaccccgagcatcccctgctgcaaattctgttacagcagggctacgatgcgtttgccaaacaagcgctagaagagcgtaaaagcgtgtttttaccgccctataccagccatattatcgtgcgcagtgaagatcacgataaccaacaatcagccctcttcctgcaacaattacgtaatttgctggaggccagccccctcaaagatgaggcgttatggattatggggccagttccggcgttacaagccaaacggggtgggcgctttcgctggcagttattgctacaacatccctcacggcaactgctgcaacggctgattaaaacctctcagccattaatcagtaccttacctcaggcacgcaaagtgaaatggacaatagatgtcgatcctatcgatagttgatatctatacccaaaatcattaacacggtaggtgaacagcgaataaatcccgatgaactgacacgaaagtgattcaggtgaggggatatggcgaaccccttgcagcgtcaagaaaaaggggttcgcccgatcttttattgtctgatcgtcaccacgaagcaatcgtttaccctcctttctgcgagccagttcgaaaaaacctacttacgtcacattttttatgcaaattaggtaacaaattacccccactatctgtatagaatgacggcaagtcagtatttaaccgaaacaacacggccataaaagtctatgagcgcgcttactggctcggagctagagtaaggagaagggcgttggaaaataagaaagaattcacaatgaccacgatgaaagatgttgctgaaatggcaggtgtatcaacagcaaccgtgtctcgcgcgttgatgaaccctgaaaaggtttcaaccgtgacccgacaaaaagtggaacaagccgttttggctgttggttattctcctcatgctttatcccgtaatattaagcgtaatgaatcacgtacgattctggtgatcgtacccgatatcagtgacccattttttgc
>108	N operona: 85	first-last	YPO0111	gene_poz=(601-816)	rpmE	50S ribosomal protein L31	Similar to Escherichia coli 50S ribosomal protein	/position=119372 - 120787 (119972 - 120187)	/lenght=1416 (216)	/codons=472 (72)	/complement=false	GC-compoz=49.074074074074076%	/LCI1=1.051643192488263	/LCI2=0.20610328638497655	p_i1=0.1922462967639684	p_i2=0.18421193019316012	/Tai=0.2922373450455783	/Tei=0.2657907371738441	/EEI=3.744100654921367
caaaccattgccataagggcgctgattgggcgggtctcccctgacgtaacaagatcggcagtgcatgaaacagcacttcacctatcggataatggtaatactcggttgcccagcagagaatgcgccacaggctaggggggaataagctgtgattatctaaaatggcatcaatggttttgagttgttcaagcggaaaggtgctggtatcactgagacccacgacgataccaatcgctttgcgtttaccgaatggcacactgacacgggcccctacgacagggcaggccatggcactgtctaagcggtaatcgaaggtacgggccagcggtacgggtaatgccacttgaacaactgacatatgatgtcatcctgaataaagagattggcctgaataaaaaaagattgaacagtttacaccgcatacttcacaatgtgcggattcgattgcgcggtttcgtcaaattctgtatgattcgccgcctttgatatcaaatcctgttaaccatcgttgcttattttatcaacgatggttatttatcaatcgtgtggtgtctggcggaacagggctggatagcgacacggcctaatatagaggtttccatgaaacaaggtatccaccctaaatacgaacaagttactgcttcttgctcttgcggtaacgttatcaagatcaactctactgttggtcatgatctgaacctggacgtgtgcggcgaatgccacccgttctacactggcaagcagcgtgatgttgcttctggtggccgtgttgaccgctttaacaaacgtttcagcgtgccgggtgcgaagaagtaattatcgcccgtcagataaaaaggcgccttgggcgccttttttgttgccactctaaccaccttttacggaagtcgtgatcgttttatggcgatgatgattattttatggggatgattgttttatggcgatgattgttcgtcgcatcaggtcgtctataacccccattcagcacccaacttagcctactcgttatcacgtcgccaattttccctctgcctgaatccatgagatgattaggcataaataataaataaatttaataagttaataatgacgtggaccatttggtgagtttgacacgagagataataggttagcgacgtctaattgttattattaaattttatgacacatacttcgatgattattttgtgcgtaaagaaaaaatggctaagcacaattgttatgctgaaccattttttgtagtgaaagcgttaattatagtgaaaacgttaactgcagtaaaaatattaactgcagtgaaaaggttaactgcagtgaaaaggttaactgcagtgaaaaggttaactgcagtgaaaaggttaattgtagcgaaaaggttaatcttcagctttcaattgatctcttacttttttgaac
>109	N operona: 86	first-last	YPO0112	gene_poz=(601-1056)	-	conserved hypothetical protein	Similar to Escherichia coli hypothetical protein	/position=120148 - 121803 (120748 - 121203)	/lenght=1656 (456)	/codons=552 (152)	/complement=true	GC-compoz=43.42105263157895%	/LCI1=1.1567328918322295	/LCI2=0.08984547461368657	p_i1=0.2597800053748058	p_i2=0.01747665462237506	/Tai=0.3837120770879595	/Tei=0.11572898916013756	/EEI=2.4598304434016423
aaaaaaatcacggtatccattccgttgaaagtgttaaaaatcctcaccgatgagcggacccgccgtcaggtgaataacctgcgccatgctaccaacagtgaattgttgtgtgaggcctttttgcatgcatttactggccagccgctaccgaatgacgaagacctgcgtaaagaacgcagtgatgagatcccggaagccgcgaaaattttaatgcgtgaattgggtgttgaccctgacacctgggaatattgatttccagctaccacctgggttcatgaatcaccgtgaatccaggtggcagaatacacaaaagcacgctaagcgccttggttttgataaaaatgtattatctgtggtagttatctgtatttcccttctttatatttactcataactcaagaatagtcttagctatatcgacatattgtataagaatattctcacataccatccctccatgtatatctcgataaaaaagcatattatcaattattattttactgctacggattattgggatataaccagtttttaaatggttagagatcactcactttccattaaaaaatttgatgtctaatttaatgaatggacttaaatatgaacccaaattatgcgaaaccttccgccgcttttaccgcagcctcttggtcagcgctattaggtggttttgttatcttcctgattggtctgtggaatgcagatatgcaattaaacgagcgaggttattatttcgcggtattgatactcggcctgttctccgccgtttctttgcaaaaaaccgtccgtgacaagctagaaggcctggcaatcacttcaatttattacggtttatgttgggttgcttttatcgtcgccgttctgttgctgtgtatcggcctatggaatgccactttagcactgagtgaaaaaggcttttatggggtgacgttctttatgaccctgtttggtgctattgccgtacaaaagaatacccgcgacagtgcaatgtcttcagatactgaatctgcttcattgttcaaaaaagtaagagatcaattgaaagctgaagattaaccttttcgctacaattaaccttttcactgcagttaaccttttcactgcagttaaccttttcactgcagttaaccttttcactgcagttaatatttttactgcagttaacgttttcactataattaacgctttcactacaaaaaatggttcagcataacaattgtgcttagccattttttctttacgcacaaaataatcatcgaagtatgtgtcataaaatttaataataacaattagacgtcgctaacctattatctctcgtgtcaaactcaccaaatggtccacgtcattattaacttattaaatttatttattatttatgcctaatcatctcatggattcaggcagagggaaaattggcgacgtgataacgagtaggctaagttgggtgctgaatgggggttatagacgacctgatgcgacgaacaatcatcgccataaaacaatcatccccataaaataatcatcatcgccataaaacgatcacgacttccgtaaaaggtggttagagtggcaacaaaaaaggcgcccaaggcgcctttttatctgacgggcgataattacttcttcgcacccggcacgctgaaacgtttgttaaag
>110	N operona: 87	first-last	YPO0113	gene_poz=(601-762)	-	hypothetical protein	No significant database hits	/position=120654 - 122015 (121254 - 121415)	/lenght=1362 (162)	/codons=454 (54)	/complement=false	GC-compoz=29.629629629629626%	/LCI1=1.8113207547169812	/LCI2=0.10754716981132076	p_i1=0.6973013848812459	p_i2=0.030778308509637198	/Tai=0.8011345330580953	/Tei=0.12770047765867348	/EEI=1.1009597443877144
aatattaactgcagtgaaaaggttaactgcagtgaaaaggttaactgcagtgaaaaggttaactgcagtgaaaaggttaattgtagcgaaaaggttaatcttcagctttcaattgatctcttacttttttgaacaatgaagcagattcagtatctgaagacattgcactgtcgcgggtattcttttgtacggcaatagcaccaaacagggtcataaagaacgtcaccccataaaagcctttttcactcagtgctaaagtggcattccataggccgatacacagcaacagaacggcgacgataaaagcaacccaacataaaccgtaataaattgaagtgattgccaggccttctagcttgtcacggacggttttttgcaaagaaacggcggagaacaggccgagtatcaataccgcgaaataataacctcgctcgtttaattgcatatctgcattccacagaccaatcaggaagataacaaaaccacctaatagcgctgaccaagaggctgcggtaaaagcggcggaaggtttcgcataatttgggttcatatttaagtccattcattaaattagacatcaaattttttaatggaaagtgagtgatctctaaccatttaaaaactggttatatcccaataatccgtagcagtaaaataataattgataatatgcttttttatcgagatatacatggagggatggtatgtgagaatattcttatacaatatgtcgatatagctaagactattcttgagttatgagtaaatataaagaagggaaatacagataactaccacagataatacatttttatcaaaaccaaggcgcttagcgtgcttttgtgtattctgccacctggattcacggtgattcatgaacccaggtggtagctggaaatcaatattcccaggtgtcagggtcaacacccaattcacgcattaaaattttcgcggcttccgggatctcatcactgcgttctttacgcaggtcttcgtcattcggtagcggctggccagtaaatgcatgcaaaaaggcctcacacaacaattcactgttggtagcatggcgcaggttattcacctgacggcgggtccgctcatcggtgaggatttttaacactttcaacggaatggataccgtgatttttttgacctgcttgcttttcttgccgtgttcagcgtaagggctgacatactcgccgttccactcagccatgggataccttaaatttgtcggaaaaacacaatgttctgaaaaccggctaattatgcccgattttcactgttctcactaaataaatgtcgattttactggatcaacatcaccgaaatacccttagtgcttacgttgttgctgctctt
>111	N operona: 88	first-last	YPO0114	gene_poz=(601-918)	metJ	transcriptional repressor protein	Similar to Escherichia coli methionine regulon	/position=120952 - 122469 (121552 - 121869)	/lenght=1518 (318)	/codons=506 (106)	/complement=true	GC-compoz=49.37106918238994%	/LCI1=0.8761904761904762	/LCI2=0.3082539682539683	p_i1=0.09958456155280337	p_i2=0.42105609023188606	/Tai=0.3281377811066638	/Tei=0.47895048120869743	/EEI=2.842253568618844
tgctggtcatgacggcaccggcccccccttccaattccgccagcgcccgttggacaacatcacgcgttggattaccacgacgtgaatagtcatgcgtgcgcggctgattaaaatcaataaaattgtaggtactggaaaggtgaatcggggggacaacgcagccgtattgctcgtcatcattcaacccgctacggactgctattgttgcctgtttacgcgtcatattgatttccaccagccgggatcgagaaaatgttacgccagagtagacgcacaaattacggacgtcaatacatctggacatctaaacttctttgcgtatagattgagcaatggaataataaccgctaaaattatagaggctttgtatttaaagtaggtttttatatccaacgtcattagcgttgtagcatagcaacgagtgaactggctcaagtcagtgattcgagcgagtaagagcagcaacaacgtaagcactaagggtatttcggtgatgttgatccagtaaaatcgacatttatttagtgagaacagtgaaaatcgggcataattagccggttttcagaacattgtgtttttccgacaaatttaaggtatcccatggctgagtggaacggcgagtatgtcagcccttacgctgaacacggcaagaaaagcaagcaggtcaaaaaaatcacggtatccattccgttgaaagtgttaaaaatcctcaccgatgagcggacccgccgtcaggtgaataacctgcgccatgctaccaacagtgaattgttgtgtgaggcctttttgcatgcatttactggccagccgctaccgaatgacgaagacctgcgtaaagaacgcagtgatgagatcccggaagccgcgaaaattttaatgcgtgaattgggtgttgaccctgacacctgggaatattgatttccagctaccacctgggttcatgaatcaccgtgaatccaggtggcagaatacacaaaagcacgctaagcgccttggttttgataaaaatgtattatctgtggtagttatctgtatttcccttctttatatttactcataactcaagaatagtcttagctatatcgacatattgtataagaatattctcacataccatccctccatgtatatctcgataaaaaagcatattatcaattattattttactgctacggattattgggatataaccagtttttaaatggttagagatcactcactttccattaaaaaatttgatgtctaatttaatgaatggacttaaatatgaacccaaattatgcgaaaccttccgccgcttttaccgcagcctcttggtcagcgctattaggtggttttgttatcttcctgattggtctgtggaatgcagatatgcaattaaacgagcgaggttattatttcgcggtattgatactcggcctgttctccgccgtttctttgcaaaaaaccgtccgtgacaagctagaaggcctggcaatcacttcaatttattacggtttatgttgggttgcttttatc
>113	N operona: 89	last	YPO0116	gene_poz=(601-3036)	metL	bifunctional aspartokinase/homoserine	Similar to Escherichia coli bifunctional	/position=122809 - 126444 (123409 - 125844)	/lenght=3636 (2436)	/codons=1212 (812)	/complement=false	GC-compoz=52.58620689655172%	/LCI1=1.0933004521167282	/LCI2=0.24270448006576242	p_i1=0.2181561080389387	p_i2=0.2658049690709895	/Tai=0.3795745190132481	/Tei=0.33922447216389057	/EEI=2.416536056008947
gggccgatttagtggtgcactcctgtaccaaatatctcaatggtcactctgatgtggtggctggtgctgttattgcgaaagatccagaactggttgtcgagctggcatggtgggcaaataatattggtgtaaccggtgctgcgtttgacagctatctactccttcgtggtttacgcacgttatcaccacgcatggctcaacagcagcgtaacgcggatgacattgtgcgttatttacagcaacagcctttagtgaaaaagctgtatcatccttccctgccacaacatcccggccacgaaatagcctgccgtcagcaatcaggttttggtgcaatgctcagttttgagctggatggtgatgagcaggtcatgcgccgtttcctttctgcccttgagctatttaccttggcagagtctttgggggggtagaaagcctgatctcccatgcagcgaccatgacccacgcgggtatggcggcagaggcgcgtattgccgcaggcattactgatagtttgttgcgtatttccgtgggtattgaagacagtgaagatttgattgctgatttggaccacgcgttccaattggcagtaacgaggtaagcatgaatgcaacagcggtagcagcggcggcaacgggccgtcaactgcataaatttggtggcagtagccttgcggatgtgaagtgttatctacgggtggctaatattatggccaactacagtcaccccggcgatctcatggtggtgtctgctgccgggagcacgacaaaccagttgatcagttggttgaaactcagtcaaaacgaccgtctttctgctcatcaggtacagcaaagtctgcgtcgttatcaacacgatctgatcaatggcttattgcctccagaaatggcagagccattaatcagtgagtttattcatgatttagagcgcctggcgggcttgctggataataaaattgatgatgtgatttatgctgaagtggttggtcatggtgaaatttggtcagcccgcttgatgtctgcgctactgaataagttggatatggatgccgtctggcttgacgcccgccgtttcctacgtgcagagcgtgcagcgcaaccacaaattgatgaaagccgctcttatccgttactgcaacaattaatggcccaacaccctcaccagcgtttggtggtgactggttttatctcgcgcaatgaggcgggtgaaacggtcttgcttggccgtaatggcagtgactattcggcgacgcaggtcggggcattggccggggccgagcgtgtcaccatctggagtgatgttgccggggtgtacagtgccgatccacgtaaagtgaaggacgcttgcctgctaccattattgcggttggatgaagccagtgaactggcccgcctggcagcaccggtgttacatacccgcacattacaaccggtttctggtagtgacatcgatttgcaattacgttgcagttatcagccggagcaggggtcaacccgtattgaacgtgtgctggcttcgggattgggtgccaagatagtgaccagccacgatgatgtttgcctgattgaattgcagattgccagtcaccatgatttctcgttggcgcagaaagagatcgatctactgctcaaacgtgcgcaaatcaaaccactggcgaccggtattcacccagatcgtaacctgctgcaactttgctatacctcagaagtggttaacagcgccttacgggtgttggaagatgccgctctgccggggaaactctctctgcgcgaagggctggcattggtcgcactggtgggggcgggggtgagcaagaacccacttcacagtcaccgtttctaccaacaactgaaagatcagccagttgagtttgtctggcaggccgaagacggtatcagtatggtggccgtcctgcgtcttgggccgactgagcacctgattcaagggttgcaccagtcgttgttccgggcggaaaaacgtattggtctgatgctgtttggcaaaggcaacattggtgctcgctggttggagctgtttgcccgtgagcagaaaagtctttcggcccgcagtggttttgaatttgtgctagccggggtggtcgatagccgccgtagtctgctgagttacgatggtttggatgccagccggacgctggcattttacaacgatgaagccaaagaacaggatgaagaatccctgttcttgtggatgcgtgcccacccgtttgacgacctggtggtgttggatgtgaccgccagcccgtcacttgcagaacaatatctggattttgccagttatggtttccacgttatcagcgcgaacaaattagcgggggcttcaagcagcaataattaccgccaaatccgcgatgcgtttgcgaaaactggccgccactggttgtataacgccacggtaggcgcggggttaccggttaaccatacggtgcgcgatctgcgtgacagtggcgacagtattttagcgatcagcggtattttctctggcacgctgtcttggttattcctgcaatttgatggctcagtaccttttaccgagctggtagaccaagcctggcagcaaggtttgaccgagcctgatccaagggttgatctctctggtcaggatgtaatgcgtaagttggtgattttagcccgtgaagcgggttacgacatcgaaccgaatcaggtgcgggtggagtcgttggtgcctgctggcgcagagagtgggtcggttgatcaattctttgaaaacggcgaggcattaaatcagcaaatgattcagcgtttagaagccgcgaaggagatgggcttggtattacgctacgtggcacgctttgatgctaatggtaaagcgcgggtgggcgttgaagcggtacgtaccgatcatccgttggcttctttgctaccgtgcgataatgtttttgctattgagagccgctggtatcgcgataatccgttggtgattcgcggcccaggcgctggccgtgatgtgaccgctggggcgattcaatctgatttaaaccgcctatcacaactgttgtaatccgctgttattcgcctcttctgttctgcgcaggagaggcgcatcccccgttactcgccaatatgaatttttcacgcattgcgtgtgaatattaatcatcaccctaaacttatttaaacattgacactttagccaacttccgtcattttctatttagacgtctaaacgtatagacgctcataaataatgacaaataacatcagccgtcataatggcaatggagtaacagggtatgagtttttttcacgcaaaccagcgagaagcgctgaaccagagtctgtctgagctacaaggtcagattaatgtttcttttgagttcttcccgccgcgcaccagcgagatggaggataccctgtggagctcgattgatcgtcttagcacgttgaaacctaaatttgtttccgtgacctatggggcgaactcgggtgagcgtgaccgtactcacagcatcatcaaagggattaaggagcgcacaggcctggaagctgcgccgcatctgacctgtattgatgcttctccgactcagttgcgtgatatcgcgattgactactggaatagcggtatccgacatatcgttgccttacggggtgatttgccgcc
>114	N operona: 90	first-last	YPO0117	gene_poz=(601-1485)	metF	5,10-methylenetetrahydrofolate reductase	Similar to Erwinia carotovora	/position=125477 - 127561 (126077 - 126961)	/lenght=2085 (885)	/codons=695 (295)	/complement=false	GC-compoz=49.94350282485876%	/LCI1=0.9410430839002267	/LCI2=0.16417233560090708	p_i1=0.13038066843261398	p_i2=0.10400712528522521	/Tai=0.4240449490881145	/Tei=0.1936064127567027	/EEI=2.2127752990077663
aaccgaatcaggtgcgggtggagtcgttggtgcctgctggcgcagagagtgggtcggttgatcaattctttgaaaacggcgaggcattaaatcagcaaatgattcagcgtttagaagccgcgaaggagatgggcttggtattacgctacgtggcacgctttgatgctaatggtaaagcgcgggtgggcgttgaagcggtacgtaccgatcatccgttggcttctttgctaccgtgcgataatgtttttgctattgagagccgctggtatcgcgataatccgttggtgattcgcggcccaggcgctggccgtgatgtgaccgctggggcgattcaatctgatttaaaccgcctatcacaactgttgtaatccgctgttattcgcctcttctgttctgcgcaggagaggcgcatcccccgttactcgccaatatgaatttttcacgcattgcgtgtgaatattaatcatcaccctaaacttatttaaacattgacactttagccaacttccgtcattttctatttagacgtctaaacgtatagacgctcataaataatgacaaataacatcagccgtcataatggcaatggagtaacagggtatgagtttttttcacgcaaaccagcgagaagcgctgaaccagagtctgtctgagctacaaggtcagattaatgtttcttttgagttcttcccgccgcgcaccagcgagatggaggataccctgtggagctcgattgatcgtcttagcacgttgaaacctaaatttgtttccgtgacctatggggcgaactcgggtgagcgtgaccgtactcacagcatcatcaaagggattaaggagcgcacaggcctggaagctgcgccgcatctgacctgtattgatgcttctccgactcagttgcgtgatatcgcgattgactactggaatagcggtatccgacatatcgttgccttacggggtgatttgccgccaaacagcggaaaacccgaaatgtatgcctgcgatttggtgggtttgctaaaagatgtgggtgattttgatatctccgtggcggcgtacccagaaattcatccagaagcgaaaagcgcccaagctgacttgatcaatctgaaacgtaagattgatgcaggtgctaaccgggccatcacccaatttttctttgacgttgagagttacctgcgttttcgtgaccgctgtgttgccaccgggattgacgttgagatcgtaccgggcattttgccggtttctaattttaagcagttacagcgttttgccaccatgaccaatgtgcgggtcccaaattggatgacatctatttttgacggtctggataatgacccagagacgcgcaaaatggtgggggcatcggtcgcgatggacatggtgaagatcctcagccgcgaaggggtgaaggatttccatttttatacgttgaaccgggctgagttgagttatgcgatttgtcatacccttggggtgaggccttagttttttaaaggggggaaacggttttaatctcctggtggtttggtggtttggtggtttggtggtttggttctggtgatcgggttcggttgttatggctttacggctcacctggcctccgatgaaccaaccgccaatggggccataagtgcactgaaccccaaaacttggacatctgctttactgcttttctacctgagtccggtattctgccggactcattccgcctgttttcaggctaatgcgctctgtattgtaataatggatatattctacaatgtcacgctttaaaactgtggctgaatcgtacttcttacggtgatacatctcggctttcaggtgactgaagaaattttccatcactgcattatctaaacaattgcctttgcgtgacatactttgccttatccccgcctcgacaagcattgagcgccacatcggcgttcggtaatgccagccctgatcgctgtgcaacatcaggccttcttttctccctttcactttcagcgctttttccagcgtcttgcacgtcaggattaatgctgctctttctgacatatgccaagaaataatctcattattaaacaggtcttgtatcaccga
>115	N operona: 91	first-last	YPO0118	gene_poz=(601-1386)	-	transposase for insertion sequence IS1661	Similar to Escherichia coli insertion sequence	/position=126539 - 128524 (127139 - 127924)	/lenght=1986 (786)	/codons=662 (262)	/complement=true	GC-compoz=46.43765903307888%	/LCI1=0.9629629629629629	/LCI2=0.1931034482758621	p_i1=0.14175328736262605	p_i2=0.15747409980222615	/Tai=0.6437714395849198	/Tei=0.24172668982200354	/EEI=1.48482544283847
ctttttatccatgatctggaggttcggttcaatgaaacaccctttttcaacccgcctagcggcggttcaacattacctttcaggaaaggccactctgcgggaaaccgcacgtcaattcagtgttggcaaatcccctcttacgcgttggatccgagcttttcgccgtcaaggtgaggctggactggagcaccatctttccagaacttatactccagaattcaggctttgcgttgtccgctatatgatggcaaacagatgtagcgctgccgatgcttctgctcattttaacattcccaacgagacgattatccaaaactggatgaaacgttatcgagagggaggaaaagaagcgcttaacccatcgaaaacgggtcctactatgccaaaagataaatatgagcacgattcaaaaccgttcagcgagatgacgcatgcggagctagagaaagaacttgagtatctgcgcgcggaaaacgcttatctaaaaaagcggaaagccctgagagaagaaaaggcactcagggagcagcagaaaaaaccagaatagttcaagcactgacagcagaacatcgactttcttgcctactgtgtgccgcaaaattggcacgcagtacatactattatcatgcatcgaaaccggacggtgtaattgatgactatgcagatgcggtaaaagcgattggcgccctaagcagacgacacgcacagcgctacggttatcgccggatgacggtcgcactgagaaaagaagggttcacactgaatcacaaaacggtgcgaaaactgatgaatcagcacgggttactcagcctcattcggcggaaaaaatatcgctcctatagggccgatggtggccgggcatccgataatctattggctcgtaattttacatccgaaatcagtggattgaagtggtgtacagatgtcacagagttccgagttggagcacagaagctgtatttgtcggtgatacaagacctgtttaataatgagattatttcttggcatatgtcagaaagagcagcattaatcctgacgtgcaagacgctggaaaaagcgctgaaagtgaaagggagaaaagaaggcctgatgttgcacagcgatcagggctggcattaccgaacgccgatgtggcgctcaatgcttgtcgaggcggggataaggcaaagtatgtcacgcaaaggcaattgtttagataatgcagtgatggaaaatttcttcagtcacctgaaagccgagatgtatcaccgtaagaagtacgattcagccacagttttaaagcgtgacattgtagaatatatccattattacaatacagagcgcattagcctgaaaacaggcggaatgagtccggcagaataccggactcaggtagaaaagcagtaaagcagatgtccaagttttggggttcagtgcacttatggccccattggcggttggttcatcggaggccaggtgagccgtaaagccataacaaccgaacccgatcaccagaaccaaaccaccaaaccaccaaaccaccaaaccaccaggagattaaaaccgtttcccccctttaaaaaactaaggcctcaccccaagggtatgacaaatcgcataactcaactcagcccggttcaacgtataaaaatggaaatccttcaccccttcgcggctgaggatcttcaccatgtccatcgcgaccgatgcccccaccattttgcgcgtctctgggtcattatccagaccgtcaaaaatagatgtcatccaatttgggacccgcacattggtcatggtggcaaaacgctgtaactgcttaaaattagaaaccggcaaaatgcccggtacgatctcaacgtcaatcccggtggcaacacagcggtcacgaaaacgcaggtaactctcaacgtcaaagaaaaattgggtgatggcccggttagcacctgcatcaatcttacgtttcagattgatcaagtcagcttgggcgcttttcgcttctggatgaat
>116	N operona: 92	first-last	YPO0119	gene_poz=(601-1116)	-	insertion element DNA-binding protein	Similar to Escherichia coli insertion element IS1397	/position=127378 - 129093 (127978 - 128493)	/lenght=1716 (516)	/codons=572 (172)	/complement=true	GC-compoz=47.86821705426357%	/LCI1=0.9415204678362573	/LCI2=0.22475633528265104	p_i1=0.1306233235437982	p_i2=0.22483582481194153	/Tai=0.6415996962291078	/Tei=0.30235224233074737	/EEI=1.5387385129890636
gtggtcaccaacaatctgaacgttgccacattgctgaccgccaaagaagactttcgccttattctggcgggaggcgaggtccgcactcgcgatggtgggattattggcgaagcgaccctggattttatttctcaattccgtcttgattacggcatcctcggtatcagtggtattgatatggacggttcattactggagtttgattaccatgaagtgcgcaccaagcgagcgattattgagaactcccgttgtgtgatgttggtaaccgaccattctaaatttggccgtaacgcgatggtgaatttagggaacatgaatctgatcgattatctgtttaccgatcaacagccaccagccagtgtgatgaaaatcattgagcagcatgaggttcaattggagctttgttagcgttttggtttgatcttggtggtttggatcgggttaggtgatcgggttcggtgatttgagtcggtgatcgggttcggttgttatggctttacggctcacctggcctccgatgaaccaaccgccaagggggccataagtgcactgaaccccagatcttggatctttttatccatgatctggaggttcggttcaatgaaacaccctttttcaacccgcctagcggcggttcaacattacctttcaggaaaggccactctgcgggaaaccgcacgtcaattcagtgttggcaaatcccctcttacgcgttggatccgagcttttcgccgtcaaggtgaggctggactggagcaccatctttccagaacttatactccagaattcaggctttgcgttgtccgctatatgatggcaaacagatgtagcgctgccgatgcttctgctcattttaacattcccaacgagacgattatccaaaactggatgaaacgttatcgagagggaggaaaagaagcgcttaacccatcgaaaacgggtcctactatgccaaaagataaatatgagcacgattcaaaaccgttcagcgagatgacgcatgcggagctagagaaagaacttgagtatctgcgcgcggaaaacgcttatctaaaaaagcggaaagccctgagagaagaaaaggcactcagggagcagcagaaaaaaccagaatagttcaagcactgacagcagaacatcgactttcttgcctactgtgtgccgcaaaattggcacgcagtacatactattatcatgcatcgaaaccggacggtgtaattgatgactatgcagatgcggtaaaagcgattggcgccctaagcagacgacacgcacagcgctacggttatcgccggatgacggtcgcactgagaaaagaagggttcacactgaatcacaaaacggtgcgaaaactgatgaatcagcacgggttactcagcctcattcggcggaaaaaatatcgctcctatagggccgatggtggccgggcatccgataatctattggctcgtaattttacatccgaaatcagtggattgaagtggtgtacagatgtcacagagttccgagttggagcacagaagctgtatttgtcggtgatacaagacctgtttaataatgagattatttcttggcatatgtcagaaagagcagcattaatcctgacgtgcaagacgctggaaaaagcgctgaaagtgaaagggagaaaagaaggcctgatgttgcacagcgatcagggctggcattaccgaacgccgatgtggcgctcaatgcttg
>117	N operona: 93	first	YPO0120	gene_poz=(601-1359)	glpR	glycerol-3-phosphate repressor protein	Similar to Escherichia coli glycerol-3-phosphate	/position=128086 - 130044 (128686 - 129444)	/lenght=1959 (759)	/codons=653 (253)	/complement=true	GC-compoz=49.143610013175234%	/LCI1=1.0158730158730158	/LCI2=0.24113756613756607	p_i1=0.17106105446460096	p_i2=0.26217198836777617	/Tai=0.39231051450771315	/Tei=0.33595478953099855	/EEI=2.3494504027473972
gcagccaggctgggccgttaacgctaagcgtgatggtgttgtgtattgccatctatattctgatgctcattacgggggatatggcggtaatgtcctggctggcatggccctataacagcagccagtatctacaaatctggcgttgggtcagccatgccttcttgcacttttcactgctgcacatcctgtttaacctgatgtggtggtggtatctgggcgggcagatggaaaaacggcttggcaccagcaaattgctggtattaactatcgtctcagccgtcttcagtggctgggggcaatcactcttcagcggtgccaactttggtggtctatcaggtgtggtttacgccttaatgggctatgtctggctgaccggtgaacgcgcacccgagcgtggtatctcactgccccgtggcttgatggctttttctgtgctctggctgatagccgggtatttcgatattttaggcttgtcgattgccaatgcagctcatgtttctggtttaattattgggctactaatggcattttgggatacgcgcaacagcgcgagaaccgtacaataactgcctggccaaccaggcgcattaggggattatcgtgaagcaaacgcagcggcatgatgcgattattgagctggtacgcctacaaggttatgtcagcactgaagagttagtggaacattttgccgttagcccgcaaaccattcggcgtgacttaaatgagctggccgatcaaaacaaaattcatcgtcatcatggtggggcggcgctaccgtccagttcggtcaacgcggcttataacgatcgtaaagtgatgtggtcggaagaaaaggcgcggatcgcccaacgcgttgctagccagatcccagatggtgccacgctatttattgatattggcaccacacccgaagcggtcgctcatgcgctgatgaatcataaaggtctgcgagtggtcaccaacaatctgaacgttgccacattgctgaccgccaaagaagactttcgccttattctggcgggaggcgaggtccgcactcgcgatggtgggattattggcgaagcgaccctggattttatttctcaattccgtcttgattacggcatcctcggtatcagtggtattgatatggacggttcattactggagtttgattaccatgaagtgcgcaccaagcgagcgattattgagaactcccgttgtgtgatgttggtaaccgaccattctaaatttggccgtaacgcgatggtgaatttagggaacatgaatctgatcgattatctgtttaccgatcaacagccaccagccagtgtgatgaaaatcattgagcagcatgaggttcaattggagctttgttagcgttttggtttgatcttggtggtttggatcgggttaggtgatcgggttcggtgatttgagtcggtgatcgggttcggttgttatggctttacggctcacctggcctccgatgaaccaaccgccaagggggccataagtgcactgaaccccagatcttggatctttttatccatgatctggaggttcggttcaatgaaacaccctttttcaacccgcctagcggcggttcaacattacctttcaggaaaggccactctgcgggaaaccgcacgtcaattcagtgttggcaaatcccctcttacgcgttggatccgagcttttcgccgtcaaggtgaggctggactggagcaccatctttccagaacttatactccagaattcaggctttgcgttgtccgctatatgatggcaaacagatgtagcgctgccgatgcttctgctcattttaacattcccaacgagacgattatccaaaactggatgaaacgttatcgagagggaggaaaagaagcgcttaacccatcgaaaacgggtcctactatgccaaaagataaatatgagcacgattcaaaaccgttcagcgagatgacgcatgcggag
>118	N operona: 93	middle	YPO0121	gene_poz=(601-1437)	glpG	probable membrane protein	Similar to Escherichia coli hypothetical protein	/position=128879 - 130915 (129479 - 130315)	/lenght=2037 (837)	/codons=679 (279)	/complement=true	GC-compoz=50.29868578255675%	/LCI1=1.0839328537170263	/LCI2=0.32422062350119923	p_i1=0.21222185058463297	p_i2=0.45822372752566826	/Tai=0.5006410233314474	/Tei=0.5124013547731014	/EEI=1.860161825264818
ctgataaatcgccctgagaaaaatttatccacgatacggtttaccaacacaactttttatcaatgataatgtgtcattctggtaaaccgtaatctcttattcgtcgcggaggcctctctgaaaggctggcaaccgattaataaccactttgttttatgggtctttattggcgataatatggatctttattgacgataaattgattacaatggcgctcttgcgtattcaatcgtcattaagggtcatcagcagtatggaacaatttgaagcaaccagtgttgagcaggcttatctccgttggaaagagggtaaaaccgcattggtcgatatccgcgatccacaaagttacgaagccggtcatgcaccgggcgccttccatctgaccaacagcagcctgcacacttttatgcagcaaacggattttgatcaacccgtgatggtgatgtgctatcacggtaatagcagcaaaggtgccgctcaatacttactgcaacaaggctttgatgtggtttacagtattgatggcggttttgaagcctgggccagaagctatccgcaagacataaccagtgaatctcgttagacggtaaataaaataatatgactcgagtgatagtaatctctaacctacgtctggcgcaggcctttgtggattatatggccacccaccatgtggcattagaaatccggccagacgctcaaggcgttgaaatctggttggccgatgatgagcaactttctgccgtccaacatgagttggagcaatttctactggatccacttaatccacgctatcaggccgccagttggcaagctgggaatgtgaattcaaatctgccctatcagcgtttttcttacctccaaacattacgcagccaggctgggccgttaacgctaagcgtgatggtgttgtgtattgccatctatattctgatgctcattacgggggatatggcggtaatgtcctggctggcatggccctataacagcagccagtatctacaaatctggcgttgggtcagccatgccttcttgcacttttcactgctgcacatcctgtttaacctgatgtggtggtggtatctgggcgggcagatggaaaaacggcttggcaccagcaaattgctggtattaactatcgtctcagccgtcttcagtggctgggggcaatcactcttcagcggtgccaactttggtggtctatcaggtgtggtttacgccttaatgggctatgtctggctgaccggtgaacgcgcacccgagcgtggtatctcactgccccgtggcttgatggctttttctgtgctctggctgatagccgggtatttcgatattttaggcttgtcgattgccaatgcagctcatgtttctggtttaattattgggctactaatggcattttgggatacgcgcaacagcgcgagaaccgtacaataactgcctggccaaccaggcgcattaggggattatcgtgaagcaaacgcagcggcatgatgcgattattgagctggtacgcctacaaggttatgtcagcactgaagagttagtggaacattttgccgttagcccgcaaaccattcggcgtgacttaaatgagctggccgatcaaaacaaaattcatcgtcatcatggtggggcggcgctaccgtccagttcggtcaacgcggcttataacgatcgtaaagtgatgtggtcggaagaaaaggcgcggatcgcccaacgcgttgctagccagatcccagatggtgccacgctatttattgatattggcaccacacccgaagcggtcgctcatgcgctgatgaatcataaaggtctgcgagtggtcaccaacaatctgaacgttgccacattgctgaccgccaaagaagactttcgccttattctggcgggaggcgaggtccgcactcgcgatggtgggattattggcgaagcgaccctggattttatttctcaattccgtcttgattacggcatcctcggtatcagtggtattgatatggacggttcattactggagtttgattaccatgaagt
>119	N operona: 93	last	YPO0122	gene_poz=(601-984)	-	conserved hypothetical protein	Similar to Escherichia coli GlpE hypothetical	/position=129733 - 131316 (130333 - 130716)	/lenght=1584 (384)	/codons=528 (128)	/complement=true	GC-compoz=47.65625%	/LCI1=1.041994750656168	/LCI2=0.2286089238845145	p_i1=0.18643011226351205	p_i2=0.2334979773863797	/Tai=0.44050798390759327	/Tei=0.3101481796477418	/EEI=2.1293512993297643
taaattcgcgcatttcgacgaaatttttgttgataaattgctcactcatccacaagttcccgaactcatccggaccagcccgttaacacaacgggaatggcaagtattgggactgatctattctggctacagtaatgatcaaatagccaatgaactggatgtcgcggccaccacgataaaaacgcatatccgtaatttgtatcaaaaattgggcgtcgctcaccggcaggaagccgtacaacaagcccaacgtttattgcagatgatgggatatgtctaacgggcgcacacgtgtttgatgatatgaccatgagagggtggctcggaccaggcgacagtttaaataagtttaacaatcagtcgattaaaataagaccattcttgtataaagccagagatggctgataaatcgccctgagaaaaatttatccacgatacggtttaccaacacaactttttatcaatgataatgtgtcattctggtaaaccgtaatctcttattcgtcgcggaggcctctctgaaaggctggcaaccgattaataaccactttgttttatgggtctttattggcgataatatggatctttattgacgataaattgattacaatggcgctcttgcgtattcaatcgtcattaagggtcatcagcagtatggaacaatttgaagcaaccagtgttgagcaggcttatctccgttggaaagagggtaaaaccgcattggtcgatatccgcgatccacaaagttacgaagccggtcatgcaccgggcgccttccatctgaccaacagcagcctgcacacttttatgcagcaaacggattttgatcaacccgtgatggtgatgtgctatcacggtaatagcagcaaaggtgccgctcaatacttactgcaacaaggctttgatgtggtttacagtattgatggcggttttgaagcctgggccagaagctatccgcaagacataaccagtgaatctcgttagacggtaaataaaataatatgactcgagtgatagtaatctctaacctacgtctggcgcaggcctttgtggattatatggccacccaccatgtggcattagaaatccggccagacgctcaaggcgttgaaatctggttggccgatgatgagcaactttctgccgtccaacatgagttggagcaatttctactggatccacttaatccacgctatcaggccgccagttggcaagctgggaatgtgaattcaaatctgccctatcagcgtttttcttacctccaaacattacgcagccaggctgggccgttaacgctaagcgtgatggtgttgtgtattgccatctatattctgatgctcattacgggggatatggcggtaatgtcctggctggcatggccctataacagcagccagtatctacaaatctggcgttgggtcagccatgccttcttgcacttttcactgctgcacatcctgtttaacctgatgtggtggtggtatctgggcgggcagatggaaaaacggcttggcaccagcaaattgctggtattaactatcgtctcagccgtcttcagtggctgggggcaatcactcttcagcg
>120	N operona: 94	first-last	YPO0123	gene_poz=(601-3312)	malT	maltose regulon positive regulatory protein	Similar to Escherichia coli positive regulator of	/position=130437 - 134348 (131037 - 133748)	/lenght=3912 (2712)	/codons=1304 (904)	/complement=true	GC-compoz=51.06932153392331%	/LCI1=1.11812476928756	/LCI2=0.24935400516795866	p_i1=0.234160945050132	p_i2=0.2813171140822588	/Tai=0.4342906778802057	/Tei=0.3531854026740329	/EEI=2.12379451478554
ccgctaacagcgcgtccaccgtgtcataccaacccagattaattaggttattagctgtcaaacgaccaattaaaaactccatcgaaatgtagttgacatggcgttgtacattttttggtttgctcggtgcgggctgagcagataactgttcggctaacgcagcgctgacagcttcccaccattgatacggggtcatttgctgagcggaggttaagccaaagcgctgccactggcgagtcagggcggccagaaaatcgtcctttttaagcataggctgtgacatagggaggtctctatcctgtgaatgggtaattttacccgtatcctgccaatgagtactggcaagagcatcatcccgatgagggattagctggggaggagccgcagggcgtagctaaaattgtgatccgtagcaacttacagccataggaaacattaacgctattgcattaatacaaccattatcagaccttagcagtgatgattaattacggggctaaaaataattactcttatgaatgcctgtcactttttccgacatattgatacgttaacccttggggatttttctaaccaaatatcttttccagcggacacagaatgctgattccatccaaactgagccgcccggtacggctgcaaaataccgtagtacgtgaccgcctgctggttaaattatccagtgccgctaactatcggctgacgttaattaactgtccggcagggtacggtaaaacgacgctcatcgcccagtgggcagccgatcaatccaacctcggttggtattctctggatgaaagcgataaccaatcagaacgctttgccacctatctgatcgcggccatacaattagcgactggtggacattgcagcaaaagtgaagcactcagtcaaaaacatcaatatgccaatctctcggcgttgttctcgcaattatttattgagctgtccaattgggacggccccctttatctggtcatcgatgactatcatctgattaccaatgacgctatccatgaagcgatgcgttttttcttgcgccaccagccggaaaacctgacgctgatcatactctcccggaccttgccatcgctgggtattgctaacctgcgagtgcgtgatcaactgctggaactggggatgcagcaactggcgttcaatcatcacgaggcgcagcaattctttgaatgccgactgtcttcgccactggagcaaggtgacagtagccgcctgtgtgatgaagtcgaaggttgggtaaccgcactgcaactgattgccttgtcatcacgccaacccaattcctcagcacaaaaatcggctaagcgcctggctggtctcaatgccagccatctgtcggattatctggtcgatgaagtcctggatcaggtagatagtaaggcccgtgcttttctactgcgttgctctgtattacgctcgatgaacgatgccctgattgttcgcctgaccggtgaagacaacgggcaacaactgttggaagagctggaacgtcagggtttgtttattcatcgtatggatgacagtgctgaatggttctgtttccatcccttatttgccaccttcctacgccagcgttgccagtgggaattagccttggaactgccggaattacatcacgcggcggcagagggctggatggcacttggctatccggcggaggctatccaccacgctttagccgccggtgacgtcggcatgctacgcgatatcttgttgcaacatgcctggtcgttattccaccacagcgaattggcgttgttggaacagtgcctgacggccctaccgtatccgctcttagtccagaacccggaactggccttactacaagcctggctggcacaaagtcagcaccgctacagtgaagtgaatactctgcttgagcaggcagaattagccatgcaagaacgtaagatcccggtagatgaaatcttacgcgctgagtttggtgcgttgcgcgctcaggtggctatcaacgcgggtaagccggatgaagcggaaaaattggcgaccgatgcgctaaaatatctgccaatggcgcactattacagccgaattgtcgccacctccgtgactggcgaagtccatcattgtaaaggggaactggcccgcgccctaccgatgatgcagcaaaccgaacaaatggcccgccgccatgaagcctatcactacgccttatgggcattactgcaacaaagtgaaatcctgattgctcaggggttcctgcaagccgcttatgagacccaagagaaagccttcgaattaatacgtgaacagcatcttgagcaactgccaatgcatgagttcctgctgcggatccgctcccaggtattatggtcatggtcacggctggatgaggcagaagaagcggcccgtaaaggggtcgagattctggctaactatcagccacaacagcaattacagtgtctggcgatgctggcgaagtgttcactggcccgtggcgatctggataacgccaacgtgtatattcagcgctgtgaagccctgcaacatggtagccagtatcaccttgattggataaccaatgcggataaaccacgggtgatccattggcagatgaccggggataaggtggccgcggcaagctggctacgccagacagaaaaaccgggcatggcggataaccacttcttgcagggccagtggcgcaatattgccagagtacagataatactgggccgttttgatgaagctgaagtggtcttagatgaactcaatgagaatgctcgccgcttacgcctgaccagtgacttaaaccgtaacttgctgttaagcaacacgctttattggcagacagaacgcaaaggtgaggcacagaaagcgctgattgaatcactgaccttagccaaccgtaccggttttatcagtcattttgtgattgaaggtgaagccatggcgcaacaactgcgccaactgatccaactcaatgccttacctgaattagaacaacaccgcgcgcagcgtattttgaaggatattaaccagcaccatcggcataaattcgcgcatttcgacgaaatttttgttgataaattgctcactcatccacaagttcccgaactcatccggaccagcccgttaacacaacgggaatggcaagtattgggactgatctattctggctacagtaatgatcaaatagccaatgaactggatgtcgcggccaccacgataaaaacgcatatccgtaatttgtatcaaaaattgggcgtcgctcaccggcaggaagccgtacaacaagcccaacgtttattgcagatgatgggatatgtctaacgggcgcacacgtgtttgatgatatgaccatgagagggtggctcggaccaggcgacagtttaaataagtttaacaatcagtcgattaaaataagaccattcttgtataaagccagagatggctgataaatcgccctgagaaaaatttatccacgatacggtttaccaacacaactttttatcaatgataatgtgtcattctggtaaaccgtaatctcttattcgtcgcggaggcctctctgaaaggctggcaaccgattaataaccactttgttttatgggtctttattggcgataatatggatctttattgacgataaattgattacaatggcgctcttgcgtattcaatcgtcattaagggtcatcagcagtatggaacaatttgaagcaaccagtgttgagcaggcttatctccgttggaaagagggtaaaaccgcattggtcgatatccgcgatccacaaagttacgaagccggtcatgcaccgggcgccttccatctgaccaacagcagcctgcacacttttatgcagcaaacggattttgatcaacccgtgatggtgatgtgctatcacggtaatagcagcaaaggtgccgctc
>122	N operona: 95	last	YPO0126	gene_poz=(601-2697)	malQ	4-alpha-glucanotransferase	Similar to Escherichia coli	/position=135883 - 139179 (136483 - 138579)	/lenght=3297 (2097)	/codons=1099 (699)	/complement=false	GC-compoz=51.21602288984263%	/LCI1=1.0358166189111748	/LCI2=0.25248328557784144	p_i1=0.18274462193873184	p_i2=0.2886639939558751	/Tai=0.42538779234419166	/Tei=0.3597975945602876	/EEI=2.1680354954395726
gttaaagatcgtctgaaagtggtgtttatccccgactatcgtgtttctgtcgccgaattgatgatccccgcagcagatgtatctgaacagatatccacagcaggcaaagaagcctcgggtaccggcaacatgaaaatggcgctaaatggggcgttgacggtcgggacgctggacggtgctaacgttgaaatcgccgaacaagtgggcgatgagaatatctttatctttggtcacacggttgatcaagtgaaagccattctggcgaaggggtatcagccaaagaaatacgtgaaagcagacccacatctgaaaagtattctggatgaattggccagtggtgcgttcagtcagggtgataagcaggcatttgacatgatgttgcacagcttattagaggggggcgacccttatctggtattggctgactttgcctcctactgccaggcgcagaaacaaattgatgcgctgtaccgtgataaggatgagtggacccgccgtgccattcttaacaccgcccgagtcgggatgttcagctctgaccgttctattcgcgattatcaacagcgaatttggcaagccaaacgttaaggagaagactgcatggatcgtaaatcgctcgatcaagcagcaacactggcagggatagctgccagttacattaatgcgcatggtaaaccgcaggcgacgttagcggaaaccaaagagcagttgttggcggccatggggcgttctcttggtgctcatgacactcagacagcgaatacccctttgccggtcgttaaagtgtttacgtttggtagcccgatgcaattgccaatggccggttctggcgattatcactggcagttacagactgagaacggtgagctgcatcaggggcgtatcagtgcgaaaaaaacgctgacattgccggcctctttgccgctgggttatcaccgtttgatattggaacaagatttacagcagtggcagtgttcaatcatcgtggcaccgaaacgctgctatgagcctgatgctttgctgcagggaaaaaaactgtggggggcttgcgtacaactgtataccctgcgttccgagcataattggggtatcggtgactttggtgatttaaagcagatgttagagcaggtcggtgagcgtggtgggtcctttatcggtttaaaccctatccatgcgttatatccggccaacccgcatagtgctagcccttacagcccgtcatcccggcgctggttgaatgtgatttatatcgacatcaatagggtcgaggagtttcagcaaagtgaagccgcgcagcgttggtggcatcaagctgagacgcaacaggcgttggcaaaaagtcgggagagcgagtgggttgattacccgttagttatgcagcttaaattgacggctttgcgcttatccttcccactgtttactgcccgtaaagccaaagatgcacaggtgcaggcatttcggcactttgttgaacaaggcgggagcagtttacatcagcaggccgtatttgatgccctacatgcgcatttaagtgagcatgatccgatgatgtggggctggccagtgtggccagagaagtaccgtgatggtcatagtagtgcggtggctgatttttgtcgcgaacacgctgacgaggtgacgttctatctgtggttacagtggttggcagccagtcaatttgatgactgcttccaatccagccaacagcggaaaatgccgattggtctgtatcgtgatttggcggttggggttgctgaaggtggcgctgaaacctggtgtgaccgcgagttatattgcctgaaagcatcagtaggtgccccgccagatatcttggggccattaggccagaactgggggctaccgccgatggaccctcatgtaatggtcgcgcgcgcgtatcagccttttattgatttactgcgtgccaatatgaccagttgtggcgcattgcgcatcgaccatgtcatggcattattgcgtctgtggtggatcccctacgggcataccgccgatcagggggcttatgtaaaatacccagtggatgatttgctggcggtattagcgctggagagtcagcgccaccattgcatggtgattggtgaagatttaggcacggtaccggtagagattgtgggcaagttacgtgatagcggggtgtattcctacaaggtgctctattttgagcatgacagtgagaatatcttccgtgcgccacagtcttacccggtgcaggcgatggcgaccattacgacccatgatttgccgacactgcgcggttactggcaagctgatgatctgactttggggaataagctggggttatatccggatcaacagattttgaagcagctctatcttgacagagagcgagccaaacaagggttattagaagggttacatcgttacgattgtgtgccgaaaaaagtgggccacaaagcggcactgttatcgatgagcccagtactgaaccgtggtttgcagcgctatgttgcggatagcgccagtgcattgctggggttacaaccagaagattggttggatatggcagcaccagtgaatatccccggtaccactgacgagtaccctaactggcggcgtaaattgtcagcgtctctggaagagatatttgccgatagccagattaatcgtttattgaaagatttggataagcggcgcaaaaacgtttcggttgggtaatcagtgattcgggtgagtgagcgcgggtaatgctgttgtagcgccaggtaagaaagagatgacccaacgtcattggtgttacagcaaggcagcaagcaaacgaagcccgatgagcctatttatataaggtcaacgacaagtcagtgattcgggtgagtgagcgcgggtcatgtcgctgtagcgccaggtaagaaagagatgacccaaagtcattggtgttacagcaaggcggcaagcaagcaaagcccgatgagcttacataagtaagtgattcgggtgagtgagcgcaggtaacgccgctgtagcgccaatgacaaagggtaattaattagtaataagagtgctcgccacgctgatgctcggttaaatctcttacccctttcaattctgggaatttctgcaacaactccttctcgatgccttctttcaaagtgacatcgaccatagagcaaccgttacaaccgccgccgaattgcaggatagccaacccctctggtgtgatttccatcagtgtcactcggccaccgtggccagccaattgtgggttaatctgcgattgcagaacatactcaacccgttccatcagtggcgcgctatcgt
>123	N operona: 96	first-last	YPO0127	gene_poz=(601-1176)	-	conserved hypothetical protein	Similar to Escherichia coli hypothetical protein	/position=138308 - 140083 (138908 - 139483)	/lenght=1776 (576)	/codons=592 (192)	/complement=true	GC-compoz=46.875%	/LCI1=0.9895287958115183	/LCI2=0.21378708551483422	p_i1=0.15615092578573067	p_i2=0.2006577848311285	/Tai=0.3807443531903282	/Tei=0.2805920063480157	/EEI=2.522025313464502
tctgattgccccaccgcgctggcaccatatgacgttcgtgggtgattatgccccaccactgagcgggttgattaaacagctcaaatttggcggagccccccaactggcccccgtattggctcgtctattattattacgatggttacggcactggcgggagacccaatgccgtaagagtgataaggccatcaagccacaacggatcgtcagtgtgcccctgcatcattggcgctgctggcggcgcggatacaaccaaacggatctcctggctcgtccactggcacactggcttggttgcgattacaccccactgacgctacagcgtatacacgcaacgccgccgcaacagcagctgacggcggcacagcggcgaaagaacgtgcgcggaatttttcgttgtgctgagtcagtacgggggcaacacattgccctgctggatgatgttgtcaccaccggtagtacactaaatgaaattgcccatctgctatgggctcagggtattgcctcattacaaatctggagtgtctgccgaaccttgtagtcaccctagcaatgggcgtattataaccgacaagagtagtcaactattgagcagatgccatgatcacaataacagacgcagcacaatctcattttgccaaactgttggcaaatcaagaagaaggcacccaaattcgtgtatttgttatcaatccagggacaccaactgctgaatgcggtgtttcctattgcccaccggatgcggttgaagcaacagataccgaactgaaattcgagcaattatcagcctatgttgatgaactgagcgtaccttatctacaagacgctgaaatagatttcgtcactgaccagctcggctctcagttaaccttgaaagcaccgaacgctaaaatgcgtaaagtagacgatagcgcgccactgatggaacgggttgagtatgttctgcaatcgcagattaacccacaattggctggccacggtggccgagtgacactgatggaaatcacaccagaggggttggctatcctgcaattcggcggcggttgtaacggttgctctatggtcgatgtcactttgaaagaaggcatcgagaaggagttgttgcagaaattcccagaattgaaaggggtaagagatttaaccgagcatcagcgtggcgagcactcttattactaattaattaccctttgtcattggcgctacagcggcgttacctgcgctcactcacccgaatcacttacttatgtaagctcatcgggctttgcttgcttgccgccttgctgtaacaccaatgactttgggtcatctctttcttacctggcgctacagcgacatgacccgcgctcactcacccgaatcactgacttgtcgttgaccttatataaataggctcatcgggcttcgtttgcttgctgccttgctgtaacaccaatgacgttgggtcatctctttcttacctggcgctacaacagcattacccgcgctcactcacccgaatcactgattacccaaccgaaacgtttttgcgccgcttatccaaatctttcaataaacgattaatctggctatcggcaaatatctcttccagagacgctgacaatttacgccgccagttagggtactcgtcagtggtaccggggatattcactggtgctgccatatccaaccaatcttctggttgtaaccccagcaatgcactggcgctatccgcaacatagcgctgcaaaccacggttcagtactgggctcatcgataacagtgccgctttgtggccca
>124	N operona: 97	first-last	YPO0128	gene_poz=(601-1302)	-	conserved hypothetical protein	Similar to competence proteins from several e.g.	/position=138943 - 140844 (139543 - 140244)	/lenght=1902 (702)	/codons=634 (234)	/complement=true	GC-compoz=55.27065527065527%	/LCI1=1.151645207439199	/LCI2=0.45407725321888426	p_i1=0.25635771808672786	p_i2=0.7142487798106758	/Tai=0.7563622852700472	/Tei=0.7428239018296082	/EEI=1.2627942168933821
cgggcatttgatgctgtagcacgacagattttagcaaacgggcatcctgacgcgaactttcagtccctaaggtttgcaaggccaaaaagcgttctactgtccgatgaaaatcatcacttagctgatgttgaaaacctgccagcacttctggcttgatacccggccattcatcacgcgcggtaaagcagggagaagaggagacggtgatcagccccctgacacactctggctggctcagggctatttggctagcgaccaatccccccattgaccacccaagccacaatgcctgtttcggcgcttgctgtgccactctctcggccatgtcagccagtgacatcgcaccataatcttggctgcgcccataacccggcaggtccaccaaatgcagacgaaaatgcggcgcaagtcgatcaataatgcaatgccataccccgctattcagcccccatccgtgcaacaacacaagatcgcaatcgccttcaccgcaggtgtaccaataaagctgcttcatacagtaatatcctgttgccataagaataacagccctgtcaggtgatttagctcactaaaagggcactaaaatcaaggaagatacctatgctaacaaccgttagccagtgttggctatgccagcagcctttgtatcacaatcgacacggtatttgttgttactgccagcgtcatctaccggtgttacctccctgctgcccctgctgcggtttaccttccaccagtacattcctgcgctgtggccgctgtctgattgccccaccgcgctggcaccatatgacgttcgtgggtgattatgccccaccactgagcgggttgattaaacagctcaaatttggcggagccccccaactggcccccgtattggctcgtctattattattacgatggttacggcactggcgggagacccaatgccgtaagagtgataaggccatcaagccacaacggatcgtcagtgtgcccctgcatcattggcgctgctggcggcgcggatacaaccaaacggatctcctggctcgtccactggcacactggcttggttgcgattacaccccactgacgctacagcgtatacacgcaacgccgccgcaacagcagctgacggcggcacagcggcgaaagaacgtgcgcggaatttttcgttgtgctgagtcagtacgggggcaacacattgccctgctggatgatgttgtcaccaccggtagtacactaaatgaaattgcccatctgctatgggctcagggtattgcctcattacaaatctggagtgtctgccgaaccttgtagtcaccctagcaatgggcgtattataaccgacaagagtagtcaactattgagcagatgccatgatcacaataacagacgcagcacaatctcattttgccaaactgttggcaaatcaagaagaaggcacccaaattcgtgtatttgttatcaatccagggacaccaactgctgaatgcggtgtttcctattgcccaccggatgcggttgaagcaacagataccgaactgaaattcgagcaattatcagcctatgttgatgaactgagcgtaccttatctacaagacgctgaaatagatttcgtcactgaccagctcggctctcagttaaccttgaaagcaccgaacgctaaaatgcgtaaagtagacgatagcgcgccactgatggaacgggttgagtatgttctgcaatcgcagattaacccacaattggctggccacggtggccgagtgacactgatggaaatcacaccagaggggttggctatcctgcaattcggcggcggttgtaacggttgctctatggtcgatgtcactttgaaagaaggcatcgagaaggagttgttgcagaaattcccagaattgaaaggggtaagagatttaa
>125	N operona: 98	first-last	YPO0129	gene_poz=(601-1377)	bioH	putative biotin biosynthesis protein	Similar to Escherichia coli protein BioH, implicated	/position=139731 - 141707 (140331 - 141107)	/lenght=1977 (777)	/codons=659 (259)	/complement=false	GC-compoz=52.38095238095239%	/LCI1=1.165374677002584	/LCI2=0.2673126614987079	p_i1=0.265622682140299	p_i2=0.3237726203519597	/Tai=0.5339075722418744	/Tei=0.39139535831676375	/EEI=1.780509281354436
gctgctgttgcggcggcgttgcgtgtatacgctgtagcgtcagtggggtgtaatcgcaaccaagccagtgtgccagtggacgagccaggagatccgtttggttgtatccgcgccgccagcagcgccaatgatgcaggggcacactgacgatccgttgtggcttgatggccttatcactcttacggcattgggtctcccgccagtgccgtaaccatcgtaataataatagacgagccaatacgggggccagttggggggctccgccaaatttgagctgtttaatcaacccgctcagtggtggggcataatcacccacgaacgtcatatggtgccagcgcggtggggcaatcagacagcggccacagcgcaggaatgtactggtggaaggtaaaccgcagcaggggcagcagggaggtaacaccggtagatgacgctggcagtaacaacaaataccgtgtcgattgtgatacaaaggctgctggcatagccaacactggctaacggttgttagcataggtatcttccttgattttagtgcccttttagtgagctaaatcacctgacagggctgttattcttatggcaacaggatattactgtatgaagcagctttattggtacacctgcggtgaaggcgattgcgatcttgtgttgttgcacggatgggggctgaatagcggggtatggcattgcattattgatcgacttgcgccgcattttcgtctgcatttggtggacctgccgggttatgggcgcagccaagattatggtgcgatgtcactggctgacatggccgagagagtggcacagcaagcgccgaaacaggcattgtggcttgggtggtcaatggggggattggtcgctagccaaatagccctgagccagccagagtgtgtcagggggctgatcaccgtctcctcttctccctgctttaccgcgcgtgatgaatggccgggtatcaagccagaagtgctggcaggttttcaacatcagctaagtgatgattttcatcggacagtagaacgctttttggccttgcaaaccttagggactgaaagttcgcgtcaggatgcccgtttgctaaaatctgtcgtgctacagcatcaaatgcccgatgttgaggtattgaccggggggttggcgatcttgcgcacggcggatctacgtacagcactggctggttttacgctgccttttatgcgcgtttacggtcatctggacagtttggtcccacgtaaagtggcatcgctattagacagcgcctggccgcaaacccagtcggtggtcatgcaaggggctgctcatgccccctttatttctcaccccaatgatttcgccaaattaatcctgaattttgctgaagaaaacaaaaaataatggcgttagcttcttattttctctctctatttttactgcccagcctatattggttgggtaaaatggttgtgtaaaagaaaattatttaagttattaaatggataaatattgaatctgtttaataattagaaaggttaaagcggaggttatccaatacgaggtgtttcatatgaaactattgaaaaatatggctgttgctttggtgatcagtggtctctctttcgccgctattgctgccaaggaaattactaaacaagaagcagaagccaataattacgagaagataggtacggtcagtaccacaggcgaggcaacgtcgccaatggacgttaaaaaagcgctgtcaaaactggcagacgaaaagggcggtaaatattatgtgattatcgccgaacgtgagaaggggaagtttgatgctgacgccgaggtttataagtaattatttatcgataattatttataaatcagtgtttataagtaaatgtttataggtaagtgtttataaaaaatggcttatcaatgttggcttgtaaataatacggaatcaacatattgagatgcccatatgggcatctcttattggtgtgcgtgaggttcttt
>126	N operona: 99	first-last	YPO0130	gene_poz=(601-870)	-	putative exported protein	Similar to Escherichia coli hypothetical protein	/position=140677 - 142146 (141277 - 141546)	/lenght=1470 (270)	/codons=490 (90)	/complement=false	GC-compoz=44.074074074074076%	/LCI1=0.8014981273408239	/LCI2=0.17191011235955053	p_i1=0.06970184096961667	p_i2=0.11738945483133217	/Tai=0.2917006972070577	/Tei=0.20565050934819895	/EEI=3.1100741053541596
aatggccgggtatcaagccagaagtgctggcaggttttcaacatcagctaagtgatgattttcatcggacagtagaacgctttttggccttgcaaaccttagggactgaaagttcgcgtcaggatgcccgtttgctaaaatctgtcgtgctacagcatcaaatgcccgatgttgaggtattgaccggggggttggcgatcttgcgcacggcggatctacgtacagcactggctggttttacgctgccttttatgcgcgtttacggtcatctggacagtttggtcccacgtaaagtggcatcgctattagacagcgcctggccgcaaacccagtcggtggtcatgcaaggggctgctcatgccccctttatttctcaccccaatgatttcgccaaattaatcctgaattttgctgaagaaaacaaaaaataatggcgttagcttcttattttctctctctatttttactgcccagcctatattggttgggtaaaatggttgtgtaaaagaaaattatttaagttattaaatggataaatattgaatctgtttaataattagaaaggttaaagcggaggttatccaatacgaggtgtttcatatgaaactattgaaaaatatggctgttgctttggtgatcagtggtctctctttcgccgctattgctgccaaggaaattactaaacaagaagcagaagccaataattacgagaagataggtacggtcagtaccacaggcgaggcaacgtcgccaatggacgttaaaaaagcgctgtcaaaactggcagacgaaaagggcggtaaatattatgtgattatcgccgaacgtgagaaggggaagtttgatgctgacgccgaggtttataagtaattatttatcgataattatttataaatcagtgtttataagtaaatgtttataggtaagtgtttataaaaaatggcttatcaatgttggcttgtaaataatacggaatcaacatattgagatgcccatatgggcatctcttattggtgtgcgtgaggttcttttaactgatagatcacagtattacagtgctgatggccttcgggacagcttttgcaactgcctgtcaggcagccgctatgatccaactcaatacgttctatcttccccatggcggttaacttctccagcatggcgttgaccaagggcaacggtattgccaactgccggcttagctggctggcttcagcgctgccgttgagggcaatcgcatcacgtagttgcagtaggctggccatcgttccccctctttttacggctggctaatgggtgatcaatggcagttgctgccactacttcggcagcaattagcaggttcactgttttgtaatctgacggtgacccggctacgggcacggcgtaaaccaaataagatcaacgcattaaccacaatgactaacacaataatactcaggctctcctgtggatgatcgcggaaggtgg
>127	N operona: 100	first	YPO0131	gene_poz=(601-858)	-	conserved hypothetical protein	Similar to Escherichia coli hypothetical protein	/position=141084 - 142541 (141684 - 141941)	/lenght=1458 (258)	/codons=486 (86)	/complement=true	GC-compoz=52.32558139534884%	/LCI1=1.0862745098039215	/LCI2=0.312156862745098	p_i1=0.21369963125889727	p_i2=0.4302074018557517	/Tai=0.5806534276042844	/Tei=0.48718666167017655	/EEI=1.6215635637836496
cgtggtagggacgttaaataccctttataccgccgagcaaattaacaatgatccctttgatgcagaaaactttaatttactggatgagttagcaggtgccgttgatgaaacctggcagggcttaaaggacacctttagtcttagcgtgcttgctaaccccattgaagccagtaaaggtgacggcgagatgactaccggttcaatgggcatgatgagcagtaagttcggttctagtatctctgcctatagctacctgattttcgtgctgctgtatgtgccttgtgtctccgtgatgggggcgatagcgcgcgaaaccagccgtggctggatgaccttctccatattgtgggggttgaatgtggcctactcgttggcaaccctgttctatcaggcggccaccttccgcgatcatccacaggagagcctgagtattattgtgttagtcattgtggttaatgcgttgatcttatttggtttacgccgtgcccgtagccgggtcaccgtcagattacaaaacagtgaacctgctaattgctgccgaagtagtggcagcaactgccattgatcacccattagccagccgtaaaaagagggggaacgatggccagcctactgcaactacgtgatgcgattgccctcaacggcagcgctgaagccagccagctaagccggcagttggcaataccgttgcccttggtcaacgccatgctggagaagttaaccgccatggggaagatagaacgtattgagttggatcatagcggctgcctgacaggcagttgcaaaagctgtcccgaaggccatcagcactgtaatactgtgatctatcagttaaaagaacctcacgcacaccaataagagatgcccatatgggcatctcaatatgttgattccgtattatttacaagccaacattgataagccattttttataaacacttacctataaacatttacttataaacactgatttataaataattatcgataaataattacttataaacctcggcgtcagcatcaaacttccccttctcacgttcggcgataatcacataatatttaccgcccttttcgtctgccagttttgacagcgcttttttaacgtccattggcgacgttgcctcgcctgtggtactgaccgtacctatcttctcgtaattattggcttctgcttcttgtttagtaatttccttggcagcaatagcggcgaaagagagaccactgatcaccaaagcaacagccatatttttcaatagtttcatatgaaacacctcgtattggataacctccgctttaacctttctaattattaaacagattcaatatttatccatttaataacttaaataattttcttttacacaaccattttacccaaccaatataggctgggcagtaaaaatagagagagaaaataagaagctaacgccattattttttgttttcttcagcaaa
>128	N operona: 100	last	YPO0132	gene_poz=(601-2916)	feoB	ferrous iron transport protein B	Similar to Escherichia coli ferrous iron transport	/position=141377 - 144892 (141977 - 144292)	/lenght=3516 (2316)	/codons=1172 (772)	/complement=true	GC-compoz=51.07944732297064%	/LCI1=1.0834414180717682	/LCI2=0.2541288370082145	p_i1=0.2119121957777589	p_i2=0.2925378188238332	/Tai=0.4382475805223246	/Tei=0.36328403694144984	/EEI=2.095183800829568
attcattaactgatttagtacatcattctcatttgcgatctcggtaatttgatggtaaaacaagagataaataggaaccatactcattagttacagaaataagacattaactagagaaataatactgtaataagtggttactattggaaggctttatttaattgagcatgaaaataattctcagtattattatttaaatcattatcttttaatttgctcgttttggctgaatgtttggtacaccgataacggtaatttatccaaaatttcaagaggcttatatgcatcttatcccccaacgatcctacaaaatcattggtttttctcctgaaatcagcccagcttaccggcaaaaactcttgtcattgggtatgctgcctggctcctcgtttaatgttgttcgccttgcgccgttaggtgatcccattcagatagaaacccgtcgggtcagcctggtggtacgcaaaaaagacttagacctgctcaccttggacctgcaaccccaataactcaggtctgcgccctatttctatctgcgctacggtttgaaaaaatagcctcgcgcagtttgattttaatttattgatatcacgttggatcatgaaagcactcactatcggccttatcggcaacccgaatgcgggtaaaaccacgctgtttaaccagttaaccggcgcccgtcagcgggtgggtaactgggccggggtcacggtggaacgcaaagaaggccacttcaacaccgcccaacatcaggtgacattagttgacctgccagggacttactctctgaccaccatttctgagcaaacgtcgctggatgagcaaattgcctgtcactatattttgagtggcgaagctgacctactgatcaacgtgattgatgctgtcaacctggagcgcaatctctacctgacactgcaactgttggagttaggtatcccgtgcatcgtggcgctgaatatgctggatatcgccgaaagccagcatatcgaaattgatatcaacacattatctaaaaaactgggttgcccggtcattccattggtatcgacccgtgggcgtggtatcgatgaattaaaaaacagtattgatcagtttcaacccgccacttgccgtacgctggtgagctatccccccattctgctaagtgaagtggataaactggtcgccgcgatgtccgacgccttacccatgcagcaacgccgctggttagcactgcaaattttggaaggggacatctacagcctgaaccgggcgggtgtcgcgccctcaatggttgaacaagcccgccaacagctacgtgaacaacagcacgaagatccggcgctgattatcgcggatgcccgttatcaaagcattgctcacctgtgtgaggccgtgggtaattcacagcaggcagagcctaaccgcctgacacaagcgctggatagcgtgatccttaaccgttggttaggggtaccaatattcctgtttgtgatgtatttgatgtttgtattggcaatcaatattggcggagcgctgcaacccatctttgatatcggttctgccgctatctttatccagggtttgcaatgggtaggccatacgttgcacttcccaccatggctgactattttcctcgcacagggtgttggcggtgggattaacaccgtactgccattagtgccacagatcggcatgatgtatctgtttctctcatttctggaggactcgggctatatggcccgcgccgcgtttgtgatggaccgcttaatgcaagcactgggattgcctggtaaatcctttgtaccgctgattgtcggtttcggctgcaatgtcccctcaatcatgggggcacgtaccttagatgcccaacgcgagcggttaatcaccatcatgatggccccgtttatgtcctgtggtgcgcgattggctatttttgcggtcttcgccgcagcattcttcgggcaggacggagcgagtatcgtcttctcactctatctgttagggattgcggtcgccattctcaccggtctggttctgaaatacaccattatgcgtggtgaagcctcgccgttcgtgatggagctgccggtttatcatgtgccacacctaaagagtttgttattacaaacctggcaacgattaaaaggttttgtgctacgggccgggaaagtgattgtaattgccagtatcttcattggcggcctgaatagtttctctttcaacggcaaacccgtggacagtatcaatgactcagccttggcctcagtcagtaaagtgcttacgccattgctgatgcccatgggtatccatgccgataactggcaggcgaccgtcgggctagtcactggagccatggcaaaagaagtcgtggtagggacgttaaataccctttataccgccgagcaaattaacaatgatccctttgatgcagaaaactttaatttactggatgagttagcaggtgccgttgatgaaacctggcagggcttaaaggacacctttagtcttagcgtgcttgctaaccccattgaagccagtaaaggtgacggcgagatgactaccggttcaatgggcatgatgagcagtaagttcggttctagtatctctgcctatagctacctgattttcgtgctgctgtatgtgccttgtgtctccgtgatgggggcgatagcgcgcgaaaccagccgtggctggatgaccttctccatattgtgggggttgaatgtggcctactcgttggcaaccctgttctatcaggcggccaccttccgcgatcatccacaggagagcctgagtattattgtgttagtcattgtggttaatgcgttgatcttatttggtttacgccgtgcccgtagccgggtcaccgtcagattacaaaacagtgaacctgctaattgctgccgaagtagtggcagcaactgccattgatcacccattagccagccgtaaaaagagggggaacgatggccagcctactgcaactacgtgatgcgattgccctcaacggcagcgctgaagccagccagctaagccggcagttggcaataccgttgcccttggtcaacgccatgctggagaagttaaccgccatggggaagatagaacgtattgagttggatcatagcggctgcctgacaggcagttgcaaaagctgtcccgaaggccatcagcactgtaatactgtgatctatcagttaaaagaacctcacgcacaccaataagagatgcccatatgggcatctcaatatgttgattccgtattatttacaagccaacattgataagccattttttataaacacttacctataaacatttacttataaacactgatttataaataattatcgataaataattacttataaacctcggcgtcagcatcaaacttccccttctcacgttcggcgataatcacataatatttaccgcccttttcgtctgccagttttgacagcgcttttttaacgtccattggcgacgttgcctcgcctgtggtactgaccgtacctatcttctcgtaattat
>129	N operona: 101	first-last	YPO0133	gene_poz=(601-828)	feoA	hypothetical ferrous iron transport protein A	Similar to Escherichia coli ferrous iron transport	/position=143784 - 145211 (144384 - 144611)	/lenght=1428 (228)	/codons=476 (76)	/complement=true	GC-compoz=48.68421052631579%	/LCI1=0.9288888888888889	/LCI2=0.10133333333333336	p_i1=0.12427940383445106	p_i2=0.025591806961912017	/Tai=0.6105042476193864	/Tei=0.12303262626572083	/EEI=1.5375138749503283
aagggcgatcagatagcagctcggcgggtaacagcgccatgagcgatgcgctggcggcggcctttaaaaagcgttagtccctgacaaggacggccattaaactgccctcctcattattagattgatatccaataatgaggagggcagtttaataatttaacaaaataattaatccctcctgatattctcattagtttataaataattacgatagcattctatacgttaattaaaactcaaatgttacctgattaaaaccagtgtgattcaataatgttactcatcggtattttcaatttcagcatagaattacagaaagattcattaactgatttagtacatcattctcatttgcgatctcggtaatttgatggtaaaacaagagataaataggaaccatactcattagttacagaaataagacattaactagagaaataatactgtaataagtggttactattggaaggctttatttaattgagcatgaaaataattctcagtattattatttaaatcattatcttttaatttgctcgttttggctgaatgtttggtacaccgataacggtaatttatccaaaatttcaagaggcttatatgcatcttatcccccaacgatcctacaaaatcattggtttttctcctgaaatcagcccagcttaccggcaaaaactcttgtcattgggtatgctgcctggctcctcgtttaatgttgttcgccttgcgccgttaggtgatcccattcagatagaaacccgtcgggtcagcctggtggtacgcaaaaaagacttagacctgctcaccttggacctgcaaccccaataactcaggtctgcgccctatttctatctgcgctacggtttgaaaaaatagcctcgcgcagtttgattttaatttattgatatcacgttggatcatgaaagcactcactatcggccttatcggcaacccgaatgcgggtaaaaccacgctgtttaaccagttaaccggcgcccgtcagcgggtgggtaactgggccggggtcacggtggaacgcaaagaaggccacttcaacaccgcccaacatcaggtgacattagttgacctgccagggacttactctctgaccaccatttctgagcaaacgtcgctggatgagcaaattgcctgtcactatattttgagtggcgaagctgacctactgatcaacgtgattgatgctgtcaacctggagcgcaatctctacctgacactgcaactgttggagttaggtatcccgtgcatcgtggcgctgaatatgctggatatcgccgaaagccagcatatcgaaattgatatcaacacattatctaaaaaactgggttgcccggtcattccattggtatcgacccgtgggcgtggtatcgatgaattaaaaaacagtattgatcagtttcaacccgccac
>130	N operona: 102	first-last	YPO0134	gene_poz=(601-2976)	-	conserved hypothetical protein	Similar to Escherichia coli protein YhgF	/position=144535 - 148110 (145135 - 147510)	/lenght=3576 (2376)	/codons=1192 (792)	/complement=true	GC-compoz=54.166666666666664%	/LCI1=1.0615254951538138	/LCI2=0.2828487147071219	p_i1=0.1982780177664052	p_i2=0.3608091373417658	/Tai=0.32535446516501465	/Tei=0.4247282236075892	/EEI=2.902466425180026
acagataatgcaattcacggtccagcgcctgccagccctcgcgggtaatgtagttactttttgccataatcgttactttttgccatcgtcgctatttttatcatcgttgttatcttcaccataatcgttatctttcatcaagttagccatttttcattataataactaatttctaccgcaacgttatccacttggcatcaatgccactactgtaaccgattctttttatggattcgtcgttttacaaataagcagcctttcacataaaccgtttctacagaaaagtaggctgtagataaataagttgtagataaataaattgtgctgatgtccacgttacctcaagcccaacgagcgctctactggcattttacctaagcaatccgtataactgtcttttatcgtttttcctactcactttatactcagagcacttggcgttgcaggtaggcagcaaacgaaccaatcccggtaaacctatcgagcagtagaacttatctcaccgtaaagtctactacaggtaagtgattcgggtgagtgagcaccgctaccccctacggcctcaagtacaaagggtaaatcaaaattgatatcagacttatgaatgaaccactgagccgcattattgcaagcgaactgcaggcccggccggagcaagttatctccgctatccgcctgcttgatgaaggtaataccgtgccctttatttcacggtatcgtaaggaagttaccggcgggttagatgatatccaactgcgtcagttggaaagccgtctggggtatctgcgtgaattagaagatcgccgccaaaccattcttaaatcaattgaagatcaaggaaaactcaccgaccagctggccggggcgatcaacgccaccctaagtaagaccgagctggaagatctgtatcttccttataaaccgaagcgccgcactcgcggacaaattgccattgaagccgggttagaacccctggcagagcgtttatggcaggatccacaacaagaccctgaacacaccgcgctggcctatgttgatgccgataaaggcgtcgctgatactaaagccgcgttggatggtgctcgctatattttgatggagcggtttgccgaagatgccaccctgctggcgaaagtgcgtcagtatctgtggaaaaacgcccatctggtgtcaaaagtcgtggaaggtaaagagcaggaaggcgctaaattccgcgattacttcgatcaccacgaacctatcgcacaagtcccttctcaccgcgcattggccatgttccgtggccgcaatgagggggtactgcaactggccttggatcctgatccgcaatttgacgaaccgccgcgtgaaagtcagggtgaacagatcattatcaaccatcttgatctgcgcttgaataatgcgccggcagacggctggcgtaaggcggtggtcaactggacctggcgtatcaaggtgctgttgcatctggaaaccgagctgatgagcaccttgcgtgaacgggctgaagatgaggctattaatgtctttgcccgtaatatgcaagatttactgatggccgcgccagcaggtatgcgcgcgaccatgggcctcgatcccggcctgcgtactggcgtgaaagtcgcggtggtggatgcaacaggcaagctggtcgctttcgataccatctacccacacaccggccaggcagcaaaagccgccgccgttgtcgccgccctgtgcatcaaacaccaggttgaactggtggctatcggtaacggtactgcctcacgggaaaccgagcgcttctttgtggagctacagcaacagtacccggccgtcaccgcccaaaaagtcattgtcagtgaggccggtgcctcggtctattcagcctctgaattggcctcgcaagagtttcctgatctggatgtctccatccgtggcgcggtttccattgcccgccgtctgcaagatccgttggctgaactggtaaaaatcgatccgaaatctatcggtgttggtcagtatcagcacgatgtcagccaaagccaattggcgaaaaagctggatgcggtggtggaagactgcgtaaacgccgttggcgtggatttaaacacggcttcggtgccgttactgacacgtgttgccggtttgacgcgcatgatggcacagaacatcgtgaactggcgtgatgagaatggccgcttccgcaaccgtgagcaattactgaaagtcagccgcctcgggccgaaagccttcgaacagtgtgcaggcttcttgcgtattaaccacggcgataaccccttagacgcctcgacagttcacccagaagcctatccggtagttgagcgtattttagcggccaccgagcaggcgttgcaggacttaatgggcaatgccaatgcgctgcgcaaccttaatgctcgcgattttactactgagcgttttggcgtaccaacggtaaccgatattctgcgagagctggaaaagccaggccgtgacccgcgctctgaatttaaaacagccaccttcgcggaaggggtggaaacactgaatgacctgacaccgggcatgatccttgaaggcgcggtcactaacgtgacaaattttggtgcttttgtggatatcggcgttcatcaggatggtttggtgcatatctcttcactggccgataagtttgtcgatgatccacataaagtggtgaaagccggcgatatcgtcaaagtcaaagtgatggaagtggatctgcaacgtaagcgcatcgccctgaccatgcgccttgatgagcagccaggtgaaactcactcccgccgatccaacaatggcacgggtagcgagcgcaccaataatgacaaccgcggggtaaatcgcccacataacgacgcgaaaggtcataatgcgcctaaccgtgctccggccaaagggcgatcagatagcagctcggcgggtaacagcgccatgagcgatgcgctggcggcggcctttaaaaagcgttagtccctgacaaggacggccattaaactgccctcctcattattagattgatatccaataatgaggagggcagtttaataatttaacaaaataattaatccctcctgatattctcattagtttataaataattacgatagcattctatacgttaattaaaactcaaatgttacctgattaaaaccagtgtgattcaataatgttactcatcggtattttcaatttcagcatagaattacagaaagattcattaactgatttagtacatcattctcatttgcgatctcggtaatttgatggtaaaacaagagataaataggaaccatactcattagttacagaaataagacattaactagagaaataatactgtaataagtggttactattggaaggctttatttaattgagcatgaaaataattctcagtattattatttaaatcattatcttttaatttgctcgttttggctgaatgtttggtacaccgataacggtaatttatccaaaatttcaagaggcttatatgcatcttatcccccaacgatcctacaaaatcattggtttttctcctgaaatcagcccagcttaccggcaaaaact
>131	N operona: 103	first-last	YPO0135	gene_poz=(601-1116)	greB	transcription elongation factor	Similar to Haemophilus influenzae transcription	/position=147444 - 149159 (148044 - 148559)	/lenght=1716 (516)	/codons=572 (172)	/complement=false	GC-compoz=49.224806201550386%	/LCI1=1.1754385964912282	/LCI2=0.1801169590643275	p_i1=0.2724719396025696	p_i2=0.13234489835256844	/Tai=0.4886360480609756	/Tei=0.2191104085173116	/EEI=1.8838754078398643
cggagataacttgctccggccgggcctgcagttcgcttgcaataatgcggctcagtggttcattcataagtctgatatcaattttgatttaccctttgtacttgaggccgtagggggtagcggtgctcactcacccgaatcacttacctgtagtagactttacggtgagataagttctactgctcgataggtttaccgggattggttcgtttgctgcctacctgcaacgccaagtgctctgagtataaagtgagtaggaaaaacgataaaagacagttatacggattgcttaggtaaaatgccagtagagcgctcgttgggcttgaggtaacgtggacatcagcacaatttatttatctacaacttatttatctacagcctacttttctgtagaaacggtttatgtgaaaggctgcttatttgtaaaacgacgaatccataaaaagaatcggttacagtagtggcattgatgccaagtggataacgttgcggtagaaattagttattataatgaaaaatggctaacttgatgaaagataacgattatggtgaagataacaacgatgataaaaatagcgacgatggcaaaaagtaacgattatggcaaaaagtaactacattacccgcgagggctggcaggcgctggaccgtgaattgcattatctgtggcgagaagagcgcccggtcgtcactcaggcggtttctgaagccgctgctatgggtgaccgttcagaaaatgctgaatatatttatggaaagaagcggctgagagaaatcgatcgccgggtacgctttctcgccaagcgccttgaagtgctgaaaattgttgaccccgatcctcgccaagaaggtaaagtcttttttggggcctgggtgcgggtggaaaatgagcaagaagagcaacgcatcttccgtttggtggggccagatgagtttgacccggccaaaaaatggatttcaattgattcaccggtcgcccgtgcattgatagggaaacaagtcgatgacgaggtcaccgtgcaaacgcctaatggtgaggcaacctattggatattagagattcgttatcggccatttgatgaagataggccatttaatgaagatattgataattaggcgtttgataattaagcatacgaataagctttgtaacaatttcaactagaatttataccattaataactgtctgttagagtaagtttttctaacaatgtgcagatccaggcaatacggcctttgggagtaataaaatgcaagagaatcacaagattctggtcgttgatgacgatatgcgtctacgtgcgctactcgaacgttatttgacggagcaaggttttcaggtccgcagtgtggctaatgctgaacagatggatcgcttgctgactcgtgagtccttccacctgatggtacttgacctgatgttaccgggcgaagatggtttgtcgatttgccgccgcttgcgtagtcaaagtaatccgatgccgatcattatggtgacggcaaaaggcgaagaagtggaccgtatcgttgggctggaaatcggtgcggatgattatattcccaagccattcaaccctcgcgaattactggctcgtatccgtgcggtgctgcgccgtcaggcaaacgaactgccgggagcgccttcacaagaagaggcgatcattgcgtttggcaaatttaaactgaatctgggcacgcgcgagatgtttcgtgaa
>132	N operona: 104	first	YPO0136	gene_poz=(601-1320)	kmt	transcriptional regulatory protein	Similar to Escherichia coli transcriptional	/position=148095 - 150014 (148695 - 149414)	/lenght=1920 (720)	/codons=640 (240)	/complement=false	GC-compoz=52.22222222222223%	/LCI1=0.99581589958159	/LCI2=0.14755927475592748	p_i1=0.1596533935632879	p_i2=0.07783627816499199	/Tai=0.3085732623220815	/Tei=0.17005265034849282	/EEI=3.0285656624346866
gaattgcattatctgtggcgagaagagcgcccggtcgtcactcaggcggtttctgaagccgctgctatgggtgaccgttcagaaaatgctgaatatatttatggaaagaagcggctgagagaaatcgatcgccgggtacgctttctcgccaagcgccttgaagtgctgaaaattgttgaccccgatcctcgccaagaaggtaaagtcttttttggggcctgggtgcgggtggaaaatgagcaagaagagcaacgcatcttccgtttggtggggccagatgagtttgacccggccaaaaaatggatttcaattgattcaccggtcgcccgtgcattgatagggaaacaagtcgatgacgaggtcaccgtgcaaacgcctaatggtgaggcaacctattggatattagagattcgttatcggccatttgatgaagataggccatttaatgaagatattgataattaggcgtttgataattaagcatacgaataagctttgtaacaatttcaactagaatttataccattaataactgtctgttagagtaagtttttctaacaatgtgcagatccaggcaatacggcctttgggagtaataaaatgcaagagaatcacaagattctggtcgttgatgacgatatgcgtctacgtgcgctactcgaacgttatttgacggagcaaggttttcaggtccgcagtgtggctaatgctgaacagatggatcgcttgctgactcgtgagtccttccacctgatggtacttgacctgatgttaccgggcgaagatggtttgtcgatttgccgccgcttgcgtagtcaaagtaatccgatgccgatcattatggtgacggcaaaaggcgaagaagtggaccgtatcgttgggctggaaatcggtgcggatgattatattcccaagccattcaaccctcgcgaattactggctcgtatccgtgcggtgctgcgccgtcaggcaaacgaactgccgggagcgccttcacaagaagaggcgatcattgcgtttggcaaatttaaactgaatctgggcacgcgcgagatgtttcgtgaagatgagcctatgccactgactagcggtgaatttgcggtgcttaaagccttggttagccacccacgtgagccgttgtcccgcgataagctgatgaatctggcccgtggccgtgaatacagtgcgatggaacgttctatcgatgtccagatttctcgtttgcgtcggatggtggaagaagatccggcccatccgcgttatatccagacggtgtggggtctaggctacgtctttgtaccggacggcaataaagcatgaagtggtggcgcttttctccacgtagttcattcgcccgaaccttattactgatcgtgaccttgctgtttgtcagtttggtcactacgtatctggtggtgctgaatttcgctatcttacctagcttgcaacagttcaataaagtgttggcgtatgaagtccgtatgctgatgactgatcggctgcaattggaagatggcacactacttgaagtcccgcccgcgttccggcgtgagatttaccgtgagttgggtatttcgctttataccaacgcggcggcagaggaaagtggcctacgttgggcacagcattataaatttctcagtgatcaaatggcccagcagttgggcgggccaaccgatgtccgggtcgaggtcaataaaaactcacctgtagtttggctcaaaacctggctgtcgcctgatatctgggtgcgcgtccccctcacggagattcaccaaggcgatttctcgccgctgttccgttataccttggccattatgctactggcggtgggtggggcctggttatttatccgtattcagaatcggcctttggtggaactggaacatgcggctttacaggtcggtaaggggaatattc
>133	N operona: 104	last	YPO0137	gene_poz=(601-1953)	envZ	osmolarity sensor protein	Similar to Escherichia coli osmolarity sensor	/position=148811 - 151363 (149411 - 150763)	/lenght=2553 (1353)	/codons=851 (451)	/complement=false	GC-compoz=51.515151515151516%	/LCI1=0.9674074074074074	/LCI2=0.285925925925926	p_i1=0.1441158560778793	p_i2=0.3681457014942528	/Tai=0.4729122677025991	/Tei=0.43133113134482753	/EEI=1.9315955611168865
gatggatcgcttgctgactcgtgagtccttccacctgatggtacttgacctgatgttaccgggcgaagatggtttgtcgatttgccgccgcttgcgtagtcaaagtaatccgatgccgatcattatggtgacggcaaaaggcgaagaagtggaccgtatcgttgggctggaaatcggtgcggatgattatattcccaagccattcaaccctcgcgaattactggctcgtatccgtgcggtgctgcgccgtcaggcaaacgaactgccgggagcgccttcacaagaagaggcgatcattgcgtttggcaaatttaaactgaatctgggcacgcgcgagatgtttcgtgaagatgagcctatgccactgactagcggtgaatttgcggtgcttaaagccttggttagccacccacgtgagccgttgtcccgcgataagctgatgaatctggcccgtggccgtgaatacagtgcgatggaacgttctatcgatgtccagatttctcgtttgcgtcggatggtggaagaagatccggcccatccgcgttatatccagacggtgtggggtctaggctacgtctttgtaccggacggcaataaagcatgaagtggtggcgcttttctccacgtagttcattcgcccgaaccttattactgatcgtgaccttgctgtttgtcagtttggtcactacgtatctggtggtgctgaatttcgctatcttacctagcttgcaacagttcaataaagtgttggcgtatgaagtccgtatgctgatgactgatcggctgcaattggaagatggcacactacttgaagtcccgcccgcgttccggcgtgagatttaccgtgagttgggtatttcgctttataccaacgcggcggcagaggaaagtggcctacgttgggcacagcattataaatttctcagtgatcaaatggcccagcagttgggcgggccaaccgatgtccgggtcgaggtcaataaaaactcacctgtagtttggctcaaaacctggctgtcgcctgatatctgggtgcgcgtccccctcacggagattcaccaaggcgatttctcgccgctgttccgttataccttggccattatgctactggcggtgggtggggcctggttatttatccgtattcagaatcggcctttggtggaactggaacatgcggctttacaggtcggtaaggggaatattccgccaccgttgcgggaatacggtgcttctgaagttcgctcggtgacacgggcatttaaccaaatggccgccggggtcaaattgttgtctgatgaccggaccttgttgatggcgggcgtgagccatgatttacgtactccgttgacgcgtattcgcttggcaacggaaatgatgagtgaagacgacgcttacctgtctgaatcgatcaataaagacattgaagagtgcaatgcgattattgagcaatttatcgactatctgcgcaccgggcaggagatgccgaccgaaccgagcgatcttaattctgtattaggtgaagtgattgcggcagaaagtggttatgagcgggtgattgagacggatttagctgaaggtgaagtgttggtggatattcatccattatcgattaaacgcgcgctaaccaatatggtggtgaatgcggcccgttacggtaatggctggataaaagtgagcagtggtaaggagttgcagcgggcttggttccaggttgaagatgatggccccggtataaaacccgaggatttgaagcacttgctccagcctttcgtgcgcggtgatagtgcccgcagcaccagcggtactgggctaggcctggcaattgttcagcgaatcattgatgcgcacgcggggtcattggagattggtaccagtaagcgaggcgggttacggatccgcgcatatattccattgccattggatgtgaagcccaagccaccagcggtggcttgatggagggataagcggttttatcaataggtcagtggttttatcaataggtcagtggttttataaataaatagaaaaaaggggcacaattctgaaagtgccccctgtaacgctaaactaaaacagctaacactggcttagatctttggccccgcgctaaccaacgcggcccccgcaggggtatccgtgtatttatcaaagttagtcgcaaagcgtttcgccaaatcttcggctttctcttgccattgcgctttatcggcgtaggtgtcgcgaggatcgaggatatcgggattcacaccgggtaacgccatagggactgccagatcaaagattggcagcgtaaaggtttctgccttatcaatctccccgtttaggattgcgtcaataatggcgcgggtatccttgatggaaatacgcttacctgtcccgttccaaccggtattgaccagataggcttgtgcgccaaccgcttgcatacgcttaaccagcacttcagcgtactgcgttgggtgcagcgacaggaaggccgcaccaaagcaagcagagaaggttggtgttggctccgtgacgccacgctctgtccctgccagtttggcagtaaag
>134	N operona: 105	first-last	YPO0138	gene_poz=(601-2220)	pck	phosphoenolpyruvate carboxykinase [ATP]	Similar to Escherichia coli phosphoenolpyruvate	/position=150298 - 153117 (150898 - 152517)	/lenght=2820 (1620)	/codons=940 (540)	/complement=true	GC-compoz=49.629629629629626%	/LCI1=1.067408781694496	/LCI2=0.22071737786023507	p_i1=0.20190381297806273	p_i2=0.2158454768745776	/Tai=0.32730626211962754	/Tei=0.2942609291871199	/EEI=2.850981699534
ggcatgtcgccgataaagcggcggcaggtggcatgctcctgcaagtactgccggcgcaggaacgtaatgaagatgaatttgaccatctggcacagctgacagcgaccattaaagctgaagagttattcacactgccagccaatgaagtgctgtatcgcctgtatcatcaggaggaggtgacgctatatgagccacaaaatgtcagcttccgctgtacctgctcccgccaacgttgtgccgatgccttagtgacgctagctgacgatgacgtcaccgaaatgctcgagcaagatggcaatattgatatgcattgtgaatattgcggtaaccattatctgtttgatgcagttgatattgctacattaaaaaatggcaacagcgcctcttctgaacaaattcattaatcctcgtaatgcttagccgggtacctattggtgcccggccatttcctccgtttcacacttgcgataattcgtgttccatctctcataacctagcgaaaaataggtcatatattaaaatatttgatagctatcgctgttaatcagagatgactacttacaatcgctggtagaaaattgacgatccaggagttatgacatgagtgttaaaggaattaccccgcaggagctcgccgcctatggcatccataacgtcagcgagattgtttacaacccaagctatgatttactgtttgaagaagagactaaacccacgttggaaggatacgagcgtggcacactgacgactaccggcgcaatagcggtagataccggtatttttaccgggcgttcacccaaagataaatatattgtccgcgatgctatcactcaggataccgtgtggtgggccgatcagggcaaaggtaaaaatgataataagcctctgagccaagagatctggaaccatttgaaaggtctggtgacggaacaactctctggcaaacgcctctttgttgtcgatacattctgcggtgctaatgcggatacccgcctgcaagtccgctttatcacggaagtcgcttggcaggcacacttcgtcaaaaatatgtttatccgtccatcagatgaagaactggctcggtttgaacctgactttatcgtgatgaacggtgccaaatgcactaacccacaatggaaagagcagggcctgaattcagaaaactttgtcgcctttaatctgacagaacgtatgcagttgattggtggcacgtggtatggcggcgaaatgaagaaagggatgttctcaatgatgaactacctgctgccactgaaaggcattgcttcaatgcattgttcagctaacgtcggcgaaaaaggcgatgttgccatcttcttcggtctgtcgggtaccggtaaaaccactttatctaccgatccaaaacgcaagttgatcggtgatgatgaacatggctgggatgatgatggcgtctttaacttcgagggggggtgctacgctaaaaccatcaagttatctgaagaagcagagccagatatttaccacgccattaaacgcgacgccttgctggaaaacgtggtggtgctagcagacggtaccgttgattttaatgacggttctaaaactgaaaacacccgtgtctcttatccgatttaccacattgataacattgttaaaccggtgtccaaagcaggccatgcgaccaaggttatcttcctgactgccgatgcctttggtgtgctccccccagtatctcgtctgaccgcaaaccagactcaatatcacttcctctctggctttactgccaaactggcagggacagagcgtggcgtcacggagccaacaccaaccttctctgcttgctttggtgcggccttcctgtcgctgcacccaacgcagtacgctgaagtgctggttaagcgtatgcaagcggttggcgcacaagcctatctggtcaataccggttggaacgggacaggtaagcgtatttccatcaaggatacccgcgccattattgacgcaatcctaaacggggagattgataaggcagaaacctttacgctgccaatctttgatctggcagtccctatggcgttacccggtgtgaatcccgatatcctcgatcctcgcgacacctacgccgataaagcgcaatggcaagagaaagccgaagatttggcgaaacgctttgcgactaactttgataaatacacggatacccctgcgggggccgcgttggttagcgcggggccaaagatctaagccagtgttagctgttttagtttagcgttacagggggcactttcagaattgtgccccttttttctatttatttataaaaccactgacctattgataaaaccactgacctattgataaaaccgcttatccctccatcaagccaccgctggtggcttgggcttcacatccaatggcaatggaatatatgcgcggatccgtaacccgcctcgcttactggtaccaatctccaatgaccccgcgtgcgcatcaatgattcgctgaacaattgccaggcctagcccagtaccgctggtgctgcgggcactatcaccgcgcacgaaaggctggagcaagtgcttcaaatcctcgggttttataccggggccatcatcttcaacctggaaccaagcccgctgcaactccttaccactgctcacttttatccagccattaccgtaacgggccgcattcaccaccatattggttagcgcgcgtttaatcgataatggatgaatatccaccaacacttcaccttcagctaaatccgtctcaatcacccgctcataaccactttctgccgcaatcacttcacctaatacagaattaagatcgctcggttcg
>135	N operona: 106	first-last	YPO0139	gene_poz=(601-1482)	hslO	heat-shock chaperonin	Similar to Escherichia coli 33 kDa chaperonin HslO	/position=152114 - 154195 (152714 - 153595)	/lenght=2082 (882)	/codons=694 (294)	/complement=true	GC-compoz=49.2063492063492%	/LCI1=1.2366325369738338	/LCI2=0.23879408418657563	p_i1=0.31500558030532494	p_i2=0.25675617223383557	/Tai=0.31087278858403866	/Tei=0.331080555010452	/EEI=2.9834893612029236
aaaacagtatgacgatgggtaggcgtatttatgaaggataaaatctccccagcggaatcagtacgtctggataaatggttatgggccgcacggttttataaaaccagagcgatcgcacgtgacatggtggatggcggtaaagtccactataacggccagcgaagcaagcccagcaagctggttgaactccatgctgaaatccgtctgcggcaagggaatgatgagcgcacggtgcgtgtcttggcgttacatagtcaacgccggggggcagaggaagcccaaacattgtatgaagaaaccgaggcgagcattgccaaccgcgagaaagtcgcacaggcacgtaaactgaatgccctgacgatgccgcatccagatcggcggccggataaaaaagaacgtcgcaatctgatcaaatttaaacaaggcgagcctgagtaaactctatagatttcaacatgcaggaaggcggcaaacgaaagataaatcggttgggagcagacttgaacgctgcttacagccaggcgagtcacgaacgtagccaacaccacctgcaacttgaaagatgacggatttaaacggcggccaacatgagagaaaactatgtctaatcacgaccaattacaccgctatctgtttgctaatcatgctgtgcgcggtgaactggtttcagttaatgaaacctaccaacaggtattagctaaccatgattacccaccagcggtacagaaactgttgggtgaaatgttggtcgcgaccagcctgctgacggccaccctgaaatttgatggcgatattaccgtgcaattacagggcggtgatggccccttaacactggcggtcattaacggtaataatcggcaggaaatgcgcggtgttgctcgcgttaaaggcgaaatcagcgatgacagcacactgcaagagatggtcggtaacggctatctggtgatcaccattacacctgcacaaggcgaacgctatcaaggggttgtggcattagaaggtgaaactatcgcggcctgcctggaaaattacttcatgcagtcagagcagttaccgacccgcctgtttatccgcaccgggcatgtcgccgataaagcggcggcaggtggcatgctcctgcaagtactgccggcgcaggaacgtaatgaagatgaatttgaccatctggcacagctgacagcgaccattaaagctgaagagttattcacactgccagccaatgaagtgctgtatcgcctgtatcatcaggaggaggtgacgctatatgagccacaaaatgtcagcttccgctgtacctgctcccgccaacgttgtgccgatgccttagtgacgctagctgacgatgacgtcaccgaaatgctcgagcaagatggcaatattgatatgcattgtgaatattgcggtaaccattatctgtttgatgcagttgatattgctacattaaaaaatggcaacagcgcctcttctgaacaaattcattaatcctcgtaatgcttagccgggtacctattggtgcccggccatttcctccgtttcacacttgcgataattcgtgttccatctctcataacctagcgaaaaataggtcatatattaaaatatttgatagctatcgctgttaatcagagatgactacttacaatcgctggtagaaaattgacgatccaggagttatgacatgagtgttaaaggaattaccccgcaggagctcgccgcctatggcatccataacgtcagcgagattgtttacaacccaagctatgatttactgtttgaagaagagactaaacccacgttggaaggatacgagcgtggcacactgacgactaccggcgcaatagcggtagataccggtatttttaccgggcgttcacccaaagataaatatattgtccgcgatgctatcactcaggataccgtgtggtgggccgatcagggcaaaggtaaaaatgataataagcctctgagccaagagatctggaaccatttgaaaggtctggtgacggaacaactctctggcaaacgcctctttgttgtcgatacattctgcggtgctaatgcggatacccgcctgcaagtccg
>136	N operona: 107	first	YPO0140	gene_poz=(601-1008)	hslR	heat shock protein 15	Similar to Escherichia coli heat shock protein 15	/position=153158 - 154765 (153758 - 154165)	/lenght=1608 (408)	/codons=536 (136)	/complement=true	GC-compoz=52.20588235294118%	/LCI1=0.9580246913580247	/LCI2=0.28074074074074074	p_i1=0.13915039759328948	p_i2=0.3557813352586892	/Tai=0.462817123932605	/Tei=0.42020320173282033	/EEI=1.9868933221622884
aaaccctgagccaacgcagagggatcccactcgaacaagcgcacaaaatcattcatgatgaatataacgcggtacagcataccttgaattggtattgcttcgattactggcgcgaacggctggatttagatatttatgccatgaccacggatatcggcagccgggcacgcttacgtcaggataccgtgccattcttatctggtttgcgtcagcatggtctgcaaaccattttgctcaccaatgcccatccacatagtttggcagtaaaaattgagcacaccgcccttgaccagcaccttgatttattgctttccacccatacatttggttatccgaaagaagatcaacggttgtggcaagcggttacgcagcataccgggctgaaccccgccagaacattgtttgtcgatgatagtgaagcgattttggatgcggcgcaaacctttggtatccgctactgcctgggggtagaaaaccctgactccagttgtgctgataaaacctttcaccgacacccggcaatcaatgactatcgtaaactgttgcccgctttacagttacgttgtgaataaaacagtatgacgatgggtaggcgtatttatgaaggataaaatctccccagcggaatcagtacgtctggataaatggttatgggccgcacggttttataaaaccagagcgatcgcacgtgacatggtggatggcggtaaagtccactataacggccagcgaagcaagcccagcaagctggttgaactccatgctgaaatccgtctgcggcaagggaatgatgagcgcacggtgcgtgtcttggcgttacatagtcaacgccggggggcagaggaagcccaaacattgtatgaagaaaccgaggcgagcattgccaaccgcgagaaagtcgcacaggcacgtaaactgaatgccctgacgatgccgcatccagatcggcggccggataaaaaagaacgtcgcaatctgatcaaatttaaacaaggcgagcctgagtaaactctatagatttcaacatgcaggaaggcggcaaacgaaagataaatcggttgggagcagacttgaacgctgcttacagccaggcgagtcacgaacgtagccaacaccacctgcaacttgaaagatgacggatttaaacggcggccaacatgagagaaaactatgtctaatcacgaccaattacaccgctatctgtttgctaatcatgctgtgcgcggtgaactggtttcagttaatgaaacctaccaacaggtattagctaaccatgattacccaccagcggtacagaaactgttgggtgaaatgttggtcgcgaccagcctgctgacggccaccctgaaatttgatggcgatattaccgtgcaattacagggcggtgatggccccttaacactggcggtcattaacggtaataatcggcaggaaatgcgcggtgttgctcgcgttaaaggcgaaatcagcgatgacagcacactgcaagagatggtcggtaacggctatctggtgatcaccattacacctgcacaaggcgaacgctatcaaggggttgtggcattagaaggtgaaactatcgcggcctgcctggaaaattacttcatg
>137	N operona: 107	last	YPO0141	gene_poz=(601-1281)	-	conserved hypothetical protein	Similar to Escherichia coli hypothetical protein	/position=153594 - 155474 (154194 - 154874)	/lenght=1881 (681)	/codons=627 (227)	/complement=true	GC-compoz=48.01762114537445%	/LCI1=1.0884955752212389	/LCI2=0.21489675516224188	p_i1=0.21510479716302158	p_i2=0.20306811462060206	/Tai=0.48611147425011747	/Tei=0.28276130315854187	/EEI=1.9415264532625456
cgtttatcgtgaaacgcatttagcaacagaagcgttgaatagcccacctccgggcggttttttgatcaccagcgatgagggcaagcagttagtgaaccaccctgcgccaacgctgcccctgtttgactacagcgcactggaacagtggcgggaattgcaacggctctcggcgttgctacttgataccccatttaaagcggaagggattattaccaatatcacgactgatgcgaatggcacacggcatattgcgctgcatagtgagccggacattgtcactctgggtcgctatctggcgaccagcctgctattgctggtgctgattttttgcctggtcgtcaatatggtcttgttgattcaacgtgccatgaaaaatcgtcgccggatggataacattcaacgttattatgacgattgctttaatcaaacgctcacaccgccccccttcttgcgctagctcacccatctccggttgatcatcgctcatgccagcagatgcacggtgtaacatggatatgctaggctagctttatctactcgcttatagcagaaaatatccaccatcacccaacgtcattggaatggaggaatggagtcgttatgccccccgattttaactggcaagaaattgataccgtactgctagatatggatggcaccctgctggatttggcgttcgacagccatttctggttaaaattagtgccagaaaccctgagccaacgcagagggatcccactcgaacaagcgcacaaaatcattcatgatgaatataacgcggtacagcataccttgaattggtattgcttcgattactggcgcgaacggctggatttagatatttatgccatgaccacggatatcggcagccgggcacgcttacgtcaggataccgtgccattcttatctggtttgcgtcagcatggtctgcaaaccattttgctcaccaatgcccatccacatagtttggcagtaaaaattgagcacaccgcccttgaccagcaccttgatttattgctttccacccatacatttggttatccgaaagaagatcaacggttgtggcaagcggttacgcagcataccgggctgaaccccgccagaacattgtttgtcgatgatagtgaagcgattttggatgcggcgcaaacctttggtatccgctactgcctgggggtagaaaaccctgactccagttgtgctgataaaacctttcaccgacacccggcaatcaatgactatcgtaaactgttgcccgctttacagttacgttgtgaataaaacagtatgacgatgggtaggcgtatttatgaaggataaaatctccccagcggaatcagtacgtctggataaatggttatgggccgcacggttttataaaaccagagcgatcgcacgtgacatggtggatggcggtaaagtccactataacggccagcgaagcaagcccagcaagctggttgaactccatgctgaaatccgtctgcggcaagggaatgatgagcgcacggtgcgtgtcttggcgttacatagtcaacgccggggggcagaggaagcccaaacattgtatgaagaaaccgaggcgagcattgccaaccgcgagaaagtcgcacaggcacgtaaactgaatgccctgacgatgccgcatccagatcggcggccggataaaaaagaacgtcgcaatctgatcaaatttaaacaaggcgagcctgagtaaactctatagatttcaacatgcaggaaggcggcaaacgaaagataaatcggttgggagcagacttgaacgctgcttacagccaggcgagtcacgaacgtagccaacaccacctgcaacttgaaagatgacggatttaaacggcggccaacatgagagaaaactat
>138	N operona: 108	first-last	YPO0142	gene_poz=(601-2748)	-	putative membrane protein	Similar to Escherichia coli hypothetical 79.5 kDa	/position=154418 - 157765 (155018 - 157165)	/lenght=3348 (2148)	/codons=1116 (716)	/complement=true	GC-compoz=48.324022346368714%	/LCI1=1.0993006993006993	/LCI2=0.21179487179487178	p_i1=0.22198823451830427	p_i2=0.1963521186426774	/Tai=0.4993740326024839	/Tei=0.27671690677840965	/EEI=1.8554185260633245
tgcaggtgtttcatgatagccccaaattaatcactcaccgccatttaacacatatctgaattaacgaaaacgcgatattatccgttaatattatccagatactttgtgtgatttttatcctcaacgtcattggctttgcaggtaggcagccagtacacgaatcccgatgagctgactcaagtcagtgattcgggtgagtacacgcagccaacacccctgcaacgtcaaggacaaagggtatattagaacttgatcacattgtgcgttaatgagaacctttatcgcaatgccagttagatataatttactcgtttttaacatggcggcgagctcagcccaaactcacctggttaatatttgccctacattatccctctacacacgaagaatggtttgaaaataggattatgctgatattgtgactgcgttagctttgctaccctaactcgtctacgggcaagcgctcttgcgctaggtcattttgtgagcattggcggaataggcactaaatcgttgagttattaggccatatgcctccgcacttttttatgtatttttcatagcgttgacgtaaatttaaagcgctctgatggggatgggatgagcacaatagttttaatattggccttactgttgaccagtctgatcgccgtaggtctgctgtggtggctccgattccgccgccctcaccccataacagcagcgttgccgtttgttaaactgacacaccgaaaactcacgccagaagagcgagtgagtatcgaaaattatctgcgtaatcagcaaaataagcatggttttaacacgcaaccggcttttgattcccacgcactggcagccagtacctcatccaccccaatgttggtgctcacaccgcaaagtgataacgtctattccgttacccgcgccattacccgctatggtgtcgccagcgatgagccaaataaatggcgctattatctcgattcaatagaagttcatctgccctcggcctgggaacaatatattactcaggataatgatgttgagcttatccaaacccagacaatcccgctggtgatctcccttaatgggcatacgcttaacaatcatcagtctgagaatacctatcagcccattttaccttcagtatcgaaaaatgcgtctattcgcaaagaagatagcgaacatattgagctgcttaatatccgtaaggaaaccccggaagaatatgctctgcatggccccaatggtttaaaagaagcctgcgccatttgcatagctttattgttgctgtttttcgcattatctgggccgacggtgacactaccctggctggttatcgtggcagtgtcattaacctgttgggcgtgttggtacctcttccgccccttgtcagaaaaagatttgcgggaagtgcactgcttaaatggtacccccaaacgctggggcctgtttggcgagtcaaatcaggggcagataaacaatatctcactcgggatcgttgatctcatttatccggcgcattggggaccttattttgtacatgatttaggcaaaaaaacccatattgatatctaccttaatcgccaggttgtacgtcagggggcttttttatccctccatgatgaaatgaaaatgttcccgttacagcgctgggggaaaaacctaaccttgatcgtcggctcactgttggttctggtgttattactgatttacgtaccgctcggtctccccctaaagttgagcgttgcctggttgcaaggggctcaaagccaacaggtgaccagcgtcgcagcactggacaaaatgccactacgcatcggcgatatgctgaaggctcagggtaatggcatgtgctatgtcccccccaacattcaaaacacacgcggtttcgttttcaccccctttgattgctccggtatttattggaataccgcctcccccttgccacaacctgaatctgaaaccatagaaaaagctgcggcactggtagaaacaatcaataaacaactgcacccgcagggctctgatgccagtgtcaacccgaaactggctaccgccattgagaaatcgggcatgattttattggacgatttttctgacattgtgctgaaaacacaggcgttatgtagcgaaaataccgattgtattcgcctgaagaatgcactggttaatctgggaaatgccaaaaactggtcagccttggtcaaacgggcgcaatccgggaatttggaagggatgaatgttctgttacgcccgatcagtgccgatgtactggaaaatttgattaataccgctgcgtcatcattcgtttatcgtgaaacgcatttagcaacagaagcgttgaatagcccacctccgggcggttttttgatcaccagcgatgagggcaagcagttagtgaaccaccctgcgccaacgctgcccctgtttgactacagcgcactggaacagtggcgggaattgcaacggctctcggcgttgctacttgataccccatttaaagcggaagggattattaccaatatcacgactgatgcgaatggcacacggcatattgcgctgcatagtgagccggacattgtcactctgggtcgctatctggcgaccagcctgctattgctggtgctgattttttgcctggtcgtcaatatggtcttgttgattcaacgtgccatgaaaaatcgtcgccggatggataacattcaacgttattatgacgattgctttaatcaaacgctcacaccgccccccttcttgcgctagctcacccatctccggttgatcatcgctcatgccagcagatgcacggtgtaacatggatatgctaggctagctttatctactcgcttatagcagaaaatatccaccatcacccaacgtcattggaatggaggaatggagtcgttatgccccccgattttaactggcaagaaattgataccgtactgctagatatggatggcaccctgctggatttggcgttcgacagccatttctggttaaaattagtgccagaaaccctgagccaacgcagagggatcccactcgaacaagcgcacaaaatcattcatgatgaatataacgcggtacagcataccttgaattggtattgcttcgattactggcgcgaacggctggatttagatatttatgccatgaccacggatatcggcagccgggcacgcttacgtcaggataccgtgccattcttatctggtttgcgtcagcatggtctgcaaaccattttgctcaccaatgcccatccacatagtttggcagtaaaaattgagcacaccgcccttgaccagcaccttgatttattgctttccacccatacatttggttatccgaaagaagatcaac
>139	N operona: 109	first-last	YPO0143	gene_poz=(601-795)	-	hypothetical protein	Doubtful CDS with no significant database hits	/position=156845 - 158239 (157445 - 157639)	/lenght=1395 (195)	/codons=465 (65)	/complement=false	GC-compoz=44.1025641025641%	/LCI1=1.109375	/LCI2=0.17968749999999997	p_i1=0.22847506800334377	p_i2=0.13154372332803602	/Tai=0.6129520556055258	/Tei=0.21838935099523243	/EEI=1.4876788225734936
atagcgggtaatggcgcgggtaacggaatagacgttatcactttgcggtgtgagcaccaacattggggtggatgaggtactggctgccagtgcgtgggaatcaaaagccggttgcgtgttaaaaccatgcttattttgctgattacgcagataattttcgatactcactcgctcttctggcgtgagttttcggtgtgtcagtttaacaaacggcaacgctgctgttatggggtgagggcggcggaatcggagccaccacagcagacctacggcgatcagactggtcaacagtaaggccaatattaaaactattgtgctcatcccatccccatcagagcgctttaaatttacgtcaacgctatgaaaaatacataaaaaagtgcggaggcatatggcctaataactcaacgatttagtgcctattccgccaatgctcacaaaatgacctagcgcaagagcgcttgcccgtagacgagttagggtagcaaagctaacgcagtcacaatatcagcataatcctattttcaaaccattcttcgtgtgtagagggataatgtagggcaaatattaaccaggtgagtttgggctgagctcgccgccatgttaaaaacgagtaaattatatctaactggcattgcgataaaggttctcattaacgcacaatgtgatcaagttctaatataccctttgtccttgacgttgcaggggtgttggctgcgtgtactcacccgaatcactgacttgagtcagctcatcgggattcgtgtactggctgcctacctgcaaagccaatgacgttgaggataaaaatcacacaaagtatctggataatattaacggataatatcgcgttttcgttaattcagatatgtgttaaatggcggtgagtgattaatttggggctatcatgaaacacctgcaaaaacctaaaattctgaaaatagaaacggttgcctgctcccgcttattcaatgttgaagcggtagaactggagttcagtaatggcgtacagcgcatttatgaacgtatgcggccatcgaatcgtgaggccgtgatgattgtgccggttatcggtaacgatttactgctcattcgtgaatacgctgtcggtattgaggaatacgaattgggctttcctaaaggtctgatagatcccggtgaaggggtgctggaagctgcgaaccgcgagttaatggaagaagttggatatggcgctgagcgctttgactttctcgctaaactgaccatggcaccgtcctacttttccagcaaaatgaatattgttattgcccacggcctgtatccacaaagtttggaaggtgatgagcctgagccattgccgcaagtgcggtggccaattgctaatatgatggcactccttaatgaagctgattt
>140	N operona: 110	first-last	YPO0144	gene_poz=(601-1146)	-	putative hydrolase	Similar to Escherichia coli ADP compounds hydrolase	/position=157152 - 158897 (157752 - 158297)	/lenght=1746 (546)	/codons=582 (182)	/complement=false	GC-compoz=47.43589743589743%	/LCI1=1.0	/LCI2=0.16353591160220995	p_i1=0.16200395113488025	p_i2=0.1029389187915327	/Tai=0.37273851820424564	/Tei=0.19264502691237945	/EEI=2.40641346052417
actattgtgctcatcccatccccatcagagcgctttaaatttacgtcaacgctatgaaaaatacataaaaaagtgcggaggcatatggcctaataactcaacgatttagtgcctattccgccaatgctcacaaaatgacctagcgcaagagcgcttgcccgtagacgagttagggtagcaaagctaacgcagtcacaatatcagcataatcctattttcaaaccattcttcgtgtgtagagggataatgtagggcaaatattaaccaggtgagtttgggctgagctcgccgccatgttaaaaacgagtaaattatatctaactggcattgcgataaaggttctcattaacgcacaatgtgatcaagttctaatataccctttgtccttgacgttgcaggggtgttggctgcgtgtactcacccgaatcactgacttgagtcagctcatcgggattcgtgtactggctgcctacctgcaaagccaatgacgttgaggataaaaatcacacaaagtatctggataatattaacggataatatcgcgttttcgttaattcagatatgtgttaaatggcggtgagtgattaatttggggctatcatgaaacacctgcaaaaacctaaaattctgaaaatagaaacggttgcctgctcccgcttattcaatgttgaagcggtagaactggagttcagtaatggcgtacagcgcatttatgaacgtatgcggccatcgaatcgtgaggccgtgatgattgtgccggttatcggtaacgatttactgctcattcgtgaatacgctgtcggtattgaggaatacgaattgggctttcctaaaggtctgatagatcccggtgaaggggtgctggaagctgcgaaccgcgagttaatggaagaagttggatatggcgctgagcgctttgactttctcgctaaactgaccatggcaccgtcctacttttccagcaaaatgaatattgttattgcccacggcctgtatccacaaagtttggaaggtgatgagcctgagccattgccgcaagtgcggtggccaattgctaatatgatggcactccttaatgaagctgatttccgcgaggcccgtaatgtcagcgccctttttttggcacatacctttctgaatcagtgattgttttgatgagtcactaccgtgagatgaatttatttctgacgtaacttattttttatacgagtaatttataaaaaaaccagatgatcatcagatcatctggttttttagataagtttttacaccaggctgctatcagaacagttcgtgagtctggccgttatccatcaatgtggtaccaacttcatgtaccgtatgctcagtgggttgtgtcccgtcgataaagtactctgagcggctgcccggcccgccattagataacttgcctgtttgcttatcaatcacgacactgacgatacccggtggtggtggaacctgcttctctggcaagccctcaagcgccaccttcataaagtcattccatgctggctgggccgtcttcgccccgccttctgctccggaaatttggtctggtatcgcccctgatgccgtgctgcggcccaaattacggcgatggtcatcaaagccaatccagacggatgtcacggtatctgggccgtagccggagaaccaggcatccttcgagctgtttgtcgtacccgttttaccgccgatatccttacgtttcaggtcacgacccgcacgccagcccgtacccat
>141	N operona: 111	first-last	YPO0145	gene_poz=(601-3156)	b3396	penicillin-binding protein	Similar to Escherichia coli penicillin-binding	/position=157833 - 161588 (158433 - 160988)	/lenght=3756 (2556)	/codons=1252 (852)	/complement=true	GC-compoz=51.76056338028169%	/LCI1=1.036819428123776	/LCI2=0.23325499412455916	p_i1=0.18334074919424082	p_i2=0.24404719710164732	/Tai=0.4087792120663326	/Tei=0.3196424773914826	/EEI=2.314112723155897
caatatcaatcacttgtgaggataaacccgcctgttccaagcaggcttgccattgctgcacctctgactgacgcgctgcggttatcaataattcgctactcgcaaccgtttcgcggcagtaatccagtgccaaagcctggctgttaaccggaaatagtctgctggcactggctttaataaaaccatcacgttcgggttcacgcagacgcctatccggcacatgaatggtgtgctgcaatatgcgctgtgcgggcaaagcaatacgtaatgaaatatgtcgaggcagctgtttacgtaataatttgagttgttcgctaagaatatcaggctgatgtaatatgccttcccgcaaaacgccagaaggtaagattttatgccaccagtagcgcagttgccagccattacgacgtcgtatcacggccaacgctcggatggcctccatttgaatatctagccctacctgccaatattgtgagtacatctttatcgacctccatgtcgagacagaataaaagaacgtatccatggtgcgggcttgcctttatactacgtcgcggttgtttataaactgcccaattgacattgaatgggaaatctcaggtgaagttcgtaaagtattttttaatccttgcggtgtgttgcattttactgggagcagcctcgatatttggcctgtacaaatatattgagccgcagctacccgatgttgccacgctgaaagacatccggctgcaaacacctatgcaggtgtatagcgccgaaggcgaattgatcgctcaattcggcgaaaaacgtcgtatcccattgacgttgaatcaaataccaccagaaatggtgcatgcgtttatcgccacagaagacagccgtttttacgatcatcacggtgtcgaccctgtggggatcctgcgtgcagtctctatcgccatgttgtctggtcgcgcctcccaaggggcgagtaccattacccagcaattggcgaggaacttctttttaagccctgaacggactttgatgcgaaaaatcaaggaagcatttctggctatccgcatcgaacagatgctgaccaaagatgaaatccttgagctgtatctgaacaaaatttatctcggttaccgcgcctatggtgtcggtgctgcggcccaagtctatttcggcaaagaagtccatgaattgaccctcagccaaatagcgatgatcgccgggttacctaaagcgccttctacgtttaacccgctctactcacatgacagagccgtggcacggcgtaatgtggtgctgctacgtatgctggatgaaaaatacatcactcaggcgcaatacgatcaagcccgcagtgaagagttggtggctaactaccatgtaccgcaaatcgccttttcagcgccctatctggctgaaatggtgcgtcaggagatgattaaacgttacggtgaaaatgcgtataccgacggttatcaggtctataccacgattaccagaaagctacagttggcggcagttgattcattacgcgccaacgtgctggcttatgatatgcgccatggctatcgcggcccgtccaatgtgttatggaaggtgggcgaaagtgcctggagccgtgaacagattatcgattcactgaaagcattgccggtgtatggcccgctgttacctgcagtagtcaccgaggcggatgccgcacaagctacggcaatgctggctgatggcagcaacgtgaccttgccgatggtcggtatacggtgggcgcgtccgtttaaatcggataacgcccaaggtccggtccccaaaaaagcgactgatgtcgttcagcctggtcagcaaatttgggtcagaaaggtcgatgataactggtggctggctcaagtgccggacgtcaattctgcgctggtgtctatcgatcccaataacggtgcaattaaagcgctagtaggcggttttgattttaaccaaagcaaatttaaccgggcaacgcaggcactgcgtcaggttggctcgaatattaagccattcctgtataccgccgcgatggacaaaggcctgacgctggccactatcctcaatgacctgccaatcacccgttgggattctggcgcaggcaccgactggcggccaaaaaactcacctcccacttacgatggccctatccgtttgcgtcagggtttaggccaatcgaaaaacgtggtcatggtgcgggcaatgcgggccatgggggtggattacgcggctgagtatttgcagcgctttggtttccctgcgcagaatatcgtgcattcagaatcactggctctgggttctgcctcctttacaccattacagctagtccgtggctatgccgtgctagcaaatggcggttacctggttgatccgtacttcatcactaaaatcactgatgatgtcggtaatgttctgtttgaaacaaagccgaaggttgtctgtgataactgtaacttgccggtcatttacggtgatacccaacgttcagttgtactttctgacgacaatattgagaacgttgcaacctcgcagaaccagaatgccagtaacgtgccaatgccagagctggaacaggtgacaccggcacaaacgacgctaaatagcgaacagcaatatgcgccacacgtgataagcaccccgctggcgttcttgatgcgtgatgcattgaattctaatattttcggggaacctggctggatgggtacgggctggcgtgcgggtcgtgacctgaaacgtaaggatatcggcggtaaaacgggtacgacaaacagctcgaaggatgcctggttctccggctacggcccagataccgtgacatccgtctggattggctttgatgaccatcgccgtaatttgggccgcagcacggcatcaggggcgataccagaccaaatttccggagcagaaggcggggcgaagacggcccagccagcatggaatgactttatgaaggtggcgcttgagggcttgccagagaagcaggttccaccaccaccgggtatcgtcagtgtcgtgattgataagcaaacaggcaagttatctaatggcgggccgggcagccgctcagagtactttatcgacgggacacaacccactgagcatacggtacatgaagttggtaccacattgatggataacggccagactcacgaactgttctgatagcagcctggtgtaaaaacttatctaaaaaaccagatgatctgatgatcatctggtttttttataaattactcgtataaaaaataagttacgtcagaaataaattcatctcacggtagtgactcatcaaaacaatcactgattcagaaaggtatgtgccaaaaaaagggcgctgacattacgggcctcgcggaaatcagcttcattaaggagtgccatcatattagcaattggccaccgcacttgcggcaatggctcaggctcatcaccttccaaactttgtggatacaggccgtgggcaataacaatattcattttgctggaaaagtaggacggtgccatggtcagtttagcgagaaagtcaaagcgctcagcgccatatccaacttcttccattaactcgcggttcgcagcttccagcaccccttcaccgggatctatcagacctttaggaaagcccaattcgtattcctcaataccgacagcgtattcacgaatgagcagtaaatcgttaccgataaccggcacaatcatcacggcctcacgattcgatggccgcatacgttcataaatgcgctgtacgccattactgaactccag
>142	N operona: 112	first	YPO0146	gene_poz=(601-1542)	-	hypothetical protein	Weakly similar to Escherichia coli hypothetical	/position=160463 - 162604 (161063 - 162004)	/lenght=2142 (942)	/codons=714 (314)	/complement=false	GC-compoz=51.48619957537155%	/LCI1=1.0905218317358893	/LCI2=0.23269435569755056	p_i1=0.21638965473889618	p_i2=0.24276860177275517	/Tai=0.6063294332361823	/Tei=0.31849174159547966	/EEI=1.5703199567915382
caccataggcgcggtaaccgagataaattttgttcagatacagctcaaggatttcatctttggtcagcatctgttcgatgcggatagccagaaatgcttccttgatttttcgcatcaaagtccgttcagggcttaaaaagaagttcctcgccaattgctgggtaatggtactcgccccttgggaggcgcgaccagacaacatggcgatagagactgcacgcaggatccccacagggtcgacaccgtgatgatcgtaaaaacggctgtcttctgtggcgataaacgcatgcaccatttctggtggtatttgattcaacgtcaatgggatacgacgtttttcgccgaattgagcgatcaattcgccttcggcgctatacacctgcataggtgtttgcagccggatgtctttcagcgtggcaacatcgggtagctgcggctcaatatatttgtacaggccaaatatcgaggctgctcccagtaaaatgcaacacaccgcaaggattaaaaaatactttacgaacttcacctgagatttcccattcaatgtcaattgggcagtttataaacaaccgcgacgtagtataaaggcaagcccgcaccatggatacgttcttttattctgtctcgacatggaggtcgataaagatgtactcacaatattggcaggtagggctagatattcaaatggaggccatccgagcgttggccgtgatacgacgtcgtaatggctggcaactgcgctactggtggcataaaatcttaccttctggcgttttgcgggaaggcatattacatcagcctgatattcttagcgaacaactcaaattattacgtaaacagctgcctcgacatatttcattacgtattgctttgcccgcacagcgcatattgcagcacaccattcatgtgccggataggcgtctgcgtgaacccgaacgtgatggttttattaaagccagtgccagcagactatttccggttaacagccaggctttggcactggattactgccgcgaaacggttgcgagtagcgaattattgataaccgcagcgcgtcagtcagaggtgcagcaatggcaagcctgcttggaacaggcgggtttatcctcacaagtgattgatattgcgccatgcgctttacgttatatggcaaccgcgaccggtttatctgggccatattggctggttcaccggttggcaaatgaatggctgtgggtatcgtccagtgacatgccatttcattccggggtggtggctatcgagacagagtgcagaacgcaggaaaatgatattcgcttgctgtcggccctattggctcagctcaacatgcgcggtgctggcgaagatggcgcgcctttgccggtgtattacagcagtgtagtaaaggagtcgttgccggaaaacacacggtcttggtcgccgctaacggcttttgcgcactatcaacccccattacccgcgttaccggcagcttttactttggccggggggctggcggtacgtgcggcagactctttatctgctgcgggtgcgggatactgatgtatcaggtgaatttcttgccgtggcgtattgcccggcaacaggctcgctaccggttctggcgcaataccatgctgatccaaggtattggcttggctctctatctggtggtggtgctaatgcaggcccgcagtgaacacaaacaccggcaaggcacggcggcggcattatcacagcagcaggctgcattaagccaacgtcaacagcaagtgcagcaggcaatggcgcagttgcagcggataaaacagcatattcagcgctaccatcaggctcatcaacctgcccgaggttactccatattattgcaacagctatcacagcagatccctgaacgttgctggctgatggccctaaggcagcaaggtgatgtgctgtctttcgaggttattagccgggattacgccacaattaatgcatttttagcgatgttaggccgtcagcctcttttggttaatgtgagcttgcaggggattactcaacaggatgagggcggttttcgtttcgtggtgcatgcctcttggcgggacgaaaaccatcatgtagaaggccatcatgcagaaggccatgatatcgacggtcatcatgtggcaggggactatg
>143	N operona: 112	middle	YPO0147	gene_poz=(601-1206)	-	putative membrane protein	Similar to Haemophilus influenzae competence protein	/position=161404 - 163209 (162004 - 162609)	/lenght=1806 (606)	/codons=602 (202)	/complement=false	GC-compoz=51.81518151815182%	/LCI1=1.165837479270315	/LCI2=0.26169154228855723	p_i1=0.2659366082160585	p_i2=0.3104187127730823	/Tai=0.4993115420975055	/Tei=0.3793768414957741	/EEI=1.8647148139257959
tggttttattaaagccagtgccagcagactatttccggttaacagccaggctttggcactggattactgccgcgaaacggttgcgagtagcgaattattgataaccgcagcgcgtcagtcagaggtgcagcaatggcaagcctgcttggaacaggcgggtttatcctcacaagtgattgatattgcgccatgcgctttacgttatatggcaaccgcgaccggtttatctgggccatattggctggttcaccggttggcaaatgaatggctgtgggtatcgtccagtgacatgccatttcattccggggtggtggctatcgagacagagtgcagaacgcaggaaaatgatattcgcttgctgtcggccctattggctcagctcaacatgcgcggtgctggcgaagatggcgcgcctttgccggtgtattacagcagtgtagtaaaggagtcgttgccggaaaacacacggtcttggtcgccgctaacggcttttgcgcactatcaacccccattacccgcgttaccggcagcttttactttggccggggggctggcggtacgtgcggcagactctttatctgctgcgggtgcgggatactgatgtatcaggtgaatttcttgccgtggcgtattgcccggcaacaggctcgctaccggttctggcgcaataccatgctgatccaaggtattggcttggctctctatctggtggtggtgctaatgcaggcccgcagtgaacacaaacaccggcaaggcacggcggcggcattatcacagcagcaggctgcattaagccaacgtcaacagcaagtgcagcaggcaatggcgcagttgcagcggataaaacagcatattcagcgctaccatcaggctcatcaacctgcccgaggttactccatattattgcaacagctatcacagcagatccctgaacgttgctggctgatggccctaaggcagcaaggtgatgtgctgtctttcgaggttattagccgggattacgccacaattaatgcatttttagcgatgttaggccgtcagcctcttttggttaatgtgagcttgcaggggattactcaacaggatgagggcggttttcgtttcgtggtgcatgcctcttggcgggacgaaaaccatcatgtagaaggccatcatgcagaaggccatgatatcgacggtcatcatgtggcaggggactatgaataaatcattacagcgttgtatggataggccaggttggcagctttgtttatggcagtggttttttttaagcctgctcggggttatcgcttacggtgggttactgcgtccaacgtggcaacagcgctcagaggccatagctgaggtgactaagttgcaacagcacgttgagcagcaggtgtcagcgttggcgcagttaccttcgcaagtactgatccgccaacagataaacaccttgttgtcagagaaagcgtggtggcaaaagcctgaaatattactggcccatcaggtcggtgaaacaattatgccttttggcgggcaagtgatccgctggcagcgctactcagggtcggaagaggccgtggtagaaaatgccattgccttccggcggtgggaggccacattgcgggtgagtttttatggtttgtaccatctgttcgggcaactgtcagaaatcagatcacctgttcttgttaaggttatttcccttatcggtgatggcaatgcgcttaccgtgaagttgatactcaccgagtatctcacggatgacttgggtgattttgatgttcaagataaatagctacaagataaatagctacatagcgg
>144	N operona: 112	middle	YPO0148	gene_poz=(601-1182)	-	putative membrane protein	No significant database hits	/position=162002 - 163783 (162602 - 163183)	/lenght=1782 (582)	/codons=594 (194)	/complement=false	GC-compoz=49.140893470790374%	/LCI1=1.14853195164076	/LCI2=0.19067357512953367	p_i1=0.25427013291055517	p_i2=0.15264456579071442	/Tai=0.5414899219603674	/Tei=0.237380109211643	/EEI=1.7111520082703549
tgatgtatcaggtgaatttcttgccgtggcgtattgcccggcaacaggctcgctaccggttctggcgcaataccatgctgatccaaggtattggcttggctctctatctggtggtggtgctaatgcaggcccgcagtgaacacaaacaccggcaaggcacggcggcggcattatcacagcagcaggctgcattaagccaacgtcaacagcaagtgcagcaggcaatggcgcagttgcagcggataaaacagcatattcagcgctaccatcaggctcatcaacctgcccgaggttactccatattattgcaacagctatcacagcagatccctgaacgttgctggctgatggccctaaggcagcaaggtgatgtgctgtctttcgaggttattagccgggattacgccacaattaatgcatttttagcgatgttaggccgtcagcctcttttggttaatgtgagcttgcaggggattactcaacaggatgagggcggttttcgtttcgtggtgcatgcctcttggcgggacgaaaaccatcatgtagaaggccatcatgcagaaggccatgatatcgacggtcatcatgtggcaggggactatgaataaatcattacagcgttgtatggataggccaggttggcagctttgtttatggcagtggttttttttaagcctgctcggggttatcgcttacggtgggttactgcgtccaacgtggcaacagcgctcagaggccatagctgaggtgactaagttgcaacagcacgttgagcagcaggtgtcagcgttggcgcagttaccttcgcaagtactgatccgccaacagataaacaccttgttgtcagagaaagcgtggtggcaaaagcctgaaatattactggcccatcaggtcggtgaaacaattatgccttttggcgggcaagtgatccgctggcagcgctactcagggtcggaagaggccgtggtagaaaatgccattgccttccggcggtgggaggccacattgcgggtgagtttttatggtttgtaccatctgttcgggcaactgtcagaaatcagatcacctgttcttgttaaggttatttcccttatcggtgatggcaatgcgcttaccgtgaagttgatactcaccgagtatctcacggatgacttgggtgattttgatgttcaagataaatagctacaagataaatagctacatagcggtgttggctatgggtttagccgctacccgtttactcgttatcgggttactgccatccagcatttttgcatcaccccatctagccaatatcgagcgtgacccttttcaagctgtcttggcgacatcctgtgatagtgaaagggaaaggcttacagggtggaaattacacggggttgtcagtggtggtggctatcaatcggcctggatacaacgccctgatgccacatggcaaaggttaaccttagggatgcggttagtctccgaatggcaggtaacgcagataagcgcccagtgggtcgattttcagtatgaaaatcctgagacgccttgttctggattatcggtaacgttctcactgtttcaacaatgaattcaatggattgtctgatgatgatcagcattaaaaggaagtaagctgatgactatttttatacccgctgcaggtaagcagtttagcacttggtggtgcaatctgacgaacttcaatttggtatattttcctggcaaaaataaacacttaaatcgctctagagggttgattagcttattaattgggtgtctcttactcatgggcgt
>145	N operona: 112	last	YPO0149	gene_poz=(601-969)	-	putative membrane protein	Doubtful CDS, no significant database hits	/position=162609 - 164177 (163209 - 163577)	/lenght=1569 (369)	/codons=523 (123)	/complement=false	GC-compoz=49.32249322493225%	/LCI1=0.9699453551912568	/LCI2=0.16038251366120224	p_i1=0.14547339646761723	p_i2=0.09772105529873074	/Tai=0.6880935238413747	/Tei=0.18794894976885768	/EEI=1.3560417028213527
aatcattacagcgttgtatggataggccaggttggcagctttgtttatggcagtggttttttttaagcctgctcggggttatcgcttacggtgggttactgcgtccaacgtggcaacagcgctcagaggccatagctgaggtgactaagttgcaacagcacgttgagcagcaggtgtcagcgttggcgcagttaccttcgcaagtactgatccgccaacagataaacaccttgttgtcagagaaagcgtggtggcaaaagcctgaaatattactggcccatcaggtcggtgaaacaattatgccttttggcgggcaagtgatccgctggcagcgctactcagggtcggaagaggccgtggtagaaaatgccattgccttccggcggtgggaggccacattgcgggtgagtttttatggtttgtaccatctgttcgggcaactgtcagaaatcagatcacctgttcttgttaaggttatttcccttatcggtgatggcaatgcgcttaccgtgaagttgatactcaccgagtatctcacggatgacttgggtgattttgatgttcaagataaatagctacaagataaatagctacatagcggtgttggctatgggtttagccgctacccgtttactcgttatcgggttactgccatccagcatttttgcatcaccccatctagccaatatcgagcgtgacccttttcaagctgtcttggcgacatcctgtgatagtgaaagggaaaggcttacagggtggaaattacacggggttgtcagtggtggtggctatcaatcggcctggatacaacgccctgatgccacatggcaaaggttaaccttagggatgcggttagtctccgaatggcaggtaacgcagataagcgcccagtgggtcgattttcagtatgaaaatcctgagacgccttgttctggattatcggtaacgttctcactgtttcaacaatgaattcaatggattgtctgatgatgatcagcattaaaaggaagtaagctgatgactatttttatacccgctgcaggtaagcagtttagcacttggtggtgcaatctgacgaacttcaatttggtatattttcctggcaaaaataaacacttaaatcgctctagagggttgattagcttattaattgggtgtctcttactcatgggcgtgccatcacacagccgctcctccaatagccatttatcagacagcaagttatcaaacagtgcttcatcaaatagcacttcatcaaacagtgtcttatcaaataatgtctcatcaagtaatatctcaccaaataatgcctcatccagtaatgcctcattaccgcgtacccgcagcggggggccagtcaccctggaatttcaggatgcgccggtctccgtcatcttgcaggctctggctgactatcggcaacttaatctgatcacgactaccggtgtgggcggcaatctcagtttgcggttgattgaagtgccttgggagcaggcattggcgatcattctgcggatggggcgtttgaaagctgagcgcgaggggaccgtgatgatggtctttaccgaa
>146	N operona: 113	first-last	YPO0150	gene_poz=(601-1725)	-	putative membrane transport protein	Similar to Haemophilus influenzae competence protein	/position=163404 - 165728 (164004 - 165128)	/lenght=2325 (1125)	/codons=775 (375)	/complement=false	GC-compoz=48.17777777777778%	/LCI1=0.9313725490196079	/LCI2=0.13092691622103383	p_i1=0.12551410652160835	p_i2=0.05542848939907568	/Tai=0.441543130177957	/Tei=0.14988564045916813	/EEI=2.0318589637758038
tcggcctggatacaacgccctgatgccacatggcaaaggttaaccttagggatgcggttagtctccgaatggcaggtaacgcagataagcgcccagtgggtcgattttcagtatgaaaatcctgagacgccttgttctggattatcggtaacgttctcactgtttcaacaatgaattcaatggattgtctgatgatgatcagcattaaaaggaagtaagctgatgactatttttatacccgctgcaggtaagcagtttagcacttggtggtgcaatctgacgaacttcaatttggtatattttcctggcaaaaataaacacttaaatcgctctagagggttgattagcttattaattgggtgtctcttactcatgggcgtgccatcacacagccgctcctccaatagccatttatcagacagcaagttatcaaacagtgcttcatcaaatagcacttcatcaaacagtgtcttatcaaataatgtctcatcaagtaatatctcaccaaataatgcctcatccagtaatgcctcattaccgcgtacccgcagcggggggccagtcaccctggaatttcaggatgcgccggtctccgtcatcttgcaggctctggctgactatcggcaacttaatctgatcacgactaccggtgtgggcggcaatctcagtttgcggttgattgaagtgccttgggagcaggcattggcgatcattctgcggatggggcgtttgaaagctgagcgcgaggggaccgtgatgatggtctttaccgaacaggaaattcaagaaaggcagcagcggacgaaacagcaagctgcgccagaagcactggctaacctgacattggcattgcaatacgcgaatgctgaacaggtggctgacagtttggatccgctgcaaggtgggctgctttctccattgggcagtgtggtggccgataagcggacgaacacattattgattcgcgatacgcccgcttcactggcattgttaaaaaactggctgattgagatggatttaccgttacaacaagtacagttatccgcgcatattgtgaccatcagcagtgaagatttacaagagctgggtgtgcgctgggggatgggggagggcaagggaaacaccgcgctcagaatcaatgattttaatgtcaatttgccgttgccaaatagcgccgcgagcgtggggtttcatgtggcccgtattggtggccgcctgctggagcttgagttgagtgcgttggagcaagagaatcaggtcgatattattgccagcccacgcttaattacttcacatcaacaaaccgccagtattaaacaaggttctgatattccttatactgtctcacggggtaaaaaagaggcagcggccattgagttcaaagaagcggtgttggggatggaggtcacacccaaaattctacgtaatggcaaaatcatcctagacctaaaaattagtcaaaatatgcccggtatcactattaaacgcggtgagagtgaaatgttgctaatagataaacaagaaattaaaacacaagttactgtaaacgatggcgaaaccatcgtgctgggcgggattttccaacaaaaaaaacgccagagtgttaataaagtcccgttactggccgatattccactattaggcgcgatgttcaggcaagatactcaacagcaaagtcggcgggagttagtgattttcattacgccaaaattaatcagtgcctgagccttgtaagatgtcattttatgaaaacagggcagtcttggtgactttctgcaactttttgtgtgattggaggcttctaaatttgacgctgcgacagatttagcatacaagggttaccgaattgagctccgaggtttttaattaacgttgatacgccgataaaaacgtatggtttccctcccacgacgtgtacaacgatttattcggttgccaaactaccagatgtgctgagataattttccgtctgatctcgcactatcgctcatgaggtttcagtttaggtcccgccgctaatttgattggcggggcgggttatcattaacgaatagtcttagtaataccaaaaacatggcagagaaacgcaatatctttctggttgggcctatgggtgccggcaaaagcactattggtcgtcagttagctcagcaactcaatatggagtttttcgactctgatcaagaaattgagcgacgtaccggagctgacgtgggctgggtattcgacgtggaaggcgaagaaggtttccgcgatcgtgaagaaaaagtgattaatgaactgacggaaaagcaaggcattgttctggcaaccggtgggggctct
>147	N operona: 114	first-last	YPO0151	gene_poz=(601-1122)	aroK	shikimate kinase I	Similar to Escherichia coli shikimate kinase I AroK	/position=164877 - 166598 (165477 - 165998)	/lenght=1722 (522)	/codons=574 (174)	/complement=false	GC-compoz=47.89272030651341%	/LCI1=0.953757225433526	/LCI2=0.12080924855491332	p_i1=0.1369200453789179	p_i2=0.04376343555347011	/Tai=0.27566310213322065	/Tei=0.1393870919981231	/EEI=3.3384936538806356
atcactattaaacgcggtgagagtgaaatgttgctaatagataaacaagaaattaaaacacaagttactgtaaacgatggcgaaaccatcgtgctgggcgggattttccaacaaaaaaaacgccagagtgttaataaagtcccgttactggccgatattccactattaggcgcgatgttcaggcaagatactcaacagcaaagtcggcgggagttagtgattttcattacgccaaaattaatcagtgcctgagccttgtaagatgtcattttatgaaaacagggcagtcttggtgactttctgcaactttttgtgtgattggaggcttctaaatttgacgctgcgacagatttagcatacaagggttaccgaattgagctccgaggtttttaattaacgttgatacgccgataaaaacgtatggtttccctcccacgacgtgtacaacgatttattcggttgccaaactaccagatgtgctgagataattttccgtctgatctcgcactatcgctcatgaggtttcagtttaggtcccgccgctaatttgattggcggggcgggttatcattaacgaatagtcttagtaataccaaaaacatggcagagaaacgcaatatctttctggttgggcctatgggtgccggcaaaagcactattggtcgtcagttagctcagcaactcaatatggagtttttcgactctgatcaagaaattgagcgacgtaccggagctgacgtgggctgggtattcgacgtggaaggcgaagaaggtttccgcgatcgtgaagaaaaagtgattaatgaactgacggaaaagcaaggcattgttctggcaaccggtgggggctctgttaaatccagagaaacccgtaaccgtttgtcagcccgtggggttgtggtgtatttagaaaccactatcgagaagcagttagcccgtacacagcgtgacaaaaaacgtccgttgctacaggtcgatgaacctccacgtgaagtgttagaagcactggcaaaagaacgtaatccgttgtacgaagaaattgcagatgtcactatccgcactgacgatcaaagcgcgaaagtggttgctaaccagattatcaacatgctggaaagtaactgattttagcattttactaatgcctacgggcgtaagttaagaaggttacagagcgcgacatggagaagattactgtcacgttaggggaacgtagctaccccattacgattgccgccgggttgtttaatgatccggcctcttttaagccgctaaaggcgggtgaccaggttatgctggtcactaaccaaacgttggctccgctctatctggattctctccgggcagtgttggaacacggtggcattaaagttgatcaggtgattttacctgatggtgagcagtataaatctctgagcgttatggagcaggttttttctgcccttctggaaaaaccgcacggtcgtgatactacgttggttgccttaggtggcggcgtagtgggcgacctgaccggttttgccgcagcttgctatcaacgcggtgtgcgctttattcaagttcctactactttactttctcaagtggattcttctgttggtggtaaaaccgccgttaaccatcccttgggtaaaaatatgattggtgccttctaccagcctgcatcggtggtggttgatcttaattgtcttaaaactctccccccgcgtgaactcgcttctggct
>148	N operona: 115	first-last	YPO0152	gene_poz=(601-1689)	aroB	3-dehydroquinate synthase	Similar to Escherichia coli 3-dehydroquinate	/position=165455 - 167743 (166055 - 167143)	/lenght=2289 (1089)	/codons=763 (363)	/complement=false	GC-compoz=49.770431588613405%	/LCI1=0.9502762430939227	/LCI2=0.2636279926335175	p_i1=0.13511385968111364	p_i2=0.3150140883491511	/Tai=0.39764861412658725	/Tei=0.383512679514236	/EEI=2.3301693568858153
tagtcttagtaataccaaaaacatggcagagaaacgcaatatctttctggttgggcctatgggtgccggcaaaagcactattggtcgtcagttagctcagcaactcaatatggagtttttcgactctgatcaagaaattgagcgacgtaccggagctgacgtgggctgggtattcgacgtggaaggcgaagaaggtttccgcgatcgtgaagaaaaagtgattaatgaactgacggaaaagcaaggcattgttctggcaaccggtgggggctctgttaaatccagagaaacccgtaaccgtttgtcagcccgtggggttgtggtgtatttagaaaccactatcgagaagcagttagcccgtacacagcgtgacaaaaaacgtccgttgctacaggtcgatgaacctccacgtgaagtgttagaagcactggcaaaagaacgtaatccgttgtacgaagaaattgcagatgtcactatccgcactgacgatcaaagcgcgaaagtggttgctaaccagattatcaacatgctggaaagtaactgattttagcattttactaatgcctacgggcgtaagttaagaaggttacagagcgcgacatggagaagattactgtcacgttaggggaacgtagctaccccattacgattgccgccgggttgtttaatgatccggcctcttttaagccgctaaaggcgggtgaccaggttatgctggtcactaaccaaacgttggctccgctctatctggattctctccgggcagtgttggaacacggtggcattaaagttgatcaggtgattttacctgatggtgagcagtataaatctctgagcgttatggagcaggttttttctgcccttctggaaaaaccgcacggtcgtgatactacgttggttgccttaggtggcggcgtagtgggcgacctgaccggttttgccgcagcttgctatcaacgcggtgtgcgctttattcaagttcctactactttactttctcaagtggattcttctgttggtggtaaaaccgccgttaaccatcccttgggtaaaaatatgattggtgccttctaccagcctgcatcggtggtggttgatcttaattgtcttaaaactctccccccgcgtgaactcgcttctggcttggctgaagtgatcaaatacggcatcatccttgatgcagctttcttcgattggttagaaaacaacattgacgctttattagcgctggatatgtcagcattagcttactgtattcgccgctgttgcgaattaaaggccgatgtcgttgctgctgatgaacgcgaagagagcggtgcgcgcgctttactcaatttgggtcacacctatggtcatgctatcgaagctgaaatgggctacggagtgtggttacacggtgaagcggttgctgctgggatggtgatggccgcacagacatcccgtcgtctggggcaactctctgtcagtgatgttgagcgtatcaagaaactcctattacgtgctggtctacccgtttgtgggcctaaagaaatggcaccagaatcttatctgccacacatgatgcgggataaaaaagtattggcgggtgaacttcgtctggtactgccaacggccatcggtaaatcagaaatccggggcggtgttgcgcatgatatggtgttggcatcgatagcggattgtcgaccatagaaaatggcatagatgtgatatttcataagaattatgtttcataaaaactatgctcatcagtgttcttttcatcagaaccctgttcacaagtgctatgctcataagtacgatattcataagtattatgatgttgtattgtaaaacatcgtatcttttgtgcagacagtattaagctgtttgccgtcggtcaaatcaatcagccggatcgcaataattgatgcggcgggcttttgcctctagttggagggtttaaatggatgatttaaagctggatgacgatctgaaaccagatagcagtgatcgtcgtcctacacgctctcgcaagtccccaaccgggcctaaacttgctgtttcacgccaacatatgatgattggtattggcattttagtgttgctattgatcattatcgctatcggttctgccttgaaagcacctaccgaacatgaagcgtcccaacaaaacccaaatgttaatgcggcgcgagatatcaacttatctgattcgtcttcgttaaccagtggtaataatagccagcccagtattgcgaacaataccagcgatggtcatgatgccagtggtgtaaagaatacggctccacc
>149	N operona: 116	first-last	YPO0153	gene_poz=(601-1590)	-	conserved hypothetical membrane protein	Similar to Escherichia coli DamX protein an	/position=166797 - 168986 (167397 - 168386)	/lenght=2190 (990)	/codons=730 (330)	/complement=false	GC-compoz=48.484848484848484%	/LCI1=1.0526849037487336	/LCI2=0.2806484295845998	p_i1=0.19287859232694696	p_i2=0.3555611382277546	/Tai=0.4160041702854177	/Tei=0.4200050244049791	/EEI=2.2636110507707667
acacctatggtcatgctatcgaagctgaaatgggctacggagtgtggttacacggtgaagcggttgctgctgggatggtgatggccgcacagacatcccgtcgtctggggcaactctctgtcagtgatgttgagcgtatcaagaaactcctattacgtgctggtctacccgtttgtgggcctaaagaaatggcaccagaatcttatctgccacacatgatgcgggataaaaaagtattggcgggtgaacttcgtctggtactgccaacggccatcggtaaatcagaaatccggggcggtgttgcgcatgatatggtgttggcatcgatagcggattgtcgaccatagaaaatggcatagatgtgatatttcataagaattatgtttcataaaaactatgctcatcagtgttcttttcatcagaaccctgttcacaagtgctatgctcataagtacgatattcataagtattatgatgttgtattgtaaaacatcgtatcttttgtgcagacagtattaagctgtttgccgtcggtcaaatcaatcagccggatcgcaataattgatgcggcgggcttttgcctctagttggagggtttaaatggatgatttaaagctggatgacgatctgaaaccagatagcagtgatcgtcgtcctacacgctctcgcaagtccccaaccgggcctaaacttgctgtttcacgccaacatatgatgattggtattggcattttagtgttgctattgatcattatcgctatcggttctgccttgaaagcacctaccgaacatgaagcgtcccaacaaaacccaaatgttaatgcggcgcgagatatcaacttatctgattcgtcttcgttaaccagtggtaataatagccagcccagtattgcgaacaataccagcgatggtcatgatgccagtggtgtaaagaatacggctccaccgcaagatatcagtgctccgccaatttcgccaacgccaaccgaggctgcaataccgccttcggctaacagcacgactcagcggattgaattgcctggtaatatgtccgatgccctctctcagacccaagggcaggtggatacgttatctcagaatatcagtgacgctcatacatcaacactaccaacggcggcagcaactgttgctccatcgaaaggggcaaaagtacctgctacgcgtgaaacgattacgcaaccggtacagaaacaggccactaagcaaccggcggttaaccataaaaataccgcaactgtggccgttcctcctgctacatcgggtacgcctaaatcaggcgcagccagtagtcgtgcattgagcagtgcgccgagtagccactacacgctgcaattaagcagcgcatcgcgctcagacaccctgaatgcctacgcaaagcagcaaaatttaactgactatcatgtgtacgaaaccaaacgtgatggtaagccttggtacattctagtgagtggtaattatgcctcctctgcggaggcaaaaaaggcaatcacaacattacccgctgatgttcaagcgaaaaagccatgggttaagcctgtacaacaagtacagcaagaccttaaaaaataaaccattctgatttgtgcgctgatgtgctgtttgaaacagagtacaatctgcggctctgaattattaagtagctaactgacggcatgaagaaaaaccgcgcttttttaaaatgggctggtgggaaatatccgctggttgatgacatacgacgccatcttccagcgggagattgtttgatagagccattcgttggtgcgggttccgtatttctcaacaccgagttcgaatcctacatactggctgatatcaacaacgatctcatcaacttatacaatatcgttaagttacgtacagatgattttgtgcgtgatgctcgagttctctttactggcgacttcaatcattccgagctgttttaccaactgcggcaagaatttaatgccagtacggatgcttatcgccgtgcattgctgttcctctatctcaatcgccactgttataacggcctgtgtcgttataatttgagtggtgaattcaatgtgccttttggtcgctacaaaaaaccctacttcccagaagcggagttatattggtttgctgaaaaatcgcaaaatgcggtttttgtttgtgagcactatcaggaaactttgttaaaagccg
>150	N operona: 117	first-last	YPO0154	gene_poz=(601-1416)	dam	DNA adenine methylase	Similar to Serratia marcescens DNA adenine methylase	/position=167870 - 169885 (168470 - 169285)	/lenght=2016 (816)	/codons=672 (272)	/complement=false	GC-compoz=45.71078431372549%	/LCI1=1.1734317343173433	/LCI2=0.13038130381303814	p_i1=0.2711023680329521	p_i2=0.05476091193803199	/Tai=0.46826863428228027	/Tei=0.1492848207442288	/EEI=1.973746266880666
agggcaggtggatacgttatctcagaatatcagtgacgctcatacatcaacactaccaacggcggcagcaactgttgctccatcgaaaggggcaaaagtacctgctacgcgtgaaacgattacgcaaccggtacagaaacaggccactaagcaaccggcggttaaccataaaaataccgcaactgtggccgttcctcctgctacatcgggtacgcctaaatcaggcgcagccagtagtcgtgcattgagcagtgcgccgagtagccactacacgctgcaattaagcagcgcatcgcgctcagacaccctgaatgcctacgcaaagcagcaaaatttaactgactatcatgtgtacgaaaccaaacgtgatggtaagccttggtacattctagtgagtggtaattatgcctcctctgcggaggcaaaaaaggcaatcacaacattacccgctgatgttcaagcgaaaaagccatgggttaagcctgtacaacaagtacagcaagaccttaaaaaataaaccattctgatttgtgcgctgatgtgctgtttgaaacagagtacaatctgcggctctgaattattaagtagctaactgacggcatgaagaaaaaccgcgcttttttaaaatgggctggtgggaaatatccgctggttgatgacatacgacgccatcttccagcgggagattgtttgatagagccattcgttggtgcgggttccgtatttctcaacaccgagttcgaatcctacatactggctgatatcaacaacgatctcatcaacttatacaatatcgttaagttacgtacagatgattttgtgcgtgatgctcgagttctctttactggcgacttcaatcattccgagctgttttaccaactgcggcaagaatttaatgccagtacggatgcttatcgccgtgcattgctgttcctctatctcaatcgccactgttataacggcctgtgtcgttataatttgagtggtgaattcaatgtgccttttggtcgctacaaaaaaccctacttcccagaagcggagttatattggtttgctgaaaaatcgcaaaatgcggtttttgtttgtgagcactatcaggaaactttgttaaaagccgtgcagggagcggtagtttactgcgatcctccttatgcgccgctatcagcgacggcaaactttacagcctatcacaccaataactttgggattgcagaccagcaaaatctggcgcgtctggcttatcagttgtctactgagagtaaagttccggtactgatttctaaccatgacaccgaactgacgcgtaattggtatcatcaggcggcgtcgctacatgtcgtcactgcgcgccgtacgatcagccgtaatatccttggtcgcagtaaggtaaacgaacttttggcgctctatagctgagtgaaattgctgtccggtaatcgctcagacggggagtttatgaagtgatggcgatagtttatcaaatggtcgtggcggttgtttattagtggttgtttattaaatgttattgaatgatatgcccgtcatatttcaagctgcatgagtgttggttgctttcgttcgttcaccccagtcacttactggtgggggcttactcaattgccgccttcctgcaactcgaattatttggggtatagcccggtgtccaggttgataaagccgatctttcataagacgaagcaacatgtttggagaaacggatgaaaaagtatttaattgccccctctattctgtcagctgattttgcccggctgggtgaagataccgcgaaggtactcgccgcaggtgctgatattgtgcattttgacgtgatggacaaccactatgttcctaacctgaccatcgggccgatggtgtgcaaggctctgcgtgattacgggatcaccgcacctattgatgtgcatctgatggttaaaccggttgaccgtatcgtcccggatttcgccaaagccggtgcaacctatattacattccatcccgaagcttctgaacacgttg
>151	N operona: 118	first	YPO0155	gene_poz=(601-1278)	rpe	ribulose-phosphate 3-epimerase	Similar to Escherichia coli ribulose-phosphate	/position=168988 - 170865 (169588 - 170265)	/lenght=1878 (678)	/codons=626 (226)	/complement=false	GC-compoz=49.70501474926254%	/LCI1=0.9925925925925926	/LCI2=0.14844444444444446	p_i1=0.15785327616661465	p_i2=0.07913798079458696	/Tai=0.3214418711815633	/Tei=0.17122418271512826	/EEI=2.9319685198330467
gcagggagcggtagtttactgcgatcctccttatgcgccgctatcagcgacggcaaactttacagcctatcacaccaataactttgggattgcagaccagcaaaatctggcgcgtctggcttatcagttgtctactgagagtaaagttccggtactgatttctaaccatgacaccgaactgacgcgtaattggtatcatcaggcggcgtcgctacatgtcgtcactgcgcgccgtacgatcagccgtaatatccttggtcgcagtaaggtaaacgaacttttggcgctctatagctgagtgaaattgctgtccggtaatcgctcagacggggagtttatgaagtgatggcgatagtttatcaaatggtcgtggcggttgtttattagtggttgtttattaaatgttattgaatgatatgcccgtcatatttcaagctgcatgagtgttggttgctttcgttcgttcaccccagtcacttactggtgggggcttactcaattgccgccttcctgcaactcgaattatttggggtatagcccggtgtccaggttgataaagccgatctttcataagacgaagcaacatgtttggagaaacggatgaaaaagtatttaattgccccctctattctgtcagctgattttgcccggctgggtgaagataccgcgaaggtactcgccgcaggtgctgatattgtgcattttgacgtgatggacaaccactatgttcctaacctgaccatcgggccgatggtgtgcaaggctctgcgtgattacgggatcaccgcacctattgatgtgcatctgatggttaaaccggttgaccgtatcgtcccggatttcgccaaagccggtgcaacctatattacattccatcccgaagcttctgaacacgttgaccgcacgctgcaattgatcaaagagagtggttgtaaggccggtctggtgttcaacccagcgactcccctgagctatcttgactatgtgatggataagctggatgtcattttgctgatgtcagttaaccccggtttcggtggtcaatcgtttattcctgaaaccctgaataagctgcgtcaggtgcgtaagttgattgatgacagcggttatgacatccgtttggaagtggacggcggtgttaaggttgagaatattcgccaaatagccgcagcaggtgccgatatgtttgttgctggctccgcgattttcaatcaacccgattatgctgcggtgatcgatgccatgcgcaatgaactggcgatggcggctaatggttaagtttaaggcgattcgtggtgttgcattcgatctggatggcacattagtcgacagcgcgcccggtctggcccgtgcaattgatatggcgttggcgcatcaggggttgcctgccgctggtgaagcgttagtctccacttggattggtaatggcgcagatgtcttagtcgagcgcgcgttgcattgggcagggcgtgaacataatgctcagcttgtggcacagacccgcgagctgtttgatcactattatgccaaaaccgttgagcaggggagccagttattcccgcaagtgaaagccactttagctcaattggctgccaatggtttgccaataggcctcattaccaataagccaacaccgtttgttgcccctttactaacgtcattggggatctcagactatttctcagtcatcattgggggcgatgatgtggtggtgaagaaaccgcatccggccccgttgtatttattgctgggaaaacttggcttacatgcccgtgaaatgctgtttgtcggtgactcgcgtaatgacattatggccgcacaggcggcgggttgcccttgtattgggctgacctatggatataactacggtgaagcgat
>152	N operona: 118	middle	YPO0156	gene_poz=(601-1299)	gph	phosphoglycolate phosphatase	Similar to Escherichia coli phosphoglycolate	/position=169658 - 171556 (170258 - 170956)	/lenght=1899 (699)	/codons=633 (233)	/complement=false	GC-compoz=51.78826895565093%	/LCI1=1.0172413793103448	/LCI2=0.2531609195402299	p_i1=0.17185203082850825	p_i2=0.290258399333992	/Tai=0.4038977988077942	/Tei=0.3612325594005928	/EEI=2.2657743862077435
aggtactcgccgcaggtgctgatattgtgcattttgacgtgatggacaaccactatgttcctaacctgaccatcgggccgatggtgtgcaaggctctgcgtgattacgggatcaccgcacctattgatgtgcatctgatggttaaaccggttgaccgtatcgtcccggatttcgccaaagccggtgcaacctatattacattccatcccgaagcttctgaacacgttgaccgcacgctgcaattgatcaaagagagtggttgtaaggccggtctggtgttcaacccagcgactcccctgagctatcttgactatgtgatggataagctggatgtcattttgctgatgtcagttaaccccggtttcggtggtcaatcgtttattcctgaaaccctgaataagctgcgtcaggtgcgtaagttgattgatgacagcggttatgacatccgtttggaagtggacggcggtgttaaggttgagaatattcgccaaatagccgcagcaggtgccgatatgtttgttgctggctccgcgattttcaatcaacccgattatgctgcggtgatcgatgccatgcgcaatgaactggcgatggcggctaatggttaagtttaaggcgattcgtggtgttgcattcgatctggatggcacattagtcgacagcgcgcccggtctggcccgtgcaattgatatggcgttggcgcatcaggggttgcctgccgctggtgaagcgttagtctccacttggattggtaatggcgcagatgtcttagtcgagcgcgcgttgcattgggcagggcgtgaacataatgctcagcttgtggcacagacccgcgagctgtttgatcactattatgccaaaaccgttgagcaggggagccagttattcccgcaagtgaaagccactttagctcaattggctgccaatggtttgccaataggcctcattaccaataagccaacaccgtttgttgcccctttactaacgtcattggggatctcagactatttctcagtcatcattgggggcgatgatgtggtggtgaagaaaccgcatccggccccgttgtatttattgctgggaaaacttggcttacatgcccgtgaaatgctgtttgtcggtgactcgcgtaatgacattatggccgcacaggcggcgggttgcccttgtattgggctgacctatggatataactacggtgaagcgattgccaccagtcatccagactgcgtgctggcgcattttgccgacctgttgcccgccattgggctaccatctttaaaagatcaggaagtataaaatgagtgaacccatggtattaagcaaacccactgtatccagtaaacctatcgtattcagcggcgcacagccgtccggcgaattgaccattggtaattacatgggtgcgcttcgtcagtgggtacagatgcaggatgattatgattgcatctattgcattgttgacctgcatgcaattacggctcgccaagatccggcactgttgagaaaaagaacattagatacgctggcgctgtatctggcctgcggtattgatccgaagaagagcaccatttttgttcaatcccatgtacctgaacactctcaattgagctgggcgttgaactgctatacctactttggtgaactgagccgcatgacccagttcaaagacaagtcggcgcgctatgcagaaaacatcaatgcgggcttgttcgattacccggtgttgatggcggcagatattttactgtatcaaaccaaccaggtaccggtgggggaagaccaaaagcagcatttggagctgagccgcgatattgcgagtcgtttcaataatctgtatggcgatatttttaaaatccctgagccgtttattcctaaagctggcgcccgcgtcatgtc
>153	N operona: 118	last	YPO0157	gene_poz=(601-1641)	trpS	tryptophanyl-tRNA synthetase	Similar to Escherichia coli tryptophanyl-tRNA	/position=170358 - 172598 (170958 - 171998)	/lenght=2241 (1041)	/codons=747 (347)	/complement=false	GC-compoz=48.414985590778095%	/LCI1=1.0327552986512525	/LCI2=0.1823699421965318	p_i1=0.18092984349258417	p_i2=0.13658041899628817	/Tai=0.33103157290165	/Tei=0.22292237709665935	/EEI=2.9094777641820846
cgcatcaggggttgcctgccgctggtgaagcgttagtctccacttggattggtaatggcgcagatgtcttagtcgagcgcgcgttgcattgggcagggcgtgaacataatgctcagcttgtggcacagacccgcgagctgtttgatcactattatgccaaaaccgttgagcaggggagccagttattcccgcaagtgaaagccactttagctcaattggctgccaatggtttgccaataggcctcattaccaataagccaacaccgtttgttgcccctttactaacgtcattggggatctcagactatttctcagtcatcattgggggcgatgatgtggtggtgaagaaaccgcatccggccccgttgtatttattgctgggaaaacttggcttacatgcccgtgaaatgctgtttgtcggtgactcgcgtaatgacattatggccgcacaggcggcgggttgcccttgtattgggctgacctatggatataactacggtgaagcgattgccaccagtcatccagactgcgtgctggcgcattttgccgacctgttgcccgccattgggctaccatctttaaaagatcaggaagtataaaatgagtgaacccatggtattaagcaaacccactgtatccagtaaacctatcgtattcagcggcgcacagccgtccggcgaattgaccattggtaattacatgggtgcgcttcgtcagtgggtacagatgcaggatgattatgattgcatctattgcattgttgacctgcatgcaattacggctcgccaagatccggcactgttgagaaaaagaacattagatacgctggcgctgtatctggcctgcggtattgatccgaagaagagcaccatttttgttcaatcccatgtacctgaacactctcaattgagctgggcgttgaactgctatacctactttggtgaactgagccgcatgacccagttcaaagacaagtcggcgcgctatgcagaaaacatcaatgcgggcttgttcgattacccggtgttgatggcggcagatattttactgtatcaaaccaaccaggtaccggtgggggaagaccaaaagcagcatttggagctgagccgcgatattgcgagtcgtttcaataatctgtatggcgatatttttaaaatccctgagccgtttattcctaaagctggcgcccgcgtcatgtctttacaggatccgaccaagaaaatgtctaaatcggatgacaaccgtaacaatgtgatcgagttactggaagatcctaaatcggtggttaaaaagattaagcgtgccatgacagactctgatgaacctgcgctcattcgttatgatgtagagaaaaaagccggcgtgtctaatttgctggatattctgtctggtgtgaccggtcaatcgatcccagagctggaagcgcagtttactggccagatgtacggtcatttgaaaggagcggtggcagatgccgtttctggcatgttgagcgagctacaagagcgttatcgtacttatcgtgaagatgaggcgttgttgcaagatgtgatgcgtgaaggtgccgccaaggcccgtgcccgcgcacaagtaaccttggctaaagtgtacgaagccatcggttttgtcgcgcagccgtaacgatcacaacgcatcagtaatgtgagggggaaatttccccctcattaatcagcattaacccatattactcacacagccagccttaactgcatagctaaccttaactgcatagctaaccttaactgcatagctaaccttaactacaccgctaaccttaaccaacatgagccacacattcagtcactttgggctgatcatcgtgatggcggctggaaaaccaattcagtttttcccgtaggctgaccacgctaccgacgataatcaggctagggctactgacctgttgggagagtaaggccaattggcttaactcgccactcacaacccgctgatgccgtgaggtgccgttttcgactaaggcaacctgagtggtcgctggcataccatgttgaatcaattgctgttggatctctccagcctgcgatagccccatataaaaaactaatgtttgtttctctgccgccagatttgcccaatctaactggccctcttttttggcatgaccggtgaccagtcgcacgctttgcgcatggtcacggtgagtcagtggaataccactgtaagccgagcaaccggatgcggcggtaatgcctgggacca
>154	N operona: 119	first-last	YPO0158	gene_poz=(601-2013)	cysG	siroheme synthase	Similar to Escherichia coli siroheme synthase	/position=171553 - 174165 (172153 - 173565)	/lenght=2613 (1413)	/codons=871 (471)	/complement=true	GC-compoz=53.00778485491862%	/LCI1=1.0893617021276596	/LCI2=0.23744680851063837	p_i1=0.21565367003283137	p_i2=0.2536526810679515	/Tai=0.4523191823819662	/Tei=0.3282874129611564	/EEI=2.0248636176004444
agccaaatgtgggcagtattaccgcaaacctggttgggaaatctactggggtcggttttcgttgccctgctctattactacggtggcggcaacctgctctccgtggacaccagcctagtacacaccgcggcactggcaaaaaccacagcaccggcgatgaccttattctttaaaggcgtcttatgtaactggctggtttgtctggcgatctggatggcgatccgcgttgaaggcgcggcgaaatttatcgctatctggtggtgtttgctggcctttattgcctcgggttacgaacactccgtagcgaacatgaccttgcttgcgttgtcttggtttggccatcacagcgaggcatacaccttaagcggcatcggccataacctgttatgggtcacgctgggtaataccctgtcaggcgcggtctttatgggcctgggttattggtatgccacccctcgggcgcaacggccacaaccggcaacgattaacgccccacacagcgcaaaatcataataatttggcagcgttttgccctgcgataattagttgccctgtaataattagttgccctgcaacagactgaaaactgaaggattgccgatggactacttcccgatcttctgccaactgcaacacaaagcctgcctgctggttggcggtggagaaattgctgaacgcaaagcgcggctgttattggatgcaggtgcgttagtcaccgtcaatgcctgcgagttcaccccccagtttcaccattgggcagatcaggggcaactttcattaatcagcggtgaatttgtgcccgaactgttggccgataaatggctggtcattgccgccaccgatcagttgtccgtcaatgcattagtctatcaaagcgccaaccagcaacggatcttctgcaatgtggttgatgatccgaaacgcaccagctttatcatgccatctattattgatcgctcccccatcatgatcgcggtctcctctggcggtaaagcgcccgtgttggcccggttgttacgcgaaaaactggaagccctgttaccgcaacatttggggcaactggcggggaacttacgccagcgggtgaagcagcattttaccgtgatgaccgaacgtcgccggttctgggaaaagttgctgacccacgaccgtctggcacaatctttagccaataacgatcacgtgcaagccgatcaacatgttgaacaactgtttagtgctccactcactgatcgtggcgaagtggtgttggtcggtgcagggccgggagatgctggtttattgaccttaaaagggttgcagcagatccaacaggccgatgtggtggtctatgaccggctggtctccgatgaggtgatgaatttggtccggcgtgatgccgagcgcatctttgtcggcaaacaatcgggccaccactgtgtgccgcaagagcaaatcaaccaaatcctgttacagcaggcacagtcaggtaagcgggtagtgcgtttgaaaggtggcgacccgtttatttttggtcggggcggcgaagagttagaagagttggcgggctacggtattcctttctccgtggtcccaggcattaccgccgcatccggttgctcggcttacagtggtattccactgactcaccgtgaccatgcgcaaagcgtgcgactggtcaccggtcatgccaaaaaagagggccagttagattgggcaaatctggcggcagagaaacaaacattagttttttatatggggctatcgcaggctggagagatccaacagcaattgattcaacatggtatgccagcgaccactcaggttgccttagtcgaaaacggcacctcacggcatcagcgggttgtgagtggcgagttaagccaattggccttactctcccaacaggtcagtagccctagcctgattatcgtcggtagcgtggtcagcctacgggaaaaactgaattggttttccagccgccatcacgatgatcagcccaaagtgactgaatgtgtggctcatgttggttaaggttagcggtgtagttaaggttagctatgcagttaaggttagctatgcagttaaggttagctatgcagttaaggctggctgtgtgagtaatatgggttaatgctgattaatgagggggaaatttccccctcacattactgatgcgttgtgatcgttacggctgcgcgacaaaaccgatggcttcgtacactttagccaaggttacttgtgcgcgggcacgggccttggcggcaccttcacgcatcacatcttgcaacaacgcctcatcttcacgataagtacgataacgctcttgtagctcgctcaacatgccagaaacggcatctgccaccgctcctttcaaatgaccgtacatctggccagtaaactgcgcttccagctctgggatcgattgaccggtcacaccagacagaatatccagcaaattagacacgccggcttttttctctacatcataacgaatgagcgcaggttcatcagagtctgtcatggcacgcttaatctttttaaccaccgatttaggatcttccagtaactcgatcacattgttacggttgtcatccgatttagacattttcttggtcggatcctgtaaagaca
>155	N operona: 120	first-last	YPO0159	gene_poz=(601-1407)	nirC	putative nitrite transporter	Similar to Escherichia coli putative nitrite	/position=173053 - 175059 (173653 - 174459)	/lenght=2007 (807)	/codons=669 (269)	/complement=true	GC-compoz=53.77942998760843%	/LCI1=1.0472636815920398	/LCI2=0.2610696517412936	p_i1=0.18959723690975022	p_i2=0.3089441859517143	/Tai=0.4091880029385143	/Tei=0.3780497673565429	/EEI=2.3387514667451232
cgagagcaacaccgcccggcccgcccagatgaacgcatcccggtcagggttctggaactggaggataacgcatgagccagtggatcccactatgcccgttaaatgacatcttacccggcagcggtgtttgtggcctgattaagcaacagcaggtcgcggtcttccgcccttatgctgacgaacaggtttttgccattagcaatatcgatccttttgcacaagccagtgtgctatcgcggggattaattgcagaacatcaaggtgagttatgggtcgccagcccactgaaaaagcagcacttccgtctgcgtgatggcttttgtttggaagatgaagatcgctccgtgacccattatgacgtgcgagtgcgcgacggtatggtgcaagtcaacgcgtaacacagacaaaacgtaagcagcatagatagcggatcaatccagctaacgctgggttctcaacaaattacttttaatcatcccctacgtcgtgggtattgtcgttgatattgtcgttgatattgtcgttgatattgtcgttgatattgtcgcaaggcagtaaacaccgctgcggcaccaagaacgaagggggtttgggaaaaacatgtacactgacaccatcaataaatgcgcggccaatgcggcccgaatcgtcaagctggccaaagagagcccactaggtttttggattggttccgccatggcgggtgcctatgtgggcttgggtatcatcctgattttcaccttgggtaacctcatcgaccccgcccttcgcccattggtgatgggggccacctttggtctggctctaacattagtcatcattgccggttctgaattatttaccggtcacaccatgttcctgaccttcggtgtgaaagcaggcaccatcaaatccagccaaatgtgggcagtattaccgcaaacctggttgggaaatctactggggtcggttttcgttgccctgctctattactacggtggcggcaacctgctctccgtggacaccagcctagtacacaccgcggcactggcaaaaaccacagcaccggcgatgaccttattctttaaaggcgtcttatgtaactggctggtttgtctggcgatctggatggcgatccgcgttgaaggcgcggcgaaatttatcgctatctggtggtgtttgctggcctttattgcctcgggttacgaacactccgtagcgaacatgaccttgcttgcgttgtcttggtttggccatcacagcgaggcatacaccttaagcggcatcggccataacctgttatgggtcacgctgggtaataccctgtcaggcgcggtctttatgggcctgggttattggtatgccacccctcgggcgcaacggccacaaccggcaacgattaacgccccacacagcgcaaaatcataataatttggcagcgttttgccctgcgataattagttgccctgtaataattagttgccctgcaacagactgaaaactgaaggattgccgatggactacttcccgatcttctgccaactgcaacacaaagcctgcctgctggttggcggtggagaaattgctgaacgcaaagcgcggctgttattggatgcaggtgcgttagtcaccgtcaatgcctgcgagttcaccccccagtttcaccattgggcagatcaggggcaactttcattaatcagcggtgaatttgtgcccgaactgttggccgataaatggctggtcattgccgccaccgatcagttgtccgtcaatgcattagtctatcaaagcgccaaccagcaacggatcttctgcaatgtggttgatgatccgaaacgcaccagctttatcatgccatctattattgatcgctcccccatcatgatcgcggtctcctctggcggtaaagcgcccgtgttggcccggttgttacgcgaaaaactggaagccctgttaccgcaacatttggggcaactggcggggaacttacgccagcgggtgaagcagcattttaccgtgatgaccgaa
>156	N operona: 121	first	YPO0160	gene_poz=(601-927)	nirD	nitrite reductase [NAD	Similar to Escherichia coli nitrite reductase NirD	/position=174062 - 175588 (174662 - 174988)	/lenght=1527 (327)	/codons=509 (109)	/complement=true	GC-compoz=51.37614678899083%	/LCI1=0.9506172839506173	/LCI2=0.11944444444444448	p_i1=0.13529029335893314	p_i2=0.04230614359527707	/Tai=0.468745278761152	/Tei=0.13807552923574937	/EEI=2.00329347078171
cggtgtcggggatagcgttggctttggtgtggccttggaacatcgctacaaaggtatccgcgcaccgcacaaaataaaatttggcatctctggttgtacccgtgaatgcgcagaagctcagggcaaagacgtggggatcatcgccactgaaaatggctggaatctgtatgtctgcggcaacggcggcatgaaaccgcgtcacgcggatttactggcagccgatttggatgaagagacgctaatgcgctatctcgaccgctttatgatgttctacatccgcaccgccgataaactacagcgcacctccgtctggctggaaagtttggaaggggggattcgctacctacaattggtgatccttgaggacaaactgggcattaacgatcaactggaagcagagatcgcccgtctgcgcgacaaggtcgcctgcgagtggaaagccactgtcgagaacccagcagcacaagtgcgttttgcccactttattaatagctcattgcgtgacccgaatgtacaagtcgtgcgcgaacgagagcaacaccgcccggcccgcccagatgaacgcatcccggtcagggttctggaactggaggataacgcatgagccagtggatcccactatgcccgttaaatgacatcttacccggcagcggtgtttgtggcctgattaagcaacagcaggtcgcggtcttccgcccttatgctgacgaacaggtttttgccattagcaatatcgatccttttgcacaagccagtgtgctatcgcggggattaattgcagaacatcaaggtgagttatgggtcgccagcccactgaaaaagcagcacttccgtctgcgtgatggcttttgtttggaagatgaagatcgctccgtgacccattatgacgtgcgagtgcgcgacggtatggtgcaagtcaacgcgtaacacagacaaaacgtaagcagcatagatagcggatcaatccagctaacgctgggttctcaacaaattacttttaatcatcccctacgtcgtgggtattgtcgttgatattgtcgttgatattgtcgttgatattgtcgttgatattgtcgcaaggcagtaaacaccgctgcggcaccaagaacgaagggggtttgggaaaaacatgtacactgacaccatcaataaatgcgcggccaatgcggcccgaatcgtcaagctggccaaagagagcccactaggtttttggattggttccgccatggcgggtgcctatgtgggcttgggtatcatcctgattttcaccttgggtaacctcatcgaccccgcccttcgcccattggtgatgggggccacctttggtctggctctaacattagtcatcattgccggttctgaattatttaccggtcacaccatgttcctgaccttcggtgtgaaagcaggcaccatcaaatccagccaaatgtgggcagtattaccgcaaacctggttgggaaatctactggggtcggttttcgttgccctgctctattactacggtggcggcaacctgctctccgt
>157	N operona: 121	last	YPO0161	gene_poz=(601-3147)	nirB	nitrite reductase	Similar to Escherichia coli nitrite reductase NirB	/position=174385 - 178131 (174985 - 177531)	/lenght=3747 (2547)	/codons=1249 (849)	/complement=true	GC-compoz=51.62936788378485%	/LCI1=1.0892295597484276	/LCI2=0.22330974842767318	p_i1=0.21556989710746233	p_i2=0.2216047840291734	/Tai=0.3757190573793644	/Tei=0.29944430562625607	/EEI=2.5272004930980936
acgttcaattccctcaaacagagttcccgactgattccaactcggttgcccagcggtttgagtcgtatccagatgaatatgcggctcaataaatggcgggagcgccaaaccgccctgcgcatccagcacaccttgccctgttagggattgctccggctgaggctgaatcaggctgattttgccttccgctatcgttatctgccacagccccgctaaccctatacgacgcacattatttaccgtcgttaatgaataattcggtacagattgccctgccatcaatgcctccactctctctttcctcctctcgtcatcacgaaaagcggttttctttagcttacctgagccaccgtcgcctgcccgattttcttttactcataatcattttctccttactcataataattttcttttatttgtaaaaatcccaaagctgatacctttcagctaaagatgaacaaaatccacaacttatcaaaaaagcttaaaaatcatctatctaccaccttagaggtatatgagaagcaaattgatttacatcaagaaacgcgtctggcggaaggctaaggtgagtgtagaaaattaaaaattgagataaaaatgagcaaaataaaaattgccatcattggcaacggcatggtcggccaccgctttatcgaagacttattggataaagcggataaggaccaatttgatataaccgtattttgcgaagaaccccgcattgcttacgatcgcgtgcatctttcctcttacttctctcatcataccgcagaagaactgtcactggttcgcgaaggcttttatgaaaaacagggcgtgaaggtgctggtgggtgaacgcgccatcacgatcaaccgtgctgaaaaagtgattcactccaacagtggccgaagcctgtattacgacaagttggtgatggcaacgggttcttatccgtggatcccacctattaaaggtagcgaagggcaagattgctttgtttaccgcaccattgaagacctgaatgccattgaggcctgtacccgtcgcagcaaacgtggtgccgtcattggcggtggcctattagggctggaagccgcaggggcattaaagagcctcggcgttgaaacccatgtgattgaatttgctcccgtcctaatggctgaacagcttgatccgatgggcggtgaccaactgcgtcagaaaattgaacgcatgggggtcagagttcataccggtaagaatacccaagaaattgtacattccggccaaaatagccgcaaaaccatgttgtttgctgatgggacgcagttggaagttgattttatcgtcttctccaccggtatccgtccgcaggataaactggcgaatcaatgtggtttagccactgcccgccgtggtggtattgctatcaatgattattgccagacatccgatcctgatgtctacgccattggcgagtgtgcgtcatggcaggaacgaactttcgggctggtcgcgccgggttataaaatggcgcaggttgccgcagaccatctgttaggccgtgagaatgctttcctcggtgctgatatgagcgccaaactgaagctgctgggcgtggatgttggcgggattggtgatgcccatggccgtactgaaggtgcacgcagctacgtttatctggatgaaagcaaagaaatttacaagcgtttggtggtcagtgccgataacaaaaccctattgggtgccgtactggttggcgataccaccgattacggtaatctgctgcaactggcgttgaataacatcacattaccggaaaacccagacagcctgatcctgcccgcccatgcaggtaataaacccaccatcggggtggattccctgccagatagcgcccagatttgctcctgctttgatgtgaccaaaggcgacattattcgggcgattggacagggctgccagactgtcgccgcgctaaaatccgcgaccaaagccgggaccggttgtggcggctgtattccgctggtcacccaagtattgaatgccgaattaagtaagcaaggcattgaagttaataatcatttatgtgaacacttcgcctattcacgccaagaactgtatcacttgatccgcgttgaagggattaagacgtttaccgaattacgggaaaaatacggcaagggctacggttgtgaagtctgtaaaccgacggtcggttcactgctggcgtcgtgctggaatgagtatgtgctggagccacagcatacgccgttgcaggataccaatgataacttcctcggtaatattcagaaagatggcacctactcgattattcctcgttcaccaggcggtgaaatcacaccggatggcctgctcgtcgttggtcagatcgccaaagaatataacctgtataccaaactgaccggttcccaacggatagggatgtttggcgcacaaaaagatgacctaccggctatctgggcacggttgattgacgcgggctttgaaacgggtcatgcctacgccaaagcactgcgtatggcaaaaacctgtgttggcagtacctggtgccgcttcggtgtcggggatagcgttggctttggtgtggccttggaacatcgctacaaaggtatccgcgcaccgcacaaaataaaatttggcatctctggttgtacccgtgaatgcgcagaagctcagggcaaagacgtggggatcatcgccactgaaaatggctggaatctgtatgtctgcggcaacggcggcatgaaaccgcgtcacgcggatttactggcagccgatttggatgaagagacgctaatgcgctatctcgaccgctttatgatgttctacatccgcaccgccgataaactacagcgcacctccgtctggctggaaagtttggaaggggggattcgctacctacaattggtgatccttgaggacaaactgggcattaacgatcaactggaagcagagatcgcccgtctgcgcgacaaggtcgcctgcgagtggaaagccactgtcgagaacccagcagcacaagtgcgttttgcccactttattaatagctcattgcgtgacccgaatgtacaagtcgtgcgcgaacgagagcaacaccgcccggcccgcccagatgaacgcatcccggtcagggttctggaactggaggataacgcatgagccagtggatcccactatgcccgttaaatgacatcttacccggcagcggtgtttgtggcctgattaagcaacagcaggtcgcggtcttccgcccttatgctgacgaacaggtttttgccattagcaatatcgatccttttgcacaagccagtgtgctatcgcggggattaattgcagaacatcaaggtgagttatgggtcgccagcccactgaaaaagcagcacttccgtctgcgtgatggcttttgtttggaagatgaagatcgctccgtgacccattatgacgtgcgagtgcgcgacggtatggtgcaagtcaacgcgtaacacagacaaaacgtaagcagcatagatagcggatcaatccagctaacgctgggttctcaacaaattacttttaatcatcccctacgtcgtgggtattgtcgttgatattgtcgttgatattgtcgttgatattgtcgttgatattgtcgcaaggcagtaaacaccgctgcggcaccaagaacgaagggggtttgggaaaaacatgtacactgacaccatcaataaatgcgcggccaatgcggcccgaatcgtcaagctggccaaagagagcccacta
>158	N operona: 122	first-last	YPO0162	gene_poz=(601-1911)	codA	cytosine deaminase	Similar to Escherichia coli cytosine deaminase CodA	/position=177241 - 179751 (177841 - 179151)	/lenght=2511 (1311)	/codons=837 (437)	/complement=false	GC-compoz=51.7162471395881%	/LCI1=1.1406727828746177	/LCI2=0.2542048929663609	p_i1=0.24902303567761955	p_i2=0.2927170261479716	/Tai=0.49916129225149597	/Tei=0.3634453235331745	/EEI=1.8199796020561005
gccactgttggagtgaatcactttttcagcacggttgatcgtgatggcgcgttcacccaccagcaccttcacgccctgtttttcataaaagccttcgcgaaccagtgacagttcttctgcggtatgatgagagaagtaagaggaaagatgcacgcgatcgtaagcaatgcggggttcttcgcaaaatacggttatatcaaattggtccttatccgctttatccaataagtcttcgataaagcggtggccgaccatgccgttgccaatgatggcaatttttattttgctcatttttatctcaatttttaattttctacactcaccttagccttccgccagacgcgtttcttgatgtaaatcaatttgcttctcatatacctctaaggtggtagatagatgatttttaagcttttttgataagttgtggattttgttcatctttagctgaaaggtatcagctttgggatttttacaaataaaagaaaattattatgagtaaggagaaaatgattatgagtaaaagaaaatcgggcaggcgacggtggctcaggtaagctaaagaaaaccgcttttcgtgatgacgagaggaggaaagagagagtggaggcattgatggcagggcaatctgtaccgaattattcattaacgacggtaaataatgtgcgtcgtatagggttagcggggctgtggcagataacgatagcggaaggcaaaatcagcctgattcagcctcagccggagcaatccctaacagggcaaggtgtgctggatgcgcagggcggtttggcgctcccgccatttattgagccgcatattcatctggatacgactcaaaccgctgggcaaccgagttggaatcagtcgggaactctgtttgagggaattgaacgttgggcggagcgcaaagcgcgactaacgcgcgaggatgtgaagcagcgggcctggcaaacattgaaatggcagatagccaacggtatccagcatgtccgaacgcatgttgatgtttccgatccacacttgacggcattgagcgccatgttggaggtgaaagaagaggttagcccttgggttgatatgcagattgtggctttcccacaagagggcatcctctcttatcctgatggtgcggcgttattggaagaggcactgcgcttgggtgcggatgcggtgggggcgatcccccattttgaatttacccgcgaatatggcgtggaatctttgcatatcgcgtttgcattggcgcaaaaatatcagcggctggtggatgttcattgcgatgaaacggatgatgagcaatcgcgctttatcgaaaccgtggcggcgctggcccttcgcgaaaatatgggcgcacgggtaaccgccagccataccacggcgatgcactcttataatggtgcctatacatcacggctgttccgcttgctgaaattatcgggcattaattttgtcgccaacccgctggtgaatattcatctgcaaggccgttttgatacttatccgaagcggcgtggtatcacgcgggtcaaagagatgttggctgccgagattaatgtgtgcttcggccatgacgatgtgttcgacccgtggtatccgctaggtaccgccaatatgttgcaggtgctgcatatgggattacatatttgtcagttgatgggatatgaacaaattaatgatggtctgaatctgataaccacccacagtgccaagacgctgaatttagcagattatggtttgcagcctggtaaccgcgccaacctgattattctacccgcagaaaatggttttgatgctctacggcggcaggttcccgtcagttactctattcgtcatggtgtggtgatcgcgaagacgcaacccgcagagagccggatctatttggggcaggaagagatcgtggattttcggcgttaacggtaggattttcgatgtttacggcattagtgaatcatcaataccctgccaccttggcggcggcagggcggtaacgcagataaatcagtgggtcacgtggccgtgactacggtgtttggtgaagaaacctaatgccagacacaagataaataccgccaaatacaaaccgtttgccgtttccagtgcggcatgtacaccgttgttggcgacgattggacccgtcaccacaaaggtcagcatggtccctacggtaccgcaggtcagaatgaagttcaccagcttgggtgaagacactttggtttgcagcgaaccgagtgtaatcagcgtggtataaatggcactggaaacaaaacctaacgccaaaatgtagtaactcaagtatgcagggttatcggtgctgacaaacagatacatcgccagtgttgccatggccgccagcacggttacgatacgttgcaggtcaaagaagcgcaggataaagctgaatatccacatccctatcatgtatgaaatccagaagttactgaccaattggcctgcctggctaatattcatattgaaggttttggttgcatattcggggacccactggataaaacc
>159	N operona: 123	first-last	YPO0163	gene_poz=(601-1785)	-	conserved integral membrane protein	Similar to Escherichia coli hypothetical 43.2 kDa	/position=178636 - 181020 (179236 - 180420)	/lenght=2385 (1185)	/codons=795 (395)	/complement=true	GC-compoz=47.76371308016877%	/LCI1=1.0473773265651438	/LCI2=0.16573604060913708	p_i1=0.18966578901367906	p_i2=0.10665302642575972	/Tai=0.4101126819855735	/Tei=0.19598772378318374	/EEI=2.2355201169315144
tagtatcggcaatggcatttgaagcaatggcatttgaagcaaaggcagaaatagccgaagtaaccgcacacgctaataacttctttttacagactttatttttcccagatatcattacttccccttaggcaatacacattgttccggcgggatatttacccataccagaaaagtggttttatattttttcgctttctatcaggaataattggatcgaaaaatcgcgcttatcgtagcggagccaacatcaacgtaacctcaaatttaaggcaattaagaattcttatcgtttagctcgcgaaacaacctcttacaagtcactgttaatagccatttcatttcattaattgcaccaaaaactgaatgtatctcacaaaaaatcattatgtctgtgctaggatccgctgccttagcgctaaaacggggtttaacacctttttagtcctatatccgttttagcaataatcatttttaaactagatacccgaaggtattggcgttgcaataaagcagcaaacacgtgccgttaaccatcctgtggtgacaagaatgctgtagcgccaaagaggaagggtaaatactgacatacaggccacacctatgaacaacagcaatcgcattcggctcacttggatcagttacttgtcttacgcccttactggcgcgttagttattgtcaccgggattgtgatggggaatatcgcagagtatttcaatctgcctattgccagtatgagtaacacatttacttttcttaacgcgggtattttaatttctattttcctcaatgcctggttgatggaaatcatcccgttaaaacgccagttggtctttggtttcattttgatgttgatcgctattgccggattgatggtcggccataatttaatgatcttctcaatcagcatgtttattttcggggtggtcagcgggattaccatgtcgataggcaccttcttggtcacccatatgtacgagggtcgccagcgcggttcacgactgctgtttaccgactcctttttcagtatggcggggatgattttcccaatcgcggcagccatgctgctggcgcgtcacattgaatggtattgggtctacgcctgcatcggcctattgtatgtcgggattttcgtgctgactctgtgctctgagttcccggttcttggtcataaagccacagaccaaagcaagccagtggtgaaagagaaatggggagttggtgtgttgtttctggcgattgctgccctgtgttatatcctcggccaactcggttttatccagtgggtccccgaatatgcaaccaaaaccttcaatatgaatattagccaggcaggccaattggtcagtaacttctggatttcatacatgatagggatgtggatattcagctttatcctgcgcttctttgacctgcaacgtatcgtaaccgtgctggcggccatggcaacactggcgatgtatctgtttgtcagcaccgataaccctgcatacttgagttactacattttggcgttaggttttgtttccagtgccatttataccacgctgattacactcggttcgctgcaaaccaaagtgtcttcacccaagctggtgaacttcattctgacctgcggtaccgtagggaccatgctgacctttgtggtgacgggtccaatcgtcgccaacaacggtgtacatgccgcactggaaacggcaaacggtttgtatttggcggtatttatcttgtgtctggcattaggtttcttcaccaaacaccgtagtcacggccacgtgacccactgatttatctgcgttaccgccctgccgccgccaaggtggcagggtattgatgattcactaatgccgtaaacatcgaaaatcctaccgttaacgccgaaaatccacgatctcttcctgccccaaatagatccggctctctgcgggttgcgtcttcgcgatcaccacaccatgacgaatagagtaactgacgggaacctgccgccgtagagcatcaaaaccattttctgcgggtagaataatcaggttggcgcggttaccaggctgcaaaccataatctgctaaattcagcgtcttggcactgtgggtggttatcagattcagaccatcattaatttgttcatatcccatcaactgacaaatatgtaatcccatatgcagcacctgcaacatattggcggtacctagcggataccacgggtcgaacacatcgtcatggccgaagcacacattaatctcggcagccaacatctctttgacccgcgtgataccacgccgcttcggataagtatcaaaacggccttgcagatgaatattcaccagcgggttggcgacaaaattaatgcccgataatttcagcaagcggaacagccgtgatgtataggc
>160	N operona: 124	first-last	YPO0164	gene_poz=(601-2661)	-	putative membrane receptor protein	Similar to Pseudomonas stutzeri outer membrane	/position=180306 - 183566 (180906 - 182966)	/lenght=3261 (2061)	/codons=1087 (687)	/complement=false	GC-compoz=50.509461426491995%	/LCI1=1.022351797862002	/LCI2=0.20456754130223503	p_i1=0.17482012448378279	p_i2=0.1809789678232346	/Tai=0.4509325095732827	/Tei=0.2628810710409112	/EEI=2.022253898942656
tgaaatactctgcgatattccccatcacaatcccggtgacaataactaacgcgccagtaagggcgtaagacaagtaactgatccaagtgagccgaatgcgattgctgttgttcataggtgtggcctgtatgtcagtatttacccttcctctttggcgctacagcattcttgtcaccacaggatggttaacggcacgtgtttgctgctttattgcaacgccaataccttcgggtatctagtttaaaaatgattattgctaaaacggatataggactaaaaaggtgttaaaccccgttttagcgctaaggcagcggatcctagcacagacataatgattttttgtgagatacattcagtttttggtgcaattaatgaaatgaaatggctattaacagtgacttgtaagaggttgtttcgcgagctaaacgataagaattcttaattgccttaaatttgaggttacgttgatgttggctccgctacgataagcgcgatttttcgatccaattattcctgatagaaagcgaaaaaatataaaaccacttttctggtatgggtaaatatcccgccggaacaatgtgtattgcctaaggggaagtaatgatatctgggaaaaataaagtctgtaaaaagaagttattagcgtgtgcggttacttcggctatttctgcctttgcttcaaatgccattgcttcaaatgccattgccgatactacgagtctggctgcaatgaatcgctcagccattaatatatcaagcacgcataacagtaataaaaaactcaatgacgctgatgtcatcacggtaacagcccctctgtattcgccactggtggttgtcacatcgcctaaagtgccccgccagccagtaccggccagtgacggtactgattatctgaggaccattcccggtttttcacttgtccgtaacggggggaccaatggtgatgtggtgttccgtggcatgttcggctcacggctaaaaattctgaccgatggtgctgagattttgggtacctgcccatcgcgaatggatgcgccaacctcgtatatttcaccagaaagttttgatctactcacggttgtcaaagggccgcaatcggtgctgtgggggccgggggtttctgccgggaccattttatttgaacgggagcgcccacattttgaccagtctggcgtcaaaggtaatgccagtgtgttagccggttctaatgggcgctgggataaaaatcttgatgccagtttgggtaacgagcagggctatctgcggatgatggggaatcagtctcgggctgctgattataaagacggtaacaatgttcgcgtgccctctcaatgggataagtggaatgcggatatggcgttgggctggacacccgataccgatacattacttgagctgtcggtaggaaaagggaatggtgaagcccgttatggcggtcgcggtatggatggttctcagttcctgcgtgagagcctggcggcccgtgttgagaaaagtaatattggcgaggtgctggataaaatcgaagccaaaattaactacacctacgtagaccatattatggataacaagaccttacgtaccccaccgatgatggcgatgtctagcaatctggaccggcggatgctcggcggtcgggtcatggggacctggctgtggcaggacctaaagctggacgcgggtaccgatatgcaaaccaatacacaccgcaagaataaacaggggaactgggataaaaacgcccgtttcatgaataacggggtgttcggtgagttaacctgggcggcaagtgaacaaaataaactgatcagcggggcgcgtcttgaccgtcaccaagtgacgaattatacccgcgcaggtgagccgacgcgctctgctaccctccccgctgcctttatgcgtgttgagcataatctggctaatgcaccggtgatgttgtatgccggcttggggcataccgagcgttttcctgactattgggaactgttttcgccaaaattcgggccagcaggctctactagcgcctttgagggtgtaaaaagcgaaaaaaccacgcagattgatatcggtggccaatacagcggtgaacaatttagggggtggctctccgcttatattggccgggttaatgattttatcctgtttaaatatgatccaaaaaatctacgcatcagccaggccgataatattaacgcaaccattatgggcggcgagatggggatggaatatgccctcaccccgtattggaaggctgatgccagtctggcttatgcctggggggaaaatacccgtgataaccggccattgccgcaaattccaccacttgaggcgcggttagggctgacatttgaagcaggcgactggagcagttccgccttatggcgtttggtcaatagccagcaccgggtggcgatcaacgaagggaatgtcgtcggtaaagatttttccagcagtgcggggttcggcgtactgtcggctaacgtcgcctataaggtgaataagcaagtgaagttaagtagcggcatcgataatttgctgaataaggcttacagcgaacatcttaatctggcgggtaatagcggttttggttattcagttaatacccctctgaatgagcctggccgcactctctgggcaaagctaaacctaacattctaaggggctgaatgcgctagcagaacgtggcaggcgatggcttgccacgttaataacaattaataccaataacaattaacaccaacaccaacaccaacaccaattaacacgctgttttcggcggcataacagaatcacgcatgataatcgcgggtgggaaattgacggcagggatcagcgggtcaatcagtaactgtgtagcatattgcgccatttccacgattggaaagtgtacgctggtcaaggctgggcagacaaaaggagcacgctcaccactgtcatagcaaatcagcgaaatatcttgcggcacctgtaaaccgtgtttatttatcgccagtaatgctccaatggccatctcttcattacagcaatagatagccgtcggtagccggggttgcttgaggatttcgtcagcccgcaggtagccactttccagatcgtaaacgccctccaaacaagccacgggttctaagcccgccaactgcatggcatcaagaaagccctgaatgcgtaaaacactggattggcgttgtgaagagccgctgatacaggcgatgtcgcgatggcccgcatcaatcaacacctgcgttgccatttggctgg
>161	N operona: 125	first-last	YPO0165	gene_poz=(601-1587)	-	LacI-family transcriptional regulator	Similar to Vibrio cholerae transcriptional	/position=182467 - 184653 (183067 - 184053)	/lenght=2187 (987)	/codons=729 (329)	/complement=true	GC-compoz=51.3677811550152%	/LCI1=1.0386178861788617	/LCI2=0.19054878048780485	p_i1=0.18441188767125297	p_i2=0.1523980528813612	/Tai=0.5047412791754987	/Tei=0.2371582475932251	/EEI=1.8562323698713554
tcgtgccatccataacaacttagggacgcaattagtagtaaatacaacaaaccgtggcgcgattcgcggtttatctgatgattctgtggtagaaactaactgtattattgatgcaaaaggggctcatccattaaccttcggccctttaccggtctctatgcatgggctaacccaacaggtaaaagcctatgaacgattgacgattgacgcggcggtacatggcgatcgtcgcagtgccttgttggccttagtgacaaatccactgattgctaacgccagcattgctcaaccgttactggaggaggtactacaggtgaataaaccttacctgcctcagttctccggtttgtgatgacctagccaacgtcattggtgttgtagcactatcagttcggtttataacgacatcagcttgtttgtagcgacattggtttttttgtaacaatatcagtttacttgcaacaatatcagtttacttgtaacaacatcgctttgcagcaaggctgcgaataccgcagcagcgtcaaggacgaaaggtataaactaacgattatggcggccatatatagggtcgccgtttcaccttaacaggagcaaaagatggttacactggaagacgtcgcggtattagccggggtatcccgtgctacggtttcccgcgtggtcaacggtgataccaatgtaaaggcccttacacgtgaaaaggttgagcaggctgtcgccgttctcggttataccccgcaccctgccgcacgggcactggcatccagccaaagtaatacgctggggttggtgaccacctcataccgagggggcttttttggtgccttaatggattttgtgcaaacagaaacagaatcccaaggtaaacaactgttggtcactcagggacgagataatgcagataaagaatggttagccattcagcggctgtataacttacgctgcgatgggttaatcctgcatgtgcgctttctcagcgacgaaaggctgcgtcagttagctgcagcaaaccggccttttgtattattggataggttggttcctgatcttgaagctcgctgtgtgacctttgatcaccatcatgccagccaaatggcaacgcaggtgttgattgatgcgggccatcgcgacatcgcctgtatcagcggctcttcacaacgccaatccagtgttttacgcattcagggctttcttgatgccatgcagttggcgggcttagaacccgtggcttgtttggagggcgtttacgatctggaaagtggctacctgcgggctgacgaaatcctcaagcaaccccggctaccgacggctatctattgctgtaatgaagagatggccattggagcattactggcgataaataaacacggtttacaggtgccgcaagatatttcgctgatttgctatgacagtggtgagcgtgctccttttgtctgcccagccttgaccagcgtacactttccaatcgtggaaatggcgcaatatgctacacagttactgattgacccgctgatccctgccgtcaatttcccacccgcgattatcatgcgtgattctgttatgccgccgaaaacagcgtgttaattggtgttggtgttggtgttggtgttaattgttattggtattaattgttattaacgtggcaagccatcgcctgccacgttctgctagcgcattcagccccttagaatgttaggtttagctttgcccagagagtgcggccaggctcattcagaggggtattaactgaataaccaaaaccgctattacccgccagattaagatgttcgctgtaagccttattcagcaaattatcgatgccgctacttaacttcacttgcttattcaccttataggcgacgttagccgacagtacgccgaaccccgcactgctggaaaaatctttaccgacgacattcccttcgttgatcgccacccggtgctggctattgaccaaacgccataaggcggaactgctccagtcgcctgcttcaaatgtcagccctaaccgcgcctcaagtggtggaatttgcggcaatggccggttatcacgggtattttccccccaggcataagccagactggcatcagccttccaatacggggtgagggcatattccatccccatctcgccgcccataatggttgcgttaatattatcggcctggctgatgcgtagatttt
>162	N operona: 126	first-last	YPO0166	gene_poz=(601-1914)	-	putative glycosyl hydrolase	Similar to Escherichia coli	/position=183702 - 186215 (184302 - 185615)	/lenght=2514 (1314)	/codons=838 (438)	/complement=true	GC-compoz=50.456621004566216%	/LCI1=1.0892448512585813	/LCI2=0.22051868802440897	p_i1=0.2155795906984584	p_i2=0.21540574291387418	/Tai=0.41080552538263004	/Tei=0.2938651686224868	/EEI=2.2545222383109116
[truncated: 10,102,072 more chars]
