# Supplementary material for: Bioinformatic Assessment of Factors Affecting the Correlation between Protein Abundance and Elongation Efficiency in Prokaryotes
Source: Int J Mol Sci. 2022 Oct 9;23(19):11996. doi: 10.3390/ijms231911996 (PMC9570070; doi:10.3390/ijms231911996)
Supplement: Supplementary file 1 [file ijms-23-11996-s001.zip › EloE/output_folder/Yersinia_pestis_CO92_214092/yersinia pestis co92_locus_tag_EEI_2.fasta]

>YPO3748|10.000000000000002
atgtcaactatcactaaagaccaaattctggaaggcgttgcagctctgtctgtaatggaaatcgttgaactgatctccgctatggaagaaaaattcggcgtttcagctgctgctgttgctgcaggtcctgctgctgctgttgaagctgcagaagaacaaactgaattcgacgttgttctggcttcattcggcgagaacaaagttgcagtaatcaaagctgttcgcggcgcaactggcctgggcttgaaagaagctaaagatctggttgagtctgcaccagcagttctgaaagaaggcgtgaacaaagacgaagctgagacgctgaaaaaatctctggaagaagctggtgcttctgttgagatcaagtaa
>YPO0351|7.482925306231688
atggcagctaaagacgtaaaattcggtaacgacgctcgcattaaaatgctacgcggcgtaaacatccttgctgatgcagtgaaagtgactctgggccctaaaggccgtaacgtagttctggataagtctttcggttctccaacgatcactaaagacggtgtttctgttgcacgtgaaatcgaactggaagacaagttcgagaacatgggcgcacagatggttaaagaagttgcctctaaagcaaatgatgctgcgggtgacggtaccacgactgcaacagtattggctcaatccatcatcactgaaggcctgaaagcagttgccgcaggcatgaacccaatggatctgaagcgcggcatcgacaaagccgttatcgcagcggtagaagagctgaaaaaactgtctgtaccttgctctgattccaaagcgattgctcaggtcggtaccatctctgcaaactccgactcaaccgttggcgaactgatcgctcaagcgatggaaaaagtcggtaaagaaggcgttatcaccgttgaagaaggttcaggcctgcaagacgagttggacgttgtagaaggtatgcagttcgatcgcggctacctgtctccttacttcatcaataaaccagaaactggctctattgaacttgaaagcccattcattctgttggctgacaagaaaatctctaacatccgtgaaatgctgccagttctggaagccgtagcgaaagccggcaagccactgctgatcattgcagaagacgttgaaggcgaagccctggcgactctggtagtgaacaccatgcgcggtatcgttaaagttgcagcggttaaagcacctggcttcggcgaccgtcgtaaagcgatgctgcaagacatcgcgaccctgactgcgggtactgttatctctgaagagatcggtctggaactggaaaaaactactctggaagatctgggtcaggcgaaacgtgttgttatcaacaaagacaccaccatcattattgatggcgtaggcgatgaagcggcaatccaaggccgtgtggctcagattcgtcagcagattgaagatgccacttctgactacgacaaagaaaaactgcaagagcgtgttgctaaactggctggcggcgttgccgttatcaaagtgggcgccgcaactgaagttgaaatgaaagagaagaaagcacgcgttgaagatgctctgcatgcaactcgtgccgcagtagaagaaggcgtcgtagcgggtggtggtgttgcactgattcgtgcagctcacgctatcgctggcctgaaaggcgataacgaagaccagaacgtgggtattaaagtggctctgcgtgcgatggaatctccactgcgtcagatcgtggttaacgcgggtgaagaagcctctgttatcgcgaacaaagttaaagcgggtgaaggtagcttcggttacaacgcttatactgaagaatacggcgacatgatcgcgatgggtatcttggatccaactaaagtgacgcgttctgctctgcagtacgcagcctctattgctggtctgatgattaccaccgagtgcatggttactgacctgccacgtgatgacaaaggtgctgatatgggcgctggcggcatgggtggtatgggtggtatgggcggcatgatgtaa
>YPO1045|7.429105592693177
atggttgctattaccgctgctttggtaaaagaactgcgtgagcgtacagccgcaggcatgatggaatgtaaaaaggcgttggttgaagctaatggtgacattgagctggccatcgacaacatgcgtaagtctggtcaggctaaagctgccaagaaagcaggccgtattgctgctgaaggtatcatcctggctaaagtttccgctgatggtaagtacggtgtgattctggaactgaactgcgaaactgacttcgttgctaaagatgctggcttcaaagcattcggcgaagaagttatcaacgcagctctggctgaaaaaatcgctgatatcgatgttctgaaagctaagttcgaagaacaacgtgcaaacctggtcgctaaaatcggtgagaacatcaacattcgccgtgtcgctgtactggaaggcgacattctgggtacttacctgcatggcgcacgtatcggtgttatggttgcggccacgggtgctgatgaagaactggttaagcacattgctatgcacatcgctgcaagcaagcctgaatatgttaagccagacgatgttcctgctgaagttgttgctcgcgagcaccaaatccagttggacattgctatcgaatccggcaagccacgtgagattgctgagaagatggttgaaggccgtatgcgtaagttcactggcgaagtctctctgactggtcagaacttcgttatggacccaagcaaaactgttggcgatctgttgaaagaaaacaacgctgatgtcgtgaacttcatccgctttgaagtgggcgaaggcattgagaaagttgaaactgactttgctgctgaagttgcagcaatgagcaaacagtcttaa
>YPO1600|7.163958176631684
atgagcactatcgaagaacgcgttaagaaaatcatcgttgaacaactgggtgttaaagaagacgaagtgaagaacagtgcttctttcgttgaagatcttggcgcggattctctggacaccgtcgagctggtaatggctctggaagaagaatttgataccgagattccagacgaagaagcagagaaaatcactactgttcaggcagctattgattttatcaacgctaaccagcagtaa
>YPO3376|7.004834567431344
atgtccaaaattgttaaagtcatcggtcgtgaaatcatcgactcccgtggtaatccaactgtagaagccgaagttcatttagaaggcggtttcgttggtttggctgcggcaccatcaggtgcttctactggttcccgtgaagcactggaactgcgtgacggtgacaaatcccgtttcttgggcaaaggcgtactgaaagccgttgctgcagtaaatggcccaattgctcaggcagttatcggtaaagatgccaaagatcaggccaacatcgataaaatcatgatcgatctggacggtactgagaacaaatcccagtttggtgctaacgccattctggctgtttctttggcagcagcgaaagcagcagcagcgtctaaaggcatgcctttgtacgagcacattgctgaattgaacggcaccccaggcaaattctctatgccactgccaatgatgaacatcatcaacggcggcgaacatgctgacaacaacgttgatattcaagagtttatgattcagccagtcggcgctaaaacgttgaaagaagcggttcgcatcggttctgaagtgttccaccacctggctaaagtactgaaagccaaaggcctgaacacggctgttggtgatgaaggcggctatgcaccaaacctgggttctaacgctgaagcactggctgttatcgctgaagcagtaaaagcagcaggctacgagctgggcaaagacattactctggctatggactgtgcggcttctgagttctacaaagacggcaaatatgttctggctggcgaaggtaacaaagccttcacttccgaagaatttactcacttcctggaagacttgaccaagcagtatccaattgtctccattgaagatggtctggacgaatctgactgggctggcttcaaataccagactgaagtcctgggtgacaaaatccagttggtgggtgatgacctgttcgtaaccaacaccaagatcctgaaagaaggtatcgagaaaggtgttgctaactctatcttgatcaaattcaaccagatcggttctctgaccgaaactctggctgcgattaagatggcaaaagacgcaggttacaccgcggttatctctcaccgttcaggtgaaaccgaagatgcgactatcgctgacttggcagtcggtaccgcagcaggccaaatcaaaaccggttctatgagccgttctgaccgtgttgctaaatacaaccaactgatccgtattgaagaagcgctgggcgaccgcgcaccattcaacggtctgaaagaagttaaaggccagtaa
>YPO4126|6.5177611316657265
atggaaaacctgaatatggatctgctgtacatggctgccgctgtgatgatgggtttagcggcaatcggtgctgcgattggtatcggcatcctgggtggtaaatttttggaaggcgctgcacgtcagcctgacctgattcctctgctgcgtacacagttctttatcgtcatgggcctggttgacgccatccctatgatcgctgttggtctgggtctgtacgtgatgtttgctgtcgcgtaa
>YPO0203|6.408326273194904
gtgtctaaagaaaaatttgaacgtaccaaaccccatgtaaacgtcggtactatcggccacgttgaccatggtaaaactaccctgacagcagcaatcaccaccgttctggctaaaacctacggcggtagcgctcgtgctttcgatcaaatcgataacgcaccagaagaaaaagcacgtggtatcaccatcaacacttctcacgttgaatatgatactcctgctcgtcactatgcgcacgttgactgcccaggtcacgccgactatgttaaaaacatgatcaccggtgctgctcaaatggatggtgcaatcctggttgttgctgcaactgatggccctatgccacagactcgtgagcacatcctgttgggtcgtcaggttggcgttccttacatcatcgtattcatgaacaaatgtgacatggttgatgatgaagagctgctggaactggtagaaatggaagttcgtgaacttctgtctgcttacgacttccctggcgatgatctgccagttgttcgtggttcagcgctgaaagcactggaaggcgaagctgagtgggaagctaaaatcatcgaactggctggttacctggattcttatatcccagaaccagaacgtgctatcgacaagccgttcctgctgccaatcgaagacgtattctctatctcaggccgtggtactgtagtaactggtcgtgtagagcgcggtatcgttaaagtcggcgaagaagttgaaatcgtcggtatcaaagatactgttaaatctacttgtactggcgttgaaatgttccgcaaattgctggacgaaggccgtgctggtgagaacgttggtgttctgctgcgtggtatcaaacgtgaagatatcgaacgtggtcaagttctggctaaaccaggttctatcaaaccacacactacctttgaatcagaagtttatattctgagcaaagatgaaggcggccgtcatactccgttcttcaaaggctaccgtcctcagttctacttccgtacaactgacgtaaccggtaccatcgaattgccagaaggcgttgaaatggtgatgccaggtgacaacatcaacatgattgttaccctgattcacccaatcgcaatggacgacggcttgcgtttcgcaatccgtgaaggcggccgtactgtaggcgctggtgttgttgctaaagtaatcgcttaa
>YPO0350|6.3410962094820205
atgaaaattcgtccattgcatgaccgcgttatcgtcaagcgcaaagaagttgaatctaaatctgctggcggcatcgttctgactggcactgcagcgggtaaatctactcgtggcgaagtcctggcagtcggcaatggtcgcatcctggataacggtgaaatcaagccgttggatgtgaaagtcggcgacgtcgtgattttcaacgatggttacggcgtgaaggctgagaagatcgacaatgaagaagtgttgatcatgtccgaaagcgacattctggcaattgttgaagcgtaa
>YPO0468|6.324375590028724
atgggtaaaattattggtatcgacttgggtactaccaactcttgtgtagcaattatggatggtactaaagcacgtgtgctggaaaacagcgaaggtgatcgcacaacgccttctatcatcgcttatacccaagatggtgaaactctggttggtcaaccggctaagcgtcaggctgtcactaaccctcaaaatacactgtttgccatcaagcgtttgattggccgtcgtttccaagacgaagaagcacagcgtgataaagacatcatgccgtacaaaattattgctgcagataatggtgacgcttggctggaagttaaaggccaaaaaatggcaccgccgcagatctctgctgaagtgctgaagaaaatgaagaaaacggctgaagattatctgggtgaaccagtaactgaagcggttattaccgtaccggcttactttaacgatgcacaacgtcaggcaactaaagatgcgggccgtatcgccggtctggaagtaaaacgtatcatcaacgaaccaaccgcagccgcactggcttacggtctggataaagaagtgggtaaccgtactatcgcggtctatgacctcggtggtggtactttcgatatctcaattatcgaaatcgacgaagttgatggcgaaaagaccttcgaagtattggcaaccaacggtgatacccacttgggtggtgaagacttcgatagccgtttgatcaactatctggttgaagaattcaagaaagaccagggtatggatctgcgtaccgatccactggcaatgcagcgtttgaaagaagccgctgaaaaagcaaaaatcgagctgtcttctgcgcagcagaccgatgttaacctgccgtacatcacggctgatggcagcggtccaaaacacatgaacattaaagtgacccgcgctaaattggagtcactggtagaagatttggtaaaccgctctattgaaccactgaaagtggctctgcaagatgctggtttgtctgtttccgacattcaggacgttatcctggtgggtggtcagactcgtatgccaatggttcagaagaaagtggctgacttcttcggtaaagaaccacgtaaagatgtgaacccagatgaggcggtagccattggtgccgctgtgcagggtggggttctgtctggtgaagtgaaagacgttctgttgctggacgttactccactgtcactgggtatcgaaaccatgggtggtgtgatgactccgcttatcactaaaaacaccactatcccgaccaagcacagtcaggtgttctctactgctgaagacaaccagtctgcggtaactatccacgtgctgcagggtgagcgtaaacgtgctcaggataataaatctctgggtcagttcaatctggatggtattcagcctgcacctcgcggcatggcgcaaatcgaagtcaccttcgatatcgacgccgacggtattttgcatgtgtctgctaaagacaagaataccggccgtgagcagaagatcaccattaaggcctcttctggtttgaacgaggaagagattcaaaaaatggtacgtgatgctgaagcaaacgcagaagctgaccgtaagtttgaagaactggttcagacccgtaaccaggctgaccatctgatccacgggactcgtaagcagttggaagaagccggtgataaattaccagcagaagacaaaaccgctatcgaagaagcaatgaaaggcttggaagctgcactgaaaggtgaagataaagctgaaatcgaagcgaaaactcaggctctggtacaggtttccgggaaattgctggaaatggctcaacagcaacaagctgccgcaggcggtgatgctggcgataccagtgccaagaaagaagacgacgttgtagacgccgaattcgaagaagtaaaagacaaaaaataa
>YPO1392|6.269244411387802
atgatagaatcttttgctcaactctttgaagaatccctgaaaacaattgaaacacgtccgggctctatcgtccgtggtgttgttgtttctatcgataaagatatcgtactggttgacgctggtctgaaatctgagtcagcaattccagcagaacagttcaagaacgcgcaaggcgaactggaaattcaagttggtgacgaagttgatgttgctctggacgctgttgaagacggcttcggtgaaactctgctgtcccgtgagaaagctaagcgtcacgaagcatggctgatgctggaaaaagcttacgaagaagctgcaaccgttactggtgtgatcaacggcaaagtgaagggcggctttacagtcgaactgaacggtatccgtgcgttcctgcctggttcactggttgatgtgcgtccagttcgcgatactctgcatctggaaggcaaagagcttgagttcaaagtcatcaagctggatcagaaacgcaacaacgtcgttgtttctcgtcgtgcagttatcgaatccgagaacagcgctgagcgtgatcaactgctggaaaacctgcaagaaggcatggaagtcaagggtatcgttaagaacctgactgactacggtgcattcgttgacctgggtggcgttgatggcttgctgcacatcactgacatggcttggaaacgtgttaaacacccaagcgaaatcgtcaatgtgggcgacgaaatcactgttaaagttctgaaattcgaccgcgaacgtactcgtgtatcccttggcttgaaacaactgggcgaagatccatgggttgctatcgctaaacgttacccagaaagcactaagctgactggtcgtgtgactaacctgactgattacggttgcttcgtagaaatcgaagaaggcgttgaaggtttggtacacgtttcagaaatggattggaccaacaaaaacattcacccgtctaaagttgttaacgttggcgacgtagtggaagttatggttctggacatcgatgaagaacgtcgtcgtatttctctgggcctgaaacagtgcaaatctaacccatggcagctgtttgcagaaacccacaacaaaaacgaccgcgttgaaggtaaaatcaagtctatcactgacttcggtatcttcatcggcttggacggcggcatcgacggcctggttcacctgtctgatatctcctggaacgttgcaggcgaagaagcagttcgtgaatacaagaaaggcgacgaaatcgcagctgtggttctgcaggttgacgcagaacgtgagcgtatctccttaggcgtgaaacaactggcagaagacccgttcaataactacctgtctgttaacaagaaaggtgctattgttactggtaaagtaactgcagttgacgctaaaggtgctacagttgaattggctggcggcgtagaaggttatctgcgtgctttcgaagcaactcgtgaccgcgttgaagatgcgacgctggttctgaacgtaggtgatgaagttgaagccaaatatactggcgttgaccgtaaaaaccgcgtaatcagcctgtctgttcgtgctaaagacgaagctgatgagaaagatgctattgctacggttaacaccaagccagaagaaagtaatttctctagcgcaatggctgaagcgttcaaagctgcgaaaggcgagtaa
>YPO3158|6.194241771016524
atgcaagtttctgttgaaaccactcaaggccttggccgccgtgtaacaattactgttgctgctgacagcattgagaaagcagtaaaaagtgaattagttaaagccgctaaaaatgttcgtatcgacggtttccgcaaaggccatgtgccgatgaatatcgttgaacagcgttacggcgcctcagtacgtcaagatgtactgggtgatctgatgcaacgtaatttcgttgatgcgatcatcaaagaaaaaatcaatccagctggcgcgccaaactacgtgcccggtgagtataagcagggtgaagattttacttattctgtcgagttcgaagtgtatccagaagtggaactgaaagatctggaaagcattgaagttgagaagccagttgttgaagttaacgacgctgacgttgataccatgctggaaacactgcgtaagcaacaagctacctggaaagaaaccgacgctgcagcaacggctgaagaccgcgcgactctggatttcaccggctctatcgatggtgaagaatttgaaggcggtaaagcgactgatttcgtgctggcaatggggcagggccgtatgatccctggtttcgaagaaggtgttatcggccacaaggccggtgaagaattcaccatcgacgtaaacttcccagaagattaccacgcagaaaatctgaaaggtaaatcagctaaattcgccatcgtgctgaagaaagttgaagttcgcgaactgccagaactgactgaagaatttatcaaacgttttggtgttgctgatggttcattggcaggtctgcgtgctgaagtgcgtaaaaatatggaacgtgagctgaaaggcgcggtgcgtaaccgtgttaaaactcaggcaatcgacggcttggtcagcgctaacaatatcgacgttccaacggcactggttgatggcgaaattgatgttctgcgtcgtcaggctgcacagcgttttggtggcaacgagaaacaagctgctgaactgccacgcgaactgttcgaagaacaagctaagcgccgtgtcgttgttggtctgctgttgggcgaagtgatcagccagcatgagctgaaagcagatgaagatcgtgttaaggctctgatcgaagaaatggcatctgcttacgaagatccacaagaagtgattgagttctacagcaagaataaagagctgatgaataatatgcgtaatgttgctctggaagagcaggcagtggaaacgctgctggctaaagccaaagtaactgaaaaaccaacgactttcagtgagctgatgaatcagaccactgcagcgtaa
>YPO1655|5.925062239944951
atgtctaacatgatgaaaggtcaagtaaagtggttcaacgagtctaaaggcttcggtttcatcactccagctgatggcagcaaagacgtgttcgttcacttctctgctatccaagatcaaggcttcaagaccctggctgaaggccagaatgtacagttctctatcgagaacggtgctaaaggtccgtctgcagcaaacgtaactgcaatctaa
>YPO2157|5.828752247187165
gtggaatatatgactatcaaagtaggtatcaacggttttggccgtatcggtcgcattgttttccgtgctgctcaggaacgttctgacatcgaaatcgttgcaatcaacgatctgttggacgctgattacatggcatacatgctgaaatacgactctacccacggtcgtttcgacggtactgtagaagtaaaagacggccatctggttgttaacggtaaaaccatccgtgttaccgcagagagagatccggctaacctgaagtggaacgaagttaacgttgatgttgttgctgaagcaactggcctgttcctgactgacgaaactgcacgtaagcacatcgctgctggcgctaagaaagttgttctgactggtccatctaaagatgacacccctatgttcgttatgggcgttaaccacaaagcttacgcaggccaagaaatcgtttctaacgcttcttgtaccactaactgcctggctccactggctaaagtaatcaacgacaaatttggtatcgttgaagcgctgatgaccactgtacatgcgactaccgcaactcaaaaaactgttgatggcccgtctcataaagactggcgcggcggccgcggcgcatcccagaacatcatcccttcttctaccggtgcggctaaagcagtaggtaaagttattccagaactgaacggtaaactgacgggtatggcgttccgcgtccctactcctaacgtttctgttgttgacctgaccgcacgtctggagaaaccagcttcttataaagaaatctgtgctgcgatcaaagcggcttcagaaggcgagctgaaaggcgttctgggctataccgaagatgacgttgtttctaccgatttcaacggcgaaaaactgacttcagtatttgatgctaaagcgggtatcgcgctgaatgacaactttgtgaaactggtttcttggtacgataacgaaactggttactcaaacaaagttctggatctgatctctcacatctccaagtaa
>YPO3750|5.820901207946136
atggctaagctgaccaagcgcatgcgcgtgatccgtgacaaagttgatgttactaagcaatacgatatcaacgaagctgttgctctgctgaaagagctggctactgctaaattcgtagaaagcgtggacgttgccgttaacctcggtatcgatgcacgtaaatctgaccaaaacgttcgtggcgcgactgtgttgccacatggtactggccgttcagtacgcgttgctgttttcgctcagggtgcaaatgctgaagcggcgaaagaagcaggcgctgaattggtaggtatggacgatctggctgatcagatcaagaaaggcgaaatgaacttcgacgtcgttattgcttctccagatgcaatgcgcgttgttggtcaattgggccaaatcttgggtccacgtggcctgatgcctaacccgaaagtgggtaccgttacacctaacgttgctgaagcagttaaaaatgctaaagcaggtcaggttcgttatcgtaatgataaaaacggtattatccacactaccattggtaaagttgatttcgactcagataagttgaaagagaacttagaatctctggttgttgcgctgaaaaaggctaagcctgctacagcgaaaggcatatatatcaagaaaatcagcctgtccactaccatgggtgctggcgttgctattgatcaaagcggcctgactgcagtagtgaactaa
>YPO3295|5.792778386220736
atggtaacaattcgtttggctcgtggcggcgctaaaaagcgtccgttctatcaagtagtagtgaccgacagccgtaatgctcgtgacggtcgttttatcgaacgtgtaggcttctttaacccgatcgcatctggtcaggctgaagcactgcgtttagacctggaccgtatcgaacattggatcggcctgggtgctaccgtttctgatcgcgtatctgtgctgatcaaagacgctaagaaagcagcttaa
>YPO1746|5.788329661908324
atggcaaagatcaaaggtcaagttaagtggttcaacgagtctaaaggcttcggtttcatcactccagcagatggcagcaaagatgtgtttgtacacttctctgcaatccaaggtaatggcttcaaaaccttggctgaaggccagaatgtagagttcgaaatccaagacggtcagaaaggtccgtctgcagtaaacgttactgcaatctaa
>YPO3536|5.713033343071115
atgcaagttattctgcttgataaagtagcaaacctgggcagcctgggtgaccaagttaacgtaaaagcgggctatgctcgtaacttcttggttccacagggtaaagctgttccagcaacaaagaaaaacgtagagttctttgaagcacgccgcgctgaattagaagccaaattggctgacgttctggctgctgcagaagctcgcgcaaccaaaattaacgaactggtcagcgtcactatctcttctaaagcaggggatgaaggcaaactgttcggctctatcggtactcgcgacatcgctgacgctgtaactgcagctggcgttgaagtagccaagagcgaagttcgtttgccgaatggcgttctgcgtactgcaggtgagcatgaagttcacttccaagtacacagcgacgtgttcgcgaaactgaacgtagttgtggttccagaagcgtaa
>YPO1411|5.707115778807084
atgatgaagcgcaatattcttgcagtagtaatcccagctctgttagccgctggtgcagctaatgcagcagaaatctataacaaagatggcaacaaacttgacctgtacggtaaagttgacgcacgtcactctttctccgataacaacaaacaagatggcgacaagtcttacgttcgtttcggcttcaaaggtgaaacccaaattactgaccaactgaccggttacggccagtgggaatacaacattcaagcaaacaacgctgaagacacaggcgctcaagacggcaacgcaacccgtctgggctttgctggtctgaaatttgctgaattcggttcattcgactacggccgtaactacggcgtaatctatgacgttaacgcatggactgacatgctgccagtgttcggtggtgattcaatctccaactctgacaacttcatggctggccgttctactggcctggcaacttaccgtaacaacaatttcttcggtctggttgacggcctgaactttgccctgcaataccaaggcaaaaatgaccgttctgaagtcaaagaagctaacggtgacggcttcggtatcggttctacttatgatatcggcaatggcattaacttcggtgctggtttctcttcttcaaaccgtactcttgatcaaaaatatggttctaccgctgaaggcgacaaagctcaggcatggaacgttggcgctaaatacgacgcaaacaacgtatacctggctgtaatgtatgctgaaactcagaacctgactccatacggtagcttctctgatactatcgctaacaagactcgcgatatcgagatcactgcacaatatcagttcgacttcggtctgcgcccatcactgggttatgttcagtccaaaggtaaggacctgaacgatgttgatgccaaccatgatctgctgaaatatgtttctgttggtacttactactacttcaacaaaaacatgtctacctatgttgattacaaaatcaacttgctggacgaagacgagttcacaatcgcaaacggtctgaacaccgacaacgttgttgctgttggcttggtttaccagttctaa
>YPO3511|5.615043531484182
atggcacataaaaaggctggtggctcgactcgtaacggtcgtgactccgaaagcaaacgtctgggcgtaaaacgttttggcggcgaagcagttctggcaggcagcatcatcgttcgtcagcgtggcaccaaattccatgcaggcatcaatgtaggttgcggcaaagaccatactctgtttgctttggctgacggtaaagtcaagttcgaagttaaaggcccgaaaaaccgtaaatttatcagcatcgaagctgaataa
>YPO1044|5.583473838734642
atggcaactgtttccatgcgcgacatgctccaggctggtgttcactttggtcaccaaacccgttactggaacccgaaaatgaagcctttcatcttcggcgcacgtaacaaagttcacatcatcaacctggaaaaaactgtaccaatgttcaacgaagctctggctgagttgactaaaatttcttcccgtaaaggtaagatcctgtttgttggtactaaacgcgcagcaagcgaagcggtaaaagaagctgctaacaactgcgaccagttcttcgtgaaccatcgctggttgggcgggatgctgactaactggaaaactgttcgtcagtccatcaaacgtttgaaagatttggaaatccagtctcaagacggcacctttgataagctgaccaaaaaagaagcgctgatgcgtacccgtgaactgaacaagctggaaaacagcctgggtggtatcaaagacatgggcggcttaccagacgcactgtttgttgttgatgctgatcacgaacacatcgctatcaaagaagctaataacctgggtatcccggtattctctatcgttgatactaactccgatccagatggcgttgacttcatcatccctggtaacgatgacgcaatccgtgcagttaaactgtacctaggcgctgttgctaccgccgtccgtgaaggtcgttctcaagatctggccgttcaggcggaagaaagcttcgtagaagctgaataa
>YPO3751|5.533512445832309
atggctaagaaagtacaagcctatgtcaagctgcaagtagcagctggtatggcgaacccaagcccaccagtcggtccggctctgggtcagcagggtgttaacatcatggagttctgtaaagcgttcaatgctaagactgaaagcattgaaaaaggcctgccgatcccagttgttattactgtttattctgatcgctctttcactttcgttactaaaaccccgccagcagcagttctgctgaaaaaagcggcaggtattaagtctggttctggcgtgccgaacaaagacaaagtaggtaaagtgaccagtgctcaggtccgtgaaatcgcagaaaccaaagctgcggatatgactggttctgacgttgacgcgatgatgcgttcaatcgaaggtactgctcattccatgggcctggtagtggagggttaa
>YPO1560|5.435138416098802
atggataatgcaagtaagccaactttccaggacgttttggagtttgtgcgtatgttccgtcgcaaaaacaaattacaacgtgaaatcgttgataatgaaaagaaaatccgtgataaccaaaaacgcgttctgttgctcgataacctgagtgaatacatcaaaccaggcatgagcattgaagaggttcaggccattattgctaacatgcgtggtgactacgaagatcgtgttgatgattacattatcaaaaatgccgatctgtctaaagagcgtcgtgagttgtcgaaaaaactgaaagcgatgggtgaagttaagtaa
>YPO3292|5.430572302155245
atgagcaatattatcaagcaaatcgaacaagagcagatgaagcaagatgtacctgcattccgtccgggtgattccgtggaagttaaggtatgggttgttgaaggttctaaaaagcgtctgcaggcattcgagggcgtggttatcgctattcgtaaccgcggtctgcattctgcgttcaccgttcgtaaaatttccaacggcgaaggtgttgagcgtgtattccaaactcactccccagtaatcgacagcattactgtgaaacgtcgtggtgccgttcgtcaagcgaaactgtactatctgcgtgagcgtactggtaagtctgctcgtattaaagagcgtcttggctaa
>YPO0212|5.413965768419379
atgattcgtgaagaacgtctgctgaaagtactgcgctcgccgcatgtatctgaaaaagcgtccgctgcgatggaaaagaataacaccatcgttctcaaagttgccaaagacgcgaccaaagcagaaattaaagctgcagtgcagaaactgtttgaagtcgaagtcgaagacgttaacaccttgctggttaaaggcaagagtaagcgtcacggtcagcgtgttggtcgtcgtagcgactggaaaaaagcttacgtcaccctgaaagaaggccagaatctggacttcatcggcggcgcagagtaa
>YPO3643|5.373001896282558
atgtctaataaaatgactggtttagtaaaatggtttgacgctggtaaaggttttggtttcatcactccggctgatggcagcaaagatgtgttcgttcacttctctgctatccagagcaatgatttcaaaaccctggatgaaggccaaaatgtggagttctctatcgagaacggcgctaaaggccctgcagcggtaaacgttattgcgctgtaa
>YPO0645|5.264835289273478
atgccggtaattaaagtacgtgaaaacgagccgttcgacgtagctcttcgtcgtttcaaacgttcctgcgaaaaagcaggtgttttagctgaagttcgtcgtcgtgagttctatgaaaaaccgactactgaacgtaaacgtgctaaagcttctgctgtaaaacgtcacgcgaagaaattggctcgcgaaaacgcacgccgcactcgtctgtattaa
>YPO0211|5.217487374585979
atggaattggtaatgaaagacgcgccaggcgcgctgactgtttccgaaactaccttcgggcgtgatttcaatgaagcgcttgtacatcaggttgttgttgcttacgcagcaggtgcccgtcaaggtactcgtgctcagaagacccgtgctgaagtaacaggttccggtaaaaaaccgtggcgtcagaaaggtaccggccgtgcgcgtgcaggttctgtaaagagcccgatctggcgttcaggtggtgtgacctttgctgcaaagcctcaggaccacagtcaaaaagtaaataaaaagatgtaccgcggcgcgctgaaaagcattctgtccgaattggtacgtcaagatcgtctgatcattgtcgaaaagttctctgttgaagcacctaaaactaagttgctggcgcagaaactgaaagatatggctctggaagatgtgctgatcgtaacgggtgaactggacgagaacttgttcttggccgctcgcaacctgtacaaggttgatgttcgcgatgtagccggtattgatccagttagcctgatcgccttcgacaaagtggttatgactgctgatgctgtgaagcaagttgaggagatgctggcatga
>YPO0226|5.198341844143089
atgtctcacatcgaaaaacaagctggcgaactgcaggaaaagctgatcgcggtaaaccgcgtatctaaaaccgtaaaaggtggccgtattttcagctttaccgcactgacagtagttggtgatggtaacggtcgcgttggttttggctacggcaaagcacgcgaagttccggcagcgatccaaaaagcgatggaaaaagcccgtcgcgctatgattaacgttgctttgaataacggcactctgcagcacccagttaaaggtgctcacacgggttctcgtgtattcatgcaaccagcttctgaaggtaccggtattattgccggtggtgccatgcgcgccgttttagaagttgcaggggttcataacgtattagctaaagcttatggttctactaacccgattaacgtggttcgtgcaactattgcagctctggaagatatgaaatccccagaaatggtcgctgccaagcgtggtaagtccgtcgaagaaattctagggaaataa
>YPO0201|5.19741089554076
atgccacgtcgtcgtgtaattggccaacgtaaaattttaccagatcctaagttcggatctgaattgctggctaaatttgtaaatatcctgatggtagatggtaaaaaatctactgcagaagcaattgtctataccgcgctggagaccctggctcagcgttctggtaaagattttctggaagctttcgaagtagctctggataacgtgcgcccgactgtcgaagttaagtctcgccgcgttggtggttctacttatcaggtaccagttgaagttcgtccggttcgtcgtaatgccttggcaatgcgttggatcgttgatgctgctcgtaaacgcggtgataaatccatggctttgcgcttggcgaatgaactgtctgacgcagcagagaacaaaggttctgctgttaagaaacgtgaagacgttcaccgtatggccgaagctaacaaggcgttcgcccactaccgctggtaa
>YPO3490|5.195067423133734
ttgctgactccgattattcgtaaattccagtatggtcaacataccgtaactatcgaaactggtatgatggctcgccaggccactgcagccgtaatggtaagcatggacgacactgcagtattcgtgactgttgttggtcaaaagaaagccaaaccaggccagagtttcttccctctgacggttaactatcaggagcgtacttacgctgctggccgtatcccaggtagcttcttccgtcgtgaaggccgcccaagtgaaggcgaaacactgacttcacgtctgatcgaccgcccaattcgcccactgttcccagacagcttcctgaacgaagttcaagtgattgcaaccgtcgtttcggttaacccacaaattaacccagacatcgtggcactgattggtgcatctgcggcactgagcttgtcaggcattccatttaacggcccaatcggtgctgctcgcgttggttttatcaacgaccagtatgtgctgaacccaaccactgacgagctgaaagagagccgtttggatctggttgttgccggtactgcgggtgcagtgctgatggttgaatcagaagccgatattctgtccgaagagcaaatgttgggcgcggtcgtcttcggccacgaacaacagcaagttgtgattgaaaatattaacgctttggttgctgaagctggcaaacctaagtgggattggcaggcagagcctgtcaacgaagcactgcatgcgcgtgttgctgaactggccgaagcgcgtctgggcgatgcataccgtatcactgaaaaacaagaacgttatacgcaagttgatgctatcaaagctgacgtgaccgaagcgctattagcgcaggacgacacattagatgccgctgaaattcaggatatcctggccagcgttgagaaaaatgttgtgcgtagccgtgtgctgcgtggtgagccacgtatcgatggtcgcgaaaaagacatgatccgtggtttggatgtacgtactggcatcttgccacgtactcatggttctgccttgttcacccgcggtgaaactcaggcgttggttaccgctacgctgggtacggcacgtgacgcacaaaacattgatgagttgatgggtgagcgcacagattcattcctgttacactataatttccctccgtattgtgtaggcgaaacagggatggttggctcacctaagcgtcgtgagattggccatggccgccttgcgaaacgtggtgttctggctgtgatgccaagtgcgagcgagttcccttacactattcgtgtggtttctgaaatcaccgagtctaatggttcttcctcaatggcttctgtttgtggtgcttctctggctctgatggatgcgggcgtgccaattaaagccgctgttgctggtattgcaatgggcctggtaaaagagggtgataactttgtcgttctgtctgacattctgggtgacgaagatcacttgggcgacatggactttaaagtagccggtagccgtgacggtgtgaccgcactgcaaatggacattaaaattgaaggtattacccgcgaaattatgcaggtagctctgaatcaggctaagggtgcacgtttgcacattctgggcgtgatggaacaggctatcagcacaccacgtggcgatatctctgagtttgctccacgtatctacaccatgaagatcaaccctgagaaaatcaaggatgtgatcggtaaaggtggttcggtgatccgtgcgctgactgatgaaactggcaccacgattgaaatcgaagatgatggtaccattaagattgcagcaactgatggcgataaagcaaaacacgctatccgtcgtatcgaagagattactgctgaaatcgaagtgggccgtatttacgcaggtaaagtcacccgtatcgttgatttcggtgcatttgttgctatcggtggcggtaaagaaggtctggtacatatttctcaaatcgctgataagcgtgtagagaaagtgacagactacctgcagatgggtcaagatgtgccagttaaagtaatggaagttgatcgtcagggccgtatccgcctgagcatcaaagaagccactactcctgacgcagaagcaccagaagcagcagcagagtaa
>YPO0202|5.0811550675228085
atggctcgtaaaacacccattgagcgctatcgtaatatcggtatcagcgctcacatcgacgccggtaagacaaccactaccgaacgtatcctgttttacaccggtgtaaatcacaaaatcggtgaagttcatgacggcgcagccaccatggactggatggaacaggagcaggagcgtggtattaccattacttctgcagctactacctgcttctggtctggtatggctaaacagttcgaaccacatcacgtcaatatcattgacacccctgggcacgttgacttcactatcgaagtagagcgttccatgcgtgttcttgacggcgcggtaatggtttactgtgcagttggtggtgttcagccacagtctgaaaccgtatggcgtcaggctaataaatataaagttccacgtattgcgttcgttaacaaaatggaccgtatgggtgcgaacttcctgcgcgtagttggtcaactgaaatctcgccttggtgcgaacccagttccactgcagttggcaattggcgcagaagaaaaattcaccggtattatcgatctggtgaaaatgaaagcgatcaactggaacgaagctgatcagggcgtgaccttcgaatatgaagaaatccctgctgatatggctgaactggctgctgaatggcaccagaatctggttgaatctgcggcagaagcgtctgacgagctgatggacaaatacttgggtggcgaagagctgaccgaagaagaaatcaagaaagctttacgtcaacgtgttctgaaaagcgaaattattcttgttacctgtggttctgcgtttaaaaacaaaggcgtacaggcaatgctggatgcggttattgagtacctgcctgcaccaactgacgttgaatcaatcaacggcatcttggatgatggcaaagatactccggctgttcgtcattctgacgacaaagagccgttctctgctctggcgttcaaaatcgctaccgacccattcgtgggtaacctgacgttcttccgcgtgtactctggtattgttaattccggtgataccgttctgaactcagtgaaatcgcaacgtgaacgcttaggtcgtatcgtacagatgcacgctaacaagcgtgaagagatcaaagaagttcacgccggtgatatcgcagccgctatcggtctgaaagatgtgactacgggtgacactttgtgtgacccgaataatccgatcatcttggaacgtatggagttcccagagccggtaatctctgttgctgttgaaccaaaaaccaaagctgaccaagaaaaaatgggtatggctctggggcgtttggcgaaagaagatccatcattccgcgtttggactgacgaagaatctggtcagactatcatcgctggtatgggtgagttgcatttggatatcctggttgaccgtatgcgccgcgaatttaacgtggaagcaaacgtcggtaaacctcaggttgcgtaccgtgaaactatccgcgaaaccgttaaggatgtggaaggtaagcacgctaagcagtcaggcggtcgtggtcagtatggtcatgttgttatcgacatgtctccattgccaccgggtggtgttgggtatgaattcgtcaacgaaatcgttggtggttctattcctaaagaattcattccggccgttgataaaggtattcaagaacagctgaaatctggccctctggcaggttacccagttgttgacgttaaagtgcgtctgcactacggttcttaccatgacgttgactcctcagaattggcatttaaattagctggttctatcgcttttaaagaaggtttcaaacgagctaaaccagttctgcttgagccaatcatgaaggttgaagtcgaaacccctgaagattacatgggtgacgtaatgggcgacctgaaccgtcgtcgcggtatcatcgaaggtatggaagatactgctaccggtaaaactgttcgcgtcaaggttccgttgtctgaaatgttcggttatgctactgacctgcgttctcagactcagggccgtgcttcttactccatggaattcttggagtatgctgaagcaccgagtaacgtcgctaaagccgttatcgaagcccgtggcaaataa
>YPO2394|5.06553157293114
atgaatcgtactaaacttgtactgggcgcggtaattctggcttctacaatgctggctggttgttcaagcaatgctaaaatcgatcaactgtcttctgacgttcagactctgaacgctaaagttgatcaactgagcaacgacgtgaacgcagtgcgcgctgacgttcaagcagctaaagacgatgcagcacgtgctaaccaacgtcttgacaaccaagctcaagcttacaagaagtaa
>YPO3562|5.022929941985925
atggctgaaaatcaatactacggcactggtcgccgcaaaagttcttccgcacgcgtctttcttaagccgggtagcggtaaaatcgttattaaccaacgtagcctagaagtttacttcggccgtgaaactgcccgcatggtagttaatcagccgctggaactggtagacatggttactaagtttgacatgtacatcactgttaaaggtggtggtatttctggtcaagctggcgctatccgtcacggtatcacccgtgcactgatggagtatgacgagtctctacgtggtgaactgcgtaaagctggcttcgtaacgcgtgatgcgcgtgaagttgagcgtaagaaagtgggtctgcgtaaagcacgtcgtcgtccacagttctccaaacgttaa
>YPO0973|5.021423815681966
atggcaattccagtttatctgtggctgaaagacgacggcggtgcggacatcaagggttctgttgatgtgcaaagccgtgaaggcagcattgagatcgtggcacaggaccataacctgtacatcccaaccgataacaataccggcaaactgaccggtacccgtatccacaccccgttcgtattcaccaaagaaatcgatgcgtcgaccccgtacctgtacaaagcggtgaccaccggtcagacactgaaaaccgccgagttcaaatggtaccgcattgatgacgctggccaggaagttgaatatttcaacaccaaactggaaaacgtcaaagtggttaaagttgcgccgaaaatgcacgacgtgaaagatccggcgaaagagaagcacaaccacctggaactggtggaactgcgctacgaaaaaatcacctggacctttaaagacggcaacatcattcattccgattcttggaatgagcgcgccaccgcatag
>YPO3746|5.005128275602147
gtgaaagacttattaaagtttctgaaagcgcaaactaagaccgaagagtttgatgcgatcaaaattgctctggcatcgccagacatgatccgttcatggtcattcggtgaagttaaaaagccggaaaccattaactaccgtacgttcaaaccagaacgtgacggccttttctgcgcccgtatctttggcccagtaaaagattacgaatgcctgtgcggtaagtacaagcgtttaaaacaccgtggtgttatttgtgagaaatgcggcgttgaagtgactcaaactaaagtgcgccgtgagcgtatgggtcacatcgaactggcttctccaactgcgcacatctggttcctgaaatcgctgccatctcgtatcggtttgctgctggatatgccattacgtgacatcgaacgtgtactgtacttcgaatcctatgtggttattgaaggcggtatgaccaacctggaacgtcgccagattctgactgaagagcagtatctggatgcgttggaagagtttggtgatgagttcgacgcgaaaatgggcgccgaggctattcaggccctgttgaaaaacatggatctggaagctgagtgcgagatcctgcgtgaagaattgaacgaaacaaattctgaaaccaagcgtaagaaactgaccaagcgtatcaagttgctggaagcgttcgtacagtctggcaacaagccagagtggatgatcctgaccgtgctgcctgtgttgccgccagatctgcgtccattggttccgttggatggtggtcgctttgcgacttccgatctgaacgatttgtatcgtcgcgtgatcaaccgtaacaaccgtctgaaacgcctgctggacttggcggcaccggacatcatcgtacgtaacgaaaagcgtatgctgcaagaagcagtagatgcattgctggataacggccgtcgcggtcgtgcgattaccggctctaacaagcgtccgttgaagtcactggctgacatgatcaaaggtaagcaaggtcgtttccgtcagaacttgctgggtaaacgtgttgactactcaggtcgttcggttatcaccgttggtccatacctgcgtctgcatcagtgcggtctgcctaagaaaatggctcttgagctgtttaaaccgttcatctacggcaagctggaattgcgtggtcttgctaccaccatcaaagccgccaagaagatggttgagcgtgaagaagcggttgtttgggatatcctggatgaagttatccgcgaacacccagtgctgctgaaccgtgcaccaacccttcaccgtttgggtatccaggcgtttgaaccggttctgatcgaaggtaaggcaatccagttgcacccattggtttgtgcggcatataacgccgacttcgatggtgaccaaatggctgtccacgtaccgctgacactggaagctcagttagaagcgcgtgcgttaatgatgtctaccaacaacatcctgtcacccgcgaacggcgagccaatcatcgttccttctcaggacgttgtattgggtctgtactacatgacccgcgactgtgttaacgccaaaggcgaaggcatggttctgactggcccgaaagaagctgagcgtatttatcgcgctggcttggcatctctgcatgcccgcgtaaaagtacgtattaccgaagaaattcgtaataccgaaggcgaaagcattacgcgtaccagcattatcgatacgactgtaggccgtgctattttgtggatgatcgtcccgcaaggcctgccttactctatcgttaaccagccgctgggtaaaaaagctatctctaagatgctgaacacgtgttaccgcatcttgggcttgaagccaacggttatctttgctgaccagatcatgtacaccggttttgcttacgcagcacgctcaggcgcctctgtaggtatcgatgacatggttatcccagaagcgaaagcggggatcatcgaagaagctgaaactgaagttgctgagatccaagaacagttccaatctggtctggtcacggcaggcgaacgttataacaaagtgatcgatatctgggctgcggctaacgaacgtgttgctaaagcgatgatggataacttgtcggttgaggatgttgtcaaccgtgatggcgttgttgaacagcaagtttcattcaacagcatcttcatgatggccgactccggtgcgcgtggttctgccgcacagattcgtcagctggcaggtatgcgtggtctgatggctaagccagacggctcgatcattgaaacgccaatcaccgcgaacttccgtgaaggtttgaacgtacttcagtacttcatctcaacccacggtgcgcgtaaaggtttggcggataccgcattgaaaactgcgaactccggttacctgacccgtcgtttagttgacgtggcacaggatctggtggtgactgaggatgattgtggtacccataacggtatcgtgatgaccccggttatcgaaggtggtgatgttaaagagccactgcgtgatcgcgtactgggtcgtgtgactgcagaagaagttatcaagccaggttcggctgatattctggttccgcgtaacaccctgctggacgaaaaatggtgtgatctgttagaagaaaactccgtcgacagcgttaaagttcgctccgtagtaagctgtgaaactgatttcggtgtgtgtgctaactgctatggtcgcgacctggcacgtggccacatcatcaacaaaggtgaagcggttggtgttattgcagcacagtccatcggtgagccgggtactcagcttacgatgcgtacgttccacatcggtggtgcggcatctcgtgcggcagcagaatccagcatccaggttaagaacaaaggcagcttgaaactgagcaacgtcaagttcgtgaccaatgcggctggcaagctggttattacgtctcgtaataccgagctgaagctgatcgacgaattcggtcgtaccaaagaaagctataaagtgccttacggtgcggtaatggctaaaggcgatggcgcagaagttcagggcggcgaaaccgttgctaactgggatccgcacatcatgccagtggtcaccgaagtgagcggcttcattcgcttcgccgacatggttgatggccagaccattactcgccagaccgacgaactgactggtttgtcttctctggtcgttctggacagtgcagagcgtacgggtagcggtaaagacctgcgtccagcactgaaaatcgttgatgccaaaggcaatgacgtattgatcccaggtactgatatgcctgctcaatacttcctgccaggtaaagcgattgtacagctggaagacggtattcagatcggtgcgggtgataccttggcgcgtattcctcaggaatcaagcggtaccaaggatattaccggtggtctgccacgtgttgctgacttgttcgaagcacgtcgtccgaaagagcctgcaatcctggctgaaatcagcgggatcatctcgttcggtaaagagaccaaaggcaagcgtcgtctggtgatctcaccgttggatggtagcgatgcatacgaagagatgattccgaaatggcgtcagcttaacgtgttcgaaggtgaagttgtggaacgcggtgacgtggtttccgatggcccagaatctccacatgacattctgcgtctgcgtggcgttcacgcggttacccgctacatcaccaacgaagtgcaggaagtttaccgtctgcaaggcgttaagattaacgataaacacattgaagttatcgttcgtcagatgctgcgtaaaggcactatcgttgatgcaggtagcaccgacttcctggaaggcgagcaggcagaaatgtcccgcgttaaaatcgctaaccgtaagctggcagcagaaggcaaaattgaggctacgttcactcgtgacctgctgggtatcaccaaggcatccttggcgaccgagtccttcatctctgcggcttcgttccaggaaaccacgcgcgttcttactgaagcggcagttgccggtaaacgtgatgaattgcgtggcctgaaagaaaacgtaatcgtgggccgtctgatcccagccggtaccggttatgcttatcatcaggaccgtatgcgccgtaaagcacagggtgaagcgcctgttgttccacaagtcagcgcggatgaagcgactgcaaacttggccgaattgcttaatgccggttttggtaacaacaaaggctaa
>YPO0223|4.955911057751716
atgagcatgcaagatccgatcgcggatatgctgacccgtatccgtaacggtcaagccgcaaacaaagttgcggtcaccatgccctcctccaagctgaaagtggcaattgccaacgttctgaaggaagaaggctttattgaagattttaaaatcgaaggcgacaccaagcctgttctggaattagcacttaagtacttccagggtaaggcagtggtagaaagcattcaacgtatcagccgtccaggtctgcgcatctataagaaaaaagatgagctgccaaaagttatggccggtttgggtatcgctgttatttctacctctaaaggtgttatgaccgatcgtgcagctcgccaagctggtcttggtggcgagattatctgctacgtagcttaa
>YPO1125|4.949719760008312
atgcaactgaacaaagtgctaaaagggctaatgttggctttgcctgttctggctgtggcggcttgtagttccaacaaaagcgcaaataatgaccaatctggcatgggcgctggcactggtacagagaacggcagcaacctgtcttctgaagagcaagcacgtcttcagatgcaagaactgcaaaagaacaacatcgtttacttcggtttcgataaatacgatatcggttctgacttcgctcaaatgctggatgcacatgctgcattcctgcgtagcaacccatctgacaaagttgttgttgaaggccacgcggatgaacgcggtacgccagaatacaacatcgctttgggtgagcgtcgtgctagcgcagtgaaaatgtacctgcaaggtaaaggcgtttctgctgaccagatctctatcgtttcttacggtaaagagaaaccagcagtactgggccatgacgaagcagcctttgctaaaaaccgtcgtgcagttctggtttactaa
>YPO4100|4.911215658057967
atgaaacgcactttccaaccgtccgtattgaagcgcaaccgtagccacggtttccgtgctcgtatggccacaaaaaatggtcgtcaagttctggctcgccgtcgtgcgaaaagccgttctcgtctgactgtttctaagtaa
>YPO1264|4.900063142255907
atgaccactatcaatgtagaagtacgtaacgaccagggtaagggtgcgagccgccgcctgcgtgcagcaaataaatttccggcaatcgtttacggtggttcagaagcagctatttctattgctctcgaccatgacaccaccaagaaccttgaactgaaaccgggcttttatgattccgtactgactctggttatcgacggtaaagaaactaaagttaaagtacaggctgttcagcgtcacgctttcaagccaaaactgactcatatcgacttcgttcgcgtttaa
>YPO1383|4.89013659686746
atgaccgaacttaatgagaaattggccaaagcatggcacggttttaccaagggtgattggcagaatgaagtcaacgttcgtgactttatccagaaaaactacaccccttatgaaggtgatgaatccttccttgccggctctaccgaagcgaccgacaagctgtgggcgcaagttatggaaggtatcaaactggaaaaccgcactcatgcgccagtggatttcgataccgacgtagcatcaaccattatctcccacgatgcaggctacattaataaagatctggaaactatcgttggtttacagactgaagcgccattgaaacgtgctctgatcccattcggcggcatcaaaatggtcgaaggctcttgtaaagtttatggtcgtgagcttgatccacaactgaaaaaagtcttcaccgaataccgtaaaacacataaccaaggtgtgtttgacgtttataccaaagacatcctgaactgccgtaaatcgggtgtgctgactggcctgccagatgcgtatggccgtggccgtatcatcggtgattaccgtcgcgttgcggtatacggtatcgacttcctgatgaaagacaaactggctcagttcaattcactgcaggctgatttagaaaacggtaaagacctggaaatgactatccagttgcgcgaagaaattgctgaacagcatcgcgctctggctcaaatcaaagagatggcagctaaatacggctgtgatatttcaggtccggcaactaacgcccgcgaagcagttcagtggacttacttcggctatttggctgcagttaaatcccagaacggcgcagcaatgtccttcggtcgtgtttctaccttcctcgatgtgtacatcgaacgtgatatgaaagaaggtaaactgactgaaatcgaagcgcaggaactgattgaccatttggttatgaaactgcgtatggttcgtttcctgcgtacgcctgaatatgatgagctgttctctggtgacccaatctgggcaaccgagtctttggcaggtatgggcgttgatgggcgtactctggtcactaaaaccagcttccgcttcctgaataccctgtataccatggggccatccccagagccgaacatgaccattctgtggtctgagaagctgccactgaacttcaaaaaatatgctgctaaagtgtctatcgatacttcatctgtacagtatgaaaacgatgacctgatgcgtcctgacttcaacaacgatgactacgctatcgcatgttgtgtcagcccaatgattgtgggtaaacaaatgcagttcttcggcgcccgtgccaacctggctaaaaccatgttgtacgcaatcaacggcggcgttgacgaaaaaatgaagatccaggtgggtccgaaagaagcgccaatgatggatgaagtgctggactatgacaaagtcatggaacgcatggatcactttatggattggctggctaaacaatacattactgcgttgaacatcattcactacatgcatgacaagtacagctatgaagctgccctgatggcgctgcatgaccgtgatgtttaccgtactatggcatgtggtatcgcaggtctgtctgttgccgctgactccctgtctgctatcaaatatgccaaagtaaccactatccgtgatgctgatggcctagctgttgacttcaacattgaaggtgaatatccacagtttggtaacaacgactcacgtgttgatgatattgcctgtgatctggttgagcgcttcatgaagaaaattcagaagctgcgtacctaccgcaatgcggttccaactcagtccgtactgaccatcacatctaacgttgtttatggtaagaaaacaggtaacaccccagatggccgccgcgctggtgctccatttggcccaggtgccaacccaatgcacggtcgtgaccaaaaaggtgcggttgcctctctgacttccgtggctaaactgccgtttgcttacgctaaagatggtatctcttacaccttctctatcgtgccaaacgcactgggtaaagacgatgaagtccgtaaagctaacctcgccggtctgatggatggctacttccaccacgaagcgtccatcgaaggtggtcaacacctgaacgtgaacgtaatgaaccgtgagatgctgttagacgcgatggagaacccggaaaaatatccgcagttgaccattcgtgtatctggttatgctgttcgcttcaacgcgctgaccaaagaacagcagcaggatgtgattacccgtacctttacacagtcaatctaa
>YPO3749|4.878805552110702
atggcactaaatcttcaaggcaaacaagcgattgttgctgaagttaaagaagtagccaaaggtgcgctgtctgcggttgttgcggattcccgtggcgttaccgttgataaaatgactgaactgcgtagagcaggtcgtgaagctggcgttcatatgcaagttgttcgtaacaccttgctgcgtcgcattgttgaaggcactccattcgaatgcctgaaagacacgtttgttggtccaaccttgattgcattctctgctgaacatccgggcgcagctgctcgtctgttcaaagcatttgctaaagataatgcaaaatttgaggttaaagcagcagcctttgaaggcgagttaatccctgcggctcaaatcgaccgcttggcaactctgccaacctacgaagaagcaatcgcacgtctgatgggaaccatgaaagaagctgccgctggcaagctggttcgtactctggctgcgctgcgcgatcagaaagaagctgcttaa
>YPO1470|4.859123569032222
atggcaattccagtttatctgtggctgaaagacgacggcggtgcggacatcaagggttctgttgatgtgcaaagccgtgaaggcagcattgagatcgtggcacaggaccataacctgtacatcccaaccgataacaataccggcaaactgaccggtacccgtatccacaccccgttcgtattcaccaaagaaatcgatgcgtcgaccccgtacctgtacaaagcggtgaccaccggtcagacactgaaaaccgccgagttcaaatggtaccgcattgatgacgctggccaggaagttgaatatttcaacaccaaactggaaaacgtcaaagtggttaaagttgcgccgaaaatgcacgacgtgaaagatccggcgaaagagaagcacaaccacctggaactggtggaactgcgctacgaaaaaatcacctggacctttaaagacggcaacatcattcattccgattcgtggaacgagcgcgccaccgcatag
>YPO_RS00610|4.815071384427463
atgccattactgcgtgatgaagctgaaaagctatctaacaacgaacttgagcagggtgtgatcgagaccatcatcgatcgcgatgacctgttcgctgttctgcctttcatgaagattaactctaaggcatacctctacaaccgcgaagctaccctgagcgaagcaaccttcattgatgtgaacgacaccatcaccgaaggcgctgcaaccttcaccgaacacgttgcgaagctgcgtatcctggcaggcgacgtagacgtcgacaaattcctggcgaccactatgtccgacaccaacaaccagctggcaatccaggttcgtcagaaggtgaaaggtctggcccgcgcattccgccgcaacctgattctgggcgactccaccaccaacaccaaagctttcgacggtattccgaagctgatgcacgacgatcagaagatcgacatcgaaggcgcttccatgaccttctccatgttcgacgagctggtcgacgcggtgaaagatctgggcgcagactgcatcatgatgcgttccgagcacctgcgtgcttatcgcgctctgctgcgtaccgttagcctcggcccgtcagaaatcatgatggaaaacttcggccgcccgatgctgtgccacaacggtgtaccgttcatcgtgaacgacttcatcccgactgatgctggcaaagcaagcatctactgcctgcacctgtccgaagagaacggtgtgaccggtctgtatggcggcgaaaacgccggtatcgttgttgagaacatcggtactgttcagaacaaagacgcaacccgtacccgcgttaagtggtactgctctctggcgaacaagcacgataaggctatcgccgcgctgaccaacgtaaaaatttga
>YPO0920|4.7795535150032435
atgtctaaaatttttgatttcgtaaaaccaggtgtcatcacaggtgatgacgtgcagaaagttttcgcagtagcaaaagaaaataactttgctctgccagcagttaactgtgtaggcactgactctatcaacgcagtgctggaaaccgcagccaaagtgcgcgcacctgttatcgttcagttctccaacggcggcgctgcgtttatcgcaggtaaaggcgtgaagactgatgctccacaaggtgctgcaatcttgggtgctatttctggtgcacaccatgtacatcagatggctgaacattacggtgttccggttattctgcacaccgaccattgcgcgaagaaattactgccatggttagatggtttactggatgcgggtgagaaacactttgcggcgaccggcaagccactgttctcttctcacatgatcgacctgtctgaagagtctctggaagagaacattgaaatttgcagcaagtacctgactcgtatgtcaaaaatcggtatgacactggaaattgaactgggttgtactggtggtgaagaagatggtgtggataacagccacatggacgcttcttctctgtacactcagccacaagatgttgattacgcatacgaaaaactgaacgctatcagcccacgtttcaccatcgctgcctcttttggtaacgtacacggtgtttacaagccaggtaacgttaaactgaccccaactattctgcgcgattctcaggattatgtttccaagaaacacaatctgccgcataacagcctgaacttcgtgttccatggcgggtctggttctactgctgaagagatcaaagaagcagtaagctacggcgtagttaaaatgaatatcgacaccgatacccagtgggcaacgtgggaaggtattctgaactattacaaaaagaacgaaggctatctgcaaggccaactgggtaacccagaaggtgctgacaagccgaacaagaaatactacgatccacgcgtatggttgcgtgctgcccaggtgacaatgattactcgtctggaactggcattcaaagaactgaacgccatcgacgtactgtaa
>YPO3488|4.770881665560889
atgactactgagcttgaaacctcttttgctgatctggggctgtccgctccaattctttccgctctgactgatcttggttatgaaaaaccatctcctatccagttggaatgtattccacacctgttaaacggccgtgatgttctcggtatggcgcaaacaggcagtggcaaaacagccgcgtttggtctgccgctgttacacaatattaaagctgatctgaagtcgccacaggttctggtgttggcaccaacccgtgaattggctgttcaggttgctgaagcgctgtccagtttctctaaacacattaatggcgtcaacgtggtggccctgtacggcggtcagcgttatgacgttcaattacgcgctttgcgccaggggccacaagttgttgttggtaccccaggtcgtctgttagaccacctgaaacgcggtacccttaacctgtccaacctgagcggtttagtgttggatgaagcagatgaaatgctgcgcatgggctttatcgaagacgttgaaacgattatggcgcagatcccggctgaacatcagaccgcgttgttctctgcaaccatgccagaagcgattcgtcgtattacgcgtcgcttcatgaaagaaccacaggaagtccgcattcaatctagcgtgacgacccgccctgacattagccagagctactggagagtgggtggcggttaccgtaaaaatgaagcgctggtacgtttcctggaagctgaagatttcgatgctgctattattttcgtacgtaccaaaaatgcgaccttggaagtagcagaagcccttgagcgtagcggctacaacagcgcggcactgaatggtgatatgaatcaggcactgcgtgagcagacgctggagcgtttgaaagatggccgtctggatattctgattgcaactgacgtagctgcccgtggcttggacgttgagcgtatcagcttggtcgtaaactatgatatccctatggattcagagtcttatgttcaccgtatcggtcgtactggccgtgcaggtcgtgcaggtcgcgcgttgctgttcgttgagaaccgtgaacgtcgtctgttgcagaacatcgaacgcacgatgaagctgacgatcccagaagttgagttgccaaacgcagatttgctgagcgaacgtcgtttagctaaattcgccgctaaggttagccaacaactggaaagcagtgatttggatatgtaccgcgcattgctggctaagctgcaaccggaagaagagtttgatatcgagactctggctgctgcactgctgaaaatggcgcagggcgaacgtcctctgatcctgccaccagaagccccacgccgtccgcagcgtgaattcaattcacgtgatgaccgtggtaacgatcgtggtagccgtgatcgtggtgacagccgtcgcgataaccgctctgacagccgttctgctgatagccgtgatggtggtgagcgtcctgctcgtcgtgaacgtcgtgatgttggcgagatggagctgtaccgcattgaagtgggccgtgatgatggtgttgaagttcgccatattgttggcgctatcgctaacgaaggtgatatcagcagccgttatatcggtaatatcaagttgtttgcttcccactcaacgattgaactgccaaaaggcatgccgggcgaaatgttatctcacttcacccgtacccgtatcctgaacaagccgctgaacatgcagctgttgggtgatgcacagccacatgaacgccgtgagcgtccagcgggtggtaacggtggtgagcgtcgtggcggtggccgtccattcagtggcgaacgtcgtgaaggcgcaggcgctcctcctcgtcgttcatttagcggcgatcgtgctcctaccggtggtggtgagcgtcgtggtaaccgcgatggtcagcgttctgcggccccacgtcgtgatgatgctgccgcacctgctgctgcagccgccgcaccagcccgtcgtcgcttcggtgatgcataa
>YPO0213|4.762594495458808
atggcaattgttaaatgtaaacctacgtctccgggtcgtcgccacgttgttaaagtggttaaccctgagctgcacaagggtaagccttatgccccgttgcttgagaaattaagcaaaagcggtggccgtaacaacaatggccgtatcactacccgtcatatcggtggtggccacaagcaacattatcgtctggttgacttcaaacgcaacaaagatggtatccctgctgtggttgagcgtctggagtacgatccgaaccgttccgcaaatattgcgttggttctgtacaaagacggcgaacgccgttatatcctggcgccgaaaggcctgaaggctggtgaccagattcaatctggcgttgatgctgcaattaaagcaggtaacaccctgcctatgcgtaacatcccagttggttcaacggttcataacgtagaaatgaaaccaggtaaaggcggccagttggctcgttctgctggtgcatacgttcagatcgttgctcgtgacggttcctacgttactctgcgtctgcgctccggcgaaatgcgcaaggttcaagctgattgccgcgccaccttaggtgaagttggtaatgctgaacacatgctgcgtgtcctgggtaaagcaggtgctagtcgttggcgtggtattcgtcctaccgttcgcggtacggcgatgaacccagtagatcacccgcacggtggtggtgaaggtcgtaactttggtaagcacccggtaaccccgtggggcgttcagaccaaaggtaagaagacccgtagcaacaagcgtactgataagttcatcgtacgtcgccgtagtaaaaaataa
>YPO2430|4.761728373072303
atggctcgcgtaaaacgtggtgtgattgcacgtgcacgtcacaaaaaaatcttaaagcaggcgaaaggctactatggtgcccgttcgcgcgtatatcgtgttgctttccaggcagtaatcaaggcaggccaatacgcctaccgtgaccgccgtcaacggaagcgtcaattccgccaactgtggattgcacgtatcaacgcagctgctcgtcaaaatggtctgtcttacagccgtttcatcaatggtctgaaaaaggcttctgttgaaatcgaccgtaagatcttggctgacatcgcagtattcgataaagtggcgttctctgcactggtcgaaaaagcgaaagcagctctggcgtaa
>YPO1641|4.7575593656172135
atggaaagcaaagtagttgttccggcagaaggtaagaaaattactgtcgatgctcagggtaaactggttgttccgcataatccgatcattccatttattgaaggtgacggtattggtgttgatgtaaccccggcgatgatcaacgtggtagatgctgcggttaagaaagcttataacggtgaacgtaaaatttcctggatggaaatttacactggtgagaaatcaacccatgtctatggtaaagatgtttggttgccagaagaaaccttagatctgatccgtgattatcgcgttgctatcaaaggcccgttgaccactcctgtcggtggcggcatccgttctttgaacgttgctctgcgtcaacaacttgacctgtatgtgtgtctgcgtccggtgcgttattatgaaggcaccccaagcccggtaaaacaccctgaactgaccaacatggtgattttccgtgaaaacgctgaagatatctatgcgggtatcgaatggaaagcgggttcacccgaagcagagaaagtgatcaagttcctgcgtgaagagatgggtgtgaagaaaatccgtttccctgaacaatgtggtatcggtgtgaaaccgtgttcagaagaagggactaagcgtttggtacgtgcagcgattgaatatgcaattaccaacgatcgtgaatcagttacgctggttcataaaggcaatattatgaaattcaccgaaggcgcgtttaaagactggggttatcagttagcgcgtgaggaatttggtggtgaactgatcgacggtggcccatgggttaaaatcaaaaacccaaataacggcaaagaaattatcgttaaagatgtgattgccgatgctttcctgcaacagatcctgctgcgtcctgcggaatatgatgttatcgcttgtatgaacctgaacggtgattacatctctgatgcattggcagctcaggttggcggtattggtattgctccgggggctaacattggtgatgactgcgcactgttcgaagccactcacggtactgcaccaaaatatgctggtcaggataaagtgaacccaggttctattattctttcagcagaaatgatgctgcgtcacatgggctggtttgaagccgctgacttaatcattaaaggcactgaaggcgcaattcaagccaagaccgtgacttatgatttcgaacgtctgatggaaggcgctaagttgttgaagtgtagtgagtttggcgacgccattattaagcacatgtag
>YPO0216|4.6803826502737715
atgggtcagaaagtacatcctaatggtattcgactaggtattgtcaaagcttggaactctacctggtacgcaaataccaaagaattcgctgacaacctggacagcgactttaaagttcgccaattcctgactaaggaattagcgaaagcttccgtttctcgcatcgttatcgagcgtccagcgaagagcatccgtgtgactattcacactgctcgccctggcatcgttatcggcaagaaaggtgaagatgtcgaaaaactgcgtaaggtcgtagcggatatcgctggcgttcctgcacagattaacatcgccgaagtccgtaaaccggaactggacgcaaaattggttgctgacagtatcacttcacagctggaacgtcgtgttatgttccgtcgtgctatgaagcgtgctgtacagaacgcaatgcgtcttggcgctaaaggtatcaaagttgaagtaagcggccgccttggcggtgctgaaatcgcgcgtaccgaatggtaccgtgaaggtcgtgttccgttgcatacactgcgtgcggatatcgattacaacacatctgaagcgcacaccacttatggtgtaatcggcgttaaggtatggatcttcaaaggtgagatcttgggtggtatggctgctgttgaacaaccggaaccggctgctcaacctaaaaagcagcagcgtaaaggccgcaagtaa
>YPO3654|4.6695771897462315
atgttcgaacaacgcgtaaattctgacgtactgaccgttgcaaccgtaaactcacaagatcaggtgactcaaaagcctttgcgtgactcggttaaacaagcactgaagaactattttgctcaactgaatggtcaagatgtaagtgacctgtatgagttggtactggctgaagttgaacagccattgttggacatggtgatgcaatacacccgtggcaaccaaacccgtgcggccctgatgatgggcatcaaccgcggtacgctgcgtaagaaattgaaaaaatacggcatgaactga
>YPO0039|4.626789791130303
atggcacgcgtaactgttcaagacgctgtagagaaaattggtaaccgttttgacctggtgttggtcgctgctcgtcgggcacgtcaaatccagtccggcggtaaagacgcactggttccagaagagaacgataaagttactgtaatcgcgttacgtgagatcgaagaaggcctgatcaccaatcagattctcgatgttcgtgagcgccaagagcagcaagagcagcaagccgcagagatccaagcggttaccgccattgctgaaggtcgtcgttaa
>YPO3194|4.615675439771608
atggttctggtaactcgtcaagcccctgattttacagcggctgctgttcttggtaacggcgaaatcgttgaaaactttaacctgaaaaagcacctgaacggcagaccagccgtcctattcttctggccaatggactttactttcgtttgcccttcagaattgatcgctttcgaccatcgttatgaagaattccaaaaacgtggtgttgaagttgttggtgtttctttcgattcagagtttgtgcataacgcatggcgtaaaaccccagtggataaaggcggtattggcgaagttaaatacccaatggttgcggatatcaaacgtgaaatccagaaagcttacggtattgagcacccagatgctggcgttgcactgcgtggttcattcctgatcgacaaaaatggtattgttcgcagccaaatcgttaacgacctgccaatcggccgtaacatcgacgaaatgatccgtaccgttgatgcactgcaattccacgaagaacacggcgaagtttgccctgcacagtgggaaaaaggcaaagcaggtatgggcgcatccccagacggcgtagctaaatacctgtctgagaacgcatctaagctgtaa
>YPO3754|4.600992350176624
atgtctaaagaaaagtttgaacgtacaaagccgcacgttaatgtgggtactattggccacgttgaccatggtaaaactaccttaactgctgcaatcaccaccgtattggctaaaacctacggcggtagtgctcgtgcattcgaccagatcgacaacgctccggaagaaaaagcgcgtggtatcaccatcaacacttctcacgttgaatatgatactcctgctcgtcactatgcacacgttgactgcccaggtcatgctgactacgttaaaaatatgatcaccggtgctgctcagatggatggagcgatcttggttgttgctgcaaccgatggccctatgccgcagactcgtgagcatatcctgctgggccgccaggttggtgtcccatacattattgtcttcctgaacaaatgtgacatggttgacgatgaagagttgctagagttggttgaaatggaggttcgtgagcttctgtctcaatacgatttcccaggcgacgacactccagtcatccgtggttcagcgttgaaagccctggaaggtgacgctgagtgggaagctaaaattatcgagttggcagaagctctggatagctatattccgcaaccagaacgcgctattgatagaccattcctattgccaattgaagacgtattctctatttctggtcgtggtactgtagttactggtcgtgtagaacgtggtattgttaaggtcggcgaagaagttgaaatcgttggtattatcgatacgattaaaacaacttgtactggcgttgaaatgttccgcaagctgctggatgaaggccgtgctggtgaaaatgttggtgttctgctgcgtggtactaagcgtgacgatgttcagcgtggtcaagtactggcgaaaccaggttctatcaagccacacacgaagtttgagtcagaagtttatattctgagcaaagatgaaggcggccgtcatacaccgttcttcaagggctaccgtcctcagttctacttccgtacaactgacgtgaccggtaccattgagctgccagaaggcgttgaaatggtcatgcctggtgacaacgtaaacatggttgttaacctaattgctcctatcgcaatggatgatggtctgcgcttcgcaattcgtgagggtggccgtactgttggtgctggcgttgttgctaaagtcattgaataa
>YPO2431|4.579660257614346
atgccaaaaattaagacagtacgcggcgccgctaagcgcttcaaaaagaccgctaatggtggttttaagcgtaagcatgctaacctgcgtcatattctgaccaaaaaagctactaagcgtaaacgtcatttacgtccaaaaggcctggtatctaagaacgatctgggtctggtcgtagcatgtctgccgtacgcataa
>YPO3496|4.5535151877645985
atgacagatgtaaccgtaaaatcgctggcagcagagattcagaccccggttgatcgcctggtacagcagtttgctgatgcagggatcaagaagtctgacgtagactcagttacccagcaagaaaaagaaatactgctggcacacttaaaccgtgaacatggtagtgtgcctaacaaactcacgttgcaacgcaaaacgcgtagcaccttgaatattccgagcaccggcgggaaaagtaaatcggtgcaaatagaggtccgcaagaaacgcacttatgtaaatacgccggaagctgaacaagcgaaagcggaagaacaggcacaacgtgaagcggaagccacagcgcagaaaatcgctgaagaaaaagctaagcgtgaggctgaagaacaagccaaacgtgaggccgctgaaaaagctaagcggcaagcagcggaaaaagaaaaagtgacgaatcaacaaaccgacgaaaaaactaagccagctcagaccgataaagcacgtcgtgaagctgaagctgcagagctaaaacgctctgtagaagaagaaacacgccgtaaggtcgaagaagacgccaaacgcgttgctgaggaagcccgtaaaatggcagccgaaaatgaaggcaaatggcctgagccagtggctgagcagactgagtctgctgactatcatgtcaccacctcacaacatgcacgcgccgcggaagatgaaaacgacgccaaagttgaaggtgatcgccgcagccgtactcgtggtggtaaagcgactaaacagaagaaaggcaacaaactctctgagtctaaagctgatcgcgaagaagcacgtgctgttggccgcaaaggcaaacgtaaaccaagcacattacagcagagctttaacaagcctgttgttgcggtgaaccgcgatgtagtgattggcgagacagtaacggttgctgaattagccaacaaaatggcggttaaaggctctcaggtcatcaaagccatgatgaaactgggtgcaatggcaaccattaaccaggttatcgatcaggaaacagcacagctggttgctgaagagatgggccacaaagttatcctgcgtcgtgagaacgagctggaagaagcgctgatgagtgaccgtgatattggtgttgaagctgccgctgagcaccgcgctccggttgtgaccatcatgggccacgttgaccacggtaaaacgtctttactggattacatccgctccacgaaagtggcgtcaggtgaggccggtggtattactcagcatatcggtgcttatcacgttgaaactgaaaacggcatgatcaccttcctggacaccccaggacacgccgcgtttacatcaatgcgtgctcgtggtgctcaggcgacggatatcgtagtactggttgttgcagcggacgatggcgtgatgccacaaactatcgaagctattcagcatgctaaagcggcgaacgtgccggttgtggttgcggtgaataaaatcgataaaccagaagctgatccagatcgcgttaaaactgaattgtctcagtacggtatccagcctgaagagtggggcggtgagtctcagttcatcaacgtatcagcgaaagccggtatcggtattgatgaattgttgaacgctatccttctgcaagctgaagttctggagctgaaagccgtacgtactggtatggcaaacggtgtggttatcgaatccttcctggacaaaggccgtggcccagtggcaaccgtgctggtccaacaaggtaccttgaacaagggcgatatcgtactgtgtggctttgaatatggccgtgtccgtgcgatgcgtgatgagttaggccgcgatattacttctgcgggtccgtctattccggttgagattctgggcttgtccagtgtccctgctgccggtgacgaagtgactgttgttcgtgacgagaaaaaagcccgtgaagttgcactgtatcgtcagggcaaattccgtgaagttaagttggctcgtcagcagaaatctaagctggaaaacatgtttgctaacatgaccgaaggtgaagtttctgaactgaacattgtgatcaagtctgacgtacagggttcttgtgaagctatctgcgactcactggaaaaactgtctaccgatgaagtgaaagtccggattgttggctcaggtgttggtggtatcaccgaaactgatgcaacactggccgctgcatctggcgcaatcattcttggttttaacgttcgtgctgatgcttccgcgcgtcgtgtagtggaaactgaaggcttggatctgcgttactactcagtaatttatagcctgatcgacgaagtgaaacaggcgatgagtggtatgctggcacctgagtacaaacagcaaatcattggtctggctgaagttcgtgacgtctttaaatcaccgaaatttggtgccattgcaggttgtatggttaccgaaggtgtgattaagcgtaacaatccaatccgtgttctgcgtgacaacgtggttatctatgaaggcgagctggaatccctacgccgcttcaaagatgacgttagcgaagttcgcaacggcatggagtgtggtatcggcgttaagaactacaatgatgtgcgtaccggtgatgtgatcgaagtcttcgaaattatcgaaatcaaacgtaccattgcttaa
>YPO3445|4.545756827169339
atggcaaaccgcgaactgctagacgaacaacgtgatgagacccgcctgatcatcgaggaactgctggaagatggcagcgatccggatgcactgtacaccattgaacatcacctctctgctgagaaattcgaggtgttggaaaaggccgccgttgaagcgttcaagctaggttacgaggtgacagatgctgaagagctggaagttgaagacggctctatggtgatgtgttgtgacgtaatcagcgaagtcgccctgaatgcagaaattattgatgctcaggttgaacaactggtcgcattggctgaagcctgtggcgttaattatgacggttggggcacctattacgaagatccaaacgcagaagatgacgaagacggtgagtacgacgacgaagagttggttgatgaggatgacgacggtaagcgtcactaa
>YPO1435|4.544027512162166
atgaaaaagacagctatcgcattagcagtggcactggtaggtttcgctacagtagcgcaagccgcaccaaaagataacacctggtacaccggtggtaaattgggttggtctcagtatcaagatactggttctatcatcaataacgatggtccaactcataaagatcagctgggtgccggtgcgttcttcggttaccaagcaaatcagtacctgggctttgagatgggatacgactggcttggtcgtatgccttacaaaggcgacatcaataatggcgctttcaaggctcaaggcgttcagttagcagctaaactgagctacccagtagcacaagaccttgacgtatatacccgtctgggtggtttagtatggcgtgcagatgctaaaggctccttcgatggtggtcttgaccgtgctagcggccatgataccggtgtttctccattggtagctctgggtgctgaatacgcatggaccaaaaactgggcaacccgtatggaataccagtgggttaacaacatcggcgaccgtgaaaccgttggtgctcgtccagacaacggcctcctgagtgttggtgtttcttaccgctttggtcaggaagatgcagcagcgccaatcgttgctccaacacctgctccagcgccaattgttgacactaagcgtttcacattaaaatctgatgtgctgtttggtttcaacaaagcaaacctgaagccagaaggccagcaagctctggaccaactgtacgcacaactgagctctatcgatcctaaagatggttctgtagttgttctgggctttgctgaccgtatcggtcaaccagcgcctaacttagctctgtctcagcgtcgtgctgacagcgtgcgtgactacctggtttctaaaggtatccctgctgacaaaatcactgctcgcggtgaaggtcaagcaaacccagttacaggcaacacctgtgacaacgtgaaaccacgtgctgctctgattgagtgcctggcaccagatcgtcgcgtagagatcgaagtgaaaggctacaaagaagttgtgactcagccacaggcttaa
>YPO0921|4.537784550741446
atgtctgtaattaagatgaccgatctggatctggctggcaaacgtgttttgatccgtgcggacctcaatgttccggtaaaagaaggcaaagtgacttctgatgcgcgtatccgtgcctctctgccaactatcgaagcggcattgaagcaaggcgctaaagtaatggttacctctcacttgggtcgcccgaccgaaggcgagtacaacgaagagttctccttactgcccgtcgttaactacctgaaagagaagttatcttctccggtacgtctggcgaaggactatctggacggcgttgaaattgcagctggcgagttggttgttctggaaaacgttcgctttaacaaaggcgagaaaaaagacgacgaagccctgtccaagaaatatgccgcactgtgcgatgtttatgtgatggatgcttttggtaccgctcaccgcgctcaggcatcgactcacggtgtgggtaaatttgcccctatcgcttgcgccggcccgctgttgtcagcagagctggaagcattgggtaaagcgctgggtaacccagcgcgtccaatggttgctatcgttggtggctctaaagtttcaactaaactgaccgtgctgggcgcgttgtctaaaatcgcggataaactgattgttggcggtggtatcgctaataccttcgttgcggctcaaggccacaatgtcggtaaatctctgtacgaagctgatctgatcccagaagcgaaaagactgctagagacctgtgatatccctgttcctactgatgttcgtgttgccactgagttctctgaaacggcagccgcgacgctgaaacccgcgaacgaaattaaagatgacgaacaaattttggatctgggcgacgaatctgcggagcgtctggctgagatcctgaaaaatgccaaaaccattctgtggaatggtccggttggtgtgttcgagttccctaacttccgtaaagggaccgagatcgtggctcgcgccattgcagaaagcgaagcattttctatcgcaggcggtggtgatactttggcagcaatcgatctcttcggtattgctgaccaaatctcctacatttctactggcggtggtgctttcctggagttcgtcgaagggaaaaaactgcctgccgtagtgatgctggaagagcgcgctaagcagtaa
>YPO1541|4.4951696767226075
atgtccaaacaacagatcggcgttgtcggtatggcggtgatgggccgtaacctggcgctcaacatcgaaagccgtggctattccgtttctatttttaaccgttcatcagacaaaaccgacgaagtggttgccgagaatccaggtaagaatctggtgccgagttataccgttgaagagtttgttgattcactggaaaaaccgcgccgtatcctgctgatggtgaaagcgggtgaagcaacagataaaacgatcgcttcactgacgccgcatcttgataaaggcgatattctgattgatggtggcaatacttattacaaagacaccattcgtcgtaaccgtgaactttctgcacaaggctttaactttatcggtaccggcgtgtctggtggtgaagagggtgcattgaaaggcccttctatcatgccgggtggccagaaagaagcctacgaattggttgccccgatccttgagaaaattgcggcccgtgctgatgatggtgacgcctgcgttgcctatatcggcgctgacggtgctggccattacgttaaaatggttcacaacggtatcgaatacggtgatatgcaattgatcgccgaagcctattcactgctgaaacagtctctgggtctgagcaatgaagagctggccagtacttttgctgagtggaacaaaggcgaactgaacagctacctgattgatatcaccaaagacatcttcaccaagaaagacgaagacggtaactatctggttgatgtgatcctggacgaagctgccaacaaaggcaccggtaaatggaccagccaaagttctctggacttgggtgagccgttaacactgatcactgaatctgtgtttgcccgttacttgtcttctctgaaagatcaacgtgttgctgcctctaaagtgttgactggccctaaagttcagcctttcactggtgataaagccgagtttatcgaaaaaattcgtcgcgcgctgtatctgggtaaaatcgtttcttacgcacaaggtttctctcaactgaaagcggcatctaacgagaataactgggatctgaattacggtgaaatcgcgaagattttccgtgctggctgtattattcgtgctcagttcctacaaaaaattactgatgcttatgcagaaaacgcagatatcgctaacttgctgctggcaccgtacttcaagcaaattgctgatgaataccagcaagcgctgcgtgatgtggtgtcttatgcggtacaaaacggtatcccaacgccaacattctctgctgcgattaactattacgacagctaccgttcagccgtgctgcctgctaacttgatccaggcacagcgcgactatttcggtgcgcatacgtataagcggacagataaagaaggtgtattccacactgagtggatggcgtaa
>YPO3563|4.489107076078422
atgaaaactttcacagctaaaccagaaactgtaaaacgcgactggtatgttgttgacgcgagcggtaagactttaggtcgcctcgctactgaactggctcgtcgcctgcgcggcaagcataaagcggaatacaccccgcacgttgatactggtgattacatcatcgttctgaacgcagaaaaagttgctgtaaccggcaacaagcgtacagacaagatttattaccatcacaccggtttcgtcggtggtatcaaacaagcgacctttgaagagatgattgcccgccgtcctgagcgtgtgattgaaatcgcggttaaaggcatgctgccgaagggcccgttgggtcgtgcaatgtaccgtaagcttaaagtttacgcgggtactgagcacaatcatgcggcacagcaaccgcaagttctggacatttaa
>YPO2659|4.483004815629782
atgtctaataaaatgactggtttggtaaaatggtttgatgctggtaaaggttttggttttatttctcctgcagatggcagcaaagatgtatttgtacatttctctgcaatccagggtaatgactacaaaactcttgatgaaggccagaacgttgagttcagcatcgagcaaggccaaaaaggcccttcagctgtaaacgttgtagcactgtaa
>YPO3418|4.4704357270122195
atgtctatagaaattaatgtaccagacatcggtgcagatgaagtggaagtcaccgaaattatggtgaaagtgggcgataccgttgaagcggaacagtcgctaatcaccgttgaaggcgataaagcttccatggaagttccttcacctcaggcgggcgtggttaaagagatcaaaattgcggttggcgataaagtggctaccggttctctgatcatggtcttcgacgctacgggtgccgctgcggcaccggttaaagcagaagaaaaaccggcggcgcctgctcaggtagcggctccggcagcctctgcggcgaaaaatgttgaagtgccagatatcggtgatgacgaagttgaagtgactgaagtgatggtgaaagtgggcgataaagttgacgccgaacaatcactgattacggttgaaggcgacaaagcgtcgatggaagtgcccgcaccgtttgctggtatcgtgaaagaaatcaaaatcagtaccggcgacaaagtgaaaaccggctctctgattatggtcttcgaagttgaaggtgcagcgccagcgccagccgccgcacctgccgccaaagcagaaagcaaaggcgagtttgccgagaatgacgcttacgtgcatgccacgccggttatccgtcgtctggcgcgtgagttcggtgtgaacctggcgaaggtgaaagggacaggccgtaagggccgtatcctgcgcgaagacattcaagcttacgtgaaagatgccgtgaaacgtgccgaagctgcaccagcagcggctggcggcggcctgccgggcatattgccttggccaaaagttgatttcagtaaatttggtgaaatcgaagaagtcgaattgggccgtatccagaaaatttctggtgcgaacctgagccgtaactgggtcatgatcccacatgtgacgcaattcgatgaagcggatatcactgaagttgaagccttccgtaagcaacagaacatcgaagctgagaagaaaaaacaagacctgaaaatcaccccgctggtgttcctgatgaaggccgccgctaaagcactggaagaattcccacgctttaacagctccatttccgaagatggtcagaaactgacgctgaagaaatacatcaatatcggtgtggcggttgatacgcctaacggcttggtagttccagtattccgtgacgtcaacaaaaagggtattgtcgagttgtctcgtgagctatctgtcatctccaagaaagcacgtgatggcaagctgacagcatctgacatgcaaggcggctgtttcactatctccagtctgggcggtatcggcggtacggcatttacgccaatcgtcaatgcgccagaagtggctatcttgggtgtatcaaaatcatccatgaaacctgtctggaatggtaaagagtttgctccacgcctgatgttaccgctgtctctgtccttcgatcaccgtgtgattgatggtgccgcgggtgcacgcttcgccgcgtatatcgctaccattatggcggatattcgccgtctggtgatgtaa
>YPO0209|4.461610779372516
atgcagaaccaaagaatccgtatccgcctgaaagcgtttgatcatcgtttgatcgatcaatcaactgcggaaatcgtcgagactgccaagcgcactggtgcgcaggttcgtggtccgatcccgctgccaactcgcaaagagcgctttaccgttctgatttctccgcacgtcaataaagatgcgcgcgatcagtacgaaattcgcactcacaagcgtctggttgacatcgttgagccaaccgagaaaaccgttgatgctctgatgcgtctggatctggctgccggtgtagacgtgcagatcagcctgggttaa
>YPO0218|4.457880911568371
atgaaagcacaagagctgcgtgaaaaaagcgttgaagagctgaacactgagctgctcaacctgctgcgtgagcaatttaatttgcgcatgcaggcggctagtggccagctgcaacaaactcacctgttgaaacaagtgcgtcgtaatgtcgcgcgtgttaagactttactgactgagaaggcgggtgcgtaa
>YPO3539|4.45371533454806
atgcgtcattacgaaatcgtttttatggtccatcctgaccaaagcgaacaggttccgggcatgatcgagcgctatagtgcaactatcactaatgctgctggtacgatccaccgtctggaagactggggccgccgtcagctggcttacccgatcaataaactgcacaaagcccactacgttctgttgaacgttgaagctccgcaggaagcgatcgatgagctggaaacaaacttccgcttcaacgacgccgttatccgtagcatggttatgcgcgttaagcacgcggtaactgaagcatcaccaatggttaaagcgaaagacgaacgccgtgagcgtcacgacttcgcgtcagaagccaatgatgattctgaagctggggattctgaagagtaa
>YPO0472|4.446039447798959
ttggctaatatcaaatcagctaagaaacgcgccgtacagtctgagaaacgccgcaagcataacgctagccgtcgctcaatggtgcgtaccttcattaagaaggtgtatgcggcaattgcagctggcgataaagacgcagcgcaaaaagcatttaatgaaatgcaaccaatcgtggatcgtcagtcctgtaaaggtctgatccacaaaaacaaagcagcgcgtcataagtcaaacttggtcgcgcaaatcaacgcaatgcagtaa
>YPO3493|4.443716852170002
atgtctctaagtgttgaagcgaaagctaaaattgttgctgacttcggtcgcggtactaatgacaccggttcaagcgaagttcaggttgctctgttgactgctcaaattaaccatttgcaaggtcacttctccgagcacaaaaaagatcaccatagccgtcgtggtctgttgcgtatggtatccacgcgtcgtaagctgctggactacctgaagcgtcaagatgtagcgcgttacgcttccctgatcgaacgtttaggtctgcgtcgctaa
>YPO0215|4.427809052563334
atggaaactatcgctaaacatcgccacgctcgttcttctgctcagaaggttcgcttggtagcggacctgattcgcggtaagaaagtgtcgcaagctctggaaactctaacctacaccaacaaaaaagctgctggtttggttaagaaggtactagagtctgccattgctaacgcagaacacaacgatggcgctgacatcgatgatctgaaagtcacgaagatcttcgtagacgaaggccctagcatgaagcgcattatgccgcgtgcaaaaggtcgtgcagatcgcatcctgaagcgcaccagccacattactgtggttgtgtccgatcgctga
>YPO3083|4.410413328417285
atgttcacagttatccctattcttatcgttgtcgctctgattgtcgtactttctgcaatcaaaatcgtcccgcaaggttttcagtggactgtcgaacgttttggtcgctataccaaaacactgatgccaggcctgaatatcgttgtaccgtttatggatcgtgttggccgtaaaattaatgtgatggaacaagttcttgatattccatctcaagaaatcatttcccgtgataacgccaacgtggcaatcgatgccgtttgctttatccaagttattgacccggtgaaagcggcttatgaagtcagcaatttggaattggctatcgtcaacctgaccatgaccaacttccgtaccgtcttaggttcgatggaactggacgaaatgctgtctcagcgcgataacatcaacagccgcctgctgcatatcgtcgatgaagccaccaacccatggggcatcaaaatcacccgtatcgaaatccgtgatgtgcgtccaccaactgaactgatttcagcgatgaatgctcagatgaaagctgaacgtaccaagcgtgcggatattctggaagctgaaggggttcgtcaagccgctattttgcgtgccgaaggtgaaaagcagtcacaaattctgaaagcagaaggtgaacgtcagtctgcattcttgcaagctgaagcccgtgaacgtgccgctgaagcggaagctcaggcgactaaaatggtttctgaagccatcgctgccggtgatattcaagccattaactactttgtggcacaaaaatataccgatgcactgcaacacatcggctcggccaataacagtaaagtcattatgatgccgctggaagccagtagcctcatgggtgctatcggtggtattgcagaactgattggtgagagtaaaaacagccgaggtaaataa
>YPO1842|4.39678767716117
atggcggtaattaacacaaacagcttgtccctgctgactcagaacaacctgaataaatctcagtcttctttaggcaccgccattgagcgtttgtcttccggtctgcgtatcaacagtgcaaaagacgatgccgctggtcaggcgattgctaaccgtttcacctctaacatcaaaggcctgactcaggctgcacgtaacgccaacgacggtatctctatcgctcagactactgaaggttctctgaacgaaatcaacaacaacttgcagcgtgtacgtgaactgactgtacaggcgcaaaacggttcgaactcaagttctgacctggactctattcaggatgaaatcagcctgcgtttggctgaaattgaccgtgtatctgatcagacccaattcaacggtaaaaaagtcctggctgaaaacaccacgatgtcgattcaggttggtgcaaatgatggcgagaccattgatatcaacctgcaaaaaatcgactctaagagcctgggcttaggtagctactctgttagcggtgtatctggtgcattaacctcattaactgatacatcagtaacaggtgtaactaccacgaccgcgcttgattttagcgacattagcacttttgctaaaggtgccacagtacatggtattggggacgttggcacagatggcgcttatgcagacggttatgttatccgtactactgacggtaaacaatataaaggtgaagtggatgctactaatggaaaagtaacatttgcagatgatgctaatggcgatccaattgatgacgctaccaagctggaagcagcggctcagtttagtcctgctggcaaagcaacggcttcaccattggagactttggatgatgctatcaaacaagttgatggccttcgtagttcactgggtgcggtacaaaaccgtttcgaatctgcggtaaccaacctgaataacaccgtgactaacctgacttctgcccgtagccgtatcgaagatgctgattatgcgactgaagtgtctaacatgagccgtgctcagatcctgcaacaagcagggacttctgtgttgtctcaagctaaccaggttccacagactgttctgtctctgctgaattaa
>YPO0051|4.393482471552358
atggctaaaggtgttcgcgagaagattaagctggtttcttctgctggtactggtcacttctataccactacgaagaacaagcgtactaagccggaaaaattggaattgaagaaatttgatccagttgtccgtcaacacgtactctataaagaagctaaaattaagtaa
>YPO2595|4.377099957106056
atgtctaagattaaaggtagcgttaagtggttcaatgaatccaaaggtttcggcttcattaccccagaagatggtagcaaggacgtttttgttcatttttctgccatcgctagcaatggtttcaaaacgcttgctgaaggccagcgtgtagaatttgaaatcacgaacggtgccaaagggccatctgctgctaatgttatcgctatctaa
>YPO0560|4.375592683847503
atgtttgaacctatggaactaaccaatgacgcggtgattaaagtcatcggcgtcggtggtggcggtggtaatgccgtcgaacacatggtgcgcgagcgcatcgaaggtgttgaattcttcgccgttaatacagacgctcaggcgctacgtaagacggctgttggccaaaccatccagatcggtagcggtattaccaaaggtttgggtgctggcgcgaaccctgaagtgggccgcaattcagcagaagaagaccgtgaagctctgcgtgcagcgcttgacggtgcggatatggtctttatcgcggctggcatgggcggtggtaccggtacgggtgctgcacctgttgttgctgaagttgcgaaagaactgggtattctgacagttgctgtggttaccaagccttttaattttgaaggcaagaaacgcatggcatttgctgagcagggtattgctgaactgtccaagcatgtggactcactgatcaccatcccgaacgataagctattgaaagttctggggcgtggcatctctttactggatgcatttggtgcagcgaatgacgtgctgaaaggtgcggttcaggggattgcggaactgattacccgccctggtctgatgaacgtcgacttcgcggatgtgcgcacagtcatgtccgaaatgggttatgccatgatggggtctggtgtcgcttgcggtgaagatcgtgcggaagaagcagcagaaatggccatctccagtccgttgctggaggatattgacctgtctggtgcccgcggcgtgctggttaacatcacggcgggtttcgacttgcgtttggatgaattcgagaccgtgggtaacactatccgtgctttcgcgtctgacaatgcaaccgtggttatcggtacctcattagacccagaaatgaacgatgaactgcgcgtgacagtggttgctaccggtatcggcatggataaacgtccagaaatcacactggtgactaacaagaaaacccagcctgtgatggaccaccgttaccagcagcatggcatgtcacctttacctcaggaagtgaaacctgcggctaaagtggtcaatgacaccactgctcaaaccaataaagagcccgattatttggacatcccggcgtttttgcgcaagcaagccgattaa
>YPO0228|4.368896326584435
atgcgtttaaatactctgtctccggctgaaggtgccaagcatgcgccgaagcgtgtaggtcgtggtattggttctggcctgggtaaaaccgctggtcgtggtcacaaaggtcagaactcacgttctggtggtggcgtacgtcgtggttttgaaggtggtcagatgcctttatatcgtcgtttgccgaaattcggcttcacctctcgcaaagcgatgatcacggcagaagttcgtctgtctgaacttgctttagtggaaggcgacgtaatcgacctgaacacgctgaaagccgctaacgttgttggtatccagatggagttcgtgaaagttatactttcaggcgaagtcaatcgtgcggtaactcttcgtggtctgcgagtcaccaaaggcgctcgtgctgctatcgaagctgctggcggtaaaattgaggaataa
>YPO0210|4.358144506418064
atgattggtttagtcggtaaaaaagtgggcatgactcgtatcttcactgaagatggcgtttcaatcccagtaactgttatcgaaattgaagcgaaccgcgtaactcaggtcaaaagcctggagaacgacggataccgtgctgtgcaagtaactaccggtgctaaaaaagctaaccgcgttactaaaccagaagcgggtcatttcgctaaagctggcgtagaagctggccgtggtctgtgggaattccgccttccagaaggtcaagagtttactgctggtcaagaaattagcgtcgaaatttttgcagacgttaagaaagtcgacgttacaggtacgtctaaaggtaaaggttttgccggtactgttaagcgctggaatttccgcacccaagatgctacccatggtaactccttgtctcatcgtgttccgggttctatcggtcaaaaccagactccgggcaaagtgtttaaaggcaagaaaatggcaggccatatgggtgatgaacgtgtaactgttcagagcctggatgtagtacgtgttgacgctgagcgcaacctactgctggtcaagggcgctgttccgggagctaccggtggcaacctgatcgtaaaaccggctgtcaaggcgtaa
>YPO0227|4.353628384340621
atggcaaagactattaaagtaactcaaacaaaaagcagtatcggtcgtttgccgaaacataaggcaactctgatcggtttaggtctgcgtcgtattggtcatactgtagagcgtgaggatactcctgctgtgcgtggtatggtcaacttggtttcctacatggttaaagttgaggagtaa
>YPO2911|4.3498786429361145
atgaaaaaaattgacgcgattattaaaccattcaaactggatgacgtacgtgaagcgctggctgaagtcggtattaccgggatgacagtgacagaagtaaaaggttttggccgccagaaggggcatactgaactctaccgtggcgctgagtatatggtggattttctgccaaaggtaaaaattgagattgttgttgcggatgacatcgtcgatacctgcgtagaagccattatgcaaaccgcccatacgggtaaaattggcgatggtaaaatctttgtttttgatgtctcccgtgttgtgcgtattcgtaccggtgagcaggatgaagaagcgatttaa
>YPO3888|4.341091140287897
atggctaactatttcaacacattgaacctgcgtcagcagttggcgcaattaggtaagtgtcgctttatggcacgtgacgaatttgccgatgaagccggctacctgaaaggcaaaaaagtggtgattgtcggttgtggcgcacagggcctgaaccaagggttgaacatgcgtgactccggcctggatgtcgcttatgccctgcgtaaagaagcgattgccgagaagcgtgcttcatggcgtaaagcgaccgaaaatggtttcaaagtaggcacttacgaagagttgatcccacaggcggatctggtggttaacctgacgccagacaagcagcactctgccgtggttaaggcggttcagcctctgatgaaagagggcgcagcactgggttactcgcatggtttcaacattgttgaagtgggtgagcaagtgcgtaaagacatcaccgtggtgatggttgcgccgaaatgccctggtaccgaagttcgtgaagagtacaaacgtggttttggtgtgccgacgctgattgcggttcatccagaaaacgaccctaaaggcgaaggcatggcgattgctaaagcctgggccgcggccaccggtggtcaccgtgcgggtgtactggaattttcttttgttgccgaagtgaaatctgacctgatgggcgagcaaactatcctgtgtggtatgttgcaggcgggttcactgttatgtttcgacaagttggtttcagagggtactgatgccgcttacgctgaaaaactgattcaattcggctgggaaaccattaccgaagcgctgaaacaaggcgggatcacgctgatgatggaccgtttgtctaatccagcaaaactgcgtgcgtatgcattatctgaacagttgaaagaaattatggcgccattgttccagaaacacatggacgacattatttctggtgcgttctccagcggcatgatggctgactgggctaacgatgacgttaagttgttgaactggcgtgaagagaccggcagaacggcttttgaaaatgcgccacagtttgaaggcaagatctctgagcaggaatattttgaccacggcgtactgatgatcgcgatggtaaaagcgggagttgagctggcattcgaaaccatggtggattccggcattattgaagagtctgcttactacgaatctctgcacgagctgccgttgattgccaacactatcgcccgtaagcgtctgtatgaaatgaacgtggttatctctgataccgcagaatacggtaactacttgtttgctaatgcagcggtgccgttgctgaaagagaagtttatggattccctgcaagccggtgacttgggtaaaagtatccctggttcggcggtagataacgcacaactgcgtgatgtgaatgaagccattcgcaatcacccgatcgaagccgttggtcataagctgcgtggttacatgacagatatgaagcgtattgctgttgcgggctaa
>YPO1370|4.33502152688291
atggccaaagaagacaatattgaaatgcagggcaccgttcttgatacgctgccgaacaccatgttccgcgttgaattggaaaacgggcacgtggtaaccgctcatatctccggtaaaatgcgtaaaaactatatccgcatcctgacgggtgacaaagtcactgtagagctgaccccgtacgacctgagcaaaggccgcattgtcttccgtagccgttaa
>YPO2995|4.324986387986341
atgggtttgttcgataaactgaaatcattggtttcagatgataaaaaagacagcagtgttattgagatagttgcaccgctgtctggtgaaatcgtcaacattgaagatgttcctgatgttgtttttgcagagaagatcgtgggcgatggtattgctatcaagccctctggcaataaaatggttgctcctgttgacggcaccatcggtaaaattttcgagaccaaccatgctttttctatcgagtcagacagcggcattgagctgttcgtccacttcggtattgatactgttgaactgaaaggcgaaggttttacacgtatcgctgaagaagggcaacgcgtcaagaaaggtgacgtggtgatcgagttcaatttggccctgctggaagaaaaagccaagtctacattgacaccagttgttatctctaacatggatgagattaaagaactgattaaactttctggtagcgtgactgtgggcgagacacctattatccgcatcaagaaatag
>YPO0738|4.3220885952898485
atgtcactgtctatccacacgaatgcttctgctaaaacagccatcaacagcctgagtaatgcgggtctgtctaatgccaaatcttcacagcgcctgtctaccggtttccgcattaactcgccagcagataacgcggcgggcttgcagatcaccaaccgtatggagaagtttttaaacagcgcgggccaggctaaacagaacattcaagaatccatcgctatgctgcaaatcgccgatggtggcttggctgaatcggtcaaaaccctgaacgccatgaagaagctggcaacgcaggcggcgaacgacaccaactctgcggccgaccgcgaggctatccaaaaagaatttagcgagctgggtaaagagctgcaaaacgcgctgaacaacaccgaatataactccgagaagctgtttgctgatggcggcaaaatgcgtaaggagttgaacttccagagcggtaccgatgcagaatctagcctgaaattagatctgaatagcgtgattgcagagctgactgagagtgtgacgaagaaagcaacgccagttaaagcagatgttgctggttcgacattggagaaagaggctgatgttttggataaggcaacaaaggcagctaagaaagcaaaagaggctgctgaaggcgtccaaaagacgctggaaacagattttgcagttgctggtaataaagcatcggcaaaaattacgatccctgaatataaggatgcgctgggtaagaccgtcccagaggtggtaattaatagtggtaccgctatcactccagccaatagcacccagatgaaggatgcggttgctgccctgaaagcaacacatgacgctgcggtcaaggcagaagccacattccaggctaaaaactctaccggtggtggtgtgatgaatatgcagctggccgataaagatctggcgatgaaggcagataaaaagctgtcagacgtgattgacgcctatggtgctttccgtgccacgttgggggcgaaccaaaaccgcctgcaatcctcttccaacaacctggataacatgatcagcaacaccgcgcaggcgctgggcagcatcaaagataccgattttgcggatgagatgaaaaaccacgcgcagagcgaaatgttaatgcaatcgagcgtgatgatgctgaaaaaagccaatgccgcaacgcagttgatttcgaccctgctgcaaggttaa
>YPO3512|4.2920712431225105
atgtacgcggttttccaaagtggtggtaaacaacaccgagtaagcgaaggtcagaccattcgcttggaaaagctggacatcgcaactggtgaaacgattgagtttgaccaagttctgatgattgctaacggtgaagaaatcaatatcggcgctcctttagtcgatggcggcaagatcaaagctgaaattattgctcatggtcgcggcgagaagattaagattgttaaattccgtcgtcgtaagcattaccgtaagcagcaaggtcatcgtcagtggttcactgatgttaaaatcaccggcatcagcgcttaa
>YPO3731|4.278850930750948
atgaataagactcaactgattgacgtaatcgcggacaaagcggacctttctaaggtacaagctaaagctgctctggaatccacactggctgcaattaccgaatctctgaaagaaggggatccagtacaattggttggttttggtaccttcaaagtaaaccatcgtaatgagcgcactggccgcaacccacaaacgggtaaagaaatcaaaattgctgccgctaatgtacccgcgtttgtttctggtaaggcactgaaagacgctgttaagtcatag
>YPO1595|4.27490377865015
atggccgtacaacagaacaaaccaactcgttccaaacgtggcatgcgccgttcacacgatgcactgaccactgccacgctgtctgtggacaaaacttccggtgaaactcacctgcgtcaccacatcacagctgacggtttctaccgtggccgcaaggtcatcggctga
>YPO0463|4.274497225457805
atgaccgataaacttacttccctacgtcaaatcaccactgtagtcgccgatactggggatattgcggcgatgaaattgtatcagccgcaagatgcaacgactaacccatcgattattctgaatgctgcccaaatccctgaataccgtaaattgatcgatgaagctattgcctgggcgcgcgaacaaagcagcgatcatgctcagcagatcgttgatgcgacggataaactggcagtgaatattggtttggaaattctgaaactgatccctggtcgtatttctaccgaagttgatgctcgcttgtcctatgataccgtcgccagcgtggcaaaagccaaacgtctgatcaaactgtataacgaagccggtatcagcaatgatcgtattctgatcaaattggcttcaacctggcagggcatccgcgctgcggagcaactggaaaaagaaggtatcaactgtaacctgacactgttgttctccttcgctcaggcacgtgcttgtgctgaagcgggtgtgttccttatttctccttttgttggtcgtattcttgattggtacaaagccaatggcgatcaaaaagagttcgcaccaagcgaagatccaggtgttgtttccgtcaccgagatttaccagtactacaaaaaacacggttataagaccgtggtgatgggtgcaagcttccgtaatttgggtgaaatcattgagttagccggttgtgaccgtttgactatcgccccttcactgctgaaagagttagcagagagcgaaggcccggtagaacgtaaactggcttacaccggtgaaattcaggcgaagcctgctccattgactgaagcggaattctactggcagcataatcaggatccaatggcggttgataaactggcagacggcatccgcaagtttgctatcgaccaaggcaaacttgagaaaatgatctccgacttgttgtaa
>YPO1507|4.273744642858097
atgaataagaaggttttcacattagcagctttggttaccagcatgatggttaccagcatgatggttggcgcatacgctcaagctgaaacccgtattggcgttactatttataaatatgatgacaactttatgtcagtggtccgcaaagctatcgaaaaagacgcgaaagcttcccctgagatcactctgctgatgaatgattcccagaatgaccaatccaagcaaaatgatcagattgacgtattgctggctaagggcgtgaaagctttggcaattaacctggttgatcccgctgcggccccagttgtaattgataaagcacgttcaaatgatattccgattgtattttataacaaagaaccttctcgcaaggcattggatagctacgataaagcttattacgtcgggactgactcgaaagaatctggggttattcagggggagctgatcgctaaacattggcaagctaatccagagtgggatctgaacaaagatggtaaaattcagtttgtgttgctgaaaggtgaaccgggtcatccagatgcagaggcgcgtactacctatgttattaagaccctgaatgaaaaaggcttgccaacccaacaattgcagttagacaccgccatgtgggataccgcacaggctaaagataagatggatgcatggctgtctggtcctaatgcaaacaaaattgaagtagttattgccaacaatgatgcgatggcaatgggtgcagtagaagcactgaaagcacacaataaaaccagcgttccagtctttggtgtcgatgccttaccagaagcgttagcgctggttaaatcaggccaaatggcgggtacagtgctgaatgatgccaataatcaggcgaaagcgacctttgacttggctaaaaatctggcggctggcaaacctgcagcagaagggacaacgtggaaaattgaaaacaaaatcgtacgtattccatacgtaggtgttgataaagataatctggctgaattcactaaataa
>YPO_RS00575|4.267019713911519
atgtccaatacccatgtaaaaaacatcaaacttggcgcctgcaaagtgtcgtttggtggcgttgatctgggttacaccaaaggcggtgttcaggttgaagttgcgaccgaaactctgaaagtcaccgtagaccagctggggcagaccaccatctccgagctggtacagggtcgtaacatcactatcactgcgccgctggccgagtctgtgttgcagaatatggtcgatctgatgccgggttctaccctgagcgaagaagagaactctgtgaccatcacttccgcacagggcgtcaacctgatcgacgtagccaaagagctggttctgaccccgcaagataccaccgactatgtcctgaccatcccgaaagctgcaaccgcaggtaacttcaccatgacctaccagtctgatgatgttcgcgtgttctccgttcagttcaccgcttacccggatgacgacggcgtgctggggaaaatgagcggcccaaagccggttaaaaccgtctctatctctccggaatctccggaagttaaagccggtgagaccgtgcaactgactgcccagatcacccctgcagatgccggcgacaaaaccggtgtgtgggaatccgacaatcaggagaaagcaaccgttgaccagactggtctggttcgcggagtagctgaaggttcggcaaatatctcctttaccagcaatagcggcggcaagaaagcgaccaaagcagtaacggttaattctgcccaataa
>YPO3590|4.255965346840443
atgttacgtgctatcaaaactaaactcgcccctgctgccattggcccttatgttcaaggtgtcgatctgggcagcatgatcatgacttccggtcagatcccgatcgatccaaaaaccggcttagtcgctgatgatattgccgctcaggctcgtcagtcactggaaaacgtgaaagccattgttgaagcggctggcctgaaagttgccgatatcgtgaaaaccaccgtattcgttaaagatctgaatgatttcagtatcgttaacgcaacttacgaagccttctttacagaacacagcgccccgttcccagcccgttcttgtgttgaagtggcccgtttacccaaagatgtaaaaatcgaaatcgaagccatcgccgtacgtcgttaa
>YPO3307|4.25412055382395
atggctattgatgagaataaacaaaaggcgttagcagcagcactgggccaaattgaaaaacaattcggtaaaggctctattatgcgccttggcgaagaccgctcaatggatgttgaaaccatctctaccggctccctttcccttgatattgcactgggggctggtggcttaccaatggggcgtatcgttgagatttatggcccagaatcatcaggtaagacgacactgacattacaggttatcgccgccgcacagcgtgaaggcaaaacgtgtgcatttatcgatgccgaacatgcccttgacccaatctatgccaagaaattgggtgtagatattgataacctattgtgttctcagccagatactggcgagcaggcactggaaatttgtgatgcgctgactcgctctggtgcggttgacgttatcatcgttgactccgtagcggcattgacaccaaaagctgaaattgaaggtgaaattggcgattctcatatgggccttgccgcgcgtatgatgagccaggctatgcgtaagctggcgggtaacctgaagaatgcgaataccttactgatttttatcaaccaaatccgcatgaaaattggcgtgatgtttggtaacccagaaaccactaccggtggcaacgctcttaaattttacgcttctgtacgtttggatatccgccgtattggtgcagtaaaagatggtgatgtggtcgtggggagtgaaacccgcgttaaagtcgttaaaaacaagattgctgcgccattcaaacaagctgaattccagatcctctacggtgaaggcattaatatcaacggtgaactggttgacttaggtgttaaacacaaactgattgagaaagctggcgcatggtatagctataacggtgataaaattggtcagggtaaagccaatgccagcaactatttaaaagaaaacccagccattgctgctgagttagataaaaaactgcgtgaaatgctacttaatggcggcaatggtgaacaacctgttgctgcggcaacagcagaattcgccgatggtgcagatgaaaccaacgaagaattttaa
>YPO0195|4.252758360663143
atgaaatcactgtttaaagtaacgttgctggctacggccatgacgctaaccctgaatacctcaactgttttcgctgctgacgcaacctcaccagtagtaaccaatagcgcatttaaaaataatgatcagcaatctgcttatgcattaggtgcgtctttgggccgctatatggataattccctgaaagaacaagaaaaattggggattaagttggataaagaccagttgatcgctggtgtgcaagatgcttttgctaacaaaagcaaactgactgacgaagagatcgaaaaaaccctgcaaaattttgaagctcgggtaaaagcgtctgctcaagccaaaatggagcaagatgccaaagaaaacgcggataaaggcgctaagtaccgcgatacctttgctaaagaaaaaggtgtgaagaaaaccgcatctggcctgctgtacaaggtagagaacgccggtacgggtgatgcaccaaaagacagcgatactgttgtcgttaactacaaaggcactttggctgacggaactgagtttgataactcatacaaacgtggcgagccattgtctttccgtctggatggcgttatcccaggctggactgaaggcctgaagcaaatcaaaaaaggtggcaaaatcaccttggttatcccgccagaactggcttacggcaaagcaggcgtccctggtattcctgccaactctactctgatattcgatgtagaactgctggatgtgaaagccgcagctaaagccgatgctcaagagcaacagcctgcggttgatacaaaagctaagaagtaa
>YPO0085|4.243267429724154
atgcgacatccattagttatgggtaactggaagctgaacggtagtactcatatggttaacgagcttatcgctggcctgcgtaaagaattgagcaccgttgatggttgtggcgttgccattgccccaccggcgatctatctaaatcaggcaaaacatgagcttgctggtagccgtattgctctgggtgctcaaaacgtcgatgtgaacctctccggcgcatttaccggtgaaacatctgctgaaatgctgaaagatatcggtgcgcaatacattattatcggccactctgagcgccgtacttatcaccaagaaagtgatgaattgatcgcgaagaaatttggcgtactgaaagagatcggcttgatcccagtattgtgtatcggtgagtccgaagcagaaaacgaagcgggccaaactgaagcagtatgcgccaaacaactggacgccgtgctgaataccctaggcgtgaaagcgttcgaaggtgcggttatcgcttatgagccaatctgggctatcggtaccggtaaatcagcaactccagcgcaggctcaggctgttcacaaatttatccgtgaccatatcgccaagcaagacgcagcagttgcagcacaagtgatcattcagtacggcggttctgttaacgataaaaacgcagcagaattgttcactcagccagatattgatggcgcactggttggcggtgcatcactgaaagcagacgctttcgcagttatcgtgaaagcagccgctaaagctaaaaaagcctaa
>YPO0221|4.23785396065295
atggcagcgaaaatccgtcgtgatgacgaagttatcgtgctaaccgggaaagacaaaggtaagcgcggtaaagtaaagaatgtcctgtcttctggcaaggtcatcgttgaaggtatcaacctggttaagaaacaccagaagccggttccggctctgaaccaaccaggtggcattgttgaaaaagaagctgcaattcaagtttccaaccttgcgctgttcaacgcgacaaccggtaaggctgaccgtgtaggctttagatttgaagacggcaaaaaagttcgtttcttcaaatcgactagcgaaactatcaagtaa
>YPO3644|4.2127558610810585
atgtctaataaaatgactggtttagtaaaatggtttgacgctggtaaaggttttggtttcatcactccggccgatggcagcaaagatgtgttcgttcacttctctgctatccagagcaatgattttaaaaccctggatgaaggccaaaatgtggagttctctatcgagaacggcgctaaaggcccctcagcagtaaacgtaatcgccctgtaa
>YPO4061|4.210489488826061
atgagttattcactgccatcactgccttatgcttatgatgccttagaaccacacttcgataagcagacgatggaaatccatcacaccaaacaccatcagacctatgttaacaatgcaaatacggtgttggagagcttcccggagctggcggacctgagcgttgaagatctgatcaaagatctggataaagtccctgctgaaaagcgcacctttatgcgtaacaacgcaggcggccacgctaaccacagtctgttctggaaaggcctgaaactgggcaccaccctagccggtgacctgaaagccgctatcgagcgcgatttcggcagcgtagacagcttcaaagaaaaatttgaacaagctgctgcgacccgtttcggttctggctgggcttggctggtactgaaagacgacggcaaactggcggttgtttcaaccgctaaccaagacagcccgctgatgggcgaagccgtttctggcgtatcaggtttcccgattgtgggcctggacgtatgggaacacgcttactacctgaaattccaaaaccgccgcccagactacatcaaagccttctggaacgtggttaactgggatgaagctgcagcgcgtttcgctcaagccaagtaa
>YPO0231|4.209111336748899
gtggcccgtatagcaggcattaacattcctgatcagaaacataccgttatcgctttaactgcgatcttcggcatcggcaaaactcgctcacaggctatctgtgttgctgcgggtattgctgaacatgttaagatcagtgagctgtctgaagagcaaatcgagaagctgcgtgacgaagttgccaagtacgttgtagaaggtgatctgcgtcgtgaggtgaccctgagcatcaagcgtctgatggaccttgggacttatcgtggtttgcgtcatcgtcgtggtctaccagttcgcggtcagcgtactaagaccaacgcacgtacccgtaagggtccgcgtaaaccgatcaagaaataa
>YPO4123|4.203251630452257
atgcaactgaattccaccgaaatcagcgaactgatcaagcagcgcattgctcagttcaatgtagtgagcgaagctcacaatgaaggtactattgtttccgttagtgacgggatcattcgtgtacacggtctggccgatgttatgcagggtgagatgatcgcactgccaggcaaccgttacgcaatcgcactgaacttggagcgcgactccgtaggtgctgtagttatgggtccgtacgccgatcttgccgaaggcatgaaggttaaatgtactggccgtatcctggaagttcctgtcggtcgtggcctgttggggcgtgtcgtcaatactctgggtgaacctattgatggtaaaggttctatagaaaacgacggcttctcagctgttgaagctatcgcacctggtgttatcgaacgtcaatccgttgatgagcctgttcagacgggctataaatccgtcgatgccatgatcccaattggtcgtggtcagcgtgaattgatcatcggtgaccgtcagacaggtaaaactgcactggcgattgatgcgatcatcaaccaacgcgattccggcattaaatgtgtgtatgttgctatcggccagaaagcctctactgttgcaaacgtagtgcgcaagctggaagaacatgacgcattagctaacaccattgtggttgttgctactgcatcagaatctgcagcattgcagtatctggcaccttactccggttgtgccatgggtgaatatttccgtgatcgcggtgaagatgcgctgattatttatgatgacctgtctaaacaggctgttgcatatcgtcaaatctccttgctgcttcgtcgtccaccaggtcgtgaagcctatcctggcgacgtattctacctccactcccgtttgttggagcgtgctgcgcgtgtaaacgctgagtatgttgaggcctttaccaagggtgaagtgaaaggtaaaacaggttctttaaccgcattacctatcattgaaactcaggcaggtgacgtttctgcgtttgttccgaccaacgtaatatcgattacagatggtcagatcttcctggaatccagcctgtttaacgccggtattcgtcctgccgttaacccaggtatctccgtatcccgtgtgggtggtgcagcgcagaccaagatcatgaaaaaactgtccggtggtattcgtaccgctctggcacagtatcgtgagcttgcagcgttctcccagttcgcatccgatttggatgatgcaacacgtaaacagctgagccatggtcagaaagtgaccgagcttctgaaacagaaacaatatgcgccgatgtcggttgcacagcagtctctggttctgttcgcagctgaacgtggttatctgggtgatgtcgagttggcgaaggtgggtagctttgaagctgcactgttggcatttgctgaccgtgagcatgctgagcttctgcaacaaatcaaccaaactggcgcgtataacgatgagatcgaggccaagctgaaaggcatcctcgatacatttaaggcaacccagtcctggtaa
>YPO2993|4.1966602479795325
atgttccagcaagaagttactattactgctccaaacggtctacacacccgtcctgctgctcagttcgttaaagaagcgaaaggctttacctctgaaattactgtgacctcaaacggtaaaagtgccagtgccaagagcctgtttaaactgcaaactttgggcctgacccaaggtactgtagtctcgatctctgctgaaggtgaagatgagaaaaaagcggttgagcatctggtaaaactgatggcagagcttgagtaa
>YPO3419|4.178853970926735
atgtcagaacgtttaaataatgacgtggatccgatcgaaacccgcgactggctacaggcgatcgaatcggtcatccgtgaagagggcgttgagcgtgctcagtatctgattgatcaggtcttgggcgaagcccgtaaaggtggcgtgagtgttgctgcaggttcggcaaatcgtgattacatcaacaccattccagtagaagatgaacccgcttaccccggcaatctggacctggagcgtcgtattcgttctgctatccgttggaatgcggtgatgacggtgttgcgtgcatctaagaaagatctggatttggggggccacatggcgtccttccagtcttccgctacgttctacgaggtttgcttcaaccacttcttccgtgcccgtaaccaaaaagacggcggcgatctggtttacttccagggccacatttctccaggtgtttacgcgcgcgccttcctggaaggccgtctgactgaagatcaaatgaataacttccgtcaggaagttcacggtaaaggtctgtcttcatacccgcatccaaaactgatgcctgaattctggcagttcccgacggtatccatggggctggggccaattagtgctatttatcaggccaagttcctgaaatacctctcgcaccgtggtctgaaagacacctcagcacagactgtttacgccttcttgggtgatggtgagatggatgagccggaatccaaaggtgcgatcaccatcgcaacccgtgaaaaattggataacctggtcttcgttattaactgtaacttgcagcgccttgatggcccggttacgggtaacggcaaaatcattaatgagctggaaggtatcttcagtggtgctggctggcaggttctgaaagtcatttggggtggtcgttgggatgaactgctgcgtaaagataccagcggcaaactgatccaattgatgaacgaaacgctggatggcgactaccagacgtttaaatctaaagatggcgcctatgtgcgtgaacacttctttggccgcttcccagaaacggctgcattagtgaaagatatgactgacgatgagatctggtctctgaaccggggtggtcatgatccgaagaaaatctttgctgcactgaaaaaagcacaagaaactcaaggtaaaccaacggttatcctggcccataccattaaaggttacggcatgggtgaaacggctgaaggtaaaaatattgctcaccaggtgaagaaaatgaatatggatggggttcgccacttccgtgatcgtttcaatgtgccagttgccgatgctgaaatcgaaaaactgccatacatcaccttcgagaaagattccgaagagtataaatatctgcacgaacgccgtcaggcgctggaaggctatttgccaacccgtatgcctaaattcaccgagaagctggaaatccctgccttgtcagatttcagctccttgttggaagagcagaataaagagatctctaccactatcgccttcgtgcgcgcgctgaacgtgatgttgaagaacaaatcgatcaaagatcgtattgttcccatcatcgctgatgaagcccgtacttttggtatggaaggtctgttccgtcaaattggtatttacagcccgaatggtcagcagtacaccccacaagaccgtgaacaggttgcttactacaaagaagatgagaaaggccagatcctgcaagaagggattaacgaactgggtgctgcctcttcatggctggctgctgcgacttcatacagcaccaacgatctgccaatgatcccgttctatatttactactccatgttcggtttccaacgcatcggcgatctgtgctgggctgcgggtgatcaacaagcacgtggcttcttgatcgggggtacttcaggtcgtacaaccctgaacggcgaaggtctacaacatgaagatggtcatagccatattcagtcactgactatcccgaactgtatctcttacgatccggcctatgcttacgaagtcgccgtcattatgcatgacggtctggagcgtatgtacggcgaagcgcaggaaaacgtttattactacctgactacgcttaacgaaaactatcacatgccagcgatgccacagggcgcagaagaaggtatccgtaaaggtatctataaactggaaactgttgaaggtagcaaaggcaaagtgcagctgatgagctctggtgcaatcttgcgtcacgttcgcgaagcggctcagattctggctaaagattacggcgtaggttctgatgtgtacagtgtgacctccttcactgaactggcccgtgacggtcaggattgtgagcgttggaacatgctgcacccgacagaaacaccacgtgttccttatgtggctcaggtgatgaatgatgcccctgcggttgcgtctactgactacatgaagttgtttgctgaacaaattcgtaactttattcctgccagcgagttccgtgtactgggcactgacggtttcggccgttctgacagccgtgagaacctgcgtcaccacttcgaagttgattcttcttatgttgtggttgcggctctgggtgaattggcgaaacgcggtgacatcgacaccagtgtagttgctgaagcaattactaagtttggtatcgacgctgataaagttaacccgcgtctggcataa
>YPO0026|4.16923942222522
gtgatcgagaatctgcgtaacatcgccattattgcgcacgttgaccatgggaaaactaccctggttgataagttgctacaacaatctggtactttcggtgaacgtactgaagcaactgaacgtgtaatggactccaacgatttggagaaagagcgtgggataaccatcctcgcaaaaaatactgccattaattggaaagactaccgcatcaacatcgttgataccccagggcacgccgatttcggcggtgaggttgagcgtgtaatgtctatggttgactctgtgctgttggtcgtcgacgcaatggatggcccaatgccgcagacccgtttcgtgaccaaaaaagcctttgctcatggtctgaaacctatcgtggttatcaacaaagttgaccgtcctggcgcgcgccctgactgggttgtggatcaggtgtttgacctgttcgttaacctggatgcgaccgacgaacaactggacttccctatcatctatgcatctgcattgatgggtatcgcgggtgaagaccacaatgatatggcagaggatatgaccccgctgtatcaggcgattattgaccatgttcctgctcctgatgtagacagttctggtccgttgcagatgcaaatctcccaactggattacaacaactacgtgggtgtcatcggtatcggccggatcaaacgtggtattgttaagcctaatcagcaagttactgttatcgatagcgaaggtaagacccgcaacggtaaagtgggcaaagtactgggccatatgggtctggaacgaatcgaaactactcaggcagaagctggcgacatcgttgctatcaccggcctgggcgagttgaacatctctgacactatctgtgatgtgaatgcggttgaagcattgccaccactgtctgttgatgaaccaacggtaaccatgtatttctgcgttaacacctctccgttctgtggtaaagaaggtaagtatgtgacttcacgtcagattcttgaccgtctgaacaaagagttgatccataacgtagctctacgtgttgaagaaacggaagatgctgatgcattccgtgtatcaggccgtggtgaacttcacctgtcagttctgatcgaaaacatgcgtcgtgaaggtttcgagctggctgtttctcgtcctaaagttatcaaccgtattatcgacggtcgcaatcaagaaccttttgaaagcgtaacgctggatatcgaagagcagcaccagggcgcagtaatgcaagccatgggtgagcgtaaaggtgacgtgaaggacatgatcccagacggcaaaggtcgtattcgtctggattatatgatcccaagccgtggcctgattggcttccgtactgaattcatgaccatgacttctggtaccggcctgctgtactccacattcagtcattatgatgatgtgcgtccaggtgatatcggccaacgccaaaacggtgtgctgatctctaatggtcagggtaaagcggttgcgttcgccttgtacaaactgcaagaccgcggcaagctgttcatcggtcacggtacagaagtgtatgaaggccagatcatcggtattcactcacgttctaatgacctgacggtaaactgcctgacaggtaagcagctgactaacatgcgtgcatccggtactgacgaagcaaccactttggttcctttcctcaagaaaacgttggaacaggcactggaattcatcgatgacgatgaattggtagaagttaccccgcaatcaatccgtatccgtaagcgtcacctgacggaaaacgatcgtaagcgtgctggacgtggtccaagagaaggttaa
>YPO2506|4.150214900505424
atgaaaaaaattgcatgtctttcagcggtagcagcgtgtgtgttagccgtgaccgcaggttctgcctttgcaggtcaaagcaccgtttctggtggttatgcccagagcgattatcaaggtgttgcgaacaagtcttcaggttttaacctgaaataccgttatgagtggagtgactctcaactgggttacatcacctctttcactcacactgaaaaaagcggtttcggtgacgaagcggtttacaacaaagcgcaatataatgcgattaccggtggtccagcataccgcatcaatgattgggctagcatttatggtctggtcggtgtgggtcatggtcgtttcacccaaaacgagtcagcattcgttggtgataaacacagcaccagtgactacggcttcacctacggtgctggcttgcagttcaacccagccgaaaacgttgctctggatgtttcttacgagcagagccgtatccgtaacgttgacgtaggtacttgggttgctggcgtaggttacactttctaa
>YPO4065|4.146120151116949
atgaaagaacatgcagaaatcaaacgtttaagcgatatgctggatgcgctgaaccacaaagaccctacggtgatccaacagggtaatgtggagctaattacccagcatatgaaagaaaaagagaaactggccgctgaaattcagcgcctgaaagaagtacgggtaaaaaacctgagtgcagaagctcaaaaactggctcaactgcctttcagccgtgctattaccaagaaagagcaagcggatatgggcacattgaagaaagcggtgcgcggtattgtggtggtgcacccaatgacggcattaggccgtgaaatgggcctgaaagaagtgacaggctacgctaaaaaagcgttttga
>YPO1053|4.135410391150059
gtgaaaaagtggttgtgtgccgcaagtctaggtttagcattggctgcttcagccagcgttcaagcagctgacaaaattgctattgttaatgtttccagcattttccaacaattacccgcgcgtgaagccgtggctaagcagctggagaatgaattcaaaggccgtgcaaccgaactgcaaggaatggagcgcgatctgcagactaaaatgcagaagctacaacgtgatggttctaccatgaaagccagtgatcgtaccaagctggaaaatgaagtaatgaaacagcgtgaaactttctctactaaagcgcaggcttttgagcaagataaccgccgtcgtcaggcagaagagcgtaacaaaatcctgagccgtattcaggatgctgttaaatctgttgctaccaaaggtggctatgacgtagtcattgatgcgaatgcagtggcatacgctgattcttctaaagacattactgctgacgtattgaaacaggttaaataa
>YPO4121|4.129571047419361
atggctactggaaagattatccaggtaatcggcgccgtagtggacgtcgaattcccccaagacgctgtaccaaaagtgtacaacgcccttgaggtagaaggtacaactgaaaagttagtgctggaagttcagcaacagttgggcggtggtgttgttcgttgtatcgcaatgggctcttccgatggtctgagccgtgggttgaaagtaaccaacctagaacacccgatcgaagtaccggttggtaaagcgacccttggccgtatcatgaacgtattgggtgaaccaatcgacatgaaaggtcctatcggtgaagaagagcgttgggcaatccatcgcgaagcgccttcttatgaagagcttgctagctcacaagatctgttagaaaccggtatcaaggttatggacctgatttgtccgtttgctaagggcggtaaagtcggtctgttcggtggtgcgggtgtaggtaaaacagtaaacatgatggagctgatccgtaacatcgcgatcgagcactctgggtattctgtatttgccggtgtaggtgagcgtacccgtgagggtaatgacttctaccatgaaatgactgactccaacgttttggacaaagtatccttggtttacggccagatgaatgagccaccaggtaaccgtctacgcgttgcactgaccggcctgaccatggcggagaaattccgtgatgaaggtcgtgacgtactgctgtttatcgataatatctatcgttataccctagctggtacggaagtatccgcattgctgggtcgtatgccatcagcggtaggttatcagccaacactggctgaagagatgggtgtgttgcaggaacgtattacttccactaagacgggttcaatcacctctgttcaggccgtttatgtacctgcggatgacttgactgacccatcaccagcaaccacctttgctcacttggatgcaaccgtcgttctgagtcgtcaaatcgcctctctgggtatttatccagcggttgacccacttgactctaccagccgtcagcttgatccgttggttgttggtcaggagcactacgatgtagcgcgtggcgtgcagtctattctgcaacgttaccaagagctgaaagatatcatcgcgatcttgggtatggacgagttgtcagaagatgacaaactggtggtatcccgtgcgcgtaagattcagcgcttcctgtctcaaccgttctttgtggctgaagtcttcaccggttcaccgggcaagtttgtgtcgctgaaagataccattcgtggtttcaaaggcatcatgaatggcgactatgaccacttgccggaacaggcgttctacatggttggtaccattgaagaagcagtggaaaaagccaagaaactgtaa
>YPO3154|4.1236601124255525
gtgaataagtcacaactgatagacaaaattgccgcaggtgctgatatttctaaagcggccgctgggcgtgcgttagatgcaattattacttctgttactgaatccttgaaagaaggggatgatgtggctctggttggttttggtacttttgcagtacgtgagcgttctgcacgtactggccgtaacccgcagacaggtaaagaaattagtattccagccgctaaagtaccgggttttcgtgccggtaaaggcctgaaagatgcagtaaactga
>YPO3747|4.110314902185326
atggtttactcctataccgagaaaaaacgtattcgtaaggattttggtaaacgtccacaagttttggacataccttatctcctttctatccaacttgactcgttccagaaatttatcgagcaagatcccgaagggcagcacggactagaagcagcattccgttctgtttttcctatccagagctacagcggcaattcggagctgcaatacgttagctaccgtcttggtgagccagtattcgacgtcaaagagtgccagatccgtggtgtgacttattcagcaccgctgcgcgttaaactgcgtctggttatctatgagcgggaagctccggaaggtacggtcaaagacatcaaagaacaagaagtctacatgggtgaaattccactcatgaccgaaaatggtacctttgttattaacggtactgagagggttatcgtatctcagttgcaccgtagccctggtgtgttctttgacagcgataagggtaaaacccattcatcgggtaaagtgctgtacaacgcacgtatcatcccttaccgcggttcatggttagatttcgagtttgatccgaaagacaacctgtttgtacgtattgaccgtcgccgtaaattgcctgcaaccatcattctgcgtgcattgaatttcaccactgcacagatcttggatctgttctttgagaaagtggtctttgagattcgtgataacaagctgcagatggaattggttccagagcgcttgcgcggtgaaacggcatcctttgatattgaagcgaatggcaaagtttacgtcgagaaagcgcgtcgtattactgctcgtcatattcgccagcttgaaaaagacggcattgaccgcatcgaagtaccggttgaatacattgccggtaaagttgttgctaaagactatgttgatgcgagcaccggtgaactgatctgtgccgctaacatggagctgtcactggatctgctggctaagttgagccaagctggccacaagcaaattgaaacattgttcaccaacgatctggatcacggtgcttatatctccgagaccctgcgtgttgacccaaccagcgatcgtctgagcgctttggttgagatctatcgcatgatgcgtcctggcgagccaccaacacgtgaagccgctgaaaatctgtttgagaatctgttcttctccgaagaccgctatgatttatctgcggttggccggatgaagttcaaccgttctctgctgcgtgacgagatcgaaggttccggtatcctgagcaaagaagacatcacagaagtgatgaaaaagctcattgatatccgtaacggtagaggcgaagtggatgatatcgaccacttgggcaaccgtcgtattcgttccgttggcgagatggctgaaaaccagttccgtgtaggtctggttcgtgttgagcgtgcagttaaagagcgtttgtctctgggcgaccttgatactctgatgccacaggacatgatcaacgccaagcctatctcggctgcggtgaaagagttctttggttccagccagttatcccaatttatggaccaaaacaacccgttgtctgagattacgcataagcgccgtatctctgcattgggcccgggcggtttgacccgtgaacgtgctggctttgaagttcgagacgtacacccgactcactacggtcgcgtatgtccaattgaaacgccagaaggtccaaacatcggtttgatcaactccttgtctgtatatgcacagactaacgagtatggtttcctggaaacaccttatcgtcgtgtacgtgatggtgtggtgaccgatgaaattaactatctgtctgctattgaagaaggcaacttcgttatcgctcaggcgaactccaacctggatgatgaaggccgctttttagaagatttggtgacttgtcgtagcaaaggcgaatcaagcctgtttagccgcgagcaagttgactacatggacgtatctactcagcaaatcgtatccgttggtgcttctctgattccattcttggaacacgatgacgccaaccgtgccttgatgggcgcgaacatgcaacgtcaggcggttcctactctgcgtgctgataagccgttggtgggtactggtatggaacgtgcagtggcggttgactcaggggtaacctctgtagccaaacgtggcggtactgttcagtacgtagatgcatcccgtatcgttattaaagttaacgaagatgagatgcacccaggcgaagccggcattgatatttataacctgaccaaatacacccgttctaaccagaacacctgtatcaaccagatgccgtgtgtgaatctgggtgagccaatcgagcgcggtgacgtgctggcagatggcccatcgacagacctgggcgaactggcattgggtcagaacatgcgcgtagcgttcatgccttggaacggttacaacttcgaagactccatcttagtctccgagcgcgtggtgcaagaagatcgcttcacaaccatccacattcaggaattggcatgtgtgtcacgcgacaccaagttagggcctgaagagatcactgccgatatcccgaacgtgggtgaagccgcgctctccaaattggatgaatccggtatcgtgtatatcggtgctgaagtgactggtggtgacattctggttggtaaggtaacgcctaaaggtgaaacccaactgacgccagaagagaaactgttacgtgcgatcttcggtgagaaagcgtctgatgttaaagactcttctctgcgtgtaccaaacggtgtttctggtacggttatcgacgtccaggtctttactcgcgatggcgtagaaaaagacaaacgtgcgttggaaatcgaagagatgcaactgaaacaggctaagaaagacctgactgaagagttgcagatcctggaagcgggcttgtttgcacgtatccacgcggttctggtttctggtggcatcgaagctgagaagctgagcaagttaccacgtgaacgctggctggaactgggcctgaccgacgaagacaagcaaaaccaactggaacagttggcagagcagtacgacgaaatgaaatctgaattcgagaagaagatggatgccaagcgtcgtaaaatcacccaaggcgatgatctagcacctggtgtgctgaaaatcgtcaaggtgtatctggcggttaaacgtcagattcaaccgggtgataaaatggccggtcgtcacggtaacaaaggtgttatctctaagattaacccaatcgaagatatgccttacgatgaaaacggtacgccggtagacatcgttctgaacccgctgggcgtaccatcgcgtatgaacatcggtcagattttggaaacccacttagggatggcagcgaagggtatcggcgagaaaatcaacgccatgctcaagaagcaggaagaagttgccaaactgcgtgagttcatccagaaggcctacgatctgggcgacaacgtttgtcagaaagttgatctgagcacctttaccgatgacgaagtactgcgtctggcagagaacctgaaaaaaggtatgccaatcgcaacgccagtcttcgatggtgcgacagagaaagaaatcaaggaactgttacagctgggtggcctgccaacgtctggtcagattaccttgtttgacggccgtaccggtgagcaatttgaacgccaggttactgtcggctacatgtacatgctgaaactgaaccacttggttgatgacaagatgcatgcgcgttctaccggttcttatagcttggttactcagcagccgctgggtggtaaagctcagttcggtggtcagcgcttcggtgagatggaagtgtgggcgttggaggcttatggcgccgcgtacacattgcaagaaatgcttaccgtcaagtccgacgatgtaaacggccgtaccaagatgtacaaaaacatcgtggatggcgatcaccgtatggaaccaggaatgccggagtccttcaacgtattgttgaaagaaatccgctctctgggcatcaatatcgagctggaagaagagtaa
>YPO2937|4.095862438586741
atggcgcaagatatgtttatcaaaattgatggtattgaaggtgagtctttggatgccaatcacaaaaacgaaatccaggtattagcttggaactgggatgttgctcaacactcgaatatgcacagcggttcaggtggcggttcaggtaaagcctctgtttcagatttttgcttcgcacattatatcgataaagctagcccgaacttattgagctattgcttgttgggtaagcacattaaaaatgttcagttcgtactgcgtaaagctggtggcgatccgctggaatatctgacaattaaatttaccgatgtcatcattactcgtgttgatatggcgggttctttggaagatgaaacgcgtccacgtgaagaaattcgtttctcattcactaagatgactcaggactatgttatgcagaatgctgaaggccataagtctggcgttatttctgctaactacgatgttaaagctaacatgcacagctaa
>YPO0067|4.0809501739422736
atgtcagaacaaaacaacaccgagatggctttccagatccaacgtatctacaccaaagatatctccttcgaagcccctaatgctccgcaggtttttcagcaggattggcagccagaagttaaacttgatctagatacggcttctagccaactggcggaagatgtgtatgaagtggtactgcgtgtgactgtaacggcctctttgggtgaagaaaccgcgttcctgtgtgaagttcaacaaggtggcatcttctccgttgcgggtatcgaaggcactcaactggcgcattgtttaggcgcatattgtccgaatattctgttcccgtatgcgcgcgaatgtatcaccagcctggtctctcgcggtactttcccacagctgaatttggcacctgttaactttgatgctctgttcatgaattatctgcaacagcaggctgaaggtgaagttgaaggtgttgaacaacgtcaggatgcctga
>YPO0233|4.072484624140084
atggcaagatatttgggtcctaagctcaagctgagccgtcgtgagggcacagacctgtttcttaagtctggtgttcgcgcgattgacaccaagtgtaagattgaacaaccacctggccagcacggtgcgcgtaaaccgcgtctgtctgactacggtgtgcagttacgtgagaaacaaaaagttcgccgtatctatggtgttctagaacgtcaattccgtaactactataaagaagcagcacgtctgaaaggcaatactggtgcaaacctgttgcaattgcttgaaggtcgtctggacaatgtagtttaccgtatgggctttggcgcaactcgtgctgaatcacgtcagctggtgagtcataaagctatcatggtaaatggtcgcgttgttaacatcgcttcttatcaggtatctccgaatgacgtagtcagcatccgtgagaaagctaaaaagcagtctcgtgttaaggcagctttggagctggctgaacagcgtgaaaagccgacttggctggaagttgatgctgtcaagatggaaggtgtgttcaaacgtattcctgaacgtactgatctgtccgcggacattaacgaacacctgatcgtcgagctttactccaagtaa
>YPO2393|4.069932683923416
atgaaaaagactaaaattgtttgtactatcggtccaaaaaccgaatccgaagaaatgctgacaaacctgctgaatgctggcatgaacgttatgcgtttaaacttctctcacggtgactatgcagagcacggtcaacgtatcaaaaacctccgggctgtaatggcaaaaacaggcaaaaaagccgcgattttgctggatactaaaggccctgaaatccggaccatgaaactggaaggcggcaaagatgctgcgctggttgcaggtcagaccttcacgttcacgactgatcaaagcgttgtcggtaacgacaaaattgttgcagtcacctacccaggcttcgccgctgacctgaaaattggtaacactgttctggttgacgatggcttgatcggtatggaagtcattgaagtcactgaacacaccgttgtctgtaaagtcttgaacagtggtgatttgggtgaaaacaaaggcgttaacctgccaggcgtgtcgatccaactgcccgcattagcagaaaaagataaaggcgacctgatcttcggttgcgaacaaggcgttgatttcgttgccgcctcctttatccgtaaacgttctgatgtactggaaattcgtgaacacctgaaagcacacggtggcgaacatatccagatcatctctaaaatcgaaaatcaggaaggtctgaataacttcgacgaaatcctggaagcctctgacggtatcatggttgcccgtggtgacttaggtgttgagatccctgtcgaagaagtcatcttcgcgcagaagatgatgatcgagaaatgtaaccgcgcacgtaaagttgttattactgcaactcaaatgctcgattccatgatcaaaaacccacgtcctacccgcgcagaagccggtgacgttgcaaacgccatccttgacggtaccgacgcggtcatgctgtccggcgaaagtgctaagggtaagtacccattagagtctgtcaccatcatggcgaccatctgtgagcgtacagaccgtgttatgcctagccgcattgagtcactgaacgacaaccgtaaaatgcgaatcactgaagccgtttgccgtggtgctgttgaaaccgcagaaaaactggaagccaaagtgattgtggtcgcaaccggggggggtaaatctgcaaaatctgtccgtaaatacttccctactgcgaccattctggcactgacgaccaatgaaatgacagcccatcagttaattctgactaaaggcgtaatcactcagttggtagacgaaatcgcctcaaccgatgatttctaccgtctcggtaaagaagcggctctggcgagcggcctggcacagaaaggcgacgtggtcatcatggtttcaggtgccttggtaccaagcggtacgaccaatacctcttcagtacacgtgttataa
>YPO3118|4.068941154515901
atgcgtatcattctgctgggcgctccgggcgcaggtaaaggtactcaggctcaattcatcatggagaaatacggcattccgcaaatctctactggtgacatgttgcgcgccgctgtaaaagcaggttctgagttaggtctgaaagcaaaagaaattatggatgcgggcaagttggtgactgatgagttagttatcgcattagtcaaagaacgtatcacacaggaagattgccgcgatggttttctgttagacgggttcccgcgtaccattcctcaggcagatgccatgaaagaagccggtatcaaagttgattatgtgctggagtttgatgttccagacgagctgattgttgagcgcattgtcggccgtcgggtacatgctgcttcaggccgtgtttatcacgttaaattcaacccacctaaagttgaagataaagatgatgttaccggtgaagagctgactattcgtaaagatgatcaggaagcgactgtccgtaagcgtcttatcgaatatcatcaacaaactgcaccattggtttcttactatcataaagaagcggatgcaggtaatacgcaatattttaaactggacggaacccgtaatgtagcagaagtcagtgctgaactggcgactattctcggttaa
>YPO0235|4.061199931239443
atgcgccatcgtaagagtggtcgtcaactgaaccgtaacagcagccatcgccaggctatgttccgtaacatggccggctctttggttcgtcatgagatcatcaagacgaccctgccgaaagcgaaagagctgcgtcgcgttgttgagccgctgattactcttgccaagaccgacaacgtagctaatcgtcgtctggcattcgcccgcactcgtgataacgagatcgtggcaaaactgtttaacgagctaggcccgcgtttcgcgagccgcgccggtggttacactcgcattcttaagtgtggcttccgtgcaggcgacaacgcaccgatggcttacatcgagttagttgatcgtgctgcatcgcaagcagaagtagttgctgcagagtaa
>YPO2945|4.026428143454503
atgcgtaaattaaatcttgctgtatgtgcagtggctctgtctgttatctcttcaacttcttatgctgctgctggcggtactgttacgttcaacggtaaattgattgctgatacttgtcaggttgataccgcaagcgagaatatcacggtaacactgcctactctttctatccagtctttggctgtagctgaagctcaagatggttctaaggactttgaaatcaaagttctggattgcccggcaacactgactcaagtcggtgcccattttaatgcgattgatagctctggtgttaatccggcaaccggtaacttggtgaacaaagcaccaactgatgctgcgggtaatgttgaagtgcgtttgtacaacgttgatgacagcagccagatccgtgtaggttcaacgggtaacatggtcaacatcgtcaaagtaggtgctacaccaggtacagctaatctgacctatgctggtggttattatgcaacagatgcaactaccccaggtgaagtgaatgctaaagttgaatacgttttagcttataactaa
>YPO0299|4.015070385352909
atggcagtttctctggtaaaaggtggtaacgtatctctgacaaaagaagctccaaccatgaacattgctgtcgtggggctgggttgggatgcacgtgtgaccgatggttctgaatttgaccttgatgcctcggtatttatggtcggtgaaaacggcaaagttttgtctgatcagcacttcatcttctttaacaacaaagtgagtccttgtggttctgttgttcatcagggtgataaccgtaccggtgctggtgacggtgacgatgagcagatcaaaattgatctgaaaaaagtcccagctgacgtgaagaaaattattttctcagtcaccatttatgatgctgaagcccgtaagcaaaactttggtatggtcagcaacagcttcatgcgtgtggtcaacgaagataacagcgcagaaattgctcgctttgacctatccgaggatgccagtactgaaaccgccatgatctttggcgagctataccgcaataatgacgaatggaaatttaaagctgtcggtcagggttttgccggtggtctgtctgcgctggcaagccagcatggtgtgtcggtataa
>YPO3190|4.0098248755910655
atgagttttttcatttctgatgctgtcgcatctgcaggggctccggctcaaggaaacagcatgacctccatgctgatcatgctggtagtattcggtctgattttctactttatgatcctgcgtccacaacaaaaacgtgccaaagaacataaaaaactgatggattctattggcaaaggtgatgaagtattaacatcgggtggttttattggtcgtgttactaaagttgcggaaacaggctatgttgttatcgcgctgaatgacactaccgaagtgatgatcaagcgtgacttcgtggctgccgtgttaccgaaaggtacaatgaaggctctgtaa
>YPO0378|4.005702281371346
atgggtaagaacgtcgtcgtactgggcacccaatggggtgacgaaggtaagggcaaggtcgttgacctgctgactgaacgggctaaatatgttgtgcgctatcaaggtggccataacgcgggccatactttggttatcaacggtgagaaaaccgttcttcatttaattccctcaggtattctacgtgaaaacgtaatcagcatcatcggcaacggtgttgtactggctcctgacgcgttgatgaaagagatgacagagcttgaagcgcgcggtgtgcctgttcgtgagcgactgttactctccgaagcatgcccattgatcctgccttatcatgtggctctggataatgcgcgtgaaaaagcacgtggtgcaaaagctatcggtactaccggtcgtggtattggccctgcctatgaagataaagttgctcgccgcggcctacgcgtcagtgacttgttcaataaagaaaccttcgctatcaagctgaaagaaattgtggaataccacaacttccagttggtgcattactacaaagaagcggcggttgactaccaaaaagtgctggatgatgtattggctatcgccgatattctgacggccatggtagttgatgtttctgaattgttggacaatgcccgtaagcaaggcgagttgatcatgttcgaaggcgcacaaggcaccttgctggacatcgaccacggtacttatccgtatgtcacctcatctaacaccaccgcgggtggcgtagcgacaggctctggcctgggtccacgttatgttgattacgtgctgggtatcgtaaaagcctattctacccgtgtaggtgcaggtccattccctaccgaactgaacgatgaaactggtgagttcctgcgcaagcaaggtaacgaatatggcgcgactaccggccgtagccgtcgtactggctggttggatatcgtagccgttcgccgtgcagtgcagatcaactccctgtctggtttctgcatgaccaaactggatgtgctggatggtctgaaagaagtgaagctctgtgttggctaccgtatgcctgatggccgcgaagttgatacaacgccactggctgcagaaggctgggaaggcatcgagccaatctacgaaaccatgccaggttggtcagaaaccacctttggtgtgaaggaacacagtaagttgccacaggcagccctgaactacattcaacgtgtagaagagctgacaggtgtgccgattgatatcatctctaccggccctgatcgtgacgaaaccatgatcctgcgtgatccatttgatgcataa
>YPO_RS00805|3.9929951392497327
atgtctaagtcattacttgatctgcttaacaagacccgtggcgatattgcttctaaacgtggcaataacgttgatttgacccgtctgaaagacggcaataactatctgcgcatttttccgaacaaggacgacccgaatggtgtgttcttccagactttcggtatgcactacgttaagcatcagaatgaggaaggcaaagatgtaaccaccgcctacatctgcgaacagcacacccacggccacgcttgccagctgtgtgagatggttatggaaggtcgtgctcgctttaagggcaacaaagcgatggaagagcgcattaacagtatgcgtgctacaccgcgttatctggtcaatggtgttctgtctgcgcgagaagactttgcagacgcagagaaatgccagttgattgagctgccgtctacggtcttcgacgatatctgcaaagtgatgtccgaagatattgctgatgatatcggcaacccactgagcaaagaagaaggctatgcgttcctgattaagcgtaccggttccggtcgtgacaccaagtatgacgtatccccgaaacgtaaagtctacaaaggcgacattcctgagaagctctggactacccaacacgatctgatcgcatacgcgaaccaggctgacgaaacccgtctgctgtctacggctcgcactatgggtcgtctgattggtattgcggctccggcagcaacaatgtcctctccggccatttcttccgctgcaaaatcagctgctgctgaactgccaggctttggctctatcactggtcatacggaaggcgcagctgctgtcgctacagcacacacaccggctccagagtccaccagcctggttgatgaagagatcctgcgtgccgctgaagctgagttcaaaccggaaactaaaccggaaaaggttaaagctccggaagccgccgcagctgcaagtgcttccgcatctgctgccgctgcatctgtaccagctgacgaaggtctcgatgacctgctggctgaactggacgctctgtaa
>YPO_RS00780|3.989554639612602
atgaagaaaggtttactggcggtgactttggctgctatttgcacaatgggtctgaccggctgcgatcgcgtggaaccgggatacgttggcattaaggtaaacaaattgggtgaagacaaaggtatcggtgaagttgtcggcgttggccgtcagtggactggtctgaataccgagctgtacaccttccccactttcaaacagatgaaaacctacgatgagccgttcacattccagatgagcgacggtacagccatcggccacaaaattggtgtggcatatctggttaatcgcaacaaagtaactaccgtattccagacctatcgcaaaggtgttgacgacattaccgacactgatctgcgccagaagattgcggattcactgaaccgtctggccagccgcatgactaccgacacgttcatcgacggtggcaaggcgtctctgctcgacaatgcgttgaaagacattcaggcagaaatgtcaccggtaggtattgaggttattagcctgtcatgggtgggcaaaccagactacccggacacggtcatcgaatctatcaatgccaaagtgaccgcgaaccagaaaacgctccagcgccagcaggaagttgagcagcgcaaggcagaagcgaacatgctgcgtgaacaagccgaaggtgaagccgacgctatccgcaaacgtgctcaagcagaagctgacgccatcaagttgcgcggtgaagcattacgtcagaacccgaacgtcatggagctggaagccatcaacaaatggaatggccagttgcctcagtacatgactgaaggggctaatactccgtttatcgcgttgaagtaa
>YPO3497|3.983717073991296
atgaacaaagagattctggctgttgtagaagcagtttccaatgagaaatcccttccgcgcgagaagatttttgaggcgttggaaaccgctctagcgacagcaaccaagaaaaaatacgaacaagagattgaagtccgcgtcagtattgaccgtaaaaccggtgattttgatactttccgccgttgggtcgctgttgacgaagtgactatgccaacccgtgaaatcacgttggatgcggctcaatttgaagatccttctctccaattgggtgattatgtcgaagaccagattgaatcggtgacttttgaccgcattaccacccaaacagccaagcaagtcatcgtacaaaaagtacgtgaagctgaacgggcgatggttgttgagcagttccgtcaatatctggggcaaattgtcactggtattgttaagaaagttagccgtgacagtattgcactggatctgggccacaatgcggaagctgttattggtcgtgaagatatgctcccgcgtgaaaatttccgcccaggtgaccgtatccgtggtgttctgtatgacgtgcgtccagaagctcgtggcgcacagttgtttgtcagccgttcacgttctgaaatgttggtcgaactgttccgcattgaagtaccagaaattggtgaagagctgatcgaaattaaagccgctgcccgtgatcctggctctcgtgctaaaattgcggtcaaaaccaatgacaagcgtatcgatccggttggtgcttgcgttggtatgcgtggtgcccgtgttcaggctgtgtccagcgagcttggcggcgagcgcattgatattgtattgtgggatgataatccagcccagtttgttattaacgctatggcgccagctgatgttgcgtctattgtggttgatgaagacaaacacacgatggatgttgccgttgaagccagtaatttggcccaggcaattggtcgtaatggccagaacgtacgtttagccgcgcagcttagtggctgggaactgaacgtaatgacggcggacgatcttcaggcgaagcatcaggccgaggctcatgccgctattgataccttcactaaatatcttgatatcgatgaagactttgccaccgtattggtagaagaaggtttctcttctctggaagagttggcttatgtgccaatgaaagaacttctggaaatcgatggtcttgacgaagatacggttgaagcgctgcgtgatcgcgccaaagctgcattgaccacgctggccctggcacaagaagaaagttttggcgaccagaaacccgctgatgacctgttgaatttagcgggtctggaacgtagcatggcattcaaattggctgcgcgcggtgtatgtacgctggaagatcttgccgagcagggtatcgacgatttggcagatattgaagggcttagcgatgagcaagccggtgagctgattatggccgcacgtaatatctgttggtttggcgataatgcgtaa
>YPO0739|3.978025101981936
atgtcactgtctatccacaccaatgcttctgctaaaacagccatcaacagcctgagtaatgcgggcctggcgaatgccaaatcttcacagcgcctgtctaccggtttccgcattaactcacccgccgataacgcggcaggcttgcagatcaccaaccgtatggagaagtttttaaacagcgcgggccaggctaagcagaacattcaagaatccatcgccatgctgcaaatcgccgatggtggcttggctgaatcggtcaaaaccctgaacgccatgaagaagctggcaacgcaggcggcgaacgacactaactctgcggctgaccgcgaggctatccaaaaagaatttagcgaactgggtaaagagctgcaaaacgcgctgaacaacaccgaatataactccgagaagctgtttgctgatggcggcaaaatgcgtaaggaattgaatttccagagcggtaccgatgcagaatctagcctgaaattagatctgaatagcgtgattgcagagctgactgagagtgtgaccaagcaggcaccgaaaatcaccggaaaatcatcgagcgctactgggtcgttggagaagcaagcttatgatttggataaggcagttacagatactaaaagtcttgtagctggtgctgaaggcgtccaaaagactctggaacacgattttgcagcttctggtaataaagcagtggcagaaattaagatccctgaatataaggatgcgctgggtaagaccgtcccagaggtggtaattgctcttggtgccgttatcacttcagccaatagcaaccagatgaaggatgcggttgctgccctgaaaacaacacatgacgctgcggtcaaggcagaagccacattccaggctaaaaactctaccggtggtggtgtgatgaatatgcagctggccgataaagatctggcgatgaaggcagataaaaagctgtcagacgtgattgacgcctatggtgctttccgtgccacgctgggggcgaaccaaaaccgcctgcaatcctcttccaataacctggataacatgatcagcaacaccgcgcaggcgctgggcagcatcaaagataccgattttgcagatgagatgaaaaaccatgcgcagagcgaaatgttaatgcaatcgagcgtgatgatgctgaaaaaagccaatgccgcaacgcagttgatttcgaccctgctgcaaggttaa
>YPO3521|3.968750804495543
atgagcttgaaccaagtacccgcaggtaaagacctgccagaagatatctatgttgtgatcgaaatccctgccaatgccgatcctattaaatatgaaatcgacaaagaaaccggctctttgtttgtagaccgttttatgtccacggccatgttctacccatgcaactacggttacatcaataacaccttgtcattagatggtgatccggttgatgtgctggtaccaacaccgtatccgttgcagccgggttcagttattcgctgccgtccggttggcgtattgaaaatgaccgacgaagcaggcgaagatgccaaactggttgcagtcccacacagcaaactgaccaaagagtatgatcacgttaaagacgtgcaggatctgcctgaattgctgaaagcacagatcaaacacttctttgagcattacaaagatctggaaacaggcaagtgggtgaaagttgacggctgggaagatgccgcagcagccaaagctgaaatcctttcttctttcgagcgtgctaagaaatag
>YPO1123|3.951545711600371
gtgggtaaggcaaccgagcaaaatgataagctgaatcgcgccgttattgtttcggtggttctgcacatcatattgattgccctgttgatttggggctctctgacgcagacgactgaaatgggcggtggcggtgctggcggcgaagtgattgacgctgtaatggtcgatccgggtgcggtgacagagcaatataatcgtcaacagcaacagcaaacagatgctaaacgtgccgagcagcagcgtcagaaaaaagctgagcagcaagccgaagaattgcagcaaaagcaggctgctgaacaacagcggctgaaagaattagaaaaagagcgtctgcaagcgcaagaagatgcgaagctggctgctgaagagcagaaaaagcaagttgctgaacaacaaaaacaaatcgctgaacagcaaaagcaggccgctgaacaacaaaaaattgctgctgctgccgttgcaaaagcgaaagaagagcagaagcaggctgaaacggctgcggctcaggcaaaagctgaagcagataaaatagtgaaagcgcaggctgaagcacagaaaaaagccgaggctgaagccaaaaaagaagctgctgttgccgctgcggcgaagaaacaagccgatgccgatgcgaagaaagcggtagaggttgccgaaaaggctgcggctgacgcagcagaaaagaaagcggccgcagatgcagagaaaaaagccgctgctgctaaaaaagttgctgccgccgctgaggccaagaaaaaagcggcagcagaagcggctgcctcaacggatgttgatgatttgtttggtggtttggcaaacgctaaaaatgcaccgaagagtggttcgggtgcaggtgccgctgctgccggtaaaggtggcggtaagaaaagcggggcatcaggtgctgatatcagcggctacctggggcaaatcaccggcgcgatacaaagtaaattttatgatgcagatctttacaaaggccgtacctgtgatttgcgaatcaaattggcaccagacggtctattaatcgatgtgaaagcagaagggggggacccggcactgtgccaggctgctatcgctgcggcaaaacaagcgaaaattcctaagcctccaagtacggatgtctatgaacaatttaagaatgctccgcttgtgtttaagcctcaataa
>YPO3417|3.9491228049488463
atgatgagtactgaaattaaaactcaggtcgtggtacttggggcaggtccagcagggtactctgctgcttttcgttgtgcggatttagggttagaaaccattctggttgaacgttactccactctggggggggtttgcctgaatgtgggttgtatcccttccaaggcactgttacacgttgccaaagtgatcgaagaagccaaagcgctggctgaacatggtatcgtttttggcgagcctaaaactgatattgataaagtccgtgtctggaaagataaagttatcaatcagttgaccggtggtttggcaggtatggctaaaggccgtaaagtcaaagtagtgactggttttggtaaatttaccggtgcgaacaccttagtggttgatggtgagaatggtccaacaaccattaacttcgataacgctattatcgcggcgggttctcgcccaattcaactgccattcattcctcatgaagactcacgtatttgggattcaactgacgcactggcattgagaacggttcctgagcgcttgttggtgatgggcggtggtatcattggtctggaaatggggaccgtttaccacgcactgggttctaagattgacgtggtcgaaatgcttgatcaggtgatccccgcagcagataaagacgtggtgaaagtctttaccaagcggatcagcaagcagttcaatctgatgctggaaaccaaagtgacagcggtagaagccaaagaagacggtatctatgtcacgatggaaggcaaaaaagcgccagcagagccacaacgctatgatgcggtgttggttgcgattggccgcgtgcctaacggtaagttgctggatgcgggtcaggcgggtgttgaagttgatgatcgtggctttatccacgttgataagcaactgcgcaccaatgtgccacacatttttgctatcggtgacatcgtgggtcagccaatgctggcgcataaaggtgtccacgaaggccatgttgccgctgaagttatcgcaggcatgaagcactatttcgatccgaaagttattccatcgattgcgtacactgaaccagaagtcgcatgggttggtttgaccgaaaaagaagcaaaagagaaaggcatcagctacgaaacctccaccttcccgtgggcggcatcgggccgtgctatcgcttctgattgcgcagatggtatgactaaactgattttcgacaaagaaactcaccgtatcattggtggtgcgattgtcggtactaacggtggcgaactgttaggtgaaatcggtctggccattgagatgggttgtgatgcagaagatatcgcattgaccattcatgctcacccaacattgcatgaatcagtgggcctggcggcggaaatctacgaaggtagcattactgacctgcctaacccgaaagcgaaaaagaaataa
>YPO0298|3.942808986113315
atgggtgtatctctttcgaaaggcggtaatgtctccctgagtaaagaagctccaacaatgacgaatgtgctgattggcctcggctgggatgcccgttctacagatggtcaggatttcgacctggatgcttcagcttttcttttgactgcaaacggcaaagtacgtaacgatgcagatttcattttctacaacaatctgaaatcatctgatggttcagtgatgcacaccggtgataaccgtactggtgaaggcgagggtgacgatgagtcgctgaaaatcaaattgcctttgatcccagcagatgtggataagattgttttcgttgtcactattcatgatgctcaggcgcgccgtcagagcttcggtcaggtggctaatgcctttattcgcctggtaaacgatgataatggcgttgaaattgcgcgttacgacctgtctgaagatgcgtccaccgaaacagcgatgctgtttggtgagctgtatcgccataatgcggagtggaaattccgtgcggtaggtcagggctatgcgggtggtttgtcgtctgtttgtgctcagtatggcatcaacgcatcttaa
>YPO1133|3.9360959876087858
atggcagtaactaagctagttttggtacgacacggcgaaagtcaatggaacaacgaaaaccgcttcaccggttggtatgatgttgatctgtctgaaaaaggccgttctgaagcaaaggcagcgggtaagctgttaaaagatgaaggcttcacttttgatttcgcctacacctcagtattaaaacgcgctatccacaccttgtggaacattttggatgaattagatcaggcatggctgccaacagaaaaaacctggaagcttaacgagcgtcactacggcgcactgcaaggcctgaataaatctgaaacggctgaaaaatacggcgatgagcaggttaagcaatggcgtcgtggctttgccatcacccctccagcactggagaaaagcgatgagcgtttcccaggccatgacccacgttatgcaaaattgactgatgctgagctgccaaccacagaaagcttggcgctgactattgaacgcgtgattccctactggaatgacgttatcaaaccacgtattgccagcggtgaacgcgtaattattgctgctcacggtaactctttacgtgcattggtaaaatatctggatgatctgggcgaagacgaaattcttgagctgaacatcccaactggcgtgccattagtgtatgagtttgatgagaacttcaagcctatcaaacactactatctgggtaacgctgatgaaatcgccgctaaagctgcagcggttgctaaccagggtaaagcgaagtaa
>YPO0225|3.9276359278797304
atggataagaaagcagctcgtatccgtcgtgcgacccgcgcacgccgcaagctcaaagaactgggtgcgactcgcctggtggtacatcgtaccccacgccatatttacgcgcaggttatcgcaccaaacggttctgaaattttggtagcagcttctactgtagaaaaagctatcaatgagcaattgaagtacgccggcaacaaagatgccgcagcagctgtaggcaaaactattgctgagcgcgcgttggaaaaagggatcacgaaagtatcctttgaccgttccggtttccaatatcatggtcgagtccaggcactggcagatgctgcccgtgaagctggccttcagttctaa
>YPO0643|3.92079666556491
atggagcaaaacccgcagtcacagctgaagctacttgtcacccgaggtaaggagcaaggctatctgacctatgctgaggtcaatgaccatctgccggaagatatcgtcgattccgatcagatcgaagacatcatccagatgattaatgacatgggcatacaggtactagaagaagcacctgatgctgatgatttgatgctggccgaaaacaccacggataccgatgatgatgcggctgaagctgctgcacaggtgctttccagtgttgaatcagaaatcgggcgaaccaccgacccggtgcgtatgtatatgcgcgaaatgggtaccgttgagctgttgacacgcgaaggcgagattgatattgccaaacgtatcgaagacggtatcaatcaggttcagtgttctgttgctgaataccctgaagcgatcacttatctgttggaacaatatgatcgtgttgaagcgggcgaatctcgtttatctgacctgatcactggctttgttgatccaaacgccgaagaagatattgccccaacagcgacccacgttggttctgaattatccactgaagagatggatgacgaagatgaagacgaggatgaagacgacgacgcagaagacgataacagcatcgatccagagttggcgcgccagaaattcagcgatttgcgtgagcagtatgaaaacgcgcgtatggaaatcaagaaaaatggccgcaatcacgcgaatgctgccgctgaaattctgaagctttctgaggtgttcaagcagttccgtctagtgccgaagcagttcgattatctggtcaataacatgcgtgccatgatggatcgcgttcgtactcaagaacgtatcatcatgaagctgtgtgttgagcagtgcaaaatgccgaagaaaaatttcgttacgttgttttccagcaatgaaaccagcgacacctggtttaatgcggcagtggcgatgggtaaaccttggtctgaaaaactgaaagatgtctcggaagatgttcaacgcagcttgcagaaactgcgccagatcgaagaagaaaccggtctgaccatcgagcaagtaaaagacatcaaccgccgtatgtctatcggtgaagcgaaagcgcgtcgtgccaagaaagaaatggttgaggctaacctgcgtttggttatctctattgccaaaaaatacaccaaccgtggtttgcagttccttgatttgatccaggaaggcaacattggtctgatgaaagcagtagataagttcgaataccgtcgcggttataagttctcaacttacgcaacctggtggattcgtcaggctattactcgttcgattgcagaccaggcgcgcactatccgtattccagtgcatatgattgagaccattaacaaactcaaccgtatctcacgccaaatgttgcaagagatgggccgtgagccaacgccagaagagttggcggaacggatgttgatgccggaagataagatccgtaaagtgctgaagatagctaaagagcctatctccatggaaaccccgattggtgatgacgaagattcacatctgggtgatttcattgaagataccactctggagctaccgctggactctgcaacttctgagagcctgcgctctgccacgcacgatgtgttagctggcctaacagcccgtgaagcgaaagttctgcgtatgcgtttcggtatcgatatgaacactgaccacacgttggaagaagtgggcaaacagttcgacgtcacccgtgaacgtattcgtcagatcgaggcgaaggcattacgtaaactgcgtcacccaagccgttctgaagtgctgcgtagcttcctcgacgattaa
>YPO0354|3.908826426957936
atggccagttattatagcaacgattttcgtcccggtcttaaaatcatgttcgagggcgaaccttatgcagttgagtccagcgaattcgtaaaacccggcaaaggccaggcttttgcgcgtgttaagatgcgccgcttactgactggcgggcgcgttgaaaagaccttcaaatcaacagattctctggaaggtgccgacgttaatgatatgaacctgacttacctgtataacgacggtgagttctggcatttcatgaataacgagacttacgaacagctgcaagctgatgccaaggccgttggtgataacggtaaatggctgattgatcaagctgaatgtatcgtaactctgtggaacggccagccaattgctgtgaccccaccaaactttgttgagcttgaaatcgttgatactgatccaggcctgaaaggcgacactgcgggtacaggtggtaagcctgcaaccttgagcaccggtgccgtggttaaagtgccattattcgtacaggtcggcgaaatcatcaaagttgatacccgctctggcgaatatgtttctcgcgtgaagtaa
>YPO0093|3.908541088120718
atgtcatttgaagtatttgagaaattggaagttaaagttcagcaggcgattgataccatcacgttattgcagatggaaattgaagagctgaaagagaaaaataacacactgacccaggaagttcaggatgctgctggtagccgtgaggcattagtgcgcgaaaatgagcaactgaaacaagaacaacatgtctggcaggatcgtttgcgagcactgttgggtaagatggaagaagtctga
>YPO2055|3.9038202332751832
atggcaggtcatagtaaatgggccaacacaaaacaccgcaaagcggcacaggatgccaaacgcggtaagattttcactaaaatcattcgtgaactcgtcactgcagcccgtctgggcggtggtgaccccggtgctaacccacgtctccgtgcggctatcgacaaagcgttgtcaaacaatatgacacgcgacaccctaaaccgggcgattgcccgtggcgtgggtggtgatgaagataacaacatggaaaccatcatttacgaaggttatggcccaggtggcacagccgtaatggttgaatgcttgagtgacaatcgtaaccgtaccgtatctgaagttcgccatgcattcaccaaaacaggggggaatctgggcactgatggttctgtttcttatctgtttaccaaaaaaggcgttatttcttatgcgccgggtttggaagaagatacggtgatggatgcagcgttagaagcgggtgcagatgatatcgtggtttacgatgatggtgcgatcgatgtgtttactgcatgggaatctctgggcgcggtaaaagatgcgttggatgctaccggtttggtggctgaaggtgcagaagtgtcattaatcccatcaaccaaagcggaattggatgctgaaactgcccccaaactgctgcgtttgattgatatgctggaagattctgatgatgtgcaagaggtttaccataatggtgaaatctctgatgaagtagcagcaaccctgtaa
>YPO0222|3.9029885678025846
atggcgaaactgcatgattactacaaagacgaggtggtcaaacaactgatgtctcagtttggctacgactctgtcatgcaagtccctcgggtcgagaagatcaccctgaatatgggtgttggtgaagcgatcgctgacaagaaactgctggataatgcagcagctgacttggcagcaatctccggtcaaaagccgtttatcaccaaagcacgcaaatctgttgcaggcttcaaaatccgtcagggctatccgatcggctgtaaagtaaccctgcgtggcgaacgcatgtgggaattctttgagcgactgattaccattgctgtacctcgtatccgtgacttccgtggcttgtccgctaagtcattcgatggtcgtggtaactacagcatgggagtgcgcgagcagatcatcttcccggaaatcgactacgataaagtcgatcgtgtacgtggtttggatattaccattaccactactgcgaaatccgatgatgaaggccgtgcattgttggctgcttttaaattcccattccgcaagtaa
>YPO0100|3.9027922011122826
gtgaaagaacttacacaaacggaagtgatggaagtttcgggcgcgggtattgtttctgatgcaggtaaagtgctgggttctggctttggtgctctgattgacgcgggtgcatctatctttggtattaagccaaatgctagcgcaacaatcggtaaaatcggcgaaagcatcggttctgcttttgatgcgggtatttccggagttaaacaattctttggtttatcagcaccacagcagtaa
>YPO0220|3.8878777967175555
atgatccaagaacagactatgctgaacgtggccgacaactccggtgcacgtcgcgtaatgtgtatcaaggttctaggtggctcgcaccgtcgctacgcaggcatcggcgacatcatcaagatcaccatcaaggaagcaattcctcgtggcaaggtgaagaaaggcgatgttctgaaggcggtagtggtgcgcaccaagaagggtgtacgtcgcccggacggttctgtcattcgcttcgatggtaacgcttgtgttattttaaataataacagcgagcagccaatcggcacgcgtatttttgggccggtaactcgtgaactgcgtaatgagaagttcatgaaaattatctctctggcaccagaagtactctaa
>YPO2175|3.8862834636893746
atgagcgaagcgttaaaaattcttaacaacatccgtactctacgtgctcaagcgcgcgaatgcactcttgaaacactagaagaaatgcttgagaagcttgaagtggtcgttaatgaacgccgcgaagaagaatctcaatcacaagcagaaattgaagagcgtgcacgtaaattgcaacaataccgtgaaatgcttattgctgacggtattgatccaaatgaactgctacaagcttcagctgctgctaaagctgctggtaaagcaaaacgtcctgctaaatatcagtataaagatgagaatggcgaactgaaaacttggacaggccaaggccgtactcctgcagtgattaagaaggccattgaagagcaaggcaaatcactggatgacttcctgttgtaa
>YPO_RS00615|3.8834776721611393
atgaatctgtggcaaatgcttatggcccgtcgtggcctgatggatgcagctgaagcgcatgagcgcggaggcgctggtggcggtgctcctgctggagacaacgagcagggcaatcaagacccaggtaaacagggcgagcaaaaagagcaaccgaagggtgacgacgacgagtatgccggtatgactcaggaagagttgctggcagaactgcgtaagtccaagaaagctggtgctgacctgctgaaagagaacatgaagcgcaaggagaaagagcgcacattggccgatcagctggctcagtacggtgatattgacccggcgcgtgctcgccagcttctcgaagctgaacaagccgcagaaaccgcacgccgggaggcggagcaggctgaactggaacgccgtggtgagttcgatgctgtgaaaaagcagatgatcgaagcgcaccaggctcaactggtcgaaatgactgttggcgcttccttcagcggctctgccttcctgcgtgacaaagttctgatgactccggctaaggctcgcgttatctacggctctcatttcgaagtgggtgaagacggtagtgttgtgggctttgataagccagccggtcagaaagagcgtgcagttctggttgacggtgaaggcaaaccgttaccgttcgaatccgcgattgaacgcattctgcgtgcagatccggaagctgacgcactgttgcgcagcgaagccaagcagggtgctggttccaatagcaaaccgacccacaaagtaaaccagccgaagagcaagtcgactatggataagttgacctccggtctggggaaaatcggactcaagtaa
>YPO1071|3.879133035906886
atgtctttaaaattcaaatctatcgcagcaattagtgcgctgattggtaccttgactttggtgggttgcggcccgacggaaaaagcgccaaaccatattaaagttggcgttattgtcggtgcagagcaacaagttgccgaagtggctcagaaagtggctaaagaaaagtacggtctggacgttgaactggtgacattcaatgactatgtgttaccaaacgaagcactgagcaaaggggatatcgaccttaacgctttccagcataaaccttatctggatcagcaaatcaaagaccgtggctacaaactggtttctgttggcaactcgttcgtttaccccattgccggctattccaagaaaatcaagtcactggatgaactacaacctggatctcaggtcgccctaccaaatgaccctactaatttgggccgttctctgttattgctacaaagcgttggtctgattaagctgaaagacggtgttggcctgctgccaaccgtattagatgtggttgagaaccctaaaaatctgaaactggttgagttggaagcacctcaattaccacgttctttggatgaccaacaaatcgctctggcgattatcaataccacttacgctagccaaattggcctgacaccagctaaagatggtctgtttgtggaagataaagaatcaccgtatgtgaatctgattgttgcccgcgaagacaataaagatgcggaaaatgtgaaaaaatttgttcaggcttaccagtctgacgaagtttatgatgcagcgaataaagcattcaacggtggcgcagtaaaaggctggtaa
>YPO0024|3.873019728867801
atgtccgctgaacatgttttgacgatgctgaatgagcacgaagtgaaatttgttgatttacgtttcactgataccaaagggaaagagcagcacatcacgatccctgctcatcaagtcaacgctgacttcttcgaagaaggcaaaatgtttgatggctcctcgattggtggctggaaaggcattaacgaatccgacatggtactgatgccagacgccagcactgccgttatggacccgttcttcgcagattcaacactgattatccgttgtgacattcttgagccaggcaccatgcagggctatgaccgcgatccacgttctatctccaaacgtgctgaagacttcctgaaatcttcaggtatcgctgataccgtgttgttcgggccagaaccagaattcttcctgtttgacgatatccgttttggtagcagcatcaatgggtcacacgtatccatcgatgacgtcgaaggcgcatggaactccagcaccaaatacgaaggcggcaacaaaggccaccgtcctgcagtaaaaggcggttacttccctgttcctccggtcgactctgcacaagacctccgttctgccatgtgtctgacgatggaagagatgggcttggtggtagaagcacaccaccacgaagtggctaccgcgggtcaaaacgaagtggctacccgcttcaataccatgaccaagaaagcagatgagatccagatttacaaatacgtcgtacacaacgtggcgcacgcatttggtaaaacagcgacctttatgccaaaaccgatgttcggcgataacggctcaggtatgcactgccatatgtctttgtccaagaacggtaataacctgttcgctggcgacaaatacggcggcctgtctgaaatcgccctgttctacatcggcggtatcatcaaacatgcgaaagccattaatgccttggctaacccgaccaccaactcctacaagcgtctggtcccaggttatgaagcaccggtcatgctggcatattcagcccgtaaccgttcagcttctatccgtattcctgttgttgccagcccgaaagctcgccgtattgaagcgcgtttccccgatcctgcggctaacccgtacctgtgcttcgccgcgctgttgatggctggccttgatggcatcatcaacaaaattcacccaggtgatgcgatggacaaaaacctgtatgacttgccgccggaagaagaagctgagattccaaaagttgccggttcactggacgaagccatggccgcattgaacgaagatcgcgagttcctgactcgtggtggcgtgttcaccgatgatgctatcgatgcgtatatcgagctacgtagagaagaaatggatcgcgtgcgtatgactccgcatcctgttgagttcgaactgtattacagcgtttaa
>YPO3495|3.865225336667288
atggcaaaagaatttagtcgttctcagcgtgtttctcaggaaatgcaaaaagagatcgcactcatcttacagcgtgaaatcaaagatcctcgtgttggtatggctacagtgtctggcatcgaactgtcccgtgatttagcctacgctaaagtatttgtgaccttcttgaatgtgttaactgataacgcagatccggatacggttaaaaacggcattaaagctttgcaagatgcttcaggttatatccgcactttgctgggtaaagccatgcgtctgcgtatcgtgccagagctgacctttgcctatgataactccctgattgaagggatgcggatgtctaacctggtgagcaatgtcatcaaaaatgatgtagagcgtcaggttaatccaggtagtgacgaggagaagtaa
>YPO3182|3.82777968750554
atgaacgttatcgaaggtgttgttgctactcctaatgcccgtgtggcgattgcgattgcgcgttttaacaactttatcaacgacagcctgctggatggtgcaatagatgccctgaaacgcattggtcaggtgtccgatgacaacattaccgttgtctgggtgccaggcgcttatgagttgccgttagttgctaatgtattagcaaaaacaaatcgttatgatgcggtgattgcactgggtacggtgatccgtgggggcacagcgcactttgagtatgttgctggcgaagcaagttctggtctatcaagtgttgctatgaacagcgatattccagtggcgtttggtgtgctgaccacagaaagtattgagcaggcaatcgagcgtgctggtactaaagcaggtaataaaggtgcagaagctgccctgaccgcgcttgaaatgattaatgtaatcaaagctattaaaggctga
>YPO2180|3.823190314000847
atggctgtaacgaatgtcgctgaacttaacgagctagtagcacgcgtcaagaaagcccagcgcgagtatgccaacttttcgcaagagcaagttgataaaatcttccgtgctgcagcattagccgctgcggatgcccgtattccactagccaaactggctgtaacagagtctggcatgggtattgttgaagacaaagtgatcaaaaaccactttgcttctgaatatatttacaatgcttataaagatgaaaaaacctgtggtattttgtgtgaagataagaccttcgggacgatcactatcgcagaacctattggtctaatctgcggtatcgtaccaaccactaaccctacgtctaccgctatttttaaagcactgattagcttgaagacacgtaacggtattatcttctccccacatccacgcgctaaagacgcaaccaataaagctgcggatatcgtgcttcaagccgctatcgcagcaggtgcgccagcggatattattggttggattgatgctccaacagttgaattatctaatcaactgatgcatcacccagacattaatcttattctggcaaccggtgggccaggtatggttaaagcggcctatagctctggtaaaccagccatcggcgtaggtgcgggtaatacgccagtcgtcgttgacgaaactgcagatattaaacgtgttgtcgcatctattctgatgtctaaaacctttgataacggtgttatctgcgcgtcagagcagtccatcatcgttgttgactcggtttacgatgcggttcgcgagcgttttgcttctcatggtggctacctgttacaaggtaaagaattgaaagccgttcaggatattatcctgaaaaatggcggtctaaacgcagccatcgtgggccagccagcaactaagatcgctgagatggctggcattaaagtgccaagtaataccaagatacttatcggtgaagtcaaagttgtcgatgaatcagagccatttgctcatgaaaaactgtcgcctacactggcaatgtatcgtgctaaaaactttgaagaagcggttgaaaaagcagagaaactggtggagatgggcggtatcggtcatacctcttgtctgtacaccgaccaagataaccagactgcacgcgttaaatatttcggcgataaaatgaagaccgcccgaattctaatcaacacccctgcctctcaaggtggtatcggtgacttgtataacttcaagctggcaccgtctctgacgctgggttgtggttcttggggtggtaactccatctctgaaaacgtcggtccgaaacacttgatcaacaagaaaactgtggctaagcgagcagaaaacatgttgtggcataaactaccgaaatctatttacttccgtcgcggctctctgcctatagcgttggaagaagtggcaactgacggtgcaaaacgtgccttcatcgtgactgaccgctacttgttcaacaacggttatgcagaccaagtcaccagcgtactgaaatctcacggtattgaaactgaagttttcttcgaagtagaagctgaccctaccctgagtatcgtgcgtaaaggtgcagagcagatgaactccttcaagccagacgttattattgctctgggtggtggttcaccgatggatgctgcaaaaatcatgtgggtaatgtacgaacatcctgaaacgcatttcgaagaactggcattgcgttttatggatatccgtaaacgcatttataagttcccgaaaatgggtgtaaaagcgaaattggtcgctattacaaccacatcaggtaccggttcagaagtcaccccgtttgctgtggttactgatgacgcaacaggccagaaatatccattggcagactatgcattgacaccagatatggccattgttgatgccaaccttgttatgaatatgcctaagtctctgtgtgccttcggtggtctggatgcagtaacgcacgcactggaagcctatgtgtctgtactggctaatgaatactctgacggccaggcgctgcaagcactgaagctgttgaaagaattcttgccagccagctacaacgaaggggctaaaaacccagttgctcgcgaacgtgtacataatgcagcaacaattgccggtatcgcctttgctaacgccttcttgggtgtctgtcactctatggcccacaaactgggttctgagttccatatcccacacggcttggcaaatgctatgttgatttctaacgttattcgctacaacgcgaatgacaacccaacaaaacagactgccttcagccaatatgaccgcccacaagcgcgtcgtcgttatgcagaaattgcagatcatttggggctgagtgcaccgggcgaccgtactgcacaaaaaatccagaaactgctggcttggttagatgaaatcaaagctgaactgggtatcccggcatcgattcgcgaagcgggtgttcaggaagctgacttcttagctaaagtagacaaattgtctgaagatgcatttgatgaccagtgcacaggtgctaacccacgctacccactgatctcagagctgaaacagatccttatggatacttattacggtcgcgaatatgttgaagagtttgaccgcgaagaagaagtcgcggcagctactgcgcctaaagctgagaaaaagaccaaaaagtaa
>YPO3074|3.8116745476381824
atggtcacgtttcatactaatcacggcgatatcgtcattaataccttcgctgataaagcgccggctaccgttgaaaatttcctgaattactgccgtaaaggtttctatgataacactattttccaccgtgttattgatggtttcatgatccagggcggcggtttcgaacccggcatgagccagaaaacaacggatgcaccaatcaaaaacgaagccaacaacggtctgaaaaatacccgtggcacgttggcaatggcgcgtaccaatgatccacactcggctaccgctcagttcttcattaacgtcgctgacaatgattttctgaacttccgttcagagcgcccggatggctggggttactgcgtatttgctgaagtaaccgacggtttggacgtagttgataaaatcaaaaatgttgcgacgggccgcagtggcatgcatcaagatgtgccaaaagaagatgtgatcatcaaaagcgtcactattagcgagtaa
>YPO2512|3.8068203989824987
atgaagtcacttgtcaaagtttcattggccgcactggcgctggcctttgctgttagcgcctacgccgcagaaaaagagttaattgttgctacagacaccgctttcgtcccatttgaattcaaacaaggggataaatacgttggttttgatatcgatttgtgggatgccatcgcgaaaaaactggatctgaagtacacgctaaaaccaatggatttcagcggtatcattccggcgctgcaaacgaagaatgtcgatctggcactggcgggcattactatcaccgatgagcgtaaaaaagccgttgatttttctgatggttattacaacagcggcctcttggtcatggtaaaagcggataataatgacattaaaagtgaggccgacctgcaaggcaaagtgttagcagtgaagagcggcactggctcggtggattacgccaaagccaatatcaagaccaaagacttgcgccaattcccgaatatcgataacgcctacctggaattaggaactggccgtgcagatgcggttttacatgatacgccgaatattctttacttcatcaaaaccgcaggtaatggccagttcaaagcagtaggtgagtcgattaaagctcagcagtacggtgttgcattcccgcaaggcagtgacctgcgtgaaaaagttaacgcggcactgaaatctctgaaagaagacggcacttacgctgaaatctataaaaaatggttcggcgtagaacctaagtaa
>YPO2907|3.8033951546771463
atgttaaagcgtgaaatgaacattgccgattacgatgcagatctgtggcgtgcaatggagcaagaagtcgtgcgtcaggaagaacacatcgaactgattgcgtctgagaactacaccagcccgcgtgttatgcaagcgcagggatctcagttaacgaacaaatatgctgaaggctatccaggcaagcgttattacggtggctgtgaatatgttgatgttgttgaacaattggcaatcgatcgcgctaaagcattatttggtgctgattacgcaaacgttcaacctcattctggttcgcaagctaacgttgctgtttactccgcgctgctgaaacccggtgacaccgtattggggatgaatctggcacacggcggtcacttgacgcatggttcaccagtgaacttctccggcaaactctacaacatcgtcccttatggtattgatgagtcgggtcaaattgattatgaagatctggcacgtcaggcagaaatacataaacccaaaatgattatcggtggcttctccgcctattctggtatcgttgattgggcaaaaatgcgtgaaattgccgacagcattgacgcatggttctttgttgatatggctcatgttgctggtctggttgctgcgggggtttatcctaacccggttccacatgcccacatcgttaccaccacgacgcacaagactctggctggcccacgtggcggtttgattctggcgaaagggggcgatgaagacttgtacaaaaaactgaactcttctgttttccctggtaaccagggtggcccattgatgcatgttatcgcaggtaaagcggtcgcgctgaaagaagcaatggaacctgagtttaaaatttaccaacagcaagtggctaaaaatgcgaaagccatggtggcggtgttcttggagcgcggttacaaagtggtttctggtggtacggataaccacctgttcttgctagatttggtggataaagacatcaccggtaaagacgctgatgcggctttaggccgtgcgaatatcaccgtgaacaaaaacagcgtacctaacgatccgaagagcccgtttgtgacatctggtgtgcgtattggtagcccagcgatcacccgccgtggcttcaaagaagcggaatcccgtgaattggctggctggatgtgtgatgtgttagataacatcaacgatgaagcgaccattgagcgtgtgaaacagaaagttctggctatctgcgctcgtttaccggtttacgcataa
>YPO4125|3.801376889980614
gtgaatcttaacgcaacaatcctcggccaggccatcgcgtttgtcctgtttgtcatattttgtatgaagtatgtatggccgccaattatggctgctatcgagaagcgtcaacaagaaattgctgacggtctctcttctgcagagcgtgccaaaaaagatttggacttagcgcaagccaatgcgaccgaccaactgaagaaagccaaagcagaggcacaggtgatcattgagcaagcaagtaaacgcaaagctcagatccttgatgaagctaaagcagaagctgaacaggaacgtaacaaaatcgtggcgcaagcgcaggcagagatcgacgccgaacgtaagcgcgctcgtgaagagttgcgtaagcaagtcgcgatgttggctatagctggcgccgagaagatcatcgaacgttccgtggatgaagctgctaacagcgacatcgttgataaactggtcgctgaactgtaa
>YPO4102|3.779411794725582
atggattcgcaacgcaatcttctactcatcgctctgctgttcgtgtctttcatgatctggcaagcttggcaagtggataacaatccacaaccaaccgctcagaccacgcaacagactacgaataccgctaccggtgataaagcaagccaggctgtgccaggcagcggtcagggtcaactgatcactgtaaaaactgatgtgctgtctctgactattaatacccgtggcggtgacattgagcaggctaacctgctggcttacccagatactttgggttcaagtaatacgttcgaattactggaaaccactccaagtttcgtttatcaggcacaaagtggtctgacaggcaaaaatggcccggataacccagcgaatggcgaccgtcctttgtttgaagtgccacaaaccagctttgttctggcagatggtcaggatgaactgcgcattccattgaccttcacaagtaaagatggctctgttttcattaagactttcgtgctgaaacgtaacgattacgccattggcgtggattatcacgttaacaacgcctccgctgccccactggagctgacgctgtttggtcaattgaaacaaagcatcaacttgcctaaaaagcgtgataccggtagcaataactttgcgctacagacttatcgtggtgcggcttactcttctgatgaaactaaatataagaaatatagctttagtgacatcgaagacaaaaatctggacatcaccaccaaaggtggttgggtcgctatgttgcagcagtatttcgccacagcatggatcccagcggctaacgaaaccaacaccttctactctgctgagttaggtaacggcctggccgcaattggtttcaaaggtgcacctgttgttatccaacccggtgaacagaaacaactgagtgccacactgtgggtgggcccagagattcagaataaaatggcggaaattgcgccacatctggacctgactgttgattatggttggttgtggttcatttctcagccactgttcaaactgctgaagtttatccacagctttgtggggaactggggcttctccatcatcgttattacctttatcgtgcgcggtatcatgtacccgctaacaaaagcgcaatacacctcgatggcgaaaatgcgtttgctgcagcctaaactggccgccatgcgtgagcgtatcggtgacgataagcagcgtatgagtcaggagatgatggcgctgtacaaagcggagaaggttaacccgctgggtggctgcttaccgctgatcattcagatgccaatcttcttggcgttgtactacatgttgatgagttctgttgagttgcgccatgcgccattcattctgtggattcatgacctgtcagcacaagacccgtactacattctgccaattctgatgggtatcaccatgtacttcattcagaagatgtcaccaaccaccgtgactgatccaatgcagcagaagatcatgacctttatgccggttatcttcacggtattcttcctctggttcccggcaggtctggtgctgtactatatcgtcagcaacctggtgaccatcctgcaacaacagctgatttatcgtggtctggaaaaacgtggcttacacagccgcgagaagaaaaaataa
>YPO3665|3.7588750886462168
atgtttaagaaatttcgtggcatgttttccaacgacttgtccatcgacttgggtaccgccaatacccttatatatgttaaaggacaaggcattgtactgaatgagccttcagtggtggctattcgtcaggatcgtgccggttcaccaaagagcgttgcagcggttggccatgatgccaaacagatgctggggcgtactcctggtaatatcgcggctattcgtccaatgaaagacggcgttatcgccgatttctttgtcacggaaaaaatgctgcagcactttatcaagcaagttcacagcaacagcttcatgcgcccgagtccgcgcgtgttggtgtgcgtgccggtcggggctactcaggttgagcgccgtgcgatccgtgaatctgcccagggcgcaggtgcccgtgaggtgttcctaattgaagagccgatggctgcggccattggcgcgggcttgcctgtttctgaagccaccggttcaatggttgtggatattggtggcggtaccacagaagtggccgtcatctctctgaacggggtggtttactcttcttctgtgcgtatcggtggtgaccgctttgatgaagctatcattaattatgtccgtcgtaattacggttcattaattggtgaagcaaccgccgaacgtatcaaacacagcattggttctgcttacccgggcgacgaagtgctggaaatcgaagtgcgtggtcgtaaccttgctgaaggggtaccacgtggctttacgctgaattccaacgagatccttgaagcgttgcaagaaccgctgacaggtattgtgagcgcagttatggtggcgctggaacagtgcccaccagaattggcttctgacatctctgagcgcggtatggtattgaccggtggcggcgcattgctgcgtaacctggaccgcctgctgatggaagagaccggtattcccgtcgtggtcgcagaagatccattgacctgcgttgcacgtggtggcggtaaagcgttggaaatgatcgacatgcatggcggcgatttgttcagcgaagaatag
>YPO1116|3.7578183785721704
atgtctattttaattgataaaaacaccaaagttatttgtcagggttttacgggcagccaagggactttccactccgaacaagctatcgcatacggtacaaaaatggttggcggtgttacgccaggtaaaggcggcacacagcatttggggctgccagtctttaataccgttcgtgaagcggtagaaactactggtgctacggcctcggttatctacgtgcctgcgccattctgtaaagattcgattttggaagcgatcgatgccgggattaaactgattatctgtattactgaaggtattccgacgctggatatgctggtggtaaaagtcaggttggaacagagcgatgcgcgcatgatcggtccgaactgtccgggtgttattactcctggtgaatgtaagatcggtatcatgccgggtcacatccacttgccaggtaaagtgggtatcgtttcacgttcaggcacgctgacctatgaagccgtaaaacagaccaccgacattggtttcggccaatcaagctgtgtgggtatcggcggcgacccgatcccaggctctaactttattgatatcctgaaactattccaggaagatccgcagactgaagttattgtgatgatcggtgaaatcggtggtaacgctgaagaagaagcggctgcttatattaaagagcacgtgactaaacctgttgtgggttatatcgcgggtgtgactgcacctaaaggtaaacgtatgggccatgctggcgctatcattgcgggcggtaaagggactgcagatgataaatttgctgctctggaagctgcgggtgtgaaaacagttcgtagcctggcagaaataggtaatgctgttaaagctgtattaccgcagtaa
>YPO3691|3.7536607633036785
atgaacaaacagcccgaagattggctagatgacgtcccagaaaataaaaacgacgatgacgatgagattatctgggtcagtaaaagtgaaattaaacgtgatgccgaagcgctgaaagaccttggcaccgagctggttgatctgggtaaaaatgcactcgaacgcatcccgttggatgaagatctgctggccgccattgaactggcgcagaagatcaaaaaagaaggccgccgccgccagctccagttaattggtaaaatgttgcgcgcccgtgatgtcgaaccaatccagaccgcgttggataaactgaaaaaccgccacaaccagcaaatctcgctgttccataaactggaaacactgcgtgaccgcctgatcgcggaaggtgatgaggcgatcccaacggtgctagagctgtaccctgatgcagaccgccaacaattacgcagtctggtgcgtaatgcacaaaaagagcaggctgcgaataagccgccaaaatcattccgtcagattttctcgtatttacgtgaactggctgaaaaaaaacagtaa
>YPO2871|3.7498169870805844
atgctacgtatcgcgaaagaagcactaacatttgatgacgttctcctggttccagcccactccacagtcttgcctaacacggcagaacttggcactcaactgaccgcaactatccgcctgaatattcctatgctgtccgcagccatggataccgtaaccgaatctcgtctggccattgcgctggcacaagaaggcggtttgggtttcattcacaaaaatatgtccattgagcgccaggctgaagaagtcagccgcgtgaaaaaacatgaaagtggcgttgttactgagccacagactgttaccccaacaacgaccctccgtcaggttaaagaattgactgcccgtaacggttttgccgggtatccggtggtgaccgaagattacgaattggttgggatcatcactggccgtgatgttcgctttgtgactgatttggatcaaccggtgaccgcggtgatgacaccgaaagaacgcttggtgacggtcaaggaaggcgaaacccgcgaagttgtgctgcaaaaaatgcacgaaaaacgtgtagagaaagtgttggtcgttgatgacagctttcatttgcgcggcatgataaccgtaaaagatttccaaaaagcagaacgtaagccaaatgcctgtaaagacgagcatggccgtttgcgtgttggtgccgctgttggtgccggtgctggcaatgaagagcgtatcgacgcgctggtcgccgctggtgttgatgtattactgatagactcctctcatggtcattctgaaggtgttctgcaacgtatccgtgaaactcgcgctaaatatcctaacttgcaaattgtgggcggtaacgtcgcaaccggtgctggggcgaaagcgttggcagatgccggtgtgagtgcggttaaggtgggtatcggcccaggttcaatctgtacgacgcgcattgttaccggtgttggtgttccacagattaccgcgattgccgatgctgttgaagcactggaaggtaccggtattccggttatcgctgatggtggtatccgtttctccggcgatattgccaaagcgattgctgcaggggcgtcttgcgtcatggtcggttctatgttggctggtactgaagagtctccgggcgaaatcgaactgtatcaaggtcgctccttcaaatcttaccgtggcatggggtcgctgggcgcgatgtccaaaggctcttccgaccgttacttccaaaccgataatgcggccgataaattggttccagaaggtatcgaagggcgcgtagcctacaaaggcctgctgaaagagatcgtgcaccaacaaatgggcggcctgcgttcttgcatggggctgaccggttgcggcactatcaatgaattgcgcactaaagcggagttcgtccgcatcagtggtgccggcattcaagaaagccatgtgcatgatgtgacgattactaaagagtcacctaattatcgtatgatgtaa
>YPO0111|3.744100654921367
atgaaacaaggtatccaccctaaatacgaacaagttactgcttcttgctcttgcggtaacgttatcaagatcaactctactgttggtcatgatctgaacctggacgtgtgcggcgaatgccacccgttctacactggcaagcagcgtgatgttgcttctggtggccgtgttgaccgctttaacaaacgtttcagcgtgccgggtgcgaagaagtaa
>YPO4094|3.7193207305093927
atgtcgaatacttatgactcctcaagtatcaaggtattaaaagggctggatgccgtgcgtaagcgtccgggcatgtatatcggagatactgatgatggtaccggtctgcaccacatggtattcgaggttgtggacaacgctattgacgaagccctcgcgggtcattgtaaagaaattctggtaaccatccacgcggataactccgtttctgtacaggatgatggccgtggtatcccaaccggtatgcacgatgaggaaggggtatctgcagcagaggtcatcatgaccgtgttgcatgctggcggtaaatttgacgataactcctataaagtttccggcggtttgcatggcgtaggggtatccgttgttaacgccctgtctgaaaagttggaactggttattcgccgtgaaggtaaagttcacgagcaaacctacaaaatgggcgtgccacaggcaccgctgaaagtggtgggtgaaactgagcaaaccgggactactgtgcgtttctggccaagtttccagacctttaccaataacaccgaattccagtatgagatcctggctaaacgcctgcgcgaactctctttcctgaactcgggtgtttcaatcaaactgaaagacaaacgtaacgataaagaagaccacttccattacgaaggtggtatcaaggcgtttgttgaatatctgaacaaaaacaagaacccgatccacccgaaagtgttctacttctccaccatgaaagacgatatcggggtggaagtggcgctacagtggaacgatggtttccaggaaaatatttactgcttcaccaataacattccacagcgtgatggtggtacccatttagttggtttccgtacggcgatgacccgtaccctgaacagctatatggataaagaaggctacagcaaaaaagcgaagatcagcgccaccggtgatgacgcccgtgaaggcttgattgctgttgtctcagtgaaagtgcccgatcctaaattctcctcacagaccaaagataaattggtttcttctgaggtgaaaacggcggtcgaaacgctgatgaacgagaagttggttgagtatttgttggaaaacccaactgacgccaaaatcgttgtgggtaaaatcattgatgcggcccgcgcccgtgaagctgcgcgtaaagcccgtgaaatgacacgccgtaaaggtgcgctcgatctggcgggtttacccggcaaactggcagactgtcaggaacgtgacccggcattgtccgaactctacttagtggaaggggactctgcgggcggctcggctaaacaaggccgtaaccgtaaaaatcaggccattttgccgctgaaaggtaaaatcctgaacgttgagaaagcgcgttttgacaaaatgctctcttcacaggaagtggcgacactgatcaccgcgttaggttgtggtattggccgggatgaatataacccggataaattgcgttatcacaatatcattatcatgaccgatgccgacgtggatggctcgcacatccgtacgttgttgttgaccttcttctaccgtcagatgccggaaattattgagcgtggtcatgtgtttatcgctcagcctccgctgtataaagtgaagaaaggtaagcaagagcagtacatcaaagatgatgatgcgatggagcagtaccaaatgacactggctctggatggcgcggcattgcataccaatgctcacgcaccagcactggctggtgagcctttggagaaactggttgctgagcattacagtgtccagaagactatcgcccgcatggaacgccgttatccgcgtgctttgctgaataacctgatttatcagcctaccttgcaagaagaggatttgggcaataaagaggttgtgacgcaatggattgattcgctggtggtcttgctgaacgaaaaagaacaccatggcagcagctacagttcagtggtgcgtgagaaccgtgagcgtcaactgttcgagcctattttgcgtattcgtacccacggggttgataccgattatgatctggacttcgatttcatccatggtggcgagtaccgtaaaatctgtctattgggtgacaaactgcgtggcttaatcgaagacggtgctttcgttgaacgtggcgagcgtcgtgtgccggtttcaagcttcgaagaggcgctggactggttagtgaaagagtctcgccgtggtttggcaatccagcgttacaaaggcttgggtgaaatgaaccccgatcagttgtgggaaaccacgatggatccagagagccgtcgtatgctgcgagtcatggtgaaagatgccatcgccgccgatcaactcttcactactctgatgggtgatgctgttgaacctcgtcgtgcctttatcgaagagaatgcactgcgcgcagccaatattgatatctaa
>YPO2010|3.6879644321364564
atgggattcaaatgcggtattgtgggcctgcctaacgtcggtaaatccaccctgttcaacgcgttgacacaagcgggtattgaagcagctaacttcccgttctgcaccatcgagcccaacaccggtgtcgtgccaatgccggacccgcgtctggaccaattggctgagattgttaagccgcaacgtatcttgccaacaaccatggaattcgtggatatcgcagggctggtaaaaggggcttccaaaggcgaaggcttgggtaaccagttcctgaccaatatccgtgaaaccgaagcaattggtcacgtggtgcgttgttttgaaaatgacaacatcatccatgtcgccgggaaagttgatccagcggatgacatcgaaacaatcaataccgaacttgccctctccgatttagaaacctgcgaacgtgccattcatcgtgtccagaaaaaagccaaaggcggtgataaagacgctaaagctgaactggaagcactggagaaatgcctgccacatttagagaatgcaggcatgttgcgcgccttggatctgacggctgaagataaagccgctatccgctacctgagttttctgacgctgaaacctactatgtacattgccaacgtcaatgaagatggtttcgaaaacaacccgtatctggatcaggtgcgcgctattgcggcggcggaaggttcggttgtcgttgcggtttgtgctgcggttgagtctgatattgcagaaatggaagatgaagatcgtgctgaatttatggccgaactgggcattgaagagccggggctgaaccgtgttatccgtgctggttatgaattactgaatctacaaacctacttcaccgcgggtgtcaaagaagtccgtgcctggaccatccccgtgggtgccactgcaccacaggccgcaggtaagattcataccgacttcgagaaaggctttatccgtgcacaaactatcgcgtttgatgactttatcacctacaaaggtgaacaaggcgcgaaagaagccggaaagatgcgttcagaaggtaaagaatacattgttaaagatggtgatgtgatgaacttcctatttaacgtctaa
>YPO2521|3.6754230370750913
atgaaaaacatcaaaaatttcgttgcagttatcgcattgtctactctttctttcggtagtttcgctgccgattatgtaaacagccaaaaagcggcacagttagaaccagtgggcgtcatcacggctaacggggcaaccagcttgagcagcctgaaagcacaactggcagagaaagcagatgctgccggtgcaaaagccttcactatcacatcgacaacaggtaacaacctgatgcacggtagtgcggttatttataaataa
>YPO0224|3.673585962001509
atgtctcgtgttgcaaaagcacccgtcgtcattcctgccggcgtagaggtaaaactcaacggtcaggttatttcgattaagggtaagaacggcgagctgactcgtaccgtccatagtgctgttgaagttaagcaagaagaaaatacattgactttcgctccacgcgaaggcgctgtagacggttgggcccaagcgggtaccactcgtgcactacttaactcaatggtcattggtgttaccgaaggcttcactaagaagcttcaactggtaggcgtaggctaccgtgccgcagttaaaggcaacgtggtgaatttagctttaggcttctctcacccagttgaccatgaattgccggctggcatcactgccgagtgcccgacccaaactgaaatcgtgctgaaaggcgctgataagcaggtgattggtcaggttgcagcagatttgcgtgcctaccgtcgtcctgagccttataaaggcaagggtgtccgttacgccgacgaagtcgtgcgtaccaaagaggctaagaagaagtaa
>YPO1846|3.66782368981761
atgagcttttcaattgtacgtcgccgcattgttctgggcatggtggcggtcgcactggcaaccggcttgaacgtgaagtcttacgctgctggtgacctgttggagcaggttaaacaacgcggcaccctgattgttgggttagaggggacttatccgccgttcagttttcagggcgaggatggcaaactcactggttttgaagtggattttgccaacgcattggctgaacacatgggggtcaaagctaaaatcacgccaaccaaatgggatgggatgctggcctcgctggagtctaaacgtattgatgtggccattaaccaggtcactatctcagatgaacgtaagaaaaaatatgacttctcaacaccttataccgtttctggtattcaagtactgaccaaaaaaggtaacgaaggccagtttactaagccagaagatttacagggtaagaaggttggcgtgggtttaggcagtaactatgagcagtggttacgtgaaaacctgaaagacgttgatattcgcacctatgatgatgacccaacgaaatatcaggatctgcgtgttggccgtaccgacgccattttggttgaccgcttagcggcattggatttggtgaagaaaactaacgatgcactggcggtggctggccccgcgtttgcacgccaagaatcgggtgtggcgatgcgcaaaaataaccctgaattgttagccgcagtcaataatgctattgctgagatgcaaaaagacggcacgctagccaagatctctgagaaatactttggtgcggacgtgactcaataa
>YPO2896|3.666844897172026
atgaccgaatcaaaagtaaagacaccgatctatctggattatgcagcaacgacgccagtagatccgcgtgtcgctgaaaaaatgatgcagtatctcactctggacggtatcttcggtaacccagcctcacgttcgcataagtttggttggcaggcagaagaagctgttgatattgcacgtaatgacgtcgccgcattggtgggtgcagaccctcgtgagatcgtcttcacctccggtgcgaccgagtctgataacctcgccattaaaggtgctgctaatttctatcagaagaaaggcaagcacatcatcacttgtaaaaccgaacataaagcagtgttggatagctgtcgccaattggagcgtgaaggcttcgaagtgacttatctggcaccgcagcctaacggtattatcgatctgaaacagcttgaagcgacaatgcgtgaagacaccattttggtttctatcatgcatgtgaataatgagatcggcgtggtacaggatatcgctgaaatcggcgaaatgtgccgtagccgcgggatcattttccacgttgatgctacacaaagcgtcggtaaattacctattgatctgagcaaactgaaagtcgatttgatgtccttctctgcccataaagtttatggcccgatgggcattggcgcactgtttgttcgccgtaaaccccgtattcgtattgaagcacagcagcacggcggtggtcatgagcgcggtatgcgttcaggcaccttgcctgtgcaccaaatcgttgggatgggtgaagcttaccgcattgccaaagaagagatggaaagcgaagctgcacgtctgcgttcactgcgtttgcgtttgtggaacggcatcaaagatatcgaagaagtttacctgaacggctcattagagaatggcgctcctggcattctgaacgtcagcttcaactatgttgaaggtgagtcgttgatcatggcactgaaagatttggctgtctcatcaggttcagcctgtacctctgcgagtttggagccttcttacgtgttgcgtgcgttggggatgaacgacgaactggctcacagttcaattcgtttctctctggggcgtttcaccacagaagaagagatcgactacgccattgcgctggtacataaatccattggtcgtctgcgtgatttatccccattgtgggatatgttcaagcagggcgtggatatcagcagcattgaatggtcccatcattaa
>YPO3537|3.6656000508995144
atggcacgttatttccgtcgtcgcaagttctgccgttttaccgcggaaggcgttgtagagattgattataaagatatcgctacgctgaaaaactatatcactgaaagtggtaaaattgtcccgagccgtattaccggtactcgtgcaaaataccagcgtcagctcgcccgttgtatcaagcgcgcacgctacctgtctttgttgccgtacactgatcgtcatcagtaa
>YPO2566|3.653414859069812
atgtcgagtaagctagtactggttcttaactgcggtagctcctccctgaaatttgcaatcatcgatgcgaccaacggtgaagagcatatttctggtttagccgaatgtttccatctgccagaagcccgtatcaaatggaaagttgacggcggtaagcaggaagcagcattgggtgctggtgcagcacacagcgaagcactgaattttattgttaatactattttggcacaaaaaccagcgctttctgctcagttgacggccatcggtcaccgtatcgttcacggcggcgagaaattcacttcgtcagttatcgttaccgaagatgttattcagggtatcaaagattctatcccgtttgcaccactacacaaccctgcccacttgatcggtattgctgaagccttgaaatccttccctaatctggcggataaaaatgtggccgtctttgacaccgcgttccatcagaccatgccggaagagtcttatctctatgctctgccgtacagcctgtataaagatcacggtatccgccgctatggcgcacacggtaccagccacttctatgttagccaagaagccgccaagatcttgaacaagccgttggaagaactgaacgtgattacctgccatttgggcaacggtggttcagtaaccgcagtgcgtaacggtaaatgtgtcgatacgtcaatggggctaacgccactggaaggtctggtgatggggacccgcagtggtgatctcgatcccgctattatcttccatctgcatgatgctatgggcatgagcgttgatcaaatcaacacgttgctgaccaaagagtcaggcctgttggggctgactgaagtcaccagcgactgccgttatgttgaagataactacgccaccaaagctgacgcgaaacgtgcgatggatgtgttctgtcaccgtttggcaaaatatatcggttcctataccgcgctgatggatggtcgtctggatgcggtcgtcttcaccggtggtattggtgaaaatgctgccatggtccgtgaactgacgctggacaaattgggcctgctgggctttgagattgaccacgaacgtaacatggcagcacgctttggcaagtcaggtaccatcaccaaagatagcagccgtctggctctggttatcccaaccaacgaagagttggttatcgcgcaagacgcagcccgtctgactgcgtaa
>YPO0570|3.6519106772793672
atgccacaagataaaacctctgaacatttacgtgctgaacttaaatcattggcagatacgttggaagaagtgttgcagtcttcaaccgataaaccaaaagctgagttggataagctccgtgctaaggcagaaagcgcattgaaagatacccgagttcgtctgagcgaaacgagtgataaaattgcagcccaaaccaaagagatcgcagataaagcggataactacgtacatgacaatccatggactggcgtaggtatcggtgctgctgttggcgtggtgttaggcgttctgttgtctcgccgttaa
>YPO2883|3.635396020643614
atggctttagaacgtactttctcgattatcaaaccaaatgctgttgccaataacgacatcggtgccatttatgcgcgttttgaacgtgctggtttcaaaatcatcgccgcaaagatgttgcacctgaccaaagaacaggccgaaggtttttacgctgagcataaaggccgcccgttctttgatggtttggttgaatttatgacctctggccccattatggttcaggttctggaaggcgaaaatgcggtacagcgccatcgcgatattatgggggcgactaacccagataacgcactagccggtacgctacgtgctgatttttctgacagtttcaccgcgaatgcggtacatggctctgatgctgttgaatctgctcaacgcgaaatcgcgtatttctttgcggcagatgaaatttttccccgtagctaa
>YPO0200|3.6284174604333073
atggcaacgattaaccagctggttcgcaagccacgcagcatgaaggttgctaaaagcaacgttcctgcgttggaagcatgcccgcagaaacgtggtgtatgtacccgcgtatatacaaccactccgaaaaaacctaactccgcactgcgtaaagtttgccgtgtgcgtttgactaacggttttgaagtcacctcttacattggtggtgaaggtcataacctacaggaacactccgtgatcctgatccgtggcggtcgtgttaaagacttgccaggtgtgcgttaccacaccgttcgcggcgcgcttgactgctcaggtgttaaagaccgtaagcaatcacgttctaagtacggcgtgaagaagccaaaggcttaa
>YPO4117|3.626623588584971
atgaaactgatgcgtaccaccgtagccagcattgtggcagcgactttatctatgactgctgtatccgcgttcgctgctgcaagcctgacaggtgcaggtgcgacattccccgcaccggtgtatgccaagtgggcagattcttatcagaaagaaacaggtaacaaaattaactatcaaggtatcggttcttccggtggcgtgaagcaaattattgccaatactgttgattttggtgcttctgatgcgccattaacagatgaaaaactggctactgaaggtttgttccaattcccgaccgtgattggcggtgtggtgttagccgtgaatattcctggcattaaatccggtgagctgacattagacggtaaaacgctgggtgatatctatctgggcactgtgaaaaagtggaatgatcctgcgattgttaagttgaacccaggcgttaaattaccggatcaaaatattgctgttgtacgtcgtgctgacggctcgggtacctcatttgttttcaccagctacttggctaaagtgaacgcagaatggaaagagaaagtcggggctggctctaccgtgaactggccaaccggtttaggtggtaaaggtaacgacggtatcgctgcttttgttcagcgcctgcctggctcaattggctatgtagaatatgcttacgcgaaacaaaataatttggcttacactaaactgatttcagcagatgggaagcccgttagcccaactgagcacagctttagctctgcagcaaaaggtgtggactggagcaaatcatttgctcaagacttaaccaatcaaaaaggtgatgatgtttggccaattacctcaacgaccttcatcttagtgcataaagaacagaagaatgctgctaatggcacagaagtattgaaattctttgactggggttacacacacggcgctaaacaagctaacgaactggattatgcaacattacccgcggaagttgttgaacaagtacgtgcagcttggaaaactcagattaaagatagcagcggcaagccaatcttctga
>YPO2342|3.625259038281384
atgacacagaccgtacatttccaaggcaatccagtttctgtcgcaggtaaactgccacaaattggtgataaagcgaaagacttcactttggtagcaaaagatttatctgacgttgccctgagcagttttgctggtaaacgcaaagtcctgaatatcttcccaagtattgataccggcgtttgcgccgcctcggtacgtaagttcaatcaactggctggcgaacttgagaacaccgtagtgctttgtatctcctctgacctgccctttgctcaatcacgtttttgcggggctgaaggtctgagcaacgtcatcacgctgtcaactctgcgcggcgctgattttaaacaagcttacggtgtagcaattactgaaggccctctggcaggtttgaccgcacgcgcggttgtcgttctggatggccaggacaacgtcatctacagcgaattggttaacgaaatcactaccgaaccaaactacgatgccgcgctggctgcactgaaataa
>YPO0105|3.6060203811710596
atgtctgaaatgaccccacgcgaaatagttagcgaacttgatagccatatcatcggccaagacaaagccaagcgtgcggtggctatcgccctgcgtaaccgctggcgtcgtatgcagcttaacgaagagctgcgccacgaagtgacacctaaaaatattctgatgatcgggccaaccggtgtgggtaaaactgaaattgcccgccgtctggctaaattggccaatgccccgttcatcaaagttgaagccacaaaattcaccgaagtgggttatgttggtaaagaagtggattctatcattcgcgatctaaccgatgcagccgtaaaaatggttcgccatcagtctatcgagaaaatgcgctatcgggcggaagagttggccgaagaacgcattttggatgtgctcatcccacccgccaaaaacaactggggcgtaccggatgaatcacaggagccttctgccacccgtcagactttccgtaagaagctgcgtgaaggccaactggatgataaagagattgagatagatctggctgcggccccgatgggagttgaaattatggcacctcctggcatggaagagatgaccaatcagctacaatccatgttccagaatattgctggccagaaacagaaaccgcgcaaaatcaaaatcaaagaagcacttaagctactgattgaagaagaagcagcaaaactggttaatccagaagagctgaaacagcaagcgattgatgcggttgaacaacacggtatcgtgtttattgatgagatcgataaaatctgtaaacgcggccagacttccggcccagatgtctcccgtgaaggggtacagcgtgacttactgccactggttgaaggttgtaccgtctcaaccaagcacggtatggtgaagactgaccatattctgtttattgcatctggcgcattccaggtttccagtccatcagacttgatcccggagttgcaaggccgtttgccaatccgcgtagagttacaagcgctgacaacagatgactttgaacgcatcttgaccgagccaagtgcttcattaaccgaacagtataaagcgctgatggcgaccgaaggcgttaccatcgagtttactcgcgagggtatccgtaaaattgctgaagcggcatggcaggtgaacgaacgtaccgaaaatattggtgcccgccgtttacacacagtgttagagcgtctgatggaagatatttcctatgacgccagcgaaagcagtggtcaatctatcactattgacgcggaatacgttggtaagcacttagatgagctggttgcggatgaagacttgagccgttttatcctataa
>YPO3059|3.5848523013072717
atgcaaaagctagctgagttgtatcgtgggaaggcgaaaaccgtctataccaccgaaaatcctgacctactggtattggagttccgtaacgatacgtcagcactggatggtcagcgcattgagcagttcgatcgtaaaggtatggttaataataagtttaaccatttcattatgacgaaattggaagaggcgggtattcctacccaaatggaacgcctgctgtcagataccgaagtactggtgaaaaaactggagatgatcccggttgagtgcgttattcgtaaccgtgctgcaggttctttagtcaagcgtctggggatcgaagaaggtttgtcactgaatccaccgttgtttgacctctttttgaaaaatgacgcaatgcatgacccgatggttaatgagtcctactgtaaaacctttggttgggcgacagaagcgcaattggcccgaatgaaagaactgagctatttggcgaatgatgtgctgagcaaattgtttgatgatgccggtttaattctggtggatttcaaacttgagttcggtctgtttaacggtgaagtggtattaggggatgaattctctcctgatggtagccgtctgtgggataagaaaaccctgaacaagatggataaagaccgttatcgccagagcctgggcggtttgattgaagcctacgaagaagttgcgcaccgtatcggcgtaaaattagactaa
>YPO1570|3.5834969604871656
atgacaactattcttaaacaccttcctattaatcagcgtgttggtattgctttttccggtggcctggacaccagtgcggcactgctgtggatgcaaaaaaaaggcgccattccttacgcttataccgctaatctgggtcagcctgatgaagaagattacgaggccatcccgcgtaaagcgatggaatacggcgcggaaaaagcccgtctgatcgattgccgtaagcagttggtggcagaaggtatcgccgctattcaatgtggcgcattccataacaccacggcgggtgtcacttatttcaacaccaccccactgggccgtgcggtaaccggcaccatgctggtggcagccatgaaagaagatgatgtaaatatctggggtgacggtagcacttataaaggtaacgatatcgagcgcttctatcgttacggtctgctgaccaacgctgagctgaaaatttacaaaccgtggctggatactgatttcatcgatgaattgggcggccgccatgagatgtcagaatttatgatccaatccggtttcgactacaaaatgtcaaccgagaaagcctactcgaccgactccaatatgttgggtgccacccacgaggccaaggatctggagttcctcaattccagcgttaaaatcgttaacccgattatgggcgtgaaattctgggacgaaaatgtggtggtgaaggccgaagaagtcactgtccgttttgaacgtggttacccggtcgcgctaaatggtgttgtctttgacgatagcgttgagctgatgatggaggctaaccgcatcggtggccgtcacggtctgggtatgagtgatcagattgaaaaccgtatcatcgaagccaaaagccgtggcatctatgaagcccctgggatggcgctgttgcatatcgcctatgagcgcttgctaacaggtattcacaatgaagataccattgagcaatatcatgctaatgggcgggtactgggtcgtctgctatatcaaggccgttggtttgatccacaagcgctgatgctgcgtgactccattcagcgttgggttgccagcgagataaccggtgaagtgacgctggagctgcgtcgtggcaatgattactccatcctgaataccgtgtctgacaatctgacttacaaaccagaacgtttgaccatggagaaaggtgattccgtgttctcaccagatgatcgtatcggccaactgacgatgcgtaatctggacatcaccgatacccgcgagaagttattcaactatgttgagacggggctgttaacctcttctgcggcgacggggttaccacaagtggataacaataatctgtcgtcagggcgtgggttgcaggataagcgtcagtaa
>YPO0296|3.5775035739900227
atgagctttttcaataaagtgaaaaatgccatcagtgccgggcgcaccgaactgaccaatcaggttggccgctttaaaaaccgtaaattcatggaaggcactgtcgccgtctgcgcgcatatctcaatggcgagtaatggcgcgggtccggaagaaaaacaaaagatgatcatgttcatcaagcagtcgcctgaattaagcgtcttcgataccaatgaagtgatcgagttctttaacaaactggttaccagctatgaatttgatgctgacattggcaagggcgaggcgatgaagtacatcatggcgctcaaaagtcagccagaagcggcacagcttgctttgcgtgttggtattgctgttgcgaaaagcgacggtgtttttgatgaaatggaagaagccgcagcacgtgaaatttgcgtgacgttaggttttgtccctgctgattttcaactgtaa
>YPO3121|3.57273932844595
atgtttggtaaaggcggtattggcaatttaatgaaacaagcccagcagatgcaggaaaaaatgcagcagatgcaggaagaagtcgccaaattagaagttaccggtgaatctggcgcgggcttggtaaaagtgacaattaatggggcgcataactgccgccgggttgagatcgaccctagcctgttagttgaagatgataaagagatgctggaagacttgattgctgccgcattaaatgacgctgctcgtcgtattgatgaaacgcaaaaagagaaaatggcctctgtatccaatgggatgcaattgccaccaggctttaagatgccgttctga
>YPO2899|3.566126109112187
atgcatccgatgctgactatcgccatacgcgctgcgcgtaaggccggtaacctgattgccaaaaattatgaaaccccggacgctgtcgaagcgagccagaaaggcagtaatgactttgttactaacgttgaccgcgatgcagagcatctgatcattgacgttatccgtaaatcttacccaaaacacactattattagtgaagaatgcggtgagttggtcggcgaagatgatgatgtacaatgggttattgatccactggatggcactaccaacttcatcaaacgcctccctcactttgcagtctctattgccgtgcgcattaaaggccggacagaagtcgccgtggtttacgatccaatgcgtaacgaactgttcaccgccagccgtggtcaaggcgcccagttaaatggttatcgtctgcgtggtaccaacgctaaagatttagatggcactattctggctaccggtttcccattcaaagtgaagcaacacgcccctgcttatattcgcgtcgtcggtaagctatttgagcagtgtgcagatttccgtcgcaccggttcagccgcattggatctggcttatgtcgcagcaggccgtgttgatggcttctttgagattgggttgaaaccgtgggatttcgcaggtggcgagctattggttcgtgagtctggtggtatcgtgactgactttgccggcggccataaccatttcagctctggcaatatcgtggccggtaatccacgtattgttaaatctatcgttcaagccatgagcaacgaaatcagtgatgcgttaaagcgttaa
>YPO3714|3.5636244060558226
atgactcgcagcttcacgaaatccggcattggtaagaccgcacgtgttttggctctttcggcgttaaccacgctggtgctctcttcctctgcttttgccaaaattgaagaaggtaaactggttatctggatcaatggcgataaaggttataacggattggcagaggtcggtaagaaatttgagaaagataccggcatcaaagtgaccatcgagcatccagataaattggaagaaaaattcccacaagtcgccgcaaccggtgatggcccggacattatcttctgggcccatgaccgttttggtggctatgcacaatcaggtttactggctgaactgaccccatcgaaagccttccaggaaaaattgttcccattcacttgggatgccgttcgctttaatggcaagctgattggttaccctgttgcagtcgaagcgctgtcactgatttacaacaaagatctggtgaaagaagcaccaaaaacgtgggaagagatccctgcactggataaaacactgcgtgctaatggcaaaagcgccattatgtggaacctacaagaaccgtacttcacttggcccgttatcgccgctgatggcggttatgcattcaagtttgaaaacggggtttatgatgcgaagaacgtgggcgtaaataatgcgggcgcccaagctggcctacaatttattgtcgatctcgttaagaataagcacatcaatgccgatactgattactccatcgcagaagcagcctttaataaaggtgaaaccgcgatgaccattaatggcccatgggcatggtccaatatcgataagagtaaaattaattacggcgtaaccctgctgccaaccttccatggccagccatctaaaccctttgtcggtgtactgaccgccggtattaacgcagcgagtccaaataaagaactggcaacggaattcctggaaaactatctgatcaccgaccaaggcctggctgaggtcaacaaagataaaccactgggtgccgtagcgctgaaatcattccaggagcaactggcaaaagatccgcggattgcagcaacaatggataacgccaccaacggcgaaatcatgccaaacattccgcaaatggcagccttctggtatgccacccgtagtgcggtactgaacgccatcactgggcgtcaaaccgttgaagcggcactgaacgatgcggcaacccgtatcacgaagtaa
>YPO0564|3.5602459567165714
atgctaattaaattattaaccaaagtttttggtagccgtaacgatcgtactctgcgccgcatgcaaaaagtagttgatgtcatcaaccgcatggaacctgatattgaaaaactgacagacaccgaattgcgcgctaaaacggatgagttccgtgagcgtttagcgaaaggtgaagtgttggaaaacttaattcctgaagcctttgcggtcgttcgtgaagcgagtaagcgtgtgttcggtatgcgtcacttcgacgtgcaactgctgggtgggatggttctgaatgagcgttgtatcgcagaaatgcgtacaggtgaaggtaaaaccttgaccgcaaccctgcctgcttacctgaatgcgttgagtggccgtggcgtgcatgtggttaccgtcaacgactatttggctcaacgtgacgccgaaaataaccgccccttgtttgagtttttggggctgagcattggtatcaatttaccgaatatgactgcgccagccaaacgcgcagcctatgccgctgatatcacttacggtaccaataacgaattcggtttcgactatttacgcgataatatggcgttcagtcctgaagagcgtgtgcagcgtcaacttcactatgcgttagtcgatgaagtcgactccatcctgattgatgaagctcggaccccgctgattatctccggccccgccgaagacagttccgaaatgtatattcgggttaacaaactgattccaaaactgattcgtcaggaaaaagaagactcggacagcttccagggggaaggtcacttctcggtagatgagaaatcacgtcaggttcatttgactgagcgcggtctgattctgattgaacagatgttggttgaagcgggcatcatggatgaaggcgaatcactgtattcgcctgctaacattatgttgatgcaccatgtcacggccgccttgcgtgctcatgtgctgtttacccgtgacgttgactatatcgtgaaagacggtgaagtgattattgttgacgaacatactggtcgtacgatgcaaggtcgccgctggtctgatggtttgcatcaggcggttgaagcgaaggaaggcgtggaaatccagaatgaaaaccagacactggcttctatcactttccagaactatttccgtctctatgaaaaactggctgggatgacgggtaccgcagataccgaagcatttgaattcagctcaatttacaagttagatacgattgtcgttccgactaaccgtcctatgatccgtaaggatttggctgatctggtctatatgaccgagcaggaaaagatcggcgcgattatcgaggatatccgcgaacgtacagcgaacggccagccagtgttggtcgggaccatctcgattgaaaaatccgaggttgtctctgcggagttaaccaaagccggtattgaacacaaagtgttgaacgctaaattccatgccatggaagcagagattgtttctcaggccggtcagccaggggcggtaaccatcgccacaaacatggcgggtcgtggtactgacattgtgctcggtgggagctggcagagcgagattgctgcgctggaagatccaactgaagagcaaattgcggcaattaaagccgcttggcagattcgccatgatgcagtattggcatcgggtggtttacacatcattggtaccgagcgccatgagtcacgccgtatcgataaccagttacgtggccgtgcgggtcgtcagggtgatgcgggttcttcacgcttctacttgtcaatggaagatgccttgatgcgtatttttgcctctgaccgtgtgtctggcatgatgcgtaaattgggtatgaagccaggtgaggcgattgaacatccatgggtgaccaaggccattgctaacgcacaacgtaaagttgaaagccgtaacttcgatattcgtaagcaactacttgaatatgatgacgtagcaaatgatcagcgtcgggctatctacagccagcgtaatgaactgctggatgtgtctgatgtcagcgaaaccatcaatagtattcgcgaagatgtcttcaaaaccaccattgacagctacattccgacccagtcactggaggaaatgtgggatatcgaaggcctggaacagcgcctgaaaaatgattttgacttagatatgccaattgctaaatggctggaagatgagccacaactgcatgaggaaaccttgcgtgaacgtattcttcagcaagctattgagacttatcaacgcaaagaggaagttgttggcattgaaatgatgcgtaacttcgagaaaggcgtgatgctgcaaacgctcgattccttatggaaagagcatttggctgcaatggattacctgcgtcagggtatccacttacgtggctatgcgcagaaagatcctaagcaggaatataagcgtgaatccttcgccatgttcgccgcaatgctggaatcactgaaatatgaagtgattagcgttctgagcaaagtacaagtgcggatgccggaagaggtcgaagcgctggaggtgcaacgccgcgaagaagcagagcgtttggctagacagcagcaactgagccatcagactgacaacagtgcattgatgtcagaagaagaggtaaaagttgctaacagccttgagcgtaaagtggggcgtaatgatccgtgcccatgtggttcgggtaagaaatataaacagtgtcatggccgcttgcagtaa
>YPO3658|3.5511798562493975
atgcttgataaaatcgtaatcgctaaccgcggtgagattgcgctgcggatcctacgggcttgtaaggagctggggatcaagactgtcgccgttcactctgttgcggatcgtgacctgaaacacgtattactggctgacgagactgtttgtatcggtcctgcgccttcagttaaaagctatctgaacatcccggcaatcatttcggctgctgagatcaccggcgcagtggctgttcaccccggctatggtttcctgtctgaaaatgctgattttgccgaacaggtagagcgttccggtttcattttcattggcccacgagccgaaaccattcgcctgatgggcgataaagtttccgctattagcgcaatgaaaaaagccggtgtgccatgcgtacccggttctgatggcccattaagcgacgataccaccaagaacaaagcctttgccaaacgtatcggttatccggtcattatcaaggcatctggcggcggcggtggccgtggtatgcgtgtggttcgtcacgacaaagatctggaagaatccattaacatgacccgtgcggaagcgaaagctgctttcaataacgacatggtttatatggagaaataccttgagaacccgcgccatatcgaggttcagattttggctgatggtcagggtaatgctatctatctggccgaacgcgattgctctatgcagcgccgccaccagaaagtggttgaagaagcacctgcaccaggtatcaccagcgaaatgcgccgttatatcggtgagcgctgcgcgaaagcctgtatggaaatcggttatcgcggtgcaggtacctttgagttcttgtatgaaaacggtgagttctatttcattgaaatgaacacccgtattcaagttgaacacacggttaccgaaatgatcaccggtattgatttgatcaaagagcagctccgtatcgcggctggccaacctctctccatcaaacaagatgaagtgaaagtgcatggccacgctgttgaatgccgtattaacgccgaagatccaaataccttcctgccaagtccgggtaaaattacccgcttccatgcaccgggcggtttcggtgttcgttgggaatctcatatttacgcaggctatactgtgcctccgtattatgattccatgattggtaagctgatcacttacggtgaaaaccgtgacgtggcgattgctcgtatgaaaaatgccttggcagagctcattatcgatggcatcaaaaccaacgttgagttacagcaacgcattatgaatgacgaaaacttccagcacggtgggactaatatccactatctggagaaaaaactcgggttgcaagaaacctga
>YPO2994|3.5430961445215288
atgatttcaggcattttagtatcaccgggtatcgcttttggtaaagcacttctactgaaagaagatgagattgtcatcaaccggaaaaagatctctgctgaccaagtggagcaggaagtcgagcgtttcaaagctgggcgcgccaaagcggctgaacagttagaagcgattaagaccaaagctggcgtaagcctaggcgaagagaaagctgccatcttcgaagggcatatcatgctgttggaagacgaagagcttgagcaggaaatcatagccctcatcaaagatgagcatgcctctgctgatgcagccgcttattctgtcattgaaggccaggcaaaagccctggaagaattagatgacgaatacctaaaagaacgcgctgctgacgtacgtgacatcggtaaacgcctgctgaaaaatattctcggtctgaacattgttgatctgagtgcgattcaggatgaagttattctggttgctaccgatttgacgccgtcagaaaccgcacagcttaatttggataaagtgttagggttcatcaccgatattggtggccgtacctctcacacctcaattatggctcgctctcttgaattacctgccatcgttggtaccagtaatgtgaccaagcaggtcaagaatgatgattacttgatcctcgatgcagttaacaacaaagtttatttgaatccaactgccgatgtgatcgagcagttaaaagcggtgaaaaaccagtacatcaccgaaaaaaatgaactggctaaattgaaagacctgccagctatcacccttgatggtcatcaggttgaagtggttgccaacattggtacagtgcgtgatatcgccggtgctgagcgtaatggcgctgaaggtgttggtctgtatcgtaccgaattcctgttcatggaccgcgactctctgcctacagaagaagagcagttccaggcttataaagcggtagcagaggccatgggttctcaggcagttatcgtccgtacaatggacatcggtggtgacaaagatctgccgtatatgaacttgccgaaagaagaaaacccattcctgggctggcgtgctattcgtatcgctatggatcgcaaagaaattctgcacgcacagctgcgggcaatcttgcgagcgtcggcgtttggtaagttgcgtatcatgttcccgatgattatttcggtcgaagaagtacgtgaactgaaagcagaacttgaactgctgaaaagccagctacgtgaagaaaataaggcctttgatgaaactatcgaggtcggtgtaatggttgaaacacctgcggcggcggttatcgctcgccatttagctaaagaagttgacttctttagtattgggacaaacgatctaactcagtatactctggcagtagatcgtggcaatgagctgatttctcatctctataatccgatgtcgccatcggtattgggcctgatcaaacaggttattgatgcatctcacgctgaaggtaagtggaccggtatgtgcggtgaacttgctggcgatgaacgtgctacactgttgctattgggcatggggctggatgaattcagcatgagtgcaatttcgatcccacgcatcaagaaaattatccgtaatacgaatttcgaagatgtgaaggtgttggcagagcaggcactggctcagccaacagcgaaggaattgatggatttggttaccacattcatcgaagagaaaacgctctgctaa
>YPO2759|3.5399897464280876
atgtctaacttcaagaaaagtgtattagttgctgctgtattgtctctttctgccttcgctgctaatgctgctgaccaaggtaagggtaaagtgacttttaccggttctatcattgaagcaccttgttcaattacttccgaagcggctgatcaggttgttgaactgggccaaatttctactacatcactggctaacatgggctcttctgaaccacgtagtttcagcattggtctggagaaatgtgatgtggctacgatgaagaatgtgtctgtcacctttgatggtacacccgatggtgtggatgctgagatgttgaaactgattggtttggctgatggtgcaggtattgtgatcaccgatgaagcgggtgcgacaattaaacgtggtgtggcgtcggtgggcaagaccctggatcagggcagtaacagcttgaaattctctgcttacctgaaaggtaccagtgcagatgaaggtagtgtagtccccggcgaattcagcagcgtagctaactttaccctcgcttataattaa
>YPO2323|3.536072441390251
atgagtaaagtactggtcctgaaatcaagcatcttggcaacctcttcacaatctaaccagttagctgacttctttgttgagcaatggcaagccgcccatgcaggtgatcaaattactgtccgtgatttggccgctcaacctatccccgtattagatggcgaactcgtcggtgcactgcgcccttcaggtacagcattaacaccgcgtcaacaagaggcgttggctctttctgatgaactgattgctgaattgcaggcgaatgacgtcatcgtgatagcggcacctatgtacaacttcaacatcccgacgcagttgaaaaactatttcgacatgattgcccgtgcaggcgttactttccgttataccgagaaaggccctgaaggcttggtaacaggtaaacgcgcgattattctgaccagccgtggtggcattcataaagataccccaaccgatctggttgtcccttatctgcgtctgttcctgggctttattggtatcaccgatgttgagttcgtgttcgccgaaggtattgcttatggcccagaagtcgcgaccaaagcacaagccgacgccaaaacattattggctcaggtagtggctgcttaa
>YPO3752|3.5278582148131634
atgtctgaagcacccaaaaagcgttggtacgtcgttcaggcgttttccggttttgaaggccgtgtagcacaatcgctacgtgagcatatcaagttacatgacatggaagagctgtttggcgaagtcatggttccaacggaagaagtcgtagagattcgtggcggtcaacgccgtaaaagtgaacgcaaattcttcccaggctatgtgctggtccagatggtcatgaatgatgccagctggcacttagtacgtagcgtgccacgtgtaatgggctttatcggtggtacatccgatcgcccggcaccaatcagtgataaagaagttgatgcgattatgaatcgtcttcagcaagtgggtgataagccacgtccgaaaacactgtttgaaccaggcgaattggttcgtgttagcgatggtccgtttgcagacttcaacggtgttgttgaagaggtggactacgagaagagccgcttgaaagtatccgtttctatttttggccgtgcgacaccggttgaattggatttcagtcaggtagaaaaaggctga
>YPO1115|3.5274750191845
atgaatttacacgaatatcaggcaaaacaactgtttgctcggtatggcatgccagctccaactggctacgcctgtaccactccgcgtgaagcagaagaagccgcatctaaaattggtgcaggcccgtgggtggttaaatgtcaggttcatgcgggcggccgcggtaaagcggggggcgtaaaactggttaacagcaaagaagatattcgtgctttcgctgaacagtggctaggtaaaaaactggtcacttaccaaacagatgccaacggacagccggtgcatcagatcttggttgaagcagccacggatattgataaagaactgtatctgggggcggttatcgatcgcagctctcgccgtgtggtctttatggcatccactgaaggtggtgttgaaattgaaaaagtcgccgaagagacacctgaactgatccataaaatcgcattagatccattgaccggaccacagccttaccaagggcgtgagctggcatttaaattgggcttgaccggtaaacaagtcggtcagttcaccaagatctttatggggctggcaacactgttcctggaacgtgacctggcgatggtagagattaacccgttggtggtcactaagcagggcgatctgatttgtctggatggtaagctcggtgccgatggcaatgccttgttccgtcagccggaactgcgtgaaatgcgcgatccaagccaagaagatgctcgcgaagcacatgctgcccagtgggaactgaactatgtggcgttagatggcaacatcggttgcatggtaaacggtgccggtttggcgatgggaaccatggacatcgtgaaacttcatggtggcgaacccgctaacttccttgatgtgggcggtggtgcaacaaaagagcgcgtgaccgaagcgttcaaaatcattctgtctgacgataaagtgaaagcggtttttgttaatatcttcggcggtatcgtgcgttgtgacctcattgctgacggcatcattggtgcagttgaagaagtgggcgttaacgtacccgttgttgttcgtctcgaaggtaataatgcagagctgggtgccaagaaactggcagacagcggtttgaatatcattgctgcgaccagcctgacagatgcggctcagcaagttgtagcggcagtgggggctaaataa
>YPO0926|3.5268454073408857
atgtcctctcgtaaagagcttgccaacgctatccgcgcactaagcatggatgccgtgcaaaaagcgaagtccggccatcccggagccccgatgggtatggcagatattgccgaagtcctgtggcgtgattatctgaaccataatccaactaacccacactgggctgatcgtgaccgtttcgtcctgtcaaatggtcacggctccatgttgatttatagcctgttgcatctcacaggttatgacctgccgatggaagagctaaaaaatttccgccaactgcactctaaaacgcctggccaccctgaatatggttataccgctggtgtagaaaccaccactgggccattggggcaaggcattgccaatgctgttggttttgctatcgcagaacgcacgctgggggcgcagtttaaccgcccaggtcacgacattgtcgatcaccatacctacgcctttatgggcgatggttgcatgatggaagggatctctcacgaggtttgctctctggccggtacgatgaagctgggcaaactgacggctttctatgatgacaacggtatttctatcgatggtcatgttgaaggctggttcactgatgacacggcggcccgtttcgaagcctacggctggcatgtggtacggggtgttgatggccataacgcggactctattaaagcagctatcgaagaagcacataaggttaccgacaagccttcattgttgatgtgcaaaacgattattggttttggctcaccaaacaaagctggaacccatgattcccatggtgcgccattaggtgaagcggaagtggcagcaacccgtgaagcattaggttggaaatacccggcatttgaaatcccacaagatatctatgcggcatgggatgccaaagaagcgggcaaagccaaagaagcggcctggaacgagaagttcgctgcgtatgccaaggcttatccagaactggcggctgaattcaaacgtcgtgtcagcggtgaattaccggctaactgggccgttgaatccaagaaattcatcgaacaattgcaagccaatccagcaaatattgccagccgcaaagcctcacaaaatgcgctggaagccttcggtaaagtgttacctgagttcctgggcggttctgctgacctggcaccgagtaacctgactatctggtctggctctaaatccttgagcgacgatctggctggtaactacattcactacggtgtccgtgaatttggtatgtctgccatcatgaacggtattgccctgcacggcggtttcatcccttacggcgcaaccttcctgatgtttgtggaatatgcccgtaacgcagtgcgcatggcggcactgatgaaaatccgtagcgtgttcgtttatacccatgactctattggtctgggcgaagatggcccaacccatcagcctgttgaacagatggccagcctgcgtgttaccccgaatatgagtacctggcgtccttgtgatcaggtcgaatctgcagtggcatggcagtatgcgctggaacgtaaagatggcccaagcgcactgatcttctcccgacagaatctggcacagcagccacgtactgcggagcagctagccaatatcgccaaaggcgggtatgtgctgaaggattgtgcaggccagcctgaactgatcctgattgctaccggctctgaagtggagttagcagttgctgcggctgatcaactgacggccactggccgtaaagtccgcgttgtctctatgccatcaactgatgcattcgataaacaagatgcggcttaccgtgagtcagtattgccatctgcggttagcgcacgtgttgccgtagaagcgggtattgcggattattggtacaaatacgttggcctgaatggcgcggttgtcggtatgaccacgtttggtgaatcagcgccagctgaattgctgttcaaagagtttggtttcaccgtggaaaacgtggtggcgaaagctcaggcgctgctgaagtaa
>YPO4071|3.525339577737022
atgactcaacagactttcctggtggaaatcggcacggaagagctgccgccgaaggctcttcgttctctggccgaatcttttgccgctaattttacggctgaactggataacgctaatttgtctcacggtgaggtgagttggtacgccgcgccgcgccgtctggcagtaaaagtggccaatttaagtgcggctcaggctgatcgtgaagtcgaaaagcgcggcccggccattgcgcaagcgtttgatgctgaaggtaaacctagcaaagccgctgaaggttgggcgcgtggttgtggtattacagtcgatcaggcggagcgtctggtgacggataaaggcgagtggctgctgtaccgtgcccatgtcaaagggcaacccgcccagttattgctggcaggcatggttaatactgcgctgagtaagttgccaattccaaagctgatgcgttggggtgataaagaaactcaattcgtccgtccggtgcataccgtgaccctgctcttggggactgaagttattcctggcaccgtgctgggtatcaattcagatcgggtgatccgtggccatcgctttatgggtgaagcggaattcacgatcgacagtgctgaccaatatccacagattctgctggagcgtggcaaggtcattgctgattatgaattgcgtaaatcaatcattaagcgtgatgcagaacaggcagcgcaacagattggcggtgttgctgatctgagtgaaagcctgctagaggaagtggcgtcattggtggagtggccggtggtgctcaccgccaagtttgaagagaaattcctggctgtccctgcggaagcgctggtgtacaccatgaagggtgatcagaagtatttcccggtttacgatactgccggccacttgatgccacacttcatttttgtcgccaacattgagtctaaagaccctcaacaaatcatttctggcaatgagaaggtggttcgccctcgtttggctgatgctgagttcttctttaagaccgaccgcaaaaaacggttggaagataatttaccgcgtctggaaaccgtgctgttccaacagcaactgggtaccctgcgtgataaaacagatcgtattcaggcgttggcgggttgggttgccgcacaaattggcgctgatgttaatcacgccacccgtgcgggtctgttgtccaagtgtgacctgatgaccaacatggtattcgaattcaccgatacccaaggcgtgatggggatgcactacgcccgccacgatggtgaggctgaagacgttgccgttgcattgaatgaacaatatcagccacgctttgccggtgatgatttgccgtctaacccggtcgcttgtgcgctggccattgccgataagatggacacactggcgggtatcttcggtatcggtcaacatccgaaaggcgataaagatccgtttgctctgcgccgtgcggcgttgggtgtactgcgcattatcgtcgaaaagaatttgtcactggatctgcaaacactgacggaagaggcggtgcgcctgtacggcagtaagctgaccaatgcgaaagtggtcgatgacgtgattgaattcatgctgggccgtttccgtgcctggtatcaggatgaaggtcatagcgtcgataccattcaggcggtcttggctcgtcgtccgaccaaaccggctgattttgatgcgcgagtgaaagcggtgacctatttccgcacactggatgctgctgccgcattggctgctgccaacaaacgtgtatcaaacattctggcaaaatccacggataccctgaatgaccatgttcatgcttcgatcttaaaagaaccggcagagctaaaactggcgacacatttggtggtattacgcgatcaactggagccggttttcgcggctggtcagtataaagaggcgctggttgaattagctgcgttgcgggaaactgtcgatgagttcttcgagagcgtgatggtgatggctgaagacgatgctgtgcgggttaaccgtctgacattgctgagcaaactccgcgaactgttcttgcaggttgctgatatttcgctgttgcaataa
>YPO3808|3.5216929182099896
atgaaattaacaaaaggtaaagtgttgctggctgggtgtatggcaatggcgatgagtcattctgtgctcgcgcaagacattaaggtcgctattgtgggggcaatgtccggcccggtggcccaatacggtgacatgcaatttaccggtgcgcgccaggctatcgccgatatcaacgctagcggtggtattaaaggcgataagctggttggtgtggaatacgatgatgcctgcgatccgaaacaagccgtggctgtcgcgaacaaagtaataaacgatggtatccgttatgttatcggccatctgtgctcttcttcaactcagccagcttcagatatttatgaagatgaaggggtgataatgatcacccctgctgctacaaacgcggatctgaccacccgtggttacaaaatgattatgcgcaccaccggcctggattcagaccagggccctactgctgccaaatatattgttgagacgattaaacctaaacgtatcgctgtggtacatgataaacagcaatacggtgaaggtctggcacgttccgtgcgcgacagtctgaaagaacaaggtgcagaggttgtgctgtttgaaggtgtgaccgcaggggataaagatttctcgactctggttgctcgcctgaagaaagagaacgtcgattttgtttatttcggcggttactacccagaaatgggccaaattctgcgtcaggctaagcaagcaggcctaaccgcccgctttatggggccagaaggtgtgggtaactcctcactctccaacatcgcgggtgaggcctctgaaggcatgctggtgacattacctaagcgttatgatcaggttccggcgaaccaacctattgttgatgcgctaaaagcgaaaaaactggatccaacaggcccatttgtgtggaccacttatgctgcgctgcaatcactgacgacggcgatggaacgtactggcagcaaagaaccggctgatttggctaacgatctgaaaaccggcaaaccggttgagaccgtgatggggccattgagctgggacgataaaggcgatttgaaagggtttgagtttggtatttttgaatggcatgcggatggttcctctaccgcagtcaaataa
>YPO0634|3.5204079813531686
atgacaaaaaaaacagcacacagccagatcactaaaactcaaatctaccgtgccgttgccagctcaaccgcaatcgaaaccggtgtttctgtgcaaaaaattgagcagcaactcaaacaaaatctggcacaagcgaaagccgttggcctcgcccgctag
>YPO2705|3.5197511024046335
atgattactggtattcaaattactaaagctaacaatgaagccttgctgaactctttttggctgttggatgatgaaaaagcggaactgcgctgtgtttgcgcgaaatctggctatgctgaagatcagatagttccaaccagtgagttgggcgagatcgaatatcgcgaagtgccactggaagtgcaaccaactgtacgtgttgaaggtggtcagcatctgaacgttaacgttctgagccgtgatacgctggaagatgcagtaaaaaatccagaaaagtatcctcaactgacgatccgtgtttccggttatgcagtgcgtttcaactcactgacaccagaacagcaacgcgatgtgattacccggactttcactgaaagtttgtaa
>YPO3659|3.5156356030148093
atggatattcgtaagattaagaaactgatcgaactggttgaagagtctggtatttcagagctggaaatctcagaaggcgaagagtcagtacgtatcagtcgtgctcctgccgcaccgaattacccaatgatgcaacagccttatgcttttgctgcaccacaacagcagccagcgctggctgccgccgtcgccccagcacccgttgctgaagccgcaccggcagcgataagtggccatatcgtatgttccccaatggtcggtacgttctaccacacccctagcccagatgccaaagccttcgttgaagtcggtcagaaagtttctgttggtgatactctttgcatcgttgaagcgatgaaaatgatgaaccaaatcgaagcagacaaatccggtactgtaaaagccattctggttgaaaacggccaaccggttgaattcgacgagcctcttgtcgtcatcgaataa
>YPO2635|3.493540099946392
atggcaactgtaggcattttctttggcagcgatactggcaataccgaaaatattgccaagatgatccaaaagcaactgggcaaagaggttgctgaggttcatgacattgccaaaagcagtaaagaagatttagaaagcttcgatattctgctgttcggtattccaacgtggtattacggcgaagcacagtgtgactgggatgatttcttcccaacactggaagagatcgatttcaacggcaaattagttgctttgtttggttgcggcgatcaggaagactacgctgagtatttctgtgatgcgatggggacgatacgcgatatcattgaaccacgcggcgctgcgattgtcggccactggccaaccgcgggctatcactttgaagcctccaaagggttggccgatgatgaccactttattggtctggccattgatgaagaccgccaacctgaactgacgaatgaacgtgttgaggcgtgggttaaacaaatcagtgaagagctgaacttgtcagagattatcggttaa
>YPO2567|3.492752801718115
gtgtcccgtacaataatgttgatcccaacaggcaccagcgttggtttaaccagcgtcagcttaggtgtcatccgttccatggagcaaaaaggggtaagcttgagcgtattcaagcctatcgcccagccacgtgcgggtaatgatgctcctgaccaaaccacgaccatcatccgggcgaactccagcatcactgctgctgagccgctgaacatgaactacgtggaaaccttgctgagttctaaccagcaagatgtcttgatggaagaaattgttgcccgttatcacgaaaataccaaagacgcagaagtggttctggttgaaggtctggtgcctacacgcaaacatcagtttgccaatgcactgaactatgaaatcgctaaaacgctgaacgctgaaatcgtctttgttattgcccttggtaatgactcgccagatcagttgaaagagcgtatcgaactggcccgctccagttttggtggcagcaagaacaaaaacatcactggcgttatcatcaataaactgaatgccccggttgatgaacaaggccgtacccgccctgacctgtctgaaatctttgatgactccaccaaggccagtgttgcgaacatcgatccaagccagctattcgctaacagcccgatccctgttctgggttgtgtaccgtggagcttcgagctgatcgccacccgtgccattgatatggccaagcacctgaatgcccgcattattaacgaaggcgatattaaaacgcgtcgagttaaatccgtgacattctgtgcgcgcagcatcccgcatatgctagagcacttccgtccgggttctctgctagtgacctcagcagaccgccctgatgtgttggtgtctgcctgtttggcggcgatgaacggtgtggaaatcggtgccatcctgctgacgggaggttatgccattgatgatcgtatcaataatttgtgtgaacgtgccttccaaactggcttgccagtatttatggttgataccaacacctggcagacctctctgagcctgcaaagctttaatctggaagtcccagcagatgaccatgagcgtgttgagaagttgcaaaactacgttgccagccatatcagcagcgagtggatcgactccctgaccgccgcctctgagcgcccacgtcgcttgtctccaccggccttccgttatgagctgactgagttggcccgtaaagctggcaaacgtatcgtactgccagaaggcgatgagccgcgcaccattaaagccgcgtctatctgtgctgaacgtggtatcgccacttgtgtcctgttgggtaacccggaagagatccaacgcgttgccacatctcaaggtgttgagttgggtaaaggcgttgaaattatcgaccctgttgcggtacgtgagcaatatgttccacgcttggttgagctgcgtaagagcaaaggcatgaccgaagtggttgcccgtgaacagttggaagacaacgtggttcttggcaccctgatgctggagaaaggggaagttgacggtctggtttctggtgcagtacataccaccgcgaacaccatccgcccaccactacagttaatcaaaactgcaccgggcagttcgctggtctcctctgtgttcttcatgctgctgcctgaccaggttctggtgtacggcgactgcgcgatcaacccagatccaacggcggagcaactgtctgagattgctatccaatcggctgattctgcggcagcctttggtatcgaacctcgtgtggcgatgatctcgtactccaccggtaactccggtgccggtagcgatgtcgaaaaagtgcgtgaagcgactcgtctcgcccaagaaaaacgcccagatctgatcatcgatggcccgttacagtatgatgcggcaatcatggcggatgtggctaaatctaaagcgcctaactcaccggtagcaggtagagcgaccgtgttcatcttcccagacctgaacaccggtaacaccacctataaagccgtgcaacgttctgccgacctgatctctatcgggccgatgttgcaagggatgcgcaagccggtgaatgatttgtcccgtggtgcgctggtagacgatattgtctataccgtggcgctgacggcgatccaatcagctcaggctgattcagccgcgtcttaa
>YPO1186|3.4921683829190897
atgatcaacaacgatgtgctccgcagtgttcgctatatgcttaacgttaacgataccaaaatagcagaaatcattaagctggctgattttgaagtgaacaacgcagatgtcgttaattttcttaaaaaagaagacgaagccggttatcaggattgccctgatctggtgatggcgcattttctgaatggtttgattttctttagacgtggtaaagatgataagttccctgcacctgcggtagaggcggttatcaccaacaatattgtgttgaaaaaactgcgtgtcgcattcgaattgaaagacaccgatatgcatgatgtttttaatgccgttgaattcccagtctctaagcctgagttaaatgctctgttccgtaaagagggcagcaaaaacttccgcccttgtggtgatcaggttttacgttattttctgaagggcctgacactgcgtattcgtggcgctaaaaaagcctag
>YPO2757|3.487862028130368
atgaagcgtgcagtaattactggcttgggtattgtttccagcattggtaataaccagcaggaagttttggcatctttgcaggaaggccgctctggcattactttcgctcaagaatttaaagacgcaggtatgcgcagccatgtatggggtgatgtaaaactccagtctgagcctaaagatctcatcgaccgcaaagtgctgcgttttatgagcgatgcctccatttatgcttatcttgcgatgcaagaagcgattgctgactctgggttgtctgattctcaggtttctaatttccgcagcggattggtggtgggttcaggtggggggtcgccacgtaaccaggttgctggttctgatgcgatgcgcactccacgcggcctgaaaggtgttggcccttatatggtgactaaagccatggcatccggtgtctccgcgtgtctggcaacaccgtttaaaatcaaaggggttaactactctatcagttccgcttgtgcgacttctgctcattgtattggccatgctttggagctgatccaattgggcaaacaggacatcgtctttgccggtggtggtgaagaactgtgctgggaaatggcctgtgaatttgacgcgatgggcgcattatcgaccaaatataatgataccccggctaaagcttcccgtacttacgatcaagaccgtgatggttttgtgatcgcaggtggtggcggtatggtcgtggttgaagagctggaacatgctctggcccgtggcgcacatatttacgctgagatcgtgggctatggtgccacttcagatggtgctgacatggttgcaccgtcaggcgaaggcgcagttcgttgcatgcaaatggcaatggcaggtgttgatacgccaatcgactacatgaacgtacacggtacctctaccccggttggtgatgtaaaagagctaggtgcaattcgtgaagtgtttggtaataacacgccagcgatttcctcaaccaaagcaatgactggccattcccttggggcggcgggtgtacatgaggctatcttcagcttgctgatggttgaacatggctttatcgcaccaagcattaacattgataatctggatgaacaagcgcaggggatgaatatcatcactgagacaacgcaacgtgaactgaccacggtgatgtctaacagttttggtttcggtggcactaatgcaacattagtgatgcgtaaatatcagaagtaa
>YPO3502|3.487550455358517
atggcgaaaaacctaattctctggttagttattgcagtcgtcttgatgtctgtattccagagctttggtcccagcgaatcgaatggccgtagagtggattactctactttcatgtccgacgtaacccaagatcaagtgcgtgaagcacgtatcaacggacgtgaaattaacgttagtaagaaagataacagcaaatatacgacttttattccggtcaatgatccaaagctgctagataccttattgactaaaaatgtgaaagttgttggtgagcctccagaagagcaaagcttactggcatctatctttatatcttggttcccaatgttgttattgattggggtctggatcttctttatgcgtcaaatgcagggcggcggtggcaaaggagcaatgtcctttggtaaaagcaaagctcgaatgctgacggaagatcagataaaaacctcgtttgctgatgttgctggttgtgacgaagcaaaagaagaggtcagtgaattagttgactacctgcgtgagccaagccgtttccagaaattgggcggtaaaattcctaaaggcgtgttgatggtaggccctccggggacgggtaaaaccttgctggcgaaagccattgcaggtgaagctaaagtgccattcttcacaatttctggttctgacttcgtagaaatgttcgttggtgtcggtgcatcccgtgtccgtgacatgtttgaacaggctaaaaaagctgcgccttgtatcatcttcattgatgaaatcgatgcggttggccgtcaacgtggcgctggtctgggtgggggtcatgacgaacgtgaacagacgctgaaccaaatgctggttgaaatggatggcttcgaaggtaatgaaggcatcattgttattgcggcaactaaccgcccagacgttctggatcctgcgttattgcgcccaggccgttttgaccgtcaggttgtcgttggtttacctgatgttcgtggtcgtgaacaaattcttaaagttcacatgcgccgtgtgccattagataccgatattgatgcttcagtgatcgctcgtggtactccaggcttctctggtgctgatttggcgaacctggtaaacgaagctgcattgtttgccgcccgcggtaacaaacgcgttgtttctatggttgagttcgaaaaagcgaaagacaaaattatgatgggtgcggaacgtcgctccatggtaatgacagaagcgcagaaagaatctacggcctaccatgaagcagggcatgccattattggtcgtttagtgccagagcatgatccagtgcataaagtgacgatcattcctcgtggccgtgctctgggtgtcaccttcttcttgccggaaggcgatgcaatcagtgctagccgccagaagttggaaagtcagatttctaccttgtacggtggtcgtcttgcagaagagatcatttatggcccggaaaaagtgtctaccggtgcttcgaatgatatcaaagtggcaacgtctattgcgcgtaacatggtaacgcagtggggcttctccgaaaaactggggccgttgctgtatgctgaagaagagggcgaaattttcctcggccgttctgtagcgaaagctaagcatatgtctgatgagactgcgcgtatcatcgatcaggaagttaaattacttgttgagcgtaactatcagcgtgcacgtaaattgctgttagaaaatatggatgttttacactccatgaaagacgcgttgatgaagtatgaaactattgatgcgccacagattgatgacttgatgaatcgcaaagaagttcgcccgccagcgggttgggacaatgtgaccaaaaataaatcatctgacaatgacaatacaccaacggcaaccatgccggctgatgaaccgaatactccaacgtcgggcaatacagtgtcagaacagttgggtgataagtaa
>YPO3443|3.4816287073144307
atggaaaatacaccttctcatatcaacaaaactgagccgtccctcgataaaacatacagcccgcaggaaattgagcagccgctgtatgaacattgggagaaacagggttatttcaaaccaaacggcgataccagcaaagaaagctactgcatcatgatcccgccgccgaacgtgaccggcagcctgcatatgggtcatgcattccagcagacaatcatggataccttgattcgctatcagcgtatgcaggggaaaaataccctctggcaggcaggtactgatcatgcaggtatcgcgacccagatggttgtggaacgcaagattgccgccgaagaaggcaagacccgccacgattacggccgtgatgcgtttatcgataaaatctgggagtggaaaggcgaatccggcggcaccattactcgccaaatgcgtcgtttgggtaactccgtggactgggaacgtgaacgtttcactatggatgaaggcttgtccaacgcagttaaagaagtgttcgtgcgccttcataaagaagatctgatttaccgtggcaagcgcctggtgaactgggatccgaaactgcgtactgccatttctgatctggaagtagaaaaccgcgaatccaaaggttccatgtggcacctgcgttatccgctggccgatggtgccaagactgcggaaggcaaagattatctggtggtggcaaccacccgtccagaaaccgttctgggtgatactggtgtcgcggttaacccggaagatccacgttataaagatctgatcggcaaagaagtgatcctgccgctggttggccgccgtattccgatcctcggtgacgaacacgccgatatggagaagggcaccggttgtgtgaaaatcaccccagcccacgactttaatgactatgaagtcggtaagcgccatgccctgccaatgatcaacattctgaccttcgacggggatatccgctcagaagccgaggtatttgatacccacggtgaagcaactgatgcattcagtaacgctattcctgcgcagttccaagggctagaacgttttgctgcccgtaaagcggtggtcgcggaattcgagaaactcggtctgttggaagaggttaaacctcatgacctgacagtaccttatggcgaccgtggcggcgtggttatcgaacccatgctgaccgatcaatggtacgtgcacaccgccccgctggccaaagtcgcgattgaagccgtagagaacggcgagatccagttcgtccctaaacagtacgaaaacatgtattactcatggatgcgcgatatccaggactggtgtatctcacgtcaattgtggtggggccaccgtattccggcctggtatgacgagcagggtaatgtgtatgttggccgcgacgaagccgaagtgcgtcgcgacaataatctgggcgcagaggttgctttgcgtcaggacgaagatgtgttggacacctggttctcatccggcctgtggacattctctacactgggctggcctgaacaaaccgacgcactgaaaaccttccatccgaccagcgtggtcgtcagtggttttgatattattttcttctggattgcccgcatgatcatgctgaccatgcactttatgaaagatgaaaatggtaaaccacaggtgccgttcaaaacggtctacatgaccggtctgatccgtgatgacgaagggcagaaaatgtccaagtccaaaggtaacgtgatcgatccactggatatggttgacggtatctctttggaagcgttgctggaaaaacgtaccggcaatatgatgcagccacagttggcggagaaaattcgcaagcgcactgaaaagcagttcccgaacggtatcgagccgcacggcactgatgcactgcgcttcacgttggcggcactggcctcaactggccgtgatatcaactgggatatgaaacgcctggaagggtatcgcaacttctgtaataagctgtggaatgccagccgtttcgtgctgatgaataccgaagggcaggattgtgggcagaacggtggcgaaatggtgttatcactggctgaccgctggattttggcggaattcaaccagaccatcaaagcctaccgtgaagcgatggacacctaccgcttcgatctggcggccggtattctgtatgaattcacctggaaccagttctgtgactggtatctggaactgaccaagccggtgatgaacagtggctctgaagctgaactgcgaggcactcgccacacgctgattcaggtgctggaagccttgctacgcttggcgcaccccatcattccttacatcactgaaactatctggcagcgggtgaaaaacctgaaaggcattactgcagacacgattatgttgcagcctttcccagaatatgatgccagccaagtcgatgaacaagcactcagtgatttagagtggattaagcaaaccattatcgcggtgcgtaatatccgggcggaaatgaacattgcaccgggtaaaccacttgaggtcatgctgcggggtgccaacgcacaagcacagcgtcgggtgctggaaaaccagagttttatccagtcattggcgcgcttgtcctctctcaccttgctagctgaaggtgataaaggcccagtatcggtcactaaattggttgaaggtgctgaagtgctgatcccaatggcaggcctgatcgataaagccaccgagttggatcgtctggcgaaggaagtggcgaaactggatgctgaaattgagcgcatcgaaggcaaactgggtaacgaaggttttgtggcgcgggcgccagaagcggtagttgccaaagagcgtgaaagactggccgcttgtgctgaagccaaacagaagttaattgagcagcaggcaactatcgctgcactataa
>YPO0075|3.474447573872286
atgcgtaaagttacaacattagttatggcgtcaatgttcgttcttggttcttcagccgcctttgctgccgacaacactaaagtcactgagggttaccacggtgacggtaagatgatgatgaacaagaaaggcgaccgcggtcaccataacatgtttgatggcatcaacctcactgaacagcagcgtcagcaaatgcgtgacttgatgcgccagtctcaccaaagtcagccgcgccttgatcttgaagatcgcgaggcaatgcacaaattgattactgccgataaattcgacgaagctgctgtaagagcgcaggctgagaaaatgtctcagaaccagattgagcgccatgtcgaaatggccaaagttcgtaaccaaatgtataacttgctcacaccagagcaaaaggaagcattgaacaaaaagcatcaggaacgtattgagaaattgcagcaaaaaccagcagcacaaccttcttctgcccagaagtaa
>YPO1724|3.4688143166561933
atgattttagattcctttgaattgaaaggtaaagttgcgctggtgactggttgcgatactggcttaggccaaggcatggcgatcggtttagcagaagcgggttgcgatatcatcggcgtgaatattgtcgagccacgtgagactatcgaacaagtgactgcactgggccgtcgctttttcagcctgaccgctgacctgagcaacattgaatgcatcccttccctattagagcgtgctgtcgctgaatttggccatattgatattctggtcaacaacgcggggatcatccgccgtgaagatgccattaatttcagcgaaaaggactgggacgatgtcatgaacgttaacatcaagtctgtgttctttatgtcccaagcggttgctaaacagtttattaaacaaggtaatggcggcaaaattattaacgttgcctcgatgctgtcttaccaaggggggattcgtgtcccttcttatactgcctcgaaaagtgccgtcatgggcgtgacccgtctgttagccaacgaatgggcaaagcacggcatcaatgtcaacgcggtcgctccaggttatatggcaaccaataacacccagcagttgcgtaaagatgaagagcgtagcaaagagatccttgaccgtatcccggctggccgttggggcttacctgatgatctgaaaggcccagtagtcttcctggcctctaaagcatctgattatatcagcggttatactatcgccgttgatggcggttggttagcacgataa
>YPO1216|3.4672977239024263
atgagcgaccttgccagagaaataacaccggtcaacatcgaggaagagctgaaaagctcctatctggattatgcgatgtccgttattgtcggacgtgcgttaccagatgtccgtgatggactgaaaccggtgcaccgtcgcgtactgtttgcgatgaatgtactgggtaatgactggaataaaccatacaaaaaatcggcccgtgtagtcggggacgttatcggtaaataccacccgcatggtgacagcgcggtctacgacactatcgtgcgtatggcccagccgttctcactgcgctatatgctggtggatgggcagggtaacttcggttccgtcgatggtgactccgccgcggcgatgcgttataccgaaatccgtatgtctaaaattgctcacgaattgttagcggatttagaaaaagataccgttgacttcgtgcctaactatgatggtacggaacaaattccggctgttatgccgaccagaatccctaacctgctggtaaacggttcgtcgggtattgcggtagggatggcaaccaatattccgccacataatctttctgaggttattgatggctgtctggcttatatagaagatgaaaacatcagcattgaagggctgatggagtatatccctggcccagacttcccaacagcagccattattaatggccgccgtggtattgaagaggcttatcgtactggtcgcggtaaggtctatatccgcgcacgtgctgaagtcgaagcggatgccaaaacgggccgtgaaaccattattgttcatgagatcccgtatcaggtgaacaaagcacggttgattgagaaaatcgccgagctggtaaaagaaaaacgtgtcgaaggcatcagcgcgttacgcgatgagtctgataaagacggcatgcgcatcgtgattgaaatcaaacgtgatgcggtcggggaagtggtgctgaataacctctactctctgacacaattgcaggtgactttcggtatcaatatggtggccttgtctcaggggcaaccgaagctgcttaacctgaaagacattctggttgcttttgttcgtcaccgtcgtgaagtggtgactcgccgtaccatttttgaactgcgtaaagcacgtgatcgcgcccatatccttgaagcgttggcgattgcactggctaacattgatccgattatcgaattgattcgccgtgcatcgacccctgcggaagcaaaagccggtttgattgccagtccttgggagttaggtaacgttgcttccatgctggaacgtgctggtgatgacgcggcccgccctgagtggctggaagcggaatttggtatccgtgacggtaaatattaccttaccgagcaacaggctcaggctattttggatctgcgtttgcagaaactgacaggtctggagcatgagaaactgctggatgagtataaagagctgctcaccttaattggcgagctgatctttattctagaaaatccggatcgcctgatggaggttatccgcgaagaattagtggcgatcaaagagcaatataacgatcttcgtcgcactgagatcaccgcgaatacctctgatatcaatattgaagacctgattaatcaagaagatgtggttgtgacgttgtcccatcagggctacgtcaaataccagccgttgagtgattacgaagctcagcgtcgtggtggtaaaggtaaatctgctgcacgtatcaaagaagaagactttattgatcgcctgctcgttgccaatacccacgataccatcttgtgcttctccagccgtggccgtctctattggatgaaggtctatcaactgccggaagccagccgtggggctcgtggccgtcccatcgtcaacttgttgccgcttgagccaaatgagcgtattaccgccattctgcctgtgcgcgaatatgaagaaggctgtcatgtctttatggctaccgccagcggtactgtgaagaaaacggcattgacggagttcagtcgcccacgtagcgccggtattatcgccgttaatttgaacgaaggtgatgagcttatcggtgtggatctgacggatggcagcaatgaagttatgctgttctcagcattgggtaaagtggttcgtttcccagaagggcaggttcgctctatgggccgtaccgcaaccggtgtccgtgggatcaacctcaatggcgatgatcgggttatttctctgatcattcctcgtggtgatggtgaaatcctgaccgtaactgaaaacggttatggtaagcgtactgcagtggcagaatatccaaccaagtcccgtgcgactcagggggttatctccattaaagtcagtgagcgtaatggtaaggttgtcggtgctgttcaagttgcaccaactgaccaaatcatgatgatcactgatgctggcacactggtacgtactcgcgtatccgaagtgagtgtcgtagggcgtaatacccaaggtgtgaccctgatccgtaccgcagaagatgaacatgttgttggtttgcaacgtgtcgctgaacctgaagaggatgatgatatccttgatggcgaatcatcagaaggtgaagagggcagcgaagaaaacgcggcactaaatgcaccatcagatgatgttgccgatgaagacactgatgcagaagacgacactgatgtagaagacgacaacgcataa
>YPO3708|3.4642174762357656
atgccaactccagcttatatctctatcacagggaaaacgcagggcaatattaccgcaggtgctttcacagctgaatccgtcggtaatatctatgttcaaggtcatgaagacgaaatgttggtacaggagtttgagcacattgtgacggtgcctaccgatcctcaatccggccagccttccggccaacgtgcgcacaaaccattgcgtttcactgttgcgtacaacaaagccgttccattgctgtataacgcattagcctctggtgaaatgctgccaacagtggaattgaagtggtaccgcacctcgattgaaggcaaacaagagcatttcttcacgactaaactggaagatgccaccattatcgacattgattgtaaaatgccgcattgtcaggattccaccaaggctgagtttactcaattagtccgtgtatcactggcataccgcaagattaactgggatcacaccaccgcgggcacctctggtgctgatgactggcgtgcgccgatcgaagcgtaa
>YPO0482|3.457496818368181
atgccaaaacgtacagatataaaaagcatcctgattctgggcgcaggcccgattgttatcggccaggcttgtgagtttgactactccggtgcccaagcgtgtaaagcactgcgcgaagagggttaccgtgtcattttggtgaactccaatctggcgactatcatgactgacccggaaatggccgatgcaacttatatcgagccaattcattgggaagtggtgcgtaagattatcgaaaaagagcgtccagatgctgttttgcctacgatgggtggccaaactgcactgaactgtgcattggaactggagcgtcagggtgttctggcagaatttggcgtcaccatgattggtgcgaccgccgatgccatcgataaagccgaagaccgccgtcgctttgatatcgcgatgaagaagattggtctggatacggcccgctcaggtattgcgcataacatggaagaagcactggctgttgccgctgatgtgggcttcccgtgcattatccgcccatcctttacgatggggggcactggtggcggtatcgcttataaccgtgaagagttcgaagagatctgcgagcgcggtctggatttgtctccaaccaaagagttgttgattgacgaatcgctgattggctggaaagagtacgagatggaagttgtccgtgataaaaacgacaactgcatcatcgtttgctccattgaaaacttcgatgcgatggggattcacaccggcgactctatcactgtcgcaccggctcagaccctgaccgataaagaataccaaatcatgcgtaatgcctcgatggcggtactgcgtgaaatcggggtagaaaccgggggctctaacgtacagttctccgtcaacccaaaaaatggtcgtttgattgtcattgagatgaacccgcgtgtttctcgctcttcagcactggcctctaaagcaaccggtttcccgattgccaagattgccgccaaactggcggtcggttacacactggatgagttgatgaatgacatcaccggtggccgtactcctgcgtcctttgagccttctatcgactatgttgttaccaagatcccacgctttaactttgaaaaatttgcgggtgccaacgaccgtttgaccacgcaaatgaagtctgtgggtgaagtcatggccattggccgcacgcagcaagaatcactgcaaaaagcactgcgcgggctggaagtgggcgcgaccggttttgacccgaaagtgagcctggatgatcccgaagcactgactaaaattcgtcgtgaactgaaagaagcgggtgcagaacgtatctggtatatcgctgatgctttccgtgcgggcatgtcggttgatggtgtgttcaatctgaccaatgttgatcgctggttcctggtgcagattgaagagctggttcgtctggaagagagcgtggcagaactcggtatcaacggcttgactgctgaatttatgcgtcacttgaaacgtaaaggtttcgccgatgctcgtttggctaaattggtcggtgcagcagaaagtgaagtccgtaaactgcgttacaaatatggtttacacccggtttataagcgtgttgatacctgcgcggcagagttctcgacggatacggcttacatgtactccacctacgaggaagagtgcgaatctaacccaaccagcgatcgtccgaaagtgatggtgctgggtggcggcccgaaccgtatcggacaaggtattgagttcgactattgctgcgtacacgcttcattggcactgcgtgaagacggttacgaaaccatcatggtgaactgtaaccctgagacggtttcaaccgattatgacacctctgatcgtctctacttcgagtcagtcacgctggaagatgtgttggaaatcgtccgtattgagaaaccacagggcgttatcgtgcagtacggtggtcagacaccgctgaaattagcccgcgagttggaagcggctggcgtccccattattgggaccagtccggatgccattgaccgtgccgaagaccgtgagcgtttccagcaggcggtaaatcgtctgggcctgaaacagccagcgaatgccaccgtagcgactatcgagcaggcggtggaaaaagccactggtctgggctatccactggtcgtacgcccttcttatgtgttgggtggccgcgcgatggaaatcgtttatgacgagattgacctgcgccgttacttccagaatgccgtcagtgtatcgaatgatgcgccggtattgcttgaccgcttccttgatgatgccgtcgaagtggatgtcgatgccatttgtgatggtgaacgcgtgttgatcggcggcattatggaacatatagagcaagccggggttcactctggtgactcagcctgttcattgcctgcttacaccctgagcaaagaaattcaggatgtgatgcgccaacaagtggaaaaactggcctttgaactctgtgtccgcggcctgatgaatgtgcagtttgcggtgaaaaacaacgaagtttacctgattgaggttaacccacgggcggcccgtactgtacctttcgtgtccaaagcgaccggtatgccactggcaaaaattgccgctcgtgtgatggttggccaatcgctggctgagcagggcatgttggaagaaattattccgccttactactcagtcaaagaagtggtactgccgtttaataaattccccggtgttgacccaattttagggccagaaatgcgctctaccggtgaagtcatgggggttggccgtaccttcgctgaggcgttctctaaagcgatgttgggcagtcaatctggcatgaaaaagagtggccgtgcgctattatccgtccgtgagggggataagcaccgggtggtagacttggcggcgaagctgctaaaacaaggctttgaactggatgcaacccacggaacggcggtcgtgctgggcgaggcggggataaacccacgtttggttaacaaggtgcatgaaggccgtccgcatattcaggaccgtattaagaatggcgagtacacctatatcgtgaataccacagctgggcgtcaggcgattgaagattctaagctgatccgtcgcagtgctttgcaatataaagtgcattacgatacgaccttgaacggtggttttgctacggcgatggcgttaaatgcggatccaaccgatcaagtgatttcggtgcaagagatgcatgccaagattaagaatatgaaagcgtaa
>YPO0737|3.457116263497414
atgtcactgtctatccacacgaatgcttctgctaaaacagctatcaacagcctgagtaatgagggcctggcgaatgccaaatcttcacagcgtctgtctaccggtttccgcattaactcacccgcggataacgcggcgggtttgcagatcaccaaccgtatggagaagtttttaaacagcgcgggtcaggctaaacagaacattcaagaatccatcgctatgctgcaaattgccgatggcggcttggctgagtcggtcaaaaccctgaacgccatgaagaagttggcaacgcaggcggcgaacgacaccaactctgcggccgaccgcgaggctatccaaaaagaatttagcgagctgggtaaagagctgcaaaacgcgctgaacaacaccgaatataactccgagaagctgtttgctgatggcggcaaaatgcgtaaggaattgaacttccagagcggtaccgatgcagaatccagcctgaaattagatctgaatagtgtgattgcagagctgacggagagtgtgaccaaaccggggcttaaagccaatagtggtggtacggcagaggaaaaagaactcgcgagattggaggggttagcaaaggatgctaagagcacggcggcgacgactaagtcagcagaaaccacattactagtcgatgatgctaccggtaaggggggtaaggggggtaaggggggtaatgcttccattgatattattattccagcacacaaagataccactggtaaggatgtagcggagaaaaaaattgcctcaggtaccgctatcacaccagcgaatatcacctcgatggccgacgcaaaggcttattgggacaagcaagaaatagagactccgaaggctgtgaatgaatacgttgtcaaacattctgcggatagcggtgtcatgaatatgcaattggccgataaagatctggcgatgaaggcagataaaaagctgtcagacgtgattgatgcctatggtgctttccgtgccacgctgggggcgaaccaaaaccgcctgcaatcctcttccaataacctggataacatgatcagcaacaccgcgcaggcgctgggcagcatcaaagataccgattttgcggatgagatgaaaaaccacgcgcagagcgaaatgttaatgcaatcgagcgtgatgatgctgaaaaaagccaacgccgcaacgcagttgatttcgaccctgctgcaaggttaa
>YPO1041|3.4536293599752863
atgcagcaactacaaaacgttattgaaaccgccttcgagcgccgtgctgacattacgccagcgaatgtagacaccgtaacgcgcgaagcgattacccatgtgatcgatttactggacaccggcgcgctgcgcgtcgcagaaaaaattgatggtcagtgggtgacgcatcagtggctgaaaaaagcggtactgctttctttccgcatcaatgacaatcaagtaatggaaggcgctgaaacccgttactatgacaaagtacccatgaaattcgcaggctatgatgaagcgcgtttccaacgtgaaggtttccgcgttgttccaccagcaaccgtgcgtaaaggcgcatttattgcccgcaatacggtgttgatgccttcctatgtcaatattggtgcttttgttgatgagggcactatggtcgatacttgggccaccgtgggttcttgcgcgcaaatcggtaaaaacgtccatctatctggtggcgttggtattggcggcgtcttggagccactgcaagcgaacccaaccattatcgaagataactgcttcgtaggcgcacgctcagaagtggttgaaggcgttatcgtcgaagaaggttctgttatctccatgggcgtgtttatcggtcaaagcacccgtatttatgatcgtgaaactggcgaagtccattatggccgagtaccagcaggttcggttgtcgtctctggcaacttgccatcgaaagatggcagctatagcttgtactgcgcagttatcgtgaaaaaagttgacgcgaaaactcgcagtaaagtcggtattaatgagttattacgcaccatcgactaa
>YPO0193|3.4511872897498765
atgaaagtaacaaaagacttggtagtcagcctggcttaccaggtacgtacagaagacggtgttttagttgatgagtctccggtgagcgcgccgttggactacctgcacgggcacggttccctgatcgctggtttagaaaacgcgctcgaaggccacgaagctggtgacagttttgatgtgcgtgttaatgccgatgaaggttacggcagctacgatgaaaatctggtgcagcgtgtaccaaaagacgtctttatgggcgttgacgagctggaagtggggatgcgttttctggcagatactgatcaaggcccagtaccggttgagatcactgctgtcgaagacgagcacgtcgtggttgatggtaaccacatgctggcgggccaggatctgaacttccacgttgaagtggttgctgtccgtgaagcaacagaagaagagttgcagcacggccatgtacatggtgagcatgatcatcaccatgaacacggtgacggttgctgcggtggtcacggccacgacgaccatgaacatgaacatgagcatggtaaaggtggttgcggtaaaagtggcggttgtggctgtcactaa
>YPO1114|3.450469996711307
atgagtagcgtagatattaatgttcctgacctccctgagtctgtagccgatggctctgtagcaacctggcacaaaaaaccaggcgacagcgtcaaacgtgatgaagtgctggttgagattgaaacggataaagtgattttggaagtgccagccagtcaggacggtattttggatgccattctggaagatgaaggtgccacagtgacgtcacgtcaggtgctggggcgcattcgtccaagtgatagttctggtaaaccgactgaagaaaaaagtcagagtacggagtcaactccggctcaacgccaaacagccagcttggaagaagaaagtaatgaaaccctcagtccggctattcgccgcctgattgctgagcatgatctcgatgcaacggcaatcaaaggcagcggtgttggtggccgtatcacccgtgaagacgttgatagccatttagcgagccgtaaatcggcctctgcagtggtagctgacgctaaagcggtagccgctgctgcacctgtattggcggggcgtagtgagaaacgtgtcccgatgagccgtctgcgtaaacgtgttgctgagcgtctgttagaagcgaaaaacagcaccgcaatgttgaccacgtttaacgaaattaatatgcagcccattatggacctgcgtaagcagtacggtgaagctttcgagaaacgccacggtgtacgtctgggctttatgtccttctatatcaaggcagtggttgaagcactgaaacgttatcctgaagtgaatgcttctattgatggcgaagatgttgtctaccataactatttcgatgtcagtattgcggtttctactccacgtggtttggtaacgccagtattacgtgatgtagacacgttgagcatggctgatattgagaagaaaataaaagaattggctgtaaaaggtcgtgatggcaagctgaaagttgaagagttgactggcggtaactttaccattaccaatggtggcgtgtttggctcactgatgtcgacaccgatcattaacccaccacaaagcgcgatccttggcatgcatgccatcaaagatcgcccaatggcggtaaatggtcaggttgtgatcctgcctatgatgtatttggcactttcctacgatcaccgtttgatcgatggccgcgagtctgttggctatctggtgacggtaaaagagatgctggaagatcctgctcgcttgctacttgatgtataa
>YPO0078|3.448183415492245
atggttaagaaaattggtgtcctaacaagtggtggtgatgcacccggtatgaatgctgctattcgcggggttgttcgtgccgctttgtcagcagggttagacgttttcggtattgaagatggctatcttggcttatatgaaaatcgtatgaagaagctggatcgctatagcgtgtcagatatgattaaccgtggcggtactttcctcggatctgctcgtttcccagaattccgcgatccggaagtgcgtaaagttgccctcaagaatatgcatgagcgtggcattgatggcttggttgttatcggtggtgatggttcttatgctggtgcggacctgctgacaaaagaagggggaattcactgtgttggtttaccgggcactatcgataacgatgtggcgggtactgactacaccatcggttttttcaccgcactggaaacggtagtggaagccattgaccgcttacgcgatacctcttcttcccaccaacgtatctctatcgtggaagtgatgggccgctattgcggtgatttaacgttggcagccgcgattgccggtggttgtgagtttattgcgatccctgaagttgaatttaaacgtgatgatctggttgctgaaatcaaagcgggcatcgcgaaaggtaaaaagcacgcgattgttgctattactgaaaagctggatgatatcgattcattggctaagtacattgaaaaagagacgggccgtgaaactcgtggcaccgtgttaggccatatccaacgtggtggtgctccggtggcttatgaccgtattcttgcttcccgtatgggggcttatgctgtcgatttgctgttacaggaccacgattacaaaaaaggtggtttctgcgtcggtgtacagaatgagaagatggtgcatgagttaatttctgtgtgtatcgcgccagagaataagaaaagtaaatttaaagaagattggtacgatacagcgaagaaactgttctaa
>YPO0931|3.4410632827142864
atggctaaacacctatttacgtcagaatctgtctctgaaggacatccagataaaatcgctgaccagatttccgacgccgtacttgatgcaattcttgagcaagacccaaaagcgcgggttgcctgcgagacctatgtcaaaacgggaatggtattggttggcggtgaagttaccaccaatgcatgggttgatatcgaagagatcacccgccgcacaatacgcgaaattggttatgtacattccgatatgggttttgatgctaactcttgtgcggttttaagcgctatcggtaagcagtctcctgatattaatcaaggtgttgaccgcgaaaacccactggagcaaggtgcgggtgaccaaggcctgatgttcggctatgccaccaacgaaaccagtgtcttaatgccagcgcccattacctatgctcatcgtttggtagagcgtcaggctgaggtgcgtaaaaatggtgccttaccatggttgcgcccagatgccaaaagccaggttaccttccaatacgacgacggtaaaatcgtgggtattgatgcggtcgtcctgtcgactcagcattcagaagatatcaatcagaaagatttgcacgaagccgtcatggaagagatcatcaagccagttctgcctgctgaatggatcactgcccataccaaatactttatcaacccaactggccgttttgttatcggtgggccaatgggtgactgcggtctgactggccgtaaaattattgttgatacctacggcggcatggctcgtcatggtggcggcgcattctcgggtaaagatccatcaaaagtggatcgctctgcggcatatgctgcccgttatgttgcgaaaaatattgtggcggcgggtctggctgaccgttgtgagatccaagtatcttacgccatcggtgtggcagaaccgacctccatcatggttgaggctttcggcacggagaaaatcccagcagaccaactgaccctgctggttcgtgaattcttcgatctgcgcccttatggcttgattaagatgctggatctgttgcacccaatctaccgtgaaactgcagcctatggtcactttggccgtgagcatttcccgtgggaaaaaaccgacaaagcagcgttattacgtgatgctgcgggtttgaaataa
>YPO0568|3.435832171503281
ttggtcgctcgcattctcatgccaatcatctttattgtggccggttacggcaaaatgggcgatgcctatgccgggacccaacaatatatgcaagcgatgggcgttcctggctttttcctgccactgaccattttattggaatttggtggtggcctggccattctgtttggtttcctgacccgcaccacctcgctgttcattgccgggttcactctcctgacagcgtttatcttccacactgactttacggatagcactaaccaactgatgttcatgaagaacctgagcatcgcagggggtttcttggtattggcgatggctggcccaggtggttttagcatcgaccgcttactgggtaaaaagtggtaa
>YPO0219|3.43258553971026
atgactgaccaaatccgtactctgcaaggtcgcgtagttagtgacaaaatggagaaatccatggttgttgctatcgaacgtgtggtgaagcaccctatttacgggaaattcatccgtcgtacgacgaagttgcatgtacatgacgagaacaatgaatgtggtatcggcgacgtggtagaaatccgcgaatgccgtccactgtcaaagactaagtcttggacgcttgttcgcgttgtagagaaagcgattctgtaa
>YPO0232|3.4168114264052227
atggcaaaggcacctattcgtgcacgtaagcgtgtaagaaagacagtctctgacggtgtggctcatatccatgcttctttcaacaacaccatcgttaccattactgatcgtcagggtaacgcattgggttgggcaacagcaggtggttccggtttccgtggttctcgtaagtctactccgtttgcagcgcaagttgcagcagagcgctgcgctgaagcagtgaaagaatacggtatcaagaatctggaagttatggttaaaggacctggtccgggccgtgagtctactatccgtgcgttaaacgcggctggttttcgcatcactaatattactgatgtgactccgatccctcataacggttgtcgtccgccgaaaaagcgccgcgtataa
>YPO0064|3.4164624879990937
atgtcgagcacgaaaaaaccactggtcctgacgattcttgatggttacggtcaccgtgaagaacagcaggataatgctattttgaatgccaaaaccccggtaatggacgtgttatggcagcaacagcctcacacattgatcgccgcgtcgggtctggatgtaggcctgcctgatgggcaaatgggtaactctgaagtcggtcacgtcaatctgggtgctgggcgcattgtttatcaggatctgacccgcctcgacaaagagatcaaagagggtgacttcttcacgaatccaaccctgacggctgccgttgataacgcggttaaaacgggtaaggccgttcatatcatggggttgttatctgccggtggtgtacacagccatgaagaccatattatggcgatggttgagctggcggctaaacgcggtgcaaccgctatttatctgcatgccttcctcgatggacgtgataccccaccacgcagtgccgagtcatcactgaaacgattcacagccaagtttgctgaactgggtaatggccgtatcgcgtcgattattggccgttactatgccatggaccgtgataatcgttgggatcgcgtgcaactggcatacgatttactgactcaagcgaaaggcgaatttactgcagataacgcagttgcgggcctgcaagcggcctatgcccgtggtgaaaatgatgagtttgttaaaccaaccgtgattcaagcaactggcgaagccgatgcggccatgaacgagggtgatacattaatctttatgaatttccgtgctgaccgcgcccgccaaattacccgcacctttgttaatgccgagtttgacggtttcaagcgagataaagtggttaacttcggcgatttcatcatgctaaccgaatatgccgcggatattaaagtcgcctgtgcttatccacccgcctcactgacaaacactttcggtgaatggttgatgaagcatgataaaacccagttacgcatttccgaaactgaaaaatatgctcacgtcaccttcttctataacggcggcgttgaagagccatttaaaggtgaagaccgcattctgatcaactcgcctaaagtagccacctatgacctgcaacccgagatgagttcagcagaactgacggaaaaactggtcagcgccatcggtagcggcaaatatgatgtgatcatttgtaactatccgaacggcgacatggtcggtcataccggtgattacgatgcggcagtgaaagcggttgaaacactggataactgcatcgaacaagtggttgcagcagtgaaagcagccgatggtcaattgttgatcaccgctgaccacggcaacgctgagcaaatgcgtgacccggcaactggccaggcacacaccgcccataccagcctgccagtgcccctgatttacgtaggtaacaaagccgttaaagctgttgaaggtggcaagctttctgatatcgcaccaaccatgttgtcactgatggaaatggaaatcccacaagagatgactggtaagccgctgttcatcgtggaataa
>YPO1047|3.4160095431414765
gtgattaacgaaattagaaaagatgccgaagtgcgcatggaaaaatgtctggaagcattccagaaccacattagtaaaatccgtacgggtcgtgcctctccaagtatccttgatggcattcaggttgagtactacggtacggcgacaccattgcgccaattggctaacattgtagtagaagactcccgtactttagcgctaacagtcttcgaccgtagcctgagtgctgcggtagagaaggctatcatgacttcagatttggggctgaatccatcgtccgccggtactgttatccgtgttccattgccagcattgacggaagagcgtcgtaaagacttgattaaagtcgtgcgggcagaagcagagcaggggcgtgtgtctattcgtaacgtgcgccgtgatgctaacgataaagtgaaggcattgctgaaagacaaagaaatcagcgaagacgaagatcgccgttcacaagacgatgtgcaaaagctgacggatgcctatatcaagaaagttgatgctgcattggcggtaaaagaagctgagttgatggatttttaa
>YPO2373|3.41563017068572
atgattaagccattcgtcgccgttgctatcgctgttgttactctgaccggttgcgctaacaacaacaccttatcaggtgatgtgttcaccgcatcccaggctaagcaagtacagacggtgagttacggcacattgatttctgttcgcccggtaactattcagggtggtgatgataacaacgtagtcggtgccatcggtggtgctgtattaggtggtttccttggtaatgctgttggtggtggtacaggccgtagcttggcaaccgcagcaggcgctgttgccggcggtattgcagggcaaggcgttcagggagcactgaaccgtactgatggtgtgcaactggagatccgtaaagacgacggccaaaccattctggtcgttcagaagcaaggcccaactcagttcagcgtcggtcaacgtgtcatgctcgccaatagcggcagcacaataaccgtcagcccgcgttga
>YPO3897|3.3979530590955944
atgcctaagtaccgttcccataccaccactcatggccgcaatatggccggcgcccgcgcactgtggcgcgcaaccggtatgaccgatgatgacttcggcaaaccgattattgcagtcgttaactcctttacccaatttgtaccgggccacgtacatttgcgcgatttaggcaagctggttgcggagcaaattgtagcttctggcggtgtggctaaagagttcaacaccattgcggtggatgatggtatcgcgatgggccacggtggcatgctctactctctgccatcgcgtgaattgatcgccgactccgttgagtacatggttaacgcccactgtgcggatgccatggtgtgtatctctaactgtgacaaaattaccccagggatgctgatggcgtctctgcgcctgaatattccggtgatctttgtgtctggtggcccgatggaagccggtaagaccaagctgtcagataaaatcatcaagctggatttgatcgatgccatgattcagggtgcgaatcctaatgtgagcgatgaagagagcgcccagattgagcgttctgcttgcccgacctgtggttcttgctccggtatgtttacggctaactcgatgaactgcctgaatgaagcgctgggtctggcgttgccgggtaacggttcattgttggcaacccacgctgaccgtaagcaactgttcttggatgcgggtaaacacattgttgccttgaccaaacgttattatgaacaagatgacgtcagcgccttgccacgcaacatcgcgaataaagcggcctttgaaaacgccatgatattggatatcgccatgggcggttccacgaataccgtattgcatttgctggcggcggcgcaggaaggtgaaattgatttcagcatgaccgatatcgatcacctgtcccgtaaagtcccacatttgtgcaaagtggccccgagtactcagaaataccacatggaagatgtgcaccgtgcggggggggtcattggtattttaggtgagttggatcgcgctggtttgcttaaccgcgatgtcagtaacgtgttggggctgaatctgacacaaacgctggaagcctatgacgtgatgctgactcaggatgaaggcgtgaagcagatgtacgccgcaggcccagccggtattcgcaccactaaagcgttctcacaggattgccgttatccgtcactggataccgatcgcgaagagggttgtatccgtacccgtgaacatgcctacagccaggatggtggtttagcggtgttgtacggcaatattgcggcagacggctgtattgttaaaactgcgggtgttgataaagacagcctgacgttccgtggcccggcgaaagtatttgagagccaggatgaggcggtagaggcgatcctcggtggtaaagttgtggcgggtgatgtggttgttatccgttatgaagggccaaaaggggggccgggtatgcaggaaatgctctatccgaccacttatctgaaatccatggggttgggcaagagttgtgccttactgaccgatggccgtttctctggcgggacatccggtttgtctatcggccatgtgtctccagaagccgccagtggtgggttgattggtttggtacaagatggcgatttcatcaatatcgatattccgaaccgtggcattgtcttggatgttagcgaagctgaactggctgctcgccgtgaaactgaagaagcgcatggtgatgcggcctggtcaccgaagggccgtgagcgccaggtctcttatgccttacgcgcttacgcgatgttagcaaccagcgctgataaaggcgcggtgcgcgataaaagtaagctgggaggctaa
>YPO2021|3.3945237867815092
atgaaacagaaagtggttagcattggcgatatcaacgtagcgaacgacctgcctttcgtgctgtttggtggtatgaatgtgcttgagtcacgcgatctggcgatgcgcatctgcgagcattacgtgacggtgactcaaaagctcggcatcccttacgtatttaaagcctcgttcgacaaagccaaccgttcttcaattcattcttaccgcggcccaggcctggaagaagggatgaaaatctttcaagagctgaagcaacagtttggcgttaaagtgatcaccgatgtgcatgaagccagccaggcacagccagtatctgaagtggttgatgttatccagttgcctgcattcttggcgcgtcaaacagatttggtcgaggcgatggcccgtaccggtgctgtcatcaacgtgaaaaaacctcagttcgttagccccggtcagatgggcaatatcgttgagaaatttaaagaagcgggtaacgaccaggtgatcctctgtgatcgcggcagtaactttggttatgacaatctggtggttgatatgttgggtatcaatgtaatggtacaagcaacaggcggtcacccggttattttcgatgtgactcatgcgttacaatgccgtgacccgtttggcgcggcatctggtggccgtcgtgctcaggtcgctgaactggcccgcgcaggtatggcggttggtttggcagggctatttatcgaagcacatccagagccgaatagcgcgaaatgtgatggtccatcagcactaccactggataagttggagccattcttagtgcagatgaaggctatcgatgatttggtgaagagtttccctgcgctggataccagtaagtaa
>YPO3505|3.3945070265005137
atgaaacagattccgatgacggtacgtggcgcagataagctgcgtgaagagctggattatttaaaaggtgttcgtcgccctaaaattatttctgatatcgctgatgcacgtgaacatggcgacttgaaagaaaatgcggaatatcacgcagcccgtgagcaacaagggttctgtgaaggccgaattcaggaaatagaagccaagctttcaaatgctcaggtaattgatatcactaaaatgcccaacaatggccgtgttatttttggtgccactgttcgtgtattaaatctgaacactgaagaagaacagaactaccgtattgtgggtgatgacgaggctgattttaaacaaaatcttatttcggttaattcgcctattgctcgtggcctgattggtaaagaagttgatgacgtcgttgttatccatacgccaggcggcgaagtagaatatgaaattcttagcgttgaatatgtgtaa
>YPO3504|3.3884185366297705
atgaatctgaataacaaacaaaaacagcacctgaaaagcttggcccatccgttaaaaccagtagtcatgctgggcaataacggcttaaccgaaggggtgctggctgaaatcgaacaaacgctagcacatcatgaacttattaaggtgaaaatcactgctgaagagcgtgaaaccaaagccctaattgctgacgctattgtgcgtgagaccggtgccgttaacgtccaaatgatcggtaatattttagtactctatcgcccggcgaaagaacgcaaaattattttaccgcgttaa
>YPO1351|3.385417518666741
atgaaaaaattaataatagcgaccgtcctcgccagtatcagtttatcagcctctgccgctgaaaccattcgtttcgctgcggaagccacttacccaccgttcgaatttattgatgccaataataaaatgcagggtttcgatatcgatctggctaatgcactgtgtaaagagatgcaagccgattgcacctttaccaatcaggcctttgatagcttgatcccaagcctgaaattcaaacgttttgatgccgttatttcgggtatggacatcaccccagaacgccagaaacaagtggcattcacgcagccttactacgataactcagcgctgtttatcgcccaaaaagataaagtggcggatttagccgcactgaaaggcaaacgtgtcggtatgcagaacggctctacccatcaaaaatacttgatggaaaaacaccctgaaatcacggctgtgccttatgacagctaccagaatgccatccttgacctgaaaaatggccgtttggatgccgtatttggtgataccgcagtggtgaatgagtggctgaaacagaatgaccaattagcggcggttggtgacaaagtgacagacgctgactatttcggtaccggtttaggtatcgcggtacgccagagcaacaccgaattacagggtaagttagatgctgcgctaacgaaagttaaagccgatggcacctatcaaactatctataaaaaatggttccagcagtaa
>YPO2053|3.3836783962744175
atgcgtactgaatattgcgggcagttgaatctgtcccacgtgggccaaagcgttacactttgtggttgggttaaccgtcgtcgtgatctgggtggcctgatttttattgatatgcgcgatcgcgaaggcatcgttcaggtattcttcgatccagaccataaagccgcttttgaacaagcttctgagttgcgtaatgagttctgtattcagattaccggtactgtgcgtgcacgtcctgacagtcaaatcaataaagatatgtccaccggtgaagtggaaatctttgctaacacgctgaatatcattaatcgctccgagccattgccgttagattccaatcaaatcaacagtgaagagcagcggttgaaatatcgctatctggatctgcgccgcccggaaatggctgatcgcttgaagtcccgtgccaaaatcaccagttttgtacgccgcttcatggacgatcatggcttcctggatatcgaaaccccgatgttgaccaaagcgacaccggaaggcgcccgtgactatctggtgccaagccgtgtgcataaaggcaagttttacgctttgccacagtctcctcagcttttcaaacagttgctgatgatgtctggctttgaccgttactatcagatcgtaaaatgcttccgtgacgaagatttacgtgctgaccgccagcctgaatttacccagatcgatgttgaaacttcgttcatgagcgcagatcaagtgcgtgaagtgatggaaaaattggtccgtgaattgtggcaggaaaccaaaggcgttgatctgggtgatttcccggtaatgacctttgctgaagcgatgcgtcgttatggttccgataagccagacctgcgtaacccactggaattagtggatgtcgcctctctggttaaagatgttgaatttaaagtgttctccggtccggccaatgatgccaaagggcgagtggctgcgctacgtgtaccgggtggcgcgcaacttagccgcaaacaaattgatgagtatggtcagtttgtcggtatttatggtgcgaaaggcttggcatggctgaaggtcaatgaccgtgctgcaggtcttgaaggggtacaaagcccgatagccaaattcctcagtgctgaagtgttggacgccattttggtggccactcaggcggaaagtggcgatatcctgttcttcggcgcggacagttacaagattgtgaccgatgcgatgggggcgttgcgtctgaaagtagggcgtgatctcgagttgacgcgtctggggacatgggcaccgttatgggtggttgatttcccaatgtttgaagatgatagcgaaggcggcctgacggccatgcatcatccattcaccgccccaaaagatatgagcccggaacaactggccgcagcaccaaccaccgctatcgccaatgcttacgacatggtgatcaacggctatgaagtgggcgggggttctgtgcgtattcatcgcactgaaatgcagcaaacggtctttggtattctgggcatcactgaggatgaacagcgtgagaagtttggcttcttgctggatgcgctgaaatttggcaccccgccacatgcgggcttggcgtttggtctggatcgtctggtcatgttgttgaccggtaccgataacatccgtgacgtcattgccttccctaaaacgactgcggcggcttgtctcatgaccgatgcgccaagttttgccaacccggcctcgttgcaagagttgtccattagcgtggtggcgaagaaaggcactacagatgctggggcagaagagaatcagtaa
>YPO_RS00570|3.3816824906502037
atgaccaaattactcgatctcgactccattctgcctccgaagaaaagcatcaagttcggcggtcaggaatatcccatcgttgaaatgactgttggcctgttcgtctctatcaagcagatggaaggcaaagacctccagaatatgtcgcctgttgagcaggttactgcttacgccgacctggttcgcaaggtcatcccatccgtgccggacgctgtactggaaaaactgactgttccgcagctccagcagatcttcaccttcgctatggaagtgattgatgaagagaacgaaaaagcggctggtgaaggggcaaagtaa
>YPO0375|3.376662661552823
atggcgtggaatcagcccggtaataacggacaggaccgcgatccgtgggggagcagcaataataatggcggcaactctggcggaaataataataaaggtggtcgtgaccaagggccgccggatctggatgatatcttccgtaaactgagcaaaaaactgagtagcctcggtggcaaaggtagcggaagtggtggtaatggcgcatcacatggccctggtttcagtggtcgtgttgtgggtatcgctgttgttgctgttgtggtcatctgggctgcaagcggtttctataccattaaagaagctgagcgtggtgttgtcacccgtttaggtaaattgagccacattgtgcagcctggcctgaactggaaaccgacctttatcgatgaagtggttccggttaacgtcgaggccgtgcgtgaattggccgcttctggggtcatgctgacctccgatgagaacgtagtgcgcgtcgaaatgaacgttcagtatcgtgtgactgatccggccgcttatctgtttagcgtgacgaatccggatgacagtctgcgtcaggcaacagacagcgcagtacgtggtgttattggtaaatacaccatggataaaatcctcactgaaggccgtaccatcgtccgtagtgatacccaacgtgtgctggaagaaacgattcgtccgtaccaaatggggattacgttattggacgttaacttccaggctgctcgtccgccagaagaagttaaagcggcatttgatgacgcgattgctgctcgtgaaaacgaacaacaatacattcgcgaagcagaagcctataccaacgaagttcaaccacgtgctaatggtcaggcgcagcgtctgttagaagatgctcgtgcttatgccgcacgtaaagtgttggaagcacagggtgaagtcgctggttttgctaagttgctgccagagtataaagcggcaccggaaattacccgtgagcgtctgtacatcgaaaccatggaaaaggtcctgggcaaaaccaataaagtgctggcgaatgataaaggcaataatttgatggtgttgccactggatcaaatgctgcgtggtcaaggtgctgctaataaagttgatggcaacaaagataccagtctgattcgtttgaatccggcacccagcagccaacaaactggtgcgagtaattcaaataccagctcaggcagtggttctatcatggatcagcgccgggtgaatgctcagcgtgatacttccactcgcgtagggagagaataa
>YPO3516|3.3725120879658874
atgaaagttgcagttctcggtgccgctggtgggattggccaggccctcgctcttctactcaagacccagcttccttcaggttcagacctctctttatatgatatcgcgccagtaacgcctggtgttgctgttgatctgagccatatccctacagccgttaacattaaaggcttcagcggcgaagatgctacaccagcccttcaaggggcagatattgtgctgatttctgctggtgtcgcacgtaaacctggtatggatcgttcggatctgttcaacgtcaatgcgggcattgttcgtaatctggttgagcaaattgcacgtacttgcccgaacgcattgattggtatcatcactaacccagtcaacacaaccgtcgctattgcggctgaagtgctaaaaaaagcaggcgtttatgacaagaataagctgtttggtattaccactctggataccattcgctccaatacctttgttgccgaattaaaaggtaagcaaccccaggatatcgaagtgccggttattggtggccactctggtgtgactatcttgccattgctatcacagatccctggcgttagctttacagaacaagaagttgcagatttgaccaaacgtatccagaacgcgggtaccgaggttgtagaagctaaagccggtggcgggtccgcgacgctgtctatggggcaagctgcggcacgttttggtctttctttggtacgtgccctgcaaggtgaaagcaatgttgttgaatgctcttatgttgaaggcgatggcaaatatgcccgcttctttgctcagcctattctactgggtaaaaacggtgtcgctgaacgtaaagatatcggtaaactgagtgcttttgagcaacaagcgctggaaaatatgcttgatgttttacacaaagatatcgagttaggtgagaagttcgttaatcaataa
>YPO3718|3.3655949789345594
atgaaaaatatcaatcctagtcaaaccgctgcctggaaagcgttacagcaacactttgaacagatgaaagatgtcacaatcagcagtctgtttgccaaggacgaccagcgttttaaccggttctctgcgacttttgacgatcaaatgctggtggatttctcaaaaaaccgtattaccagcgaaaccttggaaaaattgcaggatctggcgaaagagaccgatctggctggtgcaataaaatccatgttttctggtgagaaaattaaccgcacagaagaccgtgcggtattgcatattgctctgcgtaaccgcagtaacaccccaattgtggtggatggcaaagatgtgatgccagaagtgaatgcggttctggccaaaatgaaacagttctgtgaccgtgtgattagcggtgactggaaaggctataccggcaaagcgattaccgatgtagtcaatattggtatcggggggtcagacctcggcccttacatggtgaccgaagcgttacgtccgtataaaaatcacctgaatatgcattttgtttctaacgtcgatggcactcatattgccgaagcgttgaaacccctgaacccggaaaccacgctgttcctggtggcatcaaaaaccttcaccacgcaagaaaccatgaccaacgctcacagcgcgcgtgattggttcctgtctgccgccggtgacccggcgcacgttgccaagcactttgcggctttatcgaccaatgccaaagccgttggtgagtttggtattgataccaataatatgtttgagttctgggattgggttggtggccgttactcgctatggtctgctattggtttatctatcgccttgtcggttggttttgaacacttcgaacaactgctcagtggcgcacatgccatggataagcattttgccgaaacaccggcagagaagaacctgcctgtcctgttggcactgattggtatctggtacaacaacttctttggtgcagaaacggaagctatcctgccttacgaccaatatatgcaccgtttcccggcttacttccagcagggtaacatggagtcgaatggtaaatatgttgatcgtaacggtcatccggttgattaccaaacgggcccgattatctggggcgagccgggtactaacggccagcatgcgttttatcagttgattcaccaaggtaccaaactgatcccgtgtgattttatcgcaccggcgatcagccataacccattaagcgatcaccacgcgaagctgttgtctaacttctttgcacagacagaagcattggctttcggtaaatccctggaagacgttgaagcggagtttgcggcggcgggtaaaacccctgaacaagtcgcgcacgtagcgccgttcaaagtcttcgagggtaaccgcccaactaactccattttgctgcgcgaaattaccccgttcagtttgggggcgctgattgccttgtatgaacacaaaatcttcacccaaggggttattctgaatatctacaccttcgaccaatggggtgtcgaactgggtaaacaactggctaaccgtatcctgccagaactggcagatgaccaagaagtgaccagtcatgacagttcaaccaatgcgttgattaaccgtttcaagaactggcgttaa
>YPO2886|3.359071075056443
gtgtcacaaatagcaaccactgatacacccgcagtaacaccaataaaatcaacactaacaggtccatttgagcggaattcggctggtacaagttttggatcaaatgtagatgtagatgtaattgataatacatctacggcaacccgcgtgattgctgaaactacgccggaagccgagagcacaattggtgaagcgactgggcaagaaggcggtaacgcaacagccgttatcccccctactacaacaccatcagagcaggaaatcacagaacctgaacaaccgggcctgcttgataagatcaaagatctgctggggttgggtgaaattactcaagaacaagccgatgcattagaaaaaaacgttaagactaaagttgagaaagtggacgcacagactgcggcgaagttggcacttgaatcagcccaagcagaggcccaaaaagcagcagaagatgctttatatctaaaaaccgaaaatgtttcatatcaggcattcgctcaaactgaagaaaagattaaaaaagaagctgatgaagcaaaaaaaaagcaagataagactaaagaagatgccattaaggccgtcaaggttaataacactccattagttcctggtgataaggatattgctgagaaagtcaccaaagccgtgaccgatacaacaaaagtacagggagaaaaagcagttactctggctacaaaaataactgatgccaaagtcgcccaagaaaagaaagacgcgaatacagaggcgcttgcagaaatcgacgggcggctcatttctgtctcaaacgctttaatacaagcgacaggtaccgataagggtccgttggatcagaaacttaaagaagctcaacaagctaaaaccgaacaagacggaaaagaactggcgtccggcgggtataaagaactcttcgaggaggataagaaaactagcggttactttggcattgcggaaaatgacaacggctcgggacagcaagaaaaattagccgaagcaaaaaagaatcgagatgcctataacaaagcagctaaaaaagaacttgacgctatcgccaaggcccaaaaagcagttgaggctattgatgcacagatagtaaaattaaaaaaagataaaggtgatatcgaacaagaacaaagtaccgaaaagggcaaaacaggtggtttagatattgcgctcagcggtgctaacgacgctaaagacgcagcacagggtgaattcgacacggcaaaaaacgcagctgaattagctgaaacagcagcaaaggctatcgaagcagcaaaaatcaccgataaggcagttgaggatgcaacagcagcttataaagaagccgcagacaaagcggaacaaactaaaacagcccttgaagcggctgaaaaagctaaagaagacgctgataaactcgtagtcactaacactggcctattgaatgacgctgaccaagcacttgagcagttagtgaccgcccaaaataacgcccaacctacacttgatctgccagccattgatgtgaccattgcgcctgccaagacacaagatgtgattgagggcaccagcgccattgccacccaagtggccggtggcacacaaaatgttgccaagggcggtaaagcgattgatagcgttattaccaaagacggtattgtaaaccttgctgctggtgccaatgccaaagggaccgaggttactaaaggtaccctgaacaacaacggcggggttgataccgatactgttgtcagtactgaaggtaaattggttctgacgggtggtagcgaaacggccatcgcaacctcaaccggtgccaaggttgctgaaggtggtgtagtgaccgcaggtgaccattccgttatcgaaaaaatgatcagtagcggtaacgtgaccgccagcggcaataataccatcgtgcgtgatacgaccattaatgacggtaaattaagcctggcaggcaccgcaaccgccaataacaccacgttcaacggcggtattttcagcgttgaaggtgataccgctgccaccaagactaacatgactggcggtaaatttgcggttacaggcaatgccaagatcgaagagacggtagtcagcgcgggtgacgtctcgctggctgacaaagccaccgcgaacaacaccaccctgactggcggtacttttgccgctgcaggcgataccgcggtgagcgcaactaacatgactggcggtacctttaccgttgcaggtgataccgctgccaccaagactaagatgactggtggtgaatttgctgttacaggcaatgccaagattgaagacaccgtactcaacgcaagtgacttctcgctggctgacaaagccaccgcgaacaacaccaccctgactgacggtactttcaccgttgcaggtgatgccgcggtcaccgcgacgaacatgagtggcggtaaatttgcggttaaaggcaaagccaagatcaaagacacccaactcagtgcaggtaatttcactctggctgaaaatgccacagcgaatgacaccacactgaatggcggtaaatttgacgtttcgaacgaggctacagcgactaacaccaccattaataacggcctgtttacgctgaaagatggcgctcacgcggacagcaccacagtcaatagcggcaccttcgtcatggccgatcaatctacggccaacggcatccaactggtagacagcgccttcacactcgcaagcggtgctaaagcctccggtatcaccaaattaactggcggtcaggcacaggtagccggttcactggaaagcttgagccttaccggtggccgcgcagactttgccaacagcgccaaagcctctggcctgcttgatatcagcgctgatagccagatcataatgaaccgcggtgcagataccgcacaagcgaacctgaacctggctggccgccttgaattgctcgccagtgatgttgctcaagcagtggctcagccagttgcccgtgcggccatggagttatcaaatgcgcgtgcggtaatgccagcccctgcaatgccagtccctgccgccgcaccggttgcacacttcgccctcaacgatgtggttatgaccgggggcactgtcgatatgagcaacgcgaaaaatgctcaactgaccatggcttcactgaatggtacagggaactttaacctcggttctgtcatgcaaagcgattcggtcgcgccattaaatgtatccggtgacgcgaacggtgacttcatcattgcaatgaatagcagcggtcaagcaccaactaacctgaatgtggtaaataccaacggtggtgatgcacgctttgccttagccaatggtccggttgctttaggtaactacatgactaacctggctaaagatgccaacggtaactttgtcctgaccgcagataaatcggctatgacaccaggcactgccggtattctggccgtggctaacaccacaccggttatctttaacgctgagttaagttctattcaacagcgtttggataagcaaagcaccgaaaccaaccaaagcggcatgtggggcagctacctgaacaacaactttgcagtgaaaggccgcgccgctaacttcgatcagaagttgaacgggatgacattgggtggcgataaagccactgcactggcagacggcgtgttgagcgttggtggtttcgccagctacagcagctctgatatcaaaacggattatcaaagcaaaggtaaagtggatagccattcattcggtgcctacgcacaatacctggctaacagcggttactacatgaacgcggtagtgaagaataaccagtttagccaagacgttaacatcacctcaattaacggcagcgccagcggtgtgtctaacttctcgggtatgggtatcgcactgaaagccggtaagcacttcaacttcaatgaggcttacgtctcgccatacgttgcaatgagcgcctttagctcgggtaagagcaacatctccttgtctaacggcatggaagcacagagcagcagcacccgctctgcgatgggtacccttggggtgaatgcaggttaccgcttcgtgatgaacaacggcgcagaactcaagccatacgctatcttcgcggtggatcatgagttcgcgaaaaacaaccaagtgacggtgaatcaggaagtgtttgacaataacttgagcgggacccgtgtgaacaccggcgccggcatgaacgtcaacatcacccctaatctgtctgtcggttctgaagtgaagttgtccagcggtaaagatatcaagacaccagtaaccattaatctgaacgtgggttacagcttctaa
>YPO0440|3.35549580093905
atggcaacgccacatattaatgctgaaatgggtgatttcgccgacgttgtattgatgccaggggacccactgcgggcaaagtttattgcagaaactttcctgcaagacgtgcgtgaagtgaataacgtacgcggcatgttgggtttcaccggcacctataaaggccggaagatttctgtgatgggccatggcatggggatcccatcctgttctatctatgctaaagagctgatcactgattttggtgtgaagaaaatcatccgcgtgggctcctgtggtgccgtacgcaccgatgttaaactgcgtgatgtagtgatcggaatgggggcgtgcacggattccaaagttaaccgtatgcgttttaaagatcacgactatgcggcgattgctgattttgagatgacccgtaatgcggttgatgcagccaaagcgaaaggggtcaatgtccgtgtcggtaacctcttctctgcggatcttttctacacaccagatccacaaatgtttgatgtgatggaaaaatacggcatcttgggcgtagaaatggaagccgccggtatctgcggcgtagcggcagagtttggtgcgaaggcactgactatctgcaccgtttctgaccatatccgtaccggcgagcagactaccgcggctgaacgtcagaccacttttaatgacatgattgagatcgcactggaatctgtgttactgggtgataacgcgtaa
>YPO0050|3.3482000396750737
atgtcccgagtctgccaagttactggcaagcgcccgatgagcggtaacaaccgttctcacgcaatgaacgcgaccaaacgccgttttctgccgaacctgcactctcaccgtttttgggttgagggcgagaagcgctttgtaactctgcgtgtatctgctaaaggtatgcgtgttattgataaaaagggtattgaaacggtcttggccgaaattcgtgcccgcggtgagaagtattaa
>YPO0222a|3.3479181189135265
atggctaagcaatcaatgaaagcacgcgaagttgttcgcgtgaaactagctaacaaataccgcgctaaacgcgaggaattaaaagctattatctctggtgtgaactcatccgacgaagatcgttgggatgctgttctgaagctgcagtctctgccgcgtgattccagcccgtcccgtcagcgtaaccgctgcaaccaaactggtcgtcctcatggtttcctgcggaagttcgggttgagccgtattaaagtccgtgaaaccgctatgcgcggtgaaatcccgggccttaagaaggctagctggtaa
>YPO0906|3.3469708699471994
atgagtaatgtaccaacagaattgaaatatgccttatctcatgaatgggttcgtgctgacggcgatggtgtgtatagcgtcgggatcactgaacatgcgcaagagctgctgggtgatatggtattcgtcgatctgccagaggtgggcagcgatgtttcggccggtagcgattgtgcggttgccgaatcggtgaaagccgcttccgatatttacgcgcctatcagcggtgaaatcgttgcagttaatactgagttggaaaactcgccagaattggttaacagcgcgccttataccgatggttggttgttcagtattaaagccgctgatgagtccgaactggacaatctgttggatgctgatgcttacctcgcggcgattgaagagtaa
>YPO2601|3.346255277902681
atgaaatatgtaattacctctcgcattatcaagagcctagcgctcggcactgttattgtcatgagcgctgctaacgctgatgacgtcaatctgaaaaccatgatccccggcgtaccgcagatcgacgcagaagcctacatcctaattgattacaactccgggaaagtattggcggaaatgaacgcggatacgcgccgcaacccagccagtttgaccaaaatgatgaccagctacgtcatcggccaggcgattaaatcagggaaaatcggggctgaagacatggtcaccgtgggtaaagatgcctgggctaccggtaacccggaatttaaaggctcctccctgatgtttctgaaaccgggcgaccgtgtgccggtgtctaaactgacccgtggtatcaacttacaatcgggtaacgatgcctgcgtcgcgatggccgattatgtcgcggggagtcaggactcattcgttaacctgatgaacaactatgttaaggcgctgggcttacaaaatacccacttcaaaactgttcacggtttagatgcggaaggccagttcagctctgcacgcgatatggcattgattggtcaagccctgatccgtgatgtgccagatgagtatgctatctataaagagaaagagtttaccttcaacaatatccgccagacaaaccgtaacggtttactgtgggacaccagtttgaacgtagatggcatcaaaaccggtcacaccgaggcagcaggttataatctggtcgcatcagcgactgatggacagatgcgtttgatttcagtcgttttaggcggccatacctttaagggccgtgaaactgaaagtaaaaaactgctgacctgggggttccgtttctttgaaaccgtcgcaccgctgaaagtcggtaaagagtttgcctcagaaccggtctggtttggcgatagtgatcgtgtgcagttaggtgtagataaagatgcttatctgactattccacgtggccgaatgaaagacctgaaagccagctatgtgctgaatacacctgaaattcatgcgccactggcgaaaaaccaagttgtgggaaccattaacttccagttagatggtaaaaccatcgatcagcgcccattggtggtgatgaacgaagtaaaagaaggtggtttcttcagccgtatggtggattatatcaagctgatgttccaccgctggtttggctaa
>YPO2067|3.3404931575800947
atgaaaagctggaaaacgagcgcagaacagattatgaccgcaggtcctgttgtcccggtgatcgtgatcaataagctcgagcaagcagtaccgttggcaaaagctctggtggcaggcggtgttcgcgtactggaagtgacgttgcgtaccccttgtgctgtggaggccatccgcgcgattgccaaagaagttcctgaggcaattattggtgctggaaccgtgcttaacccacaacaactggctgaagtggttgaagctggcgctcagtttgccattagccctggtttgactgatgaactgcttaaagcggcctgcgaagggtctatcccattgattccaggtatcagcaccgtttcagaactgatgctggggatgagctatggtttgcgtgagtttaaattcttcccggctgaagctaacggtggtgtcaaagcgttgcaagccattggcggcccattctcgcaagtccgtttctgcccaactggcggtatcacaccaaataactaccgtgattatttagcactgaagagtgtattgtgcattggtggctcatggttggttcctgctgacgcgttggagagtggtgactacgcgcgcattactgaattagcgaagcaagcggttgaaggtgcggcagcataa
>YPO0151|3.3384936538806356
atggcagagaaacgcaatatctttctggttgggcctatgggtgccggcaaaagcactattggtcgtcagttagctcagcaactcaatatggagtttttcgactctgatcaagaaattgagcgacgtaccggagctgacgtgggctgggtattcgacgtggaaggcgaagaaggtttccgcgatcgtgaagaaaaagtgattaatgaactgacggaaaagcaaggcattgttctggcaaccggtgggggctctgttaaatccagagaaacccgtaaccgtttgtcagcccgtggggttgtggtgtatttagaaaccactatcgagaagcagttagcccgtacacagcgtgacaaaaaacgtccgttgctacaggtcgatgaacctccacgtgaagtgttagaagcactggcaaaagaacgtaatccgttgtacgaagaaattgcagatgtcactatccgcactgacgatcaaagcgcgaaagtggttgctaaccagattatcaacatgctggaaagtaactga
>YPO3899|3.3312836575423854
atgacgaagaaagcggattacatttggtttaacggcgaaatggttccatgggcagaagctaaagttcatgtgatgtctcacgcgttacactacggaacgtcagtcttcgaaggtgtccgttgctacgaatcccataaagggccggtagttttccgtcaccgtgagcatatgcagcgtttgcatgattccgccaaaatttatcgtatgcccgtctcccagtcagtggatgaactgatggaagcttgccgtgccacgctgcgcaaaaataatctgaccagtgcttatattcgcccgttagtctttattggtgatgtcggcatgggcgtgaatccaccggagggttataacactgacgtgatcattgccgctttcccatggggtgcttatctgggtgcagaagccttggagcaaggcattgatgctatggtgtcatcatggaaccgtgttgcacccaataccatcccaacggcggcgaaagcaggcggtaactacctttcatccttgctggtgggcagtgaagcacgtcgccacggctatcaggaagggattgcgctggatgttcatggttacctgtctgaaggtgccggtgagaacctgttcgaagtgaaagatggcatcctgttcacaccaccatttacctcgtctgccctgccgggtatcacccgtgatgccattatcaagctggcgaaagatatggggctggaagtgcgtgagcaagtgttgtcacgtgagtctctgtatctggccgatgaagtgtttatgtccggtactgcagcggaaattaccccagtacgcagcgtggatggtattcaggttggtattggcaagcgcggcccggtcacagccaaaattcaacaagcgttcttcggcttgtttaccggtgaaaccgaggacaaatggggctggctggatcaggttaatccataa
>YPO0217|3.3287868160461818
atgttacaaccaaagcgtacaaaattccgtaagatgcacaaaggccgtaaccgtggccttgcgcaaggtacggatgttagcttcggtgagttcggcctgaaagcttgtggccgttgccgcctgacggctcgtcaaatcgaagcagcccgtcgtgcgatgacacgtgcaattaagcgtcaaggtaaggtctggatccgtgtattcccggacaaaccgatcactgagaagccgctcgaagtgcgtatgggtaaaggtaagggtaacgtggagtattgggttgccctgatccagccaggaaaagtattgtttgaaatggctggtgttcctgaagaaactgcacgtgaagcatttaagcttgctgcagcgaaactgcctgtcggaaccacctttgtaactaagacggtgatgtaa
>YPO_RS00655|3.321712613719111
atgaccaaaaactttgaaatcgtctatcgaaacccggcagaactcatcccgtatgagatgaacgccaaaaaacatgacgaacagcagatccgcgacctggctgccgccatcaaaaagcgcggttttgaccagccgatcacggtcgacaagcacgacgtcatcattactggccacggtcgtcgcgaggcggcacttctggctggtctggagcgtgtgccggtcatcgttcgcgacgacctgagcgaagaagaagtgaaggcaaaacgcctggaagacaaccgcctggccagtattgactacgacgccatcaaattgcagcaggaacttgaatccctggtgctgggcgacgttgaggtcttcggttttgaagagcgcgagctgaacgtgcttgtcggcagcatgaccgaagagatggaaaccggcgctctggtgctcgatctgggcgaagagacggaacgccagaaagaagagcacaccgagatcagtcgcgaagtggccgctgaagaagtccgcgtcatcgacgtattgggctttaaaacgctccctgctggctctgccattgtggttggggatttgcttgcccacatggaggaaatcacgggagagtgcggggtagacgctttcgtggcgtatgcggagaaagtttcttctggggagctggctgcatga
>YPO3170|3.312427913417136
gtggggaatatgccatctttcgacattgtttctgaaattgatatgcaggaagtgcgtaacgccgttgaaaacgccacccgtgatctggcgaaccgttgggattttcgtaatgtgccagcgagcttcgaattaaatgaaaaaaacgaaagtatcaaagtcgtcagcgaatctgattttcaggtagagcaattacttgatattttacgggctcagttaagtaaacggggtattgaaggtgccgcgctggagatcccggaagagatggcccgtagtggtaaaacctacagtgtagatgccaaacttaagcaaggcattgaaagtgttcaggctaaaaagttggttaagctgattaaagatagcaagctgaaagtgcaagcacagattcaaggtgagcaagttcgtgtcacgggtaaagcgcgtgatgacttgcaggcggttatggcactggtacgtgctgccgatctggggcaacccttccagttcaataacttccgtgactga
>YPO0888|3.312072982778123
atgtcagagcaaaaaccacaagtcgctgagcaagcgcaagaactcaatagtgagttacaagcccgtcgagaaaaactggctgtcttacggggaaagggaattgcattccctaatgatttccgccgtgagaacctttccgaccagttgcatgccgagtttgacagtaaagagaatgaagagttagaagcactgaatatcgacgtaaccgttgctggccgtatgatgacccgccgtatcatgggtaaagcatcatttgtgactctgcaagatgttggtggccgtatccagttgtacgtttcccgtgatgacctaccggaaggcgtttataacgaagaattcaaaaagtgggacctgggcgatatcctgggtgcgcgcggtaaactgtttaaaaccaaaaccggtgagctgtcgatccactgtagcgaactgcgtctgttgaccaaggctctgcgtccattgccagataaattccatggcttagctgaccaggaaacccgttaccgccagcgttatttggatctgattgctaacgacgagtctcgtcatactttcaaagtccgttcgcaagtgatgtccggtatccgtagcttcatggttgaaaaaggcttcatggaagtcgaaacgccaatgatgcaagtgatccctggcggcgcttccgcacgtccgtttgtcacgcatcacaatgcgttggatatcgatatgtatttgcgtatcgcgccagagctgtatctgaaacgtctggtcgtggggggcttcgaacgtgtgttcgaaatcaaccgtaacttccgcaacgaaggggtttcgccacgtcataacccagagttcaccatgatggaactctatatggcttatgcggactataaagacctgatcgtcttgacggaagagctattccgcactctgaccgaaaccatattggggagcagtgtggtgcaatatggcgaacagacttttgatttcggtaagccttttgccaaattgaccatgaaagaagctatttgtaaatatcgtcctgaaaccaatgtcgcggatttagacgatatggataaagccgtcgcaattgccgaatcattgggtatcaaggttgagaagagctggggcctgggtcgtattcaatgtgaaatctttgaagagaccgcagaaagtcatcttatccagccaacgttcatcacagaatatccagccgaggtttctccgctagcacgccgtaatgacgataatccatttatcactgaccgctttgaattcttcatcggtggccgtgaaattggtaatggcttctctgagttgaacgatgccgaagaccaggcgcagcgtttcgccgatcaggtaagtgctaaagaagctggcgatgatgaagcgatgttctacgatgaagactatatcactgcattggaacatggcttaccaccaaccgcagggctaggtattggtattgaccgtatggttatgttgtttaccaatagccataccatccgtgatgtcattttattcccagcgatgcgcccggtaaaataa
>YPO1222|3.295299941193546
atgaaacttcgagttctttcattcattattccggccttattggttgcaggcagtgcaagtgctgcggaaatatacaataaagacggtaataaactggatttatacggtaaaattgacgggttacattatttttccgataacaagaaccttgatggtgaccaatcttacatgcgttttggcctgaaaggcgaaacacaaatcactgaccaactgactggttatggtcagtgggaatatcaggtcaatctgaataaagcagagaatgaggacgggaaccacgacagtttcacccgtgtaggttttgcgggtctgaaatttgctgactacggttcattagattatggccgtaactacggtgtcctgtacgatgtcacttcatggactgacgttctgccagaatttggtggtgatacttacggtgctgataacttcctgtcacaacgcggtaacgggatgctgacttaccgtaacaccaatttcttcggcttggttgatggcctgaactttgctctgcaatatcagggtaaaaatggcagcagtagtgaaaccaacaatggtcgcggtgtagcagatcaaaacggtgatggctacgggatgtccttgtcttatgacctgggttggggggtgagtgcatcagcagcgatggcgagttctctgcgtaccactgcgcaaaatgacctgcagtatggccagggtaagcgtgccaatgcctacaccggtggtctgaaatatgatgcgaacaacgtttatctggccgctaactatactcagacttacaacctgactcgtttcggtgatttcagcaatagatcaagtgatgccgctttcggttttgcagataaagcacacaacattgaagtcgttgctcaataccagttcgattttggtctacgtccatcagtggcttacctgcaatccaaaggtaaagacattgggatctatggcgatcaagatctgctgaaatatgttgatattggtgcgacttacttcttcaacaaaaacatgtccacctatgtggattacaaaatcaacttgttggataaaaacgatttcaccaaaaatgcccgcataaatactgatgatattgtcgcagtaggtatggtctatcagttctaa
>YPO3863|3.2921834399260623
atgagttttgaaactatttctgttatcggtcttgggtatattggtctgccgaccgcggcggcttttgcttcgcgtaaaaagaaagtgattggcgttgacgtcaatgcgcatgcggttgaaaccattaatcgtggtgccatccatatcgtggagccagatttagacaaagtggtaaagattgctgttgaaggcggctacctgcaagcggtgacgaaaccacaggcagccgatgcattccttattgccgtaccaacaccgtttaaaggcgatcatgagccggatatgatttttgtcgaatcagccgctaaatccatcgcaccggtgctgaaaaaaggcgatttggtcattttggaatctacctccccggtaggtgctactgagcaaatggcgcaatggctggctgaggctcgccctgatttgagtttcccacagcaagcgggcgaagcagccgatatcaatattgcatactgccctgagcgcgtgttaccgggccaggttatggttgaactgatccagaatgaccgggtgattggtggcatgacaccaaaatgttctgcccgcgccagtgcgttatataaaattttcttggaaggtgagtgtgtggtgactaactcacgcaccgctgagatgtgcaaactgacggaaaacagcttccgtgacgttaacattgcctttgccaacgagttatcactgatttgtgatgagcaaggtatcaatgtgtgggagctgattcgtctggcgaaccgccatccacgcgtgaatatcttacagccgggtccaggtgtaggtggtcactgtatcgccgtcgatccatggtttattgtttctcagaatccacaattggcccgcctgatccacacggcgcgtctggtaaacgacggcaaaccgttgtgggtggttgatcgcgttaaagccgctgttgctgattgtctggccgccagtgataaacgcgcttctgaagtgaaaattgcctgcttcggtctggcttttaaacccgatattgatgacctgcgtgaaagcccagcagtgggtgttgcccgcttgatcgcggagtggcatgtgggtgaaacactggttgttgaacccaatgttgagcaattgccaaaatcactgatgggtcttgtcaccttgaaagataccgccactgctttacaacaggctgatgtcttggtcatgttggtggaccacaaacaattcaaggccatcaaacctgaagatattaagcaacagtggattgttgataccaaaggagtatggcgttga
>YPO1590|3.2751313743842383
atgaaaagaatgttgattaacgcgactcagcaagaagagttgcgtgttgcccttgtagatggacagcggctgtatgatctggatattgaaagcccaggccatgaacagaaaaaagcgaatatttataaaggtaaaatcacccgaatcgaacctagtctggaagccgcttttgttgattatggcgcggaacgacatggtttccttccattaaaagaaatctctcgcgagtacttccccaataattactcttcccatggccgcccaaacatcaaagatgtcttgcgtgaaggccaggaagttattgttcaggttgataaagaagaacgcggcaataaaggtgctgcattgaccactttcattagtctggctggcagctatttggttctgatgccaaacaacccacgtgcgggcggtatttctcgccgcatcgaaggtgatgaccgcaccgagctgaaagaagccctatcttccctgcaattacctgatggcatgggtctgattgttcgtactgcgggtgtgggcaaatctgctgacgcactgcaatgggatttgtcattccgcctgaagcactgggatgcgattaaaaaagcggctgaaggtcgccccgcgcccttcttaatccatcaggaaagtaacgtgatcgtccgtgctttccgcgattacctgcgcccagatatcggcgaaatcctgattgataatccgaaggttctcgaactggcaaaagagcatattgctgcccttggtcgcccggatttcagcagcaaaatcaaattgtatagcggtgaaattccgttattcagtcattatcaaattgagtcgcagatcgaatcggccttccaacgtgaagtgcgtttgccttctggtggctctatcgttattgacacgaccgaagcactgacggcgattgatatcaactcagcccgagccacacgtggtggtgatatcgaagagaccgcgtttaataccaaccttgaagccgctgacgaaattgctcgccaattacgtttacgtgaccttggtggtctgatcgttatcgacttcattgatatgaccccggtacgccatcaacgtgaagttgaaaaccgtttacgcgatgctgtccgtcaggaccgtgcccgtatccagattggtcgtatctcacgctttggtttgctggaaatgtcccgtcagcgcctcagcccatcgctgggtgaatccagtcaccacgtctgcccacgctgtagcggtaccggcaccgtacgtgacaatgaatcgctgtcactttctattctgcgtttgattgaagaagaagcgctgaaagagaatacccatgaagttcacgccatcgtaccggtacaaatcgcatcgtacctgttgaacgaaaaacgtgaatcagtaaacgctattgagaagcgtcaaggtggggtccgtgccgtgatcgtgccaaacgatcagatgcaaacaccgcactactctgtcctgcgcgtacgcaaaggcgaagaagtcccgtctctcagctatctgttgccacaactgcacgaagcagaaatggcgcaaccgctggaagaggccaccattgaacgtaagcgcccagaacaaccagcattggctaccttctctctgccaacagaagtgccaccagaggaggcccctaccgtagccaaggctaaacctgcggttgcaacacccgccgcggttagtactgacgtagaacaacctggcttctttagccgtttgttcagtggcttaaaaaatatgtttggtgcttccgctgaagcagaagtgcaacccgctgaagttgtaaaaaccgacactagcgaaaatcgccgtaatgatcgccgcaatcctcgccgccagaataatggccgtaaagagcgcaatgatcgtactccacgcgaaggtcgtgataattccagccgcgataacaccaaccgtgataacaccaaccgtgataacaccagtcgtgataacgctaaccgcgatggcgctaatcgtgataattccaatcgcgacaacagtggccgcgataacgttagtcgtgaaggccgcgaagatcaacgccgcaacaacagacgtccggcccagccaacgacaacatcgcaagggcaaactgaggttgttgaagccgataaagcgcaacgtgaagaacaaccacagcgccgtggtgaccgtcagcgtcgtcgtcaggatgagaagcgtcaggcaccacaagaaatcaaagcagatgttgcggaagcccctgttatagaagaggtacaacctgagcaagaagaacgccaacaggttatgcaacgtcgtcagcgtcgccagttgaatcagaaagtccgtattcaatcggcaaatgatgagctgaatacgttggaatctcctgtcagtgcacctgttgcgcaggtggtggtggctgaagtacaagaagaagtgaagttactgccacaaattactgctcaaactgatgatgacagtgctaatgaacgtactaccaataatgaaaatggtatgccacgtcgttcccgtcgttcaccacgccatctgcgtgttagtggtcaacgccgtcgccgttatcgtgatgaacgttacccggcacaatcggccatgcctctggcaggggcttttgcctcaccagaaatggcatccggtaaagtgtgggttcgttatccagtgacgccagtcgttgaacaggttgtcgttgaacaaatcgccattgaacaaactacaaccgttgagcaaacagccatcgtcgagcaggtcagtgtagcgaatattgtcactgcgcaattgcctgtagagcaggtgcaaaacaccgttgcagaacaagaatcgagtgcaactccatctgttatgacaacaccaaccgttgcggttgccaccgcagcggtaacactggccccacaacacaaaccggggggttcttcatcttcggctgctgcggttccaggccgtgcacctatcgttgctgcagtgcctgtcgttgctgaaacgactgctgctgaaacggttgttgctaaaactgaagccgctattgatgcggtggctgttgtggaaccgatggctgctgtggaatcgatagctgctgtggaaactgcaactgtagaaccggttgttacagaagaaccgaatgtcacagaaccggccgttgccgagccagcgattgaaactgatcctgtcgaagaaacaacatcagttgtagagattgctccaaccgttgaaccaacgcctatgatcgaagatacggctgttgtagtcgctgcgacggtggttgacactacaccagaaactgcgtcaaccgtgcaagatgatattgttgaagagacagcagttgaagcggtaaatatctctgaaactgtggctgaagagaccgcaataacggaacctgctgctgaagccattgctactcagcaaaccactattgcgcaggagaccattgctgaaccaacggttgaaaccgctattgatgtggttgcggtagtcaaacaacccgcggttgcgcatccggaaggggtggtgttcaaacacttcgcttcagcgccaatgaccaaagcgccagcacctgattacgcccctgaatcaccgaccaaaggtcactgggagcgtccaacctttgatttctcaggcaaaggttctgctgggggtcatgccgcggctacccaggcaactgcacccgcgaccaaaccgcaatctgttgagtaa
>YPO1707|3.2730746991423976
gtgaaaattaaatcaagcaatgtgttaattgcagctttcgctggcttatttattgcccaatcagcatttgcagccgatggtactattactattaacggtaaaattactgacacgacgtgtggtatctctgttaataatggcactaaagatggcaccgtcacattgccagttgtctctgcaagcgcattagacggcattaattctgtagcgggtaccacacctttcaatatcgtattaaccggttgtactggggcgacaatgggtaatgcctatgctcattttgaacagggtactaccgtagaagcgtctactggtcgtttgaataacagtgacatcgatggtgcaaccggcgtacaggttcgtctattagacaaaaatagtgcacctattgtggtgggttctggcaaccaaggtaatgtcgtagaagatatttctggtgatggcgcgacattaagctattatgcacaatattatgcaaatgaagcgaatgtcgaagcaggtttggtcgcgacgaatgtcgactatactatcgtttatgattaa
>YPO0439|3.26650553329043
atgaaacgtacatttattatggtattagattcttttggtattggtgctagtgcagatgccaaaaaatttggtgacgaaggcgcagatacattaggtcatatcgcagaagcctgtgcgcgtggtgaagccaacgtgggccgtagcggcccgttgacactgcctaacctgagccgtttagggctgggtaaagcggcagaagaatcaaccggtaccttccccgttggcttggataagaacgcggatattattggtgcttatggctacgccagcgagctgtcttctggtaaagatacgccgtcaggtcactgggaaattgcgggtgtccccgtcttgttcgattggggatatttcagcgatgtggaaaacagctttccacaggaattgctggataaactggtaaaacgcgccaatctgccgggctatttgggtaactgccactcttccggtacggtgatccttgaccaactgggtgaggagcatatgaaaaccgggaagccgattttctacacctctgctgactccgtattccagattgcctgccacgaagagacctttggtctggatcgtttgtatgagctgtgcgaaattgcccgtgaagagctgaccgacggtggctataacattggtcgtgtgattgcacgtccgtttatcggcgacaaaccgggtcacttccaacgcacgggtaatcgtcatgatctggcggttgaaccccctgcgccgaccatgctgaaaaaactggttgatgagaagggcggtgaagtggtgtctatcggtaaaattgccgatatttatgcacaggttggtatcacacagaaagtgaaggccacggggctggatgcgttgttcgatgccacgatagaagagatgaaaaaagcgggcgataacaccatcgttttcactaactttgttgattttgactcgtcttacggccaccgccgtgatgttgctggttatgccgccgcgttagaactattcgaccgccgcctaccggaattgatggcactgatcaaagaagatgacatcctgatcctgaccgctgaccacggttgtgacccaacctggccgggcactgaccatacccgtgagcacattccggttttggtttacggcccgaaagttaaaccgggttcattggggcatcgtgagacctttgccgatatcgggcagacagttgcggcgtattttgggttgtcgccaatggattacggcaagaacatgctttag
>YPO1374|3.2661231739358407
atgagcacggctaaacatagcaaattgattattttgggttctggccctgcgggttacaccgcggcagtttatgccgcacgtgccaacctgaaaccggtattgattaccgggatggaaaagggcgggcagttgaccaccaccacagaggtagagaactggccaggtgacccggaaggtttgaccgggccagcactgatggaacgtatgcacgagcatgctgaaaaattccaaacagagattattttcgaccatatcagcagcgttgatctgcaaaaccgtccattccgcctgtttggcgacggtgcagaatacacttgtgatgccctgattatcgcgaccggtgcttctgcccgttatttagggatggcgtcagaagaagcctttaaaggaaaaggggtttctgcctgtgcaacctgtgatggattcttctatcgtaaccagaaagttgccgttgtcggtggtgggaatacggcggttgaagaggcgctgtatctggcgaatattgccgctgaagtccatttaattcatcgccgtgacacgttccgctcagaaaagatcctgatcgaccgcctgatggaaaaagtgaagaacggcaatatcgtgctgcacacagaccgtactctggatgaggttctgggtgatgacatgggggtaacgggtgtacgcctgaaatcaacccacagtgatgagaccgaagagttagccgttgcgggtgtgttcatcgctatcggccatagccctaacaccggtatatttagcgaccaactggcgttggaaaatggctatatcaaagtgcagtctggcctccaaggcaatgcaacacagacctcaattcctggtgtgtttgctgccggtgatgtgatggatcatatctatcgtcaggctatcacctccgcggggactggctgtatggcagcactggatgcagagcgctacctggacgggttggcaaacgataaataa
>YPO1327|3.2643147729199735
atgtttgctgtgatttttggacgtcctgagtgcccttactgtgtccgtgccaaagagttagctgagaaactggcatctgagcgtgacgattttaaattccgttatgtcgacattcatgccgaaggcatttccaaagctgatctggaaaaaacggtcggtaaaccggttgaaaccgtgccacaaatctttattgatgaaaaacacattggcggctgtactgatttcgaagcctacgccaaagaacatttgagcctgtataagtaa
>YPO2110|3.244647953543683
atgaccacaaccgttaactctgacctgatcatctataacgatctggctcagacatcatatcttgagcgccgacaggacaacctcgatgtgttcaacgcctcatctaatggcgctattgtgctggataatgccttgattgaaggagatttccgtaaacgtgctttctatcagctcggcggcagtatcgaacaccgtgatgttgattctaccgggaaagttaccggcaagaaaattggtgctggtgaatcagtgggtgtgaaggctccgtggaaatacggcccttaccagacgactgaagaagcgtttaagcgtcgtggccgtgatgtgtctgaattctccgaaattgtgggtgtagatgttgcagacgcctcactggagggattcatcaagtacggtattcaggcgttgagtgcttccatcggtgccaaccctgatatggttgtaactgccaatattgaagttgatggcaagaaaaccctgaccaaaggtatgcgcaagtacggtgatcgctttggccgtattgcgctgtttgttatgcactcgtctacctattttgacatcattgatcaggcgattgcagccaagatttatgaagaggcaggtgttgtagtgtatggcggtcagcctggtacgctgggtaaaccggttctggttactgatactgcgccaatcgacgccatctttggtttactgcccaacgcagtcgtgattacagagtcacaggcccccggcttccgctcatatccaatcaatgatgaggaaaacctcggcgttggctaccgcgcagaggggactatcaacatcgacttgcttggttatagctgggacgaaaccaacggcggcaagaatccaagcctgacagaaattggcgcgaccaatagctggaaaaaacatgcaactagcaacaaagttactgccggtgtgatgattaaattggttgctgaagatgtagtggcggccggtgtcattctgaacaaatcgacgacttcattggttgttggtgcagaggaaacgcttgttgctaccgtggcaccatctgatgccgctaataaagccgttacctgggcttcatctgctgcggcaaaagcaacagttgatgccaatggtaaggtgactgctgtcgcagccggaagtgcaactattactgccaagtgcgtggatggtaactttacagcaacttgtgtagtgactgtcactgctgcgtaa
>YPO4068|3.2429151546309294
atgttttcaccagacgcaaaggtcagggtccaaaactttggccgattcctaagcaatatggtcatgcccaatatcggcgcatttatcgcttggggcattatcaccgcactgtttattccaaccggctggctgcccaatgaaaccttagccaaactggttggcccgatgattacctatctgttgccactgttgatcggttttaccggtggccgtttggtaggcggagatcgcggtggcgtagtcggtgccatcaccaccatgggggtgatcgttggtgcggatatgccaatgttcctcggtgcgatgattgtcggcccgctgggtggctgggcaattaaacattttgaccgctgggttgaaggtaaaatcaaaagcggctttgagatgttggttaacaacttctcatccggcatcattggtatgttgctggctctcctggcctttatggcgattggtccgttggttgaagtcctgtctaaagggctggcttacggtgtggatgtcatggtgcagaataatctgttgccactcgcatcgatcttcgttgaaccggcaaaaattctcttcctgaataacgctatcaaccacggtatcttctcaccactgggtgtccagcaagccgctgaaaccggtaagtctatcttcttcttgatcgaagcaaacccaggaccggggttgggtgtgttgatggcgtatatgttcttcggcaaaggtaatgctaagcagtcagctggcggtgccgctatcatccatttcttcggtggtatccacgaaatttatttcccttatgtgctgatgaaccctcgcttactgttggcggtgattctgggcggtatgacaggtgtgttcaccctgaccctgctgaacggcgggctggtctctgccgcttcaccgggttctattctggcaatattggccatgacgcctaaaggggcttactttgccaacattgctgcggttgccaccgcctttgccgtgtccttcgtggtctctgccatcttgctgaaaagctctaaggctaaagacgatgaagagggccttgaaggcgcaactcgccgtatgcaagatatgaaagcgcagtctaaaggtgttcaggcggccaatgccgctgccgctgctggcgatttaagcacagtgcgtaaaattatcgttgcctgtgatgccggtatggggtccagtgcgatgggggccggtgttctgcgtaaaaaagtacaagatgccgggctgaaacatattgcggtgaccaactgtgcaatcaacaacttaccggaagatgtggatctggtgatcacgcaccgtgatttgactgagcgggcgatgcgccatgcaccgcaggcacagcatatctcgctgactaatttcctcgacagccaactgtacaacagcctgacggcggagctgctgcaagccagtcaattggttgataatactaaagtacagaaagtgatcgaaaaactggacgatagcttcgaagcatttgaagataatttgttcaagttgggggcggagaatatcttcctcaatcagcatgcgacagccaaagagcaggctatccgcttcgccggtgaacagttggtcaaaggtggctatgtcgaacctgaatatgtcgaggcgatgctggatcgtgaaaaactgagctcaacgtatctgggtgagtctatcgcggtgccacatggcacgattgaagcaaaagatcgtgtgctgaagaccggggtggtgttctgtcaatacccggaaggtgtgcgctttggcgatgaagaagatgatgtcgcccgtctggtgattggtattgctgctcgtaacaacgagcatattcaagtcattaccagcctgactaacgcactggatgacgactcggtgattgcgcgtttaagtaagacgaccagcgtgcaggaagtattggacttactgggcggtaaaacgtctgcttga
>YPO1608|3.239219077016986
atgtttaagaacgcatttgcaaacctgcaaaaggtaggtaaatcgctaatgctaccggtatccgtgttgcccatcgcaggtattctgctgggtgtcggttccgcgaattttagctggctaccgtcggtagtctctcacgtaatggcagaagccggtggttccgtctttgctaacatgccattgatttttgctattggtgttgcgcttggctttaccaacaacgacggtgtatctgcgttggcggcggttgtggcttacggcatcatggtaaaaaccatggcggtagtcgcacctctggtcttgcatctgccagcagaagaaattgcgactaagcatttagctgataccggggtattgggcgggattattgccggttcggttgccgcctatatgtttaaccgtttctaccgtattcagttaccagaatatttgggcttctttgcgggcaaacgttttgtgccgattatctccgggtttaccgcgattttcttaggcatactgctgtccttcatctggccacctatcggcaaagctatccaaattttctccgagtgggcggcttatcagaactcggtcgtcgcttttggtatttacggcgttgttgaacgttcattggtaccattcggtctgcaccatatctggaacgtgccattccaaatgcaaattggtgagtacaccaacgcagcgggtcaggtattcaacggtgatatcccacgttatatggtgggtgacccaacagcgggtaagttatcggggggtttcctgtttaaaatgtacggtctgccagcggcagccattgcgatttggcattcagccaaaccagaaaaccgtgcaaaagtgggcgggatcatgatctcggcagcactgacatcattcctgaccggtattaccgagccaatcgaattctcctttatgttcgtggcaccaattttgtattttatccatgcaatcttggcaggtttggccttcccaatctgtattctgttagggatgcgtgatgggaccagtttctctcatggcttgattgattttgttgtcctgagcggtaacagcagccgtatctggttgttccctctggtaggtatctgctacggtctggtgtattacaccatcttccgtgtattgattactaaactgaatttgaaaacaccgggacgtgaagattcgtctactgagcaatcagtacagggtggcacagaaatgtcagccgctctggttgaagcatttggtggtaaagacaacattactaacctggatgcttgtatcactcgccttcgtgttagcgtggcagatgtgtccaaggttgatcaggctgggctgaagaagttaggtgctgcgggtgttgttgtggcaggctctggtgttcaggctatcttcggtaccaaatctgacaacctgaaaactgatatggacgaatacattcgtaaccattaa
>YPO3181|3.2279970778598766
gtgaaacctgctgctcgtcgccgcgctcgtgagtgcgctgttcaagcgctttactcttggcagttgtctaaaaacgacatcgctgatgttgaattacagttcctgtcggagcaggatgtcaaagatgtagacatcgcctattttcgcgaattgctgtcaggggttgcggttaatgcagcatctctggatgcattaatggcaccttttctttcccgtcagctcgaagaattaggtcaggttgaacgtgctgttttgcgtattgctctgtttgaactgagcaaacgtgatgatgtcccttataaggtggcaatcaatgaagcgatcgaactggccaaaactttcggcgcggaagatagccataagttcgttaacggagtgctggataaagtcgctccgacggtacgtaagagaaaataa
>YPO1298|3.2274209453615796
atgtttcagctatctacgcaagacattcatctggctgcgcaagcagacaataaaaatgcggcgatcacccaagttgcggctgcattaactcaagcgggttgtgtgactgccgcttatgttgacggcatgttggcccgtgagcaacaaacctcaacgtatctgggcaacggtatcgccattcctcatggtaccactgatacccgcgaccaggtgctgaacaccggtgtgcaggtttttcaattcccacaaggcattgagtggggcgcggaccaaactgcttatattgttatcggcatcgctgcccgttctgatgaacatttggcgctactgcgtcagttgacgcacgtactcagcgatgacgcggttgcggcacgtctggctaaaaccacttcagctgaagagttacgcagtttgctaatgggtgagcaaaaaaccgctgaattccattttgatacctcactgattgcgttggatgtggcggcagacaacctgatcacactgcaagcactgaacgcgggccgcttgcaacaaattggcgcggttgatgcccgttttgtcagtgatgtcattactcgtgagccactgaatctggggcagggtatctggttgagtgacagtaccgaaggcaacttggtcagtgcggtcaccatcagccgcccggctaccgcatttgaacacaagggtgaaaaagtggctttgctgctcaccctgtctgtggcagatgatcagccgctgaccgtgctgaactatttaagcgagttgctgctggcacaaaaagctgatgcgttgctgaacgccgatgctgccgcgttgctggcgttgttgaccagcgaatatgttgagcagagtaaagtattaagcgctgagttcgttattcgtaatgagcacgggttacatgcgcgcccagggacgatattagttaatacaatcaaacagtttaccagtgaaatcaccgtgaccaatttggacggcaccggcaaacccgcaaatggacgtagtctgatgaaagttgtggctttaggggttaaaaaagggaatcgcctgcgctttaccgccagcggcgaagatgcacaaaccgcactggataccatcggtgaagtgattgccgccggtttaggcgagggggcagcatga
>YPO0978|3.2269963704724227
atgtcctcttcaagcttccaaaatgagatacctaaagcacgcattaacatcaaattagacctgcatactggcggggcgcaaaagaaagtcgaactgcctttgaagttgttggtgatgggcgattacagcaacggtcaggagcagcgcccgctgtctgaacgtgaaaaactcaatatcaataaaaataattttaacagtgtgctggctgaattccaaccgagcctgaaactcgctgtaccggacacgctggccggggataacaccgatacagccgtctccctgaccttcaacgacatgaaagatttcgagccagaaaacgtggcccgtcaaattccgcaactgcgtgccttgctggccatgcgcaacctgctgcgagaccttaaatccaatctgctggacaacgccaccttccgccgtgagctggaaaatatcctcaaagacgatgccttgagcgatgaactgcgcgctgaactggcggccctggcgccaaaagagggttaa
>YPO0431|3.223935151986811
atgaagagcacacaattttcccgttcagtgatggcggttgttttaggttctgcccttattagtggcagtgttctggccgaagacacgctactgaataaagccgccagcacagtggacagtactggtgccaaaatcgatagctccatgaagaaagttgataattacatgagcgatagcgcagtcacggcgaaagtaaaaagcgctttattggaagaaaaatcacttaaaagcaccgatatttctgtcgaaacgagcaatggcgtcgtgacactgagtggttttcttaattctcaggccgaaattgaaaccgcggttgaaattgccggtaacgttgaaggggttaaatctgtcagcgacaaattgcacgtaaaagaccagaaatcacagtcggtcagtgaatatgcgggcgatgctgcgaccaccagcagtgttaaagcaaaattactggcagatgatatcgtaccatcacgtaaaattaaggtagaaacgaccgatggtgtcgtacagctatcgggtgatgttgagaataaagcccaatctgaacgtgcagaaagtattgctaaagcggtaaacggcgtgaaaagcgttaaaaacgacttgaacatcaagccttaa
>YPO3279|3.222365931216619
atgacagttaatattaccagcaagcaaatggatattaccccggcaattcgtaaacacgttgaggaccgtctcaccaaactggataaatggcaggcccagttaataaacccacacattgtactgtctaaagagccacaaggttttgttgccgatgcctctatcagtacaccaatgggtcccttggtcgccagcgccaagcatgatgatatgtatgctgccattaatgaactgatcaccaaactagaacgccaattaaataaagttcaacacaaaggtgaagctcgtcgtgcggcaagcagcgttaaagacgctaatttggagtctgtagatgaagaggaaacagaatccgaaccggaacaatag
>YPO3532|3.2040397225792376
atgacaaccccttcttttgatagcgttgaagcgcaagcgagctacgggattggtttacaaatcgggcagcaattacaagagtccggtctgcaaggtttattgccagaggcattgttggcaggtttgcgtgacgcgatggaagggaatacaccgactgtccctgttgatgtgatacatcgcgcgttacaagaagtgcatgaaaaggcagataaagtccgtattgagcgccagcaggcgttggtagacgaaggcaaaaccttcctggaagagaatgccaagcgtgatgatgtgactaccactgagtctggtttgcagttctccgtattgcaggcaggtgacggcccgatcccatcccgtcaggaccgtgtgcgtgtacattacaccggacgtttggttgatggtacggtatttgatagctctgttgagcgtggtcagccagccgacttccccgtcagcggcgttatcccaggttggatcgaagcgctgtctatgatgcctgtagggtctaaatggaagctgtatattccgcacaatctggcttatggcgagcgtggtgctggtgcaacgatcccgccgttcagcgccctgatgtttgaagtggaactgttggaaattctgtaa
>YPO0436|3.2029367056699702
atgaccgatttaaccgcctgcgcgcatttgaacgattatgctaaacgcgcactaagtttgatggatttaaccaccctgaatgacgacgatactgatgaaaaagtgatcgcgctctgtcatcaggctaaaagcccggccggtaataccgcggcaatttgtatttatcctcgctttatcccggttgcccgtaaggcgttacgtgagcagggcactcctgagatccgtatcgcaacggtgaccaacttccctcatggcaatgatgatgttgcgattgcgttggctgaaacccgtgctgccattgcttatggtgccgatgaagtggatgtggttttcccttatcgcgcgttaatggccggtaacgataaaattggcttcgaactcgtgaaaacgtgtaaagaagcctgcgctgcggcgaatgtattactgaaagtcatcattgaaactggcgaacttaagcaagcgcatttaattcgtcaggcctctgaaattgcaatcaaagcgggtgccgattttattaaaacttctaccggtaaagtgccggtgaatgccacgttggaaagtgcagacattatgatccgcactatccgtgagttaggcgtaggcgaaacggtgggcttcaaaccggctggtggtgtccgtaccgcagaagatgccgcgcaatttttgcaattggctgatcaactgatgggggaaggctgggctgatgcacgccatttccgctttggcgcttccagtctactcgccagtttgctgaccacattgggtcaccagagtaacgccaacagcagcggctactaa
>YPO_RS00600|3.1983495922144964
atgaaaccagcaaaaattcgtttattggagcctcaatttttggggtacacgggcattctctgcggtatccagtttgtcgacggcatctcggttgccgaactgcgattcatcgatcagcagcggatttgtgcctccatgcgtgccactaccgttgaaggcaaaaatgtatctccttctgccgcgtacagcagccgcaatgatttgactgcggacgacattgtcgagacggcggccccggatattgtgccaatgaaacgtggtacagctgaagtggaagccaaaccggtacagcgctttactcgtgaagaactggagtcgattgcggactgtgaaggtattgcgggtctgcgtcagatcggcaaccagattggcgtgaaagccaaaggcatcgttgaaatgatcgaaggcatcctgaaagcacagggcggtgagtaa
>YPO2351|3.195650587174378
atgggtattttttctcgctttgccgacatcgtgaacgcgaacatcaatacattactggataaagctgaagatccacagaaattagtgcgtcttatgattcaggaaatggaagatacgctggtggaaatccgctcaacatcagcccgtgcactggcagagaaaaagcaactgctacgccgtattgaccacagcgaaagtcagcaacaggagtggcaggaaaaagctgagctggccttgcgcaaagataaagaagacttggcgcgtgctgcactgattgaaaaacagaaggtcatgacgttagttgagacgctaaaacgtgaagtggcaaccgtggacgaaaccctgagccgcatgaagcatgaaattacagagttggaaaataaactgaccgagacccgagccagacaacaggcattgaccttgcgccatcaggctgcatcgtcatctcgtgatgtacgccgccaattggacagcggtaagcttgatgaagcgatggcgcgctttgagcagtttgaacgccgtattgaccatatggaagctgaagcggaaaccgttggggttggcaaacagaagtctttggaccaacagtttgccgagttgagagcggatgatgaaatcagtagccaattagcggcattaaaagcgaaaatgaaatcagttgaatag
>YPO0325|3.1943440163567765
atggccagcagaggcgtaaacaaagtgattttggtcgggaatttgggccaagacccggaagtccgctatatgccgaacggcggcgctgttgccaatatcaccctggccacatctgaaagctggcgtgataagcaaaccggcgagcaaaaagaaaaaacagaatggcaccgcgtggtgttgttcggaaaacttgccgaagtggctggtgaatatctgcgtaaaggctctcaggtttatattgaaggcgcactgcaaacccgtaagtggcaagatcaaagtggccaggaacgttacaccacagaagttgtggttaacgtgggtggtaccatgcaaatgctagggggccgtcagggcggtggtgctcctgcaggggggggcgcagcgccacaagacggcggggcacaaggcggttggggtcaacctcagcagcctcagggtggcaatcaattcagtggcggtcaggcttcacgtccggcgcagcctgcgccagccgcaccacaaggcggtaacgagccaccaatggatttcgacgacgacatcccgttctaa
>YPO0065|3.1933718321609357
atgttgcaagaaattatgcaattcattagccagcatccaattttgagtctggcttgggtgttgttgttcggtgctgtagttttcaccagcttcaaaaattctctttctaaagttaaagaggtcacccgtggtgaagcgacgcgtctaattaataaagaagatgcggttgtggttgatatccgcacacgtgaagattatcgcaagggccatatcgctaactcaattaacctgatcccgagtgacattaaaaatggtaatttgggtgagttggaaaagcataaaacacagcctattattgtggtctgtgcaatgggcacaacgtcccgtgcctcggcagatatgctgagcaaagcgggttttgagcgggtattcaccctgaaagagggtatttccggctggagtggtgagaacttaccactggcgcgcggtaaataa
>YPO3633|3.185519760236945
ttgcaacataataagatttcttaccttgcaaccgttccgttacctgaaagaaaacaagaaggtattgctatgaaatttaatctcgcattactgaatgtatgtatcgtttctgcatgcatgctgttcaccacacaaaccctggcagcagagaaaaaacatgagattgccgttgtagcgaaagtgaccggtatcccctggtttacccgcatggaagtcggggtaaatgaagccgcgaagaagctgaatgtcaatgcctatcaagtcgggccagcgacaccggaccctgcgcaacaagttaaagtgattgaagatcttattgcgaaaaatgtcgatgccattattgtggtgccgaacgatgccaaagtgttggagcccgtgctgaagaaagcacaggaaaaaggcattgtggtgctgacgcatgaatccccagatcaacgtatcgggcagtgggacgtcgaaactatcgatagcgaaaaatatgctcaagccaatatggatgagctggcaaaagccatgggtaataaaggtggctatgccatttatgtgggttccctgacggtgccgttacataacgcttgggctgattacgctatcaaatatcagaaagaaaaatacccagaaatgtttgaagtcacgccacgtttaccggtggcagagaatattgataagtcttactccaccacgctggatctgatgaaaacatatccgcaaatgaaagggattattggtttcggttcactggggccaattggtgcaggtcaggcggttgccaagaaacgggctaaggaccaaattgcggtagtgggtattgcgatgccagcacaggccgcgccgtatctgatgcgtggcgatatcaaaaaagccttgctgtgggatccaaaggatgccggttttgcggtagtagaaattgccaatcaattgttgaatggccagaaagtgacagaagatttgaccatcgatggcttgggtaaagccgatgtggacagtaagaacggggtgatccgttttaacaagatcctcgaggtcaccaaagataatgccaaaacgttaggcttctga
>YPO1466|3.1850893020918254
atgctgatgtctgtacaggaaaaccgtgcgcagggtactgcgacgaccgtattaaagaatagccctgcggcacaaggggtttacgccgccttgtttgaaaaaatcaacctgagcccggtctcctcactggccggtatcgaggcgttccagaacaacgatgcgctggcggaagccaccaccgatgagcgcgttaccgccgccgtcagtgtctttttagacctgctgaagcagtcggcgaagaaagtagaaaaactggataaaaccctgctggacggccatattgccgcactggatgaccaaatcagccgccagttggacgcggtaatgcaccaccccgatttccagcgggtggaatcgacctggcgtggtgtgaagtcgctgatcgatcagaccgatttccgccagaacgtgcgcatcgagctgctggatatcagtaaagatcatctggtgcaggattttgaagatgccccggaaatctcacaaagcggtttatacgcccagacctatattcaggaatacgacacccccggcggcgagccgattgccgcggctatctccaactacgagttcgaccgcagcccgcaagatatcgccttattgcgcaatatctccaaagtggcggctgcagcccatatgccgtttatcggctcagtgggtccggcgttctttggtaaagagaacatggaagaagtggcggcgattaaagatatcggcaactactttgaccgcgctgaatacatcaaatggaaagctttccgcgactcggatgattcccgctatatcggcctgaccatgccgcgcgtgctggggcgtttgccttatgggccagacaccgtgccggtgcgcagctttaactacgtagagcaggtgaaagggccggatcatgagcgttatctgtggaccaacgcttcgtttgcctttgctgccaacatggtgaaaagcttcattaaaaatggctggtgtgtgcagatccgtggcccgcaggccggtggtgcggtcaccaacttaccgatccacctgtacgatctgggtaccggtaatcaggtcaaaattccgtcagaggtgatgatcccggaaacccgcgagttcgagtttgccaatctgggctttatcccgctgtcgtactacaaaaaccgcgattactcgtgcttcttctcggccaactcggcgcagaaaccggcgctgtatgacaccgcggatgccacggccaacagccgcatcaacgcccgtctgccgtatatcttcctgctgtcgcgcattgcccattatctgaaactgatccagcgcgagaacatcggcaccaccaaagatcgccgtctgctggagctagagctgaacaactgggtgcgcgggctggtgacggaaatgactgatccgggtgatgatttgcaggcgtcccatcccctgcgtgatgccaaagtgacggtcgaagatatcgaagacaaccccggcttcttccgcgtcaagctgtatgcggtaccgcatttccaggtggaagggatggacgtcaatctgtcattggtttcccaaatgccgaaggctaaggcataa
>YPO3415|3.1828277845163
gtgctagaagaataccgtaagcacgtagccgagcgtgctgcagagggtatcgtccccaagccattagatgcgtcacaaatggcagcgctggttgaatcattaaaaaatccgcctgcgggcgaagaagaattcctattagacctgctgactaaccgtgttccacctggtgttgatgaagccgcttacgttaaagccggttttctggctgctatcgccaaaggcgaagcccactccccactgatcaccgcagagaaagcgattgagctgcttggcaccatgcaaggcggttataatatccacccgctaattgatgcattggataatgagcaactggcacctatcgcggcgaaagcgttatcccacacgttgctgatgttcgataacttctacgacgtagaagataaagccaaagctggcaatccgtatgcaaaacaaatcatacaatcttgggctgatgcggaatggtatctatcccgtccggcgttggcagaaaaactcaccgtaaccgtatttaaagtgacgggtgaaaccaacaccgatgatttatctcctgcccctgatgcgtggtcgcgcccggatattccattacatgcgttggcaatgctgaagaacgcccgtgaagggattcatccagatcagccggggagcgttggcccgataaaacagatcgaagaactgaataaaaaaggttttccactggcttatgtcggcgatgttgtgggtaccggttcctcccgtaaatcggcgactaactccgtattatggtttatgggtgacgacattccttacgtgccgaataagcgcggtggtggtgtggttctgggcagtaaaattgccccaatcttctttaacaccatggaagatgccggtgcgctgccaatcgaagtggatgttgccaaactgaatatgggcgacgtgatcgatatcttcccgtatcagggcgaagttcgtcgccacgataccggtgaagtattagccacctttgaattgaaaactgatgtgctgttggatgaagtccgtgccggtggacgtattccgctgatcgttggtcgtggcttgaccaccaaagcccgcgagtcactgggcctgcctgtcagcgatgtgttccgtgtgccaaagccggtagccaaaagtaacaaaggtttctcactggcgcagaaaatggttggccgtgcttgtggcgtcgcaggtgtgcgccctggtgaatactgcgaacctaaaatgacgtcggtcggctcacaggatactaccgggccgatgactcgcgatgagctgaaagacttggcttgtctgggcttctctgccgatttagtgatgcagtcattctgtcatactgcagcgtatcctaagccagtagatgtgacgacccaccacacattacccgatttcatcatgaaccgtggcggcgtgtcgctacgtccgggcgatggcatcattcactcttggcttaaccgcatgctgttaccggacactgtcggtaccggcggtgactcccatacccgtttccctattgggatctccttcccggcgggttctggtttagtggcctttgcggcagcgaccggcgtcatgccattggatatgcctgaatctgtattggtacgctttaaaggtgaaatgcaaccggggatcaccttgcgtgatctggttcatgctatcccttactatgcgatccaagaaggcttgctgacggttgagaagaaaggtaagaaaaacatcttctcaggccggattctggaaattgaaggtctaccagagctgaaagtcgaacaagctttcgagttggcagatgcctctgctgaacgttctgcagctggttgtaccatcaagctggataaagcgccgattaccgaatacctgcaatccaacgttgttttgctgaagtggatgattgcagaaggctacggtgatcgtcgcacactagagcgccgtatcaatgggatggaaagctggctggcgaacccgagtctgctggaaggcgatgccgatgctgaatacgcagcggtgattgaaatcgatctggctgagatcacacagcctattttgtgtgcaccaaacgatccggatgatgctcgcttgttgtctgatgtggctaacagcaaaatcgacgaagtctttatcggttcctgtatgaccaacattggccacttccgtgccgccggtaagttactggatcagcataaaggccaactgcccacccgcctgtgggtggcaccaccgaccaagatggatgcagcacagctgacagaagagggctattacagcgtctttggtaagagcggtgctcgtattgaaatccccggctgttcactgtgcatgggtaaccaggcgcgggttgctgacggtgcgacggtggtatccacctcaacccgtaacttcccgaaccgtttagggaccggggcgaatgtgtatctggcatcggctgagttggcggcgatagcgtctctgcttgggcgcttaccaacgcctgatgagtatcagacttacatggctcaggttgataagaccgccgaggatacttatcgttatctgaactttgatcagttaagccaatatacggataaagctgacggtgtgatcttccaaaccgcggtgtaa
>YPO2877|3.1819460882536506
gtggaagtctataccactgaaaatgaccaggttgatgcagtgcgccgtttctttagtgaaaatggtaaagcactggccgtgggtgtggtgctcgggattggtgcattagtgggttggcgttattggcagggtaatcagaatactgccatgacggaagcctcctctgcctatcagaaagtcagtactgctctgtcaactaacagtgcgggtaatgttagtgctgatagcattgctctcgctgaaaagtttgttcagagcaataaaaataactacggcgtactcgtcgggttagaactggctcatgattttgttgaacaaaatgcattcgataaagcggcacagcaactcagtcaagccttgggccagacgaaagatgaaaatctgttgtcgctgattaatctgcgccttgcgcgtgtgcaactgcaactgaaaaaacccgatgaagcattgaaaacgctggatgcagtacaaggtgatggctggacagcgatggctcaagatgttcgtggcgatgcattattaagcaaaggtgataccgcaggtgcgcgcgctgcttatagtaaagctatcgaatctaatgcttctcaggcgctgcaagcattgttgcgtatgaaactgaataacttgtccagctaa
>YPO2213|3.1790357786417585
gtgggtgaaaaattacagaaaatcctggcgcgcgctggccatggttctcgtcgtgaaattgaagccattatccagcaaggccgcgtcagtgttgacggtaaagtgtcaaagctaggtgatcgtgtagaagtgacccagtccactaaaattcgtctggatggtcatcttctttcaattaaagaatctgaagaaaatgtgtgccgcgttctggcgtattacaagccagaaggtgagctttgtacgcgtaatgatccggaaggtcgtccaacggtatttgaccgtttacctaaactgcgtggttcacgttgggttgcggttggtcgtttggatgtgaacacctctggtttattactgttcactaccgatggcgaattggctaaccgcctgatgcacccaagccgtgaagttgagcgtgaatatgcggtgcgggtatttggtcaaatcgatgatgataaaatcaaacagttgagccgtggtgtacaactggaagatggccctgcggcatttcgtactatcagctaccagggtggtgaagggataaaccagtggtataacgttacgttgaccgaagggcgtaatcgcgaagttcgccgtctatgggaagccgtaggcgtgcaggttagccgcctgattcgtgtgcgttatggcgacattaatttgccgaaaggcctgccacggggtggctggactgaactggatcttaaagccactaactacctgcgtgaattggtcgaactggatgttgaaaccgtcagtaaattacccgttgagaaagatcgtcgccgggttaaagccaaccaaatccgtcgtgcagttaagcgccataccgaagtctcgggccgccaggttgctggccgtcagggttcagcccgtaaaggctctacgcgtcaaaacgtgggtaatgcggcacccgcagccacggcaagtcgccgtagtggcccgaaaaaacgcggttaa
>YPO_RS00650|3.1688744461318303
atgagcaaatacaccatcaacgtatcgtttcagacccgcgtgaataaaaccatgcgcacgctggagattgccgaatcgttcggtcttggcctggacgaaaaagagtggacgctttacgacaatctggagctggaagtgaagcagggcgatgtggtgtacatcaccggtcagtccggttccggcaaatccgttgtgctgcgcgagctgcaacgccagatgaaggatgaagggctttctgtagcctccatcgatgactttaccttcaacaatgaggttaacgtcatcgaccagttgggcaaaaccaccagcgatgcgctggggctgctgtctatggccggattgaatgacgcttatctctttgtgcgcaaaccatccgaaatgtccgacggccagaaataccgcctcaagatcgccaagctgattgagtccggcgccaaagtctgggccgccgacgaatttggtgctgttctcgaccgtgtaacagctcaggttgtggcgtcgaacctccagcgtgccgcccgcaaggttggtgcgacggtaatggtggcgacgacccacgaagacctgaagaacgcgctgcgcccggatatgcagatcaccaagcactacaaagaacgcgtgaaggtggaatatgcctga
>YPO_RS00685|3.1686929526823446
atgtctaacgttgctatctctaaaaaatctatcatcgacgctgctgtagttatcgctaatgaattgcaagttgcagccaacaatgcgactcagacttataacaatcattatcagaatggtacgcacaccaaagcagataaagctaacatgcttgcagcgactaccaaacttgcatactttaccaacaacgttttaaacgctgttaatgatgagaaattagctggtgtcttttactacgcgattaaagcaagcaaacaagcacctgaagcgtttttccgtgaagctatgaccaatagctattcactcgaaaaactggtttatctggttaaatctatcaagtctggtaaatgcgtttattccgtcgctgatatgtccggatctcgcgtattcgcattaatcgaaatgattaatgatgaattggaaacattcactaatggcgctgttttcgatttgatgaatgaagcgaaaaaagccaacgaaattaaattggacgctggctacactcaagccaaccaactaatcaatctttgtgaacgtctcggactggtcgagaagatcaaaggaatgggcgctgctaaaaacggatcgcagcaatatcgctttatcaaaaatgatttttataactatctggctgacgctttcaaagcgtaa
>YPO4084|3.167639174938684
atgcgtaattatgatttgtcacctttacttcgtcagtggattggctttgataaattggccagtacaatgcagggcggtcaggagccacaaggcttccctccttataacattgaaaaaactgacgataaccactatcgcatctcactggcgctagccgggtttaaacagagcgaattagatattgaagtcgaaggcccacgcctgacagtacgtggtaagccaacaccagtggagaaacaggtcgaatacctgcatcaagggctggttcgtaaagagttctcgttgacctttaccttggctgagcatctgaacgttgataatgcccagtttgaaaatggcctgctgcatattgatttactgcgtcaggtgccagaagcactgcaaccacagcgtattgccatcggcagtgccacacctcaggagcgccaggtattagaaagcccggaggcacctgatcagcagtaa
>YPO3859|3.1637967479199594
atgattccatttaacactccaccgatagtgggcactgaactgggttatatgcaggctgcgatgagcagtggcaagttatgcggtgatggtggttttacccgtcgctgccagcagtggatggagaaacgttttaactgcccaaaagtgttactgacgccatcttgtaccgcctcgttggaaatggccgcgttattgctggatatcaagcccggtgatgaagtgatcatgccaagttttacctttgtttctaccgccaatgcctttgtgctgcgcggggccaaaatggtgtttgtcgatatccgtccagacaccatgaatatcgatgaaaccaagattgaagcggcgatcaccgataaaacccgggttattgtgccagtccactacgcaggggttgcctgtgagatggataccatcatggcactggcgaaaaagcataatttgtttgtggtagaagatgcggctcaaggcgtgatgtcaacctacaaaggtaaagctctgggtaccattggccatattggctgcttcagcttccatgaaaccaaaaattacactgcgggcggtgaaggtggggcgacgttgatcaatgatccttcattgattgatcgtgcagaaattatccgtgaaaagggcaccaaccgtagccaattcttccgtggtcaggtggataaatacacctggcgtgacatcggctccagctacttgatgtctgatttacaggccgcttacctgtggggccagttagaggcagcagagcagatcaacgaacgccgtctggcgctatggcatggttattataatgctttcaaaccgttggccgatgctgggcgcattgatttaccggtgatcccaggcaacgtggtgcaaaatgcccacatgttttatattaaactgcgtgatattgaggagcgctctgcatttatcagctatttaaaagaagcggatattatggcggtattccactacatcccattacatgcgtgtccagcaggtgaggcgtttggccgtatggctggcgaagaccgctttacctccaaggagagtgagcgtctggtgcgcttacctattttctacaacctgactgatgttaatcagagcacggttattaatactgtgctgagtttcttcgtctga
>YPO3153|3.1633281271287705
atgatggacaatttacgcgcggctgctaataacgtcgtgctcaaaatcattctggccctgatcatgttgtcctttatcctgactggggttggcagctatttgattggtggctccaacgattacgcagccaaagttaatgaccaagacattagccgggctcagttagaacaggctatgcaaagtgaacgtggtcgcctgcaacaaaaattaggtgaacagttctctgtgctggccgcgaatgaaggctatatgcaacagttgcgtcagcaggtgctggggcaattgatcaacaatgtgttacttgaccaatatgctagaaaattgggtctgactgtcagtgatgaacaagtaaaagagtctatccgccagatacctgatttccaaacaggtgaacatttcgacaataaccgatatctcgcactgattaaccaactgggctacaccccagagcaatttgctcaattacagcgtcagcagttgatcaaccagcaattgctgaaagcctttagtgataccggttttgtgctgcctattgaagtgcaggcaatgtcagcgttggttttacaacaacgtgatgtccgcttggctactttggacctcaaagcacttcaagcagagcagaaagttactgatgaagagctacaagcttattacgatcagaacaaacataatttcattgcaccggaacagatgaaagtcagttttattgcaatggatgcagcggcaatgcagagcaatatcacggtgactgaagaggatattgcagcgtattacgatcaaaaccgcagcagttacacccaacctgaacgccgtaattacagcgtcattcagtttaaaacagaagtcgaagctaaagcggcgcttgatgagctgaaaaaaggtgctgattttgctgtgatagctaaagaaaaatccaccgatattatttctcgtaataatggtggcgaactcggttggctggagccagaaacaacacctgatgaggtgaaagctgccaatctgagcgagaaaggccaactgtctgatgtgatcaaatcttctgtcggttatttaattgttcgcttaaatgatatcaaaccagaattagttaaaccgctatcagaagtgcatgatgagttggctaaaaagcttaagcaggaaaaagcgcttgacgcttattatgcgctacagcaaaaagtcaatgatgcggcaactagcgataacgaatctctggcttcagccgaagaggtcgcggggactaaagctcaacaaacaggttggttcacccgtgacacggtaccggctgaaattaatttcaaaccggtagtccaggcaatctttgatggtcgcctggtgggtgagaacggttctgcggggagtaactctgaggttattaccgtggatggtgatcgtgcttttgtcatccgtattgatggtcacaagcctgaaggtattgagccattcgatcaggttcgcgatcaaattagtgagctggtgaaacgccaaaaagcggaacaacaggcgcgtgtcgatggtgaaaagattctaaccgcgttgaaacaaggtaaaggcgaagaagcgatgaagtccgcgggtatcagcttcggggaaaagaaaacgctgtcatatgcatcggttgatgatcaacttatgcagacaatcttcgctctggcgcatccacagaaagaccagccggtttatggtttatctcaggaccgtcaaggcaacatcgtattgatcgagctgttatcggtgactccgggtaaattgcaggaaagtgaaacgaagatctttattgagaagatgcaggaagagtccgttagcatgatatttgatgcgttgatggctaatctgcataagcaggcaaccattaaaataggccctgcagagcaacaacaaccgcaataa
>YPO1491|3.163066506516826
gtgctaagtactaacaatatcaccatgcaattcggcagcaagccgctgtttgaaaacatttcagtcaaattcggtggcggtaaccgctatggcctgatcggcgctaatggttgtggtaaatccacattcatgaagattctggggggcgatctggtccctagcggcggtaacgtcttccttgacccgaatgagcgtctgggtaaacttcgtcaggatcaattcgcctttgaaaacaatacagtgctggataccgttattatgggacacggcgaactgtgggaagtaaaagaagagcgtgaccgcatttatgccatggctgaaatgagcgaagaagatggctataaagttgctgatctggaagttgcctacggtgaaatggatggctacagcgcagaagcccgtgctggtgagttgttgctgggcgtgggtattcccgttgaacagcattatggcttgatgagcgaaatcgcacccggttggaagttacgtgtattgctggcgcaagccctgttctccgatccagaaattttgttacttgatgagccaaccaacaacctggatatcgatactatccgttggttagagcaggtgctaaacgaacgtaacagcaccatgattattatttcccatgaccgtcacttccttaacatggtgtgtacgcatatggcggatctggattacggcgaactgcgcgtttatccaggtaactatgatgagtatatgaccgcagcgactcaagctcgcgagcgtttgttgtcagataatgcgaagaaaaaagcccaaatatctgaactgcaatctttcgttagccgctttagcgccaacgcctctaaatctaagcaggcaacttcacgtgctcgccagattgataaaattcagcttgatgaggtaaaagcctccagccgccagaacccgtttattcgcttcgatcaggatagaaaactgttccgtaatgcgctggaagttgagatgttgaccaaaggttttgataacggtccgctgtttaaaaatctgactctccgcctggaagtgggtgagaaagtggctatcctcgggccgaacggtattggtaagtctactttgctgaaaaccctgctaggggagtatgaatctgatgctgggaccgtaaaatggtctgaaaacagtaagattggttactacgcacaggatcacgccagtgattttgacatcgatctgacggtgtttgactggatgagccagtggaagcaagagaaagacgatgagcaggcggttcgcagtgtgctggggcgtttgttgtttagccaggatgacatcaagaaaaaagttagcgtgctgtctggtggtgagaaagggcggatgttgtttggtaagttgatgatgcagcgccctaacattttagtcatggatgaaccaaccaaccacttggatatggagtccattgaatctctcaatatggcattggaaatgtacgaagggacattaatcttcgtctcccatgaccgcgagtttgtgagttcactggcaacccgcgtgattgaaatgacgccgaataagcttatcgactttaccggtaactacgaagattatctgagtagccaagggattcactcataa
>YPO3033|3.1581306133112492
atgcagatttgggtcgatgcggacgcctgtcccaatgtgattaaagaggtcttatttcgcgccgctgatcgtaccggcatgatggtgacattggtcgctaatcagccactgaaaaccccgccgtcgaaatttatccgcacagtgcaggtggcttccggttttgatgtggctgataacgagattgtgcagcgggtggaaaaaaatgatctggtgatcaccgcagatatcccactggcagcagaagtgattgaaaaaggggggattgccctgaaccctcgtggcgagcgttataccccagatactattcgtgagcggctgaacatgcgtgattttatggatactatgcgcgccagcggtattcagaccggtggcccaaataccttgaatcagcgtgaccgccagcaatttgccaatgagctggataagtggttgcagcaagcccgtaaccaagcaaaataa
>YPO2013|3.1576680057877287
gtgcctgatatgaagctttttgctggtaacgccaccccggaactagcacaacgtattgccaaccgtttgtacaccagccttggtgacgccgcagtaggtcgttttagcgacggcgaagtgagcgtgcaaatcaacgaaaatgtacgcggtggtgatattttcatcatccagtccacctgcgcacccacgaacgataacctgatggaactggttgtcatggttgatgccctgcgtcgcgcctccgcaggacgtattacagctgtaattccttacttcggctacgctcgtcaggatcgccgtgtgcgttctgcccgtgtgcctatcactgccaaagttgttgccgattttctctcaagtgttggggttgaccgtgtattgacagtggatcttcacgctgaacagatccaaggcttctttgacgttccggtagataacgtttttggtagcccaatcctgctggaagatatgttgcagcagaatctggaaaacccaattgttgtttcaccagatattggtggcgtcgtccgtgccagagccattgccaagctactgaacgataccgatatggcgattatcgacaaacgccgcccacgcgctaacgtttctcaggtgatgcatatcatcggggacgttgctggccgtgactgcgtgttagttgacgatatgatcgataccggtggtaccttgtgtaaagcagctgaagccttgaaagagcgtggtgccaagcgtgtctttgcgtacgcaactcacccaatcttctcgggaaatgctgttgataacattagaaattctgttatcgatgaagtgattgtttgcgacaccattccgttgtccgctgaaatcaaagcattgaaaaacgtgcgtactctgacgctatccggcatgttggctgaagccatccgccgtatcagcaatgaagagtcgatctctgcaatgtttgaacattaa
>YPO0915|3.156615438020521
atgactcaggatgaacttaaaaaagcggtgggctgggcagcattagattacgttaaacccggtacgattgtgggtgtcggcacgggttcaactgcggcgcattttattgacgcgctaggctcgattaaacatcagatcgaaggggctgtttccagttctgatgcttcaaccgccaagctgaaaagctatggtatcccagtatttgattgtaatgacgttgatgtattggatatctatgttgatggtgctgacgaaattaacggccaaatgcagatgattaaaggcggtggcgcagcactgacccgagagaagattattgcggctatcgcccggaagtttatctgtattgctgatgaatccaaacaagttggtgtgctgggtaaattccccctgccagtcgaagtgatcccgatggcccgctcttatgtggcgcgtgagctgattaaattgggtggtttgcctgaataccgtcagaatgtcctgaccgataacggtaacgttattctggatgtccacaacttgagtattttggatgctatcgctttagagaaccaaattaatggcattgccggtgtcgtaacggtggggctatttgcgaatcgcggtgctgatgtggccctgattggtacggccaatggcgttaaagtgattggctaa
>YPO3867|3.1501204987468503
atgaatcttaccgaattaaagaatacgccggtttctgatctgataacacttggcgaaaatatggggctggaaaacctggcccggatgcgtaaacaagatattattttctctattctaaagcagcatgccaaaagtggagaagatatcttcggtgacggtgtattggagatattgcaggatggatttggtttcctccgctctgcagacagctcctacctcgccggtcctgacgacatctatgtatccccaagccaaattcgccgtttcaacctccgcactggtgataccgttgccggtaagattcgtccgcctaaagaaggcgagcgttattttgcattgttgaaagttaatgaagttaactatgacaagccggaaaacgcccgtaataaaatcctattcgaaaacttaacgccgttacatgccaactctcgtctgcgcatggaacgtggtaatggttcgactgaagatttaaccgcccgtgtactggatttggcatcgccaattggtcgtggccaacgtggtctgattgtggccccaccaaaagccggtaaaactatgctgttgcagaacatcgcgaccagcattgcttacaatcaccctgattgtgttttgatggtattgctgattgacgagcgtccagaagaagtaaccgagatgcaacgtctggttaaaggtgaagttattgcttctacttttgatgaaccagcatcccgtcacgttcaagtcgctgaaatggttatcgagaaagcaaaacgtctggttgagcataaaaaagacgttattatcttgctggactctattacccgtttagcccgtgcttacaacaccgttgtacctgcttcaggcaaagtattgaccggtggtgttgatgcgaacgcgttacatcgccctaaacgcttctttggtgccgcacgtaatgttgaagagggcggaagcctgaccatcattgcaaccgcgctggttgataccggttctaaaatggatgaagttatctacgaagaatttaaaggtaccggtaacatggaattgcatctgtcccgtaaaattgcggagaaacgtgtattcccagccattgacttcaaccgctctggtacccgtaaagaagagttgctgactacgactgatgagctacaaaaaatgtggatcttgcgccgaattcttcatccaatgggtgaaattgatgcaatggaattcctcatcagtaagctggcgactgcgaaaactaacgatcagttctttgataatatgagacgctcgtaa
>YPO1465|3.1475245363318876
atgtcctcttcaagcttccaaaatgagatacctaaagcacgcattaacatcaaattagacctgcatactggcggggcgcaaaagaaagtcgaactgcctttgaagttgttggtgatgggcgattacagcaacggtcaggagcagcgcccgctgtctgaacgtgaaaaactcaatatcaataaaaataattttaacagtgtgctggctgaattccaaccgagcctgaaactcgctgtaccggacacgctggccggggataacaccgatacagccgtcgctttgaccttccgcgagatgaaagatttcgaaccggaaagcgtcgcccgtcaaatcccgcaactgcgtgccttgctggccatgcgcaacctgctgcgagacctcaaatccaatctgctggacaacgccaccttccgccgtgagctggaaaatatcctcaaagacgatgccttgagcgatgaactgcgcgctgaactggcggccctggcaccaaaagagggttaa
>YPO1549|3.1460160277428164
atgctggataaaacacgtttacgtatcgcgatgcagaaatcgggtcgcctgagtgatgaatcccaagagttgttgtcccgctgcgggattaaaatcaacctgcaacagcagcgcctgatagccttcgcagagaacatgcccatcgatattctgcgggtccgtgatgacgatatccccggtttggtgatggatggtgtggtcgatctgggtattatcggcgagaacgtgctggaagaagagttacttaatcgccgcgctcaaggcgacgaccctcgctatttcaccctacgtcgcctggattttggtggctgccgcctttcactggccgccccactggatgctgaatacactgggccgcaatgcctgcaagatacgcgtatcgccacctcttatccgcacattttaaaacagtatctcgataaacaaggcgttcgttttaaatcctgtttattgaatggttctgttgaagtagccccgcgtgctggtttggccgatgccatctgtgatttggtatccaccggtgccacgctggaagccaatggtctgcgtgaagttgaagtgatctaccgctcaaaagcctgcctgatccaacgtgatggtgaaatgtccgttgataaacagcaactgattgatcgcctgatgacccgtattcaaggggtgatccaagcgcgtgaatccaagtacatcatgatgcacgcgccgagcgaacgtctggacgaaatcattactctgttaccaggggctgaacgcccaaccattctgccactggccggtgacaagagccgtgttgccatgcacatggtcagcagcgaaacgttgttctgggaaaccatggagaaattgaaggcgctgggtgccagctccattctggtattaccgattgaaaaaatgatggagtaa
>YPO1942|3.145115455288189
atgaccatgaagaaaacaattattgccagcagtattattgccagtatttttgccgcacctgctgctttggcgtttaaagaatatcctgcaggcgagcctatcaaaattaacgatatggaaattgctgctgtttatttacaaccgattgatatggagccgcgtgggatgggtttacctgcggcaaaagctgatatccacctggaagcggatattcacgccaccgaaggtaataaaaatggcttcggtgcaggtgaatggataccgtacctaaccatcgcttatacgttggtcaataccgatactggcgataaacaggaagggacattcatgccgatggttgccagtgatggcccgcactacggcgcaaatattaaaatgatgggggtgggtaactataaagtcacttatcacatcagcgaaccgtccaaagcgggtttacatcgtcacactgacagtgaaaccggtgttggtcgttggtggaaaccattcgatgtgagctatgactttaaatatgtcggcttgaattga
>YPO3916|3.1397244898721643
atgtttactagccaagaaggtaaaaaagtcccgcaggtaactttccatacccgtcagggcgaccagtggattgacgtaacaaccgacgatttattcagtaataaaaccgtgattgtattttcactaccgggtgcctttaccccaacctgttcttccagtcatctgccacgttataacgaattagcgggtgtatttaaacaacacggtgttgatagcattctgtgtgtgtcggtcaatgataccttcgtaatgaacgcttggaaatcagatcaacacgctgaaaatattacatttgttccagatggtaacggtgagtttaccaaagggatgaatatgttggttgagaaagcagatctgggcttcggtccacgttcatggcgttactccatgctggtacgtaatggcgtggtagaaaaaatgtttgtcgagccaaacaaaccgggcgacccgtttgaagtatctgatgccgacaccatgttgaaatatctggcacctgattttaaagtgcaggaatccgtggctgtctttaccaaaccgggctgcccattctgtgccaaagcgaaacaaatgctgcaagatcatggccttcaatatgaagaaattgtattgggtaaagatgcaacgaccgtcagcttgcgtgctgtaagcggccgctccacggtgccacagatctttatcggaggccgtcacattggtggcagcgacgatctggaaaagtacctaccagcctaa
>YPO2549|3.1382250889131544
atgagctggtttacgcctgaattgattgagattttaatctctgtcctgaaagcggtcgtgattttgctggtggtagtgacctgtggcgcatttatgagctttggtgagcgccgtctgctgggcctgttccaaaaccgctacgggccaaaccgtgtgggttggggcgggtcattgcagttggttgctgacatgatcaaaatgttcttcaaagaagactgggtccctcgcttctccgaccgggctatttttaccctggcaccggtgattgcttttacctcactgctgctgtctttcgctattgtcccggtcagcccgacttgggcggtagcagacctcaatatcggtattttgttcttcctgatgatggcgggcctggcggtatatgccgtgctgttcgccggttgggccagtaataacaaatattctctgttaggggcgatgcgtgcatcggcacagaccctgagctacgaagtgttcctcggcttatcgctgatgggcgtggtagcacaggctggctcgtttaacatgcaggatattgttaactctcaggagcacgtctggaatgtgatcccgcaattctttggtttcttgacctttgctatcgcgggcgttgccgtttgtcaccgtcatccctttgaccagccagaagctgaacaagagttggccgatggttaccacattgaatattccggtatgaaattcggtttgttcttcgtaggtgaatacatcggtatcgtgaccgtctctgcgttgatcgtcaccttgttctttggtggttggcaaggcccgttcctgccgccatttatctggtttgcgctgaaaacggctttcttcatggtgatgttcattctaatccgtgcatctttgccgcgcccacgttatgaccaagtgatgtccttcggctggaaagtgtgcctgccgttgaccctgctgaatctgctggcgactgccgcggtcattttgtacaacgctcaataa
>YPO2552|3.1360080778772477
gtggtgaatctggcagtcaatgcggctgaaccagcggccatgccagacgccttcgaattgagtgccgaagaacgtgatgctatcgagcatgagaaacaccattacgaagatgcccgtgctgcgtcgattgaagcactgaaaattgtgcagaagcaacgtggctgggtgccggatggtgcgatccacgcgattgctgatgtgctgggtatcccggccagtgatgttgagggggtcgccaccttctacagccaaatcttccgccaaccggtagggcgtcatgtgatccgctactgtgacagcgtggtgtgtcatatcaccggctatcaggggattcaggcggcactggagaaaaaactcagtatcaagccaggccaaacgaccttcgatggccgtttcaccctgctgccaacctgttgtctgggtaactgcgaccgtgggccgacgatgatgatcgatgacgacacccacagctacctgaagcctgaagagatcgagaagttactggagcaatatccatga
>YPO3156|3.1350375615927426
atgacagataagcgcaaagacggttcaggaaagctgctgtattgctctttctgcggcaaaagccagcatgaagtgcgtaagctaattgccgggccgtcagtgtatatctgcgatgaatgtgtcgatttgtgtaatgacattattcgcgaagagattaaggaagtttccccgcaccgggatcgcagttcactgccaacaccgcatgaaattcgccaccacctcgatgattatgtcatcgggcaggaacctgcgaaaaaagtgctggcagttgcggtgtataaccactacaagcgtctgcgtaacggtgataccagtaatggtattgaactgggtaaaagtaatattttgctgattggtccgacagggagcggtaaaacgctgttggcggaaacattggctcgcctcctggacgtgccatttactatggcggacgcgactacgctgactgaagctggctatgtgggtgaagatgtcgaaaacatcattcagaagctactacagaagtgtgattacgacgtacagaaagcacaacgtggtatcgtctatatcgatgaaattgataaaatttcacgcaagtctgataatccgtcgatcacccgtgatgtctcaggtgaaggcgtacaacaggctctgctgaaattgatcgaagggactattgctgcggtgccgccacaaggtggtcgtaagcatccacagcaggagtttttgcaggttgatacctccaagattctgtttatttgtggtggtgcttttgccggtttggataaagttattgggcagcgtattaatactggctcaggtatcggctttggcgcagtggtaaaaggccaatcagaaaaggcaacagaaggtgagttgctgagtcaggttgagccagaagacctgatcaaatttggcttaatccctgaatttatcggtcgtttgccggtagtcgccacattgagcgaactgagtgaggacgcactgattcagatccttaaagagccgaaaaatgcactgaccaagcaatatcaggcattattcagccttgaaggtgttgaactcgagttccgtgacgaagcattgactgcgattgccaagaaagcgatggcgcgtaaaacaggtgctcgtgggctgcgctccattgtcgaaggtgctttgctggatacgatgtatgatctgccatcaatggatagcgtagagaaggtggtcgtggatgaatcagttattgctggccaatctgcaccgatgctgatttatggtcagcccgaagcgcaagcttctggtgaataa
>YPO3711|3.1325552164521446
atgattactctgcgcaagttaccaatagcactggctgttgccgctggtgtcctctccactcaggccatggcggttgatttccatggttatgcgcgttccgggattggctggacggcaagcggtggtgaacaacaatgtttccaaactacaggtgctcaaagtaaataccgtctgggcaacgagtgtgaaacctatgcggaacttaaattaggccaggaattgtggaaagaaggcgataagagcttctatctcgataccaacgtcgcctattccgtttcacagcgtgatgactgggaatccactgatccggctttccgtgaagccaatgtgcagggtaaaaacctgatcgaatcattaccgggctccactatctgggccggtaagcgtttctatcaacgtcatgacgtccatatgattgacttctactactgggatatttcaggcccaggtgccggtcttgaaactatcgatctgggctttggtaagttatcggttgctgcaacccgtaactcagaatcgggtggctcaagcgcttggatcgataaccaacgtgaaaatgcaaaatatacgattaacaacgtatacgacgtgcgtttggccggtttagaaactaaccccggcggttcattggagttaggtgttgattatggccgcgccgatactcaagaaggttactcgttagcaccaaatgcctctaaagatggtgtgatgttgaccgctgagcatacccaaagcctgatgggtggcttcaacaagttcgtggtgcaatatgctaccgactcgatgacgtcctataacaccggtcactcgcaaggtacgtcagtaaataataatggccacttattgcgtgttattgaccacggtgccatcaatctggctgagaagtgggacatgatgtatgtcgcgttataccaagatattgatttggataacaataacggcaacacatggtacagcgtaggtgtacgtccgatgtacaaatggacacctatcatgagtacgttgctggaagcaggctacgacaacgttaaatcacaacataccggtgagcgtaacggtcaatacaaactgactctggcccaacaatggcaggcaggtgatagcatttggtcacgtccggcaattcgtgtcttcgcaacttatgccaactgggatgagaagtggggctatagcgatacaaccggcgtagcacaagacggcactattggtaccaacagccgtggtaagaacaatgaagtcaccttcggtgcgcaattcgaagcctggtggtaa
>YPO2369|3.124281289802017
atgactagcagcaacctgattaaacaattgcaagagcggggcctcgttgcccaggttacggatgaagacgcgttagcagagagactggcgcaagggccaatttcactgtattgcggtttcgatcctaccgcagacagcttgcacttgggtcatctggttcccttgttatgtctgaagcgttttcagttagcgggtcaccgcccggtggcgttggtcgggggcgctaccggtatgattggcgacccaagcttcaaagccagtgagcgtaaattgaataccgaagatacagtgaatgagtgggtcgagaaaatccgccaccaggtctcgccattcctggattttgattgcggtgaaaacagtgctattgcagccaataactatgattggtttggtggcatgaatgtgctcactttcctgcgtgatattggcaaacacttctcagttaatcagatgattaataaagaagccgtcaagcagcgcttgaaccgtgatgacagcggtatctcgtttactgagttctcatacaatttattgcaggcgtatgatttcgcttgtttaaacaaaaatcacggtgttgcgctgcaaatcggtggttctgaccagtgggggaatattacctccggtattgacctgacccgtcgcctccatcaacagcaggtttatggcctgacggtaccgctgatcaccaaagccgatggcactaaattcggtaaaaccgaagggggtgcagtctggctggatccaaagaaaaccagtccttacaaattctaccaattctggattaatactgccgatgctgatgtgtatcgcttcctgaaattctttactttcatgagtttggaagagattaacgcactggaagaagaagataaaaacagtggtaaagcaccgcgcgcgcaatatgttttggcggaaaatgtcacgggtatggtgcatggtccagaaggcttggcagcggcgaaacgtatcactgacagcctgttttcgggtgatttgcatgatatgaccgaagcagactttgcccagttggcacaagatggtatgccgacggttgagctgaaccgtgatgctgatttacagcaagcgctggttaatgctgagctggttccttcccgtggtcaggcgcgcacgatgattggttctaatgccgtggccatcaatggtgagaaacaggctgatccagaatacgtctttacggatgcggatcgcctgtttggccgttatactttgttgcgccgtggcaaaaaacactattgcctgattagttggctgtaa
>YPO2255|3.11553522375401
atgcataaattaactaaggcgctggcagtagtcgggttagcggcggttatgtcacattcagctattgccgaaagtatgaaactggggtttctggttaagcaaccggaagaaccttggttccagactgaatggaagttcgctgataaggcgggtaaggatttaggctttgaagtgatcaaaattgccgtacccgatggtgagaaaaccctgaacgccatcgacagcctggcggccagtggtgcccaaggttttgttatttgtacaccagatccaaaactggggcctgccattgaagccaaagcgcgcagttataacctgaaagtgattgctgttgatgaccaatttgtgaatgccaaaggcaaaccgatggagagtgttccgctggtgatgatggcagccactaaaattggtgaacgtcaggggcaggagttgtggaaagagatgaacaaacggggttggcaacccgctgaaacagcagtaatggcgatcacttctgatgaattagataccgcgcgtcgtcgtaccggcggttcaatggcggctctgcaagcttctggcttcccggaaaagcaaatctataaagttccgactaaatctaatgatatccccggcgcatttgatgccgctaactccatgttagtacagcatccagaagtgaagaattggctgattgtcggcatgaacgataacaccgtattaggtggcgtgcgtgcaaccgaaggccaaggttttaaagcaccgaatgttattggcattggtatcaacggagttgatgccgtgagcgagctgtccaaaggccaggcgacgggtttctatggctctttattacctagcccggatatccatggctataaaagtattcagatgctgcatgactgggtcactaaagatgtcgaacctgcaaaatttactgaagtcaccgatgtggtgttgatcactcgggataacttcaaagccgagttagagaagaaaggcttattgtaa
>YPO3977|3.113860326221955
atgaccaaacattacgattatctggcaattggcggtggcagtggcgggatcgcatcgatcaaccgggcagccatgtacggtaaaaaatgcgcattgatcgaagctaaacagctcggtggcacctgtgttaacgtcggttgtgtgccaaagaaagtgatgtggcatgcagcgcagattgcggaagccattcatttgtacggcccggattacggcttcgacaccacagtgaaccacttcgattggaaaaagctgattgctaaccgtactgcttacatcgatcgtatccatcagtcctatgagcgcggtttaggcaataataaagtggatgttatccaaggcttcgcccgctttgtggatgcccacaccgtggaagttaacggtgagacgatcaccgcagatcacattctgatcgctaccggtggccgcccaagccatcccgatatccctggtgctgaatacggtatcgactccgatggtttcttcgaattagatgagatgccaaaacgtgtcgctgtcgtgggcgcaggttatatcgcggtagaaattgctggcgtactcaacgggttaggtaccgagacacacttgtttgtccgcaaacatgcaccgttgcgtacctttgatccgctaattgttgaaaccctgttggaagtgatgaacaccgaagggccgaaactgcataccgaatcggtaccgaaagcggttatcaaaaacgccgatggcagcctgacgctgcaattagaaaatggtactgaagtcactgttgaccacctgatctgggcgattggccgtgaacccgcaaccgacaacctgaacctgtctgtcaccggtgttaagaccaatgacaaaggctatatcgaggttgataagttccagaacaccaacgtcaaaggcatctacgccgtcggtgataacactggcgtagttgaactgaccccggttgccgttgcggcgggccgccgtttgtccgaacgtctgttcaataacaagccggatgagcatttggattacagcaatatcccaaccgtggtattcagccatccgccaatcggtactatcggcctgaccgagccacaagccagagagaaatttggcgacgatcaggtgaaagtgtacacatcctcgttcaccgcgatgtacagtgctgtcactcaacaccgccagccatgccggatgaaattagtctgcgtgggtgccgaagagaagattgtcggtattcacggcatcggtttcggaatggacgagatcctgcaagggttcgcagtcgccatgaagatgggcgcgaccaagaaagatttcgacaacactgtcgctatccaccctaccgccgcagaagagttcgttaccatgagatga
>YPO0234|3.1112852945161875
atgcagggttctgtgacagagtttctaaaaccgcgcctggtagatatcgagcaagtcagttcgacgcacgccaaggtgacccttgagccgttagagcgtggctttggccatactctcggcaacgcactgcgccgtattctgctttcatctatgccgggttgcgcggtgaccgaggttgagattgatggtgtactacatgagtacagcaccaaagaaggcgtacaggaagatatcctggagatcctgctcaacctgaaagggctggcggtgagagttcagggcaaagatgaagttattcttaccctgaataaatctggcattggccctgtgactgcagccgatatcacccatgatggtgatgtcgaaatcgtcaagccgcagcacgttatctgccacctgaccgatgaaaacgcatctattaatatgcgtatcaaagttcagcgtggtcgtggttatgtgccggcttctgcccgaattcattcggaagaagatgagcgcccgattggtcgtctgttagtagacgcatgctatagccctgtagagcgaattgcctacaatgttgaagcagcgcgtgtagaacagcgtaccgacctggacaagttggttatcgagatggaaaccaatggtacgatcgatcctgaagaggcgatccgccgtgcggcaactatcttggctgaacagcttgaagctttcgttgacctacgtgatgtacgtcagccggaagttaaagaagagaagccagagttcgatccgatcctgctgcgccctgttgacgatctggaattgactgtccgctctgctaactgccttaaggcagaagctatccactacatcggtgatctggtacagcgtaccgaggttgagttgctgaaaacgccgaacctgggtaaaaaatctcttactgagattaaagacgtgctcgcttcacgtggtctttctttaggcatgcgcctagaaaattggccaccagctagcattgctgacgagtaa
>YPO0130|3.1100741053541596
atgaaactattgaaaaatatggctgttgctttggtgatcagtggtctctctttcgccgctattgctgccaaggaaattactaaacaagaagcagaagccaataattacgagaagataggtacggtcagtaccacaggcgaggcaacgtcgccaatggacgttaaaaaagcgctgtcaaaactggcagacgaaaagggcggtaaatattatgtgattatcgccgaacgtgagaaggggaagtttgatgctgacgccgaggtttataagtaa
>YPO2610|3.109849822043039
atgcaagagcaataccgcccagaagatatcgaaacgcaagtacagcttcactggcaagagaagcaaacctttaaagtcactgaagacgccagcaaagaaaaatattattgcctatctatgctgccatacccttcaggacgcctgcatatggggcacgttcgtaattacaccattggcgacgttatctctcgttaccagcgtatgttgggcaaaaacgtcttgcagccaattggctgggatgcgtttggcctgcccgctgaaggggctgcggtaaaaaacaataccgcccccgcaccttggacttacgacaacatcgaatacatgaagaaccagttgaaattactgggcttcggctatgactgggatcgagaaattgccacctgcaaacctgattattatcgttgggagcagtggttcttcaccaagttgtatgaaaaaggaatggtctacaagaagacctctgcggttaactggtgtccacacgatctcactgtgctggctaacgagcaggtcattgacggctgctgctggcgttgtgacaccaaagttgaacgtaaagagatcccgcagtggtttatcaaaatcaccgattacgctgagcagttgctcaacgatctggacacgctggaaagctggccagagcaggtgaaaaccatgcaacgtaactggattggccgctctgaaggggtcgatatcgttttcgacgtcgtggatagcgaagagaaactgtctgtttataccacccggccagacacctttatgggcgtgacctacgtagcggttgctgctggtcatcctttgtcattgcaagcggcggcgactaatccggccctggctgatttcgttgctgaatgccgtaataccaaggttgccgaagctgaaatggcaaccatggagaaaaaaggcatggcgacgggtctgtatgccatccatccattaactggcgagaaactgcctatatgggccgctaactttgtcttgatggattacggtactggcgcagtgatggccgttccgggccacgatgcacgtgactgggaatttgccaccaaatataacctgccaatcaaaccggttattttggccgcggatggcagtgagccagacttgagtcaggaagccatgaccgagaaaggcacgctgtttaactctggtgagtttgatggcctgaatcatgaagatggttttaatgccattgccgataaactggtcgcactcggtgttgggcagcgcaaagtaaactatcgtctgcgtgactggggtgtttctcgccagcgttattggggtgccccgatcccaatggttacgttggaagatgggactgtcgttcctaccccagaagatcaactgccggttatcctgccagaagatgtggtaatggacggtatttccagcccgatcaaggccgatcctgagtgggctaaaaccaccgttaacggtattccgggtctgcgtgaaaccgataccttcgatacctttatggaatcatcttggtattacgcgcgctacacctgcccgcaatatgatgacggtatgctggaccccgcagccgctaactactggttacctgtcgatcagtatgttgggggcattgaacatgccattatgcatctgatgtatttccgcttcttccacaaattactgcgtgacgccggtctggtggactccgatgaacccgccaaacgcctgttatgtcaggggatggtactggctgacgccttctattacaccggtaataacggtgagcgtatttgggtttcaccggtcgatgcgattgtcgaacgtgatgacaaaggccgtatcgttaaagctgtagatgcggaaggccatgagctggtgtacgccggcatgagtaaaatgtcgaaatcgaaaaacaacggtatcgacccgcaagtcatggtagaaaaatacggcgcggataccgtacgtctgtttatgatgtttgcctcaccagcagaaatgacgctggaatggcaggagtcgggcgttgaaggggctaaccgcttcctgaagcgtgtttggcgtctggcctttgatcacaccgcgaaaggtgcagtgaagccactggatattgccagcctgactgaagaacagaaatccctgcgtcgcgacctgcataaaaccattgcgaaagtgaccgatgatgttggccgccgtcaaaccttcaacacggcaattgctgctgtgatggagttgatgaacaagctgggccgtgcacctcaggaaacggagcaagaccgcgcactgatgcaagaagctttactggcggtagtccggatgctttatccattcacccctcacgtctgcttcagtttgtggcaagctttgggtggagaaggcgatatcgatactgcgccgtggccaattgctgatgaacaagcgatggttgaagactctaaattagtggtcgtacaggtcaatggcaaagtgcgtggcagaattacagtgcccgccgatgccactgaacagcaagtccgtgaacgcgctggtcaggagcacttggtggctaaatatctggatggcgttactgtacgtaaagtcatctatgtccctggcaaattgcttaatctggttgtgggttaa
>YPO0530|3.1054059674997347
atggcaaaatttattcaacacattggtttggttgcgccgttagatgcagcaaacgtcgataccgacgcgattatccctaagcagtttttgcaaaaagtgactcgcacgggctttggtcaacacctgtttaacgattggcgttttttggatgatgccggcaaggtaccgaatcctgattttgtcctgaacctgcctcgctatcagggtgccactattttgttagcccgtgagaattttggctgtggctcctcacgtgaacacgcaccatgggcgctgacggattttggttttaaagtggttatcgccccgagttttgctgatattttttatggtaacgcgtttaataaccaattattaccggtgacattaagcgaagcggatattgataccttattccaattggttaaagagaatgaaggtattgagtttgtggttgatctcgagcagcaaacggttaatgccggtggcaaaagctatgctttcgaaatcgatcctttccgccgccactgtatgattaatgggttggatagcattggcttgacgttgcagcatgaacacaatatctcagcatacgaaaaacaacagcctgaatttctacgttaa
>YPO3873|3.1019483331053443
atggcaaacaaagcttctgcactgcatattctggttgatgatgaaaagcaggcaaatgacattctggcccagttgaataacggggctaatttccaggagttagcgaaaaagttctctaactgcccgtcaaaacgcaacggtggcgatctgggtgagttcaataaaggggatatggtccctgcattcgataaagcggtatttagctgcgaattgctgcaaccttatggcccggtcaaaactcagtttggatatcacatcattaaagtgttgtaccgcagctaa
>YPO3560|3.1008326607447034
atggagatgtcggatatgtctccgcgccgcccttacttgttgcgcgcattttatgagtggttgattgataatcaacttactccacatctggttgtggatgttacccgtcctggtgtttcagtgccgatggagtttgcccgtgatgggcagattgtattgaatgtggcaccgcgtgcggtgggtaatttggaactgagcaatgatgatgtccgtttcaatgctcgtttcggtggtgttcctcgtcaggttaccgttcctattgctgcggtaatggcgatttatgcgcgcgaaaatggctcaggtacgatgtttgagccagaagcggcttatgatgctgatgctgatggtaattttgagggcatcgaaggaaaagagaacgagacagcaccgactgagagcttgatgttggtaacagatgatacccgcgttgagcaggatgatgacaattcaccggatgataagccgccgcaaccgccacggagtggtggccgcccggcattacgcgtggttaagtaa
>YPO3296|3.1007750303524366
atgtttgagaacttaactgatcgattgtcgcgcacactgcgcaatatcagcggccgtggccggctgacagaagaaaatattaaagaaacgctacgtgaagtgcgcatggcattacttgaagctgacgtcgctctgcccgttgttcgtgactttataaaccgagtaaaagagcgggctgttgggcatgaagttaataaaagtctgacgccaggccaagaattcgtcaaaatagttaaaaatgaattgatcagcgccatgggcgaggtcaataacgaactgaatctggctgcacaaccgccagcagttgtgttaatggctggcttgcaaggtgcgggtaagaccaccagtgtagcgaaactggggaaatttcttaaagaaaaacagaagaaaaaagtgctggtcgtgtctgctgacgtttatcgccctgcggcgatcaaacagttggaaaccctggctcagggtgttggcattgatttcttcccgtctgatgcacaggaaaaaccgattgatattgtgaatcgtgccctgcaacaggcaaagcttaaattttatgatgttctgattgtcgataccgcaggtcgcttacacgttgatgaagcgatgatggacgaaatcaaacaggttcatgcggcgattaagcctgttgaaaccttgtttgtcgtcgatgcgatgaccggtcaggatgcggcgaataccgccaaagcattcaacgaagcactgccactcaccggtgtcgtgctgactaaagtggatggcgatgcgcgcggtggtgcggctttatctatccgccatatcaccggtaaacctattaaattccttggcgtcggtgagaaatctgatgcactggaaccgttccatccagaccgaatagcttcacgtatcttgggtatgggcgatgtgctgtcgctgattgaagatatcgaaagcaaagttgaccgtgcgcaagcggagaaactggcaacaaaactgaaaaaaggcgatggtttcgatctcaatgacttcctcgaccagttgaagcagatgcgcaacatgggggggatggccagtatgttgagtaaaatgccaggggcaggtcagttgccagaaaacgtaaaatcgcaaatggatgataaagtcacggtgcggatggaggcgatcatcaattctatgacgctgaaagagcgcgctaaacctgaaattatcaaaggttcacgtaagcgccgtatcgcaaccggttctggtgtgcaggtacaggatgttaaccgtttgctgaaacagtttgatgaaatgcagcgcatgatgaagaaaatgaaaaacggcggtttggccaaaatgatgcgtggcatgaaaggtatgatgccacccgggttcccaggtcgctaa
>YPO0977|3.099426055335403
atgctgatgtctgtacaggaaaaccgtgcgcagggtactgcgacgaccgtattaaagaatagccctgcggcacaaggggtttacgccgccttgtttgaaaaaatcaacctgagcccggtctcctcactggccggtatcgaggcgttccagaacaacgatgcgctggcggaagccaccaccgatgagcgcgttaccgccgccgtcagtgtctttttagacctgctgaagcagtcggcgaagaaagtagaaaaactggataaaaccctgctggacggccatattgccgcactggatgaccaaatcagccgccagttggacgcggtaatgcaccaccccgatttccagcgggtggaatcgacctggcgtggtgtgaagtcgctgatcgatcagaccgatttccgccagaacgtgcgcatcgagctgctggatatcagtaaagatcatctggtgcaggattttgaagatgccccggaaatctcacaaagcggtttatacgcccagacctatattcaggaatacgacacccccggcggcgagccgattgccgcggctatctccaactacgagttcgaccgtagcccgcaagatatcgcgttattgcgcaatatctccaaggtcgcggcggcagcccatatgccgtttatcggttccgttggccccgagttctttggtaaagagaacatggaagacgtggcagccatcaaagatatcgccaactactttgaccgtgctgaatacatcaagtggaaagccttccgcgactcggatgattcccgctatatcggcctgaccatgccgcgcgtgctggggcgtttgccttacggcccggacacggtgccggtacgcagcttcaactacgttgagcaggtgaaagggccggatcatgatcgctacttgtggaccaatgcctcatttgcctttgctgctaacatggtgaaaagcttcattaaaaatggctggtgtgtgcagatccggggcccgcaggccggtggtgcggtcaccaacttaccgatccacctgtacgatctgggtaccggtaatcaggtcaaaattccgtcagaggtgatgatcccggaaacccgcgagttcgagtttgccaatctgggctttatcccgctgtcgtactacaaaaaccgcgattactcgtgcttcttctcggccaactcggcgcagaaaccggcgctgtatgacaccgcggatgccacggccaacagccgcatcaacgcccgtttgccgtatatcttcctgctgtcgcgcattgcccattatctgaaactgatccagcgcgagaacatcggcaccaccaaagatcgccgtctgctggagctgaacaactgggtgcgcgggctggtgacggaaatgactgatccgggtgatgatttgcaggcgtcccatcccctgcgtgatgccaaagtgacggtcgaagatatcgaagacaaccccggcttcttccgcgtcaagctgtatgcggtgccgcatttccaggtggaagggatggacgtcaatctgtcattggtttcccaaatgccaaaggctaaggcataa
>YPO2676|3.096499433362913
atgccgaatcttattatcttagtctttgtcggtggtgcttttggtgccatgtgccgtgaatttattatgctgtcggtaccacgtctggctgatggtttcccgatggatatctttgttgctaatattattgcagcgtttctattagggctgacaacctctttctttaagaaagataaaattaaccagtatgtacatctgatggtaggcactgggattatgggcggtctttcaaccttctccagcttcgtatttggcgcagtagaaatgatgaaaaatcctaccgaagttttggtttcaatctgttatttagtcgccagtttgattgttggttttattgctgtcgagttgggtttgatgatcgggccaaaagagaaacctaaagatccacaagttgcctctgaataa
>YPO1430|3.0964962785299988
atggtagataaacgcgaatcctatacaaaagaagaccttgaagcatccggccgtggcgagttgtttggcgctggtgggccacccttacccgcaggcaatatgttaatgatggaccgtattgtcaaaatgatagaagacggtggcagccataataaaggttatgtggaagcggaactggatatcaatccagatctatggttcttcggttgccattttatcggtgatcccgtcatgcctggctgtctgggccttgatgccatgtggcagttggttggtttctatctcggctggctcggtggcgaaggcaaaggccgcgcactgggtgttggtgaagttaaattcaccggccaggtgctgccagatgcgaaaaaagtgacataccgtattaattttaaacgcgtgattatgcgtaaattaattatgggcgttgcggatggtgaagtcttggttgatggcaaagtgatttacactgccactgatttgaaagtaggtctgtttaaagacaccaacgctttctaa
>YPO3155|3.094815492336698
atgaaccctgagcgttccgaacgcatagaaatccccgtattgcctctgcgcgatgtggtggtttatccgcatatggtgatcccactatttgttggccgggaaaagtcgattcggtgcctggaagctgcgatggaccatgataaaagaatcatgctggttgcgcagaaagaagcttcgaccgacgaacctggtatcaacgatctgttttcggtgggtaccgtagcctcgattttgcaaatgctgaagttgcctgacggcacagtaaaagtgttggttgaaggtttacagcgtgcgcgtatcaccacgctttctgacagtggcgagcattttgctgcccaagcggaataccttgaatcacccgtgatggatgatcgcgagcaagaagtcttggtgcgtaccgcgattaatcagtttgaaggttatatcaaactgaacaaaaaaattccgccggaagtgctggcttcgctgcacagtattgatgatgcggcacgtcttgctgataccatcgctgcacatatgccattgaagttaaatgataaacaagctgttctggaaatgttcgatatcaccgaacgtctggaatacttgatggcgatgatggagtcggaaatcgatctgttacaggtcgaaaagcggatccgtaatcgtgttaaaaaacagatggaaaagagccagcgcgagtactatctgaatgagcaaatgaaagctattcagaaagaactgggcgagatggacgatacgccagacgagcatgaagcgctgaagcgtaaaattgaagcggctaaaatgccgaaagatgcacgtgaaaaaaccgaagcggaactgcaaaaactgaaaatgatgtcgccaatgtctgcggaagcaaccgtggtacgtggttacatcgactggatgttgcaggttccttggaatagccgcagcaaagttaaaaaagatctggttaaagcacaagaagttctggataccgaccactacggtttagagcgtgttaaagatcgtatcttggaatatctcgcagtccagagccgggtcagcaaaattaaagggccaatcctctgcttggttgggcctcctggggtcggtaaaacctctctagggcagtcaattgctaaggcaacgggccgccagtatgtgcgtatggcattgggtggggtgcgtgatgaagctgaaatccgtggtcaccgtcggacgtatattggttctatgccgggtaaattgatccagaagatggcaaaagtgggtgtgaaaaatccactcttcctattggatgagatcgataaaatggcatcggatatgcgcggagatcctgcttctgcgttactggaggtgctggatccagaacaaaacgttgcatttaacgatcactacctggaagtggattacgatctctcggatgtgatgtttgtggcgacctctaactccatgaatattccagccccgttgctggatcgtatggaagttattcgtctgtccggctataccgaagatgagaaactcaatattgctaaacagcatttgctgccaaaacaatttgagcgtaatgccatcaagaaaggtgagttgaccattgatgacagcgccattatgagcatcatccgttactacacccgtgaagctggggtgcgtagtttggaacgtgaaatttctaaactgtgtcgtaaggcggtaaaaaatctgctgatggacaaaacggttaagcacattgaaatcaacggggataacctaaaagatttccttggcgttcagaaggttgactatggtcgtgccgatactgaaaaccgcgtaggtcaggtaacgggtctagcgtggactgaagtgggtggtgacttacttactatcgagaccgcttgtgttccaggtaaaggcaagttgacttataccggctcactgggtgaagtgatgcaagagtcgattcaggcggctctaaccgtagtgcgtgcgcgtgcggataaattgggtatcaatcctgatttctatgaaaaacgcgacatccacgtgcatgtgccggaaggggcgacacctaaagatggcccaagcgcaggtattgcaatgtgcacagcactggtttcttgtctgacgggtaaccccgttcgtgctgatgttgcaatgacgggtgagataaccttacgcggcttagtattgccgattggcggtttgaaagagaaattactggccgctcaccgtggtgggatcaaagtggtgttgattccagatgataacaaacgtgatctggaagagattcctgacaatgttatcgctgatctggagatccacccggttaaacgaattgatgatgttttagccattgcgttggaacacccggcctttggtgcccagccagtagcgccaaaatag
>YPO3377|3.094213003938535
atgacaactaattatatttttgtgaccggcggggtcgtatcctctctgggtaaaggcattgccgcagcctccctggcggctatacttgaagcccgtggcctcaacgttaccatcatgaaactggacccgtatatcaacgtggatccgggcaccatgagcccgacacaacacggggaggtttttgtcaccgaagatggtgctgagaccgatctggatttagggcactatgagcgcttcattcgcaccaaaatgacccgtcgtaacaacttcaccactggccgtatctattccgaagttttgcgtaaagaacgccgtggcgactatttgggtgcgactattcaggttattccccacatcaccaatgcaatcaaagagcgcatcattgaaggcggtgaaggccatgatgtggtattggtcgagattggcggcacggtaggggatatcgaatccctgccattcctggaagctattcgtcagatggcggttgatgttggccgcgagcatactctttatatgcacctgacgctggttccttatctggctgctgccggtgaagtcaaaaccaagccaacgcaacattcagttaaagaactgctgtctatcggtattcaaccggatgtgctgatttgccgttctgaccgtgccgttcctgctaatgaacgtgccaaaattgcattattctgtaatgtgccagaaaaagcagttatctctcttaaagatgttgattccatttataaaatcccagggctattgaaatcacagggccttgacgattatatttgtaaacgattcagcttaacttgtcctgaagcaaatcttgcggaatgggaacaggtattatacgaagaatcaaatccgggtggcgaagtgaccatcgggatgatcggtaaatatgtagaattgccggatgcctataaatcggtgattgaagcattgaagcacggtgggttgaaaaatcgtctgaccgttaatattaagcttattgattcgcaggatgttgaaacccgcggtgaagagatgcttaaagagcttgatgctatcttgataccgggtggtttcggctaccgtggcgtggaaggcaaggtcttggcggcgcgttacgcccgtgaacacaatattccttatctgggtatttgcctgggtatgcaagttgcgctgatggagttcgcccgcaatgtggcgggaatggaaaacgcgaactctacagaatttgtgccagactgtaagtatccggtggttgcattaatcaccgaatggcgtgatgaagacggtaacgttgaaatccgtacggaagaaagcgatttgggcggtaccatgcgcgtaggggggcagcaatgtcacctaaccgagggaagtttggttcgtcaaatgtatggcgaaccgaccatcgttgagcgccatcgtcatcgctatgaagtaaacaatatgttgttgaagcagattgaagctgccggtttacgcgtggcggggcgttctgcagataacaaactggtggaaattatcgagttaccagaccacccgtggtttgtggcttgtcaattccatccagaatttacttcgacgccacgtgatggtcacccgttgtttgccggctttgtgaaagcggctggtgattatcaaaagcgccaggtgaaataa
>YPO2870|3.0940879960055434
atgacaaaaaatatccataagcatcgcatccttattcttgatttcggctcgcagtacacccaattattggcgcgtcgtgtgcgtgagattggtgtctattgtgaactatgggcatgggatgtcaccgaagcccaaatccgtgaatttaatccaagtggtatcatcctctctggtagccctgaaagtacgatagaaaacggtagcccgcgcgcaccagactatgtgtttacggctggtgtaccggtgttgggtgtgtgctatggcatgcagaccatggcgatacaattgggcggtaaagttgagagttcaaatcagcgtgaatttggttatgcgcaagttgaaattaaagctgacagcgcgctgatccgtgatatcaaagatgccatcaatccggcaggcgaagccgtattggatgtttggatgagtcacggtgacaaagttgcggagatccctgctgattttgtcacggttgccagcacggatacctgtccgtttgccattatggctaacgaagaaaaacgtttttatggtgtccagttccatcctgaagtgacacacaccaagcaaggcctgcgtttgttggagcgtttcgtgctgggtatctgtggctgcgaagcgctatggacatctgccaccattatcgaagatgcaattgtccgtttgcgtgagcaaatcggcgacgatcatgtgatcttggggttaagtggcggtgtcgactcttcagtgacggccatgttgttgcaccgcgctatcggtaaacgcctgacctgtgtattcgtggataacggcctattacgcttaaacgaagcagatcaggtcttggaaatgtttggcgataaatttggcctgaatattgtccatgtggcggcagaggatcgcttcctttcggcactgacgggagtggacgaaccagaagcgaaacgtaaaatcattggccgtgtctttgtcgaactcttcgacgaagaagcctgtaaacaagagcaggtgaaatggttggcacagggtacgatttaccctgatgtgatcgaatcggctgcatcagctaccggtaaagcgcatgtgattaaatctcaccacaatgtgggcggtttgccaaaagagatgaagctgggcctggttgagccgctgaaagagctgtttaaagatgaagtgcgcaagattggtctggagcttggcttgccatacgacatgctgtaccgccatcctttcccagggccgggcttaggtgtgcgcgtattgggcgaagtgaagaaagagtattgcgatttgctgcgccgtgctgacgctatctttattgaagagctgcacaaagctgatttgtacaataaagttagccaggctttcactgtcttcctgccagtacgttcagtcggtgtgatgggtgatggccgtaaatatgattgggttgtctctctgcgtgcggtagagacggttgatttcatgactgcacattgggcacatctgccatacgacttccttggccgcgtttcaaaccgcatcattaatgaagtcaatggtatctcgcgcgtagtttatgatatcagcggcaagccacctgcaacgattgagtgggaatga
>YPO3868|3.0933718007003184
atgagcgataaaattattcacctgagtgacgacagtttcgatactgatgtgctgaaagccagcggcttggtcttagtcgatttctgggctgaatggtgtggtccgtgcaagatgattgctccgattttggatgaaatcgctgaagagtatgaaggtagattgactatcgctaaattgaacattgatgataatcagggcacagcaccaaaatacggtatccgtgggattcctacgctgctgttgttccgtgatggcgaagttgtcgccaccaaggttggtgccttgtctaaggggcaactcaaagcgttcttggatgcaaatctgtaa
>YPO1410|3.0930386099561074
atgtttgaaaaaattactgctgcacctgcggatcctattttaggtttgaccgatatcttccgcgcggatgaccgcgctcataaaatcaatctggggatcggtgtctacaaagacgaaaccggtaaaaccccagtgctgaccagcgtgaagaaagctgagcagtatttactggaaaatgaagctaccaaaaattatctgggtattgacggcctgcctgtttttgccagttgcacccaagaactgctgttcggtgctaatagtgcaattattgcggataaacgtgctcgtaccgctcaaacgccaggtggtaccggtggtttgcgcattgccgctgattttatcgcccatcagaccagcgctaaacgtgtctgggtcagtaacccaagctggccaaaccataaaaacgtcttcgaagccgcagggctggaagtggtggagtacgcttattatgatgctgctaaccatgcattggacttcgatggcttgttaaatagcctgtcagaagctcaggcgggtgatgtggtgttgttccacggctgctgccataacccaacgggtatcgacccaacagaaactcagtggagccaactggcggagttatcggttgctaaaggctggttgccactgtttgatttcgcttatcaaggctttgccaacggtttggaagaagatgctcagggcctgcgtattttcgcggcaacacatcaagagttgatcgtttgcagctcttattcgaaaaactttggtttgtacaatgaacgtgttggggcttgtacccttgtcgccgccgacagtaacgttgccgataccgcattcagccaagttaaagcggttatccgagccaactactctaacccaccggcacatggtgcatcagtcgttgccactattctgagtaatgccgcactacgggcgatttgggaacaagaactgaccgatatgcgtcagcgcatccaacgtatgcgtcagttgtttgttaataccttgcaggaaaaaggcgctcaacaagattttagctttatcattaaccagaatgggatgttctcgttcagtggtctgaccaaagaacaagtgctgcgcctgcgtgatgagttcgccgtctatgcggtaaattctggccgggttaacgtggcggggatgacaccagacaatatggcgccgttatgtgaagctatcgttgcggtgctctaa
>YPO3788|3.0924319515502163
atgacaattttaaatcacacactgggttttccgcgtgttggtctgaaacgtgaactgaagaaagcacaagaaagttactgggcaggcaactcaacacaggaagaattgctcaatgtggggcgtgaattgcgtgctcgccattggcaacagcaacaacaagcgggtgttgatttagtgccagtaggtgatttcgcttggtatgaccatgtcctgacaaccagcctgttgctgggtaacgttccagagcgccaccaaaatgctgatggctcgattgatatagacacgttgttccgtattggtcgtggccgtgctccaaccggtaagcccgcagcggctgccgagatgactaaatggtttaataccaactatcactacatggtgcctgagttccagcaaggccagcagtttaaactgggttggactcaactgctggatgaagtggacgaagcgctggccttgggccacaaaattaaacctgtgctgcttggcccgatcacttatctttggttgggtaaagtcaaaggtgagcagttcgatcgcctctcgctactgaacgatattttgccggtttaccagcaggtgttggctgaattagcgaagcggggaatcgagtgggtgcagattgatgagccagcattggttctggaattaccacaagagtggttggatgcctatcaaccggcttatcaggccctgcaaggtcaggtcaaattattgctgacaacttacttcgacagtatcggccataacatcgacactatccgcgctctgccagtgcaaggcttgcatgttgatgtggttacgggtcatgacgatcttgctgttttgaataaaaatttaccaaaagagtggttgttatctctgggggtcattaatggccgtaacgtatggcgtgctgacctgagtagttggtttgaacgtctgcagccattggttaatagccgcccgctgtggttgggtagctcatgctccttattgcacagcccgattgatttaaatgaagagacccgtcttgatgcagaagtgaagagctggtttgccttcgccctgcaaaaatgtgctgagttagcgctgctaacacaagcattgaatgcacctaatgacgctaagctggcagaactggctgcgtacagtgcgccgatccgcgcccgtcgttcctccagccgcgtgcataatgcgcaagttgagcagcgtttagctgcgattacttcgcaggatattgagcgccaactgccttatgaagcacgtgctgaaactcagcgtaagcgttttaatttgcctgcctggccaaccacgaccattggttctttcccacaaacgacagagatccgtggtttacgccttgattttaaacaaggtcgtctggacggtaaaaactatcgcacagggatcagcgagcatatcaaacacgctattgctgaacaggaacgcttgggcctggacgtgctggttcacggtgaagcagaacgtaacgacatggtcgaatacttcggcgaacacttggatggttttgtctttacacaaaatggttgggtacagagctacggttcccgctgtgtgaaaccgccggtcatcattggtgatattagccgcccagaagcgattactgttgagtgggcgaaatatgctcaatccttaacagagaaaccggtaaaaggcatgcttaccggcccggtcactattctgtgctggtcgttcccgcgtgaagatgtcagccgtgagacgattgccaaacaaattgcgctggctttgcgtgacgaagtggaagatttagaaaaagcaggcattggtatcatccagattgatgaacctgcattacgtgaaggtttgcctctgcgccgtgctgactggcaagcctatctgcaatgggccgtcgacgcctttaaattgaatgccgctgtggcgcaaaacgatacacagatccatacccacatgtgttattgcgagttcaatgacatcatggattccattgccgcactggatgctgatgtgattaccatcgaaacctcccgctcagatatggaactgttggaatcatttgaagacttcgcttatccgaatgaaattggtcccggtgtttatgatattcattcaccgaatgtgccaagtgttgaatggattgaagcgttattacgcaaagccgctcaacgtattccggccgagcgtttgtgggtgaacccagattgtggtttgaaaacccgcggctggcctgagacgcgtcaggctctggcgaatatggtgctggcagcgcagcgtctgcgtgaagaacaggtttaa
>YPO1060|3.0893588844946747
atgagtctgaattttcttgattttgaacagccgattgcagagctggaagcgaaaattgactcgctgactgcagtcagccgtcaagacgaaaaattagatattaatctggatgaagaggtccagcgtctgcgtgagaaaagtgttgagctgacgcggaaaattttctcggacctcggcgcatggcagattgcccaattggcacgccatcctcgtcgtccttataccctggattatatcgctaatatctttaccgatttcgaagagctggctggtgatcgtgcttatgccgatgataaagctattgttggcggtattgcacgtctggatgggcgcccggtgatgattattggtcatcaaaaagggcgtgaaaccaaagagaagatccgtcgtaactttggtatgccagcaccagaagggtatcgtaaagctttacgtctgatggaaatggctgaacgctttaagttacccattattactttcatcgatacaccgggggcttatccgggtgttggggcggaagaacgtggtcaatcagaagcgattgcgcgcaacttgcgtgaaatgtcacgactgaatgtccctatcgtctgtaccgtgattggtgaaggtggatctggtggtgcgttggctatcggtgtgggtgataaagtgaatatgctgcaatacagcacttattctgttatctctccagaaggttgcgcctctattctgtggaaaagtgcggataaagcgccattagccgcagaagcgatgggcattactgcacatcgcctaaaagaactgaagatgattgactcagtgatccccgagccgttggggggcgcacatcgcgattacgccgcgattgctatctcactgaaagcgcaactgttggcagatctcaatgatttggatgtgctgaatgacgaagagttattgaatcgtcgttatcagcgcttgatgaactacggctattgctga
>YPO1601|3.086284232088892
gtgtctaagcgtcgagttgttgtgactggactgggcatgttgtctcctgtcggtaatacagtcgaatccacatggaaagctgttcttgccgggcagagtggcatcagcctgatcgaccatttcgatactagtgcctacgcaacgcgatttgctggcttagtaaaagattttaattgtgaagattacatttcgcgtaaagatgcacgcaaaatggatgctttcattcagtacggtgttgctgctggcatgcaagccatgcaagacgccgggcttgacattacagaagccaacgcttcccgtattggtgccgctatcggttctggtattggcgggctgggtctgattgaagaaaaccacaccgcattggtgaacggtgggccacgtaaaattagcccattctttgtgccttcaaccattgtgaacatgattgctggtcatctgactatcatgtatggcctgcgtggaccaagcatatctattgctaccgcttgtacttctggcgtacataatatcggtcacgcggcacgtatcattgcttataatgatgctgatgtcatggtggctgggggtgctgaaaaagccagtacaccactaggtgtcggcggttttggtgcagcccgcgcattgtctacccgtaacgataacccacaagcagcaagtcgcccgtgggataaagaccgtgatggtttcgttctgggtgatggtgccggcatgatggtgttggaagagtacgaacacgcgaagaagcgtggtgcaaaaatctatgctgaagttgttggttttggtatgagcagcgatgcctaccatatgacctctccgccggaagacggttcaggagccgctttggccatggtgaatgcattacgtgatgctggcatcacaacctcgcaaattggttatattaatgcccacggcacatcaactcctgctggcgataaagccgaaacgcaggccgttaagtctgtatttggtgaagatgcctataaagttatggtcagttccaccaaatccatgactgggcacttattgggtgcagctggtgccgtagagtctatctttaccgtgttggcgctgcgtgatcaggctattcctgcaacgatcaacttggataacccagatgaaggttgcgatttggattatgttccgcatgatgcgcgtcaagtaaaagatatggaatacaccctgtgtaattcctttggtttcggcggcactaacggctctttggtattccgtaaggtataa
>YPO1121|3.081275183062243
gtggctgacatgaacattctggatttattcctgcaggcaagcctattcgttaagcttatcatgctggttctgatgggcttttctattgcgtcatgggctatcatcattcaacgaacgcgaattctgaatgcggctacccgcgatgctgaagccttcgaagataagttttggtccggcattgagctttctcgcttgtatcaggaaagtcaggctcgtcgcgatacacttagcggctcagagcagatcttccattctggtttcaaagagtttgcccgtctacatcgtgcaaacagccatgcaccagaagcggtgattgacggtgcttcccgtgcgatgcgcatttcaatgaaccgcgagttagaagcgttggaaactcatattccgttcctcggtactgtcggttcaatcagcccgtatatcggtctgtttggtaccgtatgggggattatgcatgcctttatctctctgggcgccgtcaaacaggcgacattacagatggtagcaccgggtattgcagaagccctgattgcgacagcgatcggcctgtttgctgctattcctgctgttatggcctataaccgtctgaatcagcatgtgaataagcttgaacaaaactatgacaacttcatggaagagttcattgctattctgcatcgccaggctttcgccagcaccgaaagcaaataa
>YPO0106|3.079380123303474
gtgacaacaattgtaagtgtacgccgtgatggtcatgtcgttattggtggcgatggccaagtcactttgggcaataccgtgatgaaaggtaatgccaaaaaagtccgccgtctttataacaacaaggttattgctggctttgcgggggggactgctgatgcctttactctgttcgagttatttgaacgcaagctggaaatgcatcaaggccacctgacgaaagcggctgttgaactagccaaagactggcgcaccgaccgtatgctgcgcaagcttgaagcgttactggcggttgccgatgagaccgcttcgctgatcattactggtaacggtgacgtggttcaacctgaagatgatctgattgccattggctccggtgggccttatgcccaatcggcagcacgtgcgttgttagaaaatactgaattaggtgcgcgggatatcgttgagaaatcactgagtattgcgggggatatttgtatctacaccaaccgcttccaaaccattgaagaattaacatactaa
>YPO1892|3.0776507875225936
atgacagatcgtgttattaaagttggcgttattggcgcgggttttatgggggcgatgcatgcccgaatttggcagcaaatgtacggtgtcgaagtggtcggtgtggccgatccagatttatcccgcagtgaagcgctgaagccgtggatccctcaactgaatggctatgaagatttcaaccagatgctggagcaggaaaaaccagatattgtcagcatctgtaccaaagatgacttccaccttgcgcccgcacttgcagctgcaaaagtgggtgcccacattttcctcgagaaaccgattgcgactacggtggaagacggtgaagccatcacgcgtgctgcacgcgaagcaaacgtcaagttgggtattggtttcctgctgcgtttcgacccgcgctactcacgtgcacaagagatcctggcttcgggcagtgcaggcgaagtgagccatattagtgctcgtcgtaatagtccggctatcgaaggtcctgcccgttatggcggtagcctgccgttgccgctgcacgtcactgtgcatgacgttgatatgatcctgtggttgctaaagcatacccacccgatcagcgtctacgcccagaccactaacaagcttctcggccatctggggacggaagattctgtctttgccatcattcgctttgccgacggcaccgtcgtgaatctggagagctcttgggcgctgccagccggttcacgcacgttgctcgacgctaaaatgtcgatcctggcaactaaaggcctgattgaaattgaatgcggtgaatccggtctgtatcacgcgtctgaaaacatgaaccgttacatcgacacccagcactggccgctgagtcagggtgaactcaaaggcgatctgcgtgaagagctgatggcgttcctcggcgatgttcgcaccggcactacccgtgtagcaaccggcgaagaaggcaatgaggcactgcgtattaccgttgccattatggactctgcccgtaccggcgaaattgtccgggtctga
>YPO2600|3.0760938845499246
atgaaaacgaaactgaacgaactacttgagttcccttgctcttttacctacaaggtcatgggcatcgctgaacctcaactggttgaccaagtagttgaagtggtacagcgccatgctccgggtgaatataccccgcaggtaaaaccgagcagcaaaggcaactatcactccgtgtctatcaccatcacagccacccatattgatcaggtggaaacactgtatgaagaactgggcaatcttgaattggtcaagatggtgctctag
>YPO4003|3.0723360904240664
atgacgatttccttgagaagaacagggatactgaaattcggtattgggctggttgcactgactatagcggccagtgtacaggcaaaaacgctagtatattgttctgaggggtcaccggaaggtttcaacccacaactctttacttctggcacaacttatgacgcaagctcggtacctatttacaatcgtttagtggagttcaaaatcgggactaccgaaattgaacccagcctggcggagcggtgggaagtgagcgaagatggtaaaacctacactttctacctgcgtaagggtgtgaaatggcaggataataaagatttcaaacccacccgcgatttcaatgctgatgatgttatctattcattcatgcgtcagaaagatgataaaaacccgtaccataaagtctctggtggcagctatgaatacttccagggtatgggaatgggcgacttaatcaccaatgtggtgaaagttgacgacaataccgttcgctttgaactgacccgtccggaatcgccattcttggcagacctggcgatggatttcgcctctatcctgtccgctgaatacgccgacaatatgctgaaagcaggcaccccggaaaaagtggatttgaacccaatcggtaccggcccattccaactgcaacagtaccaaaaagactcccgtattctgtataaagcgtttcctggtttctggggcaccaaaccaaaaattgatcgcctggtcttctctatcaccccagatgcctccgttcgctatgctaaattgcagaaaaacgaatgtcagattatgccttacccgaacccggctgacatcgcccggatgaaagaagacaaaacgattaacctgatggaacaaccgggtctgaacgtcggttacctctccttcaacattgagaagaaaccactcgataaccttaaggtccgtcaggcactgaccatggcggttaacaaagacgcgattattgatgcggtttatcaaggcgcggggcaagcggccaaaaacctgatcccaccaacgatgtggggctacaacgatgatgtgaaagattacgcttacgatcccgctaaagcgaaagaactgctgaaagaagcgggtctgccagatggcttctccatcgacctgtgggccatgccggttcaacgtccgtataacccaaatgcgcgtcgtatggcggaaatgatccagtctgattgggcgaaaattggtgtgaaagccaagatcgtgacctatgagtggggcgaatacctcaagcgtgccaaagatggcgaacatgaaactgtgatgatgggttggaccggggacaatggggacccagacaacttcttcgctacgctgttcagttgtgatgcggccaagcagggttctaactactctaaatggtgttataagccgtttgaagatttgatccaaccagcccgtgctgaagctgaccatgacaaacgtgtcgcactttacaaacaagctcaggttgtgatgaacgagcaggccccggcgctgatcattgctcactcaacggtgtacgagccagtgcgtaaagaagtgaaaggctatgttgtggacccattgggtaaacatcatttcgataacgtgtccctggattaa
>YPO2827|3.0696950811640504
atgaagatcgttgaggtgaagcacccgctagtaaaacataaacttggtttgatgcgtgagaatgatatcagcacgaaacgttttcgcgaattggcttccgaggtggggagtttgctgacttacgtagcaaccgctgatctggaaactgaaacagtgaccatcgaaggttggaatgggccggttgaaatagaacagattaaaggtaagaaaattacagtggtgccaatcctgcgtgcgggtctggggatgatggaaggggtgttggaaaatgtgcccagtgcgcgtatcagtgtggtaggtgtgtatcgcgatgaagagacgctgaaaccggtaccgtatttccagaagttggtttccaatatcaacgaacgcatggcgttagtggttgacccaatgttggcaaccggtggttctatgattgctactatcgatttgctcaagaaagcaggctgccagagcattaaggtattggtgttagttgctgcaccagaaggtatcaaggcgctggaagaagcgcatccggatgttgaattgtacaccgcctccatcgatcagggcctgaacgaacacggttatattatccctgggttgggtgatgccggggataagattttcggaactaaataa
>YPO2938|3.069155452909844
atgtccactcaagacgcaaaaactaaacaagctacagtcgccagtgcgacggaatatagcgattttaatacattactgactaaagaatttaaagcgaagtctgagcaaacgatagccgcagtagaaggtgccgttaaaacgttggctgagcaagcgctggctaattcggtcacggtgtcagacgatgcttataaaagtattgcttccattattgcagagattgatcgcaagctatcagatcagattaacttaattttgcaccaccaagaattccagtctctggaaagcgcatggcgtgggctgcactatttagtcaataacaccgagactgatgagaagttgagattacgtttcctcgacatttctaaagatgaattacgccgtaacatgaagcgttataaaggtgttgcttgggatcaaagcccattattcaaaaaaatctatgaagaagaatatggccaattgggtggcgaaccatacggttgcctggtagcagactattactttgaccatactgcacctgacgttgacttgttggcttcaattggcaaagttgccgcttctgcccacgtgccatttattacaggtgctgcaccgtctgtgttgcaaatggaatcttggcaagaactgtcaaacccacgtgatttgacgaagatcttcactcagaatcttgagtatgccgcatggaactcactgcgtcagtctgaagactctcgctatatcggcctggcgatgccacgtttcttgtcgcgtctgccttatgggattaacaccaatccggtagatgccttccactttgaagagacgactgatggcgcggatcacagcaaatatgtgtggtcaaatgcggcttatgcgatggctgttaacatcaaccgatctttcaaagagtatggctggtgtacgctgattcgtggtgtggaaagtggtggtgttgttgaaggcctgccatgccataccttcccgacggatgacggcggtattgatatgaaatgcccaacagaaatcgctatttctgaccgtcgtgaagcggaactggccaagaatggctttattccactggttcacagaaagaatacggattacgcggcattcattggcgcgcagtccctgcaaaaacctgcagaatattacgattcggatgcaacggcgaacgccaacctttccgctcgtctgccatacctgtttgcttgttcacgttttgcacattatctgaagtgcatcgtgcgtgacaaaatcggctcttttaaagagcgtgatgagatgcaacgttggttgaatgattgggtgatgaactatgttgatggtgacccagctaactcttccctggaaactaaagcgcgccgtcctttagccgccgctgaagtgattgttgaagaagttgaaggtaaccctggttactatcaggctaaattcttcttacgccctcatttccagttagaaggtttgacagtatccctgcgtatggttgctaaactgccttcgctgaaagacgtagcataa
>YPO1991|3.0607796989353178
atgaaaatcgcactgatgatggaaaacagtcaggcaggtaaaaacgcgataatccttaaagagctgaatgctgttgcctcggaaaaagcgtatccggtattcaacgttgggatgagcgatgagcaagatcatcatctgacttatatccacctgggcatcatggccagcattttgttgaatgctaaagcggttgattttgtggtgaccggttgtggtacagggcagggcgccatgatgtcattgaatatacatccaggcgttgtatgtggttattgcatcgatccagcagatgctttcctgtttgcacaaattaacaatggtaatgcgttgtcactgccgtttgctaaaggctttggctggggcgcggaacttaacgtgcgctatatctttgaaaaagcgttcactggtgtgaaaggcgaaggctatccacttgatcgtaaagagccacaggtacgtaatgcgggtatcttgaatcaagtgaaagcggcagtcgtgaaagaaaattatctggatacactacgtgctatcgaccctgagttggtgaaaaccgccgttagcggtgcacgtttccagcagtgtttctttgaaaactgtcaggataaagagattgaagcgttcgtgaaacaaatactcgcgtaa
>YPO1412|3.057431485230001
atgagcgtagtgcctgtagtcgacgtactgcaaggccgcgccgcggttggcagtgaagtcaccgtgcgcggttgggtgcgtacccggagagattctaaagcgggtatctccttcgttgccgtttatgacggttcctgctttgacccgttacaggccgtcgtgaataatactttgccgaattatcaggatgaagtactgcatctgaccaccggttgttccgttgaagtcaccggtaccgtggtcgcatcaccgggtgaaggccaaagttttgaaattcaagcaaccgccatcaacgtagtaggctgggttgatgatccggatacctacccgatggccgcaaaacgtcacagcattgaatatttgcgtgaagtggctcacttacgcccgcgtactaacctgattggtgccgttgcccgtgttcgccacacgttggcacaagcaatccaccgcttcttcgacgaaaatgggtatttctgggtttctacaccactgatcaccgcctctgatactgaaggcgcaggtgagatgttccgtgtttcaactttagatctggaaaacttgccacgcacggataccggtgctgtcgatttcagcgaagacttcttcggtaaagaagcgttcctgaccgtatcgggtcagctaaacggtgaaacctacgcctgtgcattatcaaaggtttacacctttggcccaaccttccgggctgaaaactccaataccagccgccatttggctgaattctggatggttgagccggaagtggccttcgcttctctggatgatgtcgccggtttggctgagaaaatgttgaaatacgttttccaggcggtcttgaatgaacgtgctgatgacatgaagttctttgccgaacgtgtcgataaagacgcggttgaccgcctgcaacgtttcgtcacctctgattttgctcaggttgactacactgatgccattgagatcttgctggcatccggtcagaagtttgagaatgatgtttcatggggtattgatttgtcctctgaacatgagcgttatctggctgagaaacactttaaagcgccggtggtggttaaaaactatccgaaagatattaaagccttctatatgcgaatgaatgaagatggcaaaaccgttgcggcgatggatgttttagcgccgggtattggtgaaatcatcggtggttcacaacgtgaagagcgtttagatgtcttggatgcgcgtttagccgaaatgggcctgaataaagaagattattggtggtatcgtgatctgcgtcgctacggcactgtaccgcattcaggttttggcctcggatttgagcgtttaatctcatatgtcactggggttcaaaacgttcgggacgttattccgttcccacgcacaccgagaaatgccagtttctaa
>YPO4118|3.0554403728516064
atgtgtggaattgttggcgcagtagcgcaacgtgatatcgctgagattctgatcgaaggcttacgtcgccttgaataccgtggctatgactccgctggtttagcggtagttgatagtgaaggtcacctgactcgtttacgtagggtgggtaaggttcatgctttgtctgatgctgctgaaaagcaggatttacacggtggcacgggcatagctcatacccgctgggctacccatggggagccgtcagaggctaatgcacaccctcatgtttctgactatatctccgtcgtgcataacggcattattgagaatcatgaaccgttacgtgaattattaattagccgtggctatcgttttagctctgaaactgacaccgaagttattgctcacttagtacattgggagcagcagcaaggggggtctttgctggaagttgtgaaacgtgtgattccgcaattacgcggtgcatacggtactgttgtgatggatagccgtgacccaagtcgtctgattgccgctcgttcaggtagcccgctggtgatcgggtgcggtgtgggtgaaaactttattgcttctgaccagcttgctttactgccagttactcgccggtttatcttcttggaagaaggtgatgtggttgaagttactcgccggagcatctctatctttgataagcagggtaatgctattgagcgccctgaaatcgaatctcaggtgcaatacgatgcgggtgataaaggtatttaccgccattacatgcagaaagaaatttatgaacagccaatggcgattaagaatacgctggaaggccgtttaagccacgggatgattgatctgtcagaacttggcccaaaagctgatgccctgttggcagaggttcaacatattcaaatcattgcctgcggtacgtcttacaactcagggatggtttctcgttattggtttgagtctttagcgggtgtgccatgtgatgtcgaaattgcctctgaatttcgttatcgcaaatcagctgtgcgtccaaatagcctgttgatcactttgtcacaatctggcgaaacggctgatactctggcagctctgcgtttatctaaagagttggggtatttaggttcactggccatttgtaacgttgcaggatcttctttagttcgcgaatcagatttagcgctgatgaccaaagcaggtactgagattggtgttgcttcaacaaaagcctttaccactcaattgactgttttgctgatgctggtggggcgtataggtaagctgaaaggtgctgatgccagcctggagcacgatattgtccatgcgttacaggcattgcctgcacgtattgagcagatgttatctctggataaaaccattgaagcgttggctgaaggtttctctgataagcatcatgcactgttccttggccgtggtgatcaatacccgatcgcaatggaaggggcgctgaagctgaaggagatctcttatattcacgcagaggcttacgctgcgggtgaattgaagcatggcccattggcattgattgatgcggatatgccggtcattgtggtggcaccgaacaatgaattattggaaaaactcaaatccaatattgaagaagtgcgtgctcgtggtggtttgctatacgtgtttgctgatcaagatgccgggttcactgatagcgaaggtatgaaaataattcagctgccacatgtcgaagaaattattgcgcctatcttctataccgtaccgctacagctactgtcttatcatgtcgcgctgattaaaggcactgatgtggatcagccacgtaacttggcaaaatcagtaacggttgaataa
>YPO2669|3.0542037398468693
atgaacgcatcagatctcattcgtatcatgcaatttggtgattccgtactgccggtcggggcctttacgttttccaatggcgtggaatctgccattcaaaccggcatcgttcatgatgtagcaacattgaaaggcttcgttttgacagcgttgaagcaggcggccagttgtgacggcatgggcgttgttgtggctcatcgtgctgttgtggcagatgaccgtgacggtattatccgtgctgattgggcggttaataatcgtaagttaaatgaagaaagccgcctgatggcaacccgcatgggtaaaaagctggcagaaatgtcgatccatgtggtggagcacccattgatcagctggtggttggaacaaatcaaaaatggcaacacggcgggcacctatccggtgactcaagcggtggttatggcagcacaagggatcgggcaacgggaagtggttgtgatgcatcaatacggtgtggcgatgaccattttaagtgcggctatgcgcttgatgcgcgttacgcatttcgatacacagcatatcttatttgaactgaaccatgacattgagaaattctgcgatattgccgaaatcggcgatatcaaccagatgtcttcttatgtcccgattgtggatgttttggccgccgtacatgtgaaagcccatgttcgcctctttagtaactga
>YPO2039|3.0521289094189403
atgaaaaaattaatgtggggcgctgctgcccttgtggttaccgccacactggttggctgtaaccaactgactcagtacacactcagcgagcaggaacttaacgaatacctgcaaaaacataataattatgaaaaacagatcggtattccgggtctggttgatgccaatatcaccctgacacagttacagagccaaattggtcgggccgaacctggtaaagtgacattaaccggtaacgctaaagttgatatctcctccattcttggtccacaaacagccgatatgacgctgacattaaaagcacagccaacctttgatcgtgagaaaggggctatttacctgaaagatatggagttaactgattatactgtcaagccagagaagatggactccgtgatgaaggcgttgacaccttacctgaaccaatcgctgaaatcgtattttaatcagcaaccggcttatgtgctggatggcgaaaagagtaaggcggaagccatggcgaaaaaactggcgaaagggttagaagttaaaccgggccaattagtcatcccattgactgactaa
>YPO1855|3.0515035333599942
atgtctatttggttcttccgtcgcacagcgttacacgccgcgttgttgtctctgcctgttttcgctatcagcgcacaggctgctgatattcaacaggttaaaatcactgtcaatgataaacaatgtgagccaatggcactgacggttcctgccggcaaaacacagtttattgtgcacaatgttagccagaaaggactggagtgggagattttaaaaggggtaatggtggtggaggagcgtgagaatatcgcgccaggttttacccaaaaaatgacggcgaatctggaacctggtgaatatgatatgacctgcggcttgttaagtaatccgaaaggtaaattaactgtaactgtggcagcaggtgaacaagccccggtgaaacccgatgcgatggcattagtcggcccgattgctgaatataaggtttatgtcacacaagaagtggctcagttagtcagccaaaccaaagcgttcaccgatgcagtgaaggctggggatctggcactggcacgtaaattgtatgcgccgactcgccagcattatgagcgtatcgaaccgattgccgaactgttctctgatttggacggcagtattgatgcccgtgaagatgattttgaacagaaatcggcagaccctaaatttaccggtttccaccgtttagaaaaaatcctgtttggagataacacaaccaaaggtgcagataagtttgcagacctgttgtatcaggacacattggaactgcaaaaacgcattgctggtctgacatttgcgcctaataaagtggtgggaggggcggcagggttaattgaggaagtcgcagccagtaaaattagcggggaagaagaccgctatagccgtaccgatttgtgggattttcaagccaacgtcgatggcgcacagaaaattgtcaatctcctgaggccattactggaaaaagcagataaaccattactgcaaaaaattgatgcgaattttaacacggttgatagcgtgctggcgaaatatcgtaccaaagagggttatgaatcctacgagaagctaaccgatgcggatcgtaatgcgatgaaaggaccaatcactgctctggcggaagaccttgctcaactgcgtggtgtattaggtctggattga
>YPO1757|3.044637715513228
atggagataacaactcttcagattgtgctgatatttatcgttgcatgtatcgccgggatgggttccattctggatgagttccaatttcaccgcccgctcgtcgcctgtaccttggtaggtatggttctgggtgatatgaaaaccggtattatcatcggtggtactttagaaatgatcgcgcttggttggatgaacatcggggctgctgtagcacctgatgcggctctggcctcaattatttcaaccatcctggttatcgccgggggccaagatatcggtgccggtatcgccttggcgatcccactggctgcagccggtcaggtgttaactattatcgtgcgtaccattaccgtggccttccaacacgccgctgatggcgctgccgaacgtggcagtctacgagcgattacctggctccacatctctgccctgttcttacaggcaatgcgtatcgccattcccgcgcttatcgttgctctgtccgtgggtacatctgaagttcagatgatgctcagttcaattcctgaagtggttaccagtggcctgaacatcgccggtggtatgatcgttgtcgttggttacgccatggttatcaacatgatgcgtgctggctacctgatgccattcttctatttaggtttcgttactgccgcatttaccaacttcaacctggttgcattgggggttattggtgtggttatggctgttctttatatccaagtcagccctaaatacaacaagtctcaggttgtacagtctggcccggccaataacgatcttgataacgaattagactag
>YPO2383|3.0436211480721576
atgacgacgattgataaaattcagcgccagataacagaaaacccgatcctgctttatatgaagggttcacctaagttgccaaactgcggtttctctgctcaggctgtacaggcactgtctgcttgtggtgagcgctttgcttatgttgatattttgcaaaacccagatatccgtgctgagttgccaaaatatgcgaactggccgacgtttccacaactgtgggttgacggtgagctggttggcggttgcgatattttgatggaaatgtatcagcgtggcgaactacaaacgttattgaaagaaacggctgataaatatcgctcacaagaagatcagcctgccgcagagtaa
>YPO0282|3.0432635338747143
atgaacgcatcattataccaacaatatgtacaggctaaagcagagcaccctggcaaatatgcccgtgatttagccaccctgatggggatttcagaagcagagctgacccacagccgcgtcgggcatgatgcaaaacgtttacaaagtgatgctcgtgcattattggccgcattggaatccgtcggcgaagtcaaagccattacccgcaacacctatgcagttcatgagcaagtgggccgctatgagaaccaacacttaaatggtcatgcagggttaatcctcaatccacgcgccttggacctccggttattcctgaatcagtgggcaagcgcctttacactgaccgaagagacccgccacggcgtgcgccatagcatccaatttttcgaccatcagggcgatgcattacacaaagtgtatgtgacagaacagacagatatgtctgcctgggaagccttgctggcacaatttatcatcccggaaaacccggcattgcagttagaacctttgagcaccccagaagcggtagaacctacagccgatgatgcaaccgtggatagcgaatggcgtgccatgaccgatgtacaccagttcttccaactgcttaaacgcaataatctgacccgtcagcaggcgttccgcgctgttggtgatgatctggcttaccaggtcgataacaactcactgactcagctgttgcacatcgcccagcaagatcagaacgagatcatgatttttgtcggcaaccgcggctgtgtacaaattttcaccggcctgattgaaaaagtcacaccacacaacgaatggattaatgtcttcaatcagcgctttacactgcatctgatcgaaacggccattgccgaaagctggatcacccgcaaaccaacaaaagacggttttgtcaccagcctagaactgtttgctgctgatggtactcaacttgcccaactctacggccagcgcaccgaagggcagccagaacaaaaccaatggcgtgaacagattgcccgcctaatcaacaaggatatcgccgcatga
>YPO1721|3.04133317857867
atgactgacgtacaacaaacttccaaccagaaaaaatcagatctggctcaggatattgctgatgcggaaattagccgcacattacgcaaagctaaagtcagtgctgctttccgctatatcgttttgattattgtcggtctgttaatgctttatccgctgttgtggatgttctcagcagcatttaagcctaataatgaaattttcactacattaggattatggccagagcacccgacaagtgatggtttcattaacggctggaaaaccggtactgaatataatttcggtcattacatgctgaacacctttaagtatgttattccgaaagtgatcctgaccattatctcttccaccattgtcgcttatggctttgcgcgctttgagatcccttggaagaaattctggtttaccaccttgatcaccaccatgttgctgccaagtaccgtgttgttgatcccgcaatacatcatgttccgtgaaatgggcatgctgaatagctacttaccgctctatctgccgctggccttcgccacacaagggttcttcgttttcatgctgatccagttcttgcgcggtgtcccgcgtgatatggaagaagcagcacaaattgacggctgtaactctttccaggtgttgtggtatgtggtagtgccaattttaaaaccggccattatctctgtcgccctgttccagttcatgtggtcaatgaacgactttatcggcccactgatttatgtctatagcgtagataagtacccgatagcgctagctctgaagatgtcaattgacgttaccgaaggcgcaccgtggaacgaaattctggcaatggcaagcatctccattctgccgtccatcattgttttcttcctggctcaacgctacttcgtgcaaggcgtaaccagcagcggaattaaaggttaa
>YPO3949|3.0393132375245218
atgaaaaacgttggttttatcggctggcgcggtatggtcggctcagtgctcatgcaacgcatgattgaagaacgcgactttgacggtatccgcccagtctttttctctacctctcaacatggccaggctgcaccggctttcgcgggccaccaaggtacgttgcaagatgcttatgatattgatgcattgagtgcattggatatcatcatcacctgccaagggggcgactataccaaccaaatttatccgaagctgcgtgaaatcggttggcaaggctattggattgacgccgcttcttcgctgcgtatgcaagatgacaccattattattctggatccggttaaccacgatgtgattaagcaggggctggataaggggatcaaaacctttgcaggcggtaactgtaccgttagcctgatgctaatgtcattgggcggtttgtttgccaataatctggtggagtgggcatcggttgccacttatcaggccgcatctggcggcggcgctcgtcatatgcgtgaattactgacccaaatgggtatgctacatgctggtgtggcaaaagagttgcaagacccggcatctgccattttggatattgaacgcaaagtgacgtcaacaactcgcagtggcacgttaccgaccgataattttggtgtgccgctagcaggtagcctcatcccgtggatcgacaaagcgttggataatggtcagagccgtgaagagtggaaaggccaggccgagaccaataaaattctgagtaccagtactctgattcctgttgatggcctatgtgtgcgtgttggtgcgctgcgttgtcatagccaagcctttactctgaaactgaaaaaagacgttccattagccgaaatcgagcaaatgctggcgacgcacaatgactgggtacgggttattccgaatgatcgtgaattgagtatgcgtgaactgacacctgctgcggtcaccggcacattgaataccccagttggccgcttgcgcaagctgaatatggggccagaatatttgtccgcctttaccgttggtgatcaactgttatggggggctgctgagccactgcgccgtatgctgcgaattctgctgtag
>YPO1802|3.0382316371882325
atgggcttttctcaagcagttagcggtatgaacgcagcatccagtaatctagatgtgatcggtaacaatatcgccaactcggcaacctcaggttttaaagcaggttcagtttctttcgctgatatgtttgcgggttctcagaccggcatgggcgtaaaggtcgcggggattactcaagattttaatgacggtacggccaccaccactaatcgtcgtttggatctggctatcagccagaacggttttttccgtatgcaagacagcagcggcggcatttactatgcccgtaacggccagtttaagctggatgaaaaccgtaatatcgtcaatatgcaaggtctaaatctaacgggttacccggcaacagggacaccaccaacggtacaacagggcgctaacccggtccccctgtctattccgcaggatatgatctccgccaaggcgacgacctccggcaatatggtggccaacctgacctctacccatgatgttatcgcggaagcgacctcaccttttgatcccgataacccagatacctacagctttgtcaataacatgacgacctttgatagcttgggtaaccgccatgaaatcaatgtcttttatgttaaacgtgctgaagatgcgaccgatgggaatacttgggacgtctacaccagggacagtagcgccaaagtgaccgacccagcagacccgaccgatcctgctgctgccgctaaacgtggttcgatggtttttgatagtaacggtgccctgaaaaacgtgacaaacggtacaaatgcaaccagtaccacagacttcacgtttacgatcccgatgggcgtggttaatggtgcgcccgcacaaagtttcgcactgaatgttgcgggcagtaaacagcaaaataccggtgctgacagcattgttgcacagaaccagactggctacgccgccggtgaatttactggcttccagatcaacagtgatggttctgtggtagggacttattccaaccagcagacccaattgctcggccaaatcgtcatggttaacttctctaacccagaagggctgtcctccgaaggcgataacgtgtggaaagagacgcagtcttccggtaacccgacgctcgggactgccggtagcggtggcttcggcacgttgaccagtggtgcgctggaatcctctaacgtggatttgagtaaagagttggtgaacatgattgtggcgcaacgtaactatcagtccaacgcgcagaccatcaaaacccaagatcagatcttacaaactctggttagcctgcgttaa
>YPO0836|3.036833232463625
atggcatctgatatcaccgtagataaagaccacacggcaaaagcgaaaacggacagcctggtggacaaaattgattcctatcaggatcttgaagttcgtaaagtggttacccgtaaagatctgtggaagtgcgccatccgtggcctgttcatggaaggtaactttaacttcgaacgtatgcaagccggtggttttgcttattcgatgatccccgcgttgaagaaaatccacggtaacaaccgtgcagatttggcgaaatcgctaaagaaccatttgcagttctttaatgccagtccaaagctgttcaccttcctgttaggcactgcggtggcgatggaagagaacaaagaaaagccctcaatgatcaacgtaatgaaagttgcgggcatggggccaacaggcggtatcggcgatgccattgaccacatgacgctgatgccactgacgctggcgctgggggcttctattgcgattgaaggctccatcgctggcccatttgtgttcttcattctgtaccagactgtgcacttcttggtctatttcggcctgatgtttatgggctaccgcgcgggcacggcggcaatggtgaacatgggggatgccacggagaaactggcaaaagccgccaatatcatgggtatctttgttatcggcgcgttgtgcgccacctttatcaggctacaaactaccgcggcgatagatcttggcgggaaaacagtggagctacaaaccgccctgtttgacaagatcatgccgaatttactcccgctggcattggtgttctttatgttcaagatggtgaaaggcacgggtttctgggcgaaaccaccggtgttgattttctccacgctggcggccggggtcgtcggtcatctgctgggcattgtctaa
>YPO1379|3.036092647842337
atgctcgatcccaatatgctgcgcaatgagctagacgcagtcgccgaaaaactggctcgcagaggttttaaacttgatgttgaggtgttgcgccaacaagaagagcgccgcaaagttttacaggttgaaacagaaagtctgcaggcagaacgtaactcccgatcgaaacagatcggtgcagcaaaggcgcgtggcgaagatatcgaaccattacgtctggaagtgaatgctctgggtgaaaaactggatgccgctaaagctgagttggataagttacaaaacgaaatccgcgatttagcgctgtctatccctaatctgccagatgattcagtaccggtaggtaaaaacgagaatgacaatattgaagtcagtcggtggggcgagcctcgcaaatatgacttcgacgtaaaagatcatgtttctctgggcgaaatggccggtggccttgattttgctgccgctgtgaaactgaccggcgcacgctttgtggtgatgaaagggcaaattgcccgtatgcaccgtgctctgtctcagttcatgttagacctgcacaccgagaaacacggttatctggaagcttacgtcccttatctggttaatcatgccaccttgtacggtacgggtcagttacccaagtttggtgaagatctattccatactaaaccgttggcagaagaatcagataacagtaactatgctttgattcctactgctgaagttccgctgaccaacttggtgcgcgatgaaattttggaagaggattctctgccattgaagttgaccgcccatacaccatgcttccgttctgaagcaggttcctatggccgtgatacccgtggtttgatccggatgcatcaattcgacaaagttgaaatggtgcagatcactcgtccggaagattctatggccgcgctggaagagttgacagggcacgccgagaaagttctgcaattactggagttgccataccgcaaggtattgctgtgtacgggtgatatgggctttggctccagcaaaacttacgatctggaagtatggttgccagcacaggacacttaccgcgaaatatcctcatgttctaacatgtgggatttccaggcgcgccgtatgcaggcccgttatcgcaacaagaccgacagaaagacgcgtttagtgcacacgctgaacggctctggtttggcggttgggcgtaccttggtagcggtgttggaaaactatcaacaggcagatggtcgtatccaggtccctgacgtattacgtccatatatgggtggcttggaatatattggttaa
>YPO2895|3.035682045722295
atggcttacagcgaaaaagtaatcgatcattacgaaaatccacgcaacgtggggtcgttcgacagtcaagaccctactattggtagtggcatggttggcgcacccgcttgtggtgatgtcatgaagttgcagatcaaagtgaatgaagccggtattattgaagacgcccgctttaagacttatggttgcggttctgccatcgcctccagctctttagtcactgaatggatgaaaggcaagtctctcgatcaggctgaagccatcaaaaatactcagattgctgaagaactggagttaccgccagtcaagattcactgctcaattttggcagaagatgctattaaagccgcaatcgccgactacaaaagcaagcatactgccaagtaa
>YPO1542|3.034760929862929
gtgttaacagaacaacaaatcaaccaattggattgggaaaaagtcgatcacctgatgccagccatcgttcagcatgccgtatccggcgaagttctgatgatggggtatatgaatcaggaagcactggcggtcactgagaaaaccggcaaagtgaccttcttctctcgtaccaaacagcgtttgtggaccaaaggcgaaagctctggtcatttccttaacgtagtgaatatttaccctgattgtgacaacgatacgttgctgattctggtgaagcctatcggcccaacctgccacttgggcaatagcagttgcttcgcgcctgcggccagtgactggagtttcctgtatcaactggagcaattgttggcatcgcgtaagtctgctgatccagccagttcttacacggcaaaactgtatgccagcggcaccaaacgtatcgcgcaaaaggtgggtgaagaaggggttgaaaccgcactggccgccacagtgaatgaccgtgaagagctaacgaatgaagcctctgatttgatgtatcacctgctggtgttattgcaggatcaagatttggatttcagtaccgtcattggccgcctgcgggaacgccacgagaaataa
>YPO0044|3.0317551350355205
atgcgtccagcagaccgagcagctcaacaagttcgcccactgactttgacccgtaattacacgaaacacgctgaaggttcagtgttggttgaattcggcgataccaaagtattgtgtaccgccacagttgaagaaggtgttccacgctttctgaaaggccagggccaagggtggataacggcagaatatggcatgttgcctcgttcgacccatagccgtaatgcgcgcgaagccgcaaaaggtaaacaaggtgggcgtactcttgaaatccaacgtctgatcgcccgttctttacgtgcagcggtcgatttgaaaaagttgggtgaatttaccatcaccttagactgcgatgtattgcaagcggatggtggcacccgtaccgcctcaatcagtggtgcttgtgtagcattggctgacgcgctgaacaaactggttgctagtggtaaattgaaagctaacccgatgaagggcctggttgctgctgtgtctgtcgggatcgttaaaggcgaggctctttgcgatctggaatacgtagaagattctgcggcagaaacagatatgaatgtggtgatgatggaagatggccggatgattgaggtgcaaggcaccgctgaaggtgagccgttcagtcacgaagaattattggcgttgctggatctggcccgcggagggatagaaaccatcttccaggcgcagaaggcggcattggaatcataa
>YPO0580|3.031592392622414
atgcaaacgctgaaccgtcgtgactttcctggccgtagccaccctgacaaaatcattcaatttggtgaaggtaactttctgcgcgcctttgtggactggcaaattgatttactgaatgaacataccgatctgaacgcagggatcgtggtgatccgcccaattgacaccgattttccaccgtcgctcagtacgcaggatggtttatatactgccgtgatccgtggcctgaacgagcagggggaagcggtgcgtgaatcccgcctgatccgctctgtaaaccgtgaaatcaatatttatcgtcagtttgatgactatctggcgctggcgcgtgatgccaatattcgctttatgttctccaacaccacggaagcgggtattgcctggaatgaagctgatcaattcagcgatgcgccgccaagttctttccctgctaaattgactcgtttattatttgagcgttttgagcattttgacggtgcagcagataaaggctgggtgctattgccttgcgaattgattgactataacggtgaagcattacgtgaactggtgctgcgttatgccagtcattggcagctgccagctgccttcacccactggctgactgaaaataataccttctgctcgacattagttgaccgtattgtgactggctatccacgcgatgaagtggcggcgttgcaaacagaattggggtatcaggacagtttcttggataccgcagaatatttctatctgtttgtgatccaagggccacaagggttggcacaagaactgcgtttagatcagttagatctgaatgtgcgcattgtcgatgacatcaaaccttataaagaacgcaaagtggccatcttgaatggcgcacacaccgcgctggtccccgtggcctatttgtcgggtctggataccgttggtcagacgatggatgatgcgcagatcagccgctttgtggaaaaaaccattacggaagagattgttccggtattggatctgcccgaagacgagttgttgtcgttttctcaagcggtactgagccgttttcgtaacccgtttattcagcaccaattgctgtcgattgccttgaatggcatgacaaaattccgcacccgtatcttgccgcaattactgacctatcagcagcaaaaaggccaattacccccacgtctgacctttgcactggcagcacttatcgccttttaccgtggtgaacgtgagggccaaacctacccgttgcaggatgacgcccactggctggagcgttattcaacactgtggaatggtgtcaagcacggtgatatcgcgttggctgaattggttaaccgcgtgctttctgatgctaaccattgggggcaggatttgaccgcggtgcctcaactggctaatcaggtgacagagcaactgcaaaccatccttagccgtggcatgagagcggcggtcgcggcatatagctaa
>YPO4120|3.029966290634097
atggctgcaatgacttaccatctggatgttgtgagcgccgagaagaaaatgttctcaggcgtggtacaaaagattcaggtgacgggtagtgaaggtgaactgggtattttccctgggcacgccccactgctcactgccatcaagcctggcatgatacgtatcgttaaacagttcggtgaggaagagtttatttatctttctggcggcatccttgaggtgcaaccgagcgttgtgatcgtattggctgacacagctattcgtgggctggatctggacgaagcaagagcgctggaatctaagcgtaaagcagaagcccatattaataactcccacggcgatgtcgactatgctcaggcatccgctgaattggcgaaggcgattgcgaaactacgcgtaattgagctaaccaagaaagcgatgtaa
>YPO0136|3.0285656624346866
atgcaagagaatcacaagattctggtcgttgatgacgatatgcgtctacgtgcgctactcgaacgttatttgacggagcaaggttttcaggtccgcagtgtggctaatgctgaacagatggatcgcttgctgactcgtgagtccttccacctgatggtacttgacctgatgttaccgggcgaagatggtttgtcgatttgccgccgcttgcgtagtcaaagtaatccgatgccgatcattatggtgacggcaaaaggcgaagaagtggaccgtatcgttgggctggaaatcggtgcggatgattatattcccaagccattcaaccctcgcgaattactggctcgtatccgtgcggtgctgcgccgtcaggcaaacgaactgccgggagcgccttcacaagaagaggcgatcattgcgtttggcaaatttaaactgaatctgggcacgcgcgagatgtttcgtgaagatgagcctatgccactgactagcggtgaatttgcggtgcttaaagccttggttagccacccacgtgagccgttgtcccgcgataagctgatgaatctggcccgtggccgtgaatacagtgcgatggaacgttctatcgatgtccagatttctcgtttgcgtcggatggtggaagaagatccggcccatccgcgttatatccagacggtgtggggtctaggctacgtctttgtaccggacggcaataaagcatga
>YPO2680|3.0238593463113292
atgtttgatttaagtagcatcgttgataacgaacaaaccagtgatgcgctggaagatgtggtcatggggcttatcatcaacgcgggccaagcccgtagcctggcctataacgcactgaaacaggccaaagccggtgattttgcacaagcagatgaactgatggcgcagtcccggagcgccttgaatgacgcccacttggtgcagacacaattgattgaagccgatcagggcgaagggaaaaccaaagttaccctggtgctggtacatgctcaggatcatttgatgaatgccatgttagcgcgagaattgattactgagcttatcgagctgcatcaaaaaattcagtga
>YPO3225|3.023713678019607
atgaacgaaaaatacgtcgttacctgggatatgttgcaaattcacgcccgcaaactggcacagcgtttactgccagccgagcaatggaaaggtatcatcgcggtcagccgtggtgggttagtaccggctggtattctggcgcgtgagttgggtattcgttatgtagacactgtgtgcatatctagctatgaccatgataatcaacgtgatcttaaagtcttaaagcgtgctgaaggtgatggcgagggctttatcgtcattgatgatttggtcgatactggcggtaccgcgacagctatccgcgagatgtatcctaaagcacattttgtgactatttttgctaaacctgctggccgtccgttagttgatgactatgtggtcgatattcctcagaacacgtggattgaacagccatgggatatggcggtgacttttgtcgcgcccctcagcggcaaataa
>YPO1207|3.0199519940344555
atgatgagcaagaagaaaggattaaccaccgcggcaggcgctcccgttgtcgataataataatgttattacggctggccgccgtggcccgatgctactgcaagatgtttggttcctggaaaaattagcccattttgaccgtgaagtgatccctgagcgccgcatgcatgctaaaggctccggtgcatacggtacgttcaccgtgactcatgatattacccaatatactcgcgcaaaaattttctcagagatcggtaaaaaaacagacatgtttgtccgcttctccactgtggccggtgaacgcggtgctgcagatgctgaacgtgatatccgtggttttgccatgaagttttataccgaggaaggcaactgggatttggttggtaacgatacaccggtcttctatttacgtgatccactgaagttcccggacctgaaccacgtggtcaaacgcgaccctcgtaccaacctgcgtaacccggtttataaatgggatttcttctctcaactgccagaggcgctgcatcagttaaccatcgatttcagtgaccgtggcttgccaaaatcttaccgtcatatgcacggtttcggtagccatacctttagcctaatcaatgccaataatgaacgtttttgggttaaattccatttccgttgccagcaaggcattgaaaacctgatggacgatgaagccgaaaaactgattggttctgatagagaaagctcgcagcgtgatctgtatgaagcgattgagcgcggtgacttcccgcgttggaaactacagattcaggtaatgccggagcacgaagcatcacaaacaccttataacccatttgatctgactaaagtctggccgcacggtgattacccgctgatcgatgtcggctacttcgaattgaatcgcaacccggaaaactacttcgctgaagtggaacaatcctcattcaatccagctaacgttgtccctgggatcagtttctccccagaccgcatgttacaaggccgcctgttctcatacggtgatgccgcccgctatcgtttaggggttaaccatcatcagatcccggtgaacagtgctaaatgtccgttccataattatcatcgtgacggcgcaatgcgcgttgatggtaacagtggtaatggcgcaacctatgagccaaacagctttggcctgttccaagaacagcctgatttcagcgaaccgccactgacattggaaggggcggcagatcattggaatcaccgcgaagacaccgactatttctctcaaccacgggcgctgtttaacctgctcagtgaagaagagcatcaacgcatgttcacccgtattgcgggtgagttatcgcaagttcctgaagctatccaacgccgccagatagcgttgtttacgcaggttgacccggcttatggcgccggtgtgaaaaaagcacttggcctgaattaa
>YPO2875|3.0187799847946817
atgatacctgtcatcgcgctggtcgggcgcccgaatgtgggtaaatccactttatttaaccgcttaacgcatacccgtgatgcattagttgcggattttcccgggctaacgcgtgatcgtaaatatggtcgtgccgaggtcgaagggcatgagtttattgttgtcgataccggaggtattgatggcacagaagatggtgtagaaaccaagatggcaggtcaatcgttattggcgattgaagaggcggatattgtcctgtttatggtcgatgcacgcgctggcttgatgccagcagatcaggggattgctcaacatctgcgcagccgtgaaaaagccactttcctggtcgctaacaaaaccgatggtattgatcctgatactgctacagcagatttctactctttaggtttaggcgaagttcacgctattgctgcctcccatgggcgtggcgttactcaactgattgaagatgtcatggcaccttatatggatgccgaggaacctgaagttgagttgaccgaagaagaggaaaatgcggcctattgggctgagcaggaagctcaaggtgaagatgttccgcctgaagatccggaagatgattttgatccacggactttgccaattaaattggcgatcgtggggcgtcctaacgtaggcaagtccacactaactaaccgtattctcggtgaagatcgtgtggtggtttacgacatgccgggtacgacgcgcgatagcatttatatcccgatgacgcgtgatgaccgtgaatatattctgattgatacggcgggtgtacgtaagcgcggtaaaatcactgaaacggttgaaaaattctccgtcattaagacgttacaggcaattgaagactctaacgttgtcctgttggttattgatgcccgtgatggaatttcagatcaggatctatcgctattaggctttattctcaatagtgggcgctcacttgttattgcagttaacaaatgggatggcatgactgaagaagcccgtgcgcaagtaaaagatatgctggacctgcgtcttggctttgttgattttgctcgcattcactttatttcagccttgcatggcagcggcgtcggcaacctgtttgaatcggtacaggaagcttatgattgctctaccaagcgagtgggtacttccttactgacccgtattatgcaaatggcagaggaagaccatcaacctccgttggtccgtggtcgtcgcgtgaagctgaaatatgcccatgccggtggctataacccgccaattgtagtgattcacggtaatcaggtgactgacctgtcagattcttacaaacgctatctgatgaactatttccgtcgttcactgaaagttatggggacgccaatccgcattcagtttaaagagggtgagaacccgtttgccggtaagcgcaacccgctgacacctaatcagatgcgtaaacgtaaacgtttgatgtctcatctgaaaaaaggtaagtaa
>YPO1118|3.0172956303603464
atgtttgattatgaagtattacgatttatctggtggctgctgatcggtgtgctgctgattggtttcgcagtcaccgatggtttcgatatgggtgtgggtatcctgctacgtatcatcggtaaaaatgatacagagcgccgtatcatgattaactcgattgctcctcactgggatggtaatcaggtttggttaatcacggcaggtggggcactgtttgcggcctggccaatggtctatgccgctgcattttccggcttctatatcgcgatgattctggtgctggcagccttgttcttccgcccggtcggttttgactaccgttctaagctggagaatagccgctggcgtaacatgtgggactggggcatctttatcggtagctttgtgccggcagtcgtctttggtgtggcgtttggtaacttgctgcaaggcgtacctttccacatgaatgagtatatgcgcctgttctacaccggtaacttcttccagctactgaacccgtttggtttgttggccggtattgtcagcttgaccatgttggtgacgcaaggcgcgacttacctgcaaatgcgtacgcgtggtgaactgcaccttcgttcccgtaaggccgctcagatctcggctctggtaatgagtgttgccttcttgctcgcgggtatctggttagttaaaggtattgacggctttgttatcacttcagtattggatacagcagctgaatctaacccaatgcgcaaagaagtggctcatcaggccggtgcatggttgattaacttcaacaagtatccaatcctgtgggctttacctgcacttggcgtgattttgccactgttcaccattttgttgtcacgctttgaaaaaggggcatgggccttcttgttctcatcactgacgattgcttgtgtgatcttgactgctggcgtaaccatgttcccgttcgttatgccatcaagcacgatgccaaatgtcagtctgaccatgtgggatgcgacatctagcctgttaacgctgaaagtgatgacgattgttgcgataatctttgtgcctatcatcctgctttacaccagttggtgttactacaagatgttcgggcgcattgataaagaatttatcgaaaacaacaagcattcactgtactaa
>YPO2828|3.0172294033501976
gtgaccaacaaaacctctctcagttataaagacgcaggtgtagatattgatgccggcaatgaccttgttgatcgcataaaaggtgtggttaaacaaacccgtcgaccagaagtcatgggcggattaggagggttcggtgccctgtgcgcgttgccgcaaaaataccgtgaacctattctggtttcaggcacggatggcgtcggcaccaagctgcgtctggcgatggacctgaaacgtcacgatactatcggtatcgatttagtcgcgatgtgtgtcaacgatctggtggttcagggcgcagagccgctgttcttcctcgactactttgcgaccggtaaactggatgtggatactgccgccagtgtgattaccgggattgccgaaggctgtaaacaatcaggttgtgcgttggttggcggtgaaaccgcagaaatgccgggcatgtaccacggcgatgattatgacgttgctggcttctgtgtgggtgtcgtagagaaatctgaaatcattgatggcagtaaagttacaccaggtgatgtcttggtcgccttaggtgctagcggcccacactccaatggttattcattggtgcgcaaaattctggacgtcagcaacaccaatccagaacagacctcgttggaaggcaaatctctggccgatcatttgctagaaccgaccaaaatctatgtgaaatccattctcagcctgattgaacagttagatatccacgccattgcgcatctgaccggtggtggcttctgggaaaatatcccgcgcgtgctaccgcaaggcatgcaagccgttatcgacgaagccagttggcagtggccagcggtattcagttggctgcaacaagctggcaatgtcagccgccatgagatgtaccgcacctttaactgtggcgtcggtatggttgttgccttgcctgcagaactggcagataaagcggttgagttgctgacagcttctggcgaaaaagcctggaaaatcggtgtcattgccgcggcaactgagggtgctgagcaagtcatcattaatccgtaa
>YPO1214|3.0100237705827713
atgaaccaaagcctacttgttactaaacgcgatggcagcaaagaacgcattaatctggataaaatccacagggtcatcgactgggccgccgaaggtttacataacgtctcggtatcacaagtagagttgcgttcacacattcagttttatgatggcatcaaaacctctgacattcatgaaacaattatcaaggccgccgcagacttgatctcccgtgatgccccggattatcaatatctggctgcccgtttagccattttccacctgcgtaaaaaagcctatggtcagtttgaaccccctacgcttttcgctcatgtgtcgaaaatggtagaaatgggtaaatatgacaaacatctgctggaagattacaccgcagaagaatttgagcagatggacactttcatcgaccattggcgcgatatgaatttctcctacgctgcggttaagcagttggaaggtaaatatctggtgcagaaccgtgtaagcggtgagatctatgaaagtgcccaattcctgtacattctggtttcagcttgcctgttctccggctacccgcgtgaaacccgtctggattacatcaagcgtttctacgacgctatctctacgtttaaaatttcactgccaacaccgatcatggccggtgtgcgtacccccacccgccagttcagctcttgcgtactgattgaatgtggtgacagcctggattctattaatgccacctccagcgctatcgtgaaatacgtgtcacagcgtgccggtattggtatcaatgcgggccgtatccgcgcgttgggtagcccaattcgtggcggtgaagcattccatacgggttgcatcccattctataagcacttccagacggcggttaaatcctgctcacagggcggtgttcgtggcggcgcggccacgttgttctacccaatgtggcatctggaagtcgagagcctactggtcctgaaaaacaaccgtggtgttgaaggtaaccgtgtccgtcatatggattacggtgtgcaaatcaacaaactgatgtatcagcgtctgttgaaaggtggagatatcaccttgtttagcccttctgatgtaccggggctctatgatgcgttctttgccgatcaagatgaatttgaacgcctgtatgtcaaatacgagcaagacagcagtatccgtaagcaacgggtgaaagcggttgagctattctctttgatgatgcaagagcgtgcttctactggccgtatctatattcaaaatgttgaccactgcaacacgcacagcccgtttgatccgaaaattgccccggtgcgtcagtctaacctgtgcctggaaattgcattaccgactaagccgctgaatgacatcaacgatgagaatggcgaaattgcactctgtacgttgtcagcgttcaacctcggtgccattgatagcctcgatgatttagaagatctggccatactggcagtacgtgcactggatgccttgctggattatcaggactacccgattgcagcagcacaacgtggtgccatgggccgccgtaccttggggattggggtgattaactttgcctattatctggcgaagaacggcgtgcgttattctgacggcagtgctaataacctgacacaccggactttcgaagccattcagtactatttgttgaaagcatctaacgctctggcccgtgaacaaggcgcttgcccgtggtttaacgaaaccacgtattcacaaggtattttgccgatcgatacctataagaaagatttggatgccatcagcaatgaacctctacattacgattgggaaacactgcgtaaagagattcagactcatgggttgcgtaactccacgttgtcggcattgatgccatccgagacctcatcgcagatctccaatgcgaccaacggtattgaaccaccgcggggttacgtcagcatcaaagcctctaaagatggtattctgcgtcaggtcgtgcctgaatatgaacgcttgaaaggcgcttacgagctgctgtgggaaatgccgaataatgacggctacctgcaactggttggtttgatgcaaaaatttgtcgatcaagcgatatcggcgaacaccaattatgatccaacccgcttcccatcaggtaaagtaccgatgaagcagttgctgaaagatttgctgaccacctataaatttggtgtgaaaacgctttactatcaaaacacccgtgacggcgctgatgatgtgcaagaagacattcaatcaagcctgccgggtgatgacgactgcgaaggcggtgcatgtaagatttag
>YPO1108|3.005331713674938
atggctgacaaaaaagcgacgctgaatttaggcgaagctgcgatcgaactgggtgtcctatccccaaccctcggcactgacgtgatcgacgtccgcaccttaggttctaaaggttattttacctttgaccccggttttacctctaccgcatcctgcgaatcaaaaatcacctatattgatggtgatcagggtattttgctgcaccgtggcttcccgattgcccagttggcaaaagattctacttatctggaagtttgttacattctgctgtacggcgaaacacctacgccagaagagtacaaaacgttcaaaaccacagtgacccgacataccatgatccacgagcagatcacccgtctgttccatggtttccgccgcgattcacatccgatggccgtgctatgtggggttactggtgcgctagccgccttctaccatgatgctctggatgttaataacgagcgccatcgtgaaattaccgccttccgtctgttgtctaaaatgccgactgtcgcagcgatgtgttataaatattcactgggtcaaccgtttgtttatccacgtaacgatctgtcctacgcgggtaacttcctacacatgatgttctctacgccatgtgagaaatatgaagttaacccagtactggaacgcgctatggatcgtattctcatcctgcacgcagatcacgaacagaacgcgtcaacatcgaccgtccgtactgccggctcttctggcgctaacccgtttgcctgtatcgccgcggggatcgcatccctgtggggccctgcgcacggtggtgccaatgaagcctgcctgaagatgttggaagagattaaaactgttgagcatatccctgaatttatccgccgcgcgaaagataagaatgactcattccgtctgatgggttttggtcaccgtgtctataaaaactatgaccctcgtgccaccgtcatgcgtgaaacctgtcatgaagtgttagaagagctgaagctgaataacagcttgttagaagtggcgatggagttggaaaacatcgcactgaacgatccttacttcattgagaaaaaactgtatccaaacgtggacttctattcaggtattatcctgaaagccatggggattccatcgtcaatgtttacggtgatattcgccattgcccgaaccatcggttggattgctcactggaacgaaatgcataatgacggcatcaagattgcccgtccgcgccagctttatactggctatacagaacgtgatttccagagccaattgaaaaaataa
>YPO1213|3.004634523537913
atggcctataccactttttcacaaaataaaaataatcagttgctcgaacccatgttcttcggccaatccgtcaacgtggcacgtttcgaccaacaaaaacacgcgattttcgaaaaactgattgaaaaacagctctctttcttctggcgtcctgaagagatcgacgtatcacgcgatcgtatcgattacaacgcgttacccgatcacgaaaaacacatttttatcagcaacctgaaataccaaaccttgctggactccattcaaggccgtagccctaacgtggcgctgttgccgttgatctcaattcctgagctggaaacctgggtggaaacctggtcgttctcagagactatccactcacgctcttacacgcatatcatccgcaatatcgttaacgacccatcagttgtttttgatgatatcgtgaccaacgaagagatccttaaacgcgccaaagatatctccgcttattacgatgatttgattgagatgaccagttattaccatctgctgggggaaggtacccaccaggttaatggtaagaccgtggtagtaaaattgcgtgatttgaaaaaacagctctatctgtgcctaatgagcgttaatgccttagaagccattcgtttctatgtcagttttgcctgttctttcgcttttgccgaacgtgaactgatggaaggcaacgcaaaaattatcaaaatgattgcccgcgatgaagcgctgcatttgacgggtacacagcatattctcaacctgatgcgtttgggtgaggatgatccggaaatggcagaaattgccgaagagtgccaacagcaatgctacgatctgtttgtactggcggcacagcaagagaaagagtgggctgaatacctgttccgtgatggctcaatgatcggcctaaataaagagatcctgtgccaatacgtagaatatattacaaacatccgtatgcaggcggtcggtctgggcataccctttagcacccgcaccaaccctatcccatggatcaattcttggttagtttccgataacgttcaggtcgcgccacaagaagtggaagtcagttcctatctggtgggtcaaattgattcagaagtcagtgctgacgacctgagtgatttcgagctgtaa
>YPO0348|3.0044299191363444
atgtcaaataacattcgtattgaagaagacctgttaggtacacgagaagtccccgcagaggcttactacggtgttcataccctgcgtgcgattgaaaacttctatatcagtaacagtaaaatcagtgacgtgccggaatttgtacgtggcatggtcatggtaaaaaaagcggcggcaatggctaacaaagagttgcataccatcccgcgtaaaattgcagacatcattattcaggcatgtgatgaagttctggataaagggaaatgtatggatcagttccccgttgatgtgttccagggcggcgcaggtacctctctcaatatgaacaccaacgaggtcttggccaatattggcctggagctgatgggccaccaaaaaggggaatatcagtaccttaaccctaacgaccatctgaacaaatgccagtccaccaacgatgcctacccaaccggtttccgcattgcggtctacgcctccatcctcaagttgatcgatgctatcaaccaattaggcgaaggtttcggtagaaaatctaaagaattcgagaaaattctgaaaatgggccgtacccaattacaggatgccgtacccatgactctgggccaggaattccgcgctttccaggtgttattgaatgaagaaaccaagaacctgcaacggaccgccgagttgctattggaagtcaacctgggtgccactgccatcggcactgcgctgaatacaccagaaggttattcacaacttgccgtgcagaaactggcagaaatcagcggattagcctgtgttcctgccgaagatttgatcgaagcgacctctgattgcggcgcttacgtgatggtacacagcgccctgaaacgcctggctgttaagatgtcaaaaatctgtaacgacctacgtttgctctcatctggcccacgtactggtttgaatgaaatcaacctgccagaattgcaggcgggctcttctatcatgcctgcaaaagtgaacccggtgatccctgaagttgtaaatcaggtttgttttaaggtgatcggcaacgatacttgcattactatggcggctgaagcgggtcagcttcagttaaacttgatggaaccggtaattggtcaggccatgtttgagtctatccatatcctgactaatgcgtgttacaacctgttagagaagtgcatcaatggcattaccgctaacaaagaggtctgcgagcgctacgtctttaactccataggcatcgtcacttatcttaacccgttcattggccaccataatggtgacattgtgggtaaaatctgtgcggaaaccggtaaaaatgtgcgggaagtggttctggagcgcggtttgttaactgaagccgaactggacgacattttctctgttgaaaacctgatgcacccagcctataaagcgaaacgttataccgatgaaaatgaacaataa
>YPO3318|3.002145082741359
atggtgaatatatattcaatgcggagaaaaataatgaaaaataccctactgaaatcctgtcttaccgcagcattaatctcaatggcaggcgttgctggtgcggccagcaatggtctgatcgccatcatcaccccctcccacgataatccgttctttaaagcagaggctgaaggtgccaaagcgaaagcgacggaactgggatacaccacactggttgcttcgcatgatgacgatgtgaacaaacagaaccaactcattgagaccgctatcgcccgtaaagccaaagcgatcattctggataacgccggctctgacgcgaccatcggcccattgaaaaaagccaaagccgcgggtatcccggccttccttattgaccgtgaaatcaatgaaaccgggattgccgtctctcagattgtctctaacaactatcagggcgcgcagctgggcgcggagaagtttgtcactctgatggggggcaaaggtaaatatattgaattactggggcgcgagtctgacaccaacgctcatgtacgttcgcagggttatcacgacgtcattgacgaacatagcgacatgaagatggttgctcaacagacagcaaactggagccagactgaagcattcaaccgtatggaatctattttgcaggctaacccagatattacaggggtcatttccggtaacgacacgatggcattaggggccgaagccgcattaaaagcggcgggccgcaatgatgtggtggtggtggggtttgatggcagtgactatgtccgcgactcgatcattaacaacggcaatatcaaagccaccgtattgcagccgggttgggcgcaagcacaaatggccgttgtccaggccgatcagtatctgaaaaccggtaaaaccggtctggaagagaaacaactgatggactgtgtattgattgacgaaaataacgctaagaacctgaatgtctttgcgctgaaagactag
>YPO1419|3.0012477712878893
atgtcgttaattagcatgtctggagcctggctgtcgttcagcgatgcacctttattagataacactgaattacatatcgaggcgaacgagcgtgtttgtctggtgggccgcaacggtgcgggcaaatccaccttgcttaaaattctaagtaaagaagttgcattagatgatggccgaatcatttatgaacaggatctgattgtggcgcgtctgcaacaagatccgccgcgtaatgtggccggtaccgtgtttgattttgtggctgaaggggtgcaggaacaggctgaacatctaaaagcctatcacgcaacgctgcatcaggtagaactggatccgagtgaaaaaaatctcaatcgcttagcggcattgcaagaaattctggatcaccaagggttgtggcaactggatagccgtattcaagaagtgctggttcaactggggttatccgctgatgctgaactttcttcactgtcgggcggttggttgcgcaaagcggcactaggccgtgcattggtaagctcaccaaaagtgttattactggatgaaccaaccaaccacctggatatcgaaaccatcaactggctggaaggcttcctgaaagagttccagggcagcattgtatttatctcccatgaccgctcctttattcgtgcaatggcgacccgtattgtggatttggatcgcggtaaattggtttcatggccgggtaactatgagctgtatcttgccagcaaagaagaagccttgcgggttgaagagctgcaaaacgctgaatttgaccgcaaactggcccaagaagaagtctggatacgccagggcatcaaagcgcgccgtacccgtaacgaaggccgcgttcgtgcgctgaaagcgttacggatggaacgttcgcagcgccgtgaggtgatgggcaccgccaagatgcaagtggaagagacggtacgttctggcaaaattgtcttcgatctggaaaatgttaattatcagattgatggtaaagtactggtgaaagatttcaccgctcaagtacagcgtggtgacaaaattgcgttggtggggccaaatggctgcggtaagacgaccttactgaaactgatgctcggtcagcttaacgcggacagcggtaaagtgcattgcgggaccaagctggaagtcgcctattttgaccagcatcgtgcggagctggatcccgagcgcacggttatggataacctggcggaaggtaagcaagaagtgatggtaaatggccgttcacgtcatgtactgggctatctgcaagatttcctattccaccctaaacgtgcgatgacaccggtgaaagctttgtctggtggcgagcgcaaccgtctgttattggccaaattattccttaagccaagtaacttgctgatcctcgatgaaccaaccaatgacttggatgttgagacactggaattgctggaagagatggtcgatagctatcagggcaccgtactgttggttagtcatgaccgtcaattcgttgataactcagtgactgaatgttggatctttgaaggcaatggtcaaatcaacagcttcgttggcggctattatgatgcgcatcaacaacgggcagaggccaagccgattcgtcaggccgcacttaagattgaagaaaccaaagcgtctacttcggttaaaagccctgcacccgcggctaaaaaacccggtaaattgagctataacttacaacgtgagttggatcagttgccgcaacagctagaaaaattggaaaatgatatcagcaagttacaggctgaagtcagtgatactgatttcttttcccgcccacacgaagagactcaacaggttttgaaaaccctggctgatactgagcaggcgttagaggtggcattcagtcgttgggaagagctggaagctcagaaaaacggctaa
>YPO0945|2.999893676614943
atgcaaaaaatagtattagccaccggcaaccccggcaaagtacgtgaactggcaaacctgctggccgactttggtttggatgtcgtcgcacaaaccgaactgggcgttgagtctgcagaagagacgggcttaacctttattgaaaacgccattttaaaagcccgccatgcagcgcaaaccaccggtttaccggccatcgccgatgattcaggcttagcagtagacgcgttaggcggcgctccggggatttattccgcacgctatgccggtactgatgccagtgaccaagagaatctggaaaagctgttggtcgcattgcaaaatgtccccgatgaaaaacgcggtgctcagttccattgcgtattggtctatatgcgtcatgctgaagatccaacaccgctggtgttccacggccaatggccaggggtaattgctcaccaacctgctggggctgctgggtttggctatgaccctattttctatgtacccgcgctgggtaaaaccgcagcggaactgactcgtgaagaaaagcacgcggtatcccatcgtggtcaggccctgaaattgatgctggatgcgctgcgcgatgcttaa
>YPO0458|2.9911865842785126
atgcagaccccccacattctgatcgtagaagacgagatagtcactcgcaacacactaaagagcattttcgaggcggaaggctacgttgtttatgaagccaatgatggggcagaaatgcaccatatcctgtctgaaaatgacatcaacttagtgatcatggacatcaatctgccaggcaaaaatggcttgttgctagcacgggagctccgtgagcaagccagtgttgctctcatgttcctcaccggtcgtgataacgaagttgataagatccttggtttggaaattggtgctgatgattacatcacgaaacctttcaacccacgtgaattaaccatccgtgcccgtaacctgctgtctcgcaccatgaatctgagcagtgtaggcgaagaacgccgtttggttgaaagctacaaatttaatggttgggagctggatatcaatagccgctcactggtcagccctacgggtgagcattacaaactgccacgcagtgagttccgcgccatgctgcatttctgcgaaaacccagggaaaattcaatcccgcggtgaattgttgaaaaaaatgaccggtcgcgagttgaaacctcatgaccgtactgtcgatgtgactatccgccgtattcgtaaacacttcgaatctacgccggatacaccagaaattatcgccaccatccacggtgaaggctatcgtttctgtggcgatctagaagagtaa
>YPO0533|2.988846064768653
atgagccaacaagtcattatttttgatacaacattgcgcgacggtgaacaagcattgcaagccagtctgagtgtgaaagagaagctgcaaatcgcgctggcattggaaagaatgggggtcgatatcatggaggtgggtttccctgtctcctcccctggtgattttgaatcggttcgtactatcgctcagcaagtgaaaaatagccgggtttgcgccttggcacgttgtgtggataaagatattgatgttgcggcagaggcattgcgaattgcagaagctttccgtattcatgtgtttttggccacctcaaccttgcatatcgaatccaagttaaagcgttcgtttgacgatgtgctggcgatggcggtccactccgtgaaacgtgctcgtaactataccgatgacgtcgagttttcttgtgaagatgctggccgtactccaattgataacttatgccgtgtcgtcgaggccgcgattaccgccggtgccaccacaatcaatatcccggataccgtcggttacaccaccccttatcaatttggtggcatcatcactgacttgtatgaacgtgttcccaatattgataaagccattatctctgttcattgccatgatgacttgggcatgtccgttgccaactccattactgcagtacaagccggggcgcgtcaggtcgaagggaccatcaacggcttaggtgagcgtgcaggtaactgttcattggaagaggtgatcatggccattaaagtgcgccatgaaatgttgggcgtgcacaccaatatcaatcatcaggaaatttaccgtaccagccagttggtcagtaaaatttgcaatatgcctattcccggcaataaagccattgtcggcagtaatgccttcgctcactcctccggtattcatcaggatggtgtcctgaaaaatcgcgaaaactacgaaatcatgaccccggaatccatcggtctgaaagaagtccaattgaacctgacatcccgttcaggtcgtgcggcagtgaagcaccggatggaagagatgggttatcaggataaagattacaatttagattctttgtacgatgccttcttgaaattagccgataaaaaaggccaggtctttgactacgatttggaagcattggcctttattaataagcagcaggaagagcctgaatattatcgtttggactatttcagcgtccagtcgggttccagtgtcatggcaactgcctcagtaaaattggtctgtggtgaagaaataaaatcagaagcggccaccggtaacggcccggttgatgcggtgtatcaggccatcaatcgcattaccgactacccaattgaactggtgaagtatcaactgtcggccaaaggtcagggtaaagatgcattgggtcaggttgatatcgtggttgaccacaaggggcgtcgcttccatggcgtaggtttggcaactgacattgttgagtcatccgctaaggcgttggttcacgtattaaataacatctggcgcgcccatcaggtcgaaaaagagaagcagcgtctgcaacaaaataatcaggaaatggtgtga
>YPO0929|2.988130255888095
atgtctgatgataacttgattagccgtccgttaactgcgggcgcacatgtttctttacgctccatgcaggaggtagccatgaatgatcgaaatgccagcaagatgctgagcacgtataacgtcgcctactggggtggcaactattatgacgtcaatgaattaggtcatatcagtgtttgccctgatccggatattcgtgaggcgcgtgtcgatctggcgcaactggttaaaaagatgcagctcgaacaagggcaacgtttgcctgcgctgttctgcttcccacaaattttacagcatcgtctgcgttcaattaacgcggcgtttaaacgtgcgcgtgagtctttcggctatgaaggcggctacttcctggtttaccccattaaagtaaaccaacaccgtcgagtgattgagtctttggtcaattccggcgaaccgttagggctggaagcgggttctaaagctgagatgatggcggtgctggcccatgctggcatgactcgttcggttatcgtgtgtaacggttataaagaccgtgaatacattcgtttggctttgatcggtgaaaaactgggccataaggtgtatctggtcatcgaaaagatgtcagaaatcaaaatggtcctggaagaagccgagcggctgaatgtggttccacgtttgggggttcgcgcccgcctggcatcacaaggttccggtaaatggcaggccagtgggggtgagaagtccaaatttggtttgtctgcaacgcaggtattacaactggttgatatgctgcgtgaggcgaatagcctggaaagtttgcaattactgcatttccacttaggttctcaactctccaacatccgtgatatctccaccggcgtgcgtgaatctgctcgtttctatgtggagttacacaagctgggcgttaatatccagtgcttcgatgtgggcgggggcttgggcgtcgattatgaagggacgcgctctcaatctgattgctccgttaactatggcttgaatgaatatgccaataacgttatctggggtatcggtgatgcctgtaacgaacatggtttgccgcatcctaccgttattacagaatctggtcgtgcggttaccgctcaccatacggtattggtgtccaatgttatcggtgtagagcgcaatgagttctgtgagccgcagccaccggaagcgggcgctccacgtgctttggaaagtttatgggatacctggcaggagatgcaggaaccggaaaaccgccgttcactgcgcgaatggttgcacgatagccaaatggatttacacgacgtccatacccaatatgctcacggtatgctggatctgactcatcgcgcttgggcagagcaactttatctaagcatttgtaatgagatccaaaaacagttggatccaagcaaccgcgcccaccggcccatcattgatgagctgcaagagcggatggctgacaagctgtatgtgaatttctcgctgttccagtcaatgccggatgcatggggtatcgatcaactgttcccggtcttgccattggaagggttagataagccgccagagcgccgtgcggtattgctggatattacctgtgattctgatggcaccatcgatcactatattgatggtgatggggtggcgaccaccatgccaatgccaccgtatgatccggaaaacccgccattgctaggcttctttatggtcggtgcttaccaggaaatcttgggtaatatgcacaacctgtttggtgacactgcggcggtagatgtttatgtcttccctgatggcacggtagaggttgagcagaccgatgaaggcgatacagtggcggatatgttggaatacgtccaattgaaccctgaaaaattgctggaacatttccgcggtcaggtaaaagaaaccgatctggataccgaattgcaggcgcagttcctggaagagtttgaggctggcttgtacggctacacatatcttgaagacgaataa
>YPO2318|2.9870051528961445
atgaaaacagtattgactctgattgttgctgcaaccctgagtttattctctgttgcttttgcagccgacacagtagtaccgcaaaccacaccaacggcgacagcaccagcaccagcagtgcataacgcatcagctaaaaccatgcaccacaaaaaagcacaaaaaccaaacacaataaaaaatacgcataaaaccgcccctgaacaaaaagcccaggcagcccaaaaacaccataaagcggcacatagccacaaagcacctaccgtagcaccagcggctaaatag
>YPO2719|2.9857767457949675
atgagcgaagtagaaaaaacgtattgtggttttattgccattgtagggcgcccgaatgtaggcaaatcgaccttactaaatgagctgttggggcaaaaaatctccatcacctcacgtaaaccgcaaaccacacgtcaccgtattatggggatccacactgaagggccttatcaggctatttatgttgatacccctgggctgcatattgaagaaaagcgtgccattaaccgcttaatgaatcgggcggcaagtagctctcttggtgatgtggaattagtcatttttgtggttgaaggtactcattggactgctgatgacgagatggtggttaataagctgcgcagtttgcaatgcccggtattattggccatcaacaaagtggataacgtaacggataaaaccaagttattaccgcatatgcagttccttagccagcagatgaacttcctggacgttgtgccaatctcagctgagaagggaatgaatgttgataccatcgccagcattgtgcgcaagcatatgccggaagctgaacatcacttcccagaggattacatcactgaccgttcccagcgttttatggcgtcggaaattattcgtgaaaagttgatgcgtttcctgggcgaagaactgccttattcggtgacggttgagattgagcagttcgtgccgaatgaacgtggtggctataatatccatggtctgattttggttgagcgcgaaggccaaaagaaaatggttatcggcaacaaaggcagcaaaatcaaagtaatcggtaccgaagcccgtcaggacatggagcggatgtttgaagctaaagtgcatcttgaactgtgggtgaaagtgaaatcaggctgggcagatgacgaacgtgcattgcgcagcttaggctataccgacgatttgaaataa
>YPO0139|2.9834893612029236
atgtctaatcacgaccaattacaccgctatctgtttgctaatcatgctgtgcgcggtgaactggtttcagttaatgaaacctaccaacaggtattagctaaccatgattacccaccagcggtacagaaactgttgggtgaaatgttggtcgcgaccagcctgctgacggccaccctgaaatttgatggcgatattaccgtgcaattacagggcggtgatggccccttaacactggcggtcattaacggtaataatcggcaggaaatgcgcggtgttgctcgcgttaaaggcgaaatcagcgatgacagcacactgcaagagatggtcggtaacggctatctggtgatcaccattacacctgcacaaggcgaacgctatcaaggggttgtggcattagaaggtgaaactatcgcggcctgcctggaaaattacttcatgcagtcagagcagttaccgacccgcctgtttatccgcaccgggcatgtcgccgataaagcggcggcaggtggcatgctcctgcaagtactgccggcgcaggaacgtaatgaagatgaatttgaccatctggcacagctgacagcgaccattaaagctgaagagttattcacactgccagccaatgaagtgctgtatcgcctgtatcatcaggaggaggtgacgctatatgagccacaaaatgtcagcttccgctgtacctgctcccgccaacgttgtgccgatgccttagtgacgctagctgacgatgacgtcaccgaaatgctcgagcaagatggcaatattgatatgcattgtgaatattgcggtaaccattatctgtttgatgcagttgatattgctacattaaaaaatggcaacagcgcctcttctgaacaaattcattaa
>YPO3970|2.9788131836134952
atggcttacaaacacattctgattgcggttgacctatccccggaaagcaaggtattggtggaaaaggcggtttccatggccaaaccgtacaatgccaaagtttccctgatccatgttgacgttaactactcagatctctataccggtctgattgacgttaatctcggcgatatgcagaagcgtatttctgaagaaacacacaatgcattgaccgagctatcacaaaatgcaggctaccccgttgagcaaacgttaagcggcagcggtgatctaggccaggttctggttgatgccattaagaaatatgatattgacctggtcttgtgtggtcatcatcaggatttctggagtaagctgatgtcttcagcgcgccaactgatcaataccgtgcatgtcgatatgcttatcgtgccattgcgcgatgacgaaaatggcgaagacgactaa
>YPO3837|2.975347522973962
atgctgagcgcatttaaattacacaacaatcgcttatctcgcttggagctggatgaatcagatgatctggcctcctcactgtgggtcgatctcgttgaaccggaagaaggtgagcgggagcgcgtccagacggagttaggccaaagcctggcgacacggccagagttggacgatatcgaggcttcggcccgtttttttgaagatgaagatggtctgcacattcactccttcttctattacgaagatgctgatgatcatgcgggtaactcgaccgtggcatttactattcgtgatggtcgcctttacaccctgcgtgagcgtgaattgccggcgtttcgtttgtaccgtatgcgcgcacgtaaccaaacgttagttgatggcaacgcttatgagctactgctggatctgtttgaaactaaaattgaacagttggcagatgaaattgagaatatttacagcgatttagaagccttaagccgcgtcattatggaaggccagcagggtgatgaatacgatgccgccttgtccacgttggcagagcaagaggatatcggctggaaagtgcgtttgtgtctgatggatacccaacgggcgctgaatttcttggtacgcaaagcccgcctgcccagcagccagttagagcaggcccgcgaggttctgcgcgatatcgaatccttgctgccacacaatgagtccctgttccagaaggttaacttcctgatgcaggcggcgatgggttttatcaatatcgaacagaaccgcatcatcaagatcttctcggtggtttctgtggtcttcctgccgccaacgctggtggcatcgagctatgggatgaactttgagtttatgccagagctacgttggtcatttggttatccgggggccattgctctgatgatcattgccggtctggctccttatctgtacttcaaacgtaaaaactggctctag
>YPO_RS00795|2.9746382212915603
atgctgaaatccatcattaatggcggggcaactacgccaaccatgctggctaaagagattgtcttctgccacggcgaacacgctgtggtggcgctgccgaacattctgggcgctgctggcatttctgctactgagcgtgagttcgcgctggtcagcgagcaggtcgtgaagatcatcgctcgcgtcgccaaacacctgaaccacgacgcaatcaagtttgacgaagccgcagcttcgaagcgaatcaacgaatcaaaaggagcctaa
>YPO3811|2.9742832748256673
atgaccaaagaaatgcaaactttagccttagtgccccagggtagtctggaagcctatattcgggctgccaatgcctatccaatgctaactgcagaggaagaacgggagctggctgaacggctgcattaccagggcgatctgggagcggctaaacagcttatcctgtctcacctgcgctttgttgctcatgttgcccgcaactattccgggtacggtttgccacaagctgaccttattcaggaaggtaatattggcttgatgaaagcggttcgccgttttaaccctgaagtcggggtgcgtctggtgtcctttgcggttcactggatcaaagcagaaattcatgaatatgttctgcgtaactggcggattgtgaaggttgcaactaccaaagctcagcgtaagctgttcttcaacctgcgtaaaaccaagcagcgcctgggctggtttaatcaggacgaagtagaattggtcgccaaagagcttggcgtgaccagtaaagacgttcgcgagatggagtcacgcatgtccgctcaggatatgacgttcgatccttctcctgatgatgaagcacgtgacggccaattcatggccccagtcctgtatttgcaggataaaacctctgattttgctgatggcatcgaagaggataactgggacagccacgcagcagataaactgtcttatgcgttggaagggttggacgagcggagccaacatattattcgcgcccgttggctggacgatgagaacaagtccaccttacaagaactggccgatcagtacggtgtgtctgctgaacgtgtacgtcagcttgaaaagaacgcgatgaaaaaattgcgtatggcgattgaagcctga
>YPO2548|2.9728627017856084
atgacgttgaaagagttagtggttggtttcggcacccaagtgcgcagcctgtggatgattggccttcatgccttccacaagcgcgaaaccttaatgtatccagaagaaccggtttacctgccgccgcgttaccgtggtcgtatcgtgctgacgcgcgatccagacggcgaagagcgttgtgtcgcctgtaacctgtgtgcggttgcctgcccggttggctgtatctcattacagaaagcagaacagaaagatggccgctggtatccggagttcttccgtatcaacttctcccgctgcattttctgtggtctgtgtgaagaagcttgtccaacaaccgctatccagctaacgccggatttcgaaatgggtgagtttaagcgccaagacctggtgtatgagaaagaagatctgttgatctcgggtccgggtaaatatccggaatataacttttaccggatggccggtatggcgattgatggcaagcagaaaggcgaagccgaaaatgaagccaaaccgatcgacgttaaaggtctgatgccctag
>YPO3428|2.971790797365767
atgcgcattgaagaaggtttgaaattaggctttaaggatgtgttaatccgtcctaaacgttcaacgctgaaaagccgttctgaagttgctctggaacgtcagtttactttcaaacattcaggttggaattggtctggtgtccctatcatagccgctaatatggataccgttggtaccttccgcatggctgaggttttggcttcatttgatattcttactgccgttcacaagcattacactctcgaacaatgggctgagttcgttaagcgctcaccagaatcagtgttacgccatgtcatggtatcaacgggcacttcctctgctgatttcgacaaaatgaaacaaattttggcgttatcaccatcattaaaatttatctgtattgatgtcgcgaacggctactcagaacactttgtttctttcctgcaaagagcgcgtgaagcttgtcctgataaagtcatttgtgcgggtaatgtcgtgacaggtgaaatggtagaggaactgatcctctctggtgctgatatcgttaaagtcggtattggccctggttctgtttgtaccacccgtgttaagactggcgttggctacccacaactgtctgctgtcattgagtgcgccgacgctgctcatggccttgggggccaaattgtcagcgatggtggctgttctgttccaggtgatgtggctaaagcttttggtggtggtgccgatttcgtgatgctaggtggcatgttggcaggccatgatgagtgtgaagggcgcgttgtcgaagagaatggcgagaagttcatgctgttttacgggatgagttctgaatctgcgatgaaacgccatgtcggtggtgttgcacaataccgtgcggcagaaggtaaaacggttaagttaccactgcgtggttcagtcgataataccgtgcgtgacatcatgggaggcctacgttctgcatgtacttatgtgggcgcttcacatttgaaagaattaacgaagcgtacgacgtttattcgcgtagcagagcaagaaaaccgcgtatttggcactgattga
>YPO3561|2.9712003670091813
atggctgtcgctgccaacaaacgttcggtaatgacgctgttttccggcccgaccgacatttttagccatcaagtacgtatcgtactggcagagaaaggtgtcagtgttgagattgagcaggttgaagctgataacctgccacaggacctgattgacctcaacccctaccgtactgtccctactttggttgatcgcgagctgacgctgtatgaatcccgcattatcatggaatatttggatgagcgtttccctcacccaccattgatgccagtctatcctgttgctcgtggtagcagccgcttgatgatgcaccgtattgagcacgactggtattccctgctgtataaaattgagcaaggtaatgcacaggaagctgaagcggcacgtaaacagttacgtgaagagttactgtccatcgcgccagtctttaacgaaacacctttctttatgagtgaagagttcagtctggtcgattgttacttagctccgttgctatggcgtttaccggtgttagggattgagttcacaggggcgggctctaaagagctgaaaggctatatgactcgcgtctttgagcgtgatgcgttcttggcttcactgactgaagctgaacgtgaaatgcatctgaaaactcggagctaa
>YPO2652|2.971142853698986
atgaaaaaagtattagcattaatggttgccgccaccctgggtctatcttcagttgctttcgctgctgacacaacagcaacggctacacctgcggcaaccagtacgacagccacagttgctgctcaaactaaagcaactcaacatcaaaaacataaagtgacgaagaaaaccacagaacagaaagcacaggctgctaaaaaacacgagaaaaaagcatcagttcaaaaaacacccgtgcagaaagcacaagcagcgaaaaagcatgtgaaaaaagcatcagttcaaaaagcgcccgtgcaaaaagcacaggcagcgaaaaagcaccataaaacggctaaaaaaccagtagcggcacccgcagcataa
>YPO_RS00770|2.9711242614568545
gtgaaaaaactgtatgacgcggccaacgctgcgctggatgtagtggataccgaaattgcccagggcttcccggagccagaatgggcgacgcagctgcgtgaggcgattgcagagatgaacgcaccggaaccttcagaagatgaagccgactggcagcgtttcatcagaatgtacgcggaagagattggcccgacgccaaccgctgaacaggccatgctgctcaagtacttcaaggaggctggggagaatctgccggttgatgacacaccgcactggtttcacgccgcctggcgtaagttcgacgtgatctacacccgcgatctgggaagtaaagatatggtcgtctggcatctgatgcacattgataaggctgtcgaccgcacgctggagaagttctttccaccagcctga
>YPO3572|2.9705551210979557
atgtttaaacgtctattcatggtcgcattgttggccatagcaccactggttcatgctgtcgatcaaagcaacccttatcgtctgatggatgaggcagcgaagaaaacctttacgcgtctgaaaaatgagcagcctaagattaagcaaaatccagattatctccgcaccattgtacgcgaagagctgttgccgtttgttcagatcaaatacgccggcgcgttagtactgggtagctattataaagatgctacacctgcacagcgtgaagcgtatttcaatgcattcggtaaatatctggagcaggcatacgggcaggcattggcgttgtatcacggccaaacttacgatgtggcaccagaccagcctttaggggatgccaacatcgttgctatccgcgtcaccattctcgatccaagtgggcgtccacctgtccggttagatttccaatggcgtaaaaatagccaaaccggtaactggcaggcttatgacatgatcgccgaaggggtgagcatgattagcaccaaacagaatgaatgggcctctatcctgcgccaaaagggtgtggatggtttgacccaacaattgctgagtgcggctaaacagccaatcaccttagataaatag
>YPO2774|2.9672039757007953
atgtttatgaataaaaagctgcgagttcttcctttggtattcgcattcgctgcggctagtagtgcttttgccgccattccaaaagagatcaaaattggcacagatccgacttacgccccttttgaatcgaaaaactcgagtggtgaattagtgggttttgatatcgatatcgcgaaggagttatgcaaacgtatagataccaaatgtacttttgttgaaagtgactttgatgcgctaatcccgtcgctgaaagcgaaaaaagtcgatgccattatctcctctctctccattactgaaaaacgccaaaaagagattgccttcaccgataaactctttgccgccaattcccgtttaattgctgctaaaggtagcactattgagccgacactggtggcattaaaaggtaagcgcgtgggggtgttacaagggtcgactcaggaagcttttgccaatgctgagtggcagccaaaaggcattgatgttgttgcttatcaaaatcaggatctgatttatgcagatctggcctctggccgtattgatgcggctttccaggatgaagtggccgccagtgaaggtttcctaaaacaacctgtgggtaaagattatatctttgccggtccatcagtaaaaaatgatcaattcttcggtgtagggactggcatggggttgcgcaaagccgatgttgagctgaaagaggcgttaaataaagcgtttgctgaaatgcgtaatgacggcacctacgatcaatttgccaaaaaatacttcgattttgatgtttacggtgattaa
>YPO0475|2.965920438798394
atgagtgactacaagaataccctgaacttgcctgaaacagggttcccgatgcgcggcgatctggctaagcgtgaacctgacatgctgaaacgttggtatgagcaggatttatacgggattattcgtgcggccaagaaaggtaaaaagacctttattttgcacgatggccccccttatgcgaacggcaacattcatattggtcactctgttaacaaaattctcaaagatattattgttaaatcaaaaggaatggctggatatgattcaccgtatatccccggttgggattgtcatggtttgcctatcgagctaaaagttgaacaattaattggtaagccgggtgagaaagtcagcgctgcagagttccggactgcttgccgtaaatatgccgctgagcaggttgaaggccagaagaaagattttattcgtctgggcgtgttgggtgattgggaccatccttacctaacgatggatttcaaaactgaagccaatattatccgcgcattaagcaaaatcattgataacggtcatctgcataaaggtgccaaacctgtgcattggtgtaccgattgcggttcgtcgctggctgaagcagaagttgaatattacgataagacgtcacaatctattgatgtgcgttttaacgcggttgatacggcaactgttgcggccaaatttggtgtatctgctgttaacggcccaatctcactggttatctggactaccacgccatggactctgcctgctaaccgggctatttcactgaatgccgaatatctttaccagttggttcaggttgagggcgagtgcctgattctggcagccgatctggttgagagcgtcatgaagcgcgcgggcattactcagtgggccgtgttgggaagttgcacaggctccgatctggaactgttgcgctttacccatccctttatgggctttgatgttccagccattttaggtgaccacgttacattggatgccggtaccggtgcggttcacaccgcgccaggtcacggcccggatgactttgttatcggccaaaaatatggcttagaagtggcgaaccctgtcggtccaaacggttgctatctggcgggtacgtatccaacgctggacggcctgtttgtgtttaaagccaacgatgtggttgtcgagttgctgcgtgagaaaggcgcactgctgcacgttgaaaaactgctccacagctacccatgctgctggcgtcacaaaactcctattatcttccgtgcaacgccgcagtggtttatcagcatggatcagaaggggttgcgtaagcagtcacttcaagagatcaaaggcgtgcaatggatcccggattggggtcaggcgcgtatcgaaaccatggtagcaaaccgcccagactggtgtatctctcgtcagcgtacttggggtgtgccgatgtctctgttcgttcacaaagagaccgaacaacttcatccgcgcagtattgaactgatggaagaagtggccaaacgtgttgagcaagatggcattcaagcgtggtgggatctggatccggcagagattttaggtgccgatgccgcagattatgtcaaagtgccagatacgctggacgtatggtttgactctggttccacccattcttcggtcgttgacgtccgccctgaatttgggggtcatagcccggatatgtatctggaaggttctgaccagcaccgcggctggtttatgtcttcattgatgattgctacggcgatgaaaggtaaagcgccttaccgtcaggttctgacccacggttttactgtggatggtcagggtcgcaaaatgtccaaatccattggtaacaccatcagcccacaagatgtcatgaacaagctggggggtgacattctgcgcctatgggtggcatcaaccgactataccggtgagattgctgtttctgatgaaattctgaaacgctctgcggactcctatcgtcgtatccgtaataccgcacgcttcctattagctaacctaaacggctttgatcccgcacagcatcaagtgaaaccggaagagatggttgtagtcgatcgctgggcggttggccgtgcgcaagcggctcaggcagaaattatggaagcgtatgagaattacgatttccatttggtagtgcaacggctgatgcagttttgctcggttgagatgggatccttctatctggatatcattaaagaccgtcagtacaccgcgaaaggtgacggcattgcacgccgtagctgccagacagcactgttccatattgccgaggcgttggtgcgctggatggccccaatcatgtccttcactgcggatgaaatctggaatcatctgccgggcgagcgtcaacaatatgtcttcactgaagaatggtatgacggtctgtttggtttggcgggcaacgaaagtatgaatgatactttctgggctgaattgttgaaagtgcgcggcgaagtgaacaaagtgttggagcaggcccgtagcgataaacgtattggtggctcattagaggccgcagtgacgttatacgcagagcctgaactggctgctcgtttgaacagtttgcaagatgaattgcgctttgttctactgacttctgccgctaaagtggccgcttatgctgatgcgggcaatgatgctcagcaaagtgaattaattgccgggttgaaaattacctttaataaggctgacggcgagaagtgcccacgttgctggcattacacgcaagatgtcggtttggtagcagagcacgctgaactgtgtgggcgctgtgtcactaacgttgctggtgatggtgaggagcgtaagttcgcctga
>YPO0430|2.9641345924525613
atgtctcctagtgaatatgctctggaagtcgcgaaaagacgtacttttgcgatcatttcccaccccgatgccggtaaaacaaccattaccgaaaaagtgttgctgttcggacatgcaattcagactgccgggacagtaaaaggccgtggttcaagccatcatgccaaatctgactggatggaaatggaaaaacaacgcggtatctccattaccacgtcggtaatgcagtttccgtatggcggctgtctggtcaatctgcttgataccccagggcatgaagacttctccgaagatacgtaccgcacactgacggcggttgactgctgtttgatggtgatcgatgcggccaaaggggtagaagaccggacccgcaaattgatggaagtgacccgtctgcgcgatacgccaattctgacctttatgaacaaattggaccgcgaaattcgtgatccaatggaagttctggatgaagtcgagcgtgagctgaacattgcctgttcacctatcacttggccgattggttgcggtaagtcgtttaaaggggtttatcaccttcataaagacgaaacttatctgtatcaaagcggtaaaggccataccattcaggaagtccgtatcgttaaagggctgaacaacccagatctggatgtggctgttggcgaagacttggccaagcagttccgtcaggagttggaactggttcagggcgcttcccacgagtttgatcatgaggctttcctgtccggtgatttaacgcccgtcttcttcggtactgcgttgggtaacttcggtgtggaccatatgctagatggcttggtcgaatgggcaccggcaccgatgccgcgtaaaacggatacccgcgtagtggtcgcctctgaagagaaattcaccggtttcgttttcaaaattcaggccaatatggatccgaaacaccgtgaccgtgtggcctttatgcgcgtggtgtctggccgttttgagaaagggatgaagctgcgtcaggtacggaccaagaaagacgtggtgatttcagacgcgctgacctttatggccggtgaccgttctcacgttgaagaggcctatgctggtgatattatcggcttgcataaccatggcaccatccagatcggtgacaccttcactcaaggtgaagatatgaaattcaccggtattcctaactttgcccctgaattgttccgccgcattcgcctgcgcgatccattaaagcagaagcagttgttaaaaggcttggttcagttgtcagaagagggagccgttcaggtattccgcccactgagcaacaacgatttgatcgtgggcgctgtgggggtgctgcagtttgaagtggtctcttcccgcttgaagagtgaatacaacgtcgaagcggtgtatgaatcggttaacgtttctaccgcgcgttgggtcgaatgtcatgacgtgaagaaatttgaggagttcaaacgtaagaatgagcttaatttggccttagacggtggcgataatttaagttacatcgcgcccacgatggttaatctcaatattacacaagagcgttacccggacgttattttccgcaaaacacgcgagcactaa
>YPO2501|2.964084842507454
atgttttcatttttcaaaaaagccctgtcatttagcattgcaggcgtcatgctgtttgccagccaaagtgtcatggctaagcaaattgttattggtgtttcatttcaagaattaaataacgactattttgtttcgatgaaagaggcattagaacaggcggccaatgatattggtgccaaagtatatatcgctgatgcgggtcatgatgtctcaaaacagattaatgacgtcgaagacatgttgcaaaagaaaatcgatattctgcttattaacccaacggattccgttggcgttcaatcggcggttatggcggcgaataaagcgggtgcggttgtggtggccgttgatgcacaagcagaaggtccgctggactctttcgtgggttcaaagaactatgatgcaggctttttagccggtgagtatctggcgaaatcactgggggggaaagggaaggtcgcgatcctggatggcatccccgtagtgccaattcttgagcgtgtacggggttttgaagatgcgataaaaaaatatccagacatcaaaattgtcaccaaacaaaacggcaagcagaagcgtgatacggccttgacggtaaccgaaaatatgttgcagtcggtccctgatctggccgggattttcagtgtgaatgatgttggtgcattgggtgcactggcagcaatcgaaagtaatggcgcaaaagtaaagctggttagcgtagacggccaaccagaagccattaaagagatcctgaaacccaattcaccttttattgcgacttccgcacagtttcctcgtgaccaaatacgtattgcactgggtatcgcgttggcccgttattggggagccaatgttccggcaactattccggtcgaagtgaaactgatcgacagtagcaatgcgcaaggttttagctggtaa
>YPO3971|2.9630181784868608
atgaatggtttagtttctttggagtcatttctagaatcgttacaacggcgtgatgccaaccaaccagaatatctccaggccgtacgtgaagtatttacgtcgctctggccctttctggaacagaacccacattatcgtgaacaaagcctgctagagcgcttagtcgaacctgaacgtgttatccagttccgcgttgcctggactgatgataaaggccatgttcaggttaaccgcgcatggcgcgtgcagttcagctcagcaattggtccttataagggcggaatgcgtttccatccctcagtaaacttatcaattctgaagttcctcggttttgaacaaaccttcaaaaatgccctgactaccctgccaatgggcggtggtaaaggcggttctgattttaatccgaaagggaaaagtcaggctgaagttatgcgtttttgtcaggccttgatgactgaactttatcgccaccttggcccggatactgacgtgcctgcaggcgatattggcgtgggcggccgtgaagttgccttcatggctggcatgatgaaaaagttatccaataacaccgcttgcgtctttacgggtaaagggctgtcattcggtggtagtttgattcgcccagaagcaaccggttacggtttggtttatttcaccgatgcgatgctaaaacgccatggtttaggctttgaaggtagaaaagtgtctgtttcaggtgctggcaacgtggcgcaatataccattgaaaaagcgatggagctgggggctaaagtggttactgcctctgattcaggcggtaccgtagtggatgaagttggcttcacgcctgaaaaactggctcatctggctgaaattaagaataagcgttatggcactatcgaagactatgcccgcgaacgtaatttggtctatttagcgggtcaacaaccgtggagcgtccctgttgatattgccctaccttgtgcgacacaaaatgaattggacctgccagcagcacttcagttgattgccaatggtgtgaaagcggttgctgaaggcgcgaacatgccaaccaccatccaggcgacagatgctttccttgaagcaggcgtcttgtttgctccgggtaaagcggccaatgcgggcggtgttgccacatccggcctggaaatggctcagaatgcagcccgtatgagctggaaatcagaaaaagttgatgtccgtttacatcacatcatgttggatattcaccagtcctgtgttgaatacggcggtgaaggcaagcaaacccactatgtacacggcgctaatattgccgggtttgtcaaagtggccgatgcaatgctggcccaaggcgtgctgtaa
>YPO2630|2.9601330905716368
atgagtgaggcagaagcccgcccaagtaattttatccgtcaaattattgacgaagatttagccagcggtaaacacacgtcggttcatacccgttttccgccagagcctaacggctatctgcatatcggccatgcaaaatctatttgcctgaattttggtattgctgaagattatcagggccaatgtaatttacgctttgatgacactaatccagtgaaagaagatgtcgagttcgtcgagtcaattaaacgcgacgtagagtggctgggcttcacttggagtggtgatgtacgctattcctcagactactttgatcaactgtatcagtacgctgtggagttgattaacaagggtcttgcgtatgtggatgagctgacccccgagcagatgcgcgaatatcgtggcaccttgactgcgccgggtaaaaatagcccatatcgtgaccgcagtgtggaagagaacctggcgctgtttgaaaagatgcgtgcggggggttttgctgaaggcaccgcctgcttacgggccaaaattgacatggcgtcaccgttcattgtgatgcgtgaccctgtgctgtaccgcatcaaatttgcagaacatcatcaatctggcaataagtggtgcatctacccgatgtatgacttcacccattgcatttccgatgcgctggaggggatcactcattcattgtgtacgttggaattccaggataaccgtcgcttgtatgattgggttctggataatatctcgattgattgtcatccgcgtcagtatgagttctcccgtctgaacctcgaatataccatcatgtctaagcgtaagctgaaccagttggtcacagagaaggtcgttgagggctgggatgatccacgtatgccgaccatttctggcctgcgccgtcgtggttataccgcagcgtctatccgtgagttctgccgccgtattggtgtcaccaagcaggataacaatgtcgaaatgatgtcactggaatcgtgtatccgtgatgatctgaacgaacatgcgccacgggcgatggccgtgcttgacccgattaaggttgttattgaaaatcgcgcggcgggtgaagagtggctgacgatgccaaaccacccgaataaccccgaaatggggagccgtcaggtgccattcgatagcgaaatctacattgatcgggctgatttccgcgaagaagctaacaagcaatataagcgcttggtcttgggcaaagaagtgcgcctgcgtaatgcctacgtgatcaaagctgaacgcgttgagaaagacgcagaaggcaatgtcacgacactttattgcagctatgacgctgagacattaaacaaagatccggctgatggccgcaaagttaaaggggttattcattgggtttctgttgcccatgcgctgcctgcggagatccgtttatacgatcgcttgtttaacgtaccaaacccagcggcagcggaagacttcctgtcaaccatcaaccctgagtccttggttatccgtcagggctttgttgagccaagtctggctgatgcggtatcagataaaacctatcagtttgagcgtgaaggttatttctgtgctgatagccgttattcacgtcccggtgctctggtgtttaaccgtactgtcggcttacgtgatacctgggcggcgaaagccactcagtaa
>YPO0020|2.957839990181957
atgaagcagccaaataaagcaccacgcgcgaatattgcggccccgaagggtacagcaacaccaaaacgtagaagaaagacccgtgatgagctggatgctgaagcacgtgaccgtaaacgtcagaagaaacacagtggcaatcgctcaggtgcgagaaccaatgttgagggcagcaataagaaagggcatagccagactcaagagaaagatccgcgtgtcggtagtaaagtgcctgtaccgctggtcattgagagccaggtcaaagccaagtcaatgcctaagcctgtagagaaaaatgtggttaagccacgcctgacgccggaagaagagctagccaagctggagaatgacgaacgtctggatgcgctgcttgatcgtctggataatgacgaagtattgaacaaagaagaccaggcctatgtcgatctgacattagaccgtattgatgccctgatggagcaattaggcatcgaactgggtgatgacgaagatgatgttgagcgagaagagaagcaggaagatatcttgcagctactgaaacgtggtaatccaaaagatacattttaa
>YPO1754|2.9571084880248706
atgaatctatctgcaacaattattctcgcttttgctatgtctatggatgcatttgctgcgtcaattggcaaaggtgccacgctgtataaaccccgttttcgtgaagcactgcgtactggcctgatttttggcgtcatcgaagcaattaccccgctgattggttggtgtatcggcctgttcgccagccaatatattatggaatgggatcactggattgccttcagtctgctgtttattcttggttgccgtatgatttttgaaggtatgaaacagcgggtagcagaaacggaaaaaatgcgcagtcacagtttttgggtgttggtgacaaccgccattgccaccagccttgatgcgatggcgatcggcgtcggtctggccttcttgcaagtggatatcgtacacaccgcgatggctattggcttagccaccatgattatggcaacgctggggatgctgattggccgctacattggcccactactgggtaagcgcgctgagattatcggcgggatcgtattgatcggtatcggctttaatattctgtatgaacatatgcaccttactgcctaa
>YPO1068|2.9561900432974118
atgcgtactagccaatatctgctctccactcagaaagagacacctgccgatgctgaagttatcagccatcaactcatgctccgtgccgggatgatccgcaaactggcctcaggtctttacacctggctaccgaccggggttcgggtgttgaaaaaagttgaaaacatcgtgcgcgaagaaatgaataacgcaggtgctatcgaagtatcaatgccagtggtacaacccgcggacttatggcaagagagtggccgctgggagcagtacggccctgagttgttgcgttttgttgaccgcggcgagcgcccttttgttcttggcccaacccatgaagaagtgattactgatctgatccgcggcgagattaactcttacaaacaactgccgctgaatttcttccaaattcagaccaagtttcgtgatgaagtgcgcccgcgctttggtgtcatgcgcgcccgtgagtttttgatgaaagatgcgtattccttccatactacgcaagagtctttacaggaaacttacgacgcgatgtataccgcgtacagtaagattttcagccggatggatttgaacttccgtgcggtactggcggataccggctctatcggcggcagtgcatcccacgaattccaagtgctggcagaaagtggcgaagatgatatcgttttctccactggctctgattacgcagccaatattgaattcgctgaagcattagcgccaactgaaccacgcgcaccggctacagaagagctgcgaatcgttgacaccccgaacgcaaaaaccatcgccgagttggtagagcaattcaaactacccattgagaaaaccgtgaaaaccttattggttcatgctcacgaagagagtggtcataagttggttgcgctcctggtgcgcggcgatcatgatttaaatgagatcaaagcagagaagctgccacaagttgccaagccactgacctttgctagcgaagaggaaattcgtgcagctatcggcgctggcccaggttcattaggcccggttaatttatcattgcctgttattgctgaccacagtgtggcggtgatgagcgatttcggtgcgggtgcgaatattgatgggaagcattactttggtattaactgggagcgtgatttggcgctgccgctcgttgctgatttgcgtaacgtagtagaaggcgatatcagccctgatggcaaaggcactctacagatcaaacgcggtattgaagtgggccatattttccagttagggaccaaatattctgaagtcatgaaagccaccgttcagggcgaagatggccgtaatcaggtgatgaccatgggttgctacggcataggggtatcccgtgtggtggcggcggctattgagcagaaccatgatgaccgcggtatcatctggccagatgctattgcgccattccaggttgctattctacctatgaatatgcacaaatctttccgagtgaaagaactggcagaagagctctacaccaccctgcgttctcacggtattgacgttattctcgacgaccgtaaagagcgcccaggtgtgatgtttgccgatatggaattgattggcgtgccacacaatatcgtcattggtgaccgtaatctcgatagcgaagaagtggaatacaaaaaccgacgcgtcggtgagaaacaaatgattaagaccagcgaaattgttgagttcttgctgagccaaataaaacgctga
>YPO1284|2.9556536972467695
atggcaaaagctaacgaaataaaacgtggtatggcagtcaacctcaacggcaaattgctgttggtgaaagatatcgatgtacaaagtccaagcgcccgtggcgcaagtacactgtataaaatgcgtttttctgatgtacgtaccgggttgaaagtcgaagagcgttttaaaggtgatgaaaacctcgacaccataactctgactcgccgcgcggtcaatttctcttatattgatggtgacgaatacgtctttatggatgatgaagactacacaccatacaacttcaaaaaagagcaaatcgaagatgaactgctgtttattcctgaaggtgggatgccggggatgcaggttctgacgatggaaggccaattgctggcgctagagttgccacaaacggttgatatggaaattgttgataccgcaccgagcatcaaaggcgcatccgccagtgcccgtaacaaacctgcgataatgagcacgggtttatcgattcaggtgccagaatatatcagcccaggagaaaaaattcgtattcatattgctgaacgccgctatatgggccgcgctgactaa
>YPO0658|2.9532449774866847
atgaatcagacgcttctctcagattttggcacgcctgtcgagcgtgtagaacgtgcaatcgacgccctgcgtaatggccgtggcgttatggtgttggatgacgaaagtcgtgaaaacgaaggcgatatggtttttgctgccgaagcaatgacgctagagcaaatggctctgaccatccgccacggtagtggcattgtctgtctgtgtatcactgatgaacgccgccagcagcttgatttacccatgatggttacccataactccagccaattccagacagcgtttaccgtgacaattgaagcggcggaaggtgtgacgactggggtttctgcggctgaccgtctgaccactatccgtaaggcaatcgctgataacgctaaacctgctgatcttaatcggccggggcatgtattcccgctgcgtggtcaacctggtggcgtattatcacgccgtggtcataccgaagcgtctatcgatttggcgacactggcaggttacaaaccggctggtgtgctgtgtgaactgaccaatgacgacggtagcatggctcatgctccagaagtgattgcgtttgctaaattgcatgatatgcccgtcgtgacgattgacgatttggcggcttatctccaatctcgcgcgaagaaagccagctaa
>YPO3073|2.9508127962372033
atgctaaagatttttaatacactgagtcgccaaaaagaggaattcaagcctatccatgccggtaaagtgggtatgtatgtatgcgggatcactatttatgacctgtgtcacattgggcatgggcgcacttttgtcgctttcgatgttgtggcgcgttatttgcgttatttaggttactctctgacgtatgtccgcaatgtcactgacgttgacgataagatcattaaacgtgcgattgagaataatgagacttgtgagcaactgacaacgcggatgctggcagagatgcacaaagattttgacgcattaaatcttgagcgccctgatttggagccgcgtgcgactcaccatatcgctgaaataattgagatgaccgagcgcttaattgctcggggccatgcttatgttgcctctaacggcgatgtgatgtttgcggtcgatagcgatcctgattacggtgtgttatcccgacaggatctggatcaactacaggccggtgcacgggttgaagtggctgatgttaaacgtaatccgatggatttcgtgctgtggaaaatgtccaaaccgggtgagccacgctgggaatcaccttgggggccgggccgccctggttggcatattgaatgttcagcaatgaacggcaaacagttaggcgcgcattttgatattcacggcggcggctctgatttgatgtttccgcaccacgagaacgagatcgctcaatctacctgcgcacacgatggcccgtatgtaaattactggatgcactctggtatggtgatgatcgacaaagagaaaatgtcgaagtccctgaataacttcttcactattcgcgatgtgctggcgtattacgatgccgaaaccgtgcgttatttcttgatgtccggtcattatcgtagccagcttaactacagcgaagagaatctgaagcaggcacgcgcttcactggagcgtttatataccgcgctgcgcggtactgatgctaacgctacgccagcagggggcgctgaatttgaagcccgtttccgcacggcaatggatgatgatttcaatacaccagaagcctattcggtgctgtttgacatcgcccgcgaagtcaaccgcctgaaaaacgaagatatggccgctgccaatggtctggccgctgagttacgtaaattggctcaggtgctgggcttattagaacaggacccagaactgtttttacaaggcggtgcgcaggctgatgacgacgaagtagcaaaaatcgaagccctgattaagcaacgtaatgatgcccgcagcagcaaaaattgggcgttggcagatgccgcacgtgatcaattgaatgaactgggtattgtgctggaagatggcccgcaaggcacgacatggcgccgcaagtaa
>YPO1693|2.9483905379615165
atggctacactcccacagaaatatgaagacgttgaacgttgggcatttggtgatactgagcaggttgcggatgagttattggcattggtactgaatggcaccaaaacggcgacctgtgcagcattggatgacgagggggttcctcaggcgggtgacatatttgtcgtggttaatggccggaatcagccagcatgtgcggtagagttaaccgaggtggaactgaaaacgtttgatcaagttgatgaggcgcatgcactggcggaaggtgaaggcgatagtacactggcttactggcgtaaaactcaacaacgctttttcgaggagtatgatatgttctccccagatatgatgctgatctgtatgaagtttaaagtactggaaaccttctga
>YPO3441|2.948253702224098
atggagttcagtgtaaagagcggcagcccggaaaaacagcgtagtgcctgtattgtagtcggcgtttttgaacctcgtcgtctatctcctattgccgaacaactcgacaaaattagtgatggctacatcagcgcgttattgcgccgtggtgaacttgaaggcaaagtcgggcagacactgttactgcaccatgtgccgaacattctttccgaacgcatcttgttaattggctgtggtaaagagcgtgagcttgatgagcgccaatacaagcaagtgatccaaaagaccatcaatacccttaatgacacgggttcaatggaggcggtctgcttcctgactgaactgcatgtcaaaggccgaaatacttattggaaggtgcgtcaggcggtagaaacagccaaagaaacgctttacaccttcgatcaacttaagagtaataaaaccgagcctcgtcgcccactgcgtaaaatggtcttcaacgtgccaacccgccgtgaattgaccagtggcgagcgtgctatccagcacggtttagctatcgcttccggtatcaaagcggcaaaagacttgggcaatatgccacccaatatctgtaacgccgcctatctggcgtctcaggctcgccaattggcggatgctttcagtaccaacaccgtcacccgcgtgattggcgaacagcagatgaaagagctgggcatgcacgcttatttggctgtcggccatggttcgcaaaacgaatcattgatgtcggtgatagaatataaaggcaacccaaataaagatgctaagccaattgtgctagtgggtaaggggctgactttcgattccggtggtatttccatcaagcctgccgaaggcatggatgaaatgaagtacgatatgtgcggtgcagcaaccgtttatggcgtgatgcgggtcgttgccgagttgcaattgccactgaacgtggtgggtgtactagccggttgtgaaaacatgccgggtggccgtgcttatcgtcctggtgatattctgaccaccatgtctggtcaaaccgtagaagtgctgaataccgatgccgaaggccgtttggtgttgtgtgatgcgctgacatacgttgagcgtttcgagccagagttagtcattgatatcgcaacactgaccggcgcgtgcgttgtggcgttaggcaatcacctcaccggtttgatgtcgaaccacaacccgttggctcatgagcttatcggcgcatccgaacaggcgggcgaccgcgcatggcgcttgccactgggtgaggagtactacgagcaactggactctaatttcgctgatatggccaatattggtggccgcgcgggtggggctattaccgcaggctgtttcttatcgcgcttcacccgtaaatacagttgggcgcatctggatatcgcgggtactgcgtggcgttcaggtaagaacaaaggcgcaactggccgtccggtcgcgttgttgtctcagttcctactgaatcgcgcgggcttaaacggcgacgattaa
>YPO2116|2.9465240546620213
atgggctttgcacttccaaacggggcaggtatttacctggctaaaacatatgaaacagaagtggcggtaacggcagtttccaatgctgttgacgcagttctgactgtagctacagggcatgacatcgcagaaggcgatattgtgcaacttacgtccagttggggcgctctgaatgatctggctgccaaagtgacggcatcaacaacgacttcgctaaccctcggttcaattgatacatccaatactgaccgttttgctgtaggtggcggtgtagggacggttaagaagatcgcaagttggattgaaatcccgcaaatcaccgaagtggctaacagcggcggcgatcaacagatgattcagattcaatttctgagcgatacccgtcagcgcaacctcaacacgtttaaagctgcacagtctcaaaccctgacgctggcgcatgattacagtcagccggtttatccggtattgcgtgcggctgatgagtcagagcaaacactggcaacctacatgtatgtgcctaaagccaaagaaaatcgctactcaacggttaaagtgtcatttaacgatatcccgaccacggcaatcaatgccatcgaaacagtggcggtggtattcaacctgcaatctcaagccatgaccttctataaggctgggatagcagtgcctgttactggtgtcacgttgaataaaactacgactattcttgccgtggctgccactgaaaccttgacggcaaccgtagcgccagctaatgcgactaacaaatcaggtgcctggtcatcctccgcaccaaccaaagctactgttgacccagtaactggcgttgtaaccggcgttgccgcaggcagtgtcaatatcatttacaccacggcagatggcgcgaaaaccgctacttgcgccgtcacagtaaccgcataa
>YPO1055|2.9458450286961324
ttgactactgacactcatactctgcatattgaagagattttggatctactcccgcaccgttttccgttcttgctggtagaccgtgtccttgattttgaggaaggaaaatttctgcgtgcagtgaagaacgtctcttttaacgagccatttttccaaggccatttcccaggcaagcccatcttccctggtgtgcttatattagaagcgatggcgcaggctacagggattttggcgtttaagagccgcggtaaactggaaccgggcgagctttattactttgctggtattgatgaagcacgttttaagcgcccagtagtgcctggcgatcagatgatcatggaagttgagtttgttaaagaacgccgtggcctaacccgttttaccggtgtagctaaagtcgatggcgaaatcgtttgcactgccaccatgatgtgcgcgcgtagcaaaccagcagcacctgcagaatctgtcgttgtaaaaccagatgttgtaaaaccagatgttgtaaaaccagatgttgtaaatcctgtcgttaaggagtcctga
>YPO0376|2.9445240433184154
atgcgtaagtcttttttacttatcgtcgttgtggtgttaatcgcactcttcgcttcgctgtttgtcgtagaagaaggtcaacgcggaattgtgctgcgctttggtaaggtattacgtgatagtgataacaaaccgttggtgtatgcgcctggtctgcacttcaaaataccttttatcgagacagtgaaaaggttggatgcccgtattcaaaccatggacaaccaagctgaccgtttcgtgaccaacgagaagaaagacctgattgttgactcatacctgaaatggcgtatcagcgattttagtcgttactatctggccaccggtggtggtgatgtttctcaggccgaagttctgctgaaacgtaagttcagtgaccgtttgcgttctgaaattggccgtttgaacgtcagagacatcgtgacagactctcgtggtcgattgacttcagatgttcgtgacgccttgaacacgggtagtgtgggcgatgaggccgcaacgactgaagccgatgatgcgattgcctctgctgcagccagagttgagcaggaaacccgtggcaaacagcctgcggttaacccgaacagcatggcggccttagggattgaagtggttgacgtgcgaattaagcaaatcaacttacctgctgaagtttctgatgcgatcttccagcgcatgcgtgctgagcgtgaagcggtagcccgtcgtcaccgttcacaaggtcaggaagaggccgagaaattgcgtgcgactgcggactatgaagtcacacgtactctggcagaagcagagcgtcaggcgcgaattacgcgtggtggcggtgatgcagaagcggctcgtctattcgctgaagcatttagccaagatcctgacttctatgccttcatccgtagcttgcgtgcgtatgagaacagcttcagcagtggtaacgatgtgatggttctgagcccagatagcgatttcttccgctatatgaaatcgccagacaactctagcaaacgtccataa
>YPO3188|2.944414875074314
gtggcacaggattatactgttgaacaactaaactatggccgtaaagtctatgactttatgcgctgggattacgttgctttcggcgtttcactgttgttgttagtcgcatccattgtggtgatgtcgactaagggattcaactggggtctggatttcaccggtggtacggtgattgaaattaatctggaaaaccctgcggatcttgaccaactccgtgacacgttgcaaaacgcgggttttgaatcgccgatactgcaaaactttggtagctctcgtgatgtcatggtacgtatgccacctgcaaccggcactgccggccaggagctgggtaacaaaatcatctcggttatcaatgaatctgttgataagaatgcatcagtaaagcgtatcgaattcgttgggcctagtgtgggcagtgatttagcccaagccggtgctctggcgcttttggtcgcgttactgtctattctggtttacgtgggtttccgttttgaatggcgtctggcattgggggccgttatctcattagcccatgacgtggtcattaccatggggatcttgtcgttgttccatattgagattgacctgacgatcattgcttcattgatgtcggttattggttactctctgaacgatagtatcgtggtatcagaccgtattcgtgagaacttccgcaaaattcgtcgtggaacgccttacgaaatcatgaatgtatctctgacacaaaccttaagtcgtacgattatgacttctgcgacgactctgatggttgtgttgatgctgtttatcttcggtggtgcgatgctgcaaggcttctcattaacgatgctgatcggtgttactatcggtaccgtttcatctatctacgtggcgtccgcgctggcgctgaagttagggatgaaacgtgaacacatgttgcagccgaaggttgagaaagaaggtgctgaccaaccttcaatactgccgtga
>YPO3230|2.9435227822422907
gtgtctgaactgtctcaactttcgcctcagccgttgtgggatatttttgcaaaaatttgttctatcccacatccctcttaccatgaagaagcgctggcacaatatattgttacctgggccaaagagaaaggcctgcatgccgagcgtgatcaggtcggtaatatcctgctgcgtaaacctgccactaaagggatggaaaaccgcaagcctgttgcactgcaagcgcatttagatatggtgccacagaaaaataatgacacggtacatgactttaccaaagatcctatccagccttatatcgacggcgaatgggtgaaagcccgtggtaccacattaggcgcagataatggtattggtatggcatccgctctggcagtgttatctgatgaccgcgttgagcatgggccactagaagtgttgttaaccatgaccgaagaagccggtatggatggtgccttcggcctgcaacctaattggctgaaagccgatattctgatcaataccgattctgagcaggaaggcgaaatctacatgggctgtgctggtggtattgatttcatcaccaccatgccgctacagcgggaagctatccctgcgggctatcaaacactaaaattgacgatcaaaggcctaaaaggcggccactcaggtgcggatatccatttaggtttaggtaacgccaacaaactgctggcccgcttcctgtttgaacaagcaaaagatttagatctgcgggtgctggatctgaatggcggtactttacgtaacgcaattccacgggaaggtcacgtaacactggctgttgccgcagacaaagtggaacagctgaaaaaactgagccagaattacctggcaacgttgaaagacgagttgatcgcggtcgaaaaaaatctgaccctagtactcgaacccgtctctaccgagacgaaagcactgactaaagagactcaacagcgttttgtcgcattactgaatgccacgccaaatggtgtgatccgcatgagtgatgcggttaaaggtgtcgtagaaacctcacttaacgtgggtgttgttacgatgaatgagcatgaagcagaaattgtctgcctgattcgttccctgatcgacagcggtaaagattacgtagccagtatgctgaccgcaattggtgaattagcgggtgccaaaacatcgccaagcggcggctatcctggctggcaaccggatccaacgtcaccggtcatggcactggtacgggaaacctaccaaaaactgttcaacaaaacgcctaacatcatggttatccatgccggtctggaatgtggtttgttcaaaaaaccctatcctaacatggacatggtgtcgattgggccaaccatgaccggcccgcattcaccagatgaacaagttcatattgagagcgttggtcaatattggcagttattaaccgccctgctgaaagcgatacctgaacgtacataa
>YPO0058|2.940162952751789
atgattatcgttacaggcggcgcaggtttcattggcagcaatatagttaaggctctgaataatattggctacaaagatattctggtggttgataacctcaaagacggcactaaattcgtcaatctggttgatctggatatcgctgattacatggataaagaagattttgtcgccagtattgttgcgggtgatgacatgggcgatatcgatgctattttccacgaaggcgcgtgttcttccaccaccgagtgggatggcaagtacatgatggataacaactatcagtattctaaagatatccttcacttctgtctggatcgtagtattcctttcttatacgcctcttctgccgccacttacggtgggcgcactgacaactttattgaagatcgtcagtacgaacagccacttaacgtttatggctattccaaattcttgtttgatcagtatgtgcgtgaaattctgccacaagccgattcgcaaatttgtggattccgttatttcaacgtttatggtccacgtgaaggccataagggcagcatggccagcgtcgctttccatctgaataaccaaattaatgcaggtgaaaggcctaagttattcgcgggtagcgaaaactttaaacgtgatttcatttatgtgggtgatgttgctgacgttaatctgtggttctggcaaaacggcgtatccggtattttcaactgcggtactggccgggcagagtctttccaggctgtcgctgatgcagtggtggattatcaccaaagtgggccagtcgaatacatcgagttccctgaaaaactgaaaggccgctatcaggcatatacacaagccgatctcactaaattacgggctgccggttatggtaaaccgtttaaaacggtcgctgaaggcgttaaagaatatctggcctggctcaatcgctcagtctaa
>YPO1385|2.9362172423671593
atgacgcaaacttttattcccggcaaagacgctgcgctggaagactctatctcccgttttcagcaaaaactgagcgacctcggttttaatattgaagaagcctcttggcttaaccctgttcctcacgtttggtcggtacatatccgcgaccgcgactgcccgttgtgctttaccaacggcaaaggcgccagtaaaaaagcggctctggcatcagctctgggcgaatattttgagcgtttatccaccaactatttctttgctgacttctatctgggcaaagccatcgctgagggtgatttcgttcattacccaaacgagaagtggtttccgatcccggcggataatctgctaccggaaggcattctggatgagcgtctgctggcgttttacgacccagagcaagagttggtcgccagtgatttggttgatttgcagtcgggtaatgccaagcgtggtatctgttcactgccctttactcgtcaatcagatttagaaactgtctatatcccgatgaatattatcggcaatctgtatgtttcaaacggtatgtcagcagggaataccgctaacgaagcccgcgtacaggcactgtctgaagtttttgagcgttatgtgaaaaaccgcattattgcggagtccatcagcttgccagagatccccgccgaggtattgaatcgctatccaggcgtggtagaagctatcactaagctggaagaagaaggtttccctatcctgtcttacgacgcctctctggggggcgcttatccggttatctgtgtcgtgctatttaacccgtcaaacggtacctgtttcgcgtcattcggcgcacatcccgattttggtgtggcattagaacgcacggtgacggagttattacagggccgcagtctgaaagatcttgatgtctttactgcaccaacctttgatgacgaagaagtggcagaacataccaacctggaaacccactttatcgattcaagcggtctaattagttgggatatgtttaagcaggatgcagattacccatttgttgactggagcttcaagggcaccacagaagaagagttcgcgacattgatggctatcttccaacaagaaggtgccgaagtgtacatcgcagattatgagcacttaggtgtctacgcctgccggatcttggtgccggggatgtctgatatctaccctgccgaagacttgctgatggcgaacaacaccatgggtgtacatctgcgtgatactttactggccttgccagatacagactggcagccagcacagtacttggaattgattcagcagattgatgatgaaggcttggatgattttgcccgtgtgcgtgaactgctgggtatcgcctccggtaaagataatggctggtacaccctgcgggttggcgaactgaaatcaatgctggcactggcgggcggtgatctcgagcaagcgctgatctgggttgaatggacacaagactttaacgcttccgtctttacagcaaaacaggccaactattaccgttgcctgcaaacgctactgctcttgaaccaagagcctgatcgtgacccgatgcaatattacaatgcattcgtcaagatgtatggtcaggaagcggtcgatattgcctcagcggccttatcgggtgaaattcgcttcaacggcctgttcagtgttgacgaagatctgaaagcattacccgctcatcaggctttactcggcgcttatgctaagttgcaggcggctaaacgtcgccattgggctaaaagcgagtaa
>YPO1107|2.9350528501842277
atgagtagtaaagaacagaaaacgccaaacgagcaagtctcggaagaaatggaaaatacagcagagcagcaagtggaagcaacacaagagacgggggaatgtgtagatccgcgtgttgcagagcttgaggtgcagttgtctgatgctctacagcgtgagcgcgaaagcctgttacgcgctaaggctgaagttgagaatatccgtcgtcgtactgaattggatgtcgagaaagcgcataaatttgcactggagagattctcatctgaattattgccagtgattgacaatctggagcgcgctctagataccgctgataagaccaatactgaactgatctcaatgattgaaggtgtcgaactgacactgaaatcactgctagatgctgtcggtaaatttggtattgaagttgtcggcgagacccatgtgccgtttaaccctgaggtgcatcaggccatgacaatgcttgagtctgctgatcacgagccaaaccacgtaatgatggtgatgcaaaaaggctatacgctgaatggccggctgttacgcccagcaatggttgcggtatctaaagcgaaatcgtaa
>YPO0155|2.9319685198330467
atgaaaaagtatttaattgccccctctattctgtcagctgattttgcccggctgggtgaagataccgcgaaggtactcgccgcaggtgctgatattgtgcattttgacgtgatggacaaccactatgttcctaacctgaccatcgggccgatggtgtgcaaggctctgcgtgattacgggatcaccgcacctattgatgtgcatctgatggttaaaccggttgaccgtatcgtcccggatttcgccaaagccggtgcaacctatattacattccatcccgaagcttctgaacacgttgaccgcacgctgcaattgatcaaagagagtggttgtaaggccggtctggtgttcaacccagcgactcccctgagctatcttgactatgtgatggataagctggatgtcattttgctgatgtcagttaaccccggtttcggtggtcaatcgtttattcctgaaaccctgaataagctgcgtcaggtgcgtaagttgattgatgacagcggttatgacatccgtttggaagtggacggcggtgttaaggttgagaatattcgccaaatagccgcagcaggtgccgatatgtttgttgctggctccgcgattttcaatcaacccgattatgctgcggtgatcgatgccatgcgcaatgaactggcgatggcggctaatggttaa
>YPO3975|2.9289153335826024
atgacaaacccgctgttgactccgttctccctgccaccgttttctgctattcggcctgaagatatcgtgcctgcggtgaaatccgcgctggatgaatgccgtcaagcggtagagcgtgtggttgcccaatcagggccgttcacctgggataatctgtgtcagccactggccgaatccgatgaccgcttatcgcgcatttggtcacccgtaggccacttgaactcagtaaaaaatagccctgagctgcgtaccgcttatgaacaaagcttgccattgctgtcggaatacggcacttgggtggggcagcataaaggtttgtatcaggcgtatgtcagcctgaaagaggggccgggttttgccgccttgaccgcaccgcagcgcaaagcggtagaaaatgctctgcgtgacttccagctatccggtattggtctggcgcctgaacaacaaaagcgttacggcgaaatcgtggctcgcttgtcggagcttggctcgacttacagcaataacgtgcttgatgccaccatggggtggagcaaactgattaccgatgttgagcaactgaaaggtttgccagaaagcgcgctcgcagcggccaaagccatggcagaagccaaagagcaggacggctggttgctgacactggatatgccaagctatctgccggtactgacttatgccgataacgtggaattgcgcgaagagatgtaccgtgcatttgccacccgtgcttctgatcaggggccaaacgcggggaaatgggataacagcgagatcatggcggaaattctgacactgcgtcatgaattagcgcagttgctcggttttaacagttatgccgataaatcgctggccaccaaaatggcagaaaacccacagcaggtattgggcttcctgaacgatctggcgaagcgcgcccgcccgcaagcagaagaagagctggctcagttacgtgcttttgctaaagagcattatggtgtcagtgaactccaggcttgggatatcacctattattccgagaaacagaaacagcatctgtttgctatcagtgatgaacaacttcgtccttatttcccggaacagcgggtggtggaaggtttattcgaagtggtgaaacgcatttatggcattacagccaaagagcgccatgatgtcgatacctggcatccggatgtccgcttcttcgatttgtttgatgccgatggtgaactgcgcggtagcttctaccttgatttgtatgcgcgcgaaaacaagcgtggcggagcctggatggatgactgcgtaggtagcctgcgtttggctaatggccaactgcaaaaaccagtcgcttatctgacttgcaattttaacgggcccgttggcggcaaaccggcgctgtttactcacaatgaagtgaccaccttgttccatgagttcggccatggtttacatcatatgctgaccaaaattgataccgcaggcgtttctggtatcaatggcgtgccttgggatgcagtcgagctgccaagtcagtttatggaaaactggtgctgggagccggaggcgctggcctttatttctggtcattaccaaactcatgagcctttgccgcaagagatgctggataaactactggcggcgaaaaactatcaggcggcgttgtttattctgcgccaactggagtttggtctgttcgatttccggatgcattatgagttcgacccgctgaccggtgcgcagatcctgcctattttgtatgaagtgaaaaaacaggttgctgtggtgccatcaccggaatggggccgcttccctcatgccttcagccatatttttgctggcggttatgcggccggttattacagctatttatgggctgaagtgctctcggcggatgcgttctcacgctttgaagaagaagggatttttaatgccgctaccggtcagtccttcctcgacaacattctgtctcaaggtggctcagaggagccaatgacactgttcaaacgcttccgtggccgtgaaccgcagttagatgccatgttgcgtcattacggtattaagggctaa
>YPO3243|2.926699191208761
atgtaccacgatttaatccgtagtgaattgaacgaagcagcagacacgctggcaaattttctgaaagatgatagcaatattgatgccattcaacgggccgcgatattgctggctgactctttcaaggcgggtggcaaagtattgtcatgtggtaatgggggttcccattgtgatgccatgcattttgccgaagagttgacggggcgttatcgtgaaaaccgccccggttatccagccattgcaatttcggatgtcagccatctgtcatgtgtcagtaatgactttggctacgattatgttttctctcgctatgttgaagcggtggaccgtgagggggatgtgttactgggcatttctacttcaggtaattctggtaatatcattaaggcgattgaggctgctcgtgccaaaggcatgaaagttatcacgctaacggggaaagatggcggtaaaatggccggctctgcggatattgaaatccgtgttcctcatttcggttatgccgatcgtattcaggaaattcatatcaaagtcattcacatcttgattcagttgatcgaaaaagagatggtaaaagcctga
>YPO3925|2.925064688094645
atgaacccgttggtcattaaattaggtggcgtattgctggacagcgaagaagcactggaacgcctgtttactgcattggtgacctatcgtgagaaacatgagcgcccgcttgtgattatgcacggtggtggctgtctggtggacgaattgatgaaaagactcgccttgccagtagtgaagaagaacggcctgcgcgtcacccccgctgatcagattgatatcattactggcgcactggcgggtaccgcgaataaaacgctcttggcttgggcggtgaaacatcagatcaatgctgttggcttgtgcctggctgatggtaatactgtgacggttactctgctggatgctgaattgggccacgtgggtaaagcgcaaccgggttctgcggcactggtacaaactttgttggcggcaggttatatgccaatcatcagctcaattggtattactgttgaagggcaattgatgaatgtaaatgccgatcaagcggcaaccgcattagcagcaacgctcggtgctgatttaatcttattgtccgatgtcagtggcattctcgatggtaaagggcagcggattgctgaaatgacggcgcaaaaagcagagcaattaatcgctcagggcatcatcaccgatggtatggtcgtcaaagtgaatgcggcactggatgccgcgcgttcattaggtcgcccggttgatatcgctagttggcgtcattctgagcaactccccgcactgttcaacggtgtaccgattggtacgcgtatttcggtctaa
>YPO2381|2.9248739556427465
atgcgcttactccataccatgctccgcgtcggtgacctgcaacgttctatcgatttctacaccaaggtattagggatgcgtttactgcgtaccagcgaaaatactgaatataaatactcgttggcattcgtaggctatagcgatgaaagtaaaggttcggtgattgaactgacgtataactggggcgttgaccagtacgatatgggcaccgcattcggccatctggctctgggtgttgatgatgtcgccgcaacgtgtgatcaaattcgccaggcaggcggtaaagtcacccgcgaagctggcccggtaaaaggcggtaataccattattgcttttgttgaagatccagatggctacaaaattgagttaattgagaataagagcgcgggtgactgcctcggaaactga
>YPO2222|2.9224786599774077
atgcagctaaaacgtgtagcagaagcaaagttacccactccttggggtgactttttaatggtcggttttgaagagttggccaccgggcatgaccacctggccttgatattcggtgatatctccggtgataaaccggttctgtcccgtgtacattctgaatgcctgactggtgatgctttatttagcctgcgttgtgactgtggttttcagttagaggttgcactgacgcgtatcgcggaagaaggccgtggtgtgctgatttatcatcgtcaggagggccgtaatattggcttgctgaataaaattcgtgcttatgcattgcaggatttaggggctgatacggtagaagccaatcatcagcttggttttgctgcggatgaacgtgatttcacactctgttctgatatgtataaattattaggcatcaaagcggttcgtctgctgaccaacaaccctaaaaaggtcgagatcctcacccaagcggggatcaatatcgtcgaacgtgtgccactgatcgtgggcgaaaacccaaaaaacgaacattatctggcaaccaaagcggccaaaatggggcatttactcaccaaataa
>YPO2615|2.918309274549868
atgcaaatgcgtaaattggcgttagtgctactgttagcagggatgacaagtagcgtggctcaagcagaagatgcaacagcgaaggcagatacggctattgatacgttgcaaaaggttaaaaacaacggtgttatcgttgtgggccaccgtgaatcttctgttccattctcttattatgataatcagcagaaagttgtaggctactcgcaggattactccaacctcatcgtggatgccattaggaaagaacttaatgcgccaaatttagaggtgaaattgatccccatcacgtcacagaaccgtatcccattactgcaaaacggtacctttgatttcgagtgcggctctacgaccaataatctggaacgtcagcagcaagcggcattctcaaataccatttttgtcgtcggcacccgtttactcaccaaaaaagactctgaagtcaaagacttcaaagatttggcaggtaaagccgttgtggttacttccggtacaacatctgaagtactgctcaacaagctgaatgaaaaagacaacatgaatatgcgcatcatcagtgcaaaagatcacggtgactctttccgtaccttggaaagtggccgcgcggtcgcctttatgatggatgatgcgctgttagccggtgaacgggcaaaagccaagaaacctgatgaatggagtattgtcgggacaccgcagtctgaggaagcttacggttgcatgatgcgtaagaatgacccggcctttaaagcgttattagataaaacgattgcaacagcgcaaaccacgggcgtagctgaaaagtcatttgaccgctggttcaaaaacccaattccgcctaaaaatcttaatatgaatttcgcactctctgacgaaatgaaggcgctgttcaaagcacctaacgataaggcgttgaactaa
>YPO2539|2.9161614259182955
atgaagaatctattttcgttggaaaatcgcaaagtattaattactggctctgcacagggtattggattcttactggcaaaagggttagctgaatttggcgcagagattatcattaacgatatcaccgcagagcgtgctgaaaaagccgtggctgaattacgtgctagcggctttatcgcccatgccgccgcatttaacgtgacgaaccatgatgaagtcaatgaagctatcgagaaaatagaaagccatattggtgctatcgacgtgttaattaataatgccggtatccaacgccgccatgcctttaccgaattcccagaaaaagattgggatgatgtgattgctgttaatcaaaaatcggtatttttagtttcacaagccgttgcccgttatatggttaaacgccaacgtggaaaaattattaatatctgttcaatgcaaagtgaattaggccgcgatacgatcaccccgtatgccgcctctaaaggggcagttaaaatgctgacccgtgggatgtgtgtcgaactggctcgctacaatattcaggttaacggtattgcaccgggttatttcaaaacggatatgacaaaagcactggtcgatgatcaagcctttaccgattggttgtgtaaacgcacaccagccgcccgttggggagatccagaagagctcattggtgcagcggtttatttgtcatccaaagcctctgactttgttaatggtcatttgctgtttgttgatggtggcatgctggtagccgtttaa
>YPO3387|2.9142113772442757
atgagcaacgaaacagtactgcccctacagtttaccgaggcggcggcaaagaaagttaaactactgatttctgatgaggaaaacccgaatctgaaactgcgtgtttacattaccggtggtggatgtagcgggttccaatatggttttacttttgatgatcaggttaatgatggtgatatgaccattgaaaaacaaggtgttgagctggttgttgacccaatgagcctgcaatatttagtgggcggtgccgtggattatactgaagggctggaaggttctcgttttatcgtgactaacccgaatgcaaagagtacttgtgggtgtggttcttctttcagtatctaa
>YPO1829|2.911842817603612
atgagcctgaccggaactgaaaagagcgccattatgctaatgacgttgggtgaagaccacgccgcagaggttttcaagcacctctcctcccgtgaggtgcagcaactcagtaccaccatggccagtatgcgtcaggtttctcatcagcaattggtcgatgtcttggcggagtttgaagatgatgcagagcaatatgctgcactgagtgttaacgccagcgactatctgcgtagcgtattgataaaagccctgggagaagagcgcgcctccagtttgttggaagacattctcgaatctcgcgaaaccaccagtgggatggaaaccctcaactttatggaaccgcagatggcggcggatctgatccgcgacgagcatccacagattatcgccaccattctggttcatctaaaacgtgctcaggccgccgatattctggccctgttcgatgagcgcctgcgtaacgatgtcatgctgcgtatcgccacctttggcggtgtccagcctgccgcgctggctgaattgaccgaagtgttaaataacctgcttgatggccaaaatctcaaacgcagcaaaatgggcgggatccgtacagccgcagagattatcaacctgatgaaaacacaacaggaagaaaccgttatggatgcggtacgtgaatacgatggtgagttggcgcagaaaattatcgatgaaatgttcctgttcgagaatttggtcagtgttgatgaccgtagcattcagcgtttactgcaagagatcgacaacgaatcgttgctgattgcgttgaaaggggccgaccaggccttgcgcgagcgcttcctcagcaatatgtccctgcgggcagcagaaattctgcgcgacgatctggctacccgtggaccggtgcggatgtcactggtcgaaaacgaacagaaatccatcttgcttatcgtgcgtcgtttggccgaaagcggcgaaattgtgattggcggcggcgaggatatctatgtctga
>YPO3558|2.9102693471598813
atgagtcagaacgtttatcagtttatcgacttacagcgcgtcgatccgcctaaaaaaccgctgaagatccgtaaaattgaatttgttgaaatttacgagccattctcagaaacacaagccaaagcacaggccgatcgctgcctgtcctgcggcaatccgtactgtgaatggaaatgcccggttcataactacatccctaactggctgaaactggccaacgaggggcggattatggaagcggctgatctggcacaccaaacgaacagcctaccggaggtctgtggccgtgtttgtccacaagatcgcttgtgtgaaggatcttgtactctgaacgacgaatttggtgccgtgaccatcggcaacatcgagcgttatatcagtgacaaagccattgcgatgggctggaaaccggatatgtcacatgttcaccctaccggtaaacgtgtggccgtgatcggggccggccctgccgggctggcctgtgctgatgtattagcacgtaacggtgttcaggctgtggtctttgaccgccatccagaaattggggggttactgaccttcggtatcccagcgtttaagctggaaaaagaagtgatgattaaacgccgtaagatcttctccgagatgggaattgaattccaactgaatactgaagtaggcaaagacatcaccatggaagcactgctgaaagattacgacgccgtgttcctgggggttgggacctaccaatctatgcgtggtggtttggaaaacgaagaggctaacggtgtatatgatgccttgcctttcctgattgctaatactaaacagctaatgggctatgaagcgacggctcacgaaccgtatatcaacatgcaaggtaaacgcgtcgtggtgcttggtggcggtgataccgcaatggactgtgtgcgctcctcaattcgtcagggggcaaccgatgtggtttgcgcctatcgccgcgatgaagtgaatatgccgggttccaagcgggaagtgaaaaacgcccgtgaagaaggggtagaatttaaattcaacctgcaaccattaagcattgaagtgaacagcaatggcaaagtctgtggtgtcagaatggtccgcacccagttgggcgcgccagatgcacagggccggcgcatggctgaacagatccctggctcagaacatgtattgccagcagatgccgtagtgatggcatttggtttccgcccacacagtatggaatggctggccgctcacgatgtgaagctggataagcaaggccgggtgattgcaccggaaagcactgataatgccttccagaccagtaacccgaaaatctttgcgggcggcgatattgtccgtggttccgatttagtggttaccgccattgccgaaggccgtaaagccgcagacggcatcatgaattatctggaagtctaa
>YPO2768|2.909878336577975
atgagctggattgaacgaattcttaacaaaagcaatatcacacaaacccgtaaagcgagtattcctgaaggggtatggacaaaatgtgatagctgcggtcaggtactttatcgtgctgaactggagcgtaatctggaagtgtgtcctaagtgtgatcaccatatgcgtatgtcagcccgtgcacggttgcatatgctgttggatgcaggcagtgaagttgaattgggtagcgaactggagccgaaggacatcctgaaatttagggattccaaaaagtataaagatcgtatttcagccgcacaaaaagatactggcgagaaagatgctctggttgccatgaaagggacgctgcaagggatgcctatcgttgccgcctcgtttgaatttgcctttatgggcggttcaatggcgtcggtggttggtgctcgctttgtacgtgccgttgaacaggctctggaagataattgcccattggtctgtttctcctccagtggtggtgcacgtatgcaggaagcgttgatgtcattgatgcagatggcaaagaccagtgcagcgctggctaaaatgcaagagcgcggtttaccctacatttctgtgctgactgaccctaccatgggcggtgtttctgctagcctggccatgttaggtgatatcaatatcgctgagccaaaagcgttaatcggctttgctggcccacgtgttattgagcaaaccgtgcgcgaaaaactgccgcctggcttccagcgcagtgagtttctgattgaaaaaggcgcgattgatatgatcgttcgccgtccagttatgcggcagactttggcgagcattttgtctaaattgactcatcagccgcagccaagcgtggttgagagcaaagcagataccgtggcccagcctgaaaatcaggcagatgtctga
>YPO0157|2.9094777641820846
atgagtgaacccatggtattaagcaaacccactgtatccagtaaacctatcgtattcagcggcgcacagccgtccggcgaattgaccattggtaattacatgggtgcgcttcgtcagtgggtacagatgcaggatgattatgattgcatctattgcattgttgacctgcatgcaattacggctcgccaagatccggcactgttgagaaaaagaacattagatacgctggcgctgtatctggcctgcggtattgatccgaagaagagcaccatttttgttcaatcccatgtacctgaacactctcaattgagctgggcgttgaactgctatacctactttggtgaactgagccgcatgacccagttcaaagacaagtcggcgcgctatgcagaaaacatcaatgcgggcttgttcgattacccggtgttgatggcggcagatattttactgtatcaaaccaaccaggtaccggtgggggaagaccaaaagcagcatttggagctgagccgcgatattgcgagtcgtttcaataatctgtatggcgatatttttaaaatccctgagccgtttattcctaaagctggcgcccgcgtcatgtctttacaggatccgaccaagaaaatgtctaaatcggatgacaaccgtaacaatgtgatcgagttactggaagatcctaaatcggtggttaaaaagattaagcgtgccatgacagactctgatgaacctgcgctcattcgttatgatgtagagaaaaaagccggcgtgtctaatttgctggatattctgtctggtgtgaccggtcaatcgatcccagagctggaagcgcagtttactggccagatgtacggtcatttgaaaggagcggtggcagatgccgtttctggcatgttgagcgagctacaagagcgttatcgtacttatcgtgaagatgaggcgttgttgcaagatgtgatgcgtgaaggtgccgccaaggcccgtgcccgcgcacaagtaaccttggctaaagtgtacgaagccatcggttttgtcgcgcagccgtaa
>YPO0950|2.9091871274344023
atggctaagaatcgcagtcgtcgtttacgcaaaaagatgcatatcgacgagtttcaagaattgggtttttccgtacagtgggcttttgatgaaggcactagcgttgatgtgattgatgaaaccgttgatgcgtttatcgatgaagtcattgaagcgaatggtctggcatttgacggaagtggttatttacagtgggaaggcctgatttgcctacaagaaatcggtcattgtactgatgagcaccgtgctctggtcaccaaatggttagaagcacgtaagttgaaaaatgtagaaaccagtgagttatttgatatctggtgggattga
>YPO3382|2.9062358152439924
atgaaaaaaacaactttagtattaagtgcattggcattgagcattggtttcgccatgggcccggtttcttccgtcgttgcggcagagacggcagcatcgagtagccagcagctccctagcctggcgccaatgctagagaaagtaatgccttcagtggtcagtatcaacgttgaaggtagtgcgcctgtaagcagtgctggtgcacgcggtatgccaccacaattccagcagttttttggtgataactcgccattctgtcaggacggttcaccgttccaaggctcgccaatgtgtcaaggggatctgggcggactagggcagggaatgccaagtaagcgggaattccgttcgcttggttcaggtgtcattattgatgcgggcaaggggtatgtcgttaccaataaccacgtggtcgataatgcgaacaagatcagcgtaaaactgagcgatggccgcagttttgatgccaaggtgatcggtaaagatccacgtaccgatatcgcactgttacaactgaaagacgctaaaaatctgactgcgattaagattgccaattcggatcaactgcgtgtcggtgattataccgtcgctatcgggaacccgtatggcttgggtgaaaccgtgacatccggtattgtctctgctttagggcgcagtggtttgaatgtagaaaactatgaaaactttatccagactgatgcggcgattaaccgtggtaattccggcggcgcattaatcaacctgaacggtgagttgattggtattaacaccgctattctggcaccggatggcggtaacattggtattggctttgctatcccaagcaacatggtgaagaacctgacatcacagatggttgagtttggtcaggtaaaacgcggtgaactgggcattatggggaccgagctaaactctgaactggcaaaagccatgaaggttgatgcgcagaaaggtgcctttatcagccaggtcgtgcctaaatctgctgcggcaaaagcgggtatcaaagcgggcgatatcattgtcagtatgaatgggaaagccatcaatagttttgcagggttccgcgccgagatcggcacgttacctgttggcagcaaaatgaccttgggtctgctgcgtgatggcaaaccgatcaatgtggatgtcgtcctggagcagagcagccacagtcaggtggaatccggcaatctctacaccggtattgagggggctgaactgagtaacagcgacgttagcggcaagaaaggggtgaaagttgatagcgtaaaaccaggcactgctgcggcgcgtatcggcctgaaaaaaggtgatatcatcatggggattaaccagcaaccagtccagaacctaggtgagctgcggaaaatcctcgatgctaaaccaccggtattggcgttgaatattcaacgtggtgatacttcactctatttattgatgcagtaa
>YPO3629|2.9042257591287304
atgtctagcagcaaccctcaagcacagccaaagggcacgcttgatgcattctttaagcttagtgaacgtggcagtaatgtacgccaagaagtgctggccggtctgacgacttttctggcgatggtttattcggtgattgtggtaccgagtatgctaggcaaagccggtttcccaccgacggcggtgtttgtcgcgacctgcctggttgcgggtctcggttctctgttgatgggtctgtgggctaacctgccaatggctatcggttgtgccatctcactgacagcatttaccgcgttcagtctggtattgggccagcaaatcagtatcccagtggcattgggtgcggtcttcctgatgggggtgctgtttaccattatctcagtaaccggtatccgttcgtggatcctgcgtaacttgccaatgggggttgcgcacggtacgggcatcggtattggtctgttcttgctgttgattgccgcaaacggtgtcggcttggttatcaaaaacccgattgaaggtttaccggtcgcgttgggggcatttacctctttcccggtgataatgaccttgctgggtctggccgtgatttttggtctggagaaactgcgagtgccgggggggattttactggtgattgtcgccatctcggtgatcggcctgatttttgatccaagcgtgacctatcagggtctgttcgcgatgccaagtctggcggatgctaacggcgactctttgattttcagccttgatatcatgggcgctttacaacccgtggtattgccaagcgtactggcgttagtgatgaccgcggtatttgatgcgaccgggactatccgcgcggttgcggggcaggctaacttgttggataaagacggccaaatcatcagcggtggtaaagcgctgaccactgactccgtcagtagcatttttgcgggtttggtgggggcggcaccggcggcggtttatattgaatcggctgctggcactgcagcgggcggcaaaactggtttgacggcgacggtggtcggtatcctgttcctgttgattttgttcctctcgccgctgtcgtatttggttccggcttatgccaccgctccggcgctgatgtatgttggcttgctgatgctaagcaatgtatccaaactggatttcgaggactttgttgatgccatgtccggcctactgtgtgcggtatttatcgtactgacctgcaatatcgtcacgggtattatgttgggctttagctcactggttattggccgggtttgctctggtgaatggcgcaaactgaacgtcggcacggtgattattgcggttgcactggttgcattctacgcaggtggttgggcaatttaa
>YPO1720|2.9027199506957633
atggctgaagtcattttcaataaattaggtaaagtttactccaacggtttccgcgcggtacatggcattgacctgaagattaatgatggcgaatttatggttatcgttggtccatctggctgtgctaaatccacgaccctgcgtatgttggccggtcttgaaacgatcagtgatggtgaggtccgtattggtgaccgggtggtcaataatttagcgcccaaatcacgtggcattgccatggtgttccagaactatgcgttatatccgcatatgacagtaaaagagaatctggcctttgggttgaagttaagcaaattacccaaagatcaaattgaggctcaagttgctgaagccgccaaaattctggaattagaagatcttctggaccgcttaccccgccagttgtccggtggtcaggcacagcgtgttgctgtgggccgtgccattgtaaaaaaaccagatgtgttcttgttcgatgagccactatcaaacttggatgccaaactgcgcgcctccatgcgtattcgcatctctgatttgcataaacaattgaaaaaaagcggtaaagcagcaaccaccgtttacgtaacccatgaccagacagaagccatgactatgggcgaccgtatctgtgtgatgaagctgggccacattatgcaagtggacacccccgacaatctctatcactaccctaccaatatgtttgttgccggttttatcggcgcgccggaaatgaatatcaaaccgagcacgctggtagaaaaagaggggcaaattggcctgacagttggtcaatacaccctggtattgaatgaaagacagcaggccaaagttgccacccacaccggagaaaaagtgttctttggcgtacgtcctgaatttattagcatgtctctgcaaccgtttgtcggtaatcactcacaaggtgaactggttcgggtagaaaacatgggccatgaattctttatgtatatcaaggttgaaaactttgaattgacctgccgtctgccgtctgacgaagcacgaccgattattgaaaacggcctgcatcgcaccgtgtacttccagtttgatatggataaatgccatatctttgatgcaaaaacagaaaaaaatatctctctttaa
>YPO3520|2.902489919188265
atgaaaacgttaggcgaattcatcgtcgagaaacagctcgatttctctcacgccactggcgaactaactgcgttactttcagcaatcaaactcggcgcaaagatcattcaccgcgatatcaacaaagcaggtctggttgatatcttaggtgccagcggcgtttccaatattcagggcgaggaccagatgaaactggatctgtttgccaatgaaaagttgaaagctgcccttaaagcccgtggtgaagttgccggtatagcctccgaagaagaagatgacattgtcatttttgatggcggaagagcagaaaatgccaagtatgtggttttgatggatccactggatggttcttcaaatattgatgtgaatgtttctgttggcacaattttctcaatttatcgtcgtattacgccatttgggacaccaatcactgaagaagacttcctgcaaccgggtaccaaacaagtcacggcaggctatgtcgtttacggttcctcaaccatgttggtctataccacaggttacggtgtccatgcctttacctacgatccttctctgggtgttttctgtttatcccacgaaaaagttcgctatcccgcaaccggttgcatgtattccatcaacgaagggaattacattaaattccctctgggtgtgaaaaaatacatcaagtattgccaggagcaagacgaagccactaagcgcccatatacctcccgttatattggttcattagttgctgattttcatcgtaacctgttgaagggcggtatttatatttacccaagtaccgccagccaccctcaagggaaactgcgtttgttgtatgagtgcaacccaatggccttcctcgcggagcaagccggtggtaaagccaccgatggggtgaaccgtattctggacatcgtgccagagaaactgcatcaacgcgcaccgttcttcgtgggaacaaaatccatggtggaagatgcggaagggtttatcgctaaattcccagatgaagaagccaagtaa
>YPO0134|2.902466425180026
atgaatgaaccactgagccgcattattgcaagcgaactgcaggcccggccggagcaagttatctccgctatccgcctgcttgatgaaggtaataccgtgccctttatttcacggtatcgtaaggaagttaccggcgggttagatgatatccaactgcgtcagttggaaagccgtctggggtatctgcgtgaattagaagatcgccgccaaaccattcttaaatcaattgaagatcaaggaaaactcaccgaccagctggccggggcgatcaacgccaccctaagtaagaccgagctggaagatctgtatcttccttataaaccgaagcgccgcactcgcggacaaattgccattgaagccgggttagaacccctggcagagcgtttatggcaggatccacaacaagaccctgaacacaccgcgctggcctatgttgatgccgataaaggcgtcgctgatactaaagccgcgttggatggtgctcgctatattttgatggagcggtttgccgaagatgccaccctgctggcgaaagtgcgtcagtatctgtggaaaaacgcccatctggtgtcaaaagtcgtggaaggtaaagagcaggaaggcgctaaattccgcgattacttcgatcaccacgaacctatcgcacaagtcccttctcaccgcgcattggccatgttccgtggccgcaatgagggggtactgcaactggccttggatcctgatccgcaatttgacgaaccgccgcgtgaaagtcagggtgaacagatcattatcaaccatcttgatctgcgcttgaataatgcgccggcagacggctggcgtaaggcggtggtcaactggacctggcgtatcaaggtgctgttgcatctggaaaccgagctgatgagcaccttgcgtgaacgggctgaagatgaggctattaatgtctttgcccgtaatatgcaagatttactgatggccgcgccagcaggtatgcgcgcgaccatgggcctcgatcccggcctgcgtactggcgtgaaagtcgcggtggtggatgcaacaggcaagctggtcgctttcgataccatctacccacacaccggccaggcagcaaaagccgccgccgttgtcgccgccctgtgcatcaaacaccaggttgaactggtggctatcggtaacggtactgcctcacgggaaaccgagcgcttctttgtggagctacagcaacagtacccggccgtcaccgcccaaaaagtcattgtcagtgaggccggtgcctcggtctattcagcctctgaattggcctcgcaagagtttcctgatctggatgtctccatccgtggcgcggtttccattgcccgccgtctgcaagatccgttggctgaactggtaaaaatcgatccgaaatctatcggtgttggtcagtatcagcacgatgtcagccaaagccaattggcgaaaaagctggatgcggtggtggaagactgcgtaaacgccgttggcgtggatttaaacacggcttcggtgccgttactgacacgtgttgccggtttgacgcgcatgatggcacagaacatcgtgaactggcgtgatgagaatggccgcttccgcaaccgtgagcaattactgaaagtcagccgcctcgggccgaaagccttcgaacagtgtgcaggcttcttgcgtattaaccacggcgataaccccttagacgcctcgacagttcacccagaagcctatccggtagttgagcgtattttagcggccaccgagcaggcgttgcaggacttaatgggcaatgccaatgcgctgcgcaaccttaatgctcgcgattttactactgagcgttttggcgtaccaacggtaaccgatattctgcgagagctggaaaagccaggccgtgacccgcgctctgaatttaaaacagccaccttcgcggaaggggtggaaacactgaatgacctgacaccgggcatgatccttgaaggcgcggtcactaacgtgacaaattttggtgcttttgtggatatcggcgttcatcaggatggtttggtgcatatctcttcactggccgataagtttgtcgatgatccacataaagtggtgaaagccggcgatatcgtcaaagtcaaagtgatggaagtggatctgcaacgtaagcgcatcgccctgaccatgcgccttgatgagcagccaggtgaaactcactcccgccgatccaacaatggcacgggtagcgagcgcaccaataatgacaaccgcggggtaaatcgcccacataacgacgcgaaaggtcataatgcgcctaaccgtgctccggccaaagggcgatcagatagcagctcggcgggtaacagcgccatgagcgatgcgctggcggcggcctttaaaaagcgttag
>YPO3161|2.9023751390210495
atgctaaagaaaattcttttcccgctgttggctatttttatactggccggttgtgctaccacgagtaacacgctgaatgtcacgccaaaagtggtattgccaacacaagatccaacactgatgggtgtgactatcagtatcaatggcgcggatcagcgtcaggacgctgcgctggctaaagttaatcgcgatgggcaattagtggtgttaacaccatcacgtgatttgcgcttcctgttacaggaggttctcgaaaaacaaatgacggcccgcggttatatgattggtgctgatggtgcggttgacctacaaattgtggttaaccaattgtatgctgatgtgcaggaaggtaacttgcgctacaacatcactaccaaagccgatatctcaattacggcaacggcgaaaaacggcaacaagcaggtaaaaaactaccgcgcgacctacaatgttcagggagcatttacggcaactaacgaaaaaatcaccgatgctgtaaatagcgtgttaagtgacgtcattgccgatatggcgcaagacactagcgtcagtagtttcatcaaacaaaatgcacgctaa
>YPO0467|2.901621913180575
atgaacaccatcaagttggcgaatcctggcccattgggccttatgggctttgggatgactaccgtcttgctaaacctgcacaacgcaggtttcttcccactgagctctgttattttgagcatgggtattttttacggcggcctggcacaaattctcgcgggtctattggagtataaaaaaggcaacacatttgccgccaccgcatttacctcttatggcgcattctggttaagcttagtcggcctgttgatgctgcctaaaatgggcttggcagatgccactgatgcccagttcttgggtgtgtatttaggtctgtggggtattttcacactgtttatgttcatcggcaccttacccgctaaccgcgcattacagtttgttttcggcagcctgacgatattgtttgctctattggcagtgggtaacttcaccgataatcatactttgttaatgttcgccggttttgaaggcattatctgtggtgccagcgcgatttatttagcaatggcagaagtactgaacgaacagtatggccgtactatattgcctattggtgaaccattgcctattggtgaaccgagccaaaccttagagacccaagctgtaatgtaa
>YPO2017|2.9007120787998417
atgaagtcttctattgttgccaaactggaagcgttacaagagcgccatgaagaagttctggcatatcttggcgatgccagcgttattgccgatcaagaccgtttccgcgcgctatcacgtgaatatgcgcaattgacggatgtcactcgctgttttaaagagtggcgcagcgctcaggatgatatcgaagccgcagaaatgatgctggacgatctcgaaatgcgtgaaatggcacaggaagaattaaaaattgccaaagcgcggagcgaagagctcgagcagcagctacaagtgttgttgttgccaaaagatcctgatgatgaacgtgactgcttcctggaaatccgcgcggggactggcggcgatgaagccgctatttttgccggtgatatgttccgtatgtacagccgttatgccgaaacccgccgctggaaagttgaaatcatgagcgccagcgagggtgagcatggcggttataaagaaattattgccaaaatatctggcgatggcgtcttcggccagttgaagtttgaatccggtggtcaccgggttcagcgtgtacccgaaaccgagtctcaaggccgcatccacacttccgcctgtaccgttgctgtgatgcccgccatcccagaggctgaactgccagaaatcaacgccggtgacttgcgtatagatacgttccgctcgtcaggtgcgggtggtcagcatgttaacaccaccgattcagccatccgtattacacatattcctaccggtatcgtggtggagtgtcaggacgagcgttcgcagcacaaaaacaaagctaaggcaatgtcagtgttaggcgcgcgtattcgtgctgctgaaatgcaaaaacggcaattggcagaggcatcagagcgccgtaacttgttagggaccggtgatcgttctgaccgtaaccgtacttacaacttcccgcaggggcgcgttactgaccatcgtatcaacctgacgctgtatcggcttgatgaagtgatggaaggtaaactggatatgctcatccagcccattgtgcaggaatatcaagctgaccaactgtctgcattgtcagagcaagactaa
>YPO4072|2.899712968073931
atgcaaaagtttgataccaagacctttcagggcctgatcctgacgttacaggactattgggcgcgccaaggctgcaccattgttcaaccactggacatggaagtcggcgcgggtacctcccacccaatgacctgcctgcgcgcaattggcccagagccaatcgctgctgcttatgtacaaccctcacgccgcccgaccgatggtcgctacggtgagaatccaaatcgcctacaacactattatcagttccaggtgatcattaagccttcgccagacaacattcaggagctgtatttaggctcgctgaaagagttaggtctggacccgaccatccacgatattcgtttcgttgaagataactgggagaacccaacactgggtgcttggggtctgggttgggaagtgtggctaaacggtatggaagtcacgcagtttacttacttccagcaagtgggggggttggaatgcaaacccgtcaccggcgagatcacttatggtctggagcgtttggcgatgtacattcagggcgtagacagcgtttatgacctgatatggtgcgacggcccgctggggaccaccacttacggcgatatttatcatcagaatgaagtggagcaatccacctataatttcgaatacgccgatgtcgatttcctgttctcctgctttgagcagtacgagaaagaagcgcagtccctactggcgctggaaaccccactgccgctgcctgcttacgaacgtattctgaaagcgggtcatacgtttaacctgctggacgcccgtaaagccatctcggttaccgagcgccaacgctatattctgcgcatccgtacgctgaccaaagctgtcgccgaggcatattatgcctcccgcgaggcattgggcttccctatgtgcaaaaagaatcagaactaa
>YPO2878|2.8993465930930675
gtggcaaagaacattcaagccatccgtggtatgaacgattacctgccagccgatacggcaatatggcagcgtatcgaaagcatcttgaagcaagtgctaagcggttacggttacagtgaaatccgtatgccgattgtagagcagaccccgttattcaaacgcgctatcggtgaagtgaccgatgtggttgaaaaagagatgtacacctttgatgatcgcaatggcgaaagtctgacactgcgcccggaagggactgcaggctgtgtgcgcgcgggtattgaacatggtctgctgtacaatcaggaacagcgtctgtggtacatcggtccgatgttccgctatgaacgtccgcaaaaaggtcgttatcgtcagttccatcagttgggggccgaagtctttggtctgccagggccagatattgatgccgagctgattttactgacagcccgctggtggcgtgcattaggtatctttgaacatgtgaagttggagctgaactctattggttcgttggctgcccgtgctgactatcgagaagcgctggtggcgttcctggagcaacatgttgaggtattggacgaagattgtaagcgccgtatgtacagcaatccgttgcgggtgttagattccaaaaaccctgatgttcagcagttgcttgatgatgcgccaaaactgtctgattatctggatgaagagtcaaaacaacattttgccgggttgtgtgaacttttagataaggccagcatcccatataccgttaatgagcgtttagttcgtggtttagattattacaaccgtacggtatttgagtgggtaacgcacagcctgggcgcacaaggcacagtctgtgcgggtgggcgttatgatgggttggtcgagcaactcggtggtcgtgcaacaccggccgtgggttttgcgatgggccttgagcgcttggttctgctggtgcaggctgttaatgctgatttccaggtgcctgcgacagttgatgcttatgttatctcctccggtgagggggcgcaaagtgctgcgatgctacttgctgagagcctacgtgatgccttaccaacgctaaaaataatgaccaattacggtggcggtaatgttaagaaacaatttacacgcgctgataagtggggcgctcgtgtcgctttaatgctgggtgaaagcgaagtggccgcgcagcaagtcgttgtaaaagatctgcgaaatggtgaacaagaaacgctggcgcaagcggatgttgctgcgcgtctggctttgatgttgggttaa
>YPO0230|2.8990441539929876
atgaaagttcgtgcttccgtcaagaaattatgtcgtaactgcaaaattgttaagcgtaacggtgtcgttcgcgtgatttgcagtgccgaaccaaagcataaacagcgtcaaggctga
>YPO2628|2.8984170178466284
atgagtattcttggttacttacaaaaagtaggtcgagcgttgatggtccctgtggccacactgcctgcggccgcgatattgatgggtgtaggctactggatagacccagtcggttggggggctgataatgcactggcggcattattcatcaaatctggtgctgcaataatcgaaaacatgtcggtactgttcgcaattggtgttgcttacggtatgtcaaaagataaagacggtgctgcggcactgaccggttttgtcggtttcctggtattaaccacgctgtgttcgccagcagcggtttcgatgatcaaacagattccacttgatcaagtccctgccgcatttggcaaaatcgaaaaccagttcgtgggtattttggtcggtattatctctgctgagctttataaccgtttcagcggcgttgaactgccaaaagcgctctctttcttcagtggtcgtcgtttggttccaatcttgacgtccttcctgatgatcgcagtggcctttatgctgatgtacatatggccactgatttataacgcattagtgaccttcggtgaatacatcaaagatctgggttctgttggtgcgggtatctatgctttcttcaaccgcttactgatccctgttggtctgcatcacgctctgaactcggtgttctggtttgacgtcgctgggattaacgatattcctaacttcctcggcggccaagaatcgatcaataaaggcaccggcattgtcggtatcactggccgttatcaggcaggtttcttcccgattatgatgtttggtttaccgggtgctgcgttggcaatttaccactgcgcacgtccagaaaataaagcaaaagtggcgggtatcatgatggcgggggcatttgcagccttcttcacaggtatcactgagcctcttgaattctccttcatgtttgtggcacctgtgctgtacttcttgcacgccgtgttgaccggtatttccgtattcatcgccgccagcatgcattggatcgcgggctttggtttcagtgccggtttagtggatatggtgctctcttcccgtaacccgttggctacgcaatggtacatgctgatcccacaaggtctgatattctttgtgatttactacttagtattccgtttcactatccagaaattcaacttattgacacctggccgtgagctggcggtggaaggcagtgaagaagatggttacgacgtaaatgttgataaaacgccagcagtgaatgaaagtgaaatcaatagccttgctcgtcgctatattggtgccatcggtggttcagacaacctgacggccattgatgcctgcattacccgcctacgcctgaatgttaaagattcagccttggttaatgacagtgtagccaaacgcttaggggcctctggtgttattcgtctgaataagcaaagtgtacaaattatcgttggtactcgcgcagaactgattgccgcagcaatgcgcacggtgctggcgggtggcccaatccccgcggcaagcagcaatgctgcgcctacgggtgcaagaccgcaggcggtcattaacaccgcgaaaacggcttctttagttctggtttcgccaattaccggtgatgttgtgccattggcgcaggttcctgatgaggcttttgctagcaaagcggtaggtgagggggttgctatccgtcctacagacaaaatagttgtttctcccgctagcggcactattgtgaaaatcttcaatacggatcatgcgttctgcctggaaacggaaaccggtgctgagattgtggttcatatcgggattgataccgtgaagcttaacggccagggctttacccgtttagttgaagaggggacgacagtggttgctggtcagccggtgttagaactggatctggcttatctgaatgccaacgcgcattcaatgatcagcccagttgtcgtcagtaatattgatgactacgcggggatctcgctgttggcgagcggttcagtcgttgccggtcaaagccaattatttgagattcgtggcaaataa
>YPO2765|2.8977696304537353
atgtctgacggctggaatattgctctattaggggcaacgggcgcagtaggtgaagctttgctggagctgttaaatgagcgccagttcccagttggtgaattgtatcctttggcgagcgagcgcagtgccggtgctactgtacgttttaacggtaaaagtatactggttgagaatgtggctgaatttgactggtcccaggctcaactcgccttctttgtcgcaggccgtgaagcatcggcacaatatgcggaagaggctgggaatgccggttgtctggtgatcgacagtagcggcttgttcgctatggaacccgatattcccttggtggtgccgagcgtcaatcctcaggtgctggctgattaccgtaatcgtaatatcgtggcggtagccgatagcctgaccagccagttgctgacggcgattaaaccgctgacagaacaggcggggctgtctcgcctgcatgtgactaacctgatttcagcctcagcacatggcaaagcggcggtggacgatctcgctgggcaaagtgccaagctgctcaatggcattcctgcggaaccgggtatcttccctaagcaattggcgtttaacgttttaccgctgctggccgatgaagagggcagtgtgagcgaagagcgccgtctggttgatcaggtgcgtaaagtattacaggacgaaggcttgccgatcaccgtaagctgcattcagtcaccggtattttatggccatgcgcaagtggttcatctggaggcattgcgcccgatcgctgccgaagaagctcgtagcgaactggaaaattgtgacgatatccaattgtccgaagaagatgattatccaacccaggtcagcgacgcctccggcagcgatgccctgagtattggttgcgttcgcaacgattatggtattcctgaagtgctgcaattctggtcggtggctgacaacattcgttttggtggcgcattgatggcgattcaaacggcagagcgcctgttacaggagcaactatactga
>YPO1300|2.897482709718019
atgaaaacgctactaataattgacagttcgctcgggcaggccagaggccatctcgcgacactgatgctgggtgctgcggcaaaaaaagcaggattgagctgggttgagaaagccgccgacgctgaactggtgattgtcgcggggtcatccgccccggctgacagtacgttgaatggcaaaaaagtctatgtaggggacgtggaaaaagcggttcgcgatcctgacggttttctggcacaggctattgcgcaggcggcaccttatcaggccgcggccacccctgagccaacgtcagtggctggcgctaaacgttctgtcgctggtcctaaacgtattgtagcaattacggcttgtccgactggtgttgcgcatacctttatggcggctgaagccatcgaaagtgaagcaaaaaaacgtggctggtgggtgaaggttgaaacccgtggttccgttggcgcaggcaatgagattacgccagaggaagtggctgctgctgatttagtgattgtggctgctgacatcgaagtggatctgaacaaatttgccggcaaaccgatgtaccgcaccacaaccggtctggcactgaagaagacggtgcaagaattggataaagcactggtcgaggctgatgtttatcagccgaaaaccagtagcagtgtggcgagtaagaaaactgagaccggtggcccttatcgccatctattgacgggtgtgtcttacatgctgccaatggtggttgccggggggctgtgtatcgctctgtcctttgtctttggtattgaagcattcaaagagaaagggacgttggccgccgcattgatgcaaatcggtggtgattctgcatttgctttgatggtgccagtgttagcgggttttattgcattctccattgctgaccgtccaggtctgacgccagggttgattggcggtatgttggctgtcagcacgggggcgggcttccttggtggtattattgccggtttcctggcgggttatgtggcgaaagccatcagcactaaattgcatttgccacaaagtatggaagcgcttaaacctattctgattattccactggttgccagtttgatcgtcggtttaacgatgatttatatcgtcggtacaccggtggcaaaaatcatgacgggcctgacgcattggttggagtccatggggacggcgaatgcggtactgctcggggctatccttggagccatgatgtgtaccgatatgggcggcccagtgaataaagcggcctatgcctttggtgtggcgctgttgagttcttctgtttatgcaccgatggcagccattatggcggcggggatggttccaccgctggcaatgggtctggcaacactgttggcccgtaataagttcgacaaaggggagcaggaagggggtaaagctgcgctggtactggggctgtgctttatttcggaaggggctatcccatttgctgctcgtgatccgatgcgtgtcttgccgtgctgtatcgccggtggtgcattaacgggggcgctgtctatggcgtttggtgcgcaactgatggcaccacacggtggcctgtttgtcctgctgatcccaggggctatccatccagtgctgttatatttggtggcaattgctgcaggtaccctgctcgcgggcggcttgtatgccatgctgaaacgccctgacgcgatggtggcgaaggtcgcgtaa
>YPO3015|2.8969064133044187
atgaaacagaactcagtcaaaaaaaatgcgcgtaacggattgacccacattgcattatttagtgcgctgatactcagtggtgtcactgcctcagccactgagttgctcaatagctcttatgatgtttcccgtgaattattcacggcgctgaatccgggttttcaggcacagtgggaacagcagaaccccggtgacaaactgactatcaaacaatcccatgcgggttcttccaagcaggcattggctatcttacaaggcctgaaagccgatgtggtcacctacaaccagattactgatgtgcaaatccttcatgaccgtggcaatttgatcccagccgattggcaagcccgtttgccgaataacagctcaccgttttactccaccatggcgttcctggtccgcaaaggcaatccaaaaaatatccgcaattgggatgatttggtccgcgaagacgtcaagctggttttccctaatcctaaaacctccggtaatggccgctatacctatctggctgcttggggagcgacccaactggccgatggcggcgatgaggcgaaaacccgcgactggatgaaacgctttttgaaaaatgttgaagtgtttgataccggtggccgtggggcaaccacgacattcgttgaacgtggcttgggtgatgtactgatcagtttcgaatcggaagttaacaatattcgcaaagagtacggcagcgaccaatacgaagttattgtcccgccagtggatattttggctgagttcccggttgcctgggtggataaaaatgtagaaaagaatggcactgaaaaagccgccaaagcttatctcaattatctctatagcccgccagcacagcaggtgatcactcgcttcaattaccgtgtttacgataaagcggcaatggaggcggcgaaatctcaattcccagacaccaaattattccgagttgaagatcaattcggtagctggccacaggtgatgagtacccattttacgactggcggcgtactggataaattgttagcagaagggcatcagtaa
>YPO3569|2.8965215205771604
atggataagtttcgtgtgcaggggcggactcgcctgagcggtgaagtcactatttccggagcgaaaaatgctgcgttaccgatattgtttgcagcattgttagcagaagagccggtagagctacaaaatgtcccaaagctaaaagacattgataccaccattaagttgctcagccagttaggcactaaaattgaacgtaataatggttccgtttttgttgatgccagcgctgttaatgagttttgtgcgccttacgatttagtgaaaacgatgcgtgcctctatttgggcgttggggccactggttgcccgttttggccaaggtcaggtttctttgcctggtggttgtgcgattggcgcacgtccggttgatttgcacatcacgggtctagaacaactgggtgctgaaatcaagctggaagaaggctacgttaaggcctccgttaatggccgcctaaaaggtgctcatatcgtgatggataaagtcagcgtgggtgcgacggtgactatcatgagtgcggcaacactggcggaagggacgaccgtgattgaaaatgcggcccgtgaaccagagattgttgatacggcgaacttcctgaatacgctgggtgctaaaatcagtggtgccggtactgaccgcattaccattgagggggttacccgtttaggggggggcgtataccgtgtgctacctgaccgcatcgaaaccggtactttcctggttgccgcagccatttcaggtggcaaagtggtgtgccgccaaacacgccctgacacgctggatgctgtcttggctaaactgcgcgaagcaggtgctgatattgaagtcggtgatgattggatcagtctggatatgcagggtaaacgccctaaagccattacctttcgtaccgcgccacaccctggcttcccaacggatatgcaggcccaattcagtttattgaatctggtggctgaaggaacgggtgtcatcactgaaaccattttcgaaaatcgttttatgcacgtcccagagcttattcgaatgggcgcacatgcagaaatcgagagcaataccgtgatttgctatggcgttgaacaactttctggtgctcaggttatggcaaccgatttacgtgcttccgccagcctggtattagccggttgtatcgctgaaggcgtaacaatcgttgaccgtatttatcacatcgatcgtggctacgaacgtattgaagataaactgcgggcgctaggtgcgaagattgaacgcgtgaaaggcgagtaa
>YPO0357|2.8963943487010786
atgaatcaagtccctaaacgctccgatgaaccgatcttctggggtctgtttggtgcgggtggcatgtggggtgcaattattgcccctgtgattattctgctggtcgcgattttgttgccattgggtgcattcccaggcgacgcgctgagctacgaacgcattctggcattttgtcagagctttattggccgggtattcctgctgctgatgatcattttgcctttgtggtgcggtttacaccgtattcatcatgcaatgcatgatttgaaaatccacgtcccggcagggaaatgggtattctatggccttgcggcaatcttgagtgtggtcacttttatcggtgtactgacgctgtag
>YPO1046|2.8929279721326746
atggcaaccaatgcaaaacccgtatatcagcgtatcctgcttaagctgagtggcgaagccctgcaaggcgcagaaggtttcggtatcgacgctagcgttttggaccgcatggctcaggaagttaaagagctggttgaattgggcattcaggtcggtgtagtcattggcggtggtaacttattccgcggtgccggtttggcacaggctggaatgaaccgtgtcgtgggcgaccacatgggaatgctggcgactgttatgaatggtctggcaatgcgagatgctttgcaccgtgcctatgtgaacgcccgcctaatgtctgctattccacttaatggcgtttgtgataattacagttgggccgaagcgattagcttgctgcgtcataaccgtgtggttatttttgctgcgggtaccggtaacccattctttacgacggattctgctgcgtgtctacgtggtatagaaattgaagccgatgttgtgttaaaagcaacaaaggttgatggggtttactccgcagatccggtgaaaaatcctgacgcaacattgtacgaacagttaacctatcaggatgttttagaacaagagttgaaagttatggatctggcggccttcactttggcccgtgaccataacctgccaattcgggtcttcaacatgaataaacccggcgctttgcgtcgtgtggtgatgggtgagaatgaagggacattgatcgctaaataa
>YPO0103|2.887300386052991
atgaaatatgatacttccgatctctgtgacatctatcatgaagaggtaaacgtggtagaaccactgttctccaattttggtgggcgcacttcatttggtggcaagattactaccgtaaaatgtttcgaagataacggcttgttgtttgacctgcttgaagagaatggtcttggccgtgtcttggtcgttgatggcggtggttcagtgcgccgtgcattaatcaatgctgagctagccgaattagccttgaaaaacgagtgggaaggcattgttgtttacggtgccgtgcgtcaggtcgatgacttggccgagttggacattggcattcaggcaatggccgcaatacccgtcggggctgctgatgagggtgtgggtgagagcgatatccgtgttaattttggcggtgtaacgttcttctcaggtgaccatctttatgccgataacaccggtattatcttatcggaagatcccctggatattgaataa
>YPO0167|2.8858700643267725
atgtttaaacgtactttagtgaccttcattgccctatgttccctcagcgccgtagcgcctgctgctttagctgccggtgagcctcatgtgttgttaacaacgtcggccgggaatattgagctggagctcaatagccagaaggcacccatttcaacccagaatttcgttgattatgttaacaatggttactataacaacactattttccaccgtgttatccctggctttatgattcaaggcggcggttttaccgcagatttcaaagaaaaaacgcctaaaacaccaatcaaaaatgaagcagataatggcctgcgtaacctacgtggtaccatttcgatggcccgtactgcagataaagacagcgccaccagtcagttcttcttgaacgtggcagacaatgctttccttgaccacggccaacgtgactttggttatgcggtattcggtaaagtcgttaaaggcatggatgtcgtcgaaaaaatttctcaggttcagacagaaaacgtcggcccttatcagaatgtacccgttaaaccgatcactatcctgtcagcaaaagttttaccttaa
>YPO1688|2.8858579690312065
atgaaacagtttccttttgataaacgttacgagattgaagatgcccacggtagcgttgagtattatatcgatggcgatgaatatatccgcaaccaagatgggatccctggctatcgaatcgacggttatgaagtgtacgaacagggtattgagtctaaattagcgggtttccttgaggggaaacacatcacgacgccagatgctgataccctattgacgattctggatgaacaatcgccagtagattaa
>YPO1113|2.8844944434185296
atgcagaacggcgcaatgaaggcctggctggattcctcctatctggcgggcgcgaaccagtcctacatagagcagctctatgaagactttttaactgatcctggttccgttgatgatagttggcgttcaatttttcaacagctaccaacaacgggtgtaaaacctgatcagctccactcccaaacgcgtgagtatttccgtcgcctggcgaaggattccactcgttataactcctctatcaatgatcctgatattgatgccaagcaagttaaggtattgcagttaatcaatgccttccgcttccgtggccatcagcatgccaatcttgacccactcggtttgtggaagcaggagtctgttccagacctcgatccttcctaccataatctgaccgaagctgacttccagaacaccttcaatgtcggttcttttgccatcggcaaagaaacgatgaagctggctgatttgtatgccgcgctgaagcaaacttattgcggttctgtgggtgctgaatatatgcacattaccaacaccgaagaaaaacgctggattcagcagcgtattgaatcggttgttgggaaaccgacattcagtgatgcagagaaacgccgtttcttgagtgaactgaccgccgctgaaggtcttgagcgttatttaggcgcaaaattcccaggcgccaagcgtttctctctggaggggggggattcactggtcaccatgctcaaagagatgatccgtcatgccggtaaaaatggcacacgtgaagtcgtcctggggatggcccaccgtggccgtttgaacgtattgatcaatgtgctgggtaagaaaccagaagacttgtttgatgagtttgctggtaagcataaagaacatctcggtactggtgatgttaagtaccaccaaggcttctcttccgatgtcgaaaccgaaggcggtctggtccacttggcactggcctttaacccatcacatttggaaattgtcagcccggttgttattggttcagtgcgtgcacgtcgcgatcgcctggatgaagcacgcagtaatatggtgctgccaatcactattcatggtgatgcggcgatcaccggccagggcgtggtacaagaaacattgaacatgtcacaggctcgcggctatgaagtgggcggtactgtacgcattgttatcaacaaccagattggtttcacaacctcgaacccactggatgcgcgctcgactcaatactgtactgatattgccaaaatggtacaggcaccgatttttcacgtgaatgctgatgatcctgaagctgtggcatttgttacccgtctggcgttggatttccgtaatacctttaaacgtgacgtgatgatcgatctggtttgttaccgccgtcatggccataacgaagccgatgagccaagtgcaacacagcctgtgatgtatcagaaaattaaaaaacatccgacaccgcgtaaaatctatgctgacaaactgattgagcagaatatcgccagcctggaagatgcgacagaaatggtcaacctatatcgtgatgcattagatcacggtgactgtgtggtggaagagtggcgtccgatgaatttgcagtccttcacttggtcaccgtatttgaaccatgagtgggatgaagcgtatccaagcaaagttgaaatgaaacgcctgcaagagctggcgcgtcggatcagctctgcgccggaagccattgaaatgcaatctcgggttgcgaagatatacagtgatcgcgcgttgatggccagcggtgagaagccatttgactgggggggagcggaaacactggcttacgctacattggtagacgagggcattcctattcgtttatctggcgaagatgcggggcgtggtactttcttccaccgccatgcggtcatccataatcagaaaaatggttctgtttatgtaccactgtcaaatattcacagtggccagggtgatttccaggtttgggactcggtgctgtcagaagaggcagtattggcgttcgaatacggctatgccactgcggagccgcgtaccctgactatctgggaagcacagtttggtgacttcgcaaatggtgctcaggtggttatcgaccaatttattagttctggtgaacagaaatggggtcggatgtgtggcttagtgatgttgctaccacatggctacgaagggcaggggccggaacactcctccgcacgtctggaacgttatttgcagctttgtgctgaacaaaatatgcaggtgtgtattccatcgacccctgcacaggtttatcacatgatccgccgtcaggcattacgtggtatgcgccggcctctgattgttatgtcacctaaatcattactacgccatccattagcgacatcatctctggatgaactggctaatggcagcttcttacccgctattggcgaaattgatgagttggatcctaaaggtatcaaacgtgtcgtgatgtgctcaggcaaagtctactatgacttgctagagcagcgtcgtaaaaatgggcaaacagatgtcgccatcgtgcgtattgaacaactgtatccgttcccacatcaggccgttcaatcggtgttggaacaatatgcccatgtacacgatttcgtctggtgccaggaagagccacttaaccaaggtgcctggtattgtagccagcataacttccgcgaagtgattccatttggtgcttccttgcgctacgcaggtcgtccagcatcagcttcaccggcagttgggtatctttccgtacaccaaaaacaacaacaagctctggttaatgacgcgctgaatgttgaatag
>YPO3729|2.8839357952683895
atgaatattttgataattggtaacggcggtcgtgaacacgctctgggctggaaagccgcccaatctcctttagcggacaaaatttatgttgcaccaggtaatgcgggtacagcactggaaccgaccttagaaaatgttgatatcgccgccactgatattgccggtttactggcctttgctcaaagtcatgatatcggcctgacgattgttggcccagaagcccctttggtgatcggcgtggttgatgcgttccgcgctgctggtttagctatttttggcccgactcaggctgcggctcaattagagggttctaaagccttcaccaaagatttcctggcccgtcacaacattccctctgcggaataccaaaactttacagatgtcgaggccgcattggcctatgtgcgtcaaaaaggtgcgccaatcgttatcaaagccgatggtctggccgccggtaaaggcgtgattgttgcgatgacgcaggaagaagccgaaaccgccgtgaatgatatgttggccggtaacgcttttggtgatgcagggcaccgtatcgtggtggaagagttccttgatggcgaagaagccagctttatcgtgatggttgatggcgaaaatgttttgccaatggcgaccagtcaggatcataagcgagttggcgatggtgataccgggccaaataccggcggaatgggtgcttattccccagcccccgtggtaacagatgatgttcaccaacgggtcatggatcaggttatttggccgaccgtgcgtggtatggcggcggaaggtaatatttacaccggtttcctctatgctggcctgatgatttcagccgatgggcaacccaaagtcattgagttcaactgccgctttggcgatccagaaacgcagccaatcatgttgcgtatgcgctccgatttggtcgaactgtgtttagccggtacacaaggcaaactaaatgaaaaaacctcagactgggatgagcgcccatcactgggggtcgttttagccgctggcggttatccagcagattaccgccagggtgatgttattcatggcttaccacagcaagaagtcaaggatggaaaagtcttccacgcggggaccaagctgaatgggaatcatgaagttgtcaccaatggtggccgcgtcttgtgtgtcactgcactcggtgaaaccgtcgcgcaggcgcaacaatatgcctatcagttagctgaggggatccagtgggaaggggttttctgccgtaaagatattggttatcgagcgattgctcgcggtaagtaa
>YPO2708|2.8817176921124066
atgactgtaaccaatttttccgaactcgatctcgatgaacgtctgattgacgcactgcgcgacaaaggctatgagcgtcctacggctatccaggcttcggcgatcccgccggctatggatgggcgtgacgtattaggttcggctccaacaggtaccggcaaaactgccgcctttttgctgccagccttgcagcatttgctggatttcccccgcaaaaaatccgggccaccgcggatcctgatcctgacgccaacccgtgagttagccatgcaagtggcagaccaagcccgtgaactggcaaagtatactcagttggatatcgccacaataaccggcggcgtggcatatatgaaccatgccgaagtcttcagtgagaatcaggatgttgtcgttgccacgacaggccgcctgctgcaatacatcaaagaagaaaactttgattgtcgtgcggtagagaccctgatcctggatgaagctgaccgtatgctggacatgggttttgcccaagatattgaaaccatctcagccgaaacccgctggcgtaagcaaacactgctgttctctgccactcttgaaggtgaagccatccgcgaatttgcggagcgcattctcaatgagccagtagaacttgaggccgatccatcgcgccgcgaacgcaaaaaaattcagcaatggtactaccgggctgacgacatcaagcataagacagcgttactttgtcatctgctgaaacagcccgatgtctcgaagtccatcatttttgttcgtacccgcgagcgtgtccatgagttagtcagttggctacgtgaggcgggcattaatgcctggttccttgaaggcgaaatggtacaagctaaacgtaccgaagcggtcattcgcttgggtgatggccgggtaaatgtgctggttgccaccgatattgcctcacgcgggttggatattgatgatatcagccatgtattcaactttgatatgccacgcaccgccgatgtttatttacatcgtattggccgtactggccgtgctggccgcaaaggcgtcgccatttccttggttgaagctcatgatcatatcttgttaggcaaaattggccgttatcttaacgaaccactgaaaccacgcgttattgatgagttgcgcccaacgagcaaggcaccaagtgaaaaagcgacgggtaaaccctctaaaaaggttttagcgaagcgtaaagaacaaaaagaatccagcaaagagaaagtaaaggttaaggttcgtcatcgtgatgccaaaaacgttggtaagcggcgtacaccaaaagcaaaacctgataccaagagtgctggttag
>YPO2889|2.8775438002912255
atgacaacagaaataatgcaaatatccctgtctcacaacccggcagatgcccgctggggtgagaaagccctgatcagcactaatgatcaaggggtgactatccacttgacgagtcacgatcaactgggggggatccaacgtgcagcccgcaaaattgacggtcagggcattaaacaagtcaaactggctggtgaaggctggggcctggaacaaagctgggccttttggcaaggcttccgtgggccaaaaggtcagcgcagcgtggtgtgggcagagctgccagcgaatgaaaaaacagagctggaacagcgtttaaaaatcatcgattgggtacgcgataccatcaacgcacctgcggaagatttagggccagaacaactggcgaaaaatgcgattgatttgctgtgtgcggtctcctgtgatgcggtcagctaccgtattaccaaaggcgaagatctccgtgaacagaactatgccgggatttacaccgtgggccgtggttctgatcgtgcgccggtattgttggcgttggactacaacccaaccggcaacccagatgcgccagtcatggcctgtctggtggggaaaggcattacctttgattccggcggctatagcttaaagcagagcgcctttatggattcgatgaagtccgatatgggcggtgcggcaaccttgaccggtgcattggcgttggcagccgcacgtgggctgaaagagcgcgtgaagttgtatctgtgttgtgccgataacatggtcagtggcaatgcctttaagctgggcgatattattcgctatcgtaatggcaaaacggtcgaaatcatgaataccgatgctgaagggcgcttggtcttggcggatggtctgatcgatgcctccgagcaaaatgcgccgttgattatcgacgcagccaccttaaccggcgcggccaaaactgccttgggtaacgattaccatgccctgttcagctttgatgatgaactggcacaagcgctactcaacagtgcgcacagtgagcacgagcttttctggcgtctgccactggccgaattccatcgcagccagttgccatctaactttgctgagttaaataacgtggccggtggggcctacagcgcaggggccagcaccgccgccgctttcctgtcgcattttgtgaaaaattatcagcagggctggttacacattgattgctcggcgacatatcgcaaaagcgccgttgatcaatggtctgccggagcgactggcttgggtgtccgcaccgttgccaacttattgttagcgcaagcaaaacagtaa
>YPO1864|2.8765036824381225
atgagtaatccagactttacgacttctgctgatccacaaattttagccaatgaagtcgcatgcttgaaagcaaccctgactctgttactgaaagcgatcggccaagccgatgctgggaaagtaatcttaaatattgagcgttctatcgccggtatagaagacgctgctcaagctgaagtcttcacaaatacacttgctcaaattaagaacggctaccgccaataa
>YPO1546|2.87369784319522
atgagccagaaatttctttttattgaccgcgacggcaccatcattgccgagccaccaactgattatcaggttgaccggttggataaactggcgctggagcctgatgtcattcccgcattactggcgttgcaaaaagcagactacaaactggtgatgatcactaatcaggatggcctcggcaccagcagtttcccgcaggaaaccttcgatccgccacataacctgatgatgcaaatcctgacgtctcaggggatcaattttgaacagatactgatttgcccacatctgccagaggataactgcacctgtcgcaaaccgaaaaccgcgctggtagaaagctatctggcagatggcgtgatgaacagcaccaatagctatgtcatcggtgaccgtgaaactgacctacaactggccgagaacatgggcatcagcgggttacgttatcagcgtgatggcttgaactggacgcaaattgccaaacaactgacccagcgcgaccgccacgcctatgttaatcgcgtgaccaaagaaaccgccattgacgttaatgtttggctggatcgcgaagggggaagcaaaattaaaaccggcgtgggcttcttcgaccatatgctggatcaaatcgccacccacggcggttttcgcatggatattcaggtcagcggcgatctgtatatcgatgatcaccacacagtggaagataccgcgctggcactgggcgaagcgatcaacatcgcactgggtgacaaacggggtattggccgctttggttttgtattgccgatggatgagtgcctggcacgctgtgccttggatatttctggtcgcccgcatttggaatacaaagctgaatttaactaccagcgtgtcggcgatctaagcaccgagatggtcgagcacttcttccgctccctttcgtatgccatggcctgtaccttgcacctgaaaaccaaaggtcgcaacgatcatcaccgagtagaaagcctgtttaaagtatttggtcgtaccttgcgtcaagccattcgcgttgaaggcaataccctgccaagttcaaaaggagtgctgtaa
>YPO3861|2.8731111803056493
atgaaaggcataattctggctggtggttcaggttcccgattacaccccatcacccgtggcgtctctaagcagttgcttcccatctacgataaacccatgatctattacccgctgtcagtattgatgctggcagggatccgtgacgtgttgattatctcaaccccggaagacttaccatcgtttcagcgtttgttgggcaacggtgatgagtttggtattaatctgagttatgccgcgcagcctagcccagacgggctggcacaggcatttatcattggtgaagcgtttattgataatgagccatgctgtttggtgctcggtgataatatctacttcggccaaggctttagtccaaaactgaaagctgtcgccgcgcgtcagcagggcgcgactgttttcggctatcaggtgatggatccagagcgctttggcgtagtggagtttgatgacaacttccgcgcgttgtctattgaagaaaaaccgagccagccaaaatcaaattgggcggtgaccgggctctatttctacgataaccaagtggttgattttgccaagcaggttaaaccttctgctcgcggtgaactggaaattaccagcattaatcaaatgtatctggatcgcggtgagttaacggttgagctgctagggcgcggttttgcttggctggataccggcacccatgacagcctgatcgaagccagtacttttgttcaaacggttgaaaaacgccaaggttttaaaattgcttgtttggaagagattgcctggcgtaacggttggttggatgatgatggcgtaaaacgtgcggcaaccgcgctggcgaaaaccggttatggcaaatatctgttggatctattacatgcccgtccacgccagtattga
>YPO3269|2.8722666596757236
[truncated: 3,569,329 more chars]
