# Supplementary material for: Bioinformatic Assessment of Factors Affecting the Correlation between Protein Abundance and Elongation Efficiency in Prokaryotes
Source: Int J Mol Sci. 2022 Oct 9;23(19):11996. doi: 10.3390/ijms231911996 (PMC9570070; doi:10.3390/ijms231911996)
Supplement: Supplementary file 1 [file ijms-23-11996-s001.zip › EloE/output_folder/Yersinia_pestis_CO92_214092/yersinia pestis co92_number_eei.txt]

number	single	first	middle	last	EEI1
1	1	0	0	0	1.8385370931110203
2	1	0	0	0	1.9851127675230615
3	1	0	0	0	2.586829756041228
4	0	1	0	0	1.7241481153351503
5	0	0	0	1	1.8689950581729589
6	1	0	0	0	1.7666294797266215
7	1	0	0	0	1.828710572784183
8	1	0	0	0	2.633571119488908
9	1	0	0	0	1.667666328381495
10	1	0	0	0	2.001793224523896
11	1	0	0	0	2.563918431687009
12	0	1	0	0	1.4947937847265735
13	0	0	0	1	1.391658307557666
14	1	0	0	0	2.8412561661124474
15	0	1	0	0	1.7629133175267435
16	0	0	0	1	2.7969574513199302
17	1	0	0	0	2.378231754039229
18	1	0	0	0	1.2554599016677284
19	1	0	0	0	2.325121954268728
20	1	0	0	0	2.957839990181957
21	1	0	0	0	2.0487011233691423
22	0	1	0	0	1.9985445852280745
23	0	0	0	1	1.8339856593238217
24	1	0	0	0	3.873019728867801
25	1	0	0	0	1.5622376482833522
26	1	0	0	0	4.16923942222522
27	1	0	0	0	1.9730187962812964
28	0	1	0	0	1.6430045322341305
29	0	0	0	1	1.8391793937518057
30	0	1	0	0	1.9112081818459112
31	0	0	0	1	1.6779709217658931
32	1	0	0	0	1.7682810550947845
33	1	0	0	0	1.9083205214043786
34	1	0	0	0	2.265892793978976
35	1	0	0	0	2.0126396822260015
36	0	1	0	0	1.9187462422103043
37	0	0	1	0	1.86913178184511
38	0	0	1	0	2.333174733031053
39	0	0	0	1	4.626789791130303
40	1	0	0	0	2.528484809470582
41	1	0	0	0	1.5488877548804751
42	1	0	0	0	2.2965959866750016
43	1	0	0	0	2.7467674629275494
44	1	0	0	0	3.0317551350355205
45	1	0	0	0	2.5489870881191083
46	1	0	0	0	1.792750302466481
47	0	1	0	0	2.316909230813195
48	0	0	0	1	1.881222210238794
49	1	0	0	0	1.6997071101788779
50	0	1	0	0	3.3482000396750737
51	0	0	0	1	4.393482471552358
52	1	0	0	0	1.7733726154446428
53	0	1	0	0	2.1308453880295337
54	0	0	1	0	1.9165399800794034
55	0	0	0	1	2.108018471665326
56	0	1	0	0	1.8723458269298927
57	0	0	1	0	2.216303984516384
58	0	0	0	1	2.940162952751789
59	0	1	0	0	2.4163176259101453
60	0	0	0	1	2.565998188935
62	0	1	0	0	2.318237967293985
63	0	0	0	1	3.4164624879990937
64	1	0	0	0	3.1933718321609357
65	1	0	0	0	2.0684932226080206
66	0	1	0	0	4.0809501739422736
67	0	0	0	1	2.2778577173040335
68	1	0	0	0	1.1470442728567627
69	1	0	0	0	2.605545297326569
70	1	0	0	0	2.0345295030690473
71	1	0	0	0	1.6212657527283372
72	0	1	0	0	1.82240683877015
73	0	0	0	1	2.4881185661330965
74	1	0	0	0	3.474447573872286
75	1	0	0	0	1.9540218225164385
76	1	0	0	0	2.1177048511273853
77	1	0	0	0	3.448183415492245
78	1	0	0	0	2.7316410260467534
79	1	0	0	0	1.9844554414306954
80	1	0	0	0	1.8704859801457934
81	0	1	0	0	1.8976668097732097
82	0	0	0	1	1.9361382283055386
83	1	0	0	0	1.5755105086518746
84	1	0	0	0	4.243267429724154
85	1	0	0	0	2.006046447757748
86	1	0	0	0	1.6446783348591298
87	1	0	0	0	2.4716039592733594
90	0	1	0	0	2.4807169252695727
91	0	0	0	1	1.4914113416124664
92	1	0	0	0	3.908541088120718
93	1	0	0	0	1.2699487934243912
95	0	0	1	0	1.9112081818459112
96	0	0	0	1	1.6833081285314295
97	1	0	0	0	1.638046167572313
98	1	0	0	0	3.9027922011122826
99	1	0	0	0	1.4117314065235484
100	1	0	0	0	1.781657669421447
101	1	0	0	0	2.887300386052991
102	1	0	0	0	1.9624262403908501
103	1	0	0	0	3.6060203811710596
104	1	0	0	0	3.079380123303474
105	1	0	0	0	2.0214189056371232
106	1	0	0	0	2.2055134300654826
107	1	0	0	0	1.9173023733093215
108	1	0	0	0	3.744100654921367
109	1	0	0	0	2.4598304434016423
110	1	0	0	0	1.1009597443877144
111	1	0	0	0	2.842253568618844
113	0	0	0	1	2.416536056008947
114	1	0	0	0	2.2127752990077663
115	1	0	0	0	1.48482544283847
116	1	0	0	0	1.5387385129890636
117	0	1	0	0	2.3494504027473972
118	0	0	1	0	1.860161825264818
119	0	0	0	1	2.1293512993297643
120	1	0	0	0	2.12379451478554
122	0	0	0	1	2.1680354954395726
123	1	0	0	0	2.522025313464502
124	1	0	0	0	1.2627942168933821
125	1	0	0	0	1.780509281354436
126	1	0	0	0	3.1100741053541596
127	0	1	0	0	1.6215635637836496
128	0	0	0	1	2.095183800829568
129	1	0	0	0	1.5375138749503283
130	1	0	0	0	2.902466425180026
131	1	0	0	0	1.8838754078398643
132	0	1	0	0	3.0285656624346866
133	0	0	0	1	1.9315955611168865
134	1	0	0	0	2.850981699534
135	1	0	0	0	2.9834893612029236
136	0	1	0	0	1.9868933221622884
137	0	0	0	1	1.9415264532625456
138	1	0	0	0	1.8554185260633245
139	1	0	0	0	1.4876788225734936
140	1	0	0	0	2.40641346052417
141	1	0	0	0	2.314112723155897
142	0	1	0	0	1.5703199567915382
143	0	0	1	0	1.8647148139257959
144	0	0	1	0	1.7111520082703549
145	0	0	0	1	1.3560417028213527
146	1	0	0	0	2.0318589637758038
147	1	0	0	0	3.3384936538806356
148	1	0	0	0	2.3301693568858153
149	1	0	0	0	2.2636110507707667
150	1	0	0	0	1.973746266880666
151	0	1	0	0	2.9319685198330467
152	0	0	1	0	2.2657743862077435
153	0	0	0	1	2.9094777641820846
154	1	0	0	0	2.0248636176004444
155	1	0	0	0	2.3387514667451232
156	0	1	0	0	2.00329347078171
157	0	0	0	1	2.5272004930980936
158	1	0	0	0	1.8199796020561005
159	1	0	0	0	2.2355201169315144
160	1	0	0	0	2.022253898942656
161	1	0	0	0	1.8562323698713554
162	1	0	0	0	2.2545222383109116
163	1	0	0	0	2.8858700643267725
164	1	0	0	0	2.320640672530483
165	1	0	0	0	2.261687480369978
167	0	0	1	0	1.6779709217658931
169	1	0	0	0	1.6616152550364836
170	1	0	0	0	2.1155887445462565
171	1	0	0	0	2.1178848634937077
172	1	0	0	0	1.5905537980847124
173	1	0	0	0	2.3071977903871863
174	0	1	0	0	2.8147128428245867
175	0	0	0	1	1.612189501495035
176	1	0	0	0	2.4644724849635877
177	0	1	0	0	2.466249357148935
178	0	0	1	0	1.8493778338279039
179	0	0	1	0	1.8441891627602596
180	0	0	0	1	1.813249510782146
181	1	0	0	0	1.6823382857986442
182	1	0	0	0	1.8610628922086647
184	0	1	0	0	1.7619192477173025
185	0	0	1	0	2.143005790601474
186	0	0	0	1	2.0748290165199696
187	1	0	0	0	3.4511872897498765
188	1	0	0	0	1.7381885740680003
189	1	0	0	0	4.252758360663143
190	0	1	0	0	2.065336972144489
191	0	0	1	0	2.1035325388564656
192	0	0	1	0	2.144846407379134
193	0	0	0	1	1.9202062332011074
194	1	0	0	0	3.6284174604333073
195	1	0	0	0	5.19741089554076
196	1	0	0	0	5.0811550675228085
197	1	0	0	0	6.408326273194904
198	1	0	0	0	1.2554599016677284
199	1	0	0	0	1.5662912331474668
200	1	0	0	0	2.0849078323045074
201	0	1	0	0	4.461610779372516
202	0	0	1	0	4.358144506418064
203	0	0	1	0	5.217487374585979
204	0	0	1	0	5.413965768419379
205	0	0	1	0	4.762594495458808
206	0	0	1	0	2.681414776654213
207	0	0	1	0	4.427809052563334
208	0	0	1	0	4.6803826502737715
209	0	0	1	0	3.3287868160461818
210	0	0	1	0	4.457880911568371
211	0	0	0	1	3.43258553971026
212	0	1	0	0	3.8878777967175555
213	0	0	1	0	4.23785396065295
214	0	0	1	0	3.9029885678025846
215	0	0	1	0	3.3479181189135265
216	0	0	1	0	4.955911057751716
217	0	0	1	0	3.673585962001509
218	0	0	1	0	3.9276359278797304
219	0	0	1	0	5.198341844143089
220	0	0	1	0	4.353628384340621
221	0	0	1	0	4.368896326584435
222	0	0	1	0	2.3000508036336407
223	0	0	0	1	2.8990441539929876
224	0	1	0	0	4.209111336748899
225	0	0	1	0	3.4168114264052227
226	0	0	1	0	4.072484624140084
227	0	0	1	0	3.1112852945161875
228	0	0	0	1	4.061199931239443
229	1	0	0	0	1.4412999212306876
230	1	0	0	0	1.593826492810598
231	1	0	0	0	1.971242311778942
232	1	0	0	0	1.8635062606503965
233	1	0	0	0	1.9934415445513218
234	0	1	0	0	1.9559761637922863
235	0	0	0	1	2.1575610688852915
236	0	1	0	0	1.4872889811553305
237	0	0	1	0	2.3131199008866603
238	0	0	1	0	1.506368054463871
239	0	0	1	0	1.3854334996544952
240	0	0	0	1	1.6472095314111077
242	0	1	0	0	1.9112081818459112
243	0	0	0	1	1.6779709217658931
245	0	1	0	0	2.111404161485059
246	0	0	0	1	2.511183512408788
247	1	0	0	0	2.289069141222366
248	1	0	0	0	2.4101003919943205
249	0	1	0	0	1.6491383113170097
250	0	0	0	1	1.6972423872054727
251	0	1	0	0	1.619906262367601
252	0	0	1	0	1.6483375001047895
253	0	0	0	1	1.3393466813133248
254	0	1	0	0	1.5988216055761324
255	0	0	1	0	1.4877216631494794
256	0	0	0	1	1.9444681143746878
257	0	1	0	0	2.777198123522252
258	0	0	0	1	1.7615088794798506
259	0	1	0	0	1.5229649058345187
260	0	0	1	0	2.204775000572799
261	0	0	1	0	1.8529808323407158
262	0	0	1	0	1.7519196240596966
263	0	0	0	1	1.0725959723039709
264	0	1	0	0	1.5576157366777197
265	0	0	0	1	1.8077795264382581
266	0	1	0	0	2.3026764817819996
267	0	0	1	0	1.7431994838624216
268	0	0	1	0	1.7275781647302464
269	0	0	0	1	2.0660015026678784
270	0	1	0	0	2.2127017569561596
271	0	0	0	1	2.5688420517822976
272	1	0	0	0	1.779026743216681
273	1	0	0	0	1.8925421519181307
274	1	0	0	0	1.6461070134058802
275	0	1	0	0	2.1496889634552243
276	0	0	1	0	1.8832979803493257
277	0	0	1	0	2.4903313553097304
278	0	0	0	1	3.0432635338747143
279	1	0	0	0	2.4646348182080757
280	0	1	0	0	2.0169196653404753
281	0	0	1	0	1.9081997696383357
282	0	0	0	1	1.8356425292343783
283	1	0	0	0	1.5210559922088587
284	1	0	0	0	1.5667787434069882
285	0	1	0	0	2.252624454856505
286	0	0	1	0	2.000310924253506
287	0	0	1	0	1.8570915433584676
288	0	0	1	0	1.9477209469641321
289	0	0	0	1	2.257602177861298
290	1	0	0	0	2.6965442110031383
291	0	1	0	0	2.2594963761240776
292	0	0	1	0	3.5775035739900227
293	0	0	0	1	2.606645013180329
294	1	0	0	0	3.942808986113315
295	1	0	0	0	4.015070385352909
296	1	0	0	0	1.2554599016677284
297	1	0	0	0	2.3320077160730253
298	1	0	0	0	1.7192555160292518
299	0	1	0	0	1.959540903857526
300	0	0	0	1	2.167023694382195
301	1	0	0	0	1.365863085167
302	1	0	0	0	1.1340617657603764
303	1	0	0	0	1.801154262818019
304	1	0	0	0	2.003540571504284
305	1	0	0	0	1.5159415148185234
306	1	0	0	0	1.9508144791545385
307	1	0	0	0	2.0876723067567453
308	1	0	0	0	1.6588914093608766
309	1	0	0	0	2.514088182619475
310	1	0	0	0	2.014036979351993
311	1	0	0	0	2.224076426397136
312	1	0	0	0	1.85269593024468
313	1	0	0	0	1.9599449377400016
314	1	0	0	0	2.766964024626456
315	1	0	0	0	2.1797800623139114
316	1	0	0	0	2.128170550808188
317	1	0	0	0	1.4244728672120228
318	1	0	0	0	2.3490778696813823
319	1	0	0	0	3.1943440163567765
320	0	1	0	0	2.3182580267237087
321	0	0	0	1	2.09233391827754
322	0	1	0	0	2.2330308129252536
323	0	0	1	0	2.2145626836029004
324	0	0	0	1	1.8275119573262326
325	1	0	0	0	2.4017052541897295
326	1	0	0	0	1.961506671817242
327	1	0	0	0	1.6597330231914251
328	1	0	0	0	1.8616202907374484
329	1	0	0	0	1.3138390732278078
330	1	0	0	0	1.5838439281825794
331	0	1	0	0	1.7107697860422038
332	0	0	0	1	1.619124653335288
333	1	0	0	0	2.13778052242624
334	0	1	0	0	1.9627219836987229
335	0	0	1	0	1.5863715905643068
336	0	0	0	1	2.012036218284779
337	0	1	0	0	2.027135931587166
338	0	0	0	1	1.830162994779156
339	1	0	0	0	2.680757559322319
340	1	0	0	0	3.0044299191363444
341	1	0	0	0	2.5148619873390246
342	1	0	0	0	6.3410962094820205
343	1	0	0	0	7.482925306231688
344	1	0	0	0	2.035647017081281
345	1	0	0	0	1.7010786693238693
346	1	0	0	0	3.908826426957936
347	1	0	0	0	1.9294403132063231
348	1	0	0	0	1.2554599016677284
349	0	1	0	0	2.8963943487010786
350	0	0	1	0	2.4763245712550304
351	0	0	1	0	2.634051742118228
352	0	0	0	1	2.670978181405118
353	1	0	0	0	1.3208667848856923
354	1	0	0	0	2.3252741242416595
355	0	1	0	0	1.957118980512434
356	0	0	0	1	2.1820007936880526
357	1	0	0	0	2.299862167233812
358	1	0	0	0	2.313374405100692
359	1	0	0	0	1.6481771107647223
360	0	1	0	0	1.918708002633543
361	0	0	0	1	2.262970647885274
362	0	1	0	0	1.9251923059181482
363	0	0	1	0	1.948269715431535
364	0	0	0	1	1.7240909601799714
365	1	0	0	0	2.7519834678984476
366	1	0	0	0	2.172132000783728
367	0	1	0	0	3.376662661552823
368	0	0	0	1	2.9445240433184154
369	1	0	0	0	1.9913242670308688
370	1	0	0	0	4.005702281371346
371	1	0	0	0	1.9388547047492877
372	1	0	0	0	2.3650223158305868
373	1	0	0	0	2.2946287852120166
374	1	0	0	0	1.6257257183910936
375	1	0	0	0	1.5713997097838819
376	0	1	0	0	1.9112081818459112
377	0	0	0	1	1.6779709217658931
378	0	1	0	0	2.116536871398507
379	0	0	0	1	1.7909647828846225
380	1	0	0	0	1.6208813401693842
381	0	1	0	0	1.2423954741668788
382	0	0	0	1	1.4515977676171188
383	1	0	0	0	1.5169199654440486
384	1	0	0	0	1.371176415010075
385	1	0	0	0	1.8428071811789273
386	1	0	0	0	1.8289099690472075
387	0	1	0	0	1.839621195709101
388	0	0	0	1	1.543152499586756
389	0	1	0	0	1.7150794854980507
390	0	0	0	1	2.2770620845787017
391	0	1	0	0	1.5350812142035701
392	0	0	0	1	1.4807541007993457
393	1	0	0	0	1.89572904137213
394	1	0	0	0	2.8446148184316358
395	1	0	0	0	2.4169401252664517
396	1	0	0	0	1.8785670682137685
397	1	0	0	0	2.323846700349781
398	1	0	0	0	2.217479920107755
399	1	0	0	0	2.3820829322384762
400	1	0	0	0	2.668966504956671
401	0	1	0	0	1.8055744875197435
402	0	0	1	0	2.621953789907982
403	0	0	0	1	2.11082302033398
404	1	0	0	0	1.6597570150769798
406	1	0	0	0	1.8653212593530948
407	1	0	0	0	1.9217422514935003
408	1	0	0	0	2.007080665399849
409	0	1	0	0	1.6640832229028162
410	0	0	0	1	1.3780198748253654
411	0	1	0	0	2.2032189559349167
412	0	0	0	1	2.362006180247946
413	1	0	0	0	1.8326119621187291
414	1	0	0	0	1.2813209431460646
415	1	0	0	0	2.2032094100714
416	1	0	0	0	1.8299666787428686
417	1	0	0	0	1.7287389560245499
418	1	0	0	0	2.173185159002042
419	0	1	0	0	1.7016133894716154
420	0	0	0	1	2.336371786987987
421	1	0	0	0	2.9641345924525613
422	1	0	0	0	3.223935151986811
423	1	0	0	0	2.052734227301667
424	0	1	0	0	1.7099849166584382
425	0	0	0	1	2.044228408948648
426	1	0	0	0	2.5071193632013338
427	1	0	0	0	3.2029367056699702
429	1	0	0	0	3.26650553329043
430	1	0	0	0	3.35549580093905
431	1	0	0	0	2.2699672419982666
432	1	0	0	0	2.336961375588079
433	1	0	0	0	2.227549298572848
434	1	0	0	0	2.15345453653394
435	1	0	0	0	1.6993921517581863
437	0	1	0	0	2.0442530815352287
438	0	0	1	0	1.8771096155075184
439	0	0	0	1	1.7639398289444856
440	1	0	0	0	2.688462837160207
441	1	0	0	0	2.0735894366314502
442	1	0	0	0	2.279617420484632
443	1	0	0	0	1.9123656760975347
444	1	0	0	0	1.9802932147924477
445	1	0	0	0	1.627723811999953
446	1	0	0	0	1.9809245015896453
447	1	0	0	0	2.9911865842785126
448	0	1	0	0	2.441012863042863
449	0	0	1	0	2.098225807399406
450	0	0	0	1	2.6526471976942534
451	1	0	0	0	2.3040480545069024
452	1	0	0	0	4.274497225457805
453	1	0	0	0	1.8315956373415094
454	1	0	0	0	2.2093692382356838
455	1	0	0	0	1.6159071104627722
456	1	0	0	0	2.901621913180575
457	1	0	0	0	6.324375590028724
458	1	0	0	0	2.6653759364204204
459	1	0	0	0	2.010434177249608
460	1	0	0	0	1.8825293626821495
461	0	1	0	0	4.446039447798959
462	0	0	0	1	1.506466883606382
463	0	1	0	0	1.9647358118354499
464	0	0	1	0	2.965920438798394
465	0	0	0	1	2.1646448569613628
466	0	1	0	0	2.6460535664853584
467	0	0	1	0	2.470994971585688
468	0	0	0	1	1.723258689908389
469	1	0	0	0	1.2554599016677284
470	1	0	0	0	2.6508546087855285
471	0	1	0	0	2.5907595375662487
472	0	0	0	1	3.457496818368181
473	1	0	0	0	1.7863090926779088
474	0	1	0	0	2.0995321516392815
475	0	0	0	1	2.1478207656246564
476	1	0	0	0	2.5683959827797924
477	1	0	0	0	1.2554599016677284
478	1	0	0	0	1.5769838770945122
479	1	0	0	0	1.6624783151643343
480	0	1	0	0	1.931878230429226
481	0	0	1	0	2.1952281224226264
482	0	0	1	0	2.138319738139731
483	0	0	1	0	2.062187237249288
484	0	0	0	1	2.697148337376631
485	1	0	0	0	2.1906671096953305
486	1	0	0	0	1.8769661345221698
487	1	0	0	0	1.7710777946318064
488	1	0	0	0	1.4882256802981124
489	0	1	0	0	1.6812824487375364
490	0	0	1	0	2.0363800478769165
491	0	0	0	1	2.0791665548689457
492	1	0	0	0	2.6598797525708084
493	0	1	0	0	1.5949597733463508
494	0	0	1	0	1.8791135938790096
495	0	0	1	0	1.6697561847876736
496	0	0	0	1	2.004236805221246
497	0	1	0	0	1.9108118790988022
498	0	0	1	0	2.160550178694847
499	0	0	1	0	1.948655951308055
500	0	0	1	0	1.5684374512874835
501	0	0	1	0	1.6516910049861362
502	0	0	1	0	1.4731465698688093
503	0	0	0	1	1.6419884406092815
504	0	1	0	0	1.7659413798738934
505	0	0	0	1	1.9947397219529912
506	0	1	0	0	1.9244956434866356
507	0	0	0	1	1.9160190352043907
508	1	0	0	0	2.5445133280107908
509	1	0	0	0	1.935600102797979
510	1	0	0	0	1.7541237180861207
511	0	1	0	0	1.7864764556102497
512	0	0	1	0	2.115152648780273
513	0	0	0	1	2.8027748415550118
514	1	0	0	0	1.487969303368162
515	1	0	0	0	1.7062911601601973
516	1	0	0	0	1.650336062685652
518	0	1	0	0	1.9112081818459112
519	0	0	0	1	1.6779709217658931
520	0	1	0	0	3.1054059674997347
521	0	0	1	0	2.8426333059076785
522	0	0	1	0	2.8712445825982362
523	0	0	0	1	2.988846064768653
524	1	0	0	0	1.2554599016677284
525	1	0	0	0	1.9146892601766887
526	0	1	0	0	1.3134303073084606
527	0	0	1	0	2.0023210476998976
528	0	0	0	1	2.21094830692583
529	0	1	0	0	2.4824413353392707
530	0	0	0	1	2.6159106282501865
531	1	0	0	0	1.2699487934243912
532	1	0	0	0	1.385681226418567
533	1	0	0	0	2.182850571728767
534	1	0	0	0	1.6068570452379347
535	0	1	0	0	1.8200523129008739
536	0	0	1	0	2.446635728081396
537	0	0	0	1	2.406791586272512
538	0	1	0	0	2.075521900401252
539	0	0	1	0	2.562428114992439
540	0	0	1	0	2.3714385294959603
541	0	0	1	0	2.6389596174110026
542	0	0	1	0	2.5084645377965495
543	0	0	1	0	2.1131325559809815
544	0	0	0	1	1.9479051339670648
545	0	1	0	0	2.6345430562358416
546	0	0	1	0	2.769264535773695
547	0	0	1	0	1.6372654288101913
548	0	0	0	1	2.0678029352044183
549	1	0	0	0	4.375592683847503
550	1	0	0	0	2.510749305896606
551	1	0	0	0	1.6439913448070915
552	1	0	0	0	1.8189276218668968
553	1	0	0	0	3.5602459567165714
554	1	0	0	0	1.8921387046633003
555	0	1	0	0	1.9112081818459112
556	0	0	0	1	1.6779709217658931
557	1	0	0	0	3.435832171503281
558	0	1	0	0	1.7666815519643126
559	0	0	1	0	2.499264507152207
560	0	0	1	0	3.6519106772793672
561	0	0	1	0	1.7072743889633415
562	0	0	0	1	2.1071000246032816
563	0	1	0	0	1.663878573055374
564	0	0	0	1	2.0780164854583285
565	1	0	0	0	1.8177439323467826
566	1	0	0	0	2.446316650838046
567	1	0	0	0	2.3815230819170132
568	1	0	0	0	1.2993582782314752
569	1	0	0	0	2.7403134153912276
570	0	1	0	0	3.031592392622414
571	0	0	0	1	2.5646258290427872
572	1	0	0	0	1.776834725214704
573	1	0	0	0	1.2554599016677284
574	1	0	0	0	2.5656870842226787
575	1	0	0	0	1.9358257386563886
576	1	0	0	0	2.180633404547416
577	1	0	0	0	1.9716876849681664
578	1	0	0	0	2.522294827763929
579	1	0	0	0	2.1429436284245873
580	1	0	0	0	1.6646141060149378
581	1	0	0	0	1.5029780673643856
582	0	1	0	0	1.689994621050796
583	0	0	0	1	1.8360181286113777
584	1	0	0	0	1.8173838773196132
585	0	1	0	0	1.9628989802727554
586	0	0	1	0	2.4046915243778764
587	0	0	0	1	1.993275174030229
588	1	0	0	0	2.0072474137584866
589	0	1	0	0	2.115474816956965
590	0	0	0	1	1.5913080317707107
591	1	0	0	0	2.16203859427831
592	1	0	0	0	1.4231564396986913
593	1	0	0	0	2.2998476326981
594	1	0	0	0	2.207755216558773
595	1	0	0	0	2.2669589986627
596	1	0	0	0	1.991675273920158
597	1	0	0	0	2.179191752685054
598	1	0	0	0	1.9784213637800232
599	1	0	0	0	2.1384028357558367
600	0	1	0	0	2.491528157940743
601	0	0	1	0	2.31951380380322
602	0	0	0	1	2.211045537318976
603	1	0	0	0	2.1390517102437503
604	0	1	0	0	2.2247744714324793
605	0	0	0	1	1.580790332557261
606	0	1	0	0	1.909617045112205
607	0	0	1	0	1.3755804935259166
608	0	0	0	1	2.1053556583381408
609	1	0	0	0	1.3014888511273723
610	0	1	0	0	1.9263509311142282
611	0	0	1	0	1.806256849455877
612	0	0	0	1	1.5498510475147143
613	0	1	0	0	1.8000010356214757
614	0	0	0	1	2.156964694345245
615	1	0	0	0	1.6826426294661812
616	1	0	0	0	1.7898264551133036
617	1	0	0	0	1.570199997282882
618	1	0	0	0	1.5586254287574328
620	1	0	0	0	3.5204079813531686
621	1	0	0	0	1.4478902870598367
622	1	0	0	0	1.5405764098855015
623	0	1	0	0	1.6779709217658931
624	0	0	0	1	1.9112081818459112
625	0	1	0	0	1.7194211116915206
626	0	0	0	1	1.7661007378976095
627	0	1	0	0	1.956133301955001
628	0	0	0	1	1.9201363844033337
629	1	0	0	0	2.5891593405058106
630	1	0	0	0	3.92079666556491
631	1	0	0	0	1.8726219273520277
632	1	0	0	0	5.264835289273478
633	1	0	0	0	2.0513516623898918
634	1	0	0	0	1.922919620395821
635	1	0	0	0	1.976610320953389
636	1	0	0	0	2.4337973210936807
637	1	0	0	0	1.9431787763319648
638	1	0	0	0	2.210598782717049
639	1	0	0	0	2.3346930131030903
640	1	0	0	0	2.1353320866930936
641	0	1	0	0	2.765586503728559
642	0	0	0	1	2.0252498813368502
643	1	0	0	0	2.382894819825717
644	1	0	0	0	1.2045114619573274
645	1	0	0	0	2.9532449774866847
646	1	0	0	0	2.1594877060294766
647	0	1	0	0	2.5607835161909738
648	0	0	0	1	2.8014540450452405
649	1	0	0	0	1.5341631572460859
650	1	0	0	0	2.465675789658591
651	0	1	0	0	2.0561919095519765
652	0	0	0	1	1.9043813689908529
653	0	1	0	0	1.8358301951282807
654	0	0	0	1	1.8732517200887218
655	0	1	0	0	2.5724658711363437
656	0	0	0	1	1.6986223421807003
657	1	0	0	0	2.8233881131362284
658	1	0	0	0	2.6184940335105322
659	1	0	0	0	2.277348863589746
660	1	0	0	0	1.8847930576293392
662	1	0	0	0	2.3849853340595923
663	1	0	0	0	1.5769863732871556
664	1	0	0	0	2.6653127370405745
665	1	0	0	0	1.969599170759365
666	1	0	0	0	1.8455098184669034
667	1	0	0	0	2.1137644305406207
668	0	1	0	0	2.458953408268695
669	0	0	0	1	2.3905138854514028
670	0	1	0	0	1.4714716889331256
671	0	0	0	1	1.4789818003982895
672	0	1	0	0	1.564521528289098
673	0	0	1	0	1.9944606301803816
674	0	0	1	0	1.5287910085317515
675	0	0	1	0	1.3277182693062002
676	0	0	1	0	1.630750625989333
677	0	0	0	1	1.379877104293761
679	0	0	0	1	1.3915417631904052
680	1	0	0	0	1.6598476815125134
681	1	0	0	0	1.2554599016677284
682	1	0	0	0	1.2699487934243912
683	0	1	0	0	1.9552733549387866
684	0	0	1	0	1.9556322941401152
685	0	0	0	1	1.631200674044542
686	1	0	0	0	1.8107663009834363
687	1	0	0	0	1.9653728091091334
688	1	0	0	0	1.4488517689361822
690	0	0	1	0	1.8906504936758295
691	0	0	1	0	1.7920656657430938
692	0	0	1	0	2.710984719090767
693	0	0	1	0	2.1697800080262577
694	0	0	1	0	2.4779927345585606
695	0	0	0	1	1.677256497546789
696	0	1	0	0	1.967921620496498
697	0	0	1	0	2.43256319382244
698	0	0	1	0	2.2733905240382737
699	0	0	1	0	2.3790182261166266
700	0	0	1	0	1.9652677314010616
701	0	0	1	0	1.877618029300247
702	0	0	0	1	2.5060631571807646
703	1	0	0	0	1.6414252018559279
704	1	0	0	0	1.272701097782811
705	1	0	0	0	1.9505977449145546
706	0	1	0	0	1.4928627357523723
707	0	0	1	0	2.021070757529734
708	0	0	0	1	2.6226474112618217
709	0	1	0	0	2.396164680737942
711	1	0	0	0	1.2699487934243912
712	0	1	0	0	2.742459251513493
713	0	0	0	1	1.9048449138866688
714	0	1	0	0	2.2594583736521283
715	0	0	0	1	2.665107526752204
716	0	1	0	0	2.0209298262041755
717	0	0	0	1	2.1310797496417297
718	1	0	0	0	1.8194073073335704
719	1	0	0	0	2.322589636850815
720	1	0	0	0	1.9394939950015948
721	1	0	0	0	3.457116263497414
722	1	0	0	0	4.3220885952898485
723	1	0	0	0	3.978025101981936
724	0	1	0	0	2.0588093821354323
725	0	0	1	0	2.078938077324191
726	0	0	1	0	2.8425391698249953
727	0	0	1	0	1.9058330183198398
728	0	0	1	0	2.184878783342492
729	0	0	1	0	1.8371639373318789
730	0	0	1	0	2.21939086979075
731	0	0	0	1	2.1016139350616467
732	1	0	0	0	1.1589316472234825
733	0	1	0	0	1.6662743318568778
734	0	0	0	1	1.7909014090663309
735	1	0	0	0	1.6102467190085623
737	1	0	0	0	1.0493204864757082
738	1	0	0	0	1.5387385129890636
739	1	0	0	0	1.48482544283847
741	1	0	0	0	1.7429278696163006
742	1	0	0	0	2.061250248421087
743	1	0	0	0	1.6691752900879337
744	1	0	0	0	1.6521004870352876
745	0	1	0	0	1.9173423947783415
746	0	0	1	0	1.8905512466966488
747	0	0	0	1	2.315230118528885
749	1	0	0	0	2.473121408544877
750	1	0	0	0	1.5561370382273985
751	1	0	0	0	2.054596915992785
752	0	1	0	0	1.6324904961139852
753	0	0	1	0	2.0327527522950612
754	0	0	1	0	1.6463811335919931
755	0	0	1	0	1.6377346286082917
756	0	0	1	0	1.6239531478724576
757	0	0	1	0	1.5513223126144537
758	0	0	1	0	1.7172128999254326
759	0	0	0	1	1.706197830900045
760	1	0	0	0	1.7363925085592147
761	0	1	0	0	1.9112081818459112
762	0	0	0	1	1.6779709217658931
764	0	0	1	0	1.6018200113313936
765	0	0	1	0	2.688004163546372
766	0	0	0	1	2.4258109675316253
767	0	1	0	0	2.1296469909975335
768	0	0	1	0	1.6768144917108168
769	0	0	1	0	1.2229825768129445
770	0	0	0	1	1.4881677639436328
771	1	0	0	0	2.059222254599172
772	1	0	0	0	2.352858550326309
773	1	0	0	0	1.4425224049407754
774	0	1	0	0	2.118767855153775
775	0	0	0	1	2.045959452067237
776	1	0	0	0	1.9263010403192762
777	1	0	0	0	2.222432391667446
778	1	0	0	0	2.529927756699101
779	1	0	0	0	1.7204115238662105
780	1	0	0	0	2.0367863292359756
781	1	0	0	0	1.7433531481369529
782	1	0	0	0	2.815756548803487
783	1	0	0	0	1.909897110008708
784	1	0	0	0	1.8613058458100058
785	0	1	0	0	1.6012261012747269
786	0	0	0	1	1.3873343758549137
787	1	0	0	0	1.6208388047994098
788	0	1	0	0	1.4669811302439242
789	0	0	1	0	1.4464776151352472
790	0	0	1	0	1.4667954478527052
791	0	0	1	0	1.4506757352496276
792	0	0	1	0	1.2138106075036899
793	0	0	1	0	1.2238153332240302
794	0	0	1	0	1.3404045751546392
795	0	0	1	0	1.4383937713530415
797	0	0	1	0	1.5652973975798081
798	0	0	0	1	1.4161111800475175
799	1	0	0	0	1.3295933465367122
800	1	0	0	0	1.4141202340921455
801	1	0	0	0	1.5517579948072757
802	1	0	0	0	1.7416273203152834
803	0	1	0	0	1.6851967552305405
804	0	0	0	1	2.2253250296419695
805	1	0	0	0	2.1230394642280492
806	1	0	0	0	2.307197008381359
808	0	1	0	0	1.9112081818459112
810	1	0	0	0	2.138180845234636
811	1	0	0	0	1.853262828830598
812	0	1	0	0	2.537106813861769
813	0	0	1	0	2.1347778582016166
814	0	0	0	1	2.473727921353256
815	0	1	0	0	2.7129709715692694
816	0	0	0	1	3.036833232463625
817	0	1	0	0	2.558786666589102
818	0	0	0	1	2.5011613244766444
819	0	1	0	0	2.555992582035823
820	0	0	0	1	2.327643413960064
821	0	1	0	0	2.094719156584445
822	0	0	0	1	2.1536139355085724
823	1	0	0	0	1.8359748504465405
824	0	1	0	0	2.4237330339350245
825	0	0	0	1	2.3037539032491092
826	1	0	0	0	1.7724125482863344
827	1	0	0	0	1.9845394549362845
828	1	0	0	0	2.0014642160571947
829	1	0	0	0	1.9920510107028127
830	1	0	0	0	2.8344688603286583
831	1	0	0	0	1.893671147484601
832	1	0	0	0	2.1070705089496378
833	0	1	0	0	2.235957402445344
834	0	0	1	0	2.0869695883723653
835	0	0	0	1	2.211075612948196
836	1	0	0	0	2.8553093594128676
837	1	0	0	0	1.9471681083192993
838	1	0	0	0	1.8764729868120038
839	1	0	0	0	2.09918320205351
840	1	0	0	0	2.6004135651511313
841	1	0	0	0	1.4346265819854502
842	1	0	0	0	1.665354318994461
843	0	1	0	0	2.5877695069069215
844	0	0	0	1	2.4053260382184987
845	1	0	0	0	1.8352032242252962
846	1	0	0	0	1.8023935050544575
847	1	0	0	0	1.2896766924005845
848	0	1	0	0	1.739016977720063
849	0	0	0	1	1.7764847865115267
850	1	0	0	0	1.495103763298733
851	1	0	0	0	1.505632818450404
852	1	0	0	0	1.7233170469484282
853	1	0	0	0	1.7725385113908703
854	0	1	0	0	1.2506702237834384
855	0	0	1	0	1.420916747754664
856	0	0	0	1	1.95855062059403
857	1	0	0	0	1.315015176309863
858	1	0	0	0	2.260462280728228
859	1	0	0	0	2.138076267485724
860	0	1	0	0	1.7476910148884472
861	0	0	0	1	1.6656234492664126
862	1	0	0	0	2.231657857339502
863	1	0	0	0	1.5915484543809926
864	1	0	0	0	1.6212728630648596
865	0	1	0	0	3.312072982778123
866	0	0	0	1	2.8201860354919472
867	0	1	0	0	2.278901405504019
868	0	0	1	0	2.7753935257023232
869	0	0	0	1	1.7621467380733091
870	1	0	0	0	2.2082210806403477
871	1	0	0	0	2.059305962629122
872	0	1	0	0	1.8111383216404437
873	0	0	1	0	1.6379688610869423
874	0	0	1	0	1.2811790154763403
875	0	0	0	1	2.72119513166032
876	1	0	0	0	1.8974687177012117
877	1	0	0	0	2.211398756753241
878	1	0	0	0	1.9511897847205186
879	1	0	0	0	1.6634282251341723
880	1	0	0	0	1.9872333394038688
881	1	0	0	0	2.0237977731549273
882	1	0	0	0	2.814732016129448
883	1	0	0	0	3.3469708699471994
884	1	0	0	0	2.54081052515498
885	1	0	0	0	2.1074695240888754
886	1	0	0	0	1.9125083504003333
887	1	0	0	0	2.4196220976731952
888	1	0	0	0	2.3937361088698244
889	1	0	0	0	1.8644576911448596
890	1	0	0	0	1.7732960849549173
891	1	0	0	0	2.764069431697646
892	1	0	0	0	3.156615438020521
893	1	0	0	0	1.9712452036368195
894	1	0	0	0	2.7230559684642994
895	1	0	0	0	1.6836713118917257
896	1	0	0	0	2.646384343365482
897	1	0	0	0	4.7795535150032435
898	1	0	0	0	4.537784550741446
899	1	0	0	0	1.8982998580639534
900	0	1	0	0	1.9112081818459112
901	0	0	0	1	1.6779709217658931
902	1	0	0	0	1.2699487934243912
903	1	0	0	0	3.5268454073408857
904	1	0	0	0	2.6941828092275273
905	1	0	0	0	2.0438627488331864
906	1	0	0	0	2.988130255888095
907	1	0	0	0	3.4410632827142864
908	1	0	0	0	1.8546978239130247
909	1	0	0	0	1.9463974181840846
910	0	1	0	0	1.8610339606244326
911	0	0	0	1	2.5511132067531346
912	0	1	0	0	1.9139321119989794
913	0	0	0	1	2.197142141240003
914	0	1	0	0	2.827658226952822
915	0	0	0	1	2.375405716455641
916	1	0	0	0	1.5770862454938606
917	1	0	0	0	1.9663335423982027
918	1	0	0	0	2.208798521696795
919	0	1	0	0	2.1694834426583447
920	0	0	0	1	1.5139274975557306
921	0	1	0	0	2.999893676614943
922	0	0	0	1	1.7616337995743756
923	1	0	0	0	1.6036753728486313
925	1	0	0	0	2.122678006006063
926	0	1	0	0	2.9091871274344023
927	0	0	0	1	2.125676615317786
928	1	0	0	0	1.9056728904389109
929	1	0	0	0	1.7844351187341538
930	1	0	0	0	2.3266046372669202
931	0	1	0	0	2.5329856583562296
932	0	0	0	1	2.217900317670276
933	0	1	0	0	1.8286565161224815
934	0	0	0	1	2.2076194910459397
935	1	0	0	0	2.5651090999244386
936	1	0	0	0	2.357613325058858
937	0	1	0	0	1.392932891232399
938	0	0	0	1	1.8995416840144002
939	1	0	0	0	1.6884297553083014
940	1	0	0	0	1.649657326012935
941	0	1	0	0	1.6109674626325736
942	0	0	1	0	1.8217561786708627
943	0	0	0	1	1.9185689947481823
944	1	0	0	0	1.422011544685593
945	1	0	0	0	1.7785415850422333
946	1	0	0	0	1.3953573333912268
947	0	1	0	0	1.3617881593644023
948	0	0	1	0	2.159530777378546
949	0	0	0	1	2.730973490651627
950	0	1	0	0	5.021423815681966
951	0	0	1	0	1.8962025426769276
952	0	0	1	0	1.9103358782834077
953	0	0	1	0	2.1755858899861944
954	0	0	0	1	3.099426055335403
955	1	0	0	0	3.2269963704724227
956	1	0	0	0	1.0685479054114289
958	0	0	0	1	1.6408416238329349
959	1	0	0	0	1.2531600823188354
960	1	0	0	0	1.3931830565677323
961	1	0	0	0	1.396841992753997
962	1	0	0	0	1.6126737728159126
963	1	0	0	0	1.8789947785739622
964	1	0	0	0	1.4073967850866502
965	1	0	0	0	1.7588340559500688
967	0	0	1	0	1.8198266172436854
968	0	0	1	0	2.3812758864036465
969	0	0	0	1	2.1802691327114023
970	1	0	0	0	2.5354333363649473
971	1	0	0	0	1.9574442232408933
972	1	0	0	0	1.516432678625172
973	1	0	0	0	1.48482544283847
974	0	1	0	0	1.8155213054603938
975	0	0	0	1	1.6935066438199513
976	0	1	0	0	1.8950135893276447
977	0	0	0	1	2.0556676468983506
978	1	0	0	0	1.5528297744859005
979	1	0	0	0	2.022899193650766
980	1	0	0	0	2.471460872550548
981	1	0	0	0	1.7557901306940797
982	1	0	0	0	1.425174116554632
983	1	0	0	0	1.8601734152556815
984	1	0	0	0	2.302785900008051
985	1	0	0	0	2.6209268467963582
986	1	0	0	0	1.8203860024137168
988	0	1	0	0	1.6779709217658931
989	0	0	0	1	1.9112081818459112
990	0	1	0	0	1.1439007492216322
991	0	0	1	0	1.6510015495042267
992	0	0	1	0	1.2568441618167738
993	0	0	0	1	1.4341121219139787
994	1	0	0	0	1.6983829529240355
995	0	1	0	0	2.0600443974021294
996	0	0	1	0	1.6501897398602487
997	0	0	0	1	1.7979475041048973
998	1	0	0	0	2.0579835462187783
999	1	0	0	0	1.8901613258446497
1000	1	0	0	0	2.339846576944596
1001	1	0	0	0	2.5613406466183215
1002	1	0	0	0	2.1064112019458006
1003	1	0	0	0	1.8617930331079968
1004	1	0	0	0	1.791279030679569
1005	0	1	0	0	1.3710594199264403
1006	0	0	0	1	2.1892581131224187
1007	1	0	0	0	2.077346800980034
1008	1	0	0	0	2.3614782123433464
1009	1	0	0	0	2.2093270124483686
1010	1	0	0	0	1.7100578221814222
1011	1	0	0	0	1.2554599016677284
1012	0	1	0	0	1.6366813211796503
1013	0	0	1	0	2.1671394028553834
1014	0	0	0	1	2.136121159006502
1015	1	0	0	0	2.846357030156643
1016	1	0	0	0	3.4536293599752863
1017	0	1	0	0	1.8532712027491771
1018	0	0	0	1	2.609306636989177
1019	1	0	0	0	5.583473838734642
1020	1	0	0	0	7.429105592693177
1021	1	0	0	0	2.8929279721326746
1022	1	0	0	0	3.4160095431414765
1023	1	0	0	0	2.205165097794576
1024	0	1	0	0	1.784571964520028
1025	0	0	1	0	1.9187604104060818
1026	0	0	1	0	2.061698238332294
1027	0	0	0	1	2.766705581873711
1028	0	1	0	0	4.135410391150059
1029	0	0	0	1	2.6153275364440836
1030	0	1	0	0	2.9458450286961324
1031	0	0	1	0	2.4230215990314443
1032	0	0	1	0	1.7783217407045804
1033	0	0	0	1	2.0140449757175194
1034	0	1	0	0	2.2094306051682087
1035	0	0	0	1	3.0893588844946747
1036	0	1	0	0	2.2911417321265826
1037	0	0	0	1	1.5877876850746848
1038	1	0	0	0	2.3878085409517116
1039	0	1	0	0	1.7112036197001903
1040	0	0	0	1	2.0626739485364887
1041	0	1	0	0	2.0990782621949524
1042	0	0	1	0	2.0004389656262984
1043	0	0	0	1	1.7141719642859314
1044	1	0	0	0	2.9561900432974118
1045	0	1	0	0	2.236536733547463
1046	0	0	0	1	1.7913183751447348
1047	1	0	0	0	3.879133035906886
1048	0	1	0	0	2.0014796035745794
1049	0	0	0	1	2.275540544252847
1050	1	0	0	0	2.276967702493227
1051	0	1	0	0	2.237207865172233
1052	0	0	0	1	1.1874850187271122
1053	1	0	0	0	1.9393832113365383
1054	0	1	0	0	1.9976706948653977
1055	0	0	0	1	1.4692547130465576
1056	1	0	0	0	1.7110735302230442
1057	1	0	0	0	2.284580820294429
1058	1	0	0	0	2.3334507690798163
1059	1	0	0	0	1.8884159192633576
1061	0	1	0	0	1.9112081818459112
1062	0	0	0	1	1.6779709217658931
1063	1	0	0	0	1.7097389669838299
1064	0	1	0	0	1.1493991943647808
1065	0	0	0	1	1.5829441816224994
1066	0	1	0	0	2.136119901405187
1067	0	0	1	0	1.5189166988725324
1068	0	0	0	1	1.8941934578955264
1069	0	1	0	0	1.9413834887294175
1070	0	0	0	1	1.4961002668255496
1071	1	0	0	0	1.6035716867629566
1072	1	0	0	0	1.4237403368573305
1073	1	0	0	0	1.3875729098834957
1074	1	0	0	0	1.5858290896195932
1075	1	0	0	0	1.5460220774559135
1076	1	0	0	0	1.2699487934243912
1077	1	0	0	0	2.575465522840485
1078	0	1	0	0	1.6914853398858478
1079	0	0	0	1	1.7690151830148564
1080	1	0	0	0	2.085639796364965
1081	1	0	0	0	2.0116304196254093
1082	1	0	0	0	1.8820387563966703
1083	1	0	0	0	2.9350528501842277
1084	1	0	0	0	3.005331713674938
1085	0	1	0	0	1.5984615321201043
1086	0	0	1	0	1.8419894575687288
1087	0	0	0	1	2.8390480355810883
1088	1	0	0	0	2.0691199556961792
1089	0	1	0	0	2.8844944434185296
1090	0	0	0	1	3.450469996711307
1091	0	1	0	0	3.5274750191845
1092	0	0	0	1	3.7578183785721704
1093	0	1	0	0	2.7817568911416846
1094	0	0	0	1	3.0172956303603464
1095	1	0	0	0	2.127536771582056
1096	0	1	0	0	1.6852499490590043
1097	0	0	1	0	3.081275183062243
1098	0	0	0	1	2.0734491570828055
1099	1	0	0	0	3.951545711600371
1100	1	0	0	0	2.4452245130256287
1101	0	1	0	0	4.949719760008312
1102	0	0	0	1	2.3914427688052946
1103	1	0	0	0	2.1757127255562065
1104	1	0	0	0	2.2391663390515335
1105	1	0	0	0	1.731940474460031
1107	0	1	0	0	1.9112081818459112
1108	0	0	0	1	1.6779709217658931
1109	1	0	0	0	3.9360959876087858
1110	1	0	0	0	1.8578080025789072
1112	0	0	1	0	2.4713327091925157
1113	0	0	1	0	1.8525623332973915
1114	0	0	0	1	2.2930948699280567
1115	1	0	0	0	1.9735788108537577
1116	1	0	0	0	2.0406141024968942
1117	1	0	0	0	2.271036016455596
1118	1	0	0	0	2.1836923616753827
1119	0	1	0	0	2.6627270525239704
1120	0	0	1	0	1.7994327435785171
1121	0	0	0	1	2.0022241318050034
1122	1	0	0	0	2.2917477408396767
1123	1	0	0	0	2.2791091563071046
1124	1	0	0	0	1.759730144532077
1125	0	1	0	0	2.465505511790858
1126	0	0	1	0	1.707190870546659
1127	0	0	1	0	1.906340726380625
1128	0	0	0	1	1.7724905699101046
1129	1	0	0	0	1.8671158327510178
1130	1	0	0	0	2.1917699105453865
1131	1	0	0	0	2.1223852634303673
1132	1	0	0	0	2.03950989153006
1133	1	0	0	0	2.124390625580876
1134	0	1	0	0	2.184940864022149
1135	0	0	1	0	2.300393085986999
1136	0	0	0	1	1.8275544735085778
1137	1	0	0	0	2.5097133603445663
1138	1	0	0	0	1.2554599016677284
1139	0	1	0	0	2.1545185869629484
1140	0	0	0	1	2.3012967467095105
1141	1	0	0	0	1.7980452501468502
1142	1	0	0	0	2.185781712113172
1143	1	0	0	0	1.8646467060860115
1144	1	0	0	0	1.8559171904525462
1145	1	0	0	0	2.6482421068042408
1147	1	0	0	0	1.2554599016677284
1148	1	0	0	0	1.562066527938149
1149	1	0	0	0	2.3235226411399648
1150	1	0	0	0	2.4739484637972864
1151	1	0	0	0	2.06055896261343
1152	1	0	0	0	2.1452730541105756
1153	1	0	0	0	1.679723603945424
1154	1	0	0	0	1.7997019529581137
1155	1	0	0	0	1.3287150736365325
1156	0	1	0	0	1.7890862129898488
1157	0	0	0	1	2.44082543355439
1158	0	1	0	0	1.6936663239043928
1159	0	0	0	1	1.8211961828521288
1160	1	0	0	0	3.4921683829190897
1161	1	0	0	0	2.6783926790659405
1162	0	1	0	0	1.9195223375781167
1163	0	0	1	0	1.8464743844600071
1164	0	0	0	1	1.8801780955754543
1165	1	0	0	0	1.8000185587098558
1166	0	1	0	0	1.994269149914215
1167	0	0	0	1	1.9453357372335853
1168	1	0	0	0	1.732541607422528
1170	0	1	0	0	1.6845150265350874
1171	0	0	1	0	1.8102126166312753
1172	0	0	0	1	1.7957131228263887
1173	1	0	0	0	1.9201793901151263
1174	1	0	0	0	1.8665389097875482
1175	1	0	0	0	1.9417115306589743
1176	1	0	0	0	2.8288707140585014
1177	1	0	0	0	1.9085898234791872
1178	1	0	0	0	3.0199519940344555
1179	1	0	0	0	2.338707871905982
1180	1	0	0	0	2.193916450930539
1181	1	0	0	0	2.0869053409813594
1182	0	1	0	0	1.8653274094728893
1183	0	0	1	0	1.7914848157563974
1184	0	0	0	1	3.004634523537913
1185	1	0	0	0	3.0100237705827713
1186	1	0	0	0	2.253518864301439
1187	1	0	0	0	3.4672977239024263
1188	1	0	0	0	1.7803584152846057
1189	0	1	0	0	1.9219315273089355
1191	0	0	0	1	1.8694605434891103
1192	1	0	0	0	3.295299941193546
1193	1	0	0	0	1.2554599016677284
1194	1	0	0	0	2.2401077216779406
1195	1	0	0	0	2.331317215347542
1196	1	0	0	0	1.8200745974717911
1197	1	0	0	0	2.062472935833047
1198	1	0	0	0	1.8878440036595026
1199	1	0	0	0	2.3521941970390614
1200	1	0	0	0	2.076377878726392
1201	1	0	0	0	1.5176567208118084
1202	0	1	0	0	2.244897045048718
1203	0	0	0	1	1.7860570859495375
1204	0	1	0	0	2.1624365235651015
1205	0	0	0	1	1.512956996094455
1206	1	0	0	0	1.6913790194700984
1207	0	1	0	0	2.0474592995923806
1208	0	0	1	0	2.5626942129865014
1209	0	0	1	0	2.4838378979107048
1210	0	0	1	0	2.4705260410734216
1211	0	0	0	1	2.1402164083092123
1212	1	0	0	0	1.63598766171685
1213	0	1	0	0	1.8631995021053245
1214	0	0	1	0	1.9377849472615203
1215	0	0	1	0	1.5963681425659193
1216	0	0	1	0	2.00948761669749
1217	0	0	1	0	1.7941050581230393
1218	0	0	1	0	1.2397938202838443
1219	0	0	0	1	1.9010177465845735
1220	1	0	0	0	1.415015174358932
1221	1	0	0	0	1.8707685105127754
1222	1	0	0	0	2.783480158315113
1223	1	0	0	0	1.4339203613400826
1224	0	1	0	0	1.8358729793272612
1225	0	0	0	1	1.7811462817210002
1226	1	0	0	0	1.4125451128169169
1227	0	1	0	0	2.256133593981341
1228	0	0	0	1	2.7151412010080254
1229	1	0	0	0	2.2825998040880293
1230	1	0	0	0	1.2554599016677284
1231	1	0	0	0	4.900063142255907
1232	1	0	0	0	1.9200986332890781
1233	1	0	0	0	1.9208278312932128
1234	1	0	0	0	2.1271201532930473
1235	1	0	0	0	1.6930741256544943
1236	0	1	0	0	1.9326993373634958
1237	0	0	1	0	2.0311036301450054
1238	0	0	1	0	1.767544123831314
1239	0	0	0	1	1.9202129656329077
1240	1	0	0	0	1.830217350654939
1241	1	0	0	0	2.0395531186957303
1242	1	0	0	0	1.7016436405819446
1243	1	0	0	0	1.8863805045859432
1244	1	0	0	0	1.4737919840041236
1245	1	0	0	0	2.0740921320831855
1246	1	0	0	0	2.1585631174303446
1247	1	0	0	0	2.7432697832230097
1248	1	0	0	0	2.9556536972467695
1249	1	0	0	0	2.1196105925350843
1250	1	0	0	0	1.6435296712548435
1251	0	1	0	0	1.7152382942695394
1252	0	0	1	0	1.8247909480445539
1253	0	0	0	1	1.8375991575978607
1254	0	1	0	0	2.143852642163289
1255	0	0	1	0	1.9335785949262692
1256	0	0	0	1	1.716215475819249
1257	1	0	0	0	1.9161005683822292
1258	0	1	0	0	1.7470353299997798
1259	0	0	0	1	2.0681888626000386
1260	1	0	0	0	1.7669061791289027
1261	0	1	0	0	3.2274209453615796
1262	0	0	1	0	2.605616497483825
1263	0	0	0	1	2.897482709718019
1264	0	1	0	0	1.559402155372287
1265	0	0	0	1	1.381867969116457
1266	1	0	0	0	2.183413826728961
1267	1	0	0	0	1.6327769273639963
1268	1	0	0	0	1.7019271660107318
1269	1	0	0	0	2.2984957474948446
1270	1	0	0	0	2.3129411426965376
1271	1	0	0	0	1.6137360121615145
1272	1	0	0	0	2.6199125824070193
1273	1	0	0	0	2.584269939885699
1274	0	1	0	0	2.108784352151155
1275	0	0	0	1	2.117617071931855
1276	1	0	0	0	2.3119905261144322
1277	1	0	0	0	1.9655106248529182
1278	1	0	0	0	2.35843514078352
1279	1	0	0	0	1.919480827220936
1280	0	1	0	0	2.4974195790867673
1281	0	0	1	0	1.8010317212664406
1282	0	0	0	1	1.7513624793883762
1283	1	0	0	0	2.1438387458161734
1284	1	0	0	0	2.6256960785528176
1285	1	0	0	0	2.1218869078166893
1286	1	0	0	0	2.517010674560091
1287	0	1	0	0	1.981855654179034
1288	0	0	0	1	1.8693593003257973
1289	1	0	0	0	2.21273063691539
1290	1	0	0	0	3.2643147729199735
1291	0	1	0	0	1.6812469385123097
1292	0	0	1	0	1.426810781846734
1293	0	0	0	1	2.1566530201354297
1294	1	0	0	0	2.3842332040143703
1295	0	1	0	0	2.2612855778048195
1296	0	0	1	0	1.8372755489257249
1297	0	0	0	1	2.184766724248526
1298	1	0	0	0	1.9381412090783328
1299	1	0	0	0	2.0489351121384667
1301	0	1	0	0	1.6779709217658931
1303	1	0	0	0	1.687681768769938
1304	1	0	0	0	1.5921628640062386
1305	1	0	0	0	1.6515589301042555
1306	0	1	0	0	1.9770317401439883
1307	0	0	1	0	1.9336726316939978
1308	0	0	1	0	2.1587901161478924
1309	0	0	1	0	1.7585650982769494
1310	0	0	0	1	2.1403982439815645
1311	0	1	0	0	1.9955489778578441
1312	0	0	1	0	2.074259212462494
1313	0	0	1	0	3.385417518666741
1314	0	0	0	1	2.739142898654817
1315	1	0	0	0	1.9330276696396957
1316	1	0	0	0	1.943465079182109
1317	1	0	0	0	2.179557584917202
1318	0	1	0	0	2.0215896928214985
1319	0	0	0	1	2.2077358873182726
1320	1	0	0	0	2.1317480390077312
1321	1	0	0	0	1.9050877156372101
1322	1	0	0	0	2.4304662518607243
1323	1	0	0	0	1.7297257781168531
1324	1	0	0	0	1.7870832579793419
1325	1	0	0	0	1.5930782094932967
1326	0	1	0	0	2.4159358823561434
1327	0	0	0	1	2.011804960415174
1328	1	0	0	0	1.9983770612007012
1329	0	1	0	0	2.247985103913509
1330	0	0	0	1	2.49254896232781
1331	1	0	0	0	1.2699487934243912
1332	1	0	0	0	4.33502152688291
1333	1	0	0	0	1.6637947769784454
1334	0	1	0	0	1.9069241604385347
1335	0	0	0	1	1.8548904968458666
1336	1	0	0	0	3.2661231739358407
1337	1	0	0	0	2.127404108954086
1338	1	0	0	0	2.2592106600215898
1339	0	1	0	0	2.1523103985442815
1340	0	0	0	1	1.9846345098398237
1341	1	0	0	0	3.036092647842337
1342	1	0	0	0	1.7210077554562844
1343	1	0	0	0	2.330332858073603
1344	1	0	0	0	1.895665902509335
1345	1	0	0	0	4.89013659686746
1346	1	0	0	0	2.4919981806750804
1347	1	0	0	0	2.9362172423671593
1348	1	0	0	0	1.8440140147074975
1349	0	1	0	0	1.9747403151515939
1350	0	0	0	1	1.7248595490226963
1351	1	0	0	0	2.8510819309692854
1352	1	0	0	0	2.2954938256102615
1353	1	0	0	0	1.7682166895099984
1354	1	0	0	0	6.269244411387802
1355	1	0	0	0	2.384162123439887
1356	0	1	0	0	1.6258101737123394
1357	0	0	1	0	2.2617393473131986
1358	0	0	0	1	1.7630544999774858
1359	1	0	0	0	1.682608960952874
1360	1	0	0	0	2.4930002347537963
1361	0	1	0	0	2.7019468059334892
1362	0	0	0	1	1.992608016151881
1363	1	0	0	0	1.8529892779063803
1364	0	1	0	0	1.7931954698755115
1365	0	0	1	0	2.5065202431807885
1366	0	0	1	0	2.5621910990146244
1367	0	0	0	1	2.5192823703100573
1368	1	0	0	0	1.2699487934243912
1369	1	0	0	0	1.9599689706685095
1370	1	0	0	0	1.8707233796528642
1371	1	0	0	0	1.8757472401683595
1372	1	0	0	0	3.0930386099561074
1373	1	0	0	0	5.707115778807084
1374	1	0	0	0	3.057431485230001
1375	1	0	0	0	2.4098343581897046
1376	1	0	0	0	2.431726021058724
1377	1	0	0	0	2.0437247164242587
1378	1	0	0	0	1.901885712649705
1379	1	0	0	0	1.643771424483883
1380	0	1	0	0	2.412861887062515
1381	0	0	0	1	3.0012477712878893
1382	0	1	0	0	1.9078773677142347
1383	0	0	1	0	2.346329899248481
1384	0	0	0	1	1.9417631149300432
1385	1	0	0	0	1.940829998564496
1386	1	0	0	0	1.0
1387	1	0	0	0	1.2554599016677284
1389	0	0	1	0	1.9112081818459112
1390	0	0	0	1	1.6779709217658931
1391	1	0	0	0	1.4652812808433682
1392	1	0	0	0	3.0964962785299988
1393	1	0	0	0	2.139896118732124
1394	1	0	0	0	2.48162375148428
1395	1	0	0	0	1.2554599016677284
1396	1	0	0	0	4.544027512162166
1397	1	0	0	0	1.7097160180080346
1398	1	0	0	0	1.636690232235132
1399	0	1	0	0	1.8995736682878552
1400	0	0	0	1	1.775678171447454
1401	1	0	0	0	2.0019119172983277
1402	1	0	0	0	2.285545792959117
1403	1	0	0	0	1.7940949861458482
1404	1	0	0	0	1.787591832610944
1405	0	1	0	0	2.20400283691212
1406	0	0	0	1	2.3000389307713403
1407	1	0	0	0	1.783719585543025
1408	1	0	0	0	2.404936004097404
1409	1	0	0	0	1.5496422600332498
1410	1	0	0	0	1.693062515898695
1411	1	0	0	0	1.5392508979457176
1412	0	1	0	0	1.5041237917068724
1413	0	0	1	0	1.772580650007097
1414	0	0	1	0	1.9374329932253211
1415	0	0	1	0	1.7780366045760545
1416	0	0	1	0	1.6291164743964095
1417	0	0	1	0	1.9561634847827054
1418	0	0	1	0	1.807086863071147
1419	0	0	1	0	1.5967026787690204
1420	0	0	0	1	1.9838934453794774
1421	1	0	0	0	1.5182379574775842
1422	1	0	0	0	1.4791378144364125
1423	1	0	0	0	3.1475245363318876
1424	0	1	0	0	3.1850893020918254
1425	0	0	1	0	2.1320377887833373
1426	0	0	1	0	1.9192081093199502
1427	0	0	1	0	1.8902037280209067
1428	0	0	0	1	4.859123569032222
1429	0	1	0	0	2.6567021946924445
1430	0	0	1	0	2.2052349657404595
1431	0	0	1	0	1.7772056475624805
1432	0	0	0	1	1.4003228447839884
1433	0	1	0	0	1.641508039232947
1434	0	0	0	1	1.5130814598245996
1435	1	0	0	0	1.2618051890268878
1436	0	1	0	0	1.7000668180481147
1437	0	0	0	1	2.0917493451989007
1438	0	1	0	0	1.7899079324165352
1439	0	0	1	0	1.6056381711175731
1440	0	0	0	1	1.2361837641846662
1441	0	1	0	0	2.1201808098474038
1442	0	0	0	1	1.8390883493012866
1443	0	1	0	0	2.0971534174301554
1444	0	0	1	0	1.79942842239812
1445	0	0	0	1	1.8357512223176207
1446	1	0	0	0	1.9919570473624388
1447	1	0	0	0	3.163066506516826
1448	1	0	0	0	1.4424521952877798
1449	1	0	0	0	2.5021417203425917
1450	0	1	0	0	1.7940288060760845
1451	0	0	0	1	1.8577216114620543
1452	0	1	0	0	1.3507458596830397
1453	0	0	1	0	1.3594463744236687
1454	0	0	1	0	1.3801762004186664
1455	0	0	0	1	1.5084662986282515
1456	1	0	0	0	1.6299569020981148
1457	0	1	0	0	1.8053988376616101
1458	0	0	0	1	2.5749705541416064
1459	1	0	0	0	1.8246432518404545
1460	1	0	0	0	1.840366811809604
1461	1	0	0	0	2.34427527859763
1462	1	0	0	0	1.7323593828070183
1463	1	0	0	0	4.273744642858097
1464	0	1	0	0	2.202045866925885
1465	0	0	0	1	2.3842951100092185
1466	1	0	0	0	1.885718497485364
1467	1	0	0	0	2.1839177837214026
1468	1	0	0	0	2.0848862310380265
1469	0	1	0	0	1.7186416198692538
1470	0	0	0	1	1.7890509730838673
1471	1	0	0	0	1.9405923127047027
1472	0	1	0	0	2.177501780381331
1473	0	0	0	1	2.5370781601642456
1474	1	0	0	0	1.5958578135676742
1475	0	1	0	0	1.9112081818459112
1476	0	0	0	1	1.6779709217658931
1477	1	0	0	0	1.2554599016677284
1478	1	0	0	0	2.651705389785689
1479	1	0	0	0	2.6813758889832178
1480	1	0	0	0	2.2480899191539057
1481	1	0	0	0	1.7918422156867675
1482	1	0	0	0	1.9841951319352233
1483	1	0	0	0	1.9651535668734905
1484	1	0	0	0	1.376058607040497
1485	0	1	0	0	1.9601145503631487
1486	0	0	1	0	1.7979004105955936
1487	0	0	1	0	1.9085060608322173
1488	0	0	0	1	1.989440281386333
1489	0	1	0	0	2.0158912714149007
1490	0	0	1	0	1.6703030663039165
1491	0	0	1	0	1.6803905363157292
1492	0	0	0	1	1.8834403309773318
1493	1	0	0	0	1.9468927899298294
1494	1	0	0	0	1.980753323368088
1495	1	0	0	0	2.1775758276293287
1496	1	0	0	0	2.3867325953800678
1497	1	0	0	0	4.4951696767226075
1498	0	1	0	0	3.034760929862929
1499	0	0	1	0	2.4446780982136507
1500	0	0	1	0	2.861524249511814
1501	0	0	1	0	2.1961582151179786
1502	0	0	1	0	2.87369784319522
1503	0	0	1	0	2.1915137768366857
1504	0	0	1	0	2.7687671481277376
1505	0	0	0	1	3.1460160277428164
1506	1	0	0	0	1.5986355897723634
1507	1	0	0	0	1.998961318800596
1508	1	0	0	0	1.917940031992642
1509	0	1	0	0	2.072094467325034
1511	1	0	0	0	2.208415221028346
1512	1	0	0	0	2.6667169478770614
1513	1	0	0	0	2.1537090295639976
1514	1	0	0	0	1.8843774315609718
1515	1	0	0	0	5.435138416098802
1518	1	0	0	0	1.7411132289008215
1519	1	0	0	0	1.7503233714614324
1520	1	0	0	0	2.15308026168139
1521	1	0	0	0	1.8173313644352322
1522	1	0	0	0	2.074337115075097
1523	1	0	0	0	1.2954775024607796
1524	1	0	0	0	2.0614096853613963
1525	1	0	0	0	3.5834969604871656
1526	1	0	0	0	1.8995139242577352
1527	0	1	0	0	1.87229476459638
1528	0	0	0	1	1.8347767465823188
1529	1	0	0	0	1.7673618871281505
1530	1	0	0	0	2.309595265342129
1531	1	0	0	0	1.8264622234473513
1532	0	1	0	0	2.0430378054454463
1533	0	0	0	1	1.981583439928982
1534	1	0	0	0	2.456185911507845
1535	1	0	0	0	1.8566212464583347
1536	1	0	0	0	1.898119484024308
1538	1	0	0	0	2.5021417203425917
1540	1	0	0	0	1.340220348215965
1541	1	0	0	0	1.9867588025389493
1542	1	0	0	0	2.284677102606972
1543	1	0	0	0	2.3869040259321825
1544	1	0	0	0	2.5021417203425917
1545	1	0	0	0	3.2751313743842383
1546	1	0	0	0	2.382468724665908
1547	1	0	0	0	1.2699487934243912
1548	1	0	0	0	1.722128548432257
1549	0	1	0	0	2.461326492235607
1550	0	0	1	0	4.27490377865015
1551	0	0	1	0	2.0622817942891625
1552	0	0	1	0	2.517255750948359
1553	0	0	1	0	2.7879093532475627
1554	0	0	0	1	2.664783847721038
1555	1	0	0	0	7.163958176631684
1556	1	0	0	0	3.086284232088892
1557	1	0	0	0	1.2554599016677284
1558	1	0	0	0	1.6989401338971648
1559	0	1	0	0	2.0978888473593154
1560	0	0	1	0	1.9927241003649165
1561	0	0	1	0	1.9907070362089032
1562	0	0	0	1	2.1614762444488385
1563	1	0	0	0	3.239219077016986
1564	1	0	0	0	1.2699487934243912
1565	1	0	0	0	2.451835362711304
1566	0	1	0	0	2.7723256898586546
1567	0	0	1	0	1.6676663881296565
1568	0	0	1	0	2.612644564460289
1569	0	0	0	1	1.844429780294164
1570	1	0	0	0	2.2336589402229223
1571	1	0	0	0	2.0640563358275377
1572	1	0	0	0	2.6975128443298098
1573	1	0	0	0	1.5223513580011516
1574	0	1	0	0	1.2020547366460645
1575	0	0	0	1	1.416321839981054
1576	1	0	0	0	2.5021417203425917
1577	0	1	0	0	1.9112081818459112
1578	0	0	0	1	1.6779709217658931
1579	1	0	0	0	2.272549330456028
1580	1	0	0	0	2.0051755066919448
1581	0	1	0	0	2.2842643357492465
1582	0	0	1	0	1.9962290633311037
1583	0	0	1	0	2.205620413564748
1584	0	0	0	1	1.8597114905778274
1585	1	0	0	0	1.9428281934979277
1586	1	0	0	0	2.33590748113909
1587	1	0	0	0	2.2476578985677604
1588	0	1	0	0	2.019641187892528
1589	0	0	0	1	2.075128228797107
1590	1	0	0	0	2.1422453169044764
1591	1	0	0	0	2.790197270686395
1592	1	0	0	0	1.8468986685282933
1593	1	0	0	0	2.402021455040561
1594	0	1	0	0	1.8179413261899418
1595	0	0	0	1	1.5050551422730476
1596	1	0	0	0	4.7575593656172135
1597	1	0	0	0	1.4021584891983931
1598	1	0	0	0	2.545711951845609
1599	1	0	0	0	1.8715108898290531
1600	1	0	0	0	2.340402281591452
1601	0	1	0	0	1.3287819023691938
1603	1	0	0	0	2.0010505688589664
1604	1	0	0	0	1.6679201351373174
1605	1	0	0	0	1.9816720689469651
1606	1	0	0	0	1.6055447150475857
1607	1	0	0	0	2.008103249167565
1608	1	0	0	0	2.150805281464586
1609	1	0	0	0	1.6528325737394098
1610	1	0	0	0	5.925062239944951
1611	1	0	0	0	2.6091765507233804
1614	1	0	0	0	1.4561471746314794
1615	1	0	0	0	1.8555926742161277
1616	1	0	0	0	2.2031077679914914
1618	0	0	0	1	1.4913417482708013
1619	0	1	0	0	2.0395588416141845
1620	0	0	1	0	1.69257519058455
1621	0	0	0	1	2.6485167315420606
1622	1	0	0	0	2.634252467661777
1623	0	1	0	0	1.854651434844693
1624	0	0	1	0	2.146610186110091
1625	0	0	0	1	1.6401649846501258
1626	1	0	0	0	1.5423144382681107
1627	1	0	0	0	2.1996999951171756
1628	1	0	0	0	1.804932751245865
1629	1	0	0	0	1.8088483543249239
1630	1	0	0	0	2.8410633941616394
1632	0	1	0	0	1.6821809003990182
1633	0	0	0	1	1.7886096112545296
1634	0	1	0	0	2.6956496734935955
1635	0	0	0	1	2.3420949562873825
1636	1	0	0	0	1.9009250829094197
1637	1	0	0	0	1.8073784962335109
1639	1	0	0	0	1.785868028901756
1640	1	0	0	0	2.0301602080245496
1641	1	0	0	0	2.8858579690312065
1642	1	0	0	0	1.8180906861519555
1643	1	0	0	0	1.7664931145345535
1644	0	1	0	0	1.9112081818459112
1645	0	0	0	1	1.6779709217658931
1646	1	0	0	0	2.9483905379615165
1647	1	0	0	0	2.0165843791102285
1648	1	0	0	0	1.5167231878401433
1649	1	0	0	0	1.5224137598611212
1650	0	1	0	0	1.598715836875535
1651	0	0	1	0	1.523679878467368
1652	0	0	1	0	1.7428280673300947
1653	0	0	0	1	1.5098677926056534
1654	0	1	0	0	1.9584873805190264
1655	0	0	0	1	1.5016330011788483
1656	1	0	0	0	2.0924724929043057
1657	0	1	0	0	2.7393053463002444
1658	0	0	0	1	2.586474340310923
1659	1	0	0	0	2.2879674700915067
1660	1	0	0	0	3.2730746991423976
1661	1	0	0	0	1.7262506530699284
1662	0	1	0	0	1.9205249104910684
1663	0	0	1	0	1.5801138739666198
1664	0	0	0	1	2.1169121817842997
1665	1	0	0	0	1.913227761969262
1666	1	0	0	0	2.3047720107894714
1667	1	0	0	0	2.173170544894967
1668	1	0	0	0	1.73835774971399
1669	1	0	0	0	2.517483326447373
1670	1	0	0	0	1.6496357269025095
1671	1	0	0	0	2.7745023993519085
1672	0	1	0	0	2.7466216508539576
1673	0	0	1	0	2.9027199506957633
1674	0	0	1	0	3.04133317857867
1675	0	0	1	0	1.922254845285683
1676	0	0	0	1	1.915555691767959
1677	1	0	0	0	3.4688143166561933
1678	1	0	0	0	2.744306095235498
1680	1	0	0	0	2.5021417203425917
1682	0	0	1	0	1.6779709217658931
1684	1	0	0	0	2.0268884710668216
1685	1	0	0	0	2.6107204507795325
1686	1	0	0	0	2.44446982832687
1687	1	0	0	0	2.031322936744026
1688	1	0	0	0	2.4451014279390746
1689	1	0	0	0	1.4289096212852128
1690	1	0	0	0	2.796898976429348
1691	1	0	0	0	1.8386605904045865
1692	1	0	0	0	1.7010583175635927
1693	1	0	0	0	2.112025114736209
1694	1	0	0	0	1.7162734430497482
1695	1	0	0	0	1.8821000081278663
1696	1	0	0	0	1.600355959667061
1697	1	0	0	0	2.3875606611688975
1698	1	0	0	0	5.788329661908324
1699	1	0	0	0	1.6058523295365288
1700	1	0	0	0	2.016160873741064
1701	1	0	0	0	1.9205303395342679
1703	0	1	0	0	1.6779709217658931
1705	1	0	0	0	2.318578015291061
1706	1	0	0	0	2.9571084880248706
1707	1	0	0	0	1.7565395220750493
1708	0	1	0	0	2.707990928817856
1709	0	0	0	1	3.044637715513228
1710	1	0	0	0	2.6585826860442783
1711	1	0	0	0	2.5135523477851986
1712	1	0	0	0	1.7745376735592078
1714	0	0	0	1	1.795085159578924
1715	0	1	0	0	2.0650342372956176
1716	0	0	1	0	1.837929183394016
1717	0	0	1	0	1.9763738723457367
1718	0	0	1	0	2.0424738233963353
1719	0	0	0	1	1.990246436563758
1720	0	1	0	0	1.9465071979806279
1721	0	0	0	1	1.8333802509579453
1722	1	0	0	0	2.7773568649561406
1723	0	1	0	0	1.8104397522511169
1724	0	0	0	1	1.7758078192408489
1725	1	0	0	0	2.795410327796454
1726	1	0	0	0	2.333469058580012
1727	1	0	0	0	2.490290338702724
1728	0	1	0	0	2.559813328464466
1729	0	0	0	1	1.8848004896960588
1730	1	0	0	0	1.9013170745085664
1731	1	0	0	0	2.178121689594762
1732	1	0	0	0	1.6469307533777588
1733	1	0	0	0	1.7446933435572642
1734	1	0	0	0	2.764969530981533
1735	0	1	0	0	2.310285072504198
1736	0	0	0	1	1.6534632257326332
1737	1	0	0	0	2.0717132882037648
1738	1	0	0	0	1.3882517824667926
1739	0	1	0	0	1.665848869619155
1740	0	0	0	1	1.4662487908634925
1741	0	1	0	0	1.9386283491371439
1742	0	0	1	0	2.3583192413540224
1743	0	0	0	1	2.05931428713024
1746	0	1	0	0	1.9489825239151426
1747	0	0	0	1	2.432911413155997
1748	1	0	0	0	1.6934352212600812
1749	0	1	0	0	2.0523209639731967
1750	0	0	1	0	2.102238388749911
1751	0	0	0	1	2.551791041014835
1752	0	1	0	0	3.0382316371882325
1753	0	0	1	0	2.321513066578373
1754	0	0	0	1	2.638863283820305
1755	0	1	0	0	2.084539105430048
1756	0	0	1	0	2.5181160504291182
1757	0	0	0	1	2.182718944236557
1758	1	0	0	0	2.6312918489723476
1759	1	0	0	0	2.7032409778569306
1760	1	0	0	0	1.7431567526295204
1761	1	0	0	0	1.8255048471080313
1762	1	0	0	0	1.8502774278151963
1763	1	0	0	0	2.198380067070451
1764	1	0	0	0	1.7598386819791465
1765	1	0	0	0	1.952796038323269
1766	1	0	0	0	1.8598402985105706
1767	1	0	0	0	2.0428923465250217
1768	0	1	0	0	1.374542683087154
1769	0	0	1	0	1.9038379236438274
1770	0	0	0	1	2.55475219327299
1771	1	0	0	0	2.0666580902875467
1772	1	0	0	0	1.6111948994212395
1773	0	1	0	0	2.709512528451711
1774	0	0	1	0	1.9750130194885531
1775	0	0	0	1	2.019639828948501
1776	0	1	0	0	2.1695243944620497
1777	0	0	0	1	1.9995869014355172
1778	0	1	0	0	2.234523090050124
1779	0	0	1	0	2.3880454956819874
1780	0	0	1	0	2.911842817603612
1781	0	0	0	1	2.382129543817566
1782	1	0	0	0	2.4433001185903063
1783	0	1	0	0	2.3487541851161065
1784	0	0	0	1	1.4194849716693623
1785	1	0	0	0	1.865419181746572
1787	0	1	0	0	1.8552797470181397
1788	0	0	0	1	1.6366536685340012
1789	0	1	0	0	2.062264965308986
1790	0	0	1	0	2.013817995626757
1791	0	0	0	1	2.437763253040038
1792	1	0	0	0	4.39678767716117
1793	1	0	0	0	2.1580677527082397
1794	1	0	0	0	2.1580486741959617
1795	1	0	0	0	2.069868510595128
1796	0	1	0	0	3.66782368981761
1797	0	0	1	0	2.1318830910525177
1798	0	0	0	1	2.0165390671125354
1799	0	1	0	0	1.4557521925469237
1800	0	0	0	1	1.4293973647143474
1801	1	0	0	0	2.435059189623821
1802	0	1	0	0	1.6714782044449557
1803	0	0	0	1	2.003710584542337
1804	0	1	0	0	2.235888909443901
1805	0	0	1	0	3.0515035333599942
1806	0	0	0	1	1.8051170026244983
1807	1	0	0	0	2.064526585825829
1808	1	0	0	0	2.0064982206886484
1809	1	0	0	0	1.9730185227920862
1810	1	0	0	0	1.7845200595988988
1811	1	0	0	0	1.716359221668411
1812	1	0	0	0	1.5873626502789067
1813	1	0	0	0	1.618725633890123
1814	1	0	0	0	2.8765036824381225
1815	0	1	0	0	1.8094347549441163
1816	0	0	0	1	1.8129064015085494
1817	1	0	0	0	2.0130104863640024
1818	1	0	0	0	1.1458570377525643
1819	1	0	0	0	1.4995843830660276
1820	1	0	0	0	1.333779054148498
1821	0	1	0	0	1.9555884171146274
1822	0	0	0	1	1.0674817570669108
1823	1	0	0	0	1.4397670927171793
1824	1	0	0	0	1.8244320713884907
1825	1	0	0	0	2.3747830895887816
1826	0	1	0	0	1.3182465941006756
1827	0	0	1	0	1.722704418258502
1828	0	0	0	1	1.5009206560905273
1829	0	1	0	0	1.7608584164306424
1830	0	0	1	0	1.7965958493902847
1831	0	0	0	1	1.713542914810731
1832	1	0	0	0	1.9015637796515734
1835	0	1	0	0	1.4931080193748956
1836	0	0	0	1	1.2547933252161008
1837	1	0	0	0	1.7597106150861348
1838	1	0	0	0	1.7334743770420338
1839	1	0	0	0	1.2801213469189332
1840	0	1	0	0	3.0776507875225936
1841	0	0	0	1	2.547780930862107
1842	0	1	0	0	2.3069176368818707
1843	0	0	1	0	2.129350951308995
1844	0	0	0	1	2.287890002593327
1845	0	1	0	0	1.7649554249361068
1846	0	0	0	1	1.5139093622198327
1847	1	0	0	0	1.1525460236407907
1848	0	1	0	0	1.6779709217658931
1849	0	0	0	1	1.9112081818459112
1850	0	1	0	0	1.2967646630057679
1851	0	0	1	0	1.724868397197235
1852	0	0	0	1	1.0832675832007292
1853	0	1	0	0	1.5362000101398436
1854	0	0	0	1	1.1429752396128063
1855	1	0	0	0	1.9925283471318092
1856	0	1	0	0	1.8040483700416396
1857	0	0	1	0	1.6087477329458402
1858	0	0	1	0	1.7483497233381426
1859	0	0	0	1	1.8830772336625623
1860	1	0	0	0	1.7993351210308146
1861	1	0	0	0	1.7998224768009863
1862	0	1	0	0	1.928070878865358
1863	0	0	1	0	2.0415910729308506
1864	0	0	1	0	1.8407690504965983
1865	0	0	0	1	1.9104699833107555
1866	1	0	0	0	1.9015366942764627
1867	0	1	0	0	1.6380169793303185
1868	0	0	1	0	1.82471605658834
1869	0	0	0	1	1.85708517357894
1870	1	0	0	0	1.8251889594602468
1871	1	0	0	0	1.9369243972681436
1873	1	0	0	0	1.951506589012095
1874	0	1	0	0	1.5623928199305046
1875	0	0	0	1	2.0284400882686913
1876	1	0	0	0	1.8962828188254335
1877	1	0	0	0	1.3894115276094967
1878	0	1	0	0	1.9484383892792831
1879	0	0	0	1	1.9477436540192077
1880	1	0	0	0	1.6435748415175198
1881	1	0	0	0	1.5393543241633212
1882	1	0	0	0	1.6121886857979535
1883	1	0	0	0	1.4269792728964892
1884	1	0	0	0	1.6266993384031205
1885	1	0	0	0	1.6324968924388334
1886	1	0	0	0	1.899821269147628
1887	1	0	0	0	1.9032410641997195
1888	1	0	0	0	2.7855055371799766
1889	1	0	0	0	2.0946230811816666
1890	1	0	0	0	3.145115455288189
1891	0	1	0	0	1.6851165942165074
1892	0	0	1	0	1.8367355674147303
1893	0	0	1	0	2.0789739306655735
1894	0	0	1	0	1.79167161397059
1895	0	0	1	0	2.3359588607591406
1896	0	0	0	1	1.7150838518493803
1897	1	0	0	0	2.1920353311146603
1898	1	0	0	0	2.0410195695501616
1899	0	1	0	0	2.1258234049296227
1900	0	0	1	0	2.1054251573368687
1901	0	0	1	0	2.037287986480784
1902	0	0	0	1	1.6408330651197498
1903	1	0	0	0	1.6920207247282162
1904	1	0	0	0	1.5151169909543885
1905	1	0	0	0	1.8978266062450238
1906	1	0	0	0	2.2222648143268366
1907	1	0	0	0	2.0103275017586046
1908	1	0	0	0	1.6493896054775545
1909	1	0	0	0	1.7644768033885243
1910	0	1	0	0	2.1655114648453653
1911	0	0	1	0	2.056102444584246
1912	0	0	1	0	1.9089696942691503
1913	0	0	0	1	1.8075543525607651
1914	1	0	0	0	1.5478597806884782
1916	0	0	1	0	1.7694025197570502
1917	0	0	0	1	1.9202132599697845
1918	0	1	0	0	1.5954088453436
1919	0	0	0	1	1.7588455013202973
1920	1	0	0	0	2.0853485459303287
1921	0	1	0	0	1.694520840221548
1922	0	0	0	1	1.7026379745557467
1923	1	0	0	0	1.5701598824138059
1925	0	0	1	0	1.832222225992825
1926	0	0	1	0	1.7717706520189132
1927	0	0	0	1	1.8744351133586186
1928	0	1	0	0	1.533098011883458
1929	0	0	1	0	1.5649827784605737
1930	0	0	1	0	1.5704653774999462
1931	0	0	0	1	1.9517002700576476
1932	1	0	0	0	2.0140257936859496
1933	1	0	0	0	1.7832445026358037
1934	1	0	0	0	2.5021417203425917
1935	1	0	0	0	1.8059785228645704
1936	1	0	0	0	2.094414142854944
1937	1	0	0	0	3.0607796989353178
1938	1	0	0	0	2.0090828821571685
1939	1	0	0	0	1.6635355139346821
1940	0	1	0	0	1.4604093604244486
1941	0	0	1	0	1.6933222400456096
1942	0	0	0	1	1.6835926260954324
1943	1	0	0	0	2.08585262673667
1944	1	0	0	0	2.1306633566663886
1945	1	0	0	0	1.9805360571731634
1946	0	1	0	0	1.7138892946379958
1947	0	0	0	1	1.6722285148806175
1948	1	0	0	0	2.22151934918116
1949	0	1	0	0	1.6897033032426731
1950	0	0	0	1	1.961391275676406
1951	1	0	0	0	2.0118069449059672
1952	0	1	0	0	1.6114333041918025
1953	0	0	1	0	1.7221366849964361
1954	0	0	0	1	2.153014717393305
1955	0	1	0	0	1.265595194959465
1956	0	0	0	1	1.6490126879472922
1957	1	0	0	0	3.6879644321364564
1958	1	0	0	0	2.191062074124877
1959	1	0	0	0	2.2456753087431944
1960	1	0	0	0	3.1576680057877287
1961	0	1	0	0	1.8446881695736494
1962	0	0	0	1	2.1935353438284984
1963	0	1	0	0	2.066199848445212
1964	0	0	1	0	2.9007120787998417
1965	0	0	0	1	1.8861079541146477
1966	0	1	0	0	1.7638119997930126
1967	0	0	0	1	2.558999975900094
1968	1	0	0	0	3.3945237867815092
1969	1	0	0	0	1.2554599016677284
1971	0	0	1	0	1.9112081818459112
1973	1	0	0	0	1.1899131496323037
1974	1	0	0	0	1.7030692366600404
1975	0	1	0	0	2.2629557193829326
1976	0	0	1	0	2.072455994483826
1977	0	0	1	0	2.535988488637967
1980	0	1	0	0	2.02930820344815
1981	0	0	0	1	2.0699023060512505
1982	0	1	0	0	2.2711162545399493
1983	0	0	0	1	2.107678301547652
1984	1	0	0	0	3.0521289094189403
1985	1	0	0	0	1.6930773548823932
1986	0	1	0	0	1.7927935149709195
1987	0	0	0	1	1.8905704750390195
1988	1	0	0	0	1.8061962743509712
1989	0	1	0	0	1.5530425633216607
1990	0	0	0	1	1.8445659467176128
1991	1	0	0	0	2.837488296726583
1992	1	0	0	0	1.7672484621611613
1993	1	0	0	0	1.8152162614134433
1994	0	1	0	0	1.9011617841462343
1995	0	0	0	1	2.467981825086784
1996	1	0	0	0	1.902067928195005
1997	1	0	0	0	1.8852441911242641
1998	0	1	0	0	3.3836783962744175
1999	0	0	0	1	1.9805422457117028
2000	1	0	0	0	3.9038202332751832
2001	1	0	0	0	2.4984824681608564
2002	1	0	0	0	2.5810799877797206
2003	1	0	0	0	2.171543021581901
2004	0	1	0	0	2.043817015637066
2005	0	0	0	1	1.6163768029647774
2006	1	0	0	0	1.8600835466024885
2007	1	0	0	0	2.2893066509700515
2008	1	0	0	0	2.0472797606482267
2009	1	0	0	0	2.7934709833333113
2010	1	0	0	0	2.2945048451245156
2011	1	0	0	0	2.179152143552819
2012	1	0	0	0	3.3404931575800947
2013	0	1	0	0	1.6504259050796146
2014	0	0	0	1	2.4430991035642444
2015	1	0	0	0	2.458829993001308
2016	1	0	0	0	2.0507654020206134
2017	1	0	0	0	2.0874833970552222
2018	1	0	0	0	1.6228652581784353
2019	1	0	0	0	2.1980027956090074
2020	1	0	0	0	1.9053137668847067
2021	0	1	0	0	2.2075704782352488
2022	0	0	1	0	2.3724596253904164
2023	0	0	0	1	1.9278682790002997
2024	1	0	0	0	1.36110316606789
2025	1	0	0	0	1.9826226557984359
2026	1	0	0	0	1.8711342644326168
2027	1	0	0	0	1.8637699256317952
2028	1	0	0	0	1.793718516163955
2030	0	1	0	0	1.6779709217658931
2031	0	0	0	1	1.9112081818459112
2032	1	0	0	0	1.3826542678791423
2033	0	1	0	0	1.3260358798351197
2034	0	0	0	1	1.6676489130407512
2035	1	0	0	0	1.5745701756153818
2036	0	1	0	0	1.3751476716976763
2037	0	0	1	0	1.5462749871140735
2038	0	0	0	1	1.3333239231120448
2039	1	0	0	0	1.5918055842865164
2040	1	0	0	0	1.2417178455089108
2041	1	0	0	0	1.9661539987414731
2042	1	0	0	0	1.54774655015787
2043	0	1	0	0	1.4360534960502929
2044	0	0	1	0	1.8883795832992303
2045	0	0	0	1	1.8666263095170088
2046	1	0	0	0	1.8791743776937848
2047	0	1	0	0	1.6141985528572105
2048	0	0	1	0	2.111988790149541
2050	0	0	0	1	2.530143674673811
2052	0	0	0	1	1.932510380561269
2053	0	1	0	0	2.226346662945388
2054	0	0	1	0	3.244647953543683
2055	0	0	1	0	1.7248380233061695
2056	0	0	1	0	1.6351693699471956
2057	0	0	1	0	1.8132010519933794
2058	0	0	1	0	2.105366556314632
2059	0	0	0	1	1.7567007043503653
2060	0	1	0	0	2.9465240546620213
2061	0	0	0	1	2.2220687739377487
2062	0	1	0	0	1.482290788103858
2063	0	0	1	0	1.9429698899466368
2064	0	0	0	1	1.962069243047956
2065	1	0	0	0	1.2699487934243912
2066	0	1	0	0	1.904470034944245
2067	0	0	0	1	1.5902903687116072
2068	1	0	0	0	1.9015578138473104
2069	1	0	0	0	1.3677933257428498
2070	1	0	0	0	1.9219592984649276
2071	0	1	0	0	1.3497567854782884
[truncated: 2,045 more rows]
