# Supplementary material for: Bioinformatic Assessment of Factors Affecting the Correlation between Protein Abundance and Elongation Efficiency in Prokaryotes
Source: Int J Mol Sci. 2022 Oct 9;23(19):11996. doi: 10.3390/ijms231911996 (PMC9570070; doi:10.3390/ijms231911996)
Supplement: Supplementary file 1 [file ijms-23-11996-s001.zip › EloE/output_folder/Yersinia_pestis_CO92_214092/yersinia pestis co92_ribpos.txt]

Positions of ribosomal genes yersinia pestis co92
453	1869	3368	3467	3649	3820	3826	3827	3843	3844	3885	3889	3892	3896	3913	3915	3920	3934	3937	3950	3953	3961	3963	3969	3970	3971	3974	3977	3978	3979	3980	3981	3982	3985	3991	3996	3998	3999	4004	4006	4007	4009	4012	4016	4017	4018	4019	4021	4022	4024	4025	4026	4028	4030	4031	4035	4044	
119	180	189	263	285	298	360	379	409	428	489	546	629	650	670	706	754	1023	1029	1082	1193	1197	1433	1666	1713	1763	1830	1912	1931	2075	2076	2179	2219	2222	2265	2547	2698	2767	2831	3215	3317	3363	3396	3397	3452	3515	3530	3616	3629	3754	3823	3870	3894	3919	3926	3981	4002	
90	128	136	165	177	186	277	306	309	375	402	405	643	917	939	978	1034	1169	1266	1316	1318	1470	1508	1565	1697	1746	1826	1955	1999	2209	2252	2278	2360	2410	2431	2464	2589	2629	2717	2727	2771	2863	2873	3057	3111	3156	3262	3324	3376	3418	3498	3501	3521	3655	3892	3912	3924	
865	904	2203	2348	2522	2606	3040	3337	3514	3540	3655	3700	3728	3731	3761	3808	3821	3828	3865	3890	3899	3900	3904	3915	3917	3932	3935	3942	3945	3948	3954	3966	3967	3969	3972	3979	3981	3986	3990	3995	3996	4002	4003	4004	4005	4006	4013	4018	4019	4020	4027	4028	4036	4039	4040	4042	4043	
607	830	937	1045	1066	1123	1163	1195	1459	1644	1656	1767	2363	2470	2794	3397	3431	3448	3492	3560	3563	3662	3760	3780	3808	3843	3857	3867	3871	3875	3883	3904	3924	3929	3930	3934	3949	3962	3964	3974	3979	3980	3988	3999	4004	4006	4011	4014	4026	4029	4032	4034	4035	4036	4037	4039	4041	
